# Supplementary material for: Global diversity dynamics in the fossil record are regionally heterogeneous
Source: Nat Commun. 2022 May 18;13:2751. doi: 10.1038/s41467-022-30507-0 (PMC9117201; doi:10.1038/s41467-022-30507-0)
Supplement: Supplementary file 4 — Source Data [file 41467_2022_30507_MOESM4_ESM.zip]

Archive with 102 entries (102 files):
- source_data/Figure 3 - diversity.txt
- source_data/Figure 3 - rates.txt
- source_data/Figure 4 - beta_coarse.txt
- source_data/Figure 4 - beta_fine.txt
- source_data/Figure 4 - diversity.txt
- source_data/Figure 5.txt
- source_data/Figure 6.txt
- source_data/Figure 7.txt
- source_data/Figure 9 - diversity.txt
- source_data/Figure 9 - violin.txt
- source_data/Supplementary Figure 1.txt
- source_data/Supplementary Figure 10.txt
- source_data/Supplementary Figure 11.txt
- source_data/Supplementary Figure 12.txt
- source_data/Supplementary Figure 13.txt
- source_data/Supplementary Figure 14.txt
- source_data/Supplementary Figure 15 - diversity.txt
- source_data/Supplementary Figure 15 - histograms.txt
- source_data/Supplementary Figure 15 - rates.txt
- source_data/Supplementary Figure 16 - diversity.txt
- source_data/Supplementary Figure 16 - histograms.txt
- source_data/Supplementary Figure 16 - rates.txt
- source_data/Supplementary Figure 17 - diversity.txt
- source_data/Supplementary Figure 17 - histograms.txt
- source_data/Supplementary Figure 17 - rates.txt
- source_data/Supplementary Figure 18 - diversity.txt
- source_data/Supplementary Figure 18 - histograms.txt
- source_data/Supplementary Figure 18 - rates.txt
- source_data/Supplementary Figure 19 - diversity.txt
- source_data/Supplementary Figure 19 - histograms.txt
- source_data/Supplementary Figure 19 - rates.txt
- source_data/Supplementary Figure 2.txt
- source_data/Supplementary Figure 20 - diversity.txt
- source_data/Supplementary Figure 20 - histograms.txt
- source_data/Supplementary Figure 20 - rates.txt
- source_data/Supplementary Figure 21 - diversity.txt
- source_data/Supplementary Figure 21 - histograms.txt
- source_data/Supplementary Figure 21 - rates.txt
- source_data/Supplementary Figure 22 - diversity.txt
- source_data/Supplementary Figure 22 - histograms.txt
- source_data/Supplementary Figure 22 - rates.txt
- source_data/Supplementary Figure 23 - diversity.txt
- source_data/Supplementary Figure 23 - histograms.txt
- source_data/Supplementary Figure 23 - rates.txt
- source_data/Supplementary Figure 24 - diversity.txt
- source_data/Supplementary Figure 24 - histograms.txt
- source_data/Supplementary Figure 24 - rates.txt
- source_data/Supplementary Figure 25 - diversity.txt
- source_data/Supplementary Figure 25 - histograms.txt
- source_data/Supplementary Figure 25 - rates.txt
- source_data/Supplementary Figure 26 - diversity.txt
- source_data/Supplementary Figure 26 - histograms.txt
- source_data/Supplementary Figure 26 - rates.txt
- source_data/Supplementary Figure 27 - diversity.txt
- source_data/Supplementary Figure 27 - histograms.txt
- source_data/Supplementary Figure 27 - rates.txt
- source_data/Supplementary Figure 28 - diversity.txt
- source_data/Supplementary Figure 28 - histograms.txt
- source_data/Supplementary Figure 28 - rates.txt
- source_data/Supplementary Figure 29 - diversity.txt
- source_data/Supplementary Figure 29 - histograms.txt
- source_data/Supplementary Figure 29 - rates.txt
- source_data/Supplementary Figure 3.txt
- source_data/Supplementary Figure 30 - diversity.txt
- source_data/Supplementary Figure 30 - histograms.txt
- source_data/Supplementary Figure 30 - rates.txt
- source_data/Supplementary Figure 31 - diversity.txt
- source_data/Supplementary Figure 31 - histograms.txt
- source_data/Supplementary Figure 31 - rates.txt
- source_data/Supplementary Figure 32 - diversity.txt
- source_data/Supplementary Figure 32 - histograms.txt
- source_data/Supplementary Figure 32 - rates.txt
- source_data/Supplementary Figure 33 - diversity.txt
- source_data/Supplementary Figure 33 - histograms.txt
- source_data/Supplementary Figure 33 - rates.txt
- source_data/Supplementary Figure 34 - diversity.txt
- source_data/Supplementary Figure 34 - histograms.txt
- source_data/Supplementary Figure 34 - rates.txt
- source_data/Supplementary Figure 35 - diversity.txt
- source_data/Supplementary Figure 35 - histograms.txt
- source_data/Supplementary Figure 35 - rates.txt
- source_data/Supplementary Figure 36 - diversity.txt
- source_data/Supplementary Figure 36 - rates.txt
- source_data/Supplementary Figure 37 - diversity.txt
- source_data/Supplementary Figure 37 - rates.txt
- source_data/Supplementary Figure 38 - diversity.txt
- source_data/Supplementary Figure 38 - rates.txt
- source_data/Supplementary Figure 39 - diversity.txt
- source_data/Supplementary Figure 39 - rates.txt
- source_data/Supplementary Figure 4.txt
- source_data/Supplementary Figure 40 - diversity.txt
- source_data/Supplementary Figure 40 - rates.txt
- source_data/Supplementary Figure 41 - diversity.txt
- source_data/Supplementary Figure 41 - rates.txt
- source_data/Supplementary Figure 42 - diversity.txt
- source_data/Supplementary Figure 42 - rates.txt
- source_data/Supplementary Figure 43.txt
- source_data/Supplementary Figure 5.txt
- source_data/Supplementary Figure 6.txt
- source_data/Supplementary Figure 7.txt
- source_data/Supplementary Figure 8.txt
- source_data/Supplementary Figure 9.txt
