# Supplementary material for: Global diversity dynamics in the fossil record are regionally heterogeneous
Source: Nat Commun. 2022 May 18;13:2751. doi: 10.1038/s41467-022-30507-0 (PMC9117201; doi:10.1038/s41467-022-30507-0)
Supplement: Supplementary file 4 — Source Data [file 41467_2022_30507_MOESM4_ESM.zip › source_data/Figure 3 - diversity.txt]

Figure.3...diversity.CTA_time	Figure.3...diversity.CTA_median	Figure.3...diversity.CTW_time	Figure.3...diversity.CTW_median	Figure.3...diversity.CTE_time	Figure.3...diversity.CTE_median	Figure.3...diversity.BRL_time	Figure.3...diversity.BRL_median	Figure.3...diversity.NPL_time	Figure.3...diversity.NPL_median	Figure.3...diversity.TGR_time	Figure.3...diversity.TGR_median	Figure.3...diversity.SPL_time	Figure.3...diversity.SPL_median
193.436	186.409915637452	193.438	195.759331928926	193.465	50.423246974549	194.263	57.3867138749535	193.463	33.6506235623089	193.462	10.3355251378602	193.746	340.58347484659
194.494	194.853118369501	194.495	197.979661347648	194.522	34.0252048271038	195.306	48.3977430915152	194.521	36.7949854528144	194.519	13.5265723106285	195.345	379.706847829603
195.552	180.948587990568	195.553	182.540009786672	195.579	29.6303282717461	196.114	24.1334212498129	195.578	34.0715004541694	195.576	11.6076585861559	196.272	789.652807279868
196.24	105.496099281658	196.241	92.0191639158739	196.254	24.1926836813731	196.635	26.0067340177603	196.253	23.5489519684534	196.252	10.0348845193457	197.071	113.972559648768
196.769	167.780052989169	196.77	162.449537490605	196.783	44.5806863030423	197.392	24.0753306102729	196.782	23.1562629017539	196.781	12.7501924046441	198.542	101.958480125781
197.667	221.171495029417	197.668	206.9319243408	197.694	29.2975177416055	198.435	21.2134138454245	197.692	21.5387004964377	197.69	11.3169848277762	199.401	216.942608729408
198.725	237.306612906709	198.726	223.501446884034	198.751	44.2027358635924	199.208	24.5655390709716	198.75	24.8719669899197	198.747	11.485439389007	200.2	170.848196916567
199.357	124.363202829226	199.357	112.502009082939	199.37	38.1207242733044	199.73	33.9473833303531	199.369	25.3787645017074	199.368	16.7655129945167	201.15	97.5539910794077
199.886	246.769244864988	199.886	230.570045077449	199.899	46.1774559815418	200.521	36.378686057206	199.898	47.5293214888816	199.896	13.1781585879773	201.949	72.1949612113162
200.836	267.60021115618	200.836	256.005581006648	200.849	20.281831561064	201.201	21.955654292677	200.848	34.7932717908452	200.846	10.0046340315293	203.337	141.459912613805
201.365	377.220749882157	201.365	277.771990406506	201.377	132.497874215322	201.723	29.0564640478314	201.376	111.858551380165	201.375	20.5652602029164	204.568	104.701136030274
201.899	391.582917887302	201.899	286.927542996394	201.923	139.641772221264	202.607	44.0022722581045	201.922	117.39207772158	201.918	20.5624749806084	205.368	228.809985836099
202.956	361.622438704481	202.957	315.8269634803	202.981	120.140495862279	203.65	33.1912830613224	202.979	104.650895206166	202.975	25.0964349384269	206.535	190.995281305286
204.014	389.592663568946	204.015	306.718010289307	204.038	139.649653479394	204.586	36.7793696600876	204.036	139.196554094433	204.032	18.2013036660906	208.133	147.733731456312
204.771	306.823596075502	204.772	249.01781861313	204.783	63.9614433437053	205.107	44.1522107240265	204.782	77.2366630904594	204.78	18.0399277595325	209.221	83.3902051512747
205.3	294.594485392881	205.301	244.427472307055	205.312	130.599319115438	205.736	49.3938558563132	205.311	98.4255889311645	205.309	25.5057510435283	210.021	22.8102777602504
206.13	364.390478096226	206.13	249.066891121929	206.153	192.932805086645	206.779	45.6031434353905	206.151	134.36862749764	206.147	19.0610438123268	211.33	20.1773337098102
207.187	359.471919610243	207.188	280.943457195835	207.21	192.448460186853	207.822	43.508025336368	207.208	103.32286921707	207.204	24.1386463102273	212.929	19.3212298322142
208.245	379.40000128796	208.246	285.488338040996	208.267	194.556813114726	208.865	31.0748946958467	208.265	124.381609229752	208.261	19.0530218002015	213.879	25.6798476056142
209.142	322.932928775445	209.142	261.910909476491	209.153	105.879117807788	209.448	48.8105340431856	209.152	133.188957088521	209.15	13.4685659702649	214.678	29.9825315874876
209.671	325.068542468108	209.671	239.497397560375	209.682	192.127150117529	209.97	54.0147679185063	209.681	55.2687920085795	209.678	20.5693149081341	216.126	58.9743922840644
210.361	485.920478030707	210.361	321.519928418077	210.382	267.355985087381	210.951	56.4774694321527	210.38	79.8553579897613	210.375	29.1598300652932	217.208	18.8739842677658
211.419	455.439718330387	211.419	377.553453063271	211.439	276.00903791617	211.994	56.7496778462541	211.437	51.2629988189077	211.432	23.2346245323083	218.007	7.8738287716616
212.476	453.449242011539	212.477	363.416151947474	212.497	246.633645150513	213.037	36.7321258093208	212.494	50.8713816639139	212.489	37.2677905833479	219.323	4.11305779585203
213.518	477.838045722729	213.518	312.493214386815	213.528	264.648165806707	213.794	44.7377131162941	213.526	53.5762708592102	213.524	21.8568326637113	220.922	2.97644549322728
214.047	265.506262503242	214.047	206.767227207956	214.056	128.262538086509	214.316	54.8351561088274	214.055	72.5810755642286	214.052	32.7929668303615	222.52	2.95360389680614
214.592	392.629431196455	214.592	250.456252826349	214.611	148.277785783719	215.123	58.2910299319934	214.609	69.7649329317353	214.603	31.8418436310418	224.119	3.39919108430205
215.65	407.510016146403	215.65	269.013728920288	215.669	187.182797558548	216.166	65.7523070856911	215.666	78.6397911567112	215.66	44.2608579959021	225.717	3.73129920342901
216.708	384.663440887731	216.707	259.964694989547	216.726	155.97499228467	217.089	50.0873107122763	216.723	73.0720095275783	216.717	31.8574369848299	226.908	5.8847670523753
217.363	176.656012928857	217.363	138.813939971712	217.372	109.268103976521	217.611	37.9178983158027	217.371	58.1588890234418	217.368	24.5844693333631	227.708	9.05592500114842
217.892	232.625192253909	217.892	196.126211865317	217.901	107.494213869496	218.253	37.5448707706773	217.9	60.1158047798453	217.896	28.4849240636666	228.915	7.97992563001334
218.823	306.832534692308	218.823	205.435299997956	218.841	118.657044921385	219.296	26.583440502454	218.838	66.9457740967221	218.831	29.3353420682295	230.513	5.92990183302722
219.881	313.483205424264	219.881	175.8467623812	219.898	105.155759859071	220.339	32.1700283886047	219.895	74.4503373093643	219.889	28.6866054340462	232.112	11.3960627813445
220.939	285.899993315906	220.938	191.44100287754	220.955	100.886552482217	221.382	16.8680976371027	220.953	72.9913835514416	220.946	26.5930119954484	233.255	19.0598800147124
221.997	263.859536197109	221.996	248.294021370621	222.013	145.69196567855	222.425	31.1837520141078	222.01	46.363037816478	222.003	11.9106451929571	234.055	13.8608628437703
223.054	353.262848442779	223.054	210.491085334143	223.07	103.251475622266	223.468	37.0126092921203	223.067	86.4795560760768	223.06	24.076049705761	235.309	9.46936753791143
224.112	270.87227771559	224.111	225.900004580523	224.127	109.509227177191	224.511	28.9906414200634	224.124	97.116748355193	224.117	10.6626019790699	236.554	16.7667991984478
225.17	266.785628852669	225.169	221.582847162335	225.185	97.9377888299138	225.554	36.1392357678488	225.182	71.8459788607008	225.174	14.1882556147783	237.353	18.3475519740214
226.228	274.597840412065	226.227	194.374069958787	226.242	109.800449202332	226.597	24.2416357884186	226.239	64.8894314742425	226.231	10.7501068437332	238.506	28.0212345446082
227.028	116.752409847958	227.028	176.659845275873	227.035	87.5753768141807	227.209	39.7581553425551	227.034	60.0452277016171	227.03	10.1588834907645	239.393	31.9918881287984
227.557	383.899775209834	227.557	291.90958860178	227.564	258.44779205388	227.731	55.9457196561496	227.562	82.8769690654172	227.558	22.7807845602579	240.192	35.567502288252
228.343	542.365070471477	228.342	487.465693371544	228.357	218.157601604695	228.683	89.9667730830912	228.353	91.9033372086768	228.345	31.3758682500696	241.182	28.7337070003413
229.401	594.435338121094	229.4	424.982128831508	229.414	290.24932694217	229.726	87.8533108231648	229.411	107.928096101292	229.402	60.0337560958208	241.981	26.0873183899054
230.459	556.687217027912	230.458	450.163981823302	230.471	332.013060001166	230.769	69.38368680264	230.468	128.236725547148	230.459	22.1406891332784	243.302	8.85046196072961
231.517	536.216521430796	231.515	431.315663501741	231.529	190.134788129495	231.812	112.190785329466	231.525	93.8668105220747	231.516	32.7831067984099	244.9	19.1373697639959
232.574	589.394980886501	232.573	397.615643831548	232.586	301.602147621578	232.855	69.1550634176437	232.583	107.68726892836	232.574	29.2027679893599	NA	NA
233.352	471.899658982875	233.351	383.527503359184	233.357	227.852122775695	233.488	71.874851579405	233.356	61.5353184225565	233.351	12.3335536670351	NA	NA
233.881	773.275738498389	233.88	666.927859572129	233.886	219.712058103219	234.01	80.8473376261688	233.884	49.850028082905	233.88	12.4403214733396	NA	NA
234.69	965.226420766614	234.689	828.074895957442	234.701	266.790851888314	234.941	92.107618097891	234.697	58.0744454945032	234.688	23.8640395858345	NA	NA
235.748	946.324296673734	235.746	806.851373255711	235.758	268.112063527686	235.984	92.0197454574655	235.754	54.5383886895023	235.745	24.7152204692606	NA	NA
236.638	781.545590607721	236.638	676.258145033976	236.643	226.179455389317	236.753	57.0282891056079	236.642	54.7172851938044	236.637	15.3799940043882	NA	NA
237.167	525.970316415797	237.166	485.045524188382	237.172	269.306659304938	237.274	77.5256059791964	237.17	84.2484232088591	237.165	23.4394633228729	NA	NA
237.863	782.401083608048	237.862	668.200356217866	237.873	326.21124781961	238.07	94.1939654754289	237.869	106.744581509008	237.859	43.1106144362517	NA	NA
238.921	800.948962571927	238.92	704.642550724993	238.93	338.953723147517	239.036	81.6823247226868	238.926	92.191249562428	238.916	34.5320411725337	NA	NA
239.465	499.640521410456	239.464	502.593651001149	239.469	240.967990417392	239.557	63.1853318340996	239.467	77.4723046972407	239.462	39.6292200815875	NA	NA
239.994	710.659585799402	239.993	615.140162650372	239.998	249.663591225602	240.156	104.026564215147	239.996	78.1913429358502	239.991	43.6420246452875	NA	NA
240.984	645.69299190861	240.983	604.733030068249	240.988	242.480180836296	241.069	78.4098564497083	240.986	68.0166469467446	240.981	45.5738845649012	NA	NA
241.513	395.193294436945	241.512	327.540937567659	241.517	246.382637402378	241.59	103.644363627951	241.515	87.9108911545877	241.509	53.0998099831351	NA	NA
242.095	776.551966992109	242.093	604.882465493024	242.102	388.95967943672	242.242	105.712496544805	242.098	93.2473072066826	242.087	59.9314766836778	NA	NA
243.152	901.722601255963	243.15	661.808608155184	243.159	427.287994650187	243.285	105.143483891562	243.155	102.160072775656	243.144	54.400558830199	NA	NA
243.961	696.002928329249	243.96	540.06547629328	243.964	389.752338551229	244.023	84.3696144393979	243.962	77.1732642854769	243.956	54.9185235169199	NA	NA
244.49	520.787438418007	244.489	426.900163113592	244.493	283.269894232423	244.545	96.8299554307075	244.491	102.099643678503	244.485	32.6471486714691	NA	NA
245.268	809.747848894107	245.266	584.636691857227	245.274	411.486596341203	245.371	113.304244537125	245.27	106.014015774898	245.258	32.3644843109578	NA	NA
246.248	703.319379118327	246.247	504.501213317983	246.251	375.15143506182	246.297	102.176917882589	246.249	91.7036396966014	246.243	38.3514446277931	NA	NA
246.777	312.312357141494	246.776	201.567082217022	246.78	181.239655670588	246.818	108.874935896933	246.778	137.935771633055	246.772	34.6003562152822	NA	NA
247.383	526.185487071326	247.381	343.73563493381	247.389	292.084201858342	247.458	148.269186287462	247.384	227.460785306496	247.373	34.2667937542167	NA	NA
248.006	338.433579641105	248.005	226.668657428033	248.009	223.33924286236	248.04	104.087519236123	248.007	140.621875230955	248.001	31.8865163738691	NA	NA
248.535	403.636096261722	248.534	246.381997455645	248.537	259.824683733376	248.561	107.912673536613	248.535	135.28279225759	248.529	31.7577513985458	NA	NA
249.425	389.998240270754	249.424	240.289607061225	249.427	263.627900158997	249.451	107.539908077634	249.425	138.253744525843	249.419	27.6316577952401	NA	NA
249.954	226.335359318834	249.953	159.524794355128	249.956	143.505869914674	249.973	67.9216427346556	249.954	85.646337120538	249.948	61.7612660130906	NA	NA
250.264	410.468345168421	250.263	272.414072730089	250.266	271.860855504587	250.283	78.7890106738411	250.264	77.0802511283448	250.258	40.9601658892195	NA	NA
250.793	269.040124303213	250.792	144.629015526038	250.795	190.904134939234	250.804	68.5825708016674	250.792	53.7058202266768	250.786	31.8800809042665	NA	NA
251.494	291.705478150123	251.493	168.845482387376	251.496	200.146818865188	251.505	72.2942877897385	251.493	63.1290594935572	251.487	25.2886994608237	NA	NA
252.023	708.103569150356	252.022	368.982141848173	252.024	525.943870015661	252.027	64.3966803979475	252.022	51.7405074093021	252.016	46.8763143372446	NA	NA
252.607	1041.26184209496	252.606	584.103991805104	252.608	797.721065921047	252.611	69.6418275687243	252.606	57.184134057278	252.6	57.4249879458801	NA	NA
253.136	514.480145449312	253.134	285.018288235139	253.137	388.016762358237	253.132	52.3859409935331	253.135	57.8989664841937	253.128	38.2934916848834	NA	NA
253.721	996.527471458097	253.719	531.062267011764	253.722	757.148533345313	253.716	59.3717522578941	253.72	74.9232323637361	253.713	47.6165746919924	NA	NA
254.25	409.354637148339	254.248	348.98179118361	254.251	269.304348564869	254.239	57.9448416071668	254.248	102.670143206634	254.242	31.269944675226	NA	NA
254.788	580.197183010244	254.785	438.741412693487	254.79	294.75707182284	254.76	57.9877915191178	254.785	105.574183457776	254.772	31.4531101169577	NA	NA
255.846	575.749598168552	255.843	443.50542058375	255.847	305.716381484662	255.802	56.2156512938243	255.843	106.953211859629	255.829	29.3482713671575	NA	NA
256.637	483.742078021422	256.636	355.27723284045	256.638	255.560644111779	256.612	51.3540638864353	256.636	94.2520905626602	256.629	31.7333774941655	NA	NA
257.166	470.28660421488	257.165	349.558780245462	257.167	228.831828947507	257.133	44.4952057256746	257.164	70.3737946214505	257.157	23.2142543836206	NA	NA
257.961	577.335301533348	257.959	422.33375150943	257.962	292.872953688522	257.888	48.9577610571068	257.957	88.6551369352746	257.943	42.376424736205	NA	NA
259.019	574.953195233076	259.016	446.171700151626	259.019	305.700239016833	258.931	46.3720577941091	259.014	96.5614936654315	259	41.3337670934664	NA	NA
