# Supplementary material for: Global diversity dynamics in the fossil record are regionally heterogeneous
Source: Nat Commun. 2022 May 18;13:2751. doi: 10.1038/s41467-022-30507-0 (PMC9117201; doi:10.1038/s41467-022-30507-0)
Supplement: Supplementary file 4 — Source Data [file 41467_2022_30507_MOESM4_ESM.zip › source_data/Figure 3 - rates.txt]

Figure.3...rates.CTA_time	Figure.3...rates.CTA_dvr	Figure.3...rates.CTA_dvr_mn	Figure.3...rates.CTA_dvr_mx	Figure.3...rates.CTW_time	Figure.3...rates.CTW_dvr	Figure.3...rates.CTW_dvr_mn	Figure.3...rates.CTW_dvr_mx	Figure.3...rates.CTE_time	Figure.3...rates.CTE_dvr	Figure.3...rates.CTE_dvr_mn	Figure.3...rates.CTE_dvr_mx	Figure.3...rates.BRL_time	Figure.3...rates.BRL_dvr	Figure.3...rates.BRL_dvr_mn	Figure.3...rates.BRL_dvr_mx	Figure.3...rates.NPL_time	Figure.3...rates.NPL_dvr	Figure.3...rates.NPL_dvr_mn	Figure.3...rates.NPL_dvr_mx	Figure.3...rates.TGR_time	Figure.3...rates.TGR_dvr	Figure.3...rates.TGR_dvr_mn	Figure.3...rates.TGR_dvr_mx	Figure.3...rates.SPL_time	Figure.3...rates.SPL_dvr	Figure.3...rates.SPL_dvr_mn	Figure.3...rates.SPL_dvr_mx
194.077594411458	-0.322643528823222	-0.58280124391992	-0.0925251626362205	194.014163953938	-0.175303073223497	-0.387010619534915	-0.0699901307373971	194.081039532787	-0.0933986556189127	-0.546468119939231	0.159927730941914	194.041908264444	-0.0360787045546847	-0.409391062083337	0.173389851197917	194.02529570384	-0.145303294319543	-0.291366419410268	-0.0339772258232369	194.076662045926	-0.2004950873415	-0.547984306531197	0.0218630103391725	194.010810562112	-0.112625912322471	-0.218963959652228	-0.0300549115581547
194.177659177827	-0.322625162416122	-0.58280124391992	-0.0925251626362205	194.114182922734	-0.174587769117922	-0.387010619534915	-0.0699901307373971	194.181138959016	-0.0823129913884429	-0.24986245797929	0.151203286796599	194.141942082222	-0.0231594592420689	-0.255513217977579	0.263573062475875	194.12536638774	-0.144548421034754	-0.30046791216781	-0.0393955608205843	194.176674466667	-0.190966910555435	-0.543836926179118	0.0218630103391725	194.110942543478	-0.109865540875722	-0.193671598598263	-0.0119574238752072
194.277723944196	-0.318057113663092	-0.583768035409918	-0.0925251626362205	194.21420189153	-0.172837400928021	-0.365952847531952	-0.052224711058869	194.281238385246	-0.0745089459987013	-0.24986245797929	0.125644111529478	194.2419759	-0.0114543423197692	-0.222843052890129	0.234218879306783	194.22543707164	-0.143596475016498	-0.291366419410268	-0.0352537669076676	194.276686887407	-0.175981632695238	-0.483114241465505	0.0308330543400785	194.211074524845	-0.107488856171525	-0.193671598598263	-0.0208074838527295
194.377788710565	-0.286088449792201	-0.583768035409918	-0.0925251626362205	194.314220860327	-0.168720480223454	-0.365898588300208	-0.0565355171118927	194.381337811475	-0.0663345737299248	-0.216868693053277	0.117212267780124	194.342009717778	-0.00125369134131089	-0.1533701243381	0.263573062475875	194.325507755539	-0.141178068007882	-0.265707133487434	-0.0244334803307037	194.376699308148	-0.163685137167945	-0.436216692874679	0.0218630103391725	194.311206506211	-0.102878410432855	-0.186820924461738	-0.0184051854342931
194.477853476935	-0.264140712005487	-0.593385567528267	-0.0891277495088932	194.414239829123	-0.162285394310888	-0.357679614410678	-0.052224711058869	194.481437237705	-0.0647104351695523	-0.216868693053277	0.0906381920623222	194.442043535556	0.0154932233641604	-0.112773101493075	0.259148822585042	194.425578439439	-0.140715581489265	-0.265707133487434	-0.0280866428658284	194.476711728889	-0.157321623353352	-0.381536499481497	0.0351788906898162	194.411338487578	-0.100476987436155	-0.179716743316399	-0.0139992349754089
194.577918243304	-0.138011135244775	-0.338705126623683	-0.0502784641586713	194.51425879792	-0.146752320489331	-0.339800836893151	-0.052224711058869	194.581536663934	-0.0642582389895926	-0.212355112741561	0.0700991639330084	194.542077353333	0.0244538842157902	-0.101430936992101	0.250784561921966	194.525649123338	-0.138690154780843	-0.25101445889723	-0.0280866428658284	194.57672414963	-0.148789016612388	-0.348345820908639	0.0238967569851449	194.511470468944	-0.0989038794123878	-0.179716743316399	-0.00941995593200551
194.677983009673	-0.119855614508535	-0.178083048701932	-0.0625934628933579	194.614277766716	-0.119082680206987	-0.217530398310465	-0.050747613562717	194.681636090164	-0.0662131895545819	-0.19691385117112	0.0639928309840321	194.642111171111	0.0407243582748956	-0.0977815153680649	0.217718115325394	194.625719807238	-0.137774325273494	-0.25101445889723	-0.0352537669076676	194.67673657037	-0.136743828863426	-0.311538359785584	0.0225719001243736	194.611602450311	-0.0983844128690649	-0.179716743316399	-0.00879424879859431
194.778047776042	-0.119855614508535	-0.178083048701932	-0.0625934628933579	194.714296735513	-0.108154004417796	-0.163820096201413	-0.0559223378303058	194.781735516393	-0.0687193831713954	-0.215236186903743	0.0588490549926524	194.742144988889	0.0840894470481504	-0.0949968381363389	0.372635614248217	194.725790491137	-0.136959155723772	-0.244245885391354	-0.0339772258232369	194.776748991111	-0.135880060025154	-0.308895636599458	0.0238967569851449	194.711734431677	-0.0974442668035425	-0.180749432469848	-0.00879424879859431
194.878112542411	-0.119683093303499	-0.177207227698461	-0.0625934628933579	194.814315704309	-0.108074982721119	-0.163820096201413	-0.0559223378303058	194.881834942623	-0.0707295723656436	-0.215236186903743	0.0627044100231829	194.842178806667	0.0929112174641252	-0.0963513055083945	0.36901076576222	194.825861175037	-0.134320265912773	-0.230396545290551	-0.0280866428658284	194.876761411852	-0.135201020427876	-0.308895636599458	0.0225719001243736	194.811866413043	-0.0962571853415026	-0.174231794750312	-0.00306264675627342
194.97817730878	-0.119590033066176	-0.177207227698461	-0.0633521078364786	194.914334673105	-0.107967454925438	-0.163820096201413	-0.0560985778312982	194.981934368852	-0.0724022110528552	-0.216460223248117	0.0639928309840321	194.942212624444	0.125180600979922	-0.0949968381363389	0.377713341794984	194.925931858936	-0.132794956046332	-0.226840722605522	-0.0376072246789916	194.976773832593	-0.133764168556432	-0.304213499712875	0.0225719001243736	194.91199839441	-0.0939740298558874	-0.172554005635287	0.00154679754990228
195.078242075149	-0.119290804532726	-0.176229569869953	-0.0636757713872084	195.014353641902	-0.107778499188554	-0.158650846817614	-0.0521046031095311	195.082033795082	-0.0739419870100928	-0.216868693053277	0.0685771163112607	195.042246442222	0.127875693703781	-0.0949653048703054	0.378338717192475	195.026002542836	-0.131934376750494	-0.226840722605522	-0.0393955608205843	195.076786253333	-0.133420616782957	-0.304213499712875	0.0218630103391725	195.012130375776	-0.0894480158128477	-0.193671598598263	0.00070169864133331
195.178306841518	-0.119290804532726	-0.176229569869953	-0.0636757713872084	195.114372610698	-0.107778499188554	-0.158650846817614	-0.0521046031095311	195.182133221311	-0.0764661317397078	-0.23221287090852	0.0685771163112607	195.14228026	0.130102667418146	-0.0746892995312665	0.393350128663977	195.126073226736	-0.129691472008216	-0.214171883510246	-0.035037856089022	195.176798674074	-0.131838513180331	-0.301371713190481	0.0231476775229748	195.112262357143	-0.0854828458847654	-0.212415066390812	0.0162746560775361
195.278371607887	-0.119290804532726	-0.176229569869953	-0.0636757713872084	195.214391579495	-0.107568868976349	-0.1580477980669	-0.0521046031095311	195.282232647541	-0.0765276432951636	-0.22738413052729	0.0685771163112607	195.242314077778	0.132091259130361	-0.0746892995312665	0.393350128663977	195.226143910635	-0.128688516900265	-0.213782405802965	-0.035037856089022	195.276811094815	-0.131569741426157	-0.301371713190481	0.0231476775229748	195.212394338509	-0.0829998302938524	-0.232261054226393	0.0280495815330769
195.378436374256	-0.119145493112476	-0.177207227698461	-0.0652878179249421	195.314410548291	-0.107362958091779	-0.157925956477863	-0.0521046031095311	195.38233207377	-0.0778936658178633	-0.235111645712972	0.0622328891199638	195.342347895556	0.133705399266493	-0.0654614111855016	0.396258282172487	195.326214594535	-0.127432226823544	-0.214171883510246	-0.0371557435909359	195.376823515556	-0.129959403473	-0.297520614991466	0.0238967569851449	195.312526319876	-0.0788951652142952	-0.238690252305993	0.0719334459402926
195.478501140625	-0.11877757913828	-0.178083048701932	-0.0678107978925288	195.414429517088	-0.107317245369283	-0.157925956477863	-0.0521046031095311	195.4824315	-0.0791362744128083	-0.24986245797929	0.0488090255938566	195.442381713333	0.135219353402307	-0.0644215253068605	0.39163172601195	195.426285278434	-0.126553347700539	-0.214171883510246	-0.0388904782656138	195.476835936296	-0.129448109467389	-0.294131301969567	0.0238967569851449	195.412658301242	-0.076594468114327	-0.21488637576924	0.111719576687975
195.578565906994	-0.118670364411269	-0.177207227698461	-0.0678107978925288	195.514448485884	-0.107366756545604	-0.157925956477863	-0.0521046031095311	195.582530926229	-0.0801405628296523	-0.24986245797929	0.0488090255938566	195.542415531111	0.137402105512894	-0.0597520013202524	0.39163172601195	195.526355962334	-0.124741091792057	-0.214171883510246	-0.040244861390539	195.576848357037	-0.127590300197248	-0.291870739863629	0.0225719001243736	195.512790282609	-0.0765705186295708	-0.223204437167851	0.105138893141725
195.678630673363	-0.118133446651752	-0.176229569869953	-0.0652878179249421	195.614467454681	-0.107356836909159	-0.157925956477863	-0.0521046031095311	195.682630352459	-0.0796067360427778	-0.24611800120334	0.0526413900492168	195.642449348889	0.138599275201762	-0.0522726054068021	0.393350128663977	195.626426646233	-0.123574577444088	-0.210037239304173	-0.0388904782656138	195.676860777778	-0.127296027068412	-0.291870739863629	0.0218630103391725	195.612922263975	-0.0742579673323369	-0.208767458500125	0.121810293489151
195.778695439732	-0.117255732427388	-0.174698012030082	-0.0625934628933579	195.714486423477	-0.107644214544687	-0.168223833093737	-0.0559223378303058	195.782729778689	-0.0769228070288915	-0.241838305613981	0.0583014064046799	195.742483166667	0.136977349810487	-0.0408623954004185	0.398106533411778	195.726497330133	-0.12221343122486	-0.209416158766676	-0.0388904782656138	195.776873198519	-0.127592498509327	-0.291870739863629	0.0218630103391725	195.713054245342	-0.0746765077260871	-0.208767458500125	0.121810293489151
195.878760206101	-0.116157869487063	-0.176070640740086	-0.0615350778011706	195.814505392273	-0.106873448320066	-0.168972795909531	-0.0498885424841756	195.882829204918	-0.0745427495080115	-0.241838305613981	0.0639928309840321	195.842516984444	0.134741088150612	-0.0386389028597069	0.39163172601195	195.826568014032	-0.120796376406045	-0.213782405802965	-0.0393955608205843	195.876885619259	-0.12804145956659	-0.291870739863629	0.0225719001243736	195.813186226708	-0.0729722876558423	-0.208767458500125	0.121810293489151
195.97882497247	-0.115155215807832	-0.177207227698461	-0.0615350778011706	195.91452436107	-0.107070676790568	-0.176246384523307	-0.0521046031095311	195.982928631148	-0.0704651899538968	-0.24611800120334	0.0639928309840321	195.942550802222	0.125526508464082	-0.0456673597189885	0.378338717192475	195.926638697932	-0.119995994563091	-0.214171883510246	-0.0376072246789916	195.97689804	-0.127948370889035	-0.291870739863629	0.0225719001243736	195.913318208075	-0.0736616489717445	-0.208767458500125	0.125390015938316
196.078889738839	-0.11416912005087	-0.166914599258665	-0.0488050730502395	196.014543329866	-0.106374980103076	-0.178109745100351	-0.0498885424841756	196.083028057377	-0.0648968684476488	-0.229276413238197	0.0880424858056485	196.04258462	0.114764639652106	-0.0386389028597069	0.378338717192475	196.026709381832	-0.119290827692934	-0.214171883510246	-0.0376072246789916	196.076910460741	-0.128068826358151	-0.291870739863629	0.0225719001243736	196.013450189441	-0.0741956654770202	-0.208767458500125	0.124284006363035
196.178954505208	-0.113212935164243	-0.166914599258665	-0.0488050730502395	196.114562298663	-0.105355532990044	-0.182987349027967	-0.0498885424841756	196.183127483607	-0.0608106166136662	-0.229276413238197	0.0880424858056485	196.142618437778	0.103362971218084	-0.0386389028597069	0.377713341794984	196.126780065731	-0.119176125423919	-0.214171883510246	-0.0376072246789916	196.176922881482	-0.128405500147854	-0.291870739863629	0.0225719001243736	196.113582170807	-0.0719868025248655	-0.208767458500125	0.124284006363035
196.279019271577	-0.11231481680253	-0.166755108636833	-0.0488050730502395	196.214581267459	-0.104491846882583	-0.190889898745209	-0.0500986897727291	196.283226909836	-0.0551128433920771	-0.229276413238197	0.0906307886677624	196.242652255556	0.0950259842049117	-0.0550019512551865	0.344936722358043	196.226850749631	-0.118879713628288	-0.214171883510246	-0.0362961542000655	196.276935302222	-0.12863347770413	-0.292997324821161	0.0218630103391725	196.213714152174	-0.0687591977128347	-0.223621908235587	0.125390015938316
196.379084037946	-0.111247866469643	-0.166914599258665	-0.0488050730502395	196.314600236256	-0.104237888569171	-0.195478237496576	-0.0498885424841756	196.383326336066	-0.0481627459601975	-0.216460223248117	0.0906307886677624	196.342686073333	0.0868439502547668	-0.0557468181852195	0.338553847422429	196.32692143353	-0.118597803772811	-0.213782405802965	-0.035037856089022	196.376947722963	-0.128981587646484	-0.292997324821161	0.0218630103391725	196.31384613354	-0.0622283025280125	-0.221648007810934	0.171152253203586
196.479148804315	-0.110056905491813	-0.166755108636833	-0.0488050730502395	196.414619205052	-0.102619027288571	-0.176378272153117	-0.0248334483976825	196.483425762295	-0.0418596963959407	-0.196370808710684	0.10255388991439	196.442719891111	0.076992710812274	-0.0557468181852195	0.323076695391631	196.42699211743	-0.117493528211786	-0.214171883510246	-0.0332240331463079	196.476960143704	-0.129082099028983	-0.292997324821161	0.0218630103391725	196.413978114907	-0.0632273856537981	-0.240556428809891	0.171152253203586
196.579213570684	-0.109498329218939	-0.167587370302179	-0.0485441636858893	196.514638173848	-0.101741541572593	-0.176378272153117	-0.02414737227884	196.583525188525	-0.0388506636477685	-0.195408409532139	0.0953850507227996	196.542753708889	0.0640782074200589	-0.0654614111855016	0.277624238229338	196.527062801329	-0.117262182490956	-0.214171883510246	-0.0332240331463079	196.576972564444	-0.12984038855564	-0.293582465017364	0.0218630103391725	196.514110096273	-0.0719766342534583	-0.267981882276543	0.18335471694623
196.679278337054	-0.106601565401656	-0.162927230862004	-0.0366515178967092	196.614657142645	-0.100418825423365	-0.178752873887066	-0.0246275734674593	196.683624614754	-0.0340472602322751	-0.187369619655281	0.0985255099580456	196.642787526667	0.0514688983680412	-0.0590423115958196	0.225758089573276	196.627133485229	-0.116791238461865	-0.214171883510246	-0.0339772258232369	196.676984985185	-0.131114346729681	-0.294131301969567	0.0218630103391725	196.61424207764	-0.0791263681619411	-0.315982429384258	0.17781981175428
196.779343103423	-0.100997973164296	-0.165553273261646	-0.0258478478038965	196.714676111441	-0.0978389854750217	-0.176378272153117	-0.01558760055789	196.783724040984	-0.0305918898883648	-0.166875457135573	0.114692664983576	196.742821344444	0.0420035545065093	-0.0590423115958196	0.207398611717321	196.727204169128	-0.116633347281643	-0.214171883510246	-0.0332240331463079	196.776997405926	-0.136551289935174	-0.297520614991466	0.0231476775229748	196.714374059006	-0.0920081882194853	-0.379671056233138	0.100830836937235
196.879407869792	-0.0980950864173331	-0.159862430905077	-0.0158453711052923	196.814695080238	-0.0944379967788107	-0.173040324818532	-0.00584726841755173	196.883823467213	-0.0274982571100508	-0.174784496198483	0.0985255099580456	196.842855162222	0.0349784270001809	-0.0993903805469825	0.170720217977497	196.827274853028	-0.116819095445642	-0.214171883510246	-0.0339772258232369	196.877009826667	-0.142583517223443	-0.308713684612014	0.0218630103391725	196.814506040373	-0.123941298314299	-0.388042522741355	0.102649000436523
196.979472636161	-0.0949676239069936	-0.159884209525637	-0.0146065082102981	196.914714049034	-0.0920293404052773	-0.175419238690654	-0.00584726841755173	196.983922893443	-0.024207788919665	-0.158053241625128	0.114692664983576	196.94288898	0.0322361328297658	-0.100962885266042	0.172589920322339	196.927345536928	-0.11691730662297	-0.214171883510246	-0.0339772258232369	196.977022247407	-0.150688935884089	-0.314754205637536	0.0218630103391725	196.914638021739	-0.132866415999839	-0.400778972805416	0.0972208618519745
197.07953740253	-0.0912448947988183	-0.161318585622032	-0.0107471259882451	197.014733017831	-0.0893400090421255	-0.172868522715069	-0.000580975827345315	197.084022319672	-0.0208496097226627	-0.165807807028217	0.0953850507227996	197.042922797778	0.0288153498558394	-0.109647946176407	0.170720217977497	197.027416220827	-0.116948731285449	-0.214171883510246	-0.0339772258232369	197.077034668148	-0.153932217028643	-0.315813954214005	0.0218630103391725	197.014770003106	-0.145056554880992	-0.40131833660169	0.102649000436523
197.179602168899	-0.0878199351197701	-0.156087527533812	-0.00242716651223482	197.114751986627	-0.0875754829975072	-0.173040324818532	-0.000298738786612213	197.184121745902	-0.0173705388872746	-0.145859439006334	0.114692664983576	197.142956615556	0.0244335105666334	-0.139380631186576	0.146989773939465	197.127486904727	-0.116987112299091	-0.214171883510246	-0.0332240331463079	197.177047088889	-0.160382755650604	-0.319178191320008	0.0225719001243736	197.114901984472	-0.148937429943053	-0.40131833660169	0.102649000436523
197.279666935268	-0.0809465349034893	-0.152629901106629	0.000311416969030365	197.214770955423	-0.0849539338911603	-0.173040324818532	-0.000580975827345315	197.284221172131	-0.0134678118522786	-0.133505648216412	0.118665757463576	197.242990433333	0.0186535254390446	-0.138243988109646	0.141031440643407	197.227557588626	-0.117489303931472	-0.215114761620578	-0.035037856089022	197.27705950963	-0.166161435946736	-0.33616779900343	0.0151451773936254	197.215033965839	-0.152613483526362	-0.40131833660169	0.102649000436523
197.379731701637	-0.0797577448779351	-0.152629901106629	0.000311416969030365	197.31478992422	-0.082591220808811	-0.173040324818532	0.00208608049697409	197.384320598361	-0.0102851221031782	-0.131822126944953	0.113938395857883	197.343024251111	0.0130810170029337	-0.135813023333992	0.141031440643407	197.327628272526	-0.118132021137704	-0.213782405802965	-0.035037856089022	197.37707193037	-0.171021325023773	-0.341620292379313	0.00985562294969944	197.315165947205	-0.155372449934246	-0.400778972805416	0.104726778843658
197.479796468006	-0.0759967329310413	-0.148136282562218	0.001978960948714	197.414808893016	-0.0791171557624303	-0.155327924570013	0.0184548059784851	197.48442002459	-0.00741056201216805	-0.12464948866393	0.114692664983576	197.443058068889	0.00847249262283535	-0.141625087139512	0.138207197210819	197.427698956425	-0.118447876346194	-0.214171883510246	-0.0371557435909359	197.477084351111	-0.176620870740888	-0.341620292379313	0.0111547464085191	197.415297928571	-0.182509357190227	-0.388359563000085	-0.00279082261805425
197.579861234375	-0.068679533535384	-0.144965662908414	0.000489246533229015	197.514827861813	-0.0765457817547587	-0.150984004909169	0.0184548059784851	197.58451945082	-0.00307792714261867	-0.118954805498199	0.113938395857883	197.543091886667	0.00128844581792252	-0.130333813092081	0.138207197210819	197.527769640325	-0.118862215430003	-0.210772084425096	-0.035037856089022	197.577096771852	-0.181082799884551	-0.347314765517357	-5.01075431812263e-05	197.515429909938	-0.183050859368935	-0.388359563000085	-0.00279082261805425
197.679926000744	-0.065675175323828	-0.144225644012708	0.00542368659813802	197.614846830609	-0.0699668984984979	-0.14404006417183	0.00249642835223415	197.684618877049	0.000471025020559325	-0.116118048012323	0.113214311446922	197.643125704444	-0.00332144915784616	-0.145535231919848	0.113199814633867	197.627840324225	-0.119703305468607	-0.210772084425096	-0.0372351806969395	197.677109192593	-0.185490312835483	-0.345929032166009	-0.0111685339997788	197.615561891304	-0.183753529420857	-0.384171843973314	0.00241505304117615
197.779990767113	-0.0665237691125736	-0.149696695100354	0.0135714547838456	197.714865799406	-0.068265669065718	-0.141612911983672	0.0184548059784851	197.784718303279	0.00605379272157238	-0.12464948866393	0.118665757463576	197.743159522222	-0.00895413323882056	-0.141184541507588	0.110974966415115	197.727911008124	-0.119623301471783	-0.210772084425096	-0.0371557435909359	197.777121613333	-0.185898123679233	-0.345562352548594	-0.0111685339997788	197.715693872671	-0.184031225025523	-0.384171843973314	0.00241505304117615
197.880055533482	-0.0660468833014955	-0.157091081776442	0.0164962687918315	197.814884768202	-0.0543809999050008	-0.1497492829748	0.0460327553892514	197.884817729508	0.00959508095811149	-0.12464948866393	0.133295693101626	197.84319334	-0.0161326153896587	-0.155717683853988	0.102281518873366	197.827981692024	-0.119468684722303	-0.211603918785923	-0.0371557435909359	197.877134034074	-0.186157642716252	-0.341620292379313	-0.00802951143273392	197.815825854037	-0.184279772331903	-0.384171843973314	0.00241505304117615
197.980120299851	-0.0650760667874126	-0.16397994697204	0.0171656423082747	197.914903736998	-0.0508509398814491	-0.152291936123784	0.0504469285979812	197.984917155738	0.0151766344349173	-0.140380024792395	0.140949028024309	197.943227157778	-0.0229380589366346	-0.175700847965498	0.110974966415115	197.928052375923	-0.11960389374923	-0.210772084425096	-0.0371557435909359	197.977146454815	-0.18551278339272	-0.347314765517357	-0.0154638034357976	197.915957835404	-0.193762140114175	-0.410285589005802	0.000590440890552241
198.08018506622	-0.0647900652067866	-0.181329018119586	0.00564324803587579	198.014922705795	-0.047694849468444	-0.172337055796267	0.0392961589258652	198.085016581967	0.0218336369770279	-0.134462582009008	0.169272904213435	198.043260975556	-0.0266581682167549	-0.193081902205472	0.110597182019789	198.028123059823	-0.119520411023105	-0.210772084425096	-0.0371557435909359	198.077158875556	-0.185223596924743	-0.347314765517357	-0.0154638034357976	198.01608981677	-0.142970450432885	-0.410811906771381	0.0483252184106784
198.180249832589	-0.0645487094440773	-0.180476129551838	0.00564324803587579	198.114941674591	-0.0443625348364513	-0.172430535475448	0.0548155762888242	198.185116008197	0.0267329060357202	-0.13860909276169	0.177953113225949	198.143294793333	-0.0308163866589826	-0.208183116542891	0.105644243539279	198.128193743722	-0.119455251462204	-0.211603918785923	-0.0371557435909359	198.177171296296	-0.186042449238005	-0.355559123798023	-0.0273767308056272	198.116221798137	-0.147994340603866	-0.414695746061742	0.0524156302248123
198.280314598958	-0.0518550820090921	-0.175112864359935	0.0259914897402027	198.214960643388	-0.0429077775825043	-0.179825343276194	0.0488306907939953	198.285215434426	0.0303468871708551	-0.140380024792395	0.180744319194701	198.243328611111	-0.0365342015526374	-0.23085897862009	0.102281518873366	198.228264427622	-0.119362776705207	-0.214171883510246	-0.0388904782656138	198.277183717037	-0.185117179148278	-0.354466263754455	-0.0280645704744527	198.216353779503	-0.154072132981972	-0.425948460685986	0.0502576974212098
198.380379365327	-0.0494647412047277	-0.180476129551838	0.0237012416643352	198.314979612184	-0.0419259320926807	-0.177836345400904	0.0392961589258652	198.385314860656	0.0359585550582773	-0.12464948866393	0.203802820767136	198.343362428889	-0.0414976545365364	-0.23085897862009	0.109792046105886	198.328335111521	-0.119362776705207	-0.214171883510246	-0.0388904782656138	198.377196137778	-0.184233718519294	-0.351477768875974	-0.0280645704744527	198.31648576087	-0.156583473615913	-0.425948460685986	0.0524156302248123
198.480444131696	-0.043135853673795	-0.17260289869133	0.0259914897402027	198.414998580981	-0.0409552999708787	-0.177836345400904	0.0333366651829277	198.485414286885	0.0417905427868128	-0.12464948866393	0.208606307755313	198.443396246667	-0.0476825010702009	-0.258674882016053	0.0942059725935024	198.428405795421	-0.11972224433446	-0.215114761620578	-0.0388904782656138	198.477208558519	-0.182444950587341	-0.347314765517357	-0.0280645704744527	198.416617742236	-0.158360296416589	-0.42990533625854	0.0524156302248123
198.580508898065	-0.0354353747183867	-0.114220651149785	0.025953019519733	198.515017549777	-0.0232809180756314	-0.118024205215764	0.0355734714565146	198.585513713115	0.0486870780378264	-0.12464948866393	0.218022378503021	198.543430064444	-0.0531095701026283	-0.263316635203756	0.0937974029401522	198.528476479321	-0.11972613568309	-0.215114761620578	-0.0388904782656138	198.577220979259	-0.182694664291567	-0.347314765517357	-0.0280645704744527	198.516749723602	-0.159624814142418	-0.42990533625854	0.0576814877078234
198.680573664435	-0.0340330888292781	-0.108531078356295	0.025953019519733	198.615036518574	-0.0221217251022897	-0.101667522062001	0.0307405350336284	198.685613139344	0.0538917184900071	-0.12464948866393	0.218022378503021	198.643463882222	-0.0579043902822046	-0.263316635203756	0.0942059725935024	198.62854716322	-0.119801714849686	-0.215012074807189	-0.0371557435909359	198.6772334	-0.184921755313579	-0.354466263754455	-0.0280645704744527	198.616881704969	-0.160053529744045	-0.42990533625854	0.0576814877078234
198.780638430804	-0.0329253427772505	-0.103380132164184	0.0391782622302817	198.71505548737	-0.0217867934130331	-0.0879461244009321	0.036294156903837	198.785712565574	0.0575770190079124	-0.122023845821984	0.21842155569785	198.7434977	-0.0650129541618909	-0.274081826584008	0.0884149914097516	198.72861784712	-0.120686572477796	-0.211603918785923	-0.0230477616944565	198.777245820741	-0.192660401628298	-0.36964999551735	-0.0280645704744527	198.717013686335	-0.159934011478358	-0.42990533625854	0.0576814877078234
198.880703197173	-0.032093189407782	-0.113291723673064	0.0354990525136949	198.815074456166	-0.0211303634049804	-0.0861142165090999	0.0355734714565146	198.885811991803	0.063478156845476	-0.118954805498199	0.229049107893524	198.843531517778	-0.0707482859897152	-0.272192092594822	0.0937974029401522	198.828688531019	-0.120545270346305	-0.224513142892178	-8.77345483450559e-05	198.877258241482	-0.196719245012488	-0.380246546196708	-0.029545131699531	198.817145667702	-0.160507118618712	-0.42990533625854	0.0576814877078234
198.980767963542	-0.0307735337895531	-0.113291723673064	0.0393741668775526	198.915093424963	-0.0206321953418809	-0.0876901515525198	0.0307405350336284	198.985911418033	0.0684090239299259	-0.116054368905274	0.21842155569785	198.943565335556	-0.077422242713004	-0.282962309784867	0.0937974029401522	198.928759214919	-0.122234097423034	-0.213782405802965	0.0432886650804315	198.977270662222	-0.201842231607336	-0.389681083492021	-0.0280645704744527	198.917277649068	-0.117348706151284	-0.425948460685986	0.0524156302248123
199.080832729911	-0.0294735357876994	-0.123996353082371	0.0422085511980831	199.015112393759	-0.0194373857231467	-0.0753218654205906	0.036294156903837	199.086010844262	0.0711379297960974	-0.116054368905274	0.229551905191792	199.043599153333	-0.0821442828845671	-0.295956294145836	0.0883692367966795	199.028829898818	-0.124325961479403	-0.231540790775874	0.0544397288077829	199.077283082963	-0.205128231016762	-0.389681083492021	-0.0118528747318247	199.017409630435	-0.111246792812431	-0.421960296318427	0.0524156302248123
199.18089749628	-0.0288973850166143	-0.103380132164184	0.0672355648357897	199.115131362556	-0.0190499928512727	-0.0746103671799795	0.0355734714565146	199.186110270492	0.0735119053089534	-0.100988680382515	0.239628802672165	199.143632971111	-0.086634308889904	-0.294967587797405	0.0937974029401522	199.128900582718	-0.196092017430299	-0.791334608864531	0.051306591538871	199.177295503704	-0.206208554899871	-0.389681083492021	-0.0118528747318247	199.117541611801	-0.102536773109668	-0.398821217305645	0.05915377724756
199.280962262649	-0.0286630927309293	-0.110470389817498	0.0672355648357897	199.215150331352	-0.0186334939071948	-0.0774831960888046	0.0307405350336284	199.286209696721	0.0756615935433269	-0.0498484451994666	0.28634584367108	199.243666788889	-0.0901904948402313	-0.295956294145836	0.103837610148821	199.228971266617	-0.198520776164227	-0.791334608864531	0.051306591538871	199.277307924444	-0.207756241512777	-0.393617973663786	-0.0118528747318247	199.217673593168	-0.0944342231853976	-0.369119214365847	0.0524156302248123
199.381027029018	-0.0286829392132761	-0.113291723673064	0.0672355648357897	199.315169300149	-0.0176102725834304	-0.0684175301545179	0.0352404985473675	199.386309122951	0.0787743026846788	-0.0483289859747019	0.280495416203334	199.343700606667	-0.0938672984139386	-0.31685300078885	0.0908578134943141	199.329041950517	-0.233894665846979	-0.791334608864531	0.0544397288077829	199.377320345185	-0.207944005218571	-0.393617973663786	-0.0118528747318247	199.317805574534	-0.0904387011511041	-0.310569735361423	0.05915377724756
199.481091795387	-0.0283387696816849	-0.113291723673064	0.0672355648357897	199.415188268945	-0.017418146522321	-0.0686241569759234	0.0340135353902886	199.48640854918	0.0803404958812947	-0.0483289859747019	0.279775803933666	199.443734424444	-0.0967621173871604	-0.315578739291487	0.0937220111889014	199.429112634417	-0.235854277614792	-0.791334608864531	0.0559273972705622	199.477332765926	-0.208532702957459	-0.420029943338862	-0.0379127473031666	199.417937555901	-0.122424803387008	-0.416109679887034	0.0524156302248123
199.581156561756	-0.0283106917223193	-0.113291723673064	0.0703775410516959	199.515207237741	-0.0170164834499746	-0.0686241569759234	0.0307405350336284	199.58650797541	0.081183394596477	-0.0483289859747019	0.279775803933666	199.543768242222	-0.099301019887823	-0.31685300078885	0.0908578134943141	199.529183318316	-0.245621970232596	-0.791334608864531	0.0559273972705622	199.577345186667	-0.209942734537041	-0.420029943338862	-0.0435197277438048	199.518069537267	-0.119518377054632	-0.406576150462151	0.054396185156992
199.681221328125	-0.0513609600559192	-0.248665352262366	0.0672355648357897	199.615226206538	-0.016573861529059	-0.0686241569759234	0.0296218872429776	199.686607401639	0.0740930721162154	-0.113912228290604	0.247683186853727	199.64380206	-0.101004965622878	-0.315578739291487	0.0895764647729323	199.629254002216	-0.247339899777519	-0.791334608864531	0.0569510156497306	199.677357607407	-0.210889284953385	-0.41849696570459	-0.0435197277438048	199.618201518634	-0.116648048105716	-0.392368115200062	0.0524156302248123
199.781286094494	-0.0793103553757072	-0.287622691959552	0.0703775410516959	199.715245175334	-0.0267379634614899	-0.145094437547711	0.0369594720939357	199.786706827869	0.0522711593004185	-0.133819609746931	0.279775803933666	199.743835877778	-0.101377023924704	-0.315578739291487	0.0869403704212604	199.729324686115	-0.262713404823172	-0.807480854825398	0.0438358500698839	199.777370028148	-0.210157141351388	-0.416713663886406	-0.0353558485022687	199.7183335	-0.110659260692164	-0.382009476514669	0.0519906680937273
199.881350860863	-0.0844594601001853	-0.288377849784862	0.0703775410516959	199.815264144131	-0.037830918762093	-0.188339001414393	0.0352404985473675	199.886806254098	-0.048050510114799	-0.850431794308639	0.287934672664226	199.843869695556	-0.0982079606033477	-0.31685300078885	0.0860315653496883	199.829395370015	-0.316115386066858	-0.807480854825398	0.0438358500698839	199.877382448889	-0.210287601907523	-0.416713663886406	-0.0353558485022687	199.818465481366	-0.0835945151279744	-0.3835272618889	0.0716415068014271
199.981415627232	-0.0879778653257672	-0.288377849784862	0.0703775410516959	199.915283112927	-0.0512479805345083	-0.207351944315516	0.0333366651829277	199.986905680328	-0.0828990560720295	-0.919709164284929	0.211392530392713	199.943903513333	-0.118354851937442	-0.407269614210319	0.0895764647729323	199.929466053914	-0.323800970730154	-0.806149935758247	0.0438358500698839	199.97739486963	-0.210299793990999	-0.416713663886406	-0.0353558485022687	199.918597462733	-0.0553401006385085	-0.385234344709286	0.0716415068014271
200.081480393601	-0.0908458155318374	-0.288377849784862	0.0703775410516959	200.015302081724	-0.0603284089739833	-0.21294970549284	0.0327553070456646	200.087005106557	-0.138283220379814	-0.915650517131389	0.206552680570105	200.043937331111	-0.131738625015515	-0.436857262883812	0.0859378331398518	200.029536737814	-0.332967455824499	-0.820005013712199	0.051306591538871	200.07740729037	-0.199973466430061	-0.385346962474088	0.0190731744822908	200.018729444099	-0.0553215101000941	-0.385234344709286	0.0716415068014271
200.18154515997	-0.0947592494417663	-0.288377849784862	0.0703775410516959	200.11532105052	-0.066197956544365	-0.213656237821247	0.0333366651829277	200.187104532787	-0.218135992584737	-0.949727351260296	0.195787325616303	200.143971148889	-0.13641505996215	-0.447614015614535	0.0895764647729323	200.129607421713	-0.346785418186619	-0.887836815781669	-0.0230477616944565	200.177419711111	-0.169748492465991	-0.332018376894049	0.0196254545067239	200.118861425466	-0.0534267725903732	-0.385234344709286	0.0716415068014271
200.281609926339	-0.0968376096909235	-0.288377849784862	0.0703775410516959	200.215340019316	-0.0721080120118438	-0.224361345840544	0.0234044526658513	200.287203959016	-0.240794134709797	-0.949727351260296	0.195787325616303	200.244004966667	-0.12090466138895	-0.439056676040448	0.0895764647729323	200.229678105613	-0.279504434801929	-0.600075225921819	0.00138265550029289	200.277432131852	-0.169729357811582	-0.332018376894049	0.0196254545067239	200.218993406832	-0.0522638948891128	-0.385234344709286	0.0716415068014271
200.381674692708	-0.0975692640230103	-0.288377849784862	0.0672355648357897	200.315358988113	-0.074852711255987	-0.224361345840544	0.0234044526658513	200.387303385246	-0.3213648467218	-0.949727351260296	0.193779540564722	200.344038784444	-0.119239665749326	-0.439056676040448	0.0927755911282124	200.329748789513	-0.288227647882917	-0.613381822629605	-0.0230477616944565	200.377444552593	-0.169639887354438	-0.332018376894049	0.0196254545067239	200.319125388199	-0.0544890498275672	-0.386500050129209	0.0716415068014271
200.481739459077	-0.127853489479889	-0.335695276043172	0.040318700775367	200.415377956909	-0.0781498205111567	-0.227035831012273	0.0187919798126669	200.487402811475	-0.427405372781415	-1.02000028491096	0.126802800948227	200.444072602222	-0.115202650902886	-0.439056676040448	0.0895764647729323	200.429819473412	-0.292520435101415	-0.611473598020446	-0.0230477616944565	200.477456973333	-0.16909275064647	-0.332018376894049	0.0196254545067239	200.419257369565	-0.0560878246757496	-0.386500050129209	0.0716415068014271
200.581804225446	-0.129650265592538	-0.327046963509923	0.040318700775367	200.515396925706	-0.0791461603063972	-0.224361345840544	0.0193146125883637	200.587502237705	-0.62925515397297	-1.11306884442433	0.0699825852144367	200.54410642	-0.112180754596253	-0.439056676040448	0.0860315653496883	200.529890157312	-0.307651385861321	-0.600075225921819	-0.0372351806969395	200.577469394074	-0.168896293714087	-0.332018376894049	0.0196254545067239	200.519389350932	-0.0558263471412985	-0.386500050129209	0.0716415068014271
200.681868991815	-0.162874623989909	-0.327238343691181	-0.00892422806933055	200.615415894502	-0.0792432133188565	-0.224361345840544	0.0193146125883637	200.687601663934	-0.690373891131332	-1.09402311610602	-0.222934170620222	200.644140237778	-0.109044755798088	-0.439056676040448	0.0860315653496883	200.629960841211	-0.314623437255246	-0.600075225921819	-0.0415790258030829	200.677481814815	-0.160454696567967	-0.322340048952896	0.0242589595472027	200.619521332298	-0.053999185366236	-0.386500050129209	0.0716415068014271
200.781933758184	-0.123741499289164	-0.326432591687246	0.0200231275569477	200.715434863299	-0.135435855644393	-0.34299848803418	0.02890712046634	200.787701090164	-0.692011157377592	-1.10127690845516	-0.228674374080954	200.744174055556	-0.108297663761311	-0.439056676040448	0.0860315653496883	200.730031525111	-0.308813601878283	-0.557744646550446	-0.0505447050402747	200.777494235556	-0.132269525615954	-0.303678058062989	0.0289061034419215	200.719653313665	-0.00591997965712089	-0.200632275980711	0.0787071852637142
200.881998524554	-0.121060652777058	-0.317196005149055	0.0281956832337143	200.815453832095	-0.145251839483059	-0.372607868524507	0.034529134920504	200.887800516393	-0.69383835766231	-1.15856023488313	-0.284089736995546	200.844207873333	-0.108621295307191	-0.447614015614535	0.0860315653496883	200.83010220901	-0.260604097015343	-0.536387130604624	-0.0290370120558274	200.877506656296	-0.129521351149967	-0.304213499712875	0.0257551699579405	200.819785295031	-0.00336770159724311	-0.202206148322216	0.0794738016829159
200.982063290923	-0.132199674255375	-0.326432591687246	0.00697415760093195	200.915472800892	-0.138596412236055	-0.372607868524507	0.0373624389941807	200.987899942623	-0.617155381798763	-1.09285092007246	-0.0615873533433908	200.944241691111	-0.108152089508287	-0.447614015614535	0.0860315653496883	200.93017289291	-0.261677795724934	-0.539413343268984	-0.0188757385897698	200.977519077037	-0.116609560229367	-0.291870739863629	0.0289061034419215	200.919917276398	0.000517271477608003	-0.202206148322216	0.0794738016829159
201.082128057292	-0.142064088917808	-0.326394796724732	-0.000770889611275388	201.015491769688	-0.145397849018171	-0.368129605544265	0.0427090197835531	201.087999368852	-0.617947987435509	-1.09201817045559	-0.0565169132586603	201.044275508889	-0.109185945826742	-0.45327844910168	0.074677320596528	201.030243576809	-0.260343816123119	-0.527724484129819	-0.00357581626089823	201.077531497778	-0.106664523480558	-0.287951470095923	0.0289061034419215	201.020049257764	0.000335128947124021	-0.204685875109778	0.0794738016829159
201.182192823661	-0.138421307343708	-0.326432591687246	-0.00300869158733796	201.115510738484	-0.135064680588627	-0.355758667481652	0.0555022933186908	201.188098795082	-0.605432319726461	-1.10332146468577	-0.0658590191370509	201.144309326667	-0.0664262147485481	-0.231439399918682	0.074677320596528	201.130314260709	-0.259983280768959	-0.532705886810945	-0.00333825242920154	201.177543918519	-0.0994832998472814	-0.269695101181707	0.0339614640285999	201.12018123913	0.00273682704529584	-0.204373570545031	0.105989206966973
201.28225759003	-0.134039494442783	-0.318850843341167	0.000498991894993583	201.215529707281	-0.124406637230575	-0.34299848803418	0.0634196644605692	201.288198221311	-0.595428632934136	-1.10332146468577	-0.0621856962339881	201.244343144444	-0.0656535703992642	-0.245489370374439	0.0709694899249198	201.230384944609	-0.218805809373774	-0.533740438152528	-0.00333825242920154	201.277556339259	-0.093252061416536	-0.269085264513195	0.0289061034419215	201.220313220497	0.00504286297912236	-0.204685875109778	0.109712244100302
201.382322356399	-0.129786075169295	-0.309365499747939	0.00619450153421666	201.315548676077	-0.132912997701951	-0.34299848803418	0.0555022933186908	201.388297647541	-0.593083517830755	-1.10332146468577	-0.0601206997792968	201.344376962222	-0.06403827088584	-0.223488767198754	0.0844419684995111	201.330455628508	-0.216552890849687	-0.537573060603389	-0.00333825242920154	201.37756876	-0.0806127028575535	-0.250444664960635	0.0286194877582489	201.320445201863	0.00746722467745514	-0.204685875109778	0.109712244100302
201.482387122768	-0.156027231460064	-0.291625030609411	-0.00165161584512058	201.415567644874	-0.11996314677373	-0.26310290442908	0.0879717279591393	201.48839707377	-0.574931741078807	-1.11186896594626	-0.0565169132586603	201.44441078	-0.0634075742946965	-0.20638457050528	0.0784006459294784	201.430526312408	-0.214750606464318	-0.532705886810945	-0.00333825242920154	201.477581180741	-0.0707040378063739	-0.233593202211663	0.0289061034419215	201.42057718323	0.010394390080579	-0.204373570545031	0.105989206966973
201.582451889137	-0.18195613578327	-0.291331442991305	-0.0266998572343397	201.51558661367	-0.14407668620366	-0.221661178502018	-0.043914797090834	201.5884965	-0.573428350347518	-1.12789342135298	-0.0601206997792968	201.544444597778	-0.0607122221555417	-0.191534270860546	0.074677320596528	201.530596996307	-0.213666558494242	-0.531704821003131	-0.00333825242920154	201.577593601482	-0.0648427377025467	-0.225941072214291	0.0305277296909811	201.520709164596	0.0140776708456289	-0.202206148322216	0.105989206966973
201.682516655506	-0.176600498411188	-0.262906139106288	-0.0923952121253682	201.615605582467	-0.135059387383665	-0.209397291058615	-0.0503644013067081	201.688595926229	-0.331279160767924	-0.700401219751885	-0.0601206997792968	201.644478415556	-0.0604454299388797	-0.181961469337554	0.0584304391106737	201.630667680207	-0.21063630054794	-0.530954174119752	-0.00333825242920154	201.677606022222	-0.0610739019357994	-0.22173691068869	0.0289061034419215	201.620841145963	0.0168331743944923	-0.204685875109778	0.100643647972841
201.782581421875	-0.154049137711371	-0.252604627568537	-0.0708536018828061	201.715624551263	-0.133749202399986	-0.209397291058615	-0.0501669340760218	201.788695352459	-0.328370218045836	-0.700401219751885	-0.0601206997792968	201.744512233333	-0.0587175449428079	-0.181961469337554	0.0445547304281459	201.730738364106	-0.233207165203438	-0.567133898462172	-0.0196085684227284	201.777618442963	-0.0595243799876377	-0.220660066379761	0.0289061034419215	201.720973127329	0.020069964823107	-0.168161787782059	0.122247629598542
201.882646188244	-0.143143288789083	-0.239734523882887	-0.0184283433298217	201.815643520059	-0.128499429495542	-0.20756300495383	-0.0387434119714367	201.888794778689	-0.325791629923478	-0.700401219751885	-0.0601206997792968	201.844546051111	-0.0521303707765253	-0.16647243457965	0.0434617144380331	201.830809048006	-0.238434714748586	-0.545252721829283	0.0325901270231309	201.877630863704	-0.0584691318158734	-0.220660066379761	0.0289061034419215	201.821105108696	0.0240821222468254	-0.118447484846243	0.122247629598542
201.982710954613	-0.139286173147677	-0.239734523882887	-0.0192630809500771	201.915662488856	-0.114266023858811	-0.204760691698078	-0.0261255121616004	201.988894204918	-0.325417046493146	-0.704978654113256	-0.0658462962158263	201.944579868889	-0.0518301849245322	-0.163463958502374	0.0434617144380331	201.930879731905	-0.199884430688658	-0.539077190472157	0.0409557489941906	201.977643284444	-0.0564980479234601	-0.219004852158603	0.0289061034419215	201.921237090062	0.0264859278051195	-0.0969340870553419	0.113051405733285
202.082775720982	-0.136839355762004	-0.240948485562953	-0.0217169911735246	202.015681457652	-0.112769084557178	-0.204760691698078	-0.0261255121616004	202.088993631148	-0.262758716703816	-0.481962624975867	-0.0592811396382559	202.044613686667	-0.0523220134617227	-0.163463958502374	0.0416195990316656	202.030950415805	-0.151549660602625	-0.502010473756071	0.0375094335451998	202.077655705185	-0.0553273771334259	-0.218439450471016	0.0289061034419215	202.021369071429	0.0304885064621133	-0.0531949395683915	0.113051405733285
202.182840487351	-0.131494714680762	-0.236772752935101	-0.0217169911735246	202.115700426449	-0.111220834547652	-0.204760691698078	-0.0256873269920106	202.189093057377	-0.264197041840428	-0.478441540397573	-0.0581225011518319	202.144647504444	-0.0519435912330878	-0.169282389313111	0.0324998537990709	202.131021099705	-0.149224555894019	-0.502010473756071	0.039241801367357	202.177668125926	-0.0539510648452522	-0.218028642695405	0.0289061034419215	202.121501052795	0.0342401687015331	-0.0405625222770741	0.105989206966973
202.28290525372	-0.125719258319654	-0.232206348395408	-0.0219080730334843	202.215719395245	-0.0974874882702968	-0.194475872600784	-0.0230891319406786	202.289192483607	-0.26409364688142	-0.474651756573017	-0.0565169132586603	202.244681322222	-0.0526395870739377	-0.166556235068784	0.0324998537990709	202.231091783604	-0.149448351712543	-0.504875004756849	0.0375094335451998	202.277680546667	-0.0531982128798119	-0.218028642695405	0.0289061034419215	202.221633034161	0.0360318393607136	-0.0380787951818425	0.105989206966973
202.382970020089	-0.119666789483303	-0.223457273471319	-0.0217169911735246	202.315738364042	-0.0815448781749783	-0.181065255883064	-0.0172274888223539	202.389291909836	-0.263901443033216	-0.474651756573017	-0.0584053701336685	202.34471514	-0.0523954506539315	-0.166556235068784	0.0277040622684389	202.331162467504	-0.110717749245708	-0.483557132222808	0.0463067275501689	202.377692967407	-0.0529114898406585	-0.218028642695405	0.0289061034419215	202.321765015528	0.0363903313253553	-0.0359641463217986	0.105989206966973
202.483034786458	-0.116163035790144	-0.220477762776056	-0.0217169911735246	202.415757332838	-0.0765809105772525	-0.170417831806418	-0.0167633017617332	202.489391336066	-0.264770513019362	-0.474651756573017	-0.0592811396382559	202.444748957778	-0.0505544509294927	-0.155197407231299	0.033865693791408	202.431233151403	-0.109392737464492	-0.483557132222808	0.0463067275501689	202.477705388148	-0.0514285440525678	-0.218028642695405	0.0289061034419215	202.421896996894	0.0369362184607037	-0.0341845717167895	0.105989206966973
202.583099552827	-0.112213976284228	-0.220477762776056	-0.0249155096657904	202.515776301635	-0.0702841579268033	-0.168292082338045	-0.0242626830035801	202.589490762295	-0.262450825527339	-0.469203989366872	-0.0592811396382559	202.544782775556	-0.0499864218824851	-0.160935850836162	0.0241303140570372	202.531303835303	-0.10939684763414	-0.483557132222808	0.0409557489941906	202.577717808889	-0.047564816335485	-0.209796276964367	0.034390512417629	202.522028978261	0.0387395400323367	-0.032952495272766	0.105989206966973
202.683164319196	-0.109021013274409	-0.210512455153884	-0.0192630809500771	202.615795270431	-0.0693373420475209	-0.168292082338045	-0.0242626830035801	202.689590188525	-0.261238000591822	-0.466535496101695	-0.0581225011518319	202.644816593333	-0.0484339625922992	-0.150274735143913	0.0253132358485696	202.631374519202	-0.110723175439346	-0.483557132222808	0.039241801367357	202.67773022963	-0.0433633284635913	-0.205520494073249	0.0289061034419215	202.622160959627	0.0401043362139791	-0.0281261967287363	0.105989206966973
202.783229085565	-0.107581834299164	-0.210512455153884	-0.0192630809500771	202.715814239227	-0.0683202956625687	-0.165803969338367	-0.0213474907334456	202.789689614754	-0.233736800482579	-0.452011412449594	-0.0592811396382559	202.744850411111	-0.0481370064158108	-0.149498991693603	0.0253826735004091	202.731445203102	-0.110398164399952	-0.483557132222808	0.039241801367357	202.77774265037	-0.0411212670074358	-0.200627189540555	0.0289061034419215	202.722292940994	0.0405413767413729	-0.0264006177079025	0.105989206966973
202.883293851935	-0.105863995694273	-0.210512455153884	-0.0192630809500771	202.815833208024	-0.0666635688558697	-0.166322472843973	-0.0208526916557697	202.889789040984	-0.232534988736018	-0.452011412449594	-0.0592811396382559	202.844884228889	-0.0471316634247899	-0.148694983965304	0.0253826735004091	202.831515887001	-0.0650076760465962	-0.247935449476195	0.0375094335451998	202.877755071111	-0.0391802636686562	-0.180230153260428	0.0339614640285999	202.82242492236	0.04119188865342	-0.0241578358729382	0.105989206966973
202.983358618304	-0.108498094137076	-0.210767807509663	-0.0255435799517901	202.91585217682	-0.0649887793352206	-0.167579454771107	-0.0213261886089633	202.989888467213	-0.228846683727455	-0.448291981255532	-0.0581225011518319	202.944918046667	-0.0467243813243405	-0.149694215326737	0.0253826735004091	202.931586570901	-0.0660634235111535	-0.242057904757872	0.039241801367357	202.977767491852	-0.0365788186116589	-0.175935467271453	0.0289061034419215	202.922556903727	0.042452609814649	-0.0237363631173878	0.105989206966973
203.083423384673	-0.113170960606072	-0.221888985559956	-0.0587938261197969	203.015871145617	-0.0617277648039677	-0.163962745178777	-0.017174289434337	203.089987893443	-0.225946489073262	-0.448291981255532	-0.0592811396382559	203.044951864444	-0.0459840159445912	-0.1486453784875	0.0253826735004091	203.031657254801	-0.0644051024987286	-0.241585111253893	0.0354976399250043	203.077779912593	-0.0350377731066314	-0.172644050090924	0.0289061034419215	203.022688885093	0.0447317819071206	-0.0179292512945466	0.105380788242014
203.183488151042	-0.112060388521115	-0.221888985559956	-0.0579309282396652	203.115890114413	-0.0600341578335356	-0.163962745178777	-0.0167633017617332	203.190087319672	-0.222399477167134	-0.448291981255532	-0.0595263900489249	203.144985682222	-0.0437883610550243	-0.141690997241386	0.0313314166633206	203.1317279387	-0.064950732347835	-0.24266557941422	0.0307704427660416	203.177792333333	-0.0343591865046718	-0.172325210605601	0.0289061034419215	203.12282086646	0.0466709212204403	-0.015059743439806	0.105989206966973
203.283552917411	-0.11059944443609	-0.209685844667944	-0.0442207987573329	203.21590908321	-0.0559972742421016	-0.129526555555137	-0.00663501253591953	203.290186745902	-0.219429108890453	-0.448291981255532	-0.0599842950063346	203.2450195	-0.0421297870729709	-0.13394328549737	0.037982166883416	203.2317986226	-0.066319108934243	-0.241585111253893	0.0307704427660416	203.277804754074	-0.0314216200957786	-0.162098588267215	0.0289061034419215	203.222952847826	0.0479856932524113	-0.0163521544079637	0.105989206966973
203.38361768378	-0.110053178039454	-0.209685844667944	-0.0442207987573329	203.315928052006	-0.0553791635030826	-0.122615366416922	-0.00663501253591953	203.390286172131	-0.214346899347646	-0.444948006692838	-0.0581225011518319	203.345053317778	-0.0402639942145587	-0.132499608066364	0.0366070807434326	203.331869306499	-0.0700902577862264	-0.242057904757872	0.0307704427660416	203.377817174815	-0.0294239841024968	-0.14362890643165	0.034390512417629	203.323084829193	0.051125726086954	-0.0145126311664492	0.105953712169969
203.483682450149	-0.109148239176538	-0.209685844667944	-0.0442207987573329	203.415947020802	-0.0535031450775429	-0.109316877584139	-0.00663501253591953	203.490385598361	-0.208267915442272	-0.444166184697793	-0.0592811396382559	203.445087135556	-0.0383293791320589	-0.129603165267027	0.0366070807434326	203.431939990399	-0.0676036428703424	-0.23306747006545	0.0365060290451125	203.477829595556	-0.0220468775201955	-0.126453973245075	0.0287369541732824	203.423216810559	0.0545572230508545	-0.00318332091946048	0.113299515576743
203.583747216518	-0.0923702951643371	-0.14569498930036	-0.0353773548937578	203.515965989599	-0.0518533038002064	-0.0992966695005467	-0.00966447500568306	203.59048502459	-0.201882147671504	-0.444166184697793	-0.0599842950063346	203.545120953333	-0.0368610988470518	-0.128884437330814	0.0357433748427564	203.532010674298	-0.0649160448660941	-0.226516149370331	0.0354976399250043	203.577842016296	-0.0208485223795564	-0.121719486754496	0.0289061034419215	203.523348791925	0.0557712884144449	-0.00333452272339593	0.114342636064501
203.683811982887	-0.090339668947675	-0.149455731329571	-0.0327533442262717	203.615984958395	-0.0485032050445758	-0.0891863129250565	-0.0111037595352989	203.69058445082	-0.152163098745676	-0.255732901195593	0.035206074954253	203.645154771111	-0.036852600454703	-0.128884437330814	0.0357433748427564	203.632081358198	-0.0614877387881819	-0.211384116756803	0.0354976399250043	203.677854437037	-0.0200904622067016	-0.119605420434037	0.0289061034419215	203.623480773292	0.0576159379177696	-0.00333452272339593	0.119986946312633
203.783876749256	-0.0885091937332367	-0.14569498930036	-0.0236604383784372	203.716003927192	-0.0455619833535071	-0.085525320080178	-0.0111037595352989	203.790683877049	-0.150516455452352	-0.255732901195593	0.035206074954253	203.745188588889	-0.0369591056033769	-0.129603165267027	0.033865693791408	203.732152042097	-0.0642085892132006	-0.228897983248013	0.0354530616455791	203.777866857778	-0.0194038958931945	-0.119003489150895	0.0287369541732824	203.723612754658	0.0610270848252692	0.00953249128127164	0.12236096962745
203.883941515625	-0.0869146620466815	-0.14569498930036	-0.02259507464878	203.816022895988	-0.045458188621373	-0.085525320080178	-0.0111037595352989	203.890783303279	-0.148731481184149	-0.255732901195593	0.035206074954253	203.845222406667	-0.0364312848045039	-0.130544054069274	0.0317082513753455	203.832222725997	-0.0779883436116879	-0.25023141740313	0.039241801367357	203.877879278519	-0.0191562343407537	-0.119003489150895	0.0287369541732824	203.823744736025	0.0624347071144562	0.0105011177861881	0.126569228401206
203.984006281994	-0.0842646253182252	-0.14569498930036	-0.0153964821709692	203.916041864785	-0.0452937246655632	-0.085525320080178	-0.0111037595352989	203.990882729508	-0.147204540262155	-0.255732901195593	0.0330335950040649	203.945256224444	-0.0354988081668196	-0.128420075951852	0.0313314166633206	203.932293409897	-0.0769728596250884	-0.255643209986181	0.0354976399250043	203.977891699259	-0.0183108442281049	-0.117666123160789	0.0289061034419215	203.923876717391	0.0640803405294802	0.0136699017411284	0.12236096962745
204.084071048363	-0.0705650539293123	-0.115424391885863	-0.0101318275560264	204.016060833581	-0.0449694795851738	-0.0843992982917476	-0.0111889942396146	204.090982155738	-0.146186137080403	-0.255732901195593	0.0330335950040649	204.045290042222	-0.0350523570814338	-0.128420075951852	0.0313314166633206	204.032364093796	-0.0771759117570407	-0.254083026903583	0.0375094335451998	204.07790412	-0.0183108442281049	-0.117666123160789	0.0289061034419215	204.024008698758	0.0657894658643669	0.0130008620042647	0.124167362673124
204.184135814732	-0.0692847140604805	-0.115424391885863	-0.00997730120606501	204.116079802377	-0.0440487829782556	-0.0837648413128263	-0.00835226517665399	204.191081581967	-0.144735741525263	-0.255455206024815	0.0330335950040649	204.14532386	-0.0340174596041887	-0.128204296984469	0.0313314166633206	204.132434777696	-0.0766925728223712	-0.255643209986181	0.036840201624432	204.177916540741	-0.0182283843695164	-0.117666123160789	0.0289061034419215	204.124140680124	0.0680176524659741	0.0139190281531341	0.129086972710995
204.284200581101	-0.0676071703439501	-0.118304443856203	-0.0144768666867533	204.216098771174	-0.0433680183002346	-0.0837648413128263	-0.00835226517665399	204.291181008197	-0.142894509691691	-0.255058234778294	0.0330335950040649	204.245357677778	-0.0328882472961248	-0.121821218638011	0.0351525028294503	204.232505461595	-0.0757196667432169	-0.256123010139541	0.039241801367357	204.277928961482	-0.0182374645464321	-0.117666123160789	0.0289061034419215	204.224272661491	0.0688805478278968	0.0130008620042647	0.131919405808685
204.38426534747	-0.0644446236399074	-0.110046222171839	-0.00639395684130453	204.31611773997	-0.0428860092416832	-0.0836380337304825	-0.00663501253591953	204.391280434426	-0.141352745572824	-0.255732901195593	0.0319966676209117	204.345391495556	-0.0319616956534581	-0.11534142690767	0.037982166883416	204.332576145495	-0.0744806147584263	-0.2619796819825	0.039241801367357	204.377941382222	-0.0178178186408569	-0.117424919369566	0.0289061034419215	204.324404642857	0.0698874877709662	0.0136699017411284	0.135864943989058
204.484330113839	-0.0629449395732614	-0.110292552267963	-0.00700021835034049	204.416136708767	-0.0423090871044409	-0.0843494298704651	-0.00608179555798047	204.491379860656	-0.139530747304376	-0.255732901195593	0.0319966676209117	204.445425313333	-0.0304049387276318	-0.11534142690767	0.0351525028294503	204.432646829394	-0.0552223670363425	-0.242175847677673	0.0496083072799545	204.477953802963	-0.0173228903650154	-0.116090620680062	0.0289061034419215	204.424536624224	0.0708489777641078	0.0136699017411284	0.140023482732233
204.584394880208	-0.0611089049193021	-0.109264149028566	-0.00606354228950007	204.516155677563	-0.0412516249427741	-0.0890853727219353	-0.00663501253591953	204.591479286885	-0.137718680307786	-0.255732901195593	0.0319966676209117	204.545459131111	-0.0300682663917976	-0.108815561653591	0.037982166883416	204.532717513294	-0.0526643625868422	-0.242175847677673	0.0516929049099923	204.577966223704	-0.0173228903650154	-0.116090620680062	0.0289061034419215	204.52466860559	0.0720979851365897	0.0130008620042647	0.143719157968036
204.684459646577	-0.0595410808402323	-0.109264149028566	-0.00639395684130453	204.61617464636	-0.0404429291892927	-0.0927131250561088	-0.00622082048509904	204.691578713115	-0.158235662752988	-0.255058234778294	-0.0408695910933753	204.645492948889	-0.0294472300021456	-0.107251746856146	0.037982166883416	204.632788197193	-0.0508942243250635	-0.242175847677673	0.0520637627861788	204.677978644444	-0.0170235190431936	-0.116090620680062	0.0289061034419215	204.624800586957	0.073120330709373	0.0144665819255236	0.149826563260323
204.784524412946	-0.0463298368735404	-0.104018865310652	0.01342919103062	204.716193615156	-0.0389286674739116	-0.0805134577976514	0.0162927622581962	204.791678139344	-0.156592585600036	-0.255058234778294	-0.0408695910933753	204.745526766667	-0.028740209958405	-0.104871283112821	0.037982166883416	204.732858881093	-0.0504692341487595	-0.242175847677673	0.0520637627861788	204.777991065185	-0.0162416552865671	-0.116090620680062	0.0289061034419215	204.724932568323	0.074854355027659	0.0185540641210061	0.155917571843019
204.884589179315	-0.0382305231429584	-0.0928450127639486	0.0118219101728571	204.816212583952	-0.0376004967221959	-0.0798367981782637	0.01633454206324	204.891777565574	-0.154098619071882	-0.255058234778294	-0.0408695910933753	204.845560584444	-0.0280835213817413	-0.102767244278894	0.037982166883416	204.832929564993	-0.0242451181576201	-0.100794144736364	0.0507693739503209	204.878003485926	-0.0155128485431523	-0.116090620680062	0.0289061034419215	204.825064549689	0.0778246351990712	0.0139190281531341	0.155917571843019
204.984653945684	-0.0371503218661909	-0.0918671834151346	0.0112603586076057	204.916231552749	-0.0365970118277595	-0.0798367981782637	0.01633454206324	204.991876991803	-0.151396192856137	-0.255058234778294	-0.0408695910933753	204.945594402222	-0.0267242171741825	-0.0998112003064822	0.0377007595457743	204.933000248892	-0.0232254102171892	-0.0998081317166964	0.0516929049099923	204.978015906667	-0.0147881268626057	-0.116090620680062	0.0289061034419215	204.925196531056	0.0803984220640568	0.0153103542113863	0.168334624221447
205.084718712054	-0.0367554354211427	-0.0918671834151346	0.0111597560467541	205.016250521545	-0.0357664233085086	-0.078811804642748	0.01633454206324	205.091976418033	-0.150957776862416	-0.255058234778294	-0.0408695910933753	205.04562822	-0.0260388917600283	-0.0982603976413002	0.037982166883416	205.033070932792	-0.0217554359894	-0.0998081317166964	0.0497521451286788	205.078028327407	-0.0143188063985245	-0.115546853816125	0.0289061034419215	205.025328512422	0.0855503858478628	0.0144665819255236	0.185096343244198
205.184783478423	-0.0360661096448932	-0.0906941746800373	0.0118219101728571	205.116269490342	-0.0347267125988831	-0.0746094469875642	0.0189737847533824	205.192075844262	-0.15021367734357	-0.255058234778294	-0.0408695910933753	205.145662037778	-0.0254622002134436	-0.0966787364540835	0.037982166883416	205.133141616691	-0.0210106767462541	-0.0943686171424929	0.0520637627861788	205.178040748148	-0.0133980442341076	-0.116090620680062	0.0289061034419215	205.125460493789	0.110022542353988	0.033288809427862	0.240437336397244
205.284848244792	-0.0348255316552815	-0.0902044826286998	0.0114030589778316	205.216288459138	-0.0339615141286616	-0.0743966533619918	0.0189737847533824	205.292175270492	-0.148291860227851	-0.255455206024815	-0.0408695910933753	205.245695855556	-0.023901311849816	-0.0966787364540835	0.0355804839540075	205.233212300591	-0.0183781446156003	-0.0877365392358967	0.0507693739503209	205.278053168889	-0.0130475914237805	-0.110151893587997	0.0339614640285999	205.225592475155	0.111477427713034	0.0337389228572351	0.246355034637028
205.384913011161	-0.034503409345227	-0.0902044826286998	0.0114030589778316	205.316307427935	-0.032096870648783	-0.0743966533619918	0.0162628831403976	205.392274696721	-0.14664128523261	-0.255455206024815	-0.0408695910933753	205.345729673333	-0.0230500354228378	-0.0905913324840722	0.037982166883416	205.33328298449	-0.0178004198017208	-0.0877365392358967	0.0497521451286788	205.37806558963	-0.0125689897931512	-0.110151893587997	0.0321235146658079	205.325724456522	0.112475326728768	0.0294212185249716	0.250145441116155
205.48497777753	-0.0314546737240871	-0.085496903161926	0.0118219101728571	205.416326396731	-0.030767429249816	-0.0720569433754108	0.01633454206324	205.492374122951	-0.145766494970469	-0.255455206024815	-0.0408695910933753	205.445763491111	-0.0228136550891555	-0.0899462782270767	0.0377007595457743	205.43335366839	-0.0164858577369226	-0.0844789283781207	0.0497521451286788	205.47807801037	-0.0119594430857211	-0.110151893587997	0.0305342576970983	205.425856437888	0.113911695338904	0.033288809427862	0.270288517239269
205.585042543899	-0.0309837927566195	-0.085496903161926	0.0118219101728571	205.516345365528	-0.0276453866637708	-0.0620881788952885	0.0190837292274882	205.59247354918	-0.120605355129203	-0.231360388873815	0.00207665586562578	205.545797308889	-0.0212829002474759	-0.0816111632286856	0.037982166883416	205.53342435229	-0.0116164636494433	-0.0766163742411794	0.0497521451286788	205.578090431111	-0.0113987790410245	-0.110151893587997	0.0289061034419215	205.525988419255	0.110779642786821	-0.00995902939462103	0.246355034637028
205.685107310268	-0.0308094641493929	-0.0854241034939525	0.0118219101728571	205.616364334324	-0.0266555982939008	-0.0620076252877272	0.01633454206324	205.69257297541	-0.118215307035044	-0.230558630569405	0.00207665586562578	205.645831126667	-0.0207871444924891	-0.0809351669072158	0.0377007595457743	205.633495036189	-0.0107856880127771	-0.0724464666381406	0.0497521451286788	205.678102851852	-0.0102058731746445	-0.102096527245432	0.034390512417629	205.626120400621	0.112087978370808	-0.00995902939462103	0.24760887282981
205.785172076637	-0.0308094641493929	-0.0854241034939525	0.0118219101728571	205.71638330312	-0.0264384730165607	-0.0617838033481316	0.0162628831403976	205.792672401639	-0.111829961276813	-0.22917226158622	0.00207665586562578	205.745864944444	-0.0190839185290876	-0.071073106830335	0.037982166883416	205.733565720089	0.00397178869962815	-0.0862592018335566	0.124034875174954	205.778115272593	-0.0102058731746445	-0.102096527245432	0.034390512417629	205.726252381988	0.110790060211076	-0.014251199228768	0.246355034637028
205.885236843006	-0.0297119832440026	-0.085496903161926	0.0118219101728571	205.816402271917	-0.0263351835934441	-0.0617838033481316	0.0165428941753045	205.892771827869	-0.108792859271372	-0.227935976522541	0.00207665586562578	205.845898762222	-0.0188704096149219	-0.0705962088411506	0.037982166883416	205.833636403988	0.00551344034877394	-0.087283640877577	0.124753206822622	205.878127693333	-0.0102674156453783	-0.102096527245432	0.034390512417629	205.826384363354	0.108237138941569	-0.014251199228768	0.250145441116155
205.985301609375	-0.0248625774030078	-0.0725454677349694	0.0154155388749949	205.916421240713	-0.0215917936267589	-0.0547375178232518	0.01633454206324	205.992871254098	-0.104280718223406	-0.224033444062063	0.00277642050364661	205.94593258	-0.0182860562452375	-0.0700234444435445	0.037644805872134	205.933707087888	0.00624657406190481	-0.0754340444999725	0.132755562071929	205.978140114074	-0.0102674156453783	-0.102096527245432	0.034390512417629	205.926516344721	0.10512886576305	-0.0227814034138081	0.246355034637028
206.085366375744	-0.0218361706253554	-0.0477370572983054	0.0162950886251345	206.01644020951	-0.0215726450939685	-0.0547375178232518	0.0165428941753045	206.092970680328	-0.0996244826992691	-0.219098321103084	0.00406152068058469	206.045966397778	-0.0184331513257819	-0.0700234444435445	0.037644805872134	206.033777771787	0.0138025652089216	-0.0622085523043933	0.148333450757099	206.078152534815	-0.010164418438262	-0.102096527245432	0.034390512417629	206.026648326087	0.100716434944228	-0.0227814034138081	0.246355034637028
206.185431142113	-0.0210533140153177	-0.0473653623770049	0.0136175625679112	206.116459178306	-0.0215397112858265	-0.0526170916056424	0.0189737847533824	206.193070106557	-0.0960908483435601	-0.216085387828114	0.00406152068058469	206.146000215556	-0.0183640271239769	-0.0691403519201583	0.037982166883416	206.133848455687	0.0146921951485629	-0.0680973788427906	0.149345087306538	206.178164955556	-0.0101853068070261	-0.102096527245432	0.034390512417629	206.126780307453	0.0961351522785606	-0.0144919758298124	0.250145441116155
206.285495908482	-0.0210533140153177	-0.0473653623770049	0.0136175625679112	206.216478147103	-0.0208178629891336	-0.0542537408207376	0.0165428941753045	206.293169532787	-0.0936703755397689	-0.215889818004651	0.00207665586562578	206.246034033333	-0.0179200619452006	-0.0686890405966022	0.0377007595457743	206.233919139586	0.0268713713459722	-0.0515233064525035	0.164329851057405	206.278177376296	-0.010228893971671	-0.102096527245432	0.034390512417629	206.22691228882	0.0868563547507846	-0.0137410060510451	0.229742640816164
206.385560674851	-0.0210281046079432	-0.0473653623770049	0.0136175625679112	206.316497115899	-0.0210314461115984	-0.0526170916056424	0.0180248551637739	206.393268959016	-0.0540546787655767	-0.126991751818465	0.0152236007588667	206.346067851111	-0.0172797571730623	-0.0705962088411506	0.033865693791408	206.333989823486	0.0280077209701992	-0.0507051445971475	0.169751590017918	206.378189797037	-0.0101545136650658	-0.102096527245432	0.034390512417629	206.327044270186	0.0805565302213069	-0.0144919758298124	0.221808314060356
206.48562544122	-0.0210281046079432	-0.0473653623770049	0.0136175625679112	206.416516084695	-0.0209567961329351	-0.0526170916056424	0.0180248551637739	206.493368385246	-0.0498495324212026	-0.108558201666462	0.014453401538918	206.446101668889	-0.0173536778717902	-0.0705962088411506	0.033865693791408	206.434060507386	0.0286630451449471	-0.0496600149434807	0.172286061378316	206.478202217778	-0.0100918913278529	-0.102096527245432	0.034390512417629	206.427176251553	0.0746740642759102	-0.014251199228768	0.204482422034246
206.585690207589	-0.0200567572941434	-0.0457395106798017	0.0133765346854258	206.516535053492	-0.0206068393605994	-0.0532809165300078	0.015035596974775	206.593467811475	-0.0472504540151273	-0.104989050806043	0.0122012622974753	206.546135486667	-0.0173162590803249	-0.0700234444435445	0.033865693791408	206.534131191285	0.0301957193419196	-0.0515233064525035	0.172286061378316	206.578214638519	-0.0100821067181143	-0.102096527245432	0.034390512417629	206.527308232919	0.0730228450803702	-0.0129026632224608	0.204482422034246
206.685754973958	-0.0174253075413578	-0.0402566948743179	0.0114030589778316	206.616554022288	-0.0206631468229549	-0.0526170916056424	0.0165428941753045	206.693567237705	-0.0466945841168995	-0.104989050806043	0.0110076338017024	206.646169304444	-0.0172434394129681	-0.0700234444435445	0.0332355131326193	206.634201875185	0.0305413799075117	-0.0496600149434807	0.175705210147684	206.678227059259	-0.0106701954729297	-0.110047900229819	0.0289061034419215	206.627440214286	0.070528650962003	-0.0129839177673231	0.201686066341928
206.785819740327	-0.017415170472924	-0.0400468397790869	0.0118219101728571	206.716572991085	-0.0203741771116878	-0.0525133423587562	0.0165428941753045	206.793666663934	-0.0465420973724682	-0.104947544553498	0.011703485012237	206.746203122222	-0.016845471962171	-0.0700234444435445	0.0332355131326193	206.734272559084	0.0314152403154617	-0.0501625588448961	0.175705210147684	206.77823948	-0.0169604143340839	-0.120419759800545	0.034390512417629	206.727572195652	0.0657362301220097	-0.014251199228768	0.195501360292594
206.885884506696	-0.0166892161159322	-0.0380312028971471	0.01342919103062	206.816591959881	-0.0201484467394756	-0.0526170916056424	0.0165428941753045	206.893766090164	-0.0460709886535098	-0.104571859385087	0.0110783945104758	206.84623694	-0.0166399671342544	-0.0647410525981902	0.037982166883416	206.834343242984	0.0325104655299857	-0.0489190655199752	0.177363447717591	206.878251900741	-0.04223512375624	-0.331184173269627	0.0364724449019261	206.827704177019	0.0604711329989852	-0.014251199228768	0.183662662598943
206.985949273065	-0.0163840257529609	-0.0381839148800826	0.0130799093877841	206.916610928678	-0.0200405388038084	-0.0526170916056424	0.0165428941753045	206.993865516393	-0.0459093044623236	-0.103500806309514	0.0122012622974753	206.946270757778	-0.0163659827422742	-0.0647410525981902	0.037982166883416	206.934413926883	0.0326138079090654	-0.0501625588448961	0.175705210147684	206.978264321482	-0.0505698119318325	-0.357947833119419	0.0364724449019261	206.927836158385	0.055893842349026	-0.014251199228768	0.176710925631789
207.086014039435	-0.0168094784257431	-0.0383719115268717	0.0136175625679112	207.016629897474	-0.0198957853649062	-0.0525133423587562	0.0165428941753045	207.093964942623	-0.0453406213668987	-0.103336775031591	0.0127783999084745	207.046304575556	-0.016426957459881	-0.0647410525981902	0.037982166883416	207.034484610783	0.0350179718548385	-0.0489775725266014	0.179623215050204	207.078276742222	-0.0512562233271707	-0.357947833119419	0.0364724449019261	207.027968139752	0.052432315419912	-0.014251199228768	0.169829742278986
207.186078805804	-0.0168388275143859	-0.0383719115268717	0.0136175625679112	207.11664886627	-0.0196167741827042	-0.0503319984285552	0.0187423624215409	207.194064368852	-0.0452247174464973	-0.103500806309514	0.0127783999084745	207.146338393333	-0.016426957459881	-0.0647410525981902	0.037982166883416	207.134555294682	0.0385256168774268	-0.0489775725266014	0.189753331982974	207.178289162963	-0.0527083556205247	-0.357947833119419	0.0364724449019261	207.128100121118	0.051193253170253	-0.0137410060510451	0.169829742278986
207.286143572173	-0.017867811925359	-0.0426548830322507	0.0136175625679112	207.216667835067	-0.0190502461968548	-0.049750844224625	0.0189395812991322	207.294163795082	-0.0448901885844425	-0.103336775031591	0.0127783999084745	207.246372211111	-0.0164573389097492	-0.0647410525981902	0.037982166883416	207.234625978582	0.0400381482374628	-0.0507051445971475	0.189753331982974	207.278301583704	-0.0540524317911869	-0.366233997414911	0.0305342576970983	207.228232102484	0.0496619960415179	-0.0129839177673231	0.169359754711084
207.386208338542	-0.0178523688997637	-0.0426548830322507	0.0162950886251345	207.316686803863	-0.0187452092302265	-0.0493049372310315	0.0189395812991322	207.394263221311	-0.0454161472484019	-0.103500806309514	0.011703485012237	207.346406028889	-0.0164694912188799	-0.0656191644474605	0.0377644083635623	207.334696662482	0.0473442691534005	-0.0489775725266014	0.194362308742981	207.378314004444	-0.0548320150038774	-0.366233997414911	0.0321235146658079	207.328364083851	0.0472584937949006	-0.014251199228768	0.164691849493486
207.486273104911	-0.0184998362755993	-0.0541233099520166	0.0154155388749949	207.41670577266	-0.0184833119002018	-0.0493754747064325	0.0189395812991322	207.494362647541	-0.047049144392413	-0.106729386451366	0.00769930589097877	207.446439846667	-0.0163973463638368	-0.0656191644474605	0.0377644083635623	207.434767346381	0.0526215948890907	-0.0501625588448961	0.201870594158345	207.478326425185	-0.0550065735229763	-0.366233997414911	0.0321235146658079	207.428496065217	0.0447329580401981	-0.0137410060510451	0.155278315997506
207.58633787128	-0.0190798033642703	-0.06138221218629	0.0149528886934943	207.516724741456	-0.0180934657039579	-0.0491229710118706	0.0190837292274882	207.59446207377	-0.0499560779679038	-0.105145933036293	0.00318578602292674	207.546473664444	-0.0164260194158843	-0.0656191644474605	0.0377644083635623	207.534838030281	0.0625195964066192	-0.0496600149434807	0.204942789262333	207.578338845926	-0.0554590043973262	-0.366233997414911	0.0321235146658079	207.528628046584	0.0429906214481853	-0.014251199228768	0.149319183416442
207.686402637649	-0.0194761962287664	-0.0615894168333521	0.0149528886934943	207.616743710253	-0.0178589724565477	-0.0491229710118706	0.0186908643762637	207.6945615	-0.0504504536622695	-0.108016348956117	-0.00105282817209596	207.646507482222	-0.0166820273167801	-0.0656191644474605	0.0377644083635623	207.63490871418	0.0635283103080738	-0.0489775725266014	0.207592951249461	207.678351266667	-0.0551800144581887	-0.366233997414911	0.0305342576970983	207.62876002795	0.0420151449527664	-0.0226661823712768	0.135641872226899
207.786467404018	-0.0289792003833829	-0.140342624678912	0.0161752755490276	207.716762679049	-0.0188650374205017	-0.0508139972646569	0.0226266030950982	207.794660926229	-0.063331151565936	-0.140983517799783	-0.00898829552517116	207.7465413	-0.0173469252666217	-0.0698103054220994	0.0332355131326193	207.73497939808	0.102124822554196	-0.0501625588448961	0.369825354133119	207.778363687407	-0.0572758544164965	-0.366233997414911	0.0321235146658079	207.728892009317	0.0346719736339658	-0.0121944237398437	0.0999861068068681
207.886532170387	-0.0410596988333646	-0.144672499564721	0.0136175625679112	207.816781647845	-0.0197036252106892	-0.0558670586206901	0.0247235912070251	207.894760352459	-0.0636399950525805	-0.142219173334194	-0.009701116036106	207.846575117778	-0.0178026974737489	-0.0691403519201583	0.0332355131326193	207.835050081979	0.106204660229646	-0.0501625588448961	0.369825354133119	207.878376108148	-0.0603566749985583	-0.366233997414911	0.0321235146658079	207.829023990683	0.034296362471766	-0.0107724524256917	0.100643647972841
207.986596936756	-0.0403473787704845	-0.145580610611273	0.0161752755490276	207.916800616642	-0.0198079969232059	-0.0679203902215174	0.0226266030950982	207.994859778689	-0.0641075924763266	-0.142219173334194	-0.0106613402642308	207.946608935556	-0.0229907965034869	-0.071073106830335	0.037982166883416	207.935120765879	0.141140779996175	-0.0496600149434807	0.389373972272643	207.978388528889	-0.0634823661964284	-0.366233997414911	0.0364724449019261	207.92915597205	0.0364154961781213	-0.0118280684345013	0.100467743568638
208.086661703125	-0.0417420009781869	-0.144672499564721	0.0161752755490276	208.016819585438	-0.0265109230223834	-0.0777180434416468	0.0147024397999256	208.094959204918	-0.0642360471405769	-0.142219173334194	-0.0106613402642308	208.046642753333	-0.02496771996603	-0.0739129768160561	0.0377007595457743	208.035191449778	0.142604789391782	-0.0496600149434807	0.389373972272643	208.07840094963	-0.0290904126473862	-0.247217938954455	0.0364724449019261	208.029287953416	0.0428575758837276	-0.014251199228768	0.108948648416888
208.186726469494	-0.0425989307859782	-0.144672499564721	0.0134843152279906	208.116838554235	-0.0271843004589413	-0.077142586940196	0.0170230751810651	208.195058631148	-0.0644305773533776	-0.137947685373975	-0.00898829552517116	208.146676571111	-0.0286088031178485	-0.0865655048668019	0.0377007595457743	208.135262133678	0.173814412304741	-0.0179023792958038	0.398009319367381	208.17841337037	-0.0298541147462377	-0.250806781349549	0.0390101112278811	208.129419934783	0.0463411611976992	-0.025724226036736	0.122247629598542
208.286791235863	-0.0447639347914959	-0.143535381217404	0.0136175625679112	208.216857523031	-0.0370417879764555	-0.0916144292459479	0.0115750454508238	208.295158057377	-0.0646430927930491	-0.14012024647925	-0.00934461202121437	208.246710388889	-0.0313974107258316	-0.105658757078217	0.0433363595322551	208.235332817578	0.174785130743395	-0.0156714620238031	0.399633912989836	208.278425791111	-0.0305385730238706	-0.27013233245103	0.0325469745211969	208.229551916149	0.0501318324000761	-0.025724226036736	0.241397228731509
208.386856002232	-0.0464197058771637	-0.143211918803156	0.0136175625679112	208.316876491828	-0.0373670861093514	-0.0907548493991824	0.0130003070404726	208.395257483607	-0.0648912718152533	-0.138349477427038	-0.00898829552517116	208.346744206667	-0.0344440899138976	-0.147382122118901	0.0377007595457743	208.335403501477	0.176537774922706	-0.0102999698228444	0.399633912989836	208.378438211852	-0.0321494479995799	-0.277676733028383	0.0390101112278811	208.329683897516	0.0575370950876013	-0.0261689200047879	0.309863809814008
208.486920768601	-0.0450404571915914	-0.143535381217404	0.0136175625679112	208.416895460624	-0.0477690638491805	-0.116231796400103	0.00704531203285115	208.495356909836	-0.0649072351710726	-0.137947685373975	-0.00898829552517116	208.446778024444	-0.036898337647256	-0.17117295490751	0.0292773595806317	208.435474185377	0.178648769834635	-0.0099219467580165	0.397637574382968	208.478450632593	-0.0306706633009862	-0.273880937414209	0.0390101112278811	208.429815878882	0.0626725915259362	-0.0129839177673231	0.338429711920871
208.58698553497	-0.0612335387829881	-0.145580610611273	0.00704837203370247	208.516914429421	-0.048538022604086	-0.11507748765997	0.00678703426356185	208.595456336066	-0.0657229582866301	-0.137054701242409	-0.00934461202121437	208.546811842222	-0.0379916512484365	-0.168970310651308	0.0249049605213068	208.535544869276	0.215480027570145	-0.00878997157646506	0.41179692734715	208.578463053333	-0.0302847244425296	-0.277676733028383	0.0390101112278811	208.529947860248	0.0726680096665326	-0.0137410060510451	0.342609232404025
208.687050301339	-0.0619666490155395	-0.144672499564721	0.00950818184751552	208.616933398217	-0.0485142029864595	-0.11507748765997	0.00704531203285115	208.695555762295	-0.0655095962562374	-0.137054701242409	-0.00898829552517116	208.64684566	-0.0400341834034136	-0.173714951805559	0.0249049605213068	208.635615553176	0.21816619419697	-0.00750093245255136	0.409526350988031	208.678475474074	-0.0301150771427759	-0.277676733028383	0.0390101112278811	208.630079841615	0.0795542080983954	-0.0129839177673231	0.348416469161421
208.787115067708	-0.0630420818030066	-0.145580610611273	0.0105751137801991	208.716952367013	-0.0507110733054348	-0.11507748765997	0.01153585590958	208.795655188525	-0.0640637326582156	-0.14012024647925	-0.00777825700033462	208.746879477778	-0.0407057200823961	-0.175570009015517	0.0241303140570372	208.735686237075	0.237009946133054	0.0761291718828939	0.460975283379848	208.778487894815	-0.0368157740461272	-0.294312192467866	0.0325469745211969	208.730211822981	0.0884289431456324	-0.0129839177673231	0.363060607619493
208.887179834077	-0.0656738873089313	-0.146423989156683	0.00966583887041902	208.81697133581	-0.0546935219410973	-0.123901238336755	0.0125811841856143	208.895754614754	-0.060176901652206	-0.138349477427038	-0.00486228870517174	208.846913295556	-0.0407821210203975	-0.175570009015517	0.0241303140570372	208.835756920975	0.232031189918274	-0.00833238423705505	0.411540040950721	208.878500315556	-0.054374933457021	-0.330084243505836	0.0321894985730611	208.830343804348	0.0911445073352016	-0.0137410060510451	0.363060607619493
208.987244600446	-0.0654865821080046	-0.145384974399049	0.00966583887041902	208.916990304606	-0.0558266283506967	-0.124538025386567	0.0125811841856143	208.995854040984	-0.0526714969418088	-0.109471507531155	0.00190531688258499	208.946947113333	-0.0409036104356318	-0.175570009015517	0.0241303140570372	208.935827604874	0.225093384429453	-0.00833238423705505	0.409526350988031	208.978512736296	-0.0542254497144996	-0.32127262552168	0.0374744060133942	208.930475785714	0.093122915658354	-0.0137410060510451	0.360509306079327
209.087309366815	-0.064858478926611	-0.148222746664286	0.00950818184751552	209.017009273403	-0.0622067718405836	-0.134946505609188	0.0138290924757929	209.095953467213	-0.0514661281521079	-0.109471507531155	0.00381804073481062	209.046980931111	-0.0399128882120513	-0.173714951805559	0.0249049605213068	209.035898288774	0.21156861400988	-0.012279161216978	0.409526350988031	209.078525157037	-0.0585649986862094	-0.32127262552168	0.0367429355526771	209.030607767081	0.0954784290073413	-0.0137410060510451	0.360509306079327
209.187374133185	-0.064035810211114	-0.153206709299704	0.0039343709596461	209.117028242199	-0.0633632435923911	-0.134536442482001	0.01153585590958	209.196052893443	-0.0501734461382516	-0.109471507531155	0.00529659311656146	209.147014748889	-0.0387901857954549	-0.166536748180461	0.0249049605213068	209.135968972674	0.199371247402769	-0.020628942266501	0.431666450980547	209.178537577778	-0.0792914307558475	-0.352923626273249	0.0367429355526771	209.130739748447	0.0959259481246179	-0.0129839177673231	0.360509306079327
209.287438899554	-0.0634936206964572	-0.153206709299704	0.00756450892889464	209.217047210996	-0.0636568017608897	-0.134946505609188	0.0108800399942366	209.296152319672	-0.0444592996260274	-0.0990530330479761	0.000885423755602945	209.247048566667	-0.0378160881456378	-0.16317440243569	0.0241303140570372	209.236039656573	0.183180994081224	-0.15208272617076	0.431666450980547	209.278549998519	-0.0802808447873762	-0.352923626273249	0.0325469745211969	209.230871729814	0.0951672114287605	-0.0137410060510451	0.351406806731181
209.387503665923	-0.0649715952365167	-0.157599421297789	-0.00307845796125054	209.317066179792	-0.0639422112147294	-0.140444598658732	0.00370144584456136	209.396251745902	-0.0429486104867413	-0.0990530330479761	0.00146574426044533	209.347082384444	-0.0362227957440563	-0.148873819665287	0.024765947062267	209.336110340473	0.16713548948883	-0.180089523512179	0.424662727456213	209.378562419259	-0.0938792916828648	-0.366639683356021	0.0374744060133942	209.33100371118	0.0952610407224034	-0.0137410060510451	0.351406806731181
209.487568432292	-0.0576426630762554	-0.107818464384957	-0.0213246623438805	209.417085148588	-0.0651391675772777	-0.139914791033272	-0.00364937430148508	209.496351172131	-0.0412522811545463	-0.0971808682062158	0.00245730925930376	209.447116202222	-0.0349833201504407	-0.129761780039052	0.0298495670397266	209.436181024372	0.126667218582609	-0.214422655921171	0.374481014733088	209.47857484	-0.121450138860138	-0.404906861222284	0.0390101112278811	209.431135692547	0.0936976430480267	-0.0129026632224608	0.348416469161421
209.587633198661	-0.0562063740583557	-0.104364297164351	-0.0180904367782408	209.517104117385	-0.0665345191727457	-0.134536442482001	-0.00430443931562723	209.596450598361	-0.0395577824883781	-0.095048906923745	0.00229224832076265	209.54715002	-0.0341337180024228	-0.123236638014484	0.028698620799094	209.536251708272	0.126473021617177	-0.214422655921171	0.374481014733088	209.578587260741	-0.130918651155817	-0.410134752210361	0.0390101112278811	209.531267673913	0.09036097169663	-0.0129839177673231	0.345106622926004
209.68769796503	-0.0540074416851445	-0.102882235300012	-0.0180904367782408	209.617123086181	-0.0686604246987115	-0.132783497627428	-0.0219483428032908	209.69655002459	-0.037413229553181	-0.0949205461735105	0.00246900063340078	209.647183837778	-0.0317538126132246	-0.0875997160873914	0.024765947062267	209.636322392171	0.0699043265866403	-0.192551250693057	0.315188936295176	209.678599681482	-0.135587643066073	-0.412637834784372	0.0390101112278811	209.631399655279	0.0844868145688869	-0.0129839177673231	0.326901581144825
209.787762731399	-0.0529308735830366	-0.103513785619396	-0.0178337732916977	209.717142054978	-0.0688863462777127	-0.132783497627428	-0.0219483428032908	209.79664945082	-0.0342783844759188	-0.0990530330479761	0.00864119954509049	209.747217655556	-0.0275155200593133	-0.0734062712415494	0.0241509010999674	209.736393076071	0.0204037956722141	-0.194118191260258	0.303669246560959	209.778612102222	-0.134094157296399	-0.414257677633906	0.0390101112278811	209.731531636646	0.0798585005703384	-0.0137410060510451	0.308842471561342
209.887827497768	-0.0519033198578284	-0.104444308281607	-0.0172631308505624	209.817161023774	-0.0685717260540844	-0.134536442482001	-0.0219483428032908	209.896748877049	-0.0309950459654746	-0.0910616353729889	0.0248223955953971	209.847251473333	-0.024204899775328	-0.0691403519201583	0.024765947062267	209.83646375997	0.0137382302990949	-0.216318366123206	0.271326871287877	209.878624522963	-0.136239993793917	-0.414257677633906	0.0390101112278811	209.831663618012	0.073770669824274	-0.0137410060510451	0.279669404732342
209.987892264137	-0.0510099132096888	-0.102882235300012	-0.0147538948384043	209.917179992571	-0.0680995623954321	-0.129107751732328	-0.0113449374874424	209.996848303279	-0.028468641156778	-0.0846360888763447	0.0312269297914683	209.947285291111	-0.0238147076027593	-0.0691403519201583	0.024765947062267	209.93653444387	0.00238114563416782	-0.216318366123206	0.254454686929004	209.978636943704	-0.139788234973668	-0.418987415238082	0.0374744060133942	209.931795599379	0.0715474694129417	-0.0129839177673231	0.266005742368306
210.087957030506	-0.0414200457409844	-0.0981456732940345	0.00983152913611239	210.017198961367	-0.0572987852290005	-0.129107751732328	0.00921083055725606	210.096947729508	-0.0264184396335332	-0.0774811352094764	0.0341945596236461	210.047319108889	-0.0235129886459822	-0.0691403519201583	0.0245599568744086	210.03660512777	-0.000464190206261082	-0.214422655921171	0.24844499448505	210.078649364444	-0.142295400558687	-0.423208408485149	0.0345626308983409	210.031927580745	0.0692678855609152	-0.0137410060510451	0.251965333243651
210.188021796875	-0.0314350739590033	-0.0945058932182804	0.00951125624667016	210.117217930163	-0.0455613050417994	-0.0890183165023808	0.00813469583351501	210.197047155738	-0.0237800855722229	-0.0737716995464561	0.0341945596236461	210.147352926667	-0.0236137011672737	-0.0691403519201583	0.0245599568744086	210.136675811669	-2.94464278630589e-05	-0.214422655921171	0.246606339260108	210.178661785185	-0.142723479805459	-0.423208408485149	0.0345626308983409	210.132059562112	0.0655634438717394	-0.0137410060510451	0.20578229004292
210.288086563244	-0.0310522127239893	-0.0945058932182804	0.00951125624667016	210.21723689896	-0.0453111355086114	-0.0890183165023808	0.00813469583351501	210.297146581967	-0.0204889177718638	-0.0721006990705881	0.0341945596236461	210.247386744444	-0.0235002641408028	-0.0701582087094007	0.0232203763009538	210.236746495569	0.0211638474761702	-0.181923843456655	0.212924363601038	210.278674205926	-0.143956168272127	-0.423208408485149	0.0345626308983409	210.232191543478	0.0646466338430043	-0.0137410060510451	0.19512269190149
210.388151329613	-0.0301462168228173	-0.0945058932182804	0.00951125624667016	210.317255867756	-0.0450567828146013	-0.0899986331348815	0.00710737354697208	210.397246008197	-0.0181455027597309	-0.0724909556320897	0.0317416355122493	210.347420562222	-0.0232954460296548	-0.0701582087094007	0.0232203763009538	210.336817179468	0.0199522004306175	-0.111692207092866	0.210972455331728	210.378686626667	-0.159689515349715	-0.421828056230453	0.0374744060133942	210.332323524845	0.0634633589305086	-0.0137410060510451	0.184747352912341
210.488216095982	-0.0291465930866486	-0.0942230179130856	0.00983152913611239	210.417274836553	-0.0447618818180949	-0.0899986331348815	0.00710737354697208	210.497345434426	-0.0156126636976987	-0.0641789368307587	0.0388503902395279	210.44745438	-0.0233729458085064	-0.0701582087094007	0.0232203763009538	210.436887863368	0.0197782303357254	-0.059386640268933	0.211478075239301	210.478699047407	-0.131830167593182	-0.386121620555938	0.0374744060133942	210.432455506211	0.0702193568740352	-0.0129839177673231	0.19512269190149
210.588280862351	-0.0281244596604034	-0.0923984645868716	0.0117650109339919	210.517293805349	-0.0445921632761979	-0.0899986331348815	0.00710737354697208	210.597444860656	-0.0114975039181092	-0.0607645739207531	0.0381980683652489	210.547488197778	-0.0234002930323251	-0.0691403519201583	0.0245651297212685	210.536958547267	-0.00814896275721033	-0.200267476590522	0.149140970928112	210.578711468148	-0.096740332405965	-0.347933150457011	0.039141491108341	210.532587487578	0.0730500420165563	-0.0129839177673231	0.204250431817939
210.68834562872	-0.0205570212234799	-0.047774537963978	0.00886319102616937	210.617312774146	-0.0371104691231216	-0.0803923760184195	0.00813469583351501	210.697544286885	-0.0101465993866832	-0.0607645739207531	0.0372935869403296	210.647522015556	-0.0229907623366071	-0.0684992121951524	0.0245651297212685	210.637029231167	-0.00837491287413475	-0.200267476590522	0.149345087306538	210.678723888889	-0.0865546708190875	-0.332916176524436	0.039141491108341	210.632719468944	0.0741130384687218	-0.0129839177673231	0.209374974394917
210.788410395089	-0.0200564946193705	-0.0472597522090347	0.00951125624667016	210.717331742942	-0.0364225083464788	-0.0783788456142833	0.00898998312103771	210.797643713115	-0.00964611700068616	-0.0586105896892052	0.0391629673890748	210.747555833333	-0.0230242240261118	-0.0686890405966022	0.024765947062267	210.737099915066	-0.0244868089711574	-0.19578143735957	0.0457298856228366	210.77873630963	-0.0877833134331369	-0.341935022386579	0.0374744060133942	210.732851450311	0.0763181116443133	-0.0129839177673231	0.220156302324154
210.888475161458	-0.0192625393175265	-0.0473055086198834	0.00951125624667016	210.817350711738	-0.0345528817343056	-0.075593614934689	0.00921083055725606	210.897743139344	-0.00894232068203744	-0.0582479013748119	0.0391629673890748	210.847589651111	-0.0228348159668749	-0.0686890405966022	0.024765947062267	210.837170598966	-0.0244868089711574	-0.19578143735957	0.0457298856228366	210.87874873037	-0.0886760599430239	-0.341935022386579	0.039141491108341	210.832983431677	0.0822992515436835	-0.0129839177673231	0.220156302324154
210.988539927827	-0.0188500179717215	-0.047774537963978	0.00917956105386203	210.917369680535	-0.0328118271302043	-0.0751776555457806	0.00813469583351501	210.997842565574	-0.00815845472318694	-0.0553054022690871	0.0403733557076623	210.947623468889	-0.0228748542000868	-0.0691403519201583	0.0245651297212685	210.937241282866	-0.0226753011647545	-0.184932187679581	0.0471043865414338	210.978761151111	-0.0914769884186441	-0.357402368111677	0.0374744060133942	210.933115413043	0.0867933713837213	-0.0129839177673231	0.252701589262193
211.088604694196	-0.01822990161473	-0.047774537963978	0.00927017564660912	211.017388649331	-0.0234420469635699	-0.0699287688377367	0.0288500817320189	211.097941991803	-0.00746140274804359	-0.0473315110343695	0.0443316781927668	211.047657286667	-0.0224322362449126	-0.0701582087094007	0.0245651297212685	211.037311966765	-0.0206694364468753	-0.17757248297798	0.0447656613044811	211.078773571852	-0.0927082730595941	-0.360931438596423	0.0374744060133942	211.03324739441	0.100849880727974	-0.0129839177673231	0.311930644858596
211.188669460565	-0.0175789322008273	-0.0473055086198834	0.00951125624667016	211.117407618128	-0.0210704237556368	-0.0672338865570735	0.0288500817320189	211.198041418033	-0.00702163782372088	-0.0473315110343695	0.0404431321829715	211.147691104444	-0.0223201322895031	-0.0705962088411506	0.024765947062267	211.137382650665	-0.0191548008066913	-0.164214999723402	0.0471043865414338	211.178785992593	-0.113258856378679	-0.382641435079667	0.039141491108341	211.133379375776	0.10398341736443	-0.00599228372507605	0.315768655328464
211.288734226934	-0.016764275937515	-0.046907154364327	0.00985774213461095	211.217426586924	-0.0191679414090526	-0.0625354008658275	0.0288500817320189	211.298140844262	-0.00659301221898747	-0.0458649532025554	0.0404431321829715	211.247724922222	-0.0222053071208834	-0.0705962088411506	0.024765947062267	211.237453334564	-0.018189748598694	-0.115673628103262	0.064798004838301	211.278798413333	-0.128214095672316	-0.389447450262555	0.0374744060133942	211.233511357143	0.104907817469598	-0.00255012722065786	0.311930644858596
211.388798993304	-0.0162095687213622	-0.0471702536050862	0.00985774213461095	211.317445555721	-0.0179577649154958	-0.0573473374355419	0.0288500817320189	211.398240270492	-0.00594947089807221	-0.0458649532025554	0.0377381882322919	211.34775874	-0.0221693996044711	-0.0739129768160561	0.0224732043418704	211.337524018464	-0.0162135506226817	-0.0790634705947945	0.064798004838301	211.378810834074	-0.127597213976105	-0.389447450262555	0.0374744060133942	211.333643338509	0.105106662533131	-0.00255012722065786	0.311930644858596
211.488863759673	-0.015870883687226	-0.0472124819101561	0.00985774213461095	211.417464524517	-0.0167702129807681	-0.0552435572455076	0.0278462024453899	211.498339696721	-0.0052397886110211	-0.0441031617507701	0.0377381882322919	211.447792557778	-0.0220361159184246	-0.072112023989526	0.0245651297212685	211.437594702363	-0.0140675207812666	-0.06733464528731	0.0457298856228366	211.478823254815	-0.121950679385723	-0.386873205921849	0.039141491108341	211.433775319876	0.1068757949856	0.00196964896616669	0.300170544912538
211.588928526042	-0.0153758458234389	-0.0473055086198834	0.00985774213461095	211.517483493314	-0.0155066559051809	-0.050919411836669	0.0280741390396473	211.598439122951	-0.00465600796126594	-0.0433454240471808	0.0367688618276382	211.547826375556	-0.021984234050822	-0.072112023989526	0.024765947062267	211.537665386263	-0.0132094231569471	-0.06733464528731	0.0400634273851128	211.578835675556	-0.117231405945114	-0.407065271412308	0.039141491108341	211.533907301242	0.108233867015373	0.0015078865115298	0.289628905267076
211.688993292411	-0.014845962083898	-0.0465725973102569	0.0103135544486573	211.61750246211	-0.0140502447553138	-0.0480840007487104	0.0278462024453899	211.69853854918	-0.00394062566679572	-0.043987920034944	0.0370433594564432	211.647860193333	-0.0220808656106153	-0.0739129768160561	0.0234378000080049	211.637736070162	-0.0115118831972675	-0.0624950352956537	0.0400634273851128	211.678848096296	-0.115627466053991	-0.446025256713861	0.0435413026502472	211.634039282609	0.10732641957684	0.0015078865115298	0.271051539217995
211.78905805878	-0.0147384148361051	-0.046907154364327	0.00985774213461095	211.717521430906	-0.0138310803732137	-0.0475881026548784	0.0278462024453899	211.79863797541	0.000509700058057136	-0.0473315110343695	0.0481387779116735	211.747894011111	-0.0223823037677173	-0.0734062712415494	0.0245651297212685	211.737806754062	-0.0140819492067205	-0.0675103618794444	0.0400634273851128	211.778860517037	-0.136585287078101	-0.519184829218347	0.0477664844475057	211.734171263975	0.106288036625863	0.00352559913591843	0.262796658926533
211.889122825149	-0.0147069527140749	-0.0465725973102569	0.0103135544486573	211.817540399703	-0.013626789808456	-0.046312963100839	0.0288500817320189	211.898737401639	0.00424868136575933	-0.0529599148039973	0.0857784508643991	211.847927828889	-0.0280457913726105	-0.087098660302265	0.0315541226167681	211.837877437962	-0.0346363649989724	-0.195924508847358	0.0471043865414338	211.878872937778	-0.140358185513051	-0.530669308045556	0.0392120340607769	211.834303245342	0.153078520581238	0.00400395137912706	0.492946716056457
211.989187591518	-0.0143603263560449	-0.0465725973102569	0.00951125624667016	211.917559368499	-0.0136009992129332	-0.046312963100839	0.0288500817320189	211.998836827869	0.00695111631979305	-0.0473315110343695	0.0989861998758838	211.947961646667	-0.0489752886898813	-0.225758528613334	0.0420555970885144	211.937948121861	-0.0422352716935388	-0.203149938736389	0.0471043865414338	211.978885358519	-0.14114245906353	-0.519184829218347	0.0491398292089955	211.934435226708	0.150812044472677	0.00400395137912706	0.492946716056457
212.089252357887	-0.0131658772734762	-0.0375902566154544	0.0132781679661965	212.017578337296	-0.0136226786843913	-0.046312963100839	0.0288500817320189	212.098936254098	0.00996431729165317	-0.0473315110343695	0.10731528313986	212.047995464444	-0.0559720446905564	-0.255797793390576	0.0298495670397266	212.038018805761	-0.0456301980821635	-0.208740329982375	0.0470998915450668	212.078897779259	-0.164648031699789	-0.530274168915796	0.0378581871222946	212.034567208075	0.14998934012959	0.00352559913591843	0.490320099792777
212.189317124256	-0.012744264103425	-0.035400414384624	0.0135107708815435	212.117597306092	-0.0143711906625418	-0.050919411836669	0.0222733514724098	212.199035680328	0.0116950060916245	-0.043034576388077	0.115119872675697	212.148029282222	-0.0610472085892679	-0.256380784619543	0.0324603323743953	212.13808948966	-0.0476238848956281	-0.215975671077992	0.0396106568293278	212.1789102	-0.137824821945133	-0.519184829218347	0.0435413026502472	212.134699189441	0.166209919138682	0.00352559913591843	0.488450314351559
212.289381890625	-0.0126146570812939	-0.0345254387825085	0.0135107708815435	212.217616274889	-0.0151067655442259	-0.050919411836669	0.021070582245932	212.299135106557	0.0147193584607034	-0.043034576388077	0.120989424635917	212.2480631	-0.064817325820659	-0.256380784619543	0.0324603323743953	212.23816017356	-0.0521051575286953	-0.215806946875439	0.0396106568293278	212.278922620741	-0.134068113011905	-0.519184829218347	0.0435413026502472	212.234831170807	0.168781458245306	0.00352559913591843	0.488450314351559
212.389446656994	-0.0120615698755344	-0.0345254387825085	0.0111375181645405	212.317635243685	-0.0156780825584995	-0.0552435572455076	0.0124662975282575	212.399234532787	0.0173388080459206	-0.043034576388077	0.12083763494575	212.348096917778	-0.0719990425688186	-0.265424427386189	0.0324603323743953	212.338230857459	-0.0558913316580929	-0.215975671077992	0.0400634273851128	212.378935041481	-0.135924406021576	-0.519184829218347	0.0435413026502472	212.334963152174	0.170449539043523	0.00352559913591843	0.490320099792777
212.489511423363	-0.0119088083875989	-0.0345254387825085	0.0103135544486573	212.417654212481	-0.0160616743942508	-0.0544600820452464	0.0101698778498704	212.499333959016	0.0273647202879111	-0.0373070160641541	0.123504782113412	212.448130735556	-0.0763964321541544	-0.270899812295213	0.0278330822916263	212.438301541359	-0.0606562238904735	-0.217385678237076	0.0370154239628415	212.478947462222	-0.135100590810717	-0.519184829218347	0.0392120340607769	212.43509513354	0.171537763101501	0.00349693058184041	0.490320099792777
212.589576189732	-0.0118743447549981	-0.0345254387825085	0.0103135544486573	212.517673181278	-0.0165551351921259	-0.0512816632306561	0.0101698778498704	212.599433385246	0.0286313527426712	-0.0371141350912403	0.122372972346236	212.548164553333	-0.0862278616755811	-0.280647091022499	0.0324603323743953	212.538372225258	-0.0697465640799383	-0.215975671077992	0.0357830484539645	212.578959882963	-0.13843372597895	-0.519184829218347	0.0392120340607769	212.535227114907	0.173715325315747	0.00349693058184041	0.491779034786561
212.689640956101	-0.0124506855261269	-0.0345254387825085	0.0117650109339919	212.617692150074	-0.0172593683142933	-0.0507623588154342	0.00813469583351501	212.699532811475	0.0290839171286803	-0.0373070160641541	0.122372972346236	212.648198371111	-0.0884854368125778	-0.277796652171162	0.0306942990541186	212.638442909158	-0.115845814486012	-0.27604666956775	-0.0197062473099187	212.678972303704	-0.137305833977489	-0.519184829218347	0.0392120340607769	212.635359096273	0.175566299543439	0.00265003498115804	0.491779034786561
212.78970572247	-0.028170811837905	-0.0812467735461528	0.0132781679661965	212.717711118871	-0.017546891573165	-0.0458386885743664	0.00898998312103771	212.799632237705	0.0317905667652585	-0.0373070160641541	0.12926707285815	212.748232188889	-0.0914187464203463	-0.277796652171162	0.0234378000080049	212.738513593058	-0.116930755506351	-0.262393658788365	-0.0173772464086106	212.778984724444	-0.139073396245894	-0.519184829218347	0.0392120340607769	212.73549107764	0.179888359310235	0.00265003498115804	0.491779034786561
212.889770488839	-0.0292408098251208	-0.0814239606102709	0.0120982495805983	212.817730087667	-0.0169065190773991	-0.0447495212543425	0.0089661806681668	212.899731663934	0.0325753984144493	-0.0373070160641541	0.135290114301087	212.848266006667	-0.0941245460154227	-0.277796652171162	0.0131311218784766	212.838584276957	-0.116169759574445	-0.262393658788365	-0.0167023198147259	212.878997145185	-0.0826621123882667	-0.379521035081964	0.0392120340607769	212.835623059006	0.183572814901861	0.00265003498115804	0.491779034786561
212.989835255208	-0.0300040416892809	-0.0814239606102709	0.0120982495805983	212.917749056464	-0.01625061525887	-0.0450119483497998	0.00921083055725606	212.999831090164	0.0371678232204417	-0.0308209450124333	0.14976391252943	212.948299824444	-0.0941202007004247	-0.277796652171162	0.0131311218784766	212.938654960857	-0.11398040049244	-0.264349201779195	-0.0161235338618821	212.979009565926	-0.0824527930217568	-0.379521035081964	0.0392120340607769	212.935755040373	0.17258856242291	0.00349693058184041	0.459346740427409
213.089900021577	-0.0307348127713379	-0.0821750199965913	0.0105305220935062	213.01776802526	-0.0160585198503765	-0.0447297801672219	0.00898998312103771	213.099930516393	0.0408442765947544	-0.0312347679649565	0.14976391252943	213.048333642222	-0.0913971342760901	-0.2681239774461	0.0155606398405402	213.038725644756	-0.112417202024423	-0.264349201779195	-0.0161235338618821	213.079021986667	-0.100779957253626	-0.429063824024725	0.032277793777112	213.035887021739	0.172587226818919	0.0109128098301598	0.462297332211527
213.189964787946	-0.0344182813218945	-0.0814239606102709	0.00981011213954655	213.117786994056	-0.0155600797709319	-0.0447297801672219	0.00898998312103771	213.200029942623	0.0436847676491015	-0.0290470340621963	0.152425511592411	213.14836746	-0.086922655649308	-0.263928260245246	0.0153691632870282	213.138796328656	-0.110316745425313	-0.264349201779195	-0.0161235338618821	213.179034407407	-0.117905531889681	-0.429063824024725	0.034988326265024	213.136019003106	0.170501327524727	0.00125509014558505	0.452126216407246
213.290029554315	-0.0347094332698832	-0.0814239606102709	0.00981011213954655	213.217805962853	-0.0148955101841721	-0.0440812203769711	0.00898998312103771	213.300129368852	0.0427451657119471	-0.0365354150142868	0.152425511592411	213.248401277778	-0.0858873779672478	-0.256502008951529	0.0155606398405402	213.238867012555	-0.108885610975412	-0.26568518647249	-0.0152332768674311	213.279046828148	-0.118594840044502	-0.432939725221584	0.0374744060133942	213.236150984472	0.171988136854421	0.00125509014558505	0.455206512752144
213.390094320685	-0.038119956186231	-0.0855254730364631	-0.00800299586629605	213.317824931649	-0.0149291464712441	-0.0440812203769711	0.00880689700503385	213.400228795082	0.0431926419893223	-0.0312347679649565	0.16202019915951	213.348435095556	-0.0852367209788617	-0.256502008951529	0.0155606398405402	213.338937696455	-0.105803210306173	-0.252970355197745	-0.00319150834321577	213.379059248889	-0.139959080855754	-0.441532503746885	0.034988326265024	213.336282965839	0.159514225085704	-0.00554410071834718	0.425371830393687
213.490159087054	-0.0381916364341762	-0.0855254730364631	-0.00864074484227111	213.417843900446	-0.0147017753570173	-0.0442842527186898	0.00813469583351501	213.500328221311	0.0532092133686701	-0.0280719481108135	0.150028237128581	213.448468913333	-0.0777507544914877	-0.238815180280631	0.0155606398405402	213.439008380354	-0.104382060698786	-0.251552102233058	-0.00389527041696283	213.47907166963	-0.161117152363004	-0.452387997091504	0.0199161326998292	213.436414947205	0.168572006747107	-0.00554410071834718	0.455206512752144
213.590223853423	-0.0386380453181848	-0.0833617705636692	-0.00886169266109731	213.517862869242	-0.0143863556791013	-0.0440812203769711	0.00782640155989925	213.600427647541	0.0484988967219405	-0.0286595405860628	0.14890133960086	213.548502731111	-0.0772868525084293	-0.240277995355636	0.0134326229869415	213.539079064254	-0.10206904400348	-0.251552102233058	-0.00319150834321577	213.57908409037	-0.172335039404176	-0.452387997091504	0.0141994927487891	213.536546928571	0.168328464990451	-0.00554410071834718	0.463539670076332
213.690288619792	-0.0386380453181848	-0.0833617705636692	-0.00886169266109731	213.617881838039	-0.013914452203678	-0.0421091795354241	0.00898998312103771	213.70052707377	0.0473515325957351	-0.0286595405860628	0.14890133960086	213.648536548889	-0.0721832924870102	-0.21546517734789	0.0164467186814892	213.639149748154	-0.0752289284401179	-0.185598460116232	0.00473066331051285	213.679096511111	-0.171054007427599	-0.466214793826736	0.0141994927487891	213.636678909938	0.173304880064837	-0.0139388069992751	0.472284074078725
213.790353386161	-0.03190095146283	-0.0814239606102709	0.00422981209541166	213.717900806835	-0.0136595544433754	-0.0408118123336517	0.00898998312103771	213.8006265	0.0471360956562428	-0.0286595405860628	0.14890133960086	213.748570366667	-0.060869912522645	-0.169629923314481	0.00586680532487005	213.739220432053	-0.0720148461035052	-0.185598460116232	0.00368096621100123	213.779108931852	-0.144860567653251	-0.512476216465634	0.0233927083336252	213.736810891304	0.17883562298156	-0.00554410071834718	0.497852551147061
213.89041815253	-0.0316259075987377	-0.0814239606102709	0.00422981209541166	213.817919775631	-0.0133695882614191	-0.0396975990791119	0.00921083055725606	213.900725926229	0.0470274098931564	-0.0286595405860628	0.14890133960086	213.848604184444	-0.0576886498880636	-0.165920532036553	0.0164467186814892	213.839291115953	-0.0598179137468387	-0.165175221864536	0.0185892813913336	213.879121352593	-0.13855458164429	-0.495763830225295	0.175174521296898	213.836942872671	0.194939529648069	0.00125509014558505	0.512706444726484
213.990482918899	-0.0227695092419142	-0.0640031567505088	0.0112939747636206	213.917938744428	-0.0130304037729074	-0.0396307815622894	0.00898998312103771	214.000825352459	0.0468621831558755	-0.0280719481108135	0.148613354621965	213.948638002222	-0.054140718539485	-0.169629923314481	0.0211348321853108	213.939361799852	-0.0549622621358437	-0.159420554604341	0.0196336673869097	213.979133773333	-0.129726336432046	-0.497212614916935	0.217340224788615	213.937074854037	0.202653926036491	-0.00554410071834718	0.51184710829237
214.090547685268	-0.0226974228130437	-0.0640031567505088	0.0112939747636206	214.017957713224	-0.0128592679384713	-0.0390463258268853	0.00921083055725606	214.100924778689	0.046565065701702	-0.0286595405860628	0.147709072836318	214.04867182	-0.051043421805641	-0.173907364572919	0.0340117257573845	214.039432483752	-0.0521161378948875	-0.159420554604341	0.0185892813913336	214.079146194074	-0.115778356444387	-0.482591117852824	0.238669396382384	214.037206835404	0.204500272003694	-0.00200202041803831	0.515988124507595
214.190612451637	-0.0223175475780562	-0.0640031567505088	0.01120063837328	214.117976682021	-0.0126078819828199	-0.0383232848593967	0.00921083055725606	214.201024204918	0.0450634043525024	-0.0286595405860628	0.147709072836318	214.148705637778	-0.0471654311791502	-0.158073334798036	0.0517495273280907	214.139503167651	-0.0438918703363961	-0.145787899790655	0.0215071867398298	214.179158614815	-0.105264229972226	-0.432939725221584	0.287910391592436	214.13733881677	0.211759822741992	-0.00200202041803831	0.52572415489501
214.290677218006	-0.0207531718516773	-0.0640031567505088	0.00899786715228823	214.217995650817	-0.0122613782510402	-0.0366832434136125	0.00898998312103771	214.301123631148	0.0291183180933088	-0.053469426105254	0.133238822329764	214.248739455556	-0.0443204636149761	-0.16014689163006	0.0586519039200697	214.239573851551	-0.0391043608378924	-0.132536240843514	0.0266082429149209	214.279171035556	-0.0938009959652083	-0.423485813996519	0.288191719843857	214.237470798137	0.214396860577977	-0.00200202041803831	0.52572415489501
214.390741984375	-0.0176132357107113	-0.0547072459979387	0.0113792613602599	214.318014619614	-0.012053474194729	-0.0362791057417754	0.00898998312103771	214.401223057377	0.025512943120613	-0.0541803342730207	0.127835527735673	214.348773273333	-0.0401380603861129	-0.154942993405312	0.0665044010105797	214.339644535451	-0.0357905158494236	-0.126821453598407	0.0259761121744408	214.379183456296	-0.0843021613580953	-0.415470646594064	0.288191719843857	214.337602779503	0.214337530162665	-0.00200202041803831	0.52572415489501
214.490806750744	-0.0154842703864254	-0.0400780674929526	0.0116518914558707	214.41803358841	-0.0117627047829345	-0.0366019428271233	0.00813469583351501	214.501322483607	0.0218483280368831	-0.053469426105254	0.122745942083993	214.448807091111	-0.0370331808401661	-0.151069176171966	0.0708535534526588	214.43971521935	-0.0331114016682325	-0.118792578988349	0.0266082429149209	214.479195877037	-0.0770743118866815	-0.403154545223857	0.288191719843857	214.43773476087	0.219466256213936	-0.00554410071834718	0.52572415489501
214.590871517113	-0.0137888232550979	-0.0375902566154544	0.00776645928699333	214.518052557207	-0.0114691249880791	-0.0347329443334644	0.00898998312103771	214.601421909836	0.0151776335280179	-0.0518853104168465	0.117856033483824	214.548840908889	-0.0346649934099615	-0.148255405305366	0.0698697832203566	214.53978590325	-0.0285275271409254	-0.0904218086698095	0.0315141452461136	214.579208297778	-0.0622709833705187	-0.393298425982079	0.282764510896191	214.537866742236	0.228097063818011	-0.0116169975454318	0.519152393766313
214.690936283482	-0.0134183646465437	-0.0376384463951188	0.00777469615334569	214.618071526003	-0.0112197435905404	-0.0342234428104328	0.00898998312103771	214.701521336066	0.0156238246262148	-0.0511594558325068	0.117856033483824	214.648874726667	-0.0310443597039548	-0.123891463097353	0.0933354600137883	214.639856587149	-0.0244803225817688	-0.0675979859875695	0.0259761121744408	214.679220718519	0.0250437579442741	-0.315951661124523	0.282764510896191	214.637998723602	0.219844986212571	-0.0139388069992751	0.514804722580595
214.791001049851	-0.0127230884520591	-0.0368982315984095	0.00826255183226376	214.718090494799	-0.0123963296431727	-0.0368953092078405	0.00907112088238538	214.801620762295	0.0163832706170042	-0.050962721151429	0.117856033483824	214.748908544444	-0.0283745922572679	-0.129391011689667	0.0917103807618239	214.739927271049	-0.021399241886937	-0.0616873058177041	0.0212677134634079	214.779233139259	0.0473731735459935	-0.315951661124523	0.347175961861936	214.738130704969	0.220760951678739	-0.0116169975454318	0.520514326741477
214.89106581622	-0.0125038931680531	-0.0345254387825085	0.0110684343285608	214.818109463596	-0.0124333569711616	-0.0375715039323451	0.00907112088238538	214.901720188525	0.0216897172750783	-0.0493397473165501	0.118667996893853	214.848942362222	-0.0262385602320535	-0.118789381568762	0.105043612914512	214.839997954948	-0.021025980363146	-0.0624950352956537	0.0215071867398298	214.87924556	0.0466485575924249	-0.322243583645534	0.370901974345836	214.838262686335	0.219987883110847	-0.0116169975454318	0.520514326741477
214.991130582589	-0.0116614821068242	-0.0337442654414274	0.011668725677254	214.918128432392	-0.0130246785873361	-0.0435100215208659	0.00907112088238538	215.001819614754	0.0223567635518866	-0.0493397473165501	0.118496503662564	214.94897618	-0.0238958380670032	-0.123891463097353	0.10483266749913	214.940068638848	-0.0207602502019132	-0.0624950352956537	0.0215071867398298	214.979257980741	0.0600146579199348	-0.360244843396476	0.367244123217394	214.938394667702	0.211114155734745	-0.0139388069992751	0.514804722580595
215.091195348958	-0.0107315210575252	-0.0337442654414274	0.0113792613602599	215.018147401189	-0.0123989165290646	-0.0432029195392214	0.00907112088238538	215.101919040984	0.0227039019643839	-0.0493397473165501	0.118496503662564	215.049009997778	-0.0229483858877507	-0.123891463097353	0.108041600555025	215.040139322747	-0.0198340633033055	-0.0645968627312314	0.0212677134634079	215.079270401481	0.0619527570071373	-0.360244843396476	0.371517374315971	215.038526649068	0.193415422653339	-0.00879735270834262	0.513733125998678
215.191260115327	-0.0105132284231328	-0.0337442654414274	0.0113792613602599	215.118166369985	-0.0122203646769505	-0.0453242334819319	0.00907112088238538	215.202018467213	0.0229465294780481	-0.0493397473165501	0.118496503662564	215.149043815556	-0.0220520787212751	-0.123891463097353	0.108041600555025	215.140210006647	-0.0194520219084462	-0.0645968627312314	0.0215071867398298	215.179282822222	0.0742264045269884	-0.359448013632913	0.381735395406541	215.138658630435	0.153897649491122	-0.0116169975454318	0.488151257979794
215.291324881696	-0.0100112863266542	-0.0345254387825085	0.0103578631346505	215.218185338782	-0.0128936819855258	-0.0516857469594314	0.00907112088238538	215.302117893443	0.0231572738403205	-0.0493397473165501	0.118667996893853	215.249077633333	-0.0201453539840061	-0.123891463097353	0.108041600555025	215.240280690547	-0.0191413221033965	-0.0650694957753583	0.0218878568414876	215.279295242963	0.0757007507616828	-0.383159675826134	0.381735395406541	215.238790611801	0.14802002749733	-0.0116169975454318	0.488151257979794
215.391389648065	-0.00967385806339361	-0.0337442654414274	0.0113792613602599	215.318204307578	-0.0128474835405125	-0.0523124606836443	0.00883645397273493	215.402217319672	0.0238458393285226	-0.0493397473165501	0.118667996893853	215.349111451111	0.00883695808285424	-0.0999321298542696	0.166894127892701	215.340351374446	-0.0186787816563268	-0.0645968627312314	0.0229468256232789	215.379307663704	0.0755319573267802	-0.383159675826134	0.381735395406541	215.338922593168	0.127130185894577	-0.0125041925836213	0.472146321357048
215.491454414434	-0.00940617927847828	-0.0345254387825085	0.0101243999415198	215.418223276374	-0.0125574035119897	-0.0526590950534336	0.00883645397273493	215.502316745902	0.0110902663663087	-0.0516815491015635	0.0715680583943314	215.449145268889	0.00938485242356067	-0.105592211281757	0.158814611222351	215.440422058346	-0.0181800890031824	-0.0630413626676522	0.0259761121744408	215.479320084444	0.0839871463287233	-0.383298775808924	0.381735395406541	215.439054574534	0.120992004353715	-0.0125041925836213	0.472146321357048
215.591519180804	-0.00929722968181415	-0.0345254387825085	0.0098139063241616	215.518242245171	-0.0128961656525641	-0.0547233324001935	0.00907112088238538	215.602416172131	0.0117854321887147	-0.0516815491015635	0.0715680583943314	215.549179086667	0.010570978609454	-0.105592211281757	0.157903973741764	215.540492742245	-0.0178748054469249	-0.0630413626676522	0.0259761121744408	215.579332505185	0.0803076671430413	-0.383298775808924	0.381735395406541	215.539186555901	0.115906012851428	-0.0125041925836213	0.472146321357048
215.691583947173	-0.00630030031620341	-0.031407225756433	0.0205998490770309	215.618261213967	-0.0125834736571346	-0.0559859909192123	0.00907112088238538	215.702515598361	0.0246084979800186	-0.0389681435093235	0.0944393242627845	215.649212904444	0.0166362250749185	-0.101397402400674	0.170715501006066	215.640563426145	-0.017344266501326	-0.0675979859875695	0.0218878568414876	215.679344925926	0.07647719540516	-0.383298775808924	0.381735395406541	215.639318537267	0.110780569803705	-0.0125041925836213	0.472146321357048
215.791648713542	-0.00228596413224048	-0.0279284142897838	0.0237860784276025	215.718280182764	-0.012050331943851	-0.0559859909192123	0.00907112088238538	215.80261502459	0.0259420001586416	-0.0389643283414143	0.0930990223398905	215.749246722222	0.0375215418762195	-0.105592211281757	0.215120102434714	215.740634110044	-0.0122437089932745	-0.0856080716686663	0.0933543115543867	215.779357346667	0.0716861227125225	-0.383298775808924	0.370901974345836	215.739450518634	0.10720772146194	-0.0125041925836213	0.472146321357048
215.891713479911	-0.000679731494498512	-0.0254070218938504	0.0257522094546728	215.81829915156	-0.0119147739579145	-0.0547233324001935	0.00907112088238538	215.90271445082	0.0274831666903812	-0.0385127308554488	0.0948324014630712	215.84928054	0.045057034747804	-0.123891463097353	0.228985704299266	215.840704793944	-0.0115741136500872	-0.26914899601804	0.177746921634805	215.879369767407	0.063222731335033	-0.413566812151312	0.339020549057437	215.8395825	0.102187505408844	-0.0125041925836213	0.472146321357048
215.99177824628	-0.000135062908729771	-0.0257857556162285	0.0251733256311499	215.918318120357	-0.0118615179177205	-0.0547233324001935	0.00907112088238538	216.002813877049	0.0273080931782662	-0.0389643283414143	0.0973591078175328	215.949314357778	0.0938537089806392	-0.108688108697453	0.320322445528938	215.940775477843	-0.00479381284434647	-0.26914899601804	0.178359894132052	215.979382188148	0.0586759728241088	-0.40460965266258	0.345651138313731	215.939714481366	0.0967821564987147	-0.0125041925836213	0.472146321357048
216.091843012649	0.00130480572287496	-0.0257857556162285	0.0262798515034793	216.018337089153	-0.0119557296743381	-0.0559859909192123	0.00907112088238538	216.102913303279	0.0269945997914222	-0.0372911086911091	0.100731036687987	216.049348175556	0.107182817219247	-0.121779448551768	0.31540602610735	216.040846161743	-0.0280050673185547	-0.302885326989445	0.167406189007797	216.079394608889	0.0496879302022728	-0.413566812151312	0.309413245755389	216.039846462733	0.0915987603825212	-0.0125041925836213	0.472146321357048
216.191907779018	0.00135575295455517	-0.0257857556162285	0.0262798515034793	216.118356057949	-0.0118010681066123	-0.0559859909192123	0.00907112088238538	216.203012729508	0.0260121243382244	-0.0379441856875784	0.106063912898547	216.149381993333	0.119852132342533	-0.101449005741043	0.348182466935839	216.140916845643	0.00183802014525589	-0.264786365891379	0.17131223120859	216.17940702963	0.0393361361567541	-0.383298775808924	0.304002451108286	216.139978444099	0.0804476964171834	-0.0144970802446213	0.459912489419316
216.291972545387	0.00215001401972276	-0.0257857556162285	0.0257897030996398	216.218375026746	-0.0105867806360531	-0.0515179950194098	0.00907112088238538	216.303112155738	0.0273192374782777	-0.0379441856875784	0.109208382447735	216.249415811111	0.129081136584639	-0.101449005741043	0.343014226419789	216.240987529542	-0.0312216147555521	-0.265599449320945	0.176506775938265	216.27941945037	0.035974402461532	-0.383298775808924	0.297632203109065	216.240110425466	0.0760572429853912	-0.0144970802446213	0.456587178596687
216.392037311756	0.00306063024024752	-0.0257857556162285	0.0257897030996398	216.318393995542	-0.00971545586598852	-0.0381553820220552	0.0179248664590409	216.403211581967	0.0280892013554254	-0.0377018812691806	0.11396491825709	216.349449628889	0.138092095634743	-0.0997626913115827	0.332907773245903	216.341058213442	-0.0236534997725726	-0.24574028825403	0.17985258413201	216.379431871111	0.0596327444443087	-0.379345160088192	0.374574850437622	216.340242406832	0.0576411540788394	-0.0144970802446213	0.235005974796087
216.492102078125	0.00358055381649824	-0.0254070218938504	0.0259363077290243	216.418412964339	-0.00925574789381737	-0.0320623002382274	0.0112336556344161	216.503311008197	0.0278547982873175	-0.0372911086911091	0.117251616123479	216.449483446667	0.147676102081685	-0.0570096091019737	0.34891777589349	216.441128897341	-0.0220597766930442	-0.24574028825403	0.177746921634805	216.479444291852	0.0888059615158271	-0.0515607413440923	0.322204598581281	216.440374388199	0.0557005674520368	-0.0144970802446213	0.221222339473389
216.592166844494	0.00359365332364949	-0.0254070218938504	0.0259363077290243	216.518431933135	-0.00833560447016328	-0.0252120404456864	0.00981715034288022	216.603410434426	0.0289089297546219	-0.034568726273611	0.122933571509116	216.549517264444	0.150268461800161	-0.0558774354148339	0.340499361985663	216.541199581241	-0.020455387840536	-0.232216551110461	0.178359894132052	216.579456712593	0.0834823131387712	-0.0515607413440923	0.322204598581281	216.540506369565	0.0539242838283653	-0.0144970802446213	0.20205166384656
216.692231610863	0.00260909034461553	-0.0307083820266482	0.0268688505553249	216.618450901932	-0.00725203957012051	-0.0229863265479456	0.00883645397273493	216.703509860656	0.00838961858622254	-0.034568726273611	0.0837819544516912	216.649551082222	0.152674275858089	-0.0359976028865127	0.349780422609709	216.64127026514	-0.0188987973455188	-0.221560041547786	0.177746921634805	216.679469133333	0.100655485941731	-0.0501388597171718	0.361176101067564	216.640638350932	0.0515904362983449	-0.0144970802446213	0.146067113093049
216.792296377232	-0.000132097394438505	-0.052748700855457	0.0276955219224415	216.718469870728	-0.00718203806144684	-0.0228368291005848	0.00912538117316301	216.803609286885	0.00640946359878132	-0.0406148712183157	0.0897536276164828	216.7495849	0.150921633910528	-0.0359976028865127	0.34891777589349	216.74134094904	-0.018745502730536	-0.221567277420258	0.171030651034207	216.779481554074	0.0928953352916567	-0.0515607413440923	0.358699748122186	216.740770332298	0.0466443758020389	-0.0120854813737755	0.111936667559953
216.892361143601	0.000618473821401559	-0.0344273871138141	0.041701942208458	216.818488839524	-0.00962619367019469	-0.0335023007267494	0.0102827945202927	216.903708713115	-0.00272882443250637	-0.0519227203244556	0.0842926631654793	216.849618717778	0.147882166400231	-0.0682591190735561	0.322270258915535	216.841411632939	-0.0482641169411834	-0.246067258001613	0.175877811839608	216.879493974815	0.0923278140175987	-0.0515607413440923	0.358699748122186	216.840902313665	0.0381887780546702	-0.00879735270834262	0.100272368728111
216.99242590997	0.000599013326607954	-0.0319825182852644	0.0395875978928008	216.918507808321	-0.0117441399937477	-0.0381553820220552	0.00754246126118312	217.003808139344	-0.0103598332850965	-0.0673305965110025	0.0842926631654793	216.949652535556	0.112395697473738	-0.0660945180041008	0.310556496203209	216.941482316839	-0.0339590076546245	-0.246067258001613	0.184721686142372	216.979506395556	0.0921436642219381	-0.0515607413440923	0.358699748122186	216.941034295031	0.0335146836280306	-0.00879735270834262	0.0947834242314382
217.092490676339	-0.00828357693198372	-0.0504771284409602	0.0289703744417148	217.018526777117	-0.014748016633906	-0.0434456670255955	0.00754246126118312	217.103907565574	-0.0115971538520059	-0.0997146203921155	0.0482377311356457	217.049686353333	0.0691351191927895	-0.11752151631704	0.291419028158141	217.041553000739	-0.0375170088356703	-0.246067258001613	0.184721686142372	217.079518816296	0.0914750847425366	-0.0515607413440923	0.358699748122186	217.041166276398	0.0334374986186477	-0.00879735270834262	0.0947834242314382
217.192555442708	-0.0138608059247122	-0.0481855849296038	0.011668725677254	217.118545745914	-0.0160820919206699	-0.0446933416830225	0.00880132864891011	217.204006991803	-0.01470480791025	-0.0949891643568566	0.0402948657194552	217.149720171111	0.0581544921814513	-0.111894388129961	0.291933585285091	217.141623684638	-0.0254258959384357	-0.263583846121014	0.179087353716458	217.179531237037	0.0811762689344839	-0.0515607413440923	0.358699748122186	217.141298257764	0.0334091608984753	-0.00879735270834262	0.0947834242314382
217.292620209077	-0.0125571054384958	-0.0367771672632032	0.0122838974441248	217.21856471471	-0.0182435333390432	-0.0451408397938552	0.0208251745874198	217.304106418033	-0.022281282450464	-0.0856597647100013	0.0463361064742192	217.249753988889	0.0476888816078852	-0.108293147665614	0.289837443239206	217.241694368538	-0.0361969215063355	-0.276033241790168	0.17371383902984	217.279543657778	0.0582191878419313	-0.0982022137030883	0.355572600352215	217.24143023913	0.0333617887560197	-0.00879735270834262	0.0947834242314382
217.392684975446	-0.0125605858483579	-0.0367771672632032	0.0103578631346505	217.318583683507	-0.0183895892762009	-0.0453449099020807	0.020439640954944	217.404205844262	-0.0224087543234786	-0.0856597647100013	0.0463361064742192	217.349787806667	0.0465194458610108	-0.108293147665614	0.291424310655388	217.341765052437	-0.0133523432891428	-0.276033241790168	0.17371383902984	217.379556078519	0.0280939597347232	-0.0982022137030883	0.322604234703492	217.341562220497	0.0330657203287177	-0.00879735270834262	0.0945334424475153
217.492749741815	-0.0157674594796654	-0.0503231910158204	0.00878456396899227	217.418602652303	-0.0220908505028766	-0.0446933416830225	0.020439640954944	217.504305270492	-0.0245135686207528	-0.0699407579658634	0.0463361064742192	217.449821624444	0.00537080073385587	-0.150225692152951	0.278532602693544	217.441835736337	-0.0246924879862611	-0.285251884147522	0.184721686142372	217.479568499259	0.0260783060940222	-0.0982022137030883	0.322604234703492	217.441694201863	0.0330657203287177	-0.00879735270834262	0.0945334424475153
217.592814508185	-0.0207580691934291	-0.0469691152431342	0.00250604960587029	217.5186216211	-0.0217738679199015	-0.0423362770629359	0.00103403330238103	217.604404696721	-0.0308110485873779	-0.0777724041138981	0.00349412463402263	217.549855442222	-0.00486387103860777	-0.164309580216864	0.278407649455694	217.541906420236	-0.0285731728296633	-0.292191190636585	0.179087353716458	217.57958092	0.0199607201933741	-0.0982022137030883	0.308657830805729	217.54182618323	0.0328920973885391	-0.00879735270834262	0.0951881599566914
217.692879274554	-0.0202781416055342	-0.0469691152431342	0.00225538964923896	217.618640589896	-0.0237179423294164	-0.0411969696212683	-0.000679786988398986	217.704504122951	-0.0305692522924118	-0.0794887963970298	0.00319538856343963	217.64988926	-0.00761989666364825	-0.164309580216864	0.278407649455694	217.641977104136	-0.040628672492464	-0.285251884147522	0.184721686142372	217.679593340741	0.0198169548964952	-0.0982022137030883	0.308657830805729	217.641958164596	0.0327900320273846	-0.00879735270834262	0.0951881599566914
217.792944040923	-0.019968877998708	-0.0469116971950315	0.00225538964923896	217.718659558692	-0.0239486316520706	-0.0423362770629359	-0.000796405291676589	217.80460354918	-0.0297574141866468	-0.0794887963970298	0.0036772461045366	217.749923077778	-0.0320906219836761	-0.157756961642226	0.157638940828446	217.742047788035	-0.0236211571810813	-0.28158487596	0.184721686142372	217.779605761481	0.0153410284069669	-0.0944234879626029	0.298491544098429	217.742090145963	0.0327959285883521	-0.00879735270834262	0.0954645914199975
217.893008807292	-0.0189587742919257	-0.0455122383962491	0.00259167245266942	217.818678527489	-0.0244574347007062	-0.0440867041044927	0.00058766613498123	217.90470297541	-0.0283365517349195	-0.0794887963970298	0.00569104307705018	217.849956895556	-0.0342669096359862	-0.148301210137974	0.160282064699562	217.842118471935	-0.0214522516379225	-0.279511320422631	0.179087353716458	217.879618182222	0.00992281435570538	-0.100819043975599	0.270806223868772	217.842222127329	0.0327062438294459	-0.00879735270834262	0.0963870424327178
217.993073573661	-0.0184195167122027	-0.0453215907671803	0.00245188116586023	217.918697496285	-0.0245427741983395	-0.0467890229942239	0.00130041489724538	218.004802401639	-0.027680926516952	-0.0702703953368521	0.0125080828535327	217.949990713333	-0.0181767430005194	-0.118735097866184	0.0912980165512783	217.942189155835	-0.0370564329197385	-0.281381952070217	0.128315372479455	217.979630602963	0.0099565380537318	-0.100819043975599	0.270806223868772	217.942354108696	0.0325372957523631	-0.00879735270834262	0.0968259346566382
218.09313834003	-0.0180830778990886	-0.0453215907671803	0.00245188116586023	218.018716465082	-0.0247975872578932	-0.0482609007778487	0.00368157333212696	218.104901827869	-0.0261133854977316	-0.0565113866183472	0.020536751176533	218.050024531111	-0.0186692885931483	-0.121027937608872	0.0912980165512783	218.042259839734	-0.0332637780492912	-0.273490656066753	0.122012115285754	218.079643023704	0.00991837199886959	-0.100819043975599	0.270806223868772	218.042486090062	0.0327072850076791	-0.00841492626229462	0.0993964091615152
218.193203106399	-0.0175446063705452	-0.0439722968239118	0.00259167245266942	218.118735433878	-0.0248414775678825	-0.0568534363202581	0.00368157333212696	218.205001254098	-0.0249823907823226	-0.0557837576607945	0.014124099659671	218.150058348889	-0.0194870815178252	-0.119091579764701	0.0687550730902895	218.142330523634	-0.0318514197228484	-0.271866600613692	0.122944478591387	218.179655444444	0.00810100111789134	-0.110595171503435	0.243344343455447	218.142618071429	0.0330565466661573	-0.00870739948786011	0.0993964091615152
218.293267872768	-0.0164638096536873	-0.0352431485504872	0.00259167245266942	218.218754402675	-0.0244363166327271	-0.0596705096137369	0.0027515362563101	218.305100680328	-0.0234576359788744	-0.0510178561126191	0.0125080828535327	218.250092166667	-0.0199812610475792	-0.121027937608872	0.0631510423101862	218.242401207533	-0.030357690474471	-0.271866600613692	0.122944478591387	218.279667865185	0.00810100111789134	-0.110595171503435	0.243344343455447	218.242750052795	0.0329728623832531	-0.00870739948786011	0.0993964091615152
218.393332639137	-0.0144860236807591	-0.0280050894173067	0.00259167245266942	218.318773371471	-0.0241269563258527	-0.0596705096137369	0.0027515362563101	218.405200106557	-0.0216830508726549	-0.0487785393766777	0.00878078220567688	218.350125984444	-0.0215785004074116	-0.108286555248942	0.0701195514768687	218.342471891433	-0.0310146648664143	-0.261799570586832	0.127313076958456	218.379680285926	-0.0113279093504989	-0.0844887628901119	0.0392950047626756	218.342882034161	0.0331172311412017	-0.0102007361062784	0.100272368728111
218.493397405506	-0.0141200002856475	-0.0269361638054981	0.00250604960587029	218.418792340267	-0.0238680857428785	-0.0596705096137369	0.0027515362563101	218.505299532787	-0.0203534341020285	-0.0465543474095369	0.00624358184188826	218.450159802222	-0.0227412979410375	-0.121027937608872	0.0528689316616432	218.442542575332	-0.0304634726048521	-0.24154715524369	0.124581388808451	218.479692706667	-0.0113279093504989	-0.0844887628901119	0.0392950047626756	218.443014015528	0.0330380700086816	-0.0144970802446213	0.0963870424327178
218.593462171875	-0.013747003828719	-0.0256102263441193	0.00250604960587029	218.518811309064	-0.023533616991489	-0.0597168913563464	0.0027515362563101	218.605398959016	-0.0190392287949514	-0.0439462521638457	0.00635431857723678	218.55019362	-0.0229625224188295	-0.108283847432265	0.0528689316616432	218.542613259232	-0.00722434882673266	-0.140875575277814	0.122012115285754	218.579705127407	-0.0113279093504989	-0.0844887628901119	0.0392950047626756	218.543145996894	0.0331200943209336	-0.0144970802446213	0.0968259346566382
218.693526938244	-0.0134850730648224	-0.0253865147735414	0.00225538964923896	218.61883027786	-0.023508977267537	-0.0597168913563464	0.0027515362563101	218.705498385246	-0.0182527152161262	-0.0430499714533905	0.00635431857723678	218.650227437778	-0.0231613246732789	-0.107215138462181	0.0486601367792487	218.642683943131	-0.00432790951250075	-0.141577797059346	0.118299612733102	218.679717548148	-0.0113279093504989	-0.0844887628901119	0.0392950047626756	218.643277978261	0.0333335102812467	-0.0120854813737755	0.0993964091615152
218.793591704613	-0.0133873427477838	-0.0252912223929123	0.00225538964923896	218.718849246657	-0.0232339503710682	-0.0597168913563464	0.00304468788139604	218.805597811475	-0.0179941884428377	-0.0439434151848965	0.00624358184188826	218.750261255556	-0.0233641308657948	-0.0936417708479986	0.0509482213257614	218.742754627031	-0.00483124713358597	-0.140875575277814	0.118299612733102	218.779729968889	-0.011907431014434	-0.0895763574793708	0.0406213291749307	218.743409959627	0.0332964695359028	-0.0120854813737755	0.0993964091615152
218.893656470982	-0.012949314540781	-0.0246043709388312	0.00225538964923896	218.818868215453	-0.0229477204468138	-0.0597168913563464	0.00304468788139604	218.905697237705	-0.0176511471238233	-0.0439434151848965	0.00624358184188826	218.850295073333	-0.021318928153651	-0.0877743767513653	0.0486601367792487	218.842825310931	-0.00385708763475965	-0.140428009022209	0.11581749963687	218.87974238963	-0.0124258011346452	-0.0844887628901119	0.0475617406708515	218.843541940994	0.0338612258522388	-0.0141703916064105	0.0993964091615152
218.993721237351	-0.0127642879006528	-0.0245115332998415	0.00225538964923896	218.91888718425	-0.0228343337893025	-0.0597168913563464	0.00368157333212696	219.005796663934	-0.0174592442294667	-0.0439462521638457	0.00624358184188826	218.950328891111	-0.0200194540122742	-0.085963626487928	0.0494911252000937	218.94289599483	-0.00256312669246305	-0.140875575277814	0.11182397540453	218.97975481037	-0.0129913366560729	-0.0844887628901119	0.0496213416662497	218.94367392236	0.0405500641247449	-0.0232876641532694	0.120264326783411
219.09378600372	-0.0126076628478422	-0.0239159641700889	0.00259167245266942	219.018906153046	-0.0226574529128291	-0.0597168913563464	0.00368157333212696	219.105896090164	-0.017159382557841	-0.0441254961822293	0.00635431857723678	219.050362708889	-0.0184218734889634	-0.0854997836880262	0.0494911252000937	219.04296667873	-0.00156288775326785	-0.140875575277814	0.111921340793224	219.079767231111	-0.0136046060697981	-0.0844887628901119	0.0540249132534549	219.043805903727	0.0462643033954339	-0.0232580769354736	0.188913929989452
219.193850770089	-0.0123689022809747	-0.0236021794864264	0.00225538964923896	219.118925121842	-0.0223302120000385	-0.0597168913563464	0.00368157333212696	219.205995516393	-0.016874293194782	-0.0439462521638457	0.00635431857723678	219.150396526667	-0.0160797206217943	-0.0831997716906649	0.0494911252000937	219.143037362629	-0.00265838524341422	-0.140875575277814	0.107073391897025	219.179779651852	-0.0140708288920745	-0.0874573770227147	0.0540892152172339	219.143937885093	0.0544425743207391	-0.0232876641532694	0.253937756254813
219.293915536458	-0.0120825108404056	-0.0236021794864264	0.00166100464381394	219.218944090639	-0.0162380011121591	-0.0396256938189437	0.006134572529807	219.306094942623	-0.016592085926717	-0.0439462521638457	0.00624358184188826	219.250430344444	-0.0141214536409894	-0.0789608811839578	0.0494911252000937	219.243108046529	-0.00321476381048252	-0.141577797059346	0.10561217768698	219.279792072593	-0.0139871904666457	-0.0874573770227147	0.0546261560478097	219.24406986646	0.0689698778301132	-0.0195374682538742	0.326023987533379
219.393980302827	-0.0118994116564671	-0.0221353576093438	0.00259167245266942	219.318963059435	-0.0158467178703235	-0.0373357550884241	0.00740851835501106	219.406194368852	-0.0164421044791898	-0.0439462521638457	0.00624358184188826	219.350464162222	-0.0119023679769172	-0.0770942288779444	0.0486601367792487	219.343178730428	0.0138460844764737	-0.141577797059346	0.142017357453252	219.379804493333	-0.0145530628508968	-0.0928659203026076	0.0546261560478097	219.344201847826	0.074936336133874	-0.015639521940405	0.33781342411909
219.494045069196	-0.0117972407711249	-0.0221353576093438	0.00236085613760209	219.418982028232	-0.0155944858464216	-0.0373357550884241	0.00740851835501106	219.506293795082	-0.016088519700064	-0.0433459497125285	0.00667017617439167	219.45049798	-0.0100799465849186	-0.0729322081149643	0.0511844283594929	219.443249414328	0.0152163665874954	-0.140078034913305	0.135747609156707	219.479816914074	-0.0151283944982332	-0.0962806525996679	0.0549615178192547	219.444333829193	0.0862515239030217	-0.0130476801458493	0.353035208631045
219.594109835565	-0.011547421904287	-0.0214445318260325	0.00225538964923896	219.519000997028	-0.0152905167401659	-0.0367404842691661	0.00740851835501106	219.606393221311	-0.0155637605354032	-0.0439462521638457	0.00667017617439167	219.550531797778	-0.00796093653815881	-0.0680862930409486	0.0534008509637609	219.543320098227	0.0198765229601174	-0.0446715209192092	0.158880280931968	219.579829334815	-0.0150938217754975	-0.0982022137030883	0.0546261560478097	219.544465810559	0.0952383938865093	-0.0144970802446213	0.353035208631045
219.694174601934	-0.0113259029758218	-0.0214069755960937	0.00220124811572564	219.619019965825	-0.0151371991389429	-0.0366122127790681	0.00740851835501106	219.706492647541	-0.0157284306104599	-0.0445605839220754	0.00878078220567688	219.650565615556	-0.00576875129588078	-0.0674810156847754	0.0509482213257614	219.643390782127	-0.00368414691680953	-0.276192293731205	0.160510910974395	219.679841755556	-0.0150086993811224	-0.0982022137030883	0.0546261560478097	219.644597791925	0.110441754244339	-0.0130476801458493	0.371492221190009
219.794239368304	-0.0113064099599562	-0.0214069755960937	0.00220124811572564	219.719038934621	-0.0137371492519044	-0.0352645586776116	0.00700437176400726	219.80659207377	-0.0164435520890718	-0.0451287527215297	0.0103659917312886	219.750599433333	-0.00319406037224856	-0.0597205740183081	0.0534008509637609	219.743461466027	-0.00475601655593111	-0.273258875365704	0.161104634238571	219.779854176296	-0.0169398665167598	-0.110595171503435	0.0727802071906274	219.744729773292	0.126679292081632	-0.0144970802446213	0.379315706202933
219.894304134673	-0.0112380829939893	-0.0214445318260325	0.00225538964923896	219.819057903418	-0.0133866314504826	-0.0352645586776116	0.00700437176400726	219.9066915	-0.0182123698871655	-0.0519227203244556	0.016177618629242	219.850633251111	-0.00286655312441535	-0.0597205740183081	0.0528689316616432	219.843532149926	-0.00274205067662538	-0.247588315166965	0.173084375273067	219.879866597037	-0.0209685854316512	-0.167909577242938	0.0689669221746904	219.844861754658	0.140945761999659	-0.0139388069992751	0.398560755990286
219.994368901042	-0.011162604291872	-0.0214445318260325	0.00236085613760209	219.919076872214	-0.0131876346852532	-0.0352645586776116	0.00700437176400726	220.006790926229	-0.0195580403175409	-0.068101040512265	0.016177618629242	219.950667068889	-0.00286655312441535	-0.0597205740183081	0.0528689316616432	219.943602833826	-0.0014184959435773	-0.245505055491886	0.157451742474846	219.979879017778	-0.023130482531454	-0.177145438234863	0.0714914505861881	219.944993736025	0.159835139123161	-0.0144970802446213	0.421195885769086
220.094433667411	-0.0111212128487275	-0.0214445318260325	0.00259167245266942	220.01909584101	-0.0131186371928121	-0.0348127665642251	0.00740851835501106	220.106890352459	-0.0203565419592978	-0.075325338723816	0.0157444101349352	220.050700886667	-0.00286655312441535	-0.0597205740183081	0.0528689316616432	220.043673517725	-0.000686667960211915	-0.250579968048558	0.142811568170656	220.079891438519	-0.0246389093034123	-0.181220508551601	0.0727802071906274	220.045125717391	0.181452443136477	-0.0102007361062784	0.46459178009645
220.19449843378	-0.0110651701460862	-0.0216980587018873	0.00269191590729198	220.119114809807	-0.0110994991900439	-0.0309318018838979	0.00770450787043987	220.206989778689	-0.0210089986630164	-0.075325338723816	0.0157444101349352	220.150734704444	-0.00291465382213507	-0.0597205740183081	0.0524555898801561	220.143744201625	-0.00128866945275317	-0.245474838096035	0.142811568170656	220.179903859259	-0.00227141312967028	-0.199405510244937	0.194390602146702	220.145257698758	0.194405920347874	-0.0116169975454318	0.480949923389954
220.294563200149	-0.0110347983329903	-0.0214445318260325	0.00316214574030322	220.219133778603	-0.0104946206498098	-0.0304260346500155	0.00740851835501106	220.307089204918	-0.0223145700111026	-0.0900185953026723	0.00808943641984942	220.250768522222	-0.00287578308081291	-0.058504362494765	0.0534008509637609	220.243814885524	-0.00212224843799152	-0.247588315166965	0.134311192913622	220.27991628	-0.00408410341332647	-0.20045432195251	0.200426004616317	220.245389680124	0.2006494142041	-0.0115705970239629	0.493244061782587
220.394627966518	-0.0109950993397165	-0.0214069755960937	0.00335460834268743	220.3191527474	-0.010490313810199	-0.0298843357631573	0.00787477445941913	220.407188631148	-0.0237540397231202	-0.0900303947629175	0.0103008003950218	220.35080234	-0.00287578308081291	-0.058504362494765	0.0534008509637609	220.343885569424	-0.0039820295622662	-0.245474838096035	0.126097028004244	220.379928700741	-0.00519011541948557	-0.20045432195251	0.202323311250603	220.345521661491	0.208020893441578	-0.00880151008994848	0.506072537929443
220.494692732887	-0.010963220515207	-0.0214445318260325	0.00340611242046315	220.419171716196	-0.0103486851980105	-0.0298843357631573	0.00770450787043987	220.507288057377	-0.0237332883224536	-0.0926175164276264	0.00737690323771847	220.450836157778	-0.00287578308081291	-0.058504362494765	0.0534008509637609	220.443956253323	-0.005106172099028	-0.228755540809245	0.13694466865509	220.479941121481	-0.00471864549475622	-0.211464971790902	0.20550255914492	220.445653642857	0.214426833588589	-0.0102007361062784	0.511606867824583
220.594757499256	-0.0109454209696158	-0.0214445318260325	0.00335460834268743	220.519190684993	-0.0100777593375234	-0.0296846292127318	0.00740851835501106	220.607387483607	-0.0238261831169307	-0.0900303947629175	0.00878078220567688	220.550869975556	-0.00313584147754269	-0.0579423321029993	0.0534008509637609	220.544026937223	-0.00766448407284271	-0.22655216068442	0.125724029874019	220.579953542222	-0.00415231200848938	-0.221172839858479	0.236659401429084	220.545785624224	0.22669713034389	-0.00880151008994848	0.51955794052999
220.694822265625	-0.0100338717212577	-0.0214069755960937	0.00434931721478139	220.619209653789	-0.00979669745249952	-0.0296846292127318	0.00730390620603447	220.707486909836	-0.0232453506968128	-0.092014692693043	0.0103008003950218	220.650903793333	-0.00316532368934445	-0.0579423321029993	0.0534008509637609	220.644097621123	-0.0115038096316433	-0.222745441261653	0.101109397355292	220.679965962963	-0.00605051846894139	-0.226030199175301	0.245410726402863	220.64591760559	0.241375205434158	-0.0115705970239629	0.522744652615621
220.794887031994	-0.00902376346312357	-0.0214445318260325	0.00437826449104864	220.719228622585	-0.00948742468411044	-0.0296846292127318	0.0073505572241096	220.807586336066	-0.0212953217378527	-0.101331542236019	0.0146724939976293	220.750937611111	-0.00323317798057255	-0.0579423321029993	0.0534008509637609	220.744168305022	0.0131224637333722	-0.0356040371496006	0.0816735509468274	220.779978383704	-0.0146147763091089	-0.23837943950032	0.245410726402863	220.746049586957	0.256264675171373	-0.0102007361062784	0.53447876800559
220.894951798363	-0.00771556121359329	-0.0205461139011081	0.00580708685471138	220.819247591382	-0.00853459560573245	-0.0296579679762456	0.00805579745506702	220.907685762295	-0.0200553239141405	-0.0934238748569416	0.0331163445631295	220.850971428889	-0.00324062677792857	-0.0579423321029993	0.0534008509637609	220.844238988922	0.0126648967549448	-0.0356040371496006	0.0816735509468274	220.879990804444	-0.0196186333780195	-0.238641533214402	0.248777675137774	220.846181568323	0.264591079018154	-0.0115705970239629	0.541391984508104
220.995016564732	-0.0070218615926437	-0.0205461139011081	0.00557924484198523	220.919266560178	-0.00789688601655858	-0.0296846292127318	0.00831988505385562	221.007785188525	-0.0183555485729413	-0.0934238748569416	0.0412796705304641	220.951005246667	-0.00230706957381489	-0.0570246641526811	0.0509482213257614	220.944309672821	0.0120060616542856	-0.0348768669699204	0.0857207781483679	220.980003225185	-0.024025081711276	-0.244126391065027	0.246871386628328	220.946313549689	0.267199435251498	-0.0115705970239629	0.550106585846215
221.095081331101	-0.00622589598382378	-0.0205461139011081	0.00552365429774004	221.019285528975	-0.00716685122097497	-0.0298181533218733	0.00876260005605347	221.107884614754	-0.0170169041066427	-0.0934238748569416	0.0439573820307158	221.051039064444	-0.00149216827350889	-0.0564959446834737	0.0494911252000937	221.044380356721	0.0107280728947905	-0.0358509936114938	0.0851732723309309	221.080015645926	-0.0257675293968449	-0.244126391065027	0.255010304728304	221.046445531056	0.269503392436197	-0.0115705970239629	0.550685205438435
221.19514609747	-0.00603016638763146	-0.0204505801929795	0.00552365429774004	221.119304497771	-0.00655179015288816	-0.0296846292127318	0.00876260005605347	221.207984040984	-0.0153954406167969	-0.0930830933774636	0.0489282526100092	221.151072882222	-0.000838359848702981	-0.0509384940923664	0.0528689316616432	221.14445104062	0.00927635680796251	-0.0429005790470059	0.0803349313004982	221.180028066667	-0.0254824218562252	-0.22365102382836	0.278860017288551	221.146577512422	0.267949394521976	-0.0115705970239629	0.570582518840767
221.295210863839	-0.00503740230096758	-0.0196860100812773	0.00630965735705581	221.219323466568	-0.00583092153796359	-0.0268830147221238	0.011751720627088	221.308083467213	-0.0142823948884533	-0.0930830933774636	0.0504678970754989	221.2511067	-0.000171609627932948	-0.0488896270172065	0.0528689316616432	221.24452172452	0.00826494485554725	-0.0429005790470059	0.0742523178657471	221.280040487407	-0.0287494372345645	-0.268255370535108	0.235991943760228	221.246709493789	0.268454476737803	-0.0163539752561815	0.570582518840767
221.395275630208	-0.00452467491754389	-0.0193286203472027	0.00630965735705581	221.319342435364	-0.00505943667823572	-0.026177580503254	0.0109158621880402	221.408182893443	-0.00408105682959952	-0.0441254961822293	0.0440303626634991	221.351140517778	0.000579927324957928	-0.0488896270172065	0.0507993633351179	221.344592408419	0.00737334156753641	-0.0421660580833991	0.0688273128234052	221.380052908148	-0.0391246023896136	-0.267406048415315	0.190128701977957	221.346841475155	0.26042170550672	-0.0275742616705546	0.57167809493744
221.495340396577	-0.00386098653813865	-0.0185978880687305	0.00681228429886303	221.41936140416	-0.00446487461149612	-0.0257028719296226	0.0116718265889858	221.508282319672	-0.0030523654997679	-0.0385162069969894	0.0505741154442664	221.451174335556	0.000953751226402397	-0.0488896270172065	0.0507993633351179	221.444663092319	0.00647558593389295	-0.0367256923946708	0.0688273128234052	221.480065328889	-0.0482622100690906	-0.268255370535108	0.0768133909280596	221.446973456522	0.260163455916181	-0.0249417081797115	0.57167809493744
221.595405162946	-0.00345272767479401	-0.0173271871772176	0.00742580302592506	221.519380372957	-0.00353543175266868	-0.0214291344105188	0.0130832637589994	221.608381745902	-0.00217083360467239	-0.0385162069969894	0.0471735536229271	221.551208153333	0.00171319638511413	-0.0488896270172065	0.0494911252000937	221.544733776219	0.00590415799225006	-0.0358509936114938	0.0678379325280777	221.58007774963	-0.0431648760206678	-0.273289403896605	0.128687982248746	221.547105437888	0.244674441032698	-0.0252464975347578	0.570098590173397
221.695469929315	-0.00316216439000445	-0.0185978880687305	0.00705063759232536	221.619399341753	-0.00283958540276008	-0.0212537025285989	0.0116718265889858	221.708481172131	-0.00159598544235578	-0.0385162069969894	0.0471735536229271	221.651241971111	0.00236013012978092	-0.0488896270172065	0.0489030640571406	221.644804460118	0.00520553090152846	-0.0348768669699204	0.0684137596244417	221.68009017037	-0.0366675871414746	-0.23519624950324	0.184279500621161	221.647237419255	0.209915872367617	-0.0292626187445391	0.536197924392787
221.795534695685	-0.00290951315878794	-0.0180078142450671	0.00830872108013144	221.71941831055	-0.00276117391536815	-0.020020189199312	0.0130832637589994	221.808580598361	-0.00148259368577721	-0.0385162069969894	0.0471735536229271	221.751275788889	0.00329627540638182	-0.0473529080535318	0.0486601367792487	221.744875144018	0.00371002066206446	-0.0429005790470059	0.0688273128234052	221.780102591111	-0.030671531216688	-0.23519624950324	0.189879152406448	221.747369400621	0.201222819439052	-0.034982915529214	0.527713019024707
221.895599462054	-0.00260097181441775	-0.0185978880687305	0.00828697267564055	221.819437279346	-0.00273642558407124	-0.020020189199312	0.0129267087707911	221.90868002459	-0.0011947497899638	-0.0382601249140105	0.0476570795199738	221.851309606667	0.00405727771095159	-0.0473529080535318	0.0480707640686159	221.844945827917	0.0160634668418218	-0.0458313540084518	0.168562352497935	221.880115011852	-0.0283053371069289	-0.237351836067104	0.184537319872208	221.847501381988	0.19464674833489	-0.0292626187445391	0.51654962855483
221.995664228423	-0.00240338466954198	-0.018578424021732	0.00863126858255194	221.919456248143	-0.00277751808387529	-0.0214291344105188	0.0122780256700832	222.00877945082	-0.00128058329225798	-0.0377229147229404	0.0476570795199738	221.951343424444	0.00405727771095159	-0.0473529080535318	0.0480707640686159	221.945016511817	0.0107643063784059	-0.143052534778514	0.123135275269889	221.980127432593	0.00175397069049504	-0.257256866278462	0.209517364133183	221.947633363354	0.192451435507616	-0.0289424185678156	0.511606867824583
222.095728994792	-0.00217742617751448	-0.0180386744150093	0.00905312342498195	222.019475216939	-0.00281000036332989	-0.021604219744063	0.0126413879414509	222.108878877049	-0.00102157153992364	-0.0373961471068762	0.0479207486618134	222.051377242222	0.00407568316151662	-0.0473529080535318	0.0480707640686159	222.045087195716	0.00435563935119904	-0.146129731819241	0.113613677095024	222.080139853333	0.00705138044094852	-0.22188717625436	0.253781568004879	222.04776534472	0.186303077761791	-0.0289424185678156	0.511606867824583
222.195793761161	-0.00201119814503753	-0.0176846496943695	0.00977022557761032	222.119494185736	-0.00277375137503798	-0.021604219744063	0.0126413879414509	222.208978303279	-0.00132954765300518	-0.0382601249140105	0.0457561174217254	222.15141106	0.00402021147326369	-0.0440881120237126	0.0511844283594929	222.145157879616	0.00376303568160757	-0.143052534778514	0.113613677095024	222.180152274074	0.0118358349467547	-0.216591660581807	0.271502583934164	222.147897326087	0.179456358905656	-0.0511631365438735	0.48285548559341
222.29585852753	-0.00167911464955038	-0.0174221828712916	0.0103451328939846	222.219513154532	-0.00278589708001656	-0.0214291344105188	0.0130832637589994	222.309077729508	-0.00144888448405869	-0.0377229147229404	0.0457561174217254	222.251444877778	0.00402021147326369	-0.0440881120237126	0.0511844283594929	222.245228563515	0.00302901938761695	-0.143052534778514	0.113613677095024	222.280164694815	0.0133745704287418	-0.224890945758718	0.275054502180269	222.248029307453	0.16342794045575	-0.0359739194130803	0.480949923389954
222.395923293899	-0.00156417046848458	-0.0174221828712916	0.0103451328939846	222.319532123328	-0.00270963958984443	-0.0214291344105188	0.0130832637589994	222.409177155738	-0.00139498245528374	-0.0385162069969894	0.0420969567486859	222.351478695556	0.0039960267550739	-0.0440881120237126	0.0511844283594929	222.345299247415	0.00300707290868996	-0.146129731819241	0.105698102570724	222.380177115556	0.0576685885919592	-0.22365102382836	0.393958823194332	222.34816128882	0.154343450669582	-0.0394498017949614	0.475877908923972
222.495988060268	-0.00143926213358052	-0.0175529683843689	0.0103451328939846	222.419551092125	-0.00266709761924303	-0.0214291344105188	0.0130832637589994	222.509276581967	-0.00185213543602022	-0.0373961471068762	0.0412796705304641	222.451512513333	0.00402427573513449	-0.0440881120237126	0.0511844283594929	222.445369931315	0.00292226748115187	-0.146129731819241	0.105698102570724	222.480189536296	0.0920751597284589	-0.1896065113162	0.41216777719157	222.448293270186	0.134580467247933	-0.0598800053754367	0.428822561689176
222.596052826637	-0.00120034950494181	-0.0167391340108122	0.0112005220396443	222.519570060921	-0.00255911034286805	-0.0212537025285989	0.0129267087707911	222.609376008197	-0.00261097849891222	-0.0385162069969894	0.0346588640654543	222.551546331111	0.00405504898865971	-0.0440881120237126	0.0511844283594929	222.545440615214	0.00189361445662495	-0.141830413597656	0.113014673086913	222.580201957037	0.0986983441517564	-0.176937773877223	0.41216777719157	222.548425251553	0.120723058927612	-0.048817586188229	0.420113087073624
222.696117593006	-0.000809725297292644	-0.0172181117379072	0.0111362347847602	222.619589029718	-0.00254713387722359	-0.0212537025285989	0.0129267087707911	222.709475434426	-0.00327886362532955	-0.0371634676146641	0.0322782440191229	222.651580148889	0.00455774042625114	-0.0473529080535318	0.0484624966020288	222.645511299114	0.0031625468290855	-0.142795470406946	0.113613677095024	222.680214377778	0.102723848908884	-0.176937773877223	0.411768019497923	222.648557232919	0.109048937290733	-0.048817586188229	0.412576112386025
222.796182359375	-0.00054271975054856	-0.0167391340108122	0.0112005220396443	222.719607998514	-0.00218174982607014	-0.020020189199312	0.0125710660861737	222.809574860656	-0.00266880093002897	-0.0344096630727661	0.0336092901529626	222.751613966667	0.00476188477151558	-0.0473529080535318	0.0486601367792487	222.745581983013	0.00469544088759308	-0.151488783770841	0.114348509771873	222.780226798519	0.101274355104948	-0.176937773877223	0.411768019497923	222.748689214286	0.0907485333148074	-0.0511631365438735	0.394731748380756
222.896247125744	0.00022548266993805	-0.0167932282324248	0.0123410924375523	222.819626967311	-0.00195427075138582	-0.0187497645759687	0.0129267087707911	222.909674286885	-0.00221233738288371	-0.0300926375562749	0.03586320865602	222.851647784444	0.00526970196664613	-0.0472502588867787	0.0494911252000937	222.845652666913	0.00458184253033641	-0.162112908256755	0.114732799526753	222.880239219259	0.122534643717582	-0.173641156928703	0.41216777719157	222.848821195652	0.0687471128237532	-0.0490751165306311	0.364201875409163
222.996311892113	0.000559859701514309	-0.0167932282324248	0.0117479692886757	222.919645936107	-0.00158478868401082	-0.0179096379087568	0.0129267087707911	223.009773713115	-0.00211203040609493	-0.0290082555658875	0.0322782440191229	222.951681602222	0.00828745284089551	-0.0473529080535318	0.0528689316616432	222.945723350812	0.00634290513062386	-0.158478998693864	0.141308304226771	222.98025164	0.146627642003156	-0.0359046978776446	0.389032643996276	222.948953177019	0.0569342717692841	-0.0511631365438735	0.340549474789614
223.096376658482	0.000962875838164325	-0.0165940252358068	0.0117479692886757	223.019664904903	-0.000914834225028216	-0.0179096379087568	0.0129267087707911	223.109873139344	-0.00184227052058053	-0.0285969931422245	0.0322782440191229	223.05171542	0.0109414388807985	-0.0569553855302691	0.0551113599316639	223.045794034712	0.00819166667777414	-0.165347271994414	0.141308304226771	223.080264060741	0.145635461969295	-0.0359046978776446	0.389032643996276	223.049085158385	0.0462218032230412	-0.0598800053754367	0.320006174739787
223.196441424851	0.00130457035460211	-0.0142736067290171	0.0131922572514969	223.1196838737	-0.000449129023624504	-0.0170975634940595	0.0130832637589994	223.209972565574	0.000290245321021804	-0.0255040649759487	0.0322338602330052	223.151749237778	0.0137513218073128	-0.0569553855302691	0.08739006131221	223.145864718612	0.0385102967999054	-0.163341232126252	0.198795393877271	223.180276481481	0.115431609992303	-0.0406312152264474	0.380053294050858	223.149217139752	0.0441414835146979	-0.0511631365438735	0.333110018183874
223.29650619122	0.0023618922201821	-0.0124298935886987	0.0145192932414771	223.219702842496	-0.000241265094982126	-0.016512863722598	0.0129267087707911	223.310071991803	0.000211586666641061	-0.0255040649759487	0.0319771781757609	223.251783055556	0.0164710278588756	-0.0544558786208348	0.108179720759282	223.245935402511	0.0405712415458607	-0.158075277429362	0.204133952481862	223.280288902222	0.11424934505596	-0.0421783785119777	0.380053294050858	223.249349121118	0.0375748939039857	-0.0568231880298921	0.318469911964223
223.396570957589	0.00259145789980392	-0.0119592481582392	0.0141407840449423	223.319721811293	0.00166665066217887	-0.0120069085778484	0.0148737286784301	223.410171418033	0.00119916661536276	-0.0290082555658875	0.0221437641668284	223.351816873333	0.0188681306977523	-0.0597205740183081	0.114253346211478	223.346006086411	0.0520086251137051	-0.170551441878495	0.216963545605312	223.380301322963	0.115638840051161	-0.0406312152264474	0.380053294050858	223.349481102484	0.0298921301915747	-0.0772877988410303	0.279108186055314
223.496635723958	0.00273758787317995	-0.0105653799576117	0.0145192932414771	223.419740780089	0.00206700963680193	-0.0112095344815853	0.0142919860599194	223.510270844262	0.000909598077200792	-0.0213324415648103	0.0200075427057137	223.451850691111	0.0198781938680692	-0.0564959446834737	0.134463395302034	223.44607677031	0.0563072146376408	-0.179265932257337	0.209621798158164	223.480313743704	0.0793507027427045	-0.0406312152264474	0.291824988539527	223.449613083851	0.0250640261246383	-0.0769592115059608	0.26150563737904
223.596700490327	0.00319447692026616	-0.00605236732438172	0.0145192932414771	223.519759748886	0.00311590054274287	-0.00865589044843996	0.0142922131928911	223.610370270492	0.000736713126458668	-0.0211938112711737	0.0188359552773293	223.551884508889	0.0217310434358532	-0.0462857229873048	0.159358037566603	223.54614745421	0.0600184722197463	-0.163341232126252	0.225604976633134	223.580326164444	0.0566610818746485	-0.0430989607113616	0.277901917592949	223.549745065217	0.0206590373003561	-0.0693209200724857	0.26150563737904
223.696765256696	0.00337904330469838	-0.00567130170749933	0.0141407840449423	223.619778717682	0.00339815950352307	-0.00798454804571771	0.0145780692600919	223.710469696721	0.000618736920572165	-0.020675810167494	0.0188359552773293	223.651918326667	0.0233857063165371	-0.0462857229873048	0.162153366991716	223.646218138109	0.106602663038678	-0.179265932257337	0.369925315966379	223.680338585185	0.0404206556426461	-0.240853937337407	0.292853663432086	223.649877046584	0.0163965274288705	-0.0772877988410303	0.230263507191545
223.796830023065	0.00355111948314248	-0.00509889286060898	0.0145192932414771	223.719797686478	0.00407329216005289	-0.00916756659387121	0.0145780692600919	223.810569122951	0.00047517194857504	-0.020675810167494	0.0200075427057137	223.751952144444	0.0247336906817354	-0.0462857229873048	0.162585628573905	223.746288822009	0.108194354455222	-0.179265932257337	0.37082486230216	223.780351005926	0.0408943201475051	-0.240853937337407	0.292853663432086	223.75000902795	0.0113594501568281	-0.0769592115059608	0.199938769793952
223.896894789434	0.00377615234388452	-0.00570653807181419	0.0134452825790739	223.819816655275	0.00429911844679901	-0.00907743680869211	0.0152105414222587	223.91066854918	0.00035435202850018	-0.0213324415648103	0.0203055796171666	223.851985962222	0.0245918359728722	-0.0430169935966202	0.171849489100258	223.846359505908	0.105139760672426	-0.179265932257337	0.37082486230216	223.880363426667	0.0417692214267597	-0.240853937337407	0.292853663432086	223.850141009317	0.00780597693203197	-0.114898361359745	0.0497810937760355
223.996959555804	0.00395600288866622	-0.00434016788432628	0.0145192932414771	223.919835624071	0.00437009118808303	-0.00907743680869211	0.0152105414222587	224.01076797541	0.000423802918688237	-0.0210490786124162	0.0227846940301911	223.95201978	0.0239199565677999	-0.0632906367448015	0.162585628573905	223.946430189808	0.122989861049406	-0.0270554646638561	0.37082486230216	223.980375847407	0.0430374520084838	-0.240853937337407	0.292853663432086	223.950272990683	0.00654105248805447	-0.114898361359745	0.0461067179596314
224.097024322173	0.00403098638683226	-0.00468959953533995	0.0141407840449423	224.019854592868	0.00464825423583012	-0.00983094711534342	0.015613027920719	224.110867401639	0.000361163904332234	-0.0205169396099145	0.0227846940301911	224.052053597778	0.0218892180094089	-0.0676773204490402	0.162585628573905	224.046500873708	0.123858342481052	-0.0289530165059518	0.37082486230216	224.080388268148	0.0431285336630193	-0.240853937337407	0.292853663432086	224.05040497205	0.00483491711869097	-0.0790639719639132	0.0595708577810873
224.197089088542	0.00422454773348099	-0.00381866078485888	0.0145192932414771	224.119873561664	0.00695827484705751	-0.00728152311201809	0.0238299171330855	224.210966827869	0.000434751890619743	-0.0213324415648103	0.0227846940301911	224.152087415556	0.0195511883726381	-0.0690676120434476	0.173740430645822	224.146571557607	0.127433409654474	-0.0135406737526631	0.3816102866845	224.180400688889	0.0437862324420553	-0.240853937337407	0.292853663432086	224.150536953416	-0.00133556038744368	-0.0568231880298921	0.0467305046775334
224.297153854911	0.00438392417436729	-0.00297617754592021	0.0146902728229962	224.219892530461	0.00708170139607881	-0.00622317410971168	0.0250993320608551	224.311066254098	0.0004000095098555	-0.0203204387046328	0.0246776818248719	224.252121233333	0.0177543334611709	-0.0995567118027886	0.141636739784294	224.246642241507	0.132317582244197	-0.0144682895162969	0.371235498065095	224.28041310963	0.0446656639308525	-0.240853937337407	0.292853663432086	224.250668934783	-0.00156088669934579	-0.0568231880298921	0.0461067179596314
224.39721862128	0.00460193152834339	-0.00236758002752167	0.0145192932414771	224.319911499257	0.00729515988333879	-0.00639008651044619	0.0250993320608551	224.411165680328	0.000111375659930456	-0.0210566414916906	0.0244406441265088	224.352155051111	0.014749519015405	-0.108560024993766	0.126064406907659	224.346712925406	0.135893427690647	-0.0108987365788756	0.371235498065095	224.38042553037	0.0450228773439843	-0.240853937337407	0.292853663432086	224.350800916149	-0.00165691537680264	-0.0568231880298921	0.0461067179596314
224.497283387649	0.00467957940282669	-0.0022842799944268	0.0145192932414771	224.419930468054	0.00734124792222342	-0.00622317410971168	0.0251733838314983	224.511265106557	-0.000217476786649856	-0.0210566414916906	0.0246776818248719	224.452188868889	0.0121881907222638	-0.0997103960650894	0.128755415794761	224.446783609306	0.135885317334747	-0.0125923224902085	0.371235498065095	224.480437951111	0.0197094138191147	-0.187501023530208	0.2523562546809	224.450932897516	-0.00169377316096929	-0.0568231880298921	0.0461067179596314
224.597348154018	0.00478394225146059	-0.00217222023449504	0.0143456872045169	224.51994943685	0.00779877097876707	-0.00638463054119931	0.0256579281132272	224.611364532787	-0.000265113096182127	-0.0213324415648103	0.0246776818248719	224.552222686667	0.00881135628757984	-0.108651429492623	0.0900909208497646	224.546854293205	0.138147719537489	-0.0108987365788756	0.371235498065095	224.580450371852	0.0129767242891152	-0.239022819564393	0.236028743303555	224.551064878882	-0.00180169144096948	-0.0568231880298921	0.0461067179596314
224.697412920387	0.0049642453293159	-0.00208261352211938	0.0145192932414771	224.619968405646	0.00788299138226485	-0.00638463054119931	0.0256579281132272	224.711463959016	-0.000204985267453841	-0.0218368892967956	0.0246776818248719	224.652256504444	0.00480633840357898	-0.113486053250361	0.0669199437115967	224.646924977105	0.139040672711445	-0.0108987365788756	0.371235498065095	224.680462792593	0.0137210515964938	-0.239022819564393	0.236028743303555	224.651196860248	-0.00162472637272738	-0.0568231880298921	0.0449872944041647
224.797477686756	0.0050268051941261	-0.00217222023449504	0.0145192932414771	224.719987374443	0.00791746172009553	-0.00638463054119931	0.0258963331122451	224.811563385246	-8.81044872029773e-05	-0.0213324415648103	0.0246776818248719	224.752290322222	0.00172145494764959	-0.0970561040652142	0.0660953398018312	224.746995661004	0.109596731615462	-0.0108987365788756	0.352818076983562	224.780475213333	0.0101525624816314	-0.240853937337407	0.236028743303555	224.751328841615	-0.00197300522452711	-0.0568231880298921	0.0442579175548969
224.897542453125	0.0051071588948411	-0.00237721524106477	0.0145192932414771	224.820006343239	0.00795557533014369	-0.00638463054119931	0.0258963331122451	224.911662811475	0.000219046533233601	-0.0210566414916906	0.0246776818248719	224.85232414	-0.00224741451698936	-0.0880088719443856	0.0582189469266972	224.847066344904	0.108414449480989	-0.0176002850566184	0.352818076983562	224.880487634074	0.0096445930081334	-0.240853937337407	0.234561145657429	224.851460822981	-0.00199376130969047	-0.0565521259045675	0.0440717759371675
224.997607219494	0.00515972219705119	-0.00237721524106477	0.0145192932414771	224.920025312036	0.00795557533014369	-0.00638463054119931	0.0258963331122451	225.011762237705	0.000655233677889414	-0.0211068507239562	0.0243551174245224	224.952357957778	-0.00279216699876723	-0.0880088719443856	0.0577101644760604	224.947137028804	0.107881233263956	-0.0378011850962635	0.352818076983562	224.980500054815	0.0171905450606921	-0.1850439319569	0.24337709512916	224.951592804348	-0.00192036271475903	-0.0559424585242757	0.0440717759371675
225.097671985863	0.00526633244949726	-0.00269355243108591	0.0144791247833147	225.020044280832	0.00795168620673763	-0.00638463054119931	0.0261529529712248	225.111861663934	0.000977361109473944	-0.0183258352659299	0.0246776818248719	225.052391775556	-0.00222788893910083	-0.0997103960650894	0.0669199437115967	225.047207712703	0.107423606777198	-0.0258681125401976	0.381342648706707	225.080512475556	0.0164104576450612	-0.1850439319569	0.24337709512916	225.051724785714	-0.00207767623835693	-0.0565521259045675	0.0440717759371675
225.197736752232	0.00543623746173171	-0.00277554114198826	0.0149150563055787	225.120063249629	0.00798478656725958	-0.00621823198505811	0.0264745579540937	225.211961090164	0.00117852304469938	-0.0175051812989401	0.0243551174245224	225.152425593333	-0.00175935663273401	-0.0937284794481631	0.0822447885017418	225.147278396603	0.109482087834831	-0.0398514655879033	0.376476028265446	225.180524896296	0.0140942171958975	-0.188932923894841	0.247898791474184	225.151856767081	-0.00227140923165139	-0.0565521259045675	0.0440717759371675
225.297801518601	0.00550445754333022	-0.00285374418487413	0.0149150563055787	225.220082218425	0.00796470891665377	-0.00638463054119931	0.0261529529712248	225.312060516393	0.00142402089088519	-0.0171923629470419	0.0244406441265088	225.252459411111	0.00114062270521384	-0.113656281308409	0.0835458032223039	225.247349080502	0.110508888264312	-0.0398514655879033	0.377944509540369	225.280537317037	0.0128795223301251	-0.187501023530208	0.2523562546809	225.251988748447	-0.00244135147579678	-0.0559424585242757	0.0442579175548969
225.39786628497	0.00570770605025438	-0.00269355243108591	0.0152060321161617	225.320101187221	0.00790169208985696	-0.00638463054119931	0.0256895708316118	225.412159942623	0.00162763161413166	-0.0168368941598919	0.0246776818248719	225.352493228889	0.000152644159759943	-0.125442085780849	0.097700032493707	225.347419764402	0.10401550280977	-0.101441804180254	0.351713343178251	225.380549737778	0.0110345220416154	-0.188932923894841	0.2523562546809	225.352120729814	-0.00260044884060129	-0.0556070726415155	0.0442579175548969
225.497931051339	0.00596841954464962	-0.00285374418487413	0.0153668863511939	225.420120156018	0.00782808019867875	-0.00621823198505811	0.0255516420013455	225.512259368852	0.00186861912834198	-0.0159661552404848	0.0244406441265088	225.452527046667	-0.00417919970083299	-0.125442085780849	0.117563956896251	225.447490448301	0.104489122608913	-0.104829065665398	0.351713343178251	225.480562158519	0.0115106615910559	-0.188932923894841	0.24337709512916	225.45225271118	-0.00280447078787313	-0.0559424585242757	0.0440717759371675
225.597995817708	0.00606968034000124	-0.00297617754592021	0.0157090237188677	225.520139124814	0.00778104906960718	-0.00638463054119931	0.0251733838314983	225.612358795082	0.0020548367813921	-0.0159661552404848	0.0243551174245224	225.552560864444	-0.0381229373390278	-0.332271533066269	0.0648566078105832	225.547561132201	0.104778342384235	-0.113668183627763	0.352818076983562	225.580574579259	0.015389034058296	-0.112725480688845	0.24337709512916	225.552384692547	-0.00309959270507183	-0.0556070726415155	0.0442579175548969
225.698060584077	0.00619822911121512	-0.00297617754592021	0.0157090237188677	225.620158093611	0.00775023313667134	-0.00621823198505811	0.0250993320608551	225.712458221311	0.0004868824121391	-0.0283885733055586	0.0295408847214111	225.652594682222	-0.0581557530980201	-0.349882794700728	0.0577101644760604	225.6476318161	0.104745485527236	-0.135939554870388	0.331714352605326	225.680587	-0.00587687289592542	-0.104989014534564	0.0825246345245529	225.652516673913	-0.0032113624397979	-0.0559424585242757	0.0440999364221622
225.798125350446	0.0019952783525362	-0.0399617939302888	0.0173226693607441	225.720177062407	0.00125737695366393	-0.0583446333650787	0.0297122732930339	225.812557647541	-0.0130926398653584	-0.0790190215828321	0.0201166849258308	225.7526285	-0.0719665612283384	-0.345610742744235	0.057473656172311	225.7477025	0.105090468605285	-0.136380582819741	0.331714352605326	225.780599420741	-0.00657315912062887	-0.104989014534564	0.0815148388470563	225.75264865528	-0.00326173789021507	-0.0559424585242757	0.0440999364221622
225.898190116815	-0.00597499477165528	-0.0709920387690189	0.0184721337241537	225.820196031204	-0.0186723294992954	-0.124735403852677	0.0294070777201494	225.91265707377	-0.0266977513809064	-0.0937199852682811	0.0199520321056903	225.852662317778	-0.0859751714462809	-0.349448985627896	0.0577101644760604	225.8477731839	0.063091292884468	-0.151661732754807	0.305600567564923	225.880611841481	-0.00704442657847934	-0.104989014534564	0.0825246345245529	225.852780636646	-0.00368153903073164	-0.0569687230955638	0.0423652625759899
225.998254883185	-0.0123919549784776	-0.0709920387690189	0.0184721337241537	225.920215	-0.0186723294992954	-0.124735403852677	0.0294070777201494	226.0127565	-0.0418140840230062	-0.112856123858725	0.0201166849258308	225.952696135556	-0.0930435178859031	-0.352955465758189	0.0544467618954252	225.947843867799	0.063625982202863	-0.151661732754807	0.305600567564923	225.980624262222	-0.00769115842794878	-0.104989014534564	0.084510408834956	225.952912618012	-0.00375645742092559	-0.0569687230955638	0.0419267810883295
226.098319649554	-0.0181940875694006	-0.0709920387690189	0.0184721337241537	226.020233968796	-0.0186723294992954	-0.124735403852677	0.0294070777201494	226.112855926229	-0.0454757181334665	-0.112668248923924	0.0201166849258308	226.052729953333	-0.0978992087215028	-0.352955465758189	0.0544467618954252	226.047914551699	0.0312139867688093	-0.235119093792002	0.320394817395615	226.080636682963	-0.00810409626087814	-0.104989014534564	0.084510408834956	226.053044599379	-0.00380465140374477	-0.0569687230955638	0.0419267810883295
226.198384415923	-0.0352621792650603	-0.0840667769259549	0.00907185467122909	226.120252937593	-0.0244034732481393	-0.124735403852677	0.0294070777201494	226.212955352459	-0.0479108309524559	-0.112668248923924	0.0201166849258308	226.152763771111	-0.105168554346683	-0.351942232274205	0.0530294106437852	226.147985235598	0.0263455865806883	-0.234650303066164	0.339180135776212	226.180649103704	-0.00853619750079349	-0.10431933399783	0.088282590470571	226.153176580745	-0.00385191462875525	-0.0569687230955638	0.0409085205612963
226.298449182292	-0.0352423085914959	-0.0836055746190891	0.00976409229053202	226.220271906389	-0.0322221681114115	-0.124735403852677	0.0294070777201494	226.313054778688	-0.0514523299518558	-0.112856123858725	0.0187374376254865	226.252797588889	-0.109719964409475	-0.349882794700728	0.0530294106437852	226.248055919498	0.0258506954295326	-0.233880084240209	0.339180135776212	226.280661524444	0.0258422556076741	-0.128734537129918	0.384206302241969	226.253308562112	-0.00397644397258488	-0.0569687230955638	0.0409085205612963
226.398513948661	-0.0352058438078827	-0.0836055746190891	0.00986501829048118	226.320290875186	-0.0370329894825923	-0.124735403852677	0.0294070777201494	226.413154204918	-0.0632875175969658	-0.120537993576336	0.0129739888050347	226.352831406667	-0.11678420439418	-0.353632718745721	0.0463921008680195	226.348126603397	-0.00472003422687134	-0.235119093792002	0.339180135776212	226.380673945185	0.0265005165704427	-0.140245452116527	0.362448455890931	226.353440543478	-0.004029413609674	-0.0569687230955638	0.0397487072675447
226.49857871503	-0.0478953174501995	-0.0836055746190891	0.00526795783659845	226.420309843982	-0.0489394377416786	-0.12650372497162	0.0294070777201494	226.513253631148	-0.0659796306872047	-0.124685768087404	0.00292756552250659	226.452865224444	-0.122080118736077	-0.353632718745721	0.043216670640364	226.448197287297	-0.0433089944770121	-0.282843327924577	0.321681997338249	226.480686365926	0.0263510753307955	-0.132766659765203	0.363806000276477	226.453572524845	-0.00408920324006137	-0.0569687230955638	0.0393124776056881
226.598643481399	-0.0586633087091231	-0.0825323457071125	-0.034695698000382	226.520328812779	-0.0675058454607389	-0.12934347332945	0.00805209942767169	226.613353057377	-0.0681488231397272	-0.126958336990936	-0.0257473414720648	226.552899042222	-0.132361164604328	-0.359143583913274	0.0344942940819717	226.548267971196	-0.0562181774006478	-0.316342248438737	0.300439160018458	226.580698786667	0.0333440910253169	-0.129494009363042	0.363806000276477	226.553704506211	-0.00406103109258146	-0.0569687230955638	0.0391412068547435
226.698708247768	-0.0586633087091231	-0.0825323457071125	-0.034695698000382	226.620347781575	-0.0675040747263786	-0.12934347332945	0.00805209942767169	226.713452483607	-0.0681848982880722	-0.122462995460127	-0.0257473414720648	226.65293286	-0.102923588659962	-0.335622644785922	0.111959549090549	226.648338655096	-0.0720356285147681	-0.307995957192684	0.181501626055117	226.680711207407	0.0333097517842213	-0.129494009363042	0.363806000276477	226.653836487578	-0.00408194342185053	-0.0569687230955638	0.0382242466922114
226.798773014137	-0.0586465774637333	-0.0825323457071125	-0.034695698000382	226.720366750371	-0.0740080344765723	-0.132233826460749	-0.0313340353104372	226.813551909836	-0.0680680060385928	-0.12240244668473	-0.0257473414720648	226.752966677778	-0.104855763542938	-0.325881441620427	0.120109390499736	226.748409338996	-0.0780523382412806	-0.307995957192684	0.181501626055117	226.780723628148	0.0318244323174722	-0.125009995730654	0.385071008071751	226.753968468944	-0.00417580109882107	-0.0569687230955638	0.0382242466922114
226.898837780506	-0.0586465774637333	-0.0825323457071125	-0.034695698000382	226.820385719168	-0.0741361987306012	-0.132233826460749	-0.0313340353104372	226.913651336066	-0.0679376718621115	-0.122108366535552	-0.0257473414720648	226.853000495556	-0.105178013160425	-0.325881441620427	0.112284375689187	226.848480022895	-0.0820104132655302	-0.278728216818663	0.2099776687628	226.880736048889	0.0307078765937913	-0.129494009363042	0.387275547823686	226.854100450311	-0.00443320561441696	-0.0569687230955638	0.0375698964172022
226.998902546875	-0.0586141333659825	-0.0822537584842036	-0.034695698000382	226.920404687964	-0.0738530617095023	-0.133149826411312	-0.0320403791274715	227.013750762295	-0.0661065796545912	-0.126986019291444	-0.0257473414720648	226.953034313333	-0.0917675809673426	-0.30017068885386	0.100131736796049	226.948550706795	-0.0828343460141809	-0.274234999353849	0.208074942299414	226.98074846963	0.0291976481162554	-0.167055561906635	0.362448455890931	226.954232431677	-0.00461724261117589	-0.0569687230955638	0.0382242466922114
227.098967313244	-0.0586141333659825	-0.0822537584842036	-0.034695698000382	227.020423656761	-0.0728684706048749	-0.133843838000762	-0.0320403791274715	227.113850188525	-0.0622041835509489	-0.106650062188076	-0.00241361605262967	227.053068131111	-0.0936431368135334	-0.30017068885386	0.0971616633184638	227.048621390694	-0.0858005293968943	-0.274234999353849	0.208074942299414	227.08076089037	0.0380014968250001	-0.175583047193474	0.363806000276477	227.054364413043	-0.00460721311569047	-0.0584065115238051	0.0349701264032301
227.199032079613	-0.0578407569484106	-0.0836055746190891	-0.0353292960132169	227.120442625557	-0.0706089761285683	-0.133843838000762	-0.0253586239312237	227.213949614754	-0.0615936560891954	-0.105216656272835	-0.00184632202180572	227.153101948889	-0.0917591613152171	-0.337497331399426	0.0491834289102736	227.148692074594	-0.114061636385466	-0.270411841749164	0.0502612272202229	227.180773311111	0.0452382017895686	-0.162684661150706	0.382241434614755	227.15449639441	-0.004713703180843	-0.0569687230955638	0.0375698964172022
227.299096845982	-0.0573434415754364	-0.084269851154528	-0.033949784555029	227.220461594354	-0.0687524741664226	-0.128718449944049	-0.0160508005629907	227.314049040984	-0.0596531740295711	-0.100647283853617	-0.00184632202180572	227.253135766667	-0.0899864285193494	-0.31628359823769	0.0491834289102736	227.248762758493	-0.115261750159555	-0.278728216818663	0.0369685097792714	227.280785731852	0.042920844031276	-0.163953975942367	0.385071008071751	227.254628375776	-0.004713703180843	-0.0569687230955638	0.0375698964172022
227.399161612351	-0.0563538393979663	-0.09105920328102	-0.033949784555029	227.32048056315	-0.0680816816100426	-0.124899836059576	-0.0124584751701358	227.414148467213	-0.0586127129019285	-0.104794245850169	-0.00794277500505945	227.353169584444	-0.0868445567799213	-0.296078855196732	0.0491834289102736	227.348833442393	-0.115235404870076	-0.270411841749164	0.0369685097792714	227.380798152593	0.0364458035054106	-0.162684661150706	0.362448455890931	227.354760357143	-0.004713703180843	-0.0569687230955638	0.0375698964172022
227.49922637872	-0.0545758290131367	-0.078461063518616	-0.0216498612420457	227.420499531947	-0.0574400684859325	-0.115328377111254	-0.00940660339048957	227.514247893443	-0.0560164206407571	-0.091123554987289	-0.00433170222312954	227.453203402222	-0.0872323172433311	-0.291737597711709	0.0454793205823041	227.448904126292	-0.102896589095616	-0.229795340007295	0.0260397854553662	227.480810573333	0.0327115816268973	-0.174202231711172	0.323764204946026	227.454892338509	-0.004713703180843	-0.0569687230955638	0.0375698964172022
227.599291145089	-0.0533472248651993	-0.0768114676925867	-0.0218873770743029	227.520518500743	-0.0546437778513295	-0.0995665293618715	-0.00830569146558762	227.614347319672	-0.0536347769917158	-0.090221678079799	-0.00972149913358777	227.55323722	-0.0833641106462286	-0.268654785523768	0.0491834289102736	227.548974810192	-0.0991178229620353	-0.214701460259356	0.0310207585969787	227.580822994074	0.0327002118982787	-0.175583047193474	0.29603267756852	227.555024319876	-0.004713703180843	-0.0569687230955638	0.0375698964172022
227.699355911458	-0.0519894975085646	-0.0760721179031713	-0.020586672924572	227.620537469539	-0.051240778897057	-0.0813793742592245	-0.0124414544360427	227.714446745902	-0.052270758022128	-0.0878307761310629	-0.00952164136044572	227.653271037778	-0.0760567303649946	-0.250497029155167	0.0491834289102736	227.649045494092	-0.0958249043640188	-0.198345303928135	0.0243115978482542	227.680835414815	0.0474937728311277	-0.173131732151845	0.29603267756852	227.655156301242	-0.00500928458576955	-0.0598800053754367	0.0349701264032301
227.799420677827	-0.0508411933638716	-0.0768114676925867	-0.020586672924572	227.720556438336	-0.049837942489265	-0.0797213265005434	-0.0117881578153023	227.814546172131	-0.0514893799322017	-0.090221678079799	-0.00914943534190574	227.753304855556	-0.0718760747113015	-0.250497029155167	0.0454793205823041	227.749116177991	-0.0852436006678664	-0.213744424988643	0.0320010251628219	227.780847835556	0.0408239112121551	-0.246773344057921	0.29603267756852	227.755288282609	-0.00508548732731954	-0.0598800053754367	0.0349701264032301
227.899485444196	-0.0498642704875468	-0.0767843367297339	-0.0196162711681106	227.820575407132	-0.0483248005305995	-0.0797110916835075	-0.0117881578153023	227.914645598361	-0.0506997289342698	-0.0878307761310629	-0.00515860500996507	227.853338673333	-0.0664811196803008	-0.226642327218765	0.0488339266580714	227.849186861891	-0.0702940314389152	-0.183588299416876	0.086538645401465	227.880860256296	0.0374056574491348	-0.257183030999034	0.31951660838887	227.855420263975	-0.00512740712915167	-0.0598800053754367	0.0349701264032301
227.999550210565	-0.0487998037911732	-0.0764143271143152	-0.0175143019093228	227.920594375929	-0.046565332635891	-0.0797213265005434	-0.0111048015478622	228.01474502459	-0.0497645301267933	-0.0834550096035669	9.26874230615903e-05	227.953372491111	-0.0644450127426015	-0.223865663739162	0.0491834289102736	227.94925754579	-0.0683275989784413	-0.174370300111856	0.0935268432437288	227.980872677037	0.038002461180075	-0.278983629880048	0.29603267756852	227.955552245342	-0.00513350797404869	-0.0598800053754367	0.0349701264032301
228.099614976935	-0.0473275967798383	-0.0767843367297339	-0.0152698167426639	228.020613344725	-0.045175658638236	-0.0780290323679095	-0.00932968454395577	228.11484445082	-0.048414539352342	-0.0836581321695201	0.000681277567871737	228.053406308889	-0.0625464837244859	-0.21260512060973	0.0515307258541016	228.04932822969	-0.0663272310927982	-0.178208271858935	0.0880519961718471	228.080885097778	0.0435987430396789	-0.257183030999034	0.31951660838887	NA	NA	NA	NA
228.199679743304	-0.046361482474867	-0.0763586212932287	-0.0146512053982717	228.120632313522	-0.0437041475656949	-0.0780290323679095	-0.00932968454395577	228.214943877049	-0.0472130014021398	-0.0834550096035669	0.00165131185741118	228.153440126667	-0.0606090650463861	-0.202368516084507	0.0491834289102736	228.149398913589	-0.0633648200757812	-0.167605963117848	0.0945967429564761	228.180897518519	0.0428787149309868	-0.283674665485801	0.293695292973511	NA	NA	NA	NA
228.299744509673	-0.0454733545665795	-0.0752390228477839	-0.0130045120986368	228.220651282318	-0.0423077029767861	-0.0771244175525557	-0.00940660339048957	228.315043303279	-0.0465887476325667	-0.0834550096035669	0.00191084430685743	228.253473944444	-0.0582115278265126	-0.187094917021175	0.0515307258541016	228.249469597489	-0.0603894984496569	-0.169767451601881	0.0880519961718471	228.280909939259	0.0410043156197273	-0.263600654476912	0.300789036223405	NA	NA	NA	NA
228.399809276042	-0.0449348899733297	-0.0758256376894804	-0.0130045120986368	228.320670251114	-0.0403024853844026	-0.0745815869719793	-0.00908460508776646	228.415142729508	-0.0449599891398062	-0.0836581321695201	0.00269405329414135	228.353507762222	-0.0542751970404793	-0.166249877479947	0.0491834289102736	228.349540281388	-0.0567665737991651	-0.170485544058093	0.0827181091365657	228.38092236	0.0627919465457181	-0.287251651310792	0.316140090489154	NA	NA	NA	NA
228.499874042411	-0.042369346698248	-0.0672357820931243	-0.00679022221507265	228.420689219911	-0.0383833294476928	-0.0726889127304731	-0.00908460508776646	228.515242155738	-0.0443507271648083	-0.0836581321695201	0.00269405329414135	228.45354158	-0.0509459558937436	-0.152058238043681	0.0491834289102736	228.449610965288	-0.055042912623415	-0.167605963117848	0.0827181091365657	228.480934780741	0.063485881879937	-0.287251651310792	0.316140090489154	NA	NA	NA	NA
228.59993880878	-0.0391212245776329	-0.0634630492880582	-0.0116174243888277	228.520708188707	-0.0369599967261217	-0.068164936544859	-0.00553261425774328	228.615341581967	-0.0428937506929444	-0.0836581321695201	0.00339668917771565	228.553575397778	-0.0482397924445801	-0.135861472210471	0.0488339266580714	228.549681649188	-0.0494500309038218	-0.163197122850699	0.0780442308975472	228.580947201481	0.0646142604544705	-0.257183030999034	0.356423148456649	NA	NA	NA	NA
228.700003575149	-0.0350265088767001	-0.0601114587016177	-0.00421458902180759	228.620727157504	-0.0343436230870184	-0.0671537209295981	-0.00908460508776646	228.715441008197	-0.0417908911497196	-0.0803593382977944	0.00792710819064977	228.653609215556	-0.0451286180616498	-0.135861472210471	0.0340534531630708	228.649752333087	-0.0463780153293033	-0.15995904986304	0.0760503559265966	228.680959622222	0.0649678459957894	-0.300123800061315	0.316140090489154	NA	NA	NA	NA
228.800068341518	-0.0342862893256031	-0.0601114587016177	-0.00421458902180759	228.7207461263	-0.0326207976988143	-0.0636003947374529	-0.00655760858835935	228.815540434426	-0.0412149030777945	-0.0797421947948027	0.00792710819064977	228.753643033333	-0.0463059419916976	-0.128185217700676	0.0442701794300937	228.749823016987	-0.0444976711191189	-0.15995904986304	0.0760503559265966	228.780972042963	0.0627175842449784	-0.300123800061315	0.316140090489154	NA	NA	NA	NA
228.900133107887	-0.0334515144485576	-0.059895491208714	-0.00421458902180759	228.820765095097	-0.031463413680899	-0.0636003947374529	-0.00668174269026136	228.915639860656	-0.0409813914367172	-0.0797421947948027	0.00792710819064977	228.853676851111	-0.0529445507854048	-0.152790473686014	0.0491834289102736	228.849893700886	-0.0401090596955069	-0.151804512905051	0.0831241413011387	228.880984463704	0.0616706237406318	-0.251483351049885	0.348399422939686	NA	NA	NA	NA
229.000197874256	-0.0269248695310314	-0.056599997351281	-0.00336849013908603	228.920784063893	-0.0306142510191857	-0.0633254246428216	-0.00644849862706552	229.015739286885	-0.0338719819641348	-0.081385297615563	0.0291401348213403	228.953710668889	-0.0561034157014796	-0.187373866448249	0.0683774853123347	228.949964384786	-0.0378233521702455	-0.151804512905051	0.0831241413011387	228.980996884444	0.0733971421485422	-0.0998193294053052	0.316140090489154	NA	NA	NA	NA
229.100262640625	-0.0257129574866695	-0.0563115030930642	-0.00336849013908603	229.020803032689	-0.0274461426383867	-0.0614424723516591	-0.00547722775691302	229.115838713115	-0.0332040213043985	-0.0787375254069942	0.031146926579236	229.053744486667	-0.0606320762532501	-0.247178494403414	0.0515307258541016	229.050035068685	-0.0349896345790982	-0.149083558310459	0.0848189738363139	229.081009305185	0.0735655611874902	-0.0770515876406856	0.316140090489154	NA	NA	NA	NA
229.200327406994	-0.0249320724909671	-0.0560498457584939	-0.00347816281184861	229.120822001486	-0.0260533223436746	-0.0613191607790277	-0.00515213641623365	229.215938139344	-0.032669028424023	-0.0776254290771419	0.031146926579236	229.153778304444	-0.0635685696943306	-0.27072457794965	0.0491834289102736	229.150105752585	-0.028317126474139	-0.145780757974951	0.0820410060698611	229.181021725926	0.0703663939660018	-0.094640746161135	0.303689114966486	NA	NA	NA	NA
229.300392173363	-0.0241187561882118	-0.0560498457584939	-0.00347816281184861	229.220840970282	-0.0249581397164412	-0.0604282595157726	-0.00515213641623365	229.316037565574	-0.0319840242513255	-0.0764809310277681	0.031146926579236	229.253812122222	-0.0661589805191584	-0.282866630301691	0.0491834289102736	229.250176436484	-0.0237447511752721	-0.132442677071496	0.0880519961718471	229.281034146667	0.0595715101465471	-0.100514468842991	0.292527764929729	NA	NA	NA	NA
229.400456939732	-0.0232247949678582	-0.056226372637948	-0.00378499244293446	229.320859939079	-0.0229127035668363	-0.056389576790939	-0.00306724097272877	229.416136991803	-0.0306872947986747	-0.0764809310277681	0.0307860109904568	229.35384594	-0.0653750477438921	-0.282866630301691	0.0491834289102736	229.350247120384	-0.0199884149739563	-0.128827578303798	0.086538645401465	229.381046567407	0.0513169787311417	-0.100514468842991	0.273546970204375	NA	NA	NA	NA
229.500521706101	-0.0224811616805336	-0.0560498457584939	-0.00347816281184861	229.420878907875	-0.0209192186645108	-0.05378565200334	-0.00306724097272877	229.516236418033	-0.0303917615737521	-0.0730486957972235	0.0326801898599461	229.453879757778	-0.0647352801785837	-0.284531448443769	0.0491834289102736	229.450317804284	-0.0169790247556597	-0.128585527343534	0.0798781086701032	229.481058988148	0.040202391241739	-0.100514468842991	0.247330522813842	NA	NA	NA	NA
229.60058647247	-0.0213472010242161	-0.053705256216574	-0.00241689376213998	229.520897876672	-0.0197575152947451	-0.0457069413689504	-0.00119950020756036	229.616335844262	-0.0294917275206926	-0.0730486957972235	0.0306630199444056	229.553913575556	-0.0639525567794471	-0.284531448443769	0.0491834289102736	229.550388488183	-0.0135355893748059	-0.12287701475249	0.0820410060698611	229.581071408889	0.056667871569747	-0.103639390355884	0.380430614576366	NA	NA	NA	NA
229.700651238839	-0.0208600009489704	-0.0538798119771754	-0.00241689376213998	229.620916845468	-0.0177972209688736	-0.0391808784738723	-0.00289445501867475	229.716435270492	-0.0145864679653286	-0.0762605535862104	0.089118908277082	229.653947393333	-0.0631960311709168	-0.282866630301691	0.0515307258541016	229.650459172083	-0.0113006265188608	-0.117600499062444	0.0848189738363139	229.68108382963	0.0525217950324812	-0.10322765885271	0.410266607667697	NA	NA	NA	NA
229.800716005208	-0.02039384035191	-0.0546273867115049	-0.00215575239023643	229.720935814264	-0.0174972713479071	-0.0377730873432173	-0.00226723321091986	229.816534696721	-0.00657939300795578	-0.0796080791928419	0.089118908277082	229.753981211111	-0.0615217784631494	-0.282866630301691	0.0515307258541016	229.750529855982	-0.00695007503557487	-0.113719916339621	0.0798781086701032	229.78109625037	0.0518839105648712	-0.125579686080166	0.410266607667697	NA	NA	NA	NA
229.900780771577	-0.0188759340287771	-0.0533711111659968	0.00252025227257092	229.820954783061	-0.0174511812658285	-0.0377730873432173	-0.00211366176547421	229.916634122951	-0.00359095276539117	-0.0808884998497137	0.089118908277082	229.854015028889	-0.0605446070207379	-0.282866630301691	0.0515307258541016	229.850600539882	-0.00135854623418813	-0.104578159542194	0.0880519961718471	229.881108671111	0.045965124214317	-0.195049514183724	0.389505173700032	NA	NA	NA	NA
230.000845537946	-0.0180944376366242	-0.0454631813697006	0.0114704848249707	229.920973751857	-0.0174177368809515	-0.0377730873432173	-0.00226723321091986	230.01673354918	0.000336791468304147	-0.0823805918151604	0.089118908277082	229.954048846667	-0.0591069530249848	-0.282866630301691	0.0529122398298195	229.950671223781	0.00286105680096167	-0.104578159542194	0.0880519961718471	229.981121091852	0.0436251394747042	-0.195049514183724	0.390911102232512	NA	NA	NA	NA
230.100910304315	-0.016730333654658	-0.043500702844508	0.0114704848249707	230.020992720654	-0.01732936171025	-0.0374354686546615	-0.00211366176547421	230.11683297541	0.00182278999012477	-0.0832048697064964	0.089118908277082	230.054082664444	-0.0552890599759964	-0.284531448443769	0.0529122398298195	230.050741907681	0.0117161425826207	-0.112009282632613	0.0935268432437288	230.081133512593	0.041438487202442	-0.148603339632743	0.450585326567167	NA	NA	NA	NA
230.200975070684	-0.0158652673053745	-0.0425612921625576	0.0113355634271015	230.12101168945	-0.0172291435602976	-0.0374354686546615	-0.00211366176547421	230.216932401639	0.00361387959795155	-0.0832048697064964	0.089118908277082	230.154116482222	-0.0543033728478673	-0.284531448443769	0.0529122398298195	230.15081259158	0.0177818655524055	-0.104578159542194	0.11609474524748	230.181145933333	0.041979257079533	-0.151905452564726	0.450585326567167	NA	NA	NA	NA
230.301039837054	-0.0152657306431754	-0.0429128821532464	0.0114704848249707	230.221030658247	-0.017223084543847	-0.0377730873432173	-0.00226723321091986	230.317031827869	0.0074947838801465	-0.0834095665789007	0.089118908277082	230.2541503	-0.0219721549292122	-0.107438608551827	0.0529122398298195	230.25088327548	0.0263704310731742	-0.0996511544869003	0.12921833308732	230.281158354074	0.0413905853344482	-0.153847817681126	0.450585326567167	NA	NA	NA	NA
230.401104603423	-0.0145277113118084	-0.0425612921625576	0.0124701308560257	230.321049627043	-0.0171379571147454	-0.0380315515948761	-0.00226723321091986	230.417131254098	0.0204566339472281	-0.0640399078174301	0.107520085181112	230.354184117778	-0.0211471648381458	-0.107438608551827	0.0529122398298195	230.35095395938	0.0318381496177098	-0.0923731104669911	0.12921833308732	230.381170774815	0.0408556475245609	-0.153847817681126	0.460980179914124	NA	NA	NA	NA
230.501169369792	-0.0140096129109098	-0.0425612921625576	0.0124701308560257	230.42106859584	-0.0170741870655588	-0.0380315515948761	-0.00226723321091986	230.517230680328	0.0220513738548957	-0.0840614637061556	0.089118908277082	230.454217935556	-0.0190261625166455	-0.10592770974634	0.0518934478065289	230.451024643279	0.0388683856631292	-0.0880138345049394	0.130313173664089	230.481183195556	0.0388379810411577	-0.153847817681126	0.473907530585879	NA	NA	NA	NA
230.601234136161	-0.012968167867215	-0.04130333096425	0.0144440701977152	230.521087564636	-0.0169848481118096	-0.0380315515948761	-0.00211366176547421	230.617330106557	0.0243466690995666	-0.0832048697064964	0.089118908277082	230.554251753333	-0.0175965808816966	-0.10410631158908	0.0529122398298195	230.551095327179	0.0427144327108766	-0.0793883405464671	0.12921833308732	230.581195616296	0.0202138149058606	-0.225437579566902	0.299498700216701	NA	NA	NA	NA
230.70129890253	-0.0120837685503827	-0.0409394381682091	0.015968131870228	230.621106533432	-0.01692437700053	-0.0382337999910938	-0.00211366176547421	230.717429532787	0.0247062618125949	-0.0859632456552338	0.0852448279994262	230.654285571111	-0.0138682672351142	-0.102448465434527	0.0522835754843525	230.651166011078	0.0539935493475043	-0.0296042226323793	0.15618894342164	230.681208037037	0.00940123087523834	-0.175111994120356	0.252310948550678	NA	NA	NA	NA
230.801363668899	-0.0119456025122778	-0.0405138707817771	0.0166081144438842	230.721125502229	-0.0164655655577887	-0.0391808784738723	-0.00211366176547421	230.817528959016	0.0239150689239335	-0.0863980128201706	0.0840829139697971	230.754319388889	-0.0107792021023564	-0.100201010212304	0.053080577489772	230.751236694978	0.0560812624025516	-0.0191628808695618	0.147530409264817	230.781220457778	0.0109431973678695	-0.172819515528287	0.250442190533612	NA	NA	NA	NA
230.901428435268	-0.0116352960892371	-0.0405138707817771	0.0165582764774119	230.821144471025	-0.0161699100803209	-0.0379719430390988	-0.000243714694928229	230.917628385246	0.0216269222826913	-0.0863980128201706	0.0739167722273936	230.854353206667	-0.00932327894564233	-0.103143701156336	0.0533233407108137	230.851307378877	0.05587632136359	-0.0206635189268972	0.144714731505109	230.881232878519	0.0102871744905635	-0.172819515528287	0.252310948550678	NA	NA	NA	NA
231.001493201637	-0.0104241235487073	-0.0403576047584734	0.0166768137988371	230.921163439822	-0.0156118497403322	-0.0353706438560653	0.00193717362383691	231.017727811475	0.0209083112346303	-0.087183968855157	0.0706999103789373	230.954387024444	-0.00854615577869941	-0.109032157832973	0.053080577489772	230.951378062777	0.0559468600908072	-0.0191628808695618	0.143336255340887	230.981245299259	0.0115601330404263	-0.154676035850898	0.252310948550678	NA	NA	NA	NA
231.101557968006	-0.00992713244919707	-0.0382964840479076	0.0187205516933233	231.021182408618	-0.0150104895233848	-0.0352297673120698	0.0021713701965868	231.117827237705	0.0184098158988736	-0.0846090697577117	0.0706999103789373	231.054420842222	-0.00546112317349931	-0.109333541704305	0.0589165076449966	231.051448746676	0.0560196333820195	-0.0191628808695618	0.143336255340887	231.08125772	0.0124993662972164	-0.151905452564726	0.252325766989594	NA	NA	NA	NA
231.201622734375	-0.00912633396027061	-0.0306798907138266	0.0235691340985029	231.121201377415	-0.0146101861361237	-0.0308589040609352	0.00493181395405686	231.217926663934	0.0177278387892998	-0.0838978932544846	0.0706999103789373	231.15445466	-0.00333068424815539	-0.10410631158908	0.0686511344313527	231.151519430576	0.0556200642565363	-0.0144281991861534	0.144714731505109	231.181270140741	0.0149172547073987	-0.135280962551124	0.252325766989594	NA	NA	NA	NA
231.301687500744	-0.00659591950783501	-0.0306798907138266	0.0252994399383517	231.221220346211	-0.0140651045281644	-0.0282614730578322	0.00577780960477945	231.318026090164	0.0155506748021999	-0.0782326639980953	0.0706999103789373	231.254488477778	-0.00213793198179484	-0.0948128922741435	0.0820504970588866	231.251590114476	0.0559664115117385	-0.0144281991861534	0.144714731505109	231.281282561481	0.0185055861369315	-0.128711195914661	0.24548397658663	NA	NA	NA	NA
231.401752267113	-0.00523929410426142	-0.02916043611905	0.0249871694441805	231.321239315007	-0.0135592464877235	-0.0280883594963495	0.0046419170508241	231.418125516393	0.0141701136634718	-0.0782326639980953	0.0693573907727525	231.354522295556	-0.0014062030321381	-0.0870197140645866	0.091189514740281	231.351660798375	0.0560483255469876	-0.0133751457536424	0.144714731505109	231.381294982222	0.0192786184589779	-0.126388703616774	0.244276389606864	NA	NA	NA	NA
231.501817033482	-0.00432186712756534	-0.0289030206028247	0.0218346598108935	231.421258283804	-0.0133222490890147	-0.0271854192717148	0.00480302090704031	231.518224942623	0.0122025747869891	-0.0746806709744067	0.0706999103789373	231.454556113333	0.00156061276364127	-0.0829241177086738	0.0852992592808593	231.451731482275	0.0563370968875961	-0.0243879740913676	0.130313173664089	231.481307402963	0.0220183372574064	-0.124350455529404	0.238323808161357	NA	NA	NA	NA
231.601881799851	-0.00343839190073285	-0.0267593418196875	0.0218346598108935	231.5212772526	-0.012990121025667	-0.0273931587240394	0.00379874363687945	231.618324368852	0.0107923977355845	-0.0734516696073577	0.0706999103789373	231.554589931111	0.00263350776617864	-0.0828353996680115	0.0852992592808593	231.551802166174	0.0561390293490641	-0.0243879740913676	0.12827154777053	231.581319823704	0.0204786169886123	-0.116321167057361	0.242831898858441	NA	NA	NA	NA
231.70194656622	0.00238350674296773	-0.0261491232704805	0.0341011843691112	231.621296221397	-0.0129303496982113	-0.0271854192717148	0.00390163769024995	231.718423795082	0.00782823450332316	-0.0782326639980953	0.0721803043324915	231.654623748889	0.00145826784478166	-0.0790223279523831	0.0942765289328884	231.651872850074	0.0557444597436785	-0.0206635189268972	0.12827154777053	231.681332244444	0.019656498818302	-0.116321167057361	0.242831898858441	NA	NA	NA	NA
231.802011332589	-0.0332882974200512	-0.140092431696464	0.036140449616719	231.721315190193	-0.0125995425262233	-0.0271854192717148	0.00493181395405686	231.818523221311	-0.00137362233424342	-0.120389273890383	0.0739167722273936	231.754657566667	0.00220686384322344	-0.0790223279523831	0.0954171554447225	231.751943533973	0.0553125621102345	-0.0206635189268972	0.154904705403201	231.781344665185	0.0204094612881895	-0.124350455529404	0.23256395308374	NA	NA	NA	NA
231.902076098958	-0.0324262395242213	-0.140778302073715	0.0363545513770044	231.82133415899	-0.0280744849302468	-0.179932885039224	0.0147806341271622	231.918622647541	-0.00113908971433316	-0.136251120520606	0.0737749032804893	231.854691384444	0.00223489216269942	-0.0828353996680115	0.0969945881408554	231.852014217873	0.0567523826029262	-0.0665955919283556	0.174217631749201	231.881357085926	0.0153930507437526	-0.124350455529404	0.195440499239001	NA	NA	NA	NA
232.002140865327	-0.0316553014282046	-0.139191726807094	0.0391518258233062	231.921353127786	-0.0277802531739931	-0.177611824940403	0.0173308223006434	232.01872207377	-0.011404595191972	-0.138594516558027	0.0726542063435838	231.954725202222	-0.0299667495852907	-0.228023937747256	0.110493002392936	231.952084901773	0.0554280431800111	-0.0652630954520328	0.250558761412668	231.981369506667	0.0168667277933719	-0.124350455529404	0.18981464751011	NA	NA	NA	NA
232.102205631696	-0.0300595554111449	-0.140092431696464	0.039409961259053	232.021372096582	-0.0269714183115481	-0.172087654897064	0.0316916556575892	232.1188215	-0.0176927388958734	-0.144615249067469	0.0688658734317335	232.05475902	-0.04604550823988	-0.232442962373755	0.111939837532166	232.052155585672	0.0779322828909723	-0.00525741411508453	0.245077284046186	232.081381927407	0.0151361184664058	-0.136264635120455	0.167629248511896	NA	NA	NA	NA
232.202270398065	-0.0376319411399796	-0.140092431696464	0.039409961259053	232.121391065379	-0.0468682079278881	-0.219578706647522	0.0323850486037316	232.218920926229	-0.0323300559808251	-0.144615249067469	0.0653988667480008	232.154792837778	-0.0530031352916571	-0.232219658951633	0.110493002392936	232.152226269572	0.0783365476059606	-0.00112234813830904	0.251610537006474	232.181394348148	0.0194593098453628	-0.123518794029151	0.152403471072419	NA	NA	NA	NA
232.302335164435	-0.0486632090245567	-0.140778302073715	0.0395855703145082	232.221410034175	-0.0463482391573747	-0.219578706647522	0.0323850486037316	232.319020352459	-0.0353726636542084	-0.146352609600338	0.063630584814801	232.254826655556	-0.0587251163197452	-0.232219658951633	0.110493002392936	232.252296953471	0.0779990863769508	0.00145735317270722	0.250558761412668	232.281406768889	0.0253035756350276	-0.128594203237605	0.153829814478411	NA	NA	NA	NA
232.402399930804	-0.0604518304211447	-0.146890819834139	0.0403099478463854	232.321429002972	-0.0596080203080038	-0.220620122141564	0.0322094204104925	232.419119778688	-0.0424295422818473	-0.146352609600338	0.0617538711013952	232.354860473333	-0.0634571104120899	-0.249629150984277	0.0904018541632022	232.352367637371	0.0787991538143681	0.00145735317270722	0.250558761412668	232.38141918963	0.0283894884487899	-0.0805065642615294	0.195283383800763	NA	NA	NA	NA
232.502464697173	-0.0582302626962317	-0.143554685049744	0.0465298882461554	232.421447971768	-0.0949168131054339	-0.2496001346211	0.0288347383139773	232.519219204918	-0.0462444216288234	-0.155059840656623	0.0396754963877266	232.454894291111	-0.0696258582230341	-0.249629150984277	0.0531059061643491	232.45243832127	0.0802618741044596	-0.00112234813830904	0.229947202589298	232.48143161037	0.0269834010748529	-0.0805065642615294	0.177063499489147	NA	NA	NA	NA
232.602529463542	-0.0962705445914056	-0.173617645799649	0.0500615710258292	232.521466940565	-0.108634046221789	-0.249073497346411	0.0302230785905354	232.619318631148	-0.0595781869953366	-0.151225474405029	0.00485148942563311	232.554928108889	-0.0758163741803554	-0.24118262592364	0.0489130329496569	232.55250900517	0.0795622701552143	-0.00112234813830904	0.229947202589298	232.581444031111	0.0285139376232812	-0.0805065642615294	0.177063499489147	NA	NA	NA	NA
232.702594229911	-0.109212493337875	-0.173924258783117	-0.0572403247604592	232.621485909361	-0.16916250485008	-0.249756158732332	-0.125490297473597	232.719418057377	-0.0606059276733542	-0.141909314802022	0.00597896253310005	232.654961926667	-0.0764612775032807	-0.239002381497731	0.0449340440150358	232.652579689069	0.0787504161230069	0.000447695720186603	0.229947202589298	232.681456451852	0.0318267545366892	-0.0698872519002441	0.186518530808853	NA	NA	NA	NA
232.80265899628	-0.108065802334036	-0.173617645799649	-0.0539386245473919	232.721504878157	-0.165070142475631	-0.249900007653111	-0.115279583399535	232.819517483607	-0.0593975127768261	-0.141909314802022	0.00597896253310005	232.754995744444	-0.0779011900460322	-0.235290811507874	0.0449340440150358	232.752650372969	0.0779870264525581	-0.00112234813830904	0.229947202589298	232.781468872593	0.0327707720360634	-0.0677989220546334	0.184947872755727	NA	NA	NA	NA
232.902723762649	-0.107235513980466	-0.173617645799649	-0.0523297137244724	232.821523846954	-0.164719605914629	-0.249900007653111	-0.114037441874197	232.919616909836	-0.0587305338644355	-0.139724343579528	0.00814284079617927	232.855029562222	-0.0794427543889804	-0.239650167283299	0.0339246589134949	232.852721056869	0.0786167171975	0.000447695720186603	0.235818322270963	232.881481293333	0.0332631600048371	-0.0553432491259868	0.201531713292954	NA	NA	NA	NA
233.002788529018	-0.105127592805152	-0.174818916053909	-0.0468283590168997	232.92154281575	-0.164334195501642	-0.249900007653111	-0.114037441874197	233.019716336066	-0.0526875235065847	-0.138594516558027	0.00485148942563311	232.95506338	-0.0579931312529896	-0.26940344741061	0.068482287966015	232.952791740768	0.0781170015741835	0.00145735317270722	0.237852355928304	232.981493714074	0.0336395940956931	-0.0677989220546334	0.185701975111175	NA	NA	NA	NA
233.102853295387	-0.104245519199818	-0.177413009599406	-0.0457947925605907	233.021561784547	-0.162725375562234	-0.250520927989647	-0.10713683380121	233.119815762295	-0.0490221258102874	-0.12201355601655	0.00903347622587866	233.055097197778	-0.0533978125658817	-0.2718031833225	0.0784624780489958	233.052862424668	0.0777993024548743	0.000447695720186603	0.23822254738168	233.081506134815	0.0344884274538756	-0.0677989220546334	0.185701975111175	NA	NA	NA	NA
233.202918061756	-0.103453938414432	-0.180719622837421	-0.0468283590168997	233.121580753343	-0.157743548072609	-0.249900007653111	-0.0943873633514989	233.219915188525	-0.0471433910829794	-0.116576173977691	0.00903347622587866	233.155131015556	-0.050506750704652	-0.270032714427123	0.100342148732976	233.152933108567	0.0740087614316683	0.000447695720186603	0.249108703087494	233.181518555556	0.0345769459661061	-0.0677989220546334	0.179222271384158	NA	NA	NA	NA
233.302982828125	-0.10237059093352	-0.185295396944351	-0.0468283590168997	233.22159972214	-0.152062553982224	-0.256188206886018	-0.0852692919305969	233.320014614754	-0.0454814342496581	-0.11572413880097	0.00903347622587866	233.255164833333	-0.0456988964741246	-0.231121566611747	0.134293841991574	233.253003792467	0.0704139657060422	0.000447695720186603	0.249943382420043	233.281530976296	0.0354284166275979	-0.0709052247429861	0.179222271384158	NA	NA	NA	NA
233.403047594494	-0.0952950602648497	-0.169209937531767	-0.0233765943693846	233.321618690936	-0.138295263105732	-0.260783144403239	-0.0786518998665891	233.420114040984	-0.0412601787683931	-0.101563825007597	0.00903347622587866	233.355198651111	-0.0416114748124153	-0.231121566611747	0.134293841991574	233.353074476366	0.0665074875212452	-0.00372059752620195	0.249943382420043	233.381543397037	0.0344683071871056	-0.0709052247429861	0.179222271384158	NA	NA	NA	NA
233.503112360863	-0.0874697377501469	-0.137288343990466	-0.0254233310570116	233.421637659733	-0.13720050667215	-0.254040950167342	-0.0678844178263213	233.520213467213	-0.0385883474399378	-0.096737628447566	0.00601189890544976	233.455232468889	-0.0373180433157818	-0.17316978190553	0.184239952578403	233.453145160266	0.0652712848341009	0.000447695720186603	0.256080121532111	233.481555817778	0.020590619123274	-0.19971869204965	0.153829814478411	NA	NA	NA	NA
233.603177127232	-0.074139513118125	-0.128009512742562	-0.00714243247835657	233.521656628529	-0.119938712815207	-0.170331232433544	-0.0637234414230683	233.620312893443	-0.0357150740589848	-0.0844203852072379	0.00889236343656941	233.555266286667	-0.0341260519079911	-0.139907412502007	0.205908899892355	233.553215844165	0.0596906299542345	-0.0258324358007766	0.185504974950698	233.581568238519	0.020976645943777	-0.199002427918772	0.151137593122223	NA	NA	NA	NA
233.703241893601	-0.0534321463736342	-0.111214666740362	0.017477750017922	233.621675597325	-0.111043930385054	-0.169471785857944	-0.0248340999972542	233.720412319672	-0.0335912712273143	-0.0844203852072379	0.00814284079617927	233.655300104444	-0.0317808861479917	-0.130695492248671	0.184239952578403	233.653286528065	0.0538446685833969	-0.0236054117728253	0.0977442540522141	233.681580659259	0.0182379231025376	-0.19847287354901	0.151137593122223	NA	NA	NA	NA
233.80330665997	-0.0441078320302931	-0.11264293337178	0.0179946729519859	233.721694566122	-0.108961018792738	-0.164861681953074	-0.0199055232346084	233.820511745902	-0.0302857360056305	-0.0859517013786406	0.0153082799206037	233.755333922222	-0.0262212961941315	-0.0986336983859013	0.167957026547641	233.753357211965	0.0549513644194548	-0.0207433015776006	0.0955399310751606	233.78159308	0.0178104188688811	-0.19971869204965	0.15198877470801	NA	NA	NA	NA
233.903371426339	-0.0328174161638895	-0.101417029565623	0.0179946729519859	233.821713534918	-0.107986159260691	-0.164817283201609	-0.0197209049802598	233.920611172131	-0.0273327574301112	-0.0844203852072379	0.0193294623033417	233.85536774	-0.0229956235865957	-0.11656357960427	0.12795946533574	233.853427895864	0.0547170814407144	-0.0207433015776006	0.095794990563621	233.881605500741	0.0166794708751541	-0.19971869204965	0.153829814478411	NA	NA	NA	NA
234.003436192708	-0.0214283760540533	-0.0960772659311589	0.0310274036542865	233.921732503715	-0.0780423831152249	-0.164038283441324	0.0108317431173467	234.020710598361	-0.0254868331116077	-0.0870245717150873	0.0207713805392774	233.955401557778	-0.021757069679271	-0.120784893550552	0.121565664534233	233.953498579764	0.0533720480894028	-0.0157886526927882	0.0977442540522141	233.981617921481	0.0155653316802594	-0.19971869204965	0.163468948688096	NA	NA	NA	NA
234.103500959077	-0.0202381279386687	-0.0966475970629902	0.0333218769050504	234.021751472511	-0.0669902002530817	-0.164038283441324	0.0108317431173467	234.12081002459	-0.0226996966363157	-0.071398648869476	0.0390482410745494	234.055435375556	-0.0224483241563267	-0.116155072198669	0.111764950025714	234.053569263663	0.0533089569034502	-0.0157886526927882	0.0977442540522141	234.081630342222	0.0154084692931118	-0.197935905100742	0.170777711792458	NA	NA	NA	NA
234.203565725446	-0.0189781659752242	-0.0960772659311589	0.0377800071198968	234.121770441308	-0.0433777226998922	-0.150644009879532	0.0120304887916861	234.22090945082	-0.0201978269992169	-0.072371051650935	0.0429462439803863	234.155469193333	-0.0224776542375433	-0.10266898556386	0.111764950025714	234.153639947563	0.0532375611532386	-0.0169092955398504	0.0977442540522141	234.181642762963	0.0146406787886702	-0.197935905100742	0.170777711792458	NA	NA	NA	NA
234.303630491815	-0.0181835921366187	-0.0966475970629902	0.0383732411709931	234.221789410104	-0.031380553566742	-0.113448655235194	0.0219149310373143	234.321008877049	-0.0186122188120599	-0.0765878873965858	0.0429462439803863	234.255503011111	-0.0242650208609283	-0.106970081450695	0.068482287966015	234.253710631462	0.0527384473619706	-0.0157886526927882	0.0968479437353414	234.281655183704	0.0133051167114996	-0.19847287354901	0.170777711792458	NA	NA	NA	NA
234.403695258184	-0.0163462414051809	-0.0966475970629902	0.0412857437020216	234.3218083789	-0.0282916519410583	-0.113448655235194	0.0220756938632329	234.421108303279	-0.0165046086938796	-0.072828005910732	0.0517876765010183	234.355536828889	-0.0227211761302114	-0.0986336983859013	0.065313810561284	234.353781315362	0.0501802851552495	-0.00409936703581479	0.095794990563621	234.381667604444	0.012115837158513	-0.199002427918772	0.170777711792458	NA	NA	NA	NA
234.503760024554	-0.00616292192205233	-0.0572403247604592	0.0464508375490102	234.421827347697	-0.0253801862539036	-0.108755500449293	0.0220756938632329	234.521207729508	-0.0145403095551036	-0.072371051650935	0.0564201836654422	234.455570646667	-0.0237754510082091	-0.0920959950116157	0.0617300500253923	234.453851999261	0.0494349160365442	0.000429207646147053	0.0955399310751606	234.481680025185	0.0115417176498704	-0.19971869204965	0.171390858447912	NA	NA	NA	NA
234.603824790923	-0.00383756226510215	-0.0569091042400643	0.0454743686555083	234.521846316493	-0.00430597037327741	-0.10040461503078	0.0655867779048772	234.621307155738	-0.0132055532205169	-0.0709808931766183	0.0606343812022735	234.555604464444	-0.0230155750556128	-0.0914725769578296	0.0595878681828713	234.553922683161	0.0497122186445497	0.000429207646147053	0.0955399310751606	234.581692445926	0.00444795280593786	-0.19971869204965	0.184165232962125	NA	NA	NA	NA
234.703889557292	0.0114659387650028	-0.050246251202391	0.117873661409916	234.62186528529	0.00694951998039868	-0.035874101076732	0.0585241174106099	234.721406581967	-0.0119906585640998	-0.0717020272684259	0.0606343812022735	234.655638282222	-0.0215449763998272	-0.0914725769578296	0.0597983235033168	234.653993367061	0.0490178423579967	0.00285180829981183	0.095794990563621	234.681704866667	0.000503248823876607	-0.203450295223169	0.186518530808853	NA	NA	NA	NA
234.803954323661	0.0138050311644025	-0.050246251202391	0.117416263872845	234.721884254086	0.00728790945657741	-0.0365162265481514	0.0588508784145602	234.821506008197	-0.00858304861397183	-0.0668990122048861	0.0665561146577964	234.7556721	-0.0189755488478634	-0.0947104761851155	0.0597983235033168	234.75406405096	0.0427347341652049	-0.035101078382408	0.0968479437353414	234.781717287407	-0.00573615261438791	-0.207433468141744	0.197510630939636	NA	NA	NA	NA
234.90401909003	0.0237692484594123	-0.050246251202391	0.117088314225501	234.821903222883	0.00749677576166987	-0.0365162265481514	0.0598923095483604	234.921605434426	-0.00744910197135143	-0.0668990122048861	0.0665561146577964	234.855705917778	-0.0152247827249892	-0.0920959950116157	0.0678600818122469	234.85413473486	0.0368178333587345	-0.0975184834888772	0.0968479437353414	234.881729708148	-0.016791640511879	-0.216878186246824	0.201531713292954	NA	NA	NA	NA
235.004083856399	0.0266067212723917	-0.050246251202391	0.117088314225501	234.921922191679	0.0170238577456337	-0.0365162265481514	0.102271234391801	235.021704860656	-0.00502052447717173	-0.0622193091083923	0.0740011846267359	234.955739735556	-0.0101624844646487	-0.0986336983859013	0.0786137870939861	234.954205418759	0.00425261456086338	-0.156134600609461	0.0955399310751606	234.981742128889	-0.0289857424023947	-0.20794161686545	0.201531713292954	NA	NA	NA	NA
235.104148622768	0.0279980517285914	-0.050246251202391	0.116900325244049	235.021941160475	0.0178394644238743	-0.0385055577638299	0.100451767798751	235.121804286885	-0.00342706889760705	-0.0608530890278016	0.0736214171276154	235.055773553333	-0.00550433321948092	-0.104751869165978	0.100314590232634	235.054276102659	-0.00474397949525255	-0.161521593501011	0.095794990563621	235.08175454963	-0.0371636908960395	-0.216878186246824	0.201531713292954	NA	NA	NA	NA
235.204213389137	0.0404846880668818	-0.0450514724761281	0.117692685149485	235.121960129272	0.0185024152215746	-0.035874101076732	0.103456234042913	235.221903713115	-0.00199637538483703	-0.0564356999556776	0.0761452041951685	235.155807371111	0.000512783072370704	-0.0940711558315377	0.131946195752381	235.154346786558	-0.0121768562691009	-0.160016271163262	0.095794990563621	235.18176697037	-0.0455079303938165	-0.289264009868496	0.133861571568017	NA	NA	NA	NA
235.304278155506	0.0511290767164559	-0.000273714887345372	0.118010097463492	235.221979098068	0.0298715280772085	-0.035874101076732	0.110022561194381	235.322003139344	-0.00051758552422163	-0.0533720554522006	0.0761452041951685	235.255841188889	0.00378536737760125	-0.0891218986773125	0.135505096822437	235.254417470458	-0.0400200293476212	-0.17326707477768	0.0844948418959079	235.281779391111	-0.0990155358711014	-0.433439064937371	0.130735913955347	NA	NA	NA	NA
235.404342921875	0.0610812422340395	0.00526383937729169	0.118010097463492	235.321998066865	0.0402760744169921	-0.0262394944819382	0.110898640776562	235.422102565574	-0.00128825734061384	-0.0533720554522006	0.0731493355383382	235.355875006667	0.00832617624761662	-0.0940711558315377	0.14320294403305	235.354488154357	-0.048210369938567	-0.173696987379282	0.0833398833026884	235.381791811852	-0.114447424673354	-0.388144254798061	0.133861571568017	NA	NA	NA	NA
235.504407688244	0.0627777595646389	0.01518642209334	0.12100451807528	235.422017035661	0.0529869556266837	-0.0152554028346752	0.110432163288039	235.522201991803	-0.00263139151870202	-0.0538484922061848	0.0675520974461385	235.455908824444	0.0124283740250034	-0.0815693534965928	0.164586309709986	235.454558838257	-0.0604387492841107	-0.178647302427238	0.079754322121918	235.481804232593	-0.122962604195224	-0.388144254798061	0.113436447532402	NA	NA	NA	NA
235.604472454613	0.0642954960903109	0.0201090786372664	0.116900325244049	235.522036004458	0.0598517043654059	-0.0149274680319446	0.110432163288039	235.622301418033	-0.00330073819801059	-0.0538484922061848	0.0665561146577964	235.555942642222	0.0182644756263633	-0.0826575643298434	0.16478598578922	235.554629522157	-0.0686611803567884	-0.178647302427238	0.0698445878341537	235.581816653333	-0.0923719273378353	-0.388144254798061	0.282200523487196	NA	NA	NA	NA
235.704537220982	0.0634829610164924	0.01518642209334	0.117873661409916	235.622054973254	0.0711640092601365	0.0105786177666928	0.115329119150161	235.722400844262	-0.00446758627913529	-0.0547327818949419	0.0662732618674543	235.65597646	0.023245998143771	-0.0791402333144177	0.166060576495757	235.654700206056	-0.0773054409600788	-0.184853230218963	0.0548792444280425	235.681829074074	-0.0989586255863071	-0.388144254798061	0.280182068454344	NA	NA	NA	NA
235.804601987351	0.0647690072455208	0.0136979226524782	0.117918103537152	235.72207394205	0.0746501661649361	-9.67191645974835e-05	0.126321065126078	235.822500270492	-0.00498140372402087	-0.0547327818949419	0.0736214171276154	235.756010277778	0.0257492527616295	-0.069742338702866	0.16478598578922	235.754770889956	-0.082257627637501	-0.185988974442551	0.0518539797152153	235.781841494815	-0.0997268008382774	-0.388144254798061	0.280182068454344	NA	NA	NA	NA
235.90466675372	0.0616279617947249	0.010136505856791	0.118010097463492	235.822092910847	0.0742177099454629	-9.67191645974835e-05	0.128378989041735	235.922599696721	-0.00572319545042169	-0.0640327947838583	0.0736214171276154	235.856044095556	0.0273879509108115	-0.0692327056664736	0.16478598578922	235.854841573855	-0.0852888421730902	-0.187535993410725	0.0554806537032826	235.881853915556	-0.0979518248101022	-0.384208471927951	0.282200523487196	NA	NA	NA	NA
236.004731520089	0.0582053229537169	0.00672010589503413	0.116900325244049	235.922111879643	0.075336843401214	0.00116438706495833	0.149199721629249	236.022699122951	-0.00700227278395574	-0.0640327947838583	0.0850018972444125	235.956077913333	0.0345634439568089	-0.0684027567411612	0.185086001893506	235.954912257755	-0.0875416330774787	-0.188387273948298	0.0554806537032826	235.981866336296	-0.0953736875626186	-0.384208471927951	0.282200523487196	NA	NA	NA	NA
236.104796286458	0.0444009655153802	-0.00410052554688287	0.0936322522430964	236.02213084844	0.0773701541220949	0.00148495413618467	0.148857323136732	236.12279854918	-0.00906248794749806	-0.0825918058814756	0.0736214171276154	236.056111731111	0.0360115073074928	-0.069742338702866	0.190190288838447	236.054982941654	-0.0882382007714002	-0.191863031442199	0.0547983360466149	236.081878757037	-0.0947506773078922	-0.384208471927951	0.282200523487196	NA	NA	NA	NA
236.204861052827	0.0354220285843913	-0.0194578583709844	0.0830098099809536	236.122149817236	0.093034085502624	0.00116438706495833	0.169977348711364	236.22289797541	-0.0101847250765818	-0.0888880073058406	0.0726879743340078	236.156145548889	0.039178987978496	-0.0469220007532429	0.214473352612944	236.155053625554	-0.0877505569587466	-0.193165448302016	0.0554806537032826	236.181891177778	-0.0919151092948961	-0.384208471927951	0.282200523487196	NA	NA	NA	NA
236.304925819196	0.0343857872258131	-0.0211540346830906	0.0779216157269903	236.222168786033	0.0925233582040082	0.00263005785194567	0.169977348711364	236.322997401639	-0.0113919315393879	-0.0906268925595211	0.0745581434585481	236.256179366667	0.0399224105189374	-0.0440421369407095	0.211786058909937	236.255124309453	-0.0883420370605221	-0.197628234788521	0.059662898991945	236.281903598519	-0.087059510133555	-0.388144254798061	0.264373866150102	NA	NA	NA	NA
236.404990585565	0.0333942554093765	-0.0211540346830906	0.073048955189357	236.322187754829	0.091974955988963	0.00290319459334323	0.169977348711364	236.423096827869	-0.0126639516087295	-0.0906268925595211	0.0763166950681316	236.356213184444	0.0389977554793135	-0.0440421369407095	0.209260708799573	236.355194993353	-0.0888852387187169	-0.205046816949451	0.0550964627874783	236.381916019259	-0.0766634553162069	-0.250630918167138	0.324027671545801	NA	NA	NA	NA
236.505055351935	0.0327347008347866	-0.013563578142954	0.0773641601484851	236.422206723626	0.0913114515092608	0.00263005785194567	0.168979475856418	236.523196254098	-0.0141717275554739	-0.0972354524290682	0.0739067382443485	236.456247002222	0.0380284577925963	-0.0444664706821301	0.209260708799573	236.455265677253	-0.0874657943692595	-0.204742790721491	0.0539249203251265	236.48192844	-0.0708414212716397	-0.219890171092932	0.264373866150102	NA	NA	NA	NA
236.605120118304	0.0325620418650075	-0.0154140531305073	0.0742674387921955	236.522225692422	0.0911493719788274	0.00263005785194567	0.168979475856418	236.623295680328	-0.015918188161428	-0.112562490498048	0.0569260046024871	236.55628082	0.0339161847706006	-0.0444664706821301	0.211302864750672	236.555336361152	-0.090363092097377	-0.210263846087274	0.0550964627874783	236.581940860741	-0.0856366005889124	-0.219890171092932	0.0749099972007631	NA	NA	NA	NA
236.705184884673	0.0329180237998758	-0.0152332241418363	0.0774470346707107	236.622244661218	0.0908064307223907	0.00290319459334323	0.168979475856418	236.723395106557	-0.0153706660648875	-0.113492253175133	0.0569260046024871	236.656314637778	0.0303063018205619	-0.05211814370472	0.204719550544669	236.655407045052	-0.0911807503164963	-0.212965946562157	0.0558701393858677	236.681953281481	-0.0990688256939921	-0.198776591397302	0.0326251042160136	NA	NA	NA	NA
236.805249651042	0.0271442869621187	-0.0469803876823467	0.0833723191615938	236.722263630015	0.068509181782813	-0.0551301683155899	0.167205126060354	236.823494532787	-0.0138641821957516	-0.112019464897302	0.0569260046024871	236.756348455556	0.0277839306368844	-0.05211814370472	0.203682128768897	236.755477728951	-0.0868744688594631	-0.210263846087274	0.068169944648303	236.781965702222	-0.0986777625462835	-0.198776591397302	0.0326251042160136	NA	NA	NA	NA
236.905314417411	0.00457157650029924	-0.0696391573352646	0.0756098904301581	236.822282598811	0.0518873553712143	-0.0554932454092588	0.169977348711364	236.923593959016	-0.012833041096049	-0.112562490498048	0.0521088237708842	236.856382273333	0.0233931541723333	-0.0790406476768804	0.171836022445831	236.855548412851	-0.0783960541633619	-0.210263846087274	0.0705778565988789	236.881978122963	-0.0985205273359723	-0.198776591397302	0.0320205059100366	NA	NA	NA	NA
237.00537918378	-0.00886679545214419	-0.0779221207854535	0.0704684295941113	236.922301567608	0.0411542815387874	-0.0555844458679807	0.169977348711364	237.023693385246	-0.0115977767904415	-0.112562490498048	0.0500578425437012	236.956416091111	0.020789152470656	-0.0780138685136003	0.16857251995394	236.95561909675	-0.0723509586885889	-0.209880952223608	0.0742941166716418	236.981990543704	-0.0987455906803129	-0.198776591397302	0.0326251042160136	NA	NA	NA	NA
237.105443950149	-0.00990011838666833	-0.0777524635921213	0.0575994904844729	237.022320536404	0.0410435161595275	-0.0578576560453466	0.169977348711364	237.123792811475	-0.010551772669602	-0.107411627904698	0.0515388768353218	237.056449908889	0.017247921934184	-0.0866101132878263	0.151737163913858	237.05568978065	-0.0577453764544158	-0.210263846087274	0.0819846299871713	237.082002964444	-0.0951774517917079	-0.198737300709303	0.0504512219931717	NA	NA	NA	NA
237.205508716518	-0.00525385237656757	-0.0689155016365395	0.058980950610167	237.122339505201	0.0256604740647559	-0.0582516513050134	0.169977348711364	237.223892237705	-0.00863249339510626	-0.0906268925595211	0.0569260046024871	237.156483726667	0.0156314677511803	-0.0790406476768804	0.154860602664062	237.155760464549	-0.0512167929157592	-0.197628234788521	0.092881531533814	237.182015385185	-0.0907187735648984	-0.195877209874738	0.0637158897596861	NA	NA	NA	NA
237.305573482887	-0.00887055558551438	-0.0636720946439707	0.0295526312030048	237.222358473997	0.0178564700446105	-0.0635188916051854	0.167844951963401	237.323991663934	-0.00607581758073194	-0.0915141509395164	0.048114248942378	237.256517544444	0.0104245199541458	-0.0790406476768804	0.131734674811456	237.255831148449	-0.031140630298808	-0.187535993410725	0.092881531533814	237.282027805926	-0.0907187735648984	-0.195877209874738	0.0637158897596861	NA	NA	NA	NA
237.405638249256	-0.00503202891303187	-0.0600966018112895	0.0311659378023436	237.322377442793	0.0175228315746534	-0.063637484561266	0.168595413502241	237.424091090164	-0.00426968214874327	-0.0620722009088525	0.0567371013423305	237.356551362222	0.00647296253164123	-0.0790406476768804	0.11285341632692	237.355901832349	-0.011474207511911	-0.179143850816562	0.0978805838692513	237.382040226667	-0.0895496699201356	-0.198737300709303	0.0637158897596861	NA	NA	NA	NA
237.505703015625	0.00532311139786727	-0.0342847222530774	0.033906921810246	237.42239641159	0.00119630318141464	-0.0815015107806772	0.164476066537678	237.524190516393	-0.00243785396364936	-0.0497498356431363	0.0466503547219117	237.45658518	0.00330902488409568	-0.0790406476768804	0.104318682510506	237.455972516248	-0.00817754188559184	-0.179143850816562	0.0978805838692513	237.482052647407	-0.0892860800739695	-0.198737300709303	0.0637158897596861	NA	NA	NA	NA
237.605767781994	0.00960758118717409	-0.0137873237077379	0.0338865277245103	237.522415380386	-0.0141811747695394	-0.0707800502451333	0.029014834607559	237.624289942623	-0.00143861244577653	-0.0429589217909443	0.0411130150285876	237.556618997778	0.00133389497835547	-0.0748512932068538	0.101985657745655	237.556043200148	0.00328684883908335	-0.179143850816562	0.0978805838692513	237.582065068148	-0.080123663459271	-0.198152134548234	0.091212263469951	NA	NA	NA	NA
237.705832548363	0.00999325010973212	-0.0125521536915879	0.033906921810246	237.622434349183	-0.00687441873314677	-0.0661423488744936	0.0332320574747477	237.724389368852	0.000330017757353486	-0.0409612652207314	0.0411130150285876	237.656652815556	-0.00281079143471968	-0.0683280361235764	0.0760836197990445	237.656113884047	0.0360780717760421	-0.0728310051391971	0.092881531533814	237.682077488889	-0.0819136912213716	-0.203038873682488	0.0894864850777934	NA	NA	NA	NA
237.805897314732	0.0101526030559871	-0.0139142005070376	0.0323635225749677	237.722453317979	-0.00650504748951593	-0.0660973058392534	0.0332320574747477	237.824488795082	0.00105032746805296	-0.0429589217909443	0.0383701883030859	237.756686633333	-0.00719225378408437	-0.059766652446638	0.0640757666420486	237.756184567947	0.0438484308786731	-0.0527913067643807	0.092881531533814	237.78208990963	-0.081419482924407	-0.204980925574125	0.0800421453720617	NA	NA	NA	NA
237.905962081101	0.0102587710056566	-0.0137873237077379	0.0323635225749677	237.822472286776	-0.00598116730974048	-0.0661423488744936	0.033000725660923	237.924588221311	0.00180540392665434	-0.0404446856148346	0.0411130150285876	237.856720451111	-0.00913530351945413	-0.060180846818118	0.0542325193048204	237.856255251846	0.0465063169535854	-0.0577462745132426	0.092881531533814	237.88210233037	-0.0832359769193078	-0.204980925574125	0.0800421453720617	NA	NA	NA	NA
238.00602684747	0.0105651559726326	-0.0123895709174424	0.033906921810246	237.922491255572	-0.00438610803925919	-0.0593763012430939	0.0339698543949005	238.024687647541	0.00253270160593714	-0.0383541264755181	0.0411130150285876	237.956754268889	-0.0092116497458079	-0.059766652446638	0.0514298053030861	237.956325935746	0.0488109423093814	-0.0547118396186532	0.0978805838692513	237.982114751111	-0.0846889591232163	-0.202021066054932	0.0722054834031432	NA	NA	NA	NA
238.106091613839	0.0113135613330782	-0.0115111870063429	0.033906921810246	238.022510224368	-0.00321710148000663	-0.0593763012430939	0.0333403947935132	238.12478707377	0.00280507321772055	-0.0379598368394067	0.0411130150285876	238.056788086667	-0.00985911573583394	-0.059766652446638	0.0481395540396092	238.056396619645	0.0511059691797788	-0.0507287652378624	0.10508387827229	238.082127171852	-0.0861484791104298	-0.204980925574125	0.0646869828765074	NA	NA	NA	NA
238.206156380208	0.0118447262831966	-0.0115111870063429	0.033906921810246	238.122529193165	-0.00120994849830125	-0.0588641934102048	0.0339698543949005	238.2248865	0.00306514420740987	-0.0378622815645281	0.0411130150285876	238.156821904444	-0.0100340109763568	-0.060180846818118	0.0467572306202872	238.156467303545	0.0527030945308808	-0.0507287652378624	0.10508387827229	238.182139592593	-0.0871505460107502	-0.204980925574125	0.0646869828765074	NA	NA	NA	NA
238.306221146577	0.0129666170408592	-0.0097495092007025	0.033906921810246	238.222548161961	0.000328870882838665	-0.0560047256590548	0.0358966458260821	238.324985926229	0.00390146842890532	-0.0362039694975111	0.0411130150285876	238.256855722222	-0.0107176638303148	-0.060180846818118	0.0429199895798598	238.256537987445	0.0540679204332202	-0.0390006716854907	0.10508387827229	238.282152013333	-0.0891825105593319	-0.204980925574125	0.0646869828765074	NA	NA	NA	NA
238.406285912946	0.0136007442622289	-0.00935856866488412	0.033906921810246	238.322567130758	0.00284708357451205	-0.0460255785804075	0.0339698543949005	238.425085352459	0.0051442826097564	-0.0271477926234052	0.0441721174088144	238.35688954	-0.0110692958799896	-0.0588185865271243	0.0434004033394237	238.356608671344	0.0560195858900914	-0.0361954485802459	0.105797260705351	238.382164434074	-0.0920991471148617	-0.203038873682488	0.0537541548162671	NA	NA	NA	NA
238.506350679315	0.0142129721352427	-0.0097495092007025	0.033906921810246	238.422586099554	0.00595124768670486	-0.0406900719522091	0.0351308968368639	238.525184778688	0.00582941803282958	-0.0259269531618001	0.0411130150285876	238.456923357778	-0.0113700917980811	-0.0565905874664057	0.0434004033394237	238.456679355244	0.0572688075114488	-0.0396205565598078	0.10508387827229	238.482176854815	-0.0938917516203353	-0.203038873682488	0.0504512219931717	NA	NA	NA	NA
238.606415445684	0.0147414774020443	-0.00589867072718446	0.0381307402357396	238.522605068351	0.009306254596437	-0.0282020263472233	0.0345362644290652	238.625284204918	0.00666544408035546	-0.0244464018880013	0.0411130150285876	238.556957175556	-0.0118505680379882	-0.0565905874664057	0.0423710380370881	238.556750039143	0.0583852803820466	-0.0136262062964994	0.105797260705351	238.582189275556	-0.0941407242362176	-0.203038873682488	0.0428197077111787	NA	NA	NA	NA
238.706480212054	0.0158144110983514	-0.00619151087800072	0.0391675846839607	238.622624037147	0.0132754904129735	-0.00844244427718253	0.0345362644290652	238.725383631148	0.00725616777170439	-0.0366185764750676	0.0467009822896627	238.656990993333	-0.0120910290696421	-0.060180846818118	0.0360030453917262	238.656820723043	0.0598280381907169	0.00144804455744892	0.105797260705351	238.682201696296	-0.0954398432013054	-0.204980925574125	0.037682941286925	NA	NA	NA	NA
238.806544978423	0.0171293342700662	-0.00694290122747319	0.0417908518031555	238.722643005944	0.0139260211359238	-0.00696112777679432	0.0349851945545688	238.825483057377	0.00934918746407714	-0.0279745073812185	0.0820453122721369	238.757024811111	-0.0120618743618384	-0.0588903586075775	0.035378608273394	238.756891406942	0.0603261933427014	-0.000359041675785252	0.102174689210055	238.782214117037	-0.0949024119530326	-0.203038873682488	0.0428197077111787	NA	NA	NA	NA
238.906609744792	0.019605834667796	-0.0049988304837162	0.0478166908500798	238.82266197474	0.0143062240567796	-0.00826373874495531	0.0351308968368639	238.925582483607	0.0110473468842857	-0.0314337961823752	0.0896852570436464	238.857058628889	-0.0125110982488519	-0.059766652446638	0.0321679012828718	238.856962090842	0.0603156072124839	-0.000359041675785252	0.0985292060829725	238.882226537778	-0.0952939237621717	-0.204980925574125	0.0434567614209866	NA	NA	NA	NA
239.006674511161	0.0206406898695586	-0.00504267214322339	0.0482188159433663	238.922680943536	0.0145407238426887	-0.00844244427718253	0.0351308968368639	239.025681909836	0.00976038515712469	-0.0600264250889939	0.0820453122721369	238.957092446667	-0.0123976261508866	-0.0588185865271243	0.0321679012828718	238.957032774741	0.0598859900867286	0.00144804455744892	0.0985292060829725	238.982238958519	-0.0965143165429264	-0.204980925574125	0.0434567614209866	NA	NA	NA	NA
239.10673927753	0.0215334258736457	-0.00287121171039947	0.0500010223842105	239.022699912333	0.0147901277111378	-0.0062071375894272	0.0377376319819807	239.125781336066	0.00938458261973996	-0.0588834595463405	0.0803625256135771	239.057126264444	-0.0124754065955592	-0.0551422720528634	0.035378608273394	239.057103458641	0.0592409513720544	0.00144804455744892	0.0982296255808561	239.082251379259	-0.0965742100974103	-0.203038873682488	0.049240190759078	NA	NA	NA	NA
239.206804043899	0.0220264638172124	-0.00247565735511165	0.0506658261875549	239.122718881129	0.015225845459235	-0.0062071375894272	0.0385710003398644	239.225880762295	0.00840163855791367	-0.0690984441837424	0.0690252014764167	239.157160082222	-0.0122537686311903	-0.0521207902764326	0.0351316788628319	239.157174142541	0.0582801701281536	0.00233776805573106	0.0968659548763537	239.1822638	-0.0961770786772364	-0.202478287517497	0.0513733005123243	NA	NA	NA	NA
239.306868810268	0.0226978802527001	-0.00183354220424921	0.0515515208065837	239.222737849926	0.0155102402930773	-0.0062071375894272	0.0381506517365734	239.325980188525	0.00717869405276599	-0.0732498027493545	0.0649618265892501	239.2571939	-0.0120041724580931	-0.0588903586075775	0.0265132189769844	239.25724482644	0.0579462488887283	0.00578342578756653	0.0985292060829725	239.282276220741	-0.0971323653640741	-0.207974350352044	0.0537541548162671	NA	NA	NA	NA
239.406933576637	0.0232192109020279	-0.000167240607130692	0.0532250130824532	239.322756818722	0.0157285665320515	-0.0062071375894272	0.0377376319819807	239.426079614754	0.00606264341088487	-0.0732498027493545	0.0635992058896557	239.357227717778	-0.0115250026601135	-0.0501869955675358	0.0351316788628319	239.35731551034	0.0573036159837724	0.00144804455744892	0.0932765457946907	239.382288641481	-0.0993491460904222	-0.227177552035517	0.038396868662349	NA	NA	NA	NA
239.506998343006	0.0237858112108856	3.59531873476565e-05	0.0526460742592669	239.422775787519	0.0159122093836839	-0.0062071375894272	0.0377376319819807	239.526179040984	0.00484531159978827	-0.0732508445834152	0.0607711101030393	239.457261535556	-0.0114212235695324	-0.051969477258822	0.0321679012828718	239.457386194239	0.0564607339766646	0.00233776805573106	0.0932765457946907	239.482301062222	-0.101261219842072	-0.22791035126891	0.038396868662349	NA	NA	NA	NA
239.607063109375	0.0239059464619198	3.59531873476565e-05	0.052634834853138	239.522794756315	0.0161633162361979	-0.0062071375894272	0.0377772841303253	239.626278467213	0.00321785212268174	-0.0732508445834152	0.0550679624040747	239.557295353333	-0.0111710473509818	-0.0508222075983423	0.0321679012828718	239.557456878139	0.0552526921275627	0.00470718870294293	0.093860596278265	239.582313482963	-0.105266659415291	-0.231140788299929	0.0304866889514178	NA	NA	NA	NA
239.707127875744	0.0214913150054401	-0.00593081031662661	0.0568035083688666	239.622813725111	0.0164134600634875	-0.00547950273049787	0.0388640320831125	239.726377893443	0.000670929321112678	-0.075394995673342	0.0607711101030393	239.657329171111	-0.011203065576019	-0.0501869955675358	0.0321679012828718	239.657527562038	0.0542226929634629	0.00578342578756653	0.0932765457946907	239.682325903704	-0.105896896357259	-0.233309136527333	0.0294984954226122	NA	NA	NA	NA
239.807192642113	0.0203112311367054	-0.0130714777756914	0.0568035083688666	239.722832693908	0.0172770709375779	-0.00594189107712983	0.0391622363958266	239.826477319672	-0.0009667208131029	-0.0766667861640208	0.0626792160592488	239.757362988889	-0.0112291378322477	-0.0501869955675358	0.0326566695776444	239.757598245938	0.0125119664185101	-0.252890745105901	0.0985292060829725	239.782338324444	-0.101549055747809	-0.231140788299929	0.0304866889514178	NA	NA	NA	NA
239.907257408482	0.0192564562762552	-0.0159227997706651	0.05650400186751	239.822851662704	0.0180946238681209	-0.00594189107712983	0.0400665519326355	239.926576745902	-0.0350117313247077	-0.213713449232049	0.0656486951044959	239.857396806667	-0.0114868861699199	-0.0483363733728559	0.0350219897409	239.857668929838	0.00586893265457205	-0.253252864098594	0.0985292060829725	239.882350745185	-0.0974280003833346	-0.233309136527333	0.0294984954226122	NA	NA	NA	NA
240.007322174851	0.0149909357179808	-0.0382742159191285	0.052634834853138	239.922870631501	0.0188636997414223	-0.00589506302007879	0.0410537801571293	240.026676172131	-0.0691537067238209	-0.233929148922565	0.0422148266916028	239.957430624444	-0.0116419483344418	-0.0520439596051041	0.0321679012828718	239.957739613737	-0.00351164308541919	-0.25741330883296	0.0978805838692513	239.982363165926	-0.0948816978983241	-0.232403984940807	0.0304866889514178	NA	NA	NA	NA
240.10738694122	0.0116106550602448	-0.0407732320960987	0.052634834853138	240.022889600297	0.019502812186683	-0.00589506302007879	0.0420289433541011	240.126775598361	-0.0858037748091725	-0.233929148922565	0.0410873781412468	240.057464442222	-0.0116891281760393	-0.0501869955675358	0.0351316788628319	240.057810297637	-0.0197994852372829	-0.259802198300355	0.102174689210055	240.082375586667	-0.0911852024554689	-0.232403984940807	0.0304866889514178	NA	NA	NA	NA
240.207451707589	0.00949754270337438	-0.0409485423752625	0.052634834853138	240.122908569094	0.0200117803602975	-0.00589506302007879	0.0418102937454161	240.22687502459	-0.0934653345528267	-0.233929148922565	0.0396671671213697	240.15749826	-0.0119513419471142	-0.0520439596051041	0.0350219897409	240.157880981536	-0.0687559136552856	-0.300724948350343	0.0978805838692513	240.182388007407	-0.0869568658283575	-0.22710971841363	0.0391798271472102	NA	NA	NA	NA
240.307516473958	0.00753208087304216	-0.0414707420497045	0.052634834853138	240.22292753789	0.0209486083677336	-0.00300788302203209	0.0455199379824121	240.32697445082	-0.097049361581017	-0.232840018686512	0.0396671671213697	240.257532077778	-0.0125218396034683	-0.0535113343149288	0.0351316788628319	240.257951665436	-0.0747463384147703	-0.302897711787302	0.0928601627725411	240.282400428148	-0.0840061682857609	-0.22710971841363	0.038396868662349	NA	NA	NA	NA
240.407581240327	0.0038666399989388	-0.0431962169489691	0.0495072947653361	240.322946506686	0.0214476090262632	-0.00217469617207182	0.0455199379824121	240.427073877049	-0.121841949148883	-0.226741397094002	0.00208709193683074	240.357565895556	-0.0131027321734747	-0.060180846818118	0.0276688845108925	240.358022349335	-0.0866913359672253	-0.300724948350343	0.0926794728667187	240.382412848889	-0.0805494259586495	-0.223223940620422	0.0438125707812297	NA	NA	NA	NA
240.507646006696	0.00145755177062506	-0.0424503120558402	0.0491035839134335	240.422965475483	0.0224615451063116	0.000253437332893222	0.0461895996001992	240.527173303279	-0.126342941274077	-0.239687322746476	-0.0511858603168903	240.457599713333	-0.0139577531200589	-0.0565905874664057	0.0321679012828718	240.458093033235	-0.100025507615606	-0.302897711787302	0.0850375451941636	240.48242526963	-0.0759622543672532	-0.226157142043428	0.0438125707812297	NA	NA	NA	NA
240.607710773065	-0.001794350778578	-0.0498585784174956	0.025072784889246	240.522984444279	0.023128765662454	0.000535308577942858	0.0455199379824121	240.627272729508	-0.129340456790897	-0.226741397094002	-0.0544958042460163	240.557633531111	-0.0148975468235178	-0.0584562862454063	0.0321679012828718	240.558163717134	-0.130116599664871	-0.303245697373752	0.0876381269833929	240.58243769037	-0.0696215929693449	-0.231140788299929	0.0438125707812297	NA	NA	NA	NA
240.707775539435	-0.00292371955727285	-0.0474132120383916	0.0209603021469447	240.623003413076	0.0236709125364693	0.00221898652118926	0.0460042696838431	240.727372155738	-0.129435812614842	-0.226741397094002	-0.0544958042460163	240.657667348889	-0.0150010448294504	-0.0584562862454063	0.0321679012828718	240.658234401034	-0.168998403868492	-0.315090822543185	-0.0389892427881303	240.682450111111	-0.0633315100622291	-0.209074983874476	0.0678931364322127	NA	NA	NA	NA
240.807840305804	-0.00839327363000266	-0.0522872851413955	0.017697681688959	240.723022381872	0.0237163072033446	0.00235728530993386	0.0460042696838431	240.827471581967	-0.129337230077442	-0.227194932110955	-0.0544958042460163	240.757701166667	-0.0152449628227674	-0.0588903586075775	0.0315323062104459	240.758305084934	-0.166718837890257	-0.319508015264302	-0.0389892427881303	240.782462531852	-0.0458422280688431	-0.18288254620765	0.17220165637422	NA	NA	NA	NA
240.907905072173	-0.00876018504306909	-0.052075925883391	0.0166096803367659	240.823041350669	0.0237826312729494	0.00221898652118926	0.0460042696838431	240.927571008197	-0.129337230077442	-0.227194932110955	-0.0544958042460163	240.857734984444	-0.0171020638270272	-0.0730788618971404	0.0326566695776444	240.858375768833	-0.161569434064923	-0.317678326924597	-0.0188361806094853	240.882474952593	-0.0290764655316726	-0.191850703368619	0.17220165637422	NA	NA	NA	NA
241.007969838542	-0.00845480876934442	-0.0522872851413955	0.0161507866149431	240.923060319465	0.0238020033088122	0.00221898652118926	0.0460042696838431	241.027670434426	-0.127725694792189	-0.232840018686512	-0.0557798081844225	240.957768802222	-0.0177176705323302	-0.0741052334127671	0.0350219897409	240.958446452733	-0.158503172521849	-0.313307788540186	-0.0128930194556958	240.982487373333	-0.0166116380832129	-0.201064252000303	0.168254345013348	NA	NA	NA	NA
241.108034604911	-0.00845514113507726	-0.0515833519415412	0.0166096803367659	241.023079288261	0.023773877580607	0.00221898652118926	0.0461895996001992	241.127769860656	-0.120977884553563	-0.232840018686512	-0.0262385032940966	241.05780262	-0.0188693158374498	-0.0913309435205704	0.026290718185575	241.058517136632	-0.153060231452466	-0.305354173383957	-0.00163186082223719	241.082499794074	-0.00586995031712097	-0.18288254620765	0.193031230890483	NA	NA	NA	NA
241.20809937128	-0.00792828075042019	-0.0474132120383916	0.0209915996990301	241.123098257058	0.023773877580607	0.00221898652118926	0.0461895996001992	241.227869286885	-0.0908166410166656	-0.193649846896008	-0.00382469373632484	241.157836437778	-0.0199915962729714	-0.0951394351406984	0.026290718185575	241.158587820532	-0.149003054289881	-0.307023728213539	-0.00163186082223719	241.182512214815	0.00513553621321135	-0.167687839695974	0.196079377066934	NA	NA	NA	NA
241.308164137649	-0.00707927459941343	-0.0452375974756227	0.0209915996990301	241.223117225854	0.0236822562350769	0.00221898652118926	0.0461895996001992	241.327968713115	-0.087194694882186	-0.193649846896008	-0.00382469373632484	241.257870255556	-0.0207509559273276	-0.0969128423664034	0.026290718185575	241.258658504431	-0.138766629350552	-0.313307788540186	-0.00163186082223719	241.282524635556	0.020912362530952	-0.155497223858068	0.212651932735703	NA	NA	NA	NA
241.408228904018	-0.0060846714928989	-0.0440699064643904	0.0209915996990301	241.323136194651	0.023628989221388	0.00221898652118926	0.0460042696838431	241.428068139344	-0.0843884567890062	-0.19004599914876	-0.00280879323768048	241.357904073333	-0.0212738755562741	-0.0977414810849149	0.024805403146679	241.358729188331	-0.130854563701422	-0.302357783132137	0.0090156229199542	241.382537056296	0.0267804108768971	-0.162270232303265	0.203209865473442	NA	NA	NA	NA
241.508293670387	-0.00580292455848568	-0.0441151932572368	0.0207371297177098	241.423155163447	0.0235065669480105	0.00235728530993386	0.045882677029135	241.528167565574	-0.0806936561646128	-0.19004599914876	-0.00280879323768048	241.457937891111	-0.0224964227192875	-0.100883581600092	0.024805403146679	241.45879987223	-0.116883803604604	-0.298846478962901	0.0118773756441855	241.482549477037	0.0342948045995158	-0.153984887473975	0.211183610500219	NA	NA	NA	NA
241.608358436756	-0.00559232314942686	-0.0441151932572368	0.0207371297177098	241.523174132244	0.0235767251651383	0.00221898652118926	0.0455199379824121	241.628266991803	-0.0751224221723174	-0.189515049240148	-0.00280879323768048	241.557971708889	-0.0231142917873345	-0.100883581600092	0.024805403146679	241.55887055613	-0.101013385215773	-0.297492824476295	0.0100127950510345	241.582561897778	0.0427388268442513	-0.153984887473975	0.211183610500219	NA	NA	NA	NA
241.708423203125	-0.00390705027783286	-0.0511912697155545	0.0209915996990301	241.62319310104	0.0235559142207044	0.00235728530993386	0.045882677029135	241.728366418033	-0.0574168326566173	-0.123541392615259	-0.00280879323768048	241.658005526667	-0.0246531959341681	-0.10759834839815	0.0194145401032477	241.65894124003	-0.0594828238284222	-0.222721615587563	0.0508085041920598	241.682574318519	0.0576108563730523	-0.14314868871742	0.215962384268486	NA	NA	NA	NA
241.808487969494	-0.00116209029755511	-0.0515833519415412	0.0483168057876202	241.723212069837	0.0239172081942102	0.00363196845129074	0.0481018620680154	241.828465844262	-0.0560355621138455	-0.130556518722672	0.00163310590210353	241.758039344444	-0.0261443540976297	-0.1113096890808	0.014743178111138	241.759011923929	-0.0401570849879352	-0.116997490376297	0.0328006802590794	241.782586739259	0.0624573504332454	-0.155390670838549	0.215962384268486	NA	NA	NA	NA
241.908552735863	0.00926664262786182	-0.0311425418555778	0.0722022161335952	241.823231038633	0.031026637622861	0.00312488314154734	0.0892178826525117	241.928565270492	-0.055034312341772	-0.136327575484552	0.00353987265430816	241.858073162222	-0.0259896696033074	-0.1113096890808	0.014743178111138	241.859082607829	-0.0399046631886011	-0.114388458458235	0.0364920328478735	241.88259916	0.0651462943023389	-0.159093779279109	0.215962384268486	NA	NA	NA	NA
242.008617502232	0.0111850500916003	-0.0172637528123698	0.082383549225178	241.923250007429	0.0326451419105211	0.00312488314154734	0.0895557813290633	242.028664696721	-0.0538215370004148	-0.129449656726329	0.0343718667858708	241.95810698	-0.0255245857053754	-0.111658872811171	0.0157107895292931	241.959153291728	-0.0398467263477583	-0.110944130184837	0.0396403100796884	241.982611580741	0.066694239888804	-0.145854065461431	0.215962384268486	NA	NA	NA	NA
242.108682268601	0.0137217874439231	-0.0147788771962394	0.0775419447366827	242.023268976226	0.0349648022270358	0.00427405787139	0.0921253861655647	242.128764122951	-0.0524902548092023	-0.127728267610438	0.0402781711472942	242.058140797778	-0.0247757802144016	-0.109692510605139	0.0194145401032477	242.059223975628	-0.0396148482934136	-0.110944130184837	0.0396403100796884	242.082624001481	0.0707233924981602	-0.15625693264169	0.215962384268486	NA	NA	NA	NA
242.20874703497	0.015647679287733	-0.0145088194513412	0.0773191603587342	242.123287945022	0.0388760749684797	0.00456419130652125	0.0921253861655647	242.22886354918	-0.0520512483095148	-0.129689284383242	0.0405437048158247	242.158174615556	-0.0242261049015726	-0.110793564188185	0.0194145401032477	242.159294659527	-0.0394023870488225	-0.110944130184837	0.0396403100796884	242.182636422222	0.0740035832123063	-0.155390670838549	0.215962384268486	NA	NA	NA	NA
242.308811801339	0.0215583454325945	-0.0140948017655119	0.0747588150867088	242.223306913819	0.041087075205968	0.00456419130652125	0.0923666191792086	242.32896297541	-0.0510169612325726	-0.130556518722672	0.0442187186984758	242.258208433333	-0.0238775027732982	-0.111658872811171	0.0194145401032477	242.259365343427	-0.0393128005390449	-0.114974386610705	0.0361379894881001	242.282648842963	0.0733628501215318	-0.145088587493938	0.215962384268486	NA	NA	NA	NA
242.408876567708	0.0234093575026027	-0.0121880219213002	0.0722022161335952	242.323325882615	0.0432567910464489	0.00768215512259687	0.0946214792515007	242.429062401639	-0.0500290550892035	-0.130556518722672	0.0468544670084385	242.358242251111	-0.02359943323798	-0.113212810630864	0.019183654687343	242.359436027326	-0.0394063435177635	-0.114974386610705	0.0361379894881001	242.382661263704	0.0811646308564132	-0.124740056263682	0.215962384268486	NA	NA	NA	NA
242.508941334077	0.0270763382038142	-0.0121880219213002	0.0722022161335952	242.423344851412	0.043820048934056	0.00799005558653987	0.0945917604975653	242.529161827869	-0.0485813656737575	-0.129008421799085	0.0507416325882085	242.458276068889	-0.0235561636388836	-0.113212810630864	0.019183654687343	242.459506711226	-0.0393556885578202	-0.114974386610705	0.0364920328478735	242.482673684444	0.100983831661312	-0.0674055899854291	0.211183610500219	NA	NA	NA	NA
242.609006100446	0.0287505760900426	-0.0100704980044863	0.0736770855417991	242.523363820208	0.0451634684415747	0.00827874907154512	0.0946214792515007	242.629261254098	-0.0474131383783182	-0.128186840890024	0.0536826408925195	242.558309886667	-0.0231576089678356	-0.114184656268276	0.0194145401032477	242.559577395126	-0.0397515685843218	-0.114974386610705	0.0340010303709944	242.582686105185	0.104088256204561	-0.0304541799232627	0.215962384268486	NA	NA	NA	NA
242.709070866815	0.0290888670012768	-0.0100704980044863	0.0734805662227423	242.623382789004	0.0459041897585851	0.00877540843274012	0.0946214792515007	242.729360680328	-0.0335921696075991	-0.140908328045261	0.0703457297375726	242.658343704444	-0.0231353595097866	-0.114841001834552	0.0194145401032477	242.659648079025	-0.0396073275143374	-0.11434076321603	0.0327505798472085	242.682698525926	0.110497072654409	-0.0122003851794621	0.211183610500219	NA	NA	NA	NA
242.809135633184	0.029382365236632	-0.009881548941821	0.0740433291002091	242.723401757801	0.0556357795651022	0.00456419130652125	0.152056629035078	242.829460106557	-0.0225995460010068	-0.140570034137577	0.0893885649636446	242.758377522222	-0.0229075505698748	-0.109462992860872	0.026290718185575	242.759718762925	-0.0391973388079539	-0.114974386610705	0.0340010303709944	242.782710946667	0.110547860153661	-0.0122003851794621	0.211183610500219	NA	NA	NA	NA
242.909200399554	0.0458947114501931	-0.0121880219213002	0.108379890243546	242.823420726597	0.0686899700140088	0.00456419130652125	0.177876759087689	242.929559532787	-0.0142321201784476	-0.136327575484552	0.116719932822687	242.85841134	-0.0212933562393936	-0.113212810630864	0.026290718185575	242.859789446824	-0.0387206194757671	-0.11434076321603	0.0364920328478735	242.882723367407	0.110798080486985	-0.00907722437058803	0.215962384268486	NA	NA	NA	NA
243.009265165923	0.0472202418789858	-0.0121880219213002	0.108379890243546	242.923439695394	0.0859666626540694	-0.00594624936276454	0.18623526619237	243.029658959016	-0.00381585719938222	-0.134707986860823	0.13772215453674	242.958445157778	-0.0187751270726706	-0.109462992860872	0.0352506234158689	242.959860130724	-0.0365453229437402	-0.116759903212621	0.0414962489559852	242.982735788148	0.111231408385049	-0.0122003851794621	0.211183610500219	NA	NA	NA	NA
243.109329932292	0.0569898976960929	-0.00740128457211892	0.112679773711138	243.02345866419	0.0858407068158397	-0.0206072997885532	0.180611421961087	243.129758385246	0.0330940424361694	-0.0992087276288163	0.152703530502514	243.058478975556	-0.0150089882300842	-0.114841001834552	0.0436141523151081	243.059930814623	-0.0358490097928918	-0.110149736847927	0.0516587472273695	243.082748208889	0.112368485322669	-0.0109255970846936	0.211183610500219	NA	NA	NA	NA
243.209394698661	0.0666983389553722	0.00718200263039132	0.116567204171289	243.123477632987	0.0947760961128364	0.00642078276823108	0.175564070686813	243.229857811475	0.0616962116210553	-0.0339840614646466	0.171471588062578	243.158512793333	-0.0127695531751792	-0.113212810630864	0.0501971465480758	243.160001498523	-0.0340348977185493	-0.112712397527645	0.0516587472273695	243.18276062963	0.11260820552782	-0.0122003851794621	0.211183610500219	NA	NA	NA	NA
243.30945946503	0.0672806242603002	0.00758195928133189	0.116168822243436	243.223496601783	0.0956409963907889	0.00669320358606959	0.17808601855154	243.329957237705	0.0675769914480508	-0.0231667945746146	0.171471588062578	243.258546611111	-0.0112343248273117	-0.060180846818118	0.0893932349140586	243.260072182422	-0.0319106159921059	-0.114974386610705	0.055490278820482	243.28277305037	0.113721682776133	-0.0101706529825715	0.211183610500219	NA	NA	NA	NA
243.409524231399	0.0679576197970705	0.00930772785610352	0.116567204171289	243.32351557058	0.0978083777473698	0.00642078276823108	0.174959182755312	243.430056663934	0.0743205695440059	-0.0194174724144922	0.166188319494609	243.358580428889	-0.0104119347700001	-0.060180846818118	0.0814568580960995	243.360142866322	-0.0300928239184987	-0.114974386610705	0.0630080167669801	243.382785471111	0.115349151696056	-0.0122003851794621	0.203209865473442	NA	NA	NA	NA
243.509588997768	0.0721570794527934	0.0205043679849322	0.122627273520214	243.423534539376	0.0991103216075853	0.0071507209004372	0.175368426054549	243.530156090164	0.0842150790167086	-0.00758609436796494	0.169512421647243	243.458614246667	-0.00928407882057014	-0.060180846818118	0.076184930993916	243.460213550222	-0.0281046715224595	-0.114974386610705	0.0674530039618341	243.482797891852	0.117360753111325	-0.0077990226224441	0.201171581452763	NA	NA	NA	NA
243.609653764137	0.0764619478543859	0.0406225487877175	0.117729648825645	243.523553508172	0.100153953970572	0.00799005558653987	0.174861909720375	243.630255516393	0.092137314503755	0.0199168074340719	0.173213477060327	243.558648064444	-0.00661496728628445	-0.0565905874664057	0.0676290307816325	243.560284234121	-0.0243565469218007	-0.110003245652946	0.07458971793352	243.582810312593	0.120357878316968	0.00957819327510072	0.213798496326884	NA	NA	NA	NA
243.709718530506	0.0787526126798668	0.0393106089143029	0.121519044349642	243.623572476969	0.113022044356788	0.0521209373757621	0.181336704244637	243.730354942623	0.0955792497324783	0.0235572970233441	0.17163671494503	243.658681882222	-0.00609875570725855	-0.0561265130536944	0.06722012139357	243.660354918021	-0.0232070658043929	-0.114974386610705	0.0740268155753947	243.682822733333	0.123214570590131	0.00957819327510072	0.211183610500219	NA	NA	NA	NA
243.809783296875	0.0798586381323408	0.0393106089143029	0.124048135688531	243.723591445765	0.116105740350214	0.0507560194586067	0.187695937636359	243.830454368852	0.0955577490337106	0.0202288850935853	0.173213477060327	243.7587157	-0.00600455015663579	-0.0561265130536944	0.06722012139357	243.76042560192	0.00367070950085115	-0.0921963900426412	0.113027259057863	243.782835154074	0.143370851535364	-0.0183216718672605	0.296210408037059	NA	NA	NA	NA
243.909848063244	0.0806272170894766	0.0393106089143029	0.124335034120098	243.823610414562	0.118245849820684	0.0450721757525377	0.187695937636359	243.930553795082	0.0952463133992719	0.0139377304913954	0.17163671494503	243.858749517778	-0.00447453368684014	-0.060180846818118	0.0676290307816325	243.86049628582	0.0142008701603874	-0.0868433418026121	0.115349953738972	243.882847574815	0.152838599868111	-0.0109255970846936	0.394513925587672	NA	NA	NA	NA
244.009912829613	0.0807615261992584	0.0406225487877175	0.125792812190904	243.923629383358	0.119733455873597	0.0507560194586067	0.195218974056074	244.030653221311	0.0931000807554822	0.0132053085269879	0.175787313991123	243.958783335556	-0.00279018156993593	-0.0588903586075775	0.0762718358707613	243.960566969719	0.0222566497568905	-0.0786846611613921	0.116147644940465	243.982859995556	0.162090261717809	-0.0109255970846936	0.452190436010681	NA	NA	NA	NA
244.109977595982	0.09491687714753	0.0427423287175554	0.189905236203999	244.023648352155	0.12212216334947	0.0562384465410992	0.203352311652965	244.130752647541	0.091866671297604	0.00839644190245423	0.176046706935442	244.058817153333	-0.0013950702737066	-0.0588903586075775	0.0814568580960995	244.060637653619	0.0285416386201292	-0.0756740405884985	0.113027259057863	244.082872416296	0.173056684613929	-0.00841962370743265	0.47866990619646	NA	NA	NA	NA
244.210042362351	0.0949286055660081	0.0427423287175554	0.189905236203999	244.123667320951	0.124315811247578	0.0562384465410992	0.203776796100523	244.23085207377	0.0932576555863068	0.00874376980026738	0.176727910532831	244.158850971111	0.00180314347465991	-0.060180846818118	0.0941070558834415	244.160708337518	0.0337290777336495	-0.0602283885428971	0.117378736352131	244.182884837037	0.183562153114914	0.000553648340288496	0.497463664093288	NA	NA	NA	NA
244.31010712872	0.0949286055660081	0.0427423287175554	0.189905236203999	244.223686289747	0.126031728281709	0.0556195476402165	0.203776796100523	244.3309515	0.0945642058363795	0.00745419826770993	0.176727910532831	244.258884788889	0.00399588875683132	-0.0560495903763042	0.112156929483573	244.260779021418	0.036429887176573	-0.0586691842260004	0.114739276233606	244.282897257778	0.195739027140772	-0.00646072570790485	0.518493371872833	NA	NA	NA	NA
244.410171895089	0.0949286055660081	0.0427423287175554	0.189905236203999	244.323705258544	0.127436118069392	0.0562384465410992	0.207222863552264	244.431050926229	0.0955183641653567	0.00392676335190312	0.176046706935442	244.358918606667	0.00591654814761013	-0.060180846818118	0.115959270803328	244.360849705318	0.037813010860174	-0.0568879461666617	0.114193141063592	244.382909678519	0.200235171778943	-0.00646072570790485	0.531284277778787	NA	NA	NA	NA
244.510236661458	0.0949286055660081	0.0427423287175554	0.189905236203999	244.42372422734	0.130578306892681	0.0556195476402165	0.213364665880205	244.531150352459	0.0960370266854261	0.00874376980026738	0.181225124323782	244.458952424444	0.00904006365438173	-0.0560495903763042	0.12844482601325	244.460920389217	0.038930897634968	-0.0564887693802123	0.114193141063592	244.482922099259	0.205914065508661	0.0832803558189004	0.590095540154208	NA	NA	NA	NA
244.610301427827	0.0949286055660081	0.0427423287175554	0.189905236203999	244.523743196137	0.132767597039152	0.0562384465410992	0.2170984175527	244.631249778688	0.0969527996573335	0.00745419826770993	0.182220553716406	244.558986242222	0.0107152321895502	-0.0560495903763042	0.133820088734234	244.560991073117	0.0410858305418341	-0.0568879461666617	0.113027259057863	244.58293452	0.207938609202379	0.0834458963649302	0.571435024623469	NA	NA	NA	NA
244.710366194196	0.100178667071158	0.0444030550576532	0.206467772841005	244.623762164933	0.142084586922731	0.0730895197583661	0.230475455526266	244.731349204918	0.0977488904661586	-0.000279398905406084	0.205969595363893	244.65902006	0.0142931894035774	-0.060180846818118	0.152529058347672	244.661061757016	0.0422209447267965	-0.0564887693802123	0.114193141063592	244.682946940741	0.209395423324117	0.0834458963649302	0.553587966672314	NA	NA	NA	NA
244.810430960565	0.114424718262473	0.0135420746310231	0.242186879619205	244.72378113373	0.158020685639698	0.0710607926258475	0.350796457353961	244.831448631148	0.158169187225176	-0.0215983983739712	0.367534431854283	244.759053877778	0.0200043551300127	-0.0565905874664057	0.169318989165278	244.761132440916	0.0484940776328667	-0.0564887693802123	0.128956848923699	244.782959361481	0.2091567271894	0.0834458963649302	0.553587966672314	NA	NA	NA	NA
244.910495726934	0.143060528114326	0.0189651082988142	0.271316305109925	244.823800102526	0.158446594247865	0.0450721757525377	0.350796457353961	244.931548057377	0.198504315828067	-0.000279398905406084	0.394703422817913	244.859087695556	-0.00353911656870302	-0.232403665278252	0.228760733865707	244.861203124815	0.0114722099080792	-0.368880035134294	0.142376550141727	244.882971782222	0.207085165918591	0.0837216862650925	0.553587966672314	NA	NA	NA	NA
245.010560493304	0.132575265100047	0.0200723214751792	0.254634611340699	244.923819071322	0.155383143516954	0.033605706273326	0.350796457353961	245.031647483607	0.192944967550302	-0.0470875100218242	0.394703422817913	244.959121513333	-0.00342436304712209	-0.310892645941706	0.256671517348522	244.961273808715	-0.0372007066966837	-0.574664812872292	0.168578120311853	244.982984202963	0.202876435421846	0.0664940805019381	0.531284277778787	NA	NA	NA	NA
245.110625259673	0.132575265100047	0.0200723214751792	0.254634611340699	245.023838040119	0.179450786967365	0.0621371717199492	0.330761654743169	245.131746909836	0.21831962145567	0.077993597873686	0.394703422817913	245.059155331111	-0.0283002556183815	-0.352958364561217	0.256671517348522	245.061344492614	-0.083043450327198	-0.560650829689724	0.189708647024374	245.082996623704	0.199481321879818	0.0834458963649302	0.544543842292249	NA	NA	NA	NA
245.210690026042	0.125461741145221	-0.0121478211342465	0.260925315629831	245.123857008915	0.180303492794265	0.062732189672795	0.326506141393276	245.231846336066	0.211575405200077	0.0585302512781679	0.39738333026277	245.159189148889	-0.0591802749591567	-0.377361108413673	0.218901150342532	245.161415176514	-0.138662723412933	-0.608606308714895	0.174012341029724	245.183009044444	0.19061326603251	0.0834458963649302	0.518493371872833	NA	NA	NA	NA
245.310754792411	0.156371803093934	0.020463916367407	0.273732000500565	245.223875977712	0.172998855573162	-0.00807879780017345	0.325612322796002	245.331945762295	0.192296805664626	0.00739360731375396	0.352079247563964	245.259222966667	-0.0837684821979131	-0.375807370546674	0.218901150342532	245.261485860414	-0.172268895536265	-0.608379797302986	0.15113549283524	245.283021465185	0.184870277172939	0.0663517747858804	0.48914321996574	NA	NA	NA	NA
245.41081955878	0.143633714792837	-0.0175424073418547	0.265186444399633	245.323894946508	0.176010514540191	-0.00735774916173407	0.325612322796002	245.432045188525	0.188254851739725	0.00739360731375396	0.35121330565099	245.359256784444	-0.0727857147117744	-0.370752919216371	0.218870184687306	245.361556544313	-0.230788533687696	-0.611705227375272	0.178869466214845	245.383033885926	0.176819052707888	0.0663517747858804	0.438196903272926	NA	NA	NA	NA
245.510884325149	0.137758582813748	-0.012841272112233	0.245492851785235	245.423913915305	0.204774933498198	0.0598528785786014	0.326013483807338	245.532144614754	0.18437680629598	0.00488186008577188	0.344377503769082	245.459290602222	-0.031259612229677	-0.290434440248267	0.238299663238328	245.461627228213	-0.279092146364964	-0.638372213967718	0.167160765086318	245.483046306667	0.172647877656017	0.0596985006738789	0.397133858813588	NA	NA	NA	NA
245.610949091518	0.157951301049051	0.017610122824252	0.248966205742661	245.523932884101	0.183902761218938	0.0489965236179489	0.300655788620996	245.632244040984	0.178421769811123	0.00488186008577188	0.329769781674975	245.55932442	-0.0683180116023697	-0.299288842434304	0.212401142401063	245.561697912112	-0.273655521368131	-0.616420354934861	0.19283325617723	245.583058727407	0.164637310764666	0.0663517747858804	0.243796489408293	NA	NA	NA	NA
245.711013857887	0.17961038635127	0.111320786115419	0.245492851785235	245.623951852897	0.165661968084884	-0.00908345298348312	0.29231733674662	245.732343467213	0.172418181684345	0.00844345151201775	0.308803128025358	245.659358237778	-0.106128639360302	-0.427479682148639	0.128895553271485	245.661768596012	-0.33856792892497	-0.611705227375272	0.0512879346465114	245.683071148148	0.15729542400028	0.0845287837447172	0.229520078042105	NA	NA	NA	NA
245.811078624256	0.173640869439313	0.0985553063261275	0.264983573463044	245.723970821694	0.174986476179894	-0.00908345298348312	0.297944675581151	245.832442893443	0.167159953647151	0.00488186008577188	0.329090750856281	245.759392055556	-0.086185402548435	-0.258805696171207	0.10041439074018	245.761839279911	-0.371091059320472	-0.608379797302986	-0.146037434218475	245.783083568889	0.150399325423561	0.0828319365162384	0.222793774940899	NA	NA	NA	NA
245.911143390625	0.171440664586687	0.0262337794101689	0.247921881851748	245.82398979049	0.181385290766804	0.0174545879648552	0.321497792257604	245.932542319672	0.162952232127194	-0.0378986876575184	0.324156475515022	245.859425873333	-0.0830981667905598	-0.252076997052213	0.100323517750851	245.861909963811	-0.36488718877973	-0.638372213967718	-0.142512060804755	245.88309598963	0.149173564872997	0.0845287837447172	0.229520078042105	NA	NA	NA	NA
246.011208156994	0.132115708293358	0.00994718286187302	0.241844461789141	245.924008759287	0.187457231084445	0.0432049635303503	0.321497792257604	246.032641745902	0.143128891741414	-0.0567425648883793	0.307050700623998	245.959459691111	-0.0801156781534145	-0.257110541740704	0.10041439074018	245.96198064771	-0.359582048826765	-0.631399394235189	-0.110423511180263	245.98310841037	0.148832044072872	0.0837216862650925	0.229520078042105	NA	NA	NA	NA
246.111272923363	0.12293509652326	0.00994718286187302	0.242485435092995	246.024027728083	0.186172191727027	0.0426226352185216	0.321497792257604	246.132741172131	0.138541329441994	-0.0560874968739988	0.308803128025358	246.059493508889	-0.0743173783530427	-0.245036596428741	0.120505273421564	246.06205133161	-0.356829972057381	-0.608508185025162	-0.0818488842616556	246.083120831111	0.148643022491997	0.0828319365162384	0.229520078042105	NA	NA	NA	NA
246.211337689732	0.122540065516138	0.00994718286187302	0.242186879619205	246.12404669688	0.190630397420361	0.0688958641908693	0.321497792257604	246.232840598361	0.040976106101445	-0.0678360094165016	0.240549419105033	246.159527326667	-0.0649267531699612	-0.252076997052213	0.129495020410843	246.16212201551	-0.311154433645523	-0.608508185025162	0.0722108650895976	246.183133251852	0.147938365003133	0.0828319365162384	0.234088681458379	NA	NA	NA	NA
246.311402456101	0.12240950816468	0.00994718286187302	0.242186879619205	246.224065665676	0.191172635259877	0.0739085981481358	0.319935794911537	246.33294002459	0.03946203897972	-0.0785136493619555	0.229003417931191	246.259561144444	-0.0530608557251491	-0.26512992093119	0.130623060903366	246.262192699409	-0.243622715755773	-0.573664275378189	0.0765561611732474	246.283145672593	0.146930345520146	0.0837216862650925	0.240632079343677	NA	NA	NA	NA
246.41146722247	0.0802126656255245	0.00950551836460894	0.201523288803129	246.324084634473	0.18315733279791	0.0373607565069129	0.305460433824266	246.43303945082	0.00646118881535263	-0.0810715267965952	0.121734334961277	246.359594962222	-0.0369361048383677	-0.246895019533528	0.154032788952528	246.362263383309	-0.185919180792387	-0.473683221444773	0.0947945899117439	246.383158093333	0.145836074454555	0.0744884917498022	0.240632079343677	NA	NA	NA	NA
246.511531988839	0.0786593296231726	0.00950551836460894	0.200665524636148	246.424103603269	0.171687655447903	0.0242909143529456	0.296562083882346	246.533138877049	0.00368608651362527	-0.0810715267965952	0.109651228292943	246.45962878	-0.0271966401182982	-0.233245769611304	0.168044349899956	246.462334067208	-0.144750463651252	-0.417559058235943	0.1604544944241	246.483170514074	0.145376040883634	0.062855204454629	0.235171093964057	NA	NA	NA	NA
246.611596755208	0.0623360660097756	0.00950551836460894	0.160701781053421	246.524122572065	0.160830686286257	0.0242881608653955	0.288958325042649	246.633238303279	-0.00375130275911389	-0.0786056049498137	0.109651228292943	246.559662597778	-0.0133202445630816	-0.222369390023379	0.17409740111175	246.562404751108	-0.102018897102111	-0.362242581780237	0.188472938400749	246.583182934815	0.145004982506733	0.0663517747858804	0.240390240833584	NA	NA	NA	NA
246.711661521577	0.0607102954303326	0.00950551836460894	0.15688497319047	246.624141540862	0.157997123326222	0.0242881608653955	0.314611839968625	246.733337729508	-0.00544086930019757	-0.0770985751021138	0.107227981111824	246.659696415556	0.00470431682993616	-0.195092897796323	0.17409740111175	246.662475435007	-0.0947884697252148	-0.362242581780237	0.167431035169031	246.683195355556	0.144314387020778	0.062855204454629	0.240632079343677	NA	NA	NA	NA
246.811726287946	0.0607451493232916	0.00976874709295344	0.15688497319047	246.724160509658	0.143040878861978	0.00322569534065001	0.292502644755628	246.833437155738	-0.00782716547216772	-0.0788436612275381	0.101305457089013	246.759730233333	0.0347185911166663	-0.166097999882427	0.17409740111175	246.762546118907	-0.0515658984794054	-0.368880035134294	0.223857549747986	246.783207776296	0.14281764650349	0.0491584455983561	0.243796489408293	NA	NA	NA	NA
246.911791054315	0.0602864837527277	0.00994718286187302	0.157435166824271	246.824179478455	0.137310294916507	0.0040490140241024	0.299175246274398	246.933536581967	-0.0112575393922083	-0.0770985751021138	0.101857902283161	246.859764051111	0.0636166933288833	-0.0863398088627238	0.174594798232909	246.862616802806	-0.0334344808256019	-0.360904789298747	0.264419028252994	246.883220197037	0.139443143005067	0.0246454075295929	0.243796489408293	NA	NA	NA	NA
247.011855820685	0.0591274799937734	0.00976874709295344	0.157435166824271	246.924198447251	0.131193586253854	0.00173434268843187	0.299175246274398	247.033636008197	-0.0140192830347222	-0.0788436612275381	0.0968157680756558	246.959797868889	0.066917941757065	-0.0863398088627238	0.17409740111175	246.962687486706	-0.0267580696716259	-0.377752621918032	0.265962182234359	246.983232617778	0.135882790373183	0.00137750061252781	0.240632079343677	NA	NA	NA	NA
247.111920587054	0.0546216924023048	0.00659564820356928	0.157651922495187	247.024217416048	0.121500569140362	-0.00570900511147743	0.296480291079172	247.133735434426	-0.0180361325959078	-0.0813075792450511	0.0944875476335638	247.059831686667	0.0712263822244558	-0.0832284867466966	0.174295623401179	247.062758170606	-0.0140746927034877	-0.368880035134294	0.293615092035467	247.083245038518	0.13321054915822	-0.019215343691836	0.229520078042105	NA	NA	NA	NA
247.211985353423	0.053821659015217	0.00581673177789244	0.157435166824271	247.124236384844	0.118889743621316	-0.0125205028049514	0.291091821911311	247.233834860656	-0.0207745195900281	-0.0813075792450511	0.0937964537813151	247.159865504444	0.0738554402866552	-0.0832284867466966	0.17409740111175	247.162828854505	0.0317507975621472	-0.362242581780237	0.339505237598251	247.183257459259	0.131673905211895	-0.0182628490997598	0.240632079343677	NA	NA	NA	NA
247.312050119792	0.0329561474316956	-0.0156031513158136	0.0715836002685152	247.22425535364	0.109858656349617	-0.0116714368788731	0.290797695270191	247.333934286885	-0.0233221728178419	-0.0967365215924474	0.0683139763688734	247.259899322222	0.0774129382643877	-0.0832284867466966	0.174295623401179	247.262899538405	0.0552537257556457	-0.347604339789009	0.358327022500118	247.28326988	0.12871052530826	-0.0250839404745901	0.243796489408293	NA	NA	NA	NA
247.412114886161	0.0293671210381282	-0.00605817554460175	0.0683941837472687	247.324274322437	0.10024222197975	-0.0116714368788731	0.291091821911311	247.434033713115	-0.0261231866058575	-0.0991092847304791	0.056373293693428	247.35993314	0.0812475889768133	-0.0514046679574574	0.198920495755482	247.362970222304	0.133935392712782	-0.137786963419867	0.426450947413804	247.383282300741	0.127097565497914	-0.0444182605125552	0.229520078042105	NA	NA	NA	NA
247.51217965253	0.0292692464168011	-0.00613084080059617	0.0683941837472687	247.424293291233	0.0754186979011482	-0.0102120581224642	0.168031157065834	247.534133139344	-0.0281596017512776	-0.0991092847304791	0.0482156711120657	247.459966957778	0.0865111877955325	-0.0455320018158359	0.198920495755482	247.463040906204	0.182155099225297	-0.144282426187763	0.461432285634666	247.483294721481	0.123398464056808	-0.0567220596411699	0.228833136523293	NA	NA	NA	NA
247.612244418899	0.0292153591657204	-0.00698112991009886	0.0679237836226788	247.52431226003	0.0728140291253364	-0.0116714368788731	0.158013634017534	247.634232565574	-0.031114277457577	-0.0920078215623076	0.0441048020375175	247.560000775556	0.0920742638184624	-0.0316083392076016	0.1983565261568	247.563111590103	0.2295484117394	0.00589953235096377	0.469684802397841	247.583307142222	0.108748288615004	-0.0934459668497894	0.243796489408293	NA	NA	NA	NA
247.712309185268	0.0259822316719981	-0.0204681893676642	0.0679237836226788	247.624331228826	0.0691363160397083	-0.00570900511147743	0.156967200592333	247.734331991803	-0.0413303651121237	-0.131188230197798	0.038637867704285	247.660034593333	0.0953210721363933	-0.0179248250148755	0.19936442125404	247.663182274003	0.272828961926372	0.0696558087797753	0.45273437724532	247.683319562963	0.0948047446946445	-0.141023793256923	0.243796489408293	NA	NA	NA	NA
247.812373951637	0.0228927619019318	-0.0324883706523969	0.0689464272125661	247.724350197623	0.0597714701488292	-0.0283830288075901	0.155699564373324	247.834431418033	-0.0444058859104853	-0.131188230197798	0.038637867704285	247.760068411111	0.100738133673226	-0.00116259394320184	0.199093700309626	247.763252957902	0.273217552542176	0.0643410460399397	0.461432285634666	247.783331983704	0.0751667766256609	-0.200854189580799	0.240632079343677	NA	NA	NA	NA
247.912438718006	0.0108024431652333	-0.0596825089343396	0.0542483751833043	247.824369166419	0.0564582411150849	-0.0346486071340068	0.157153587426924	247.934530844262	-0.0460644488267367	-0.131188230197798	0.038637867704285	247.860102228889	0.102172002838236	0.00191471933449089	0.19936442125404	247.863323641802	0.261282115630083	0.0230661913442874	0.448186185133836	247.883344404444	0.0419054648074051	-0.250769948047577	0.228833136523293	NA	NA	NA	NA
248.012503484375	0.00929446171064312	-0.0598142448273254	0.0521311280746937	247.924388135215	0.0471405899186445	-0.0553744692224136	0.152386808642016	248.034630270492	-0.0469557735337275	-0.131825803033603	0.0380525079117809	247.960136046667	0.101470470562124	0.00191471933449089	0.199787457326174	247.963394325702	0.225821565380497	-0.0128680650707057	0.448186185133836	247.983356825185	0.0257783561561233	-0.250769948047577	0.228833136523293	NA	NA	NA	NA
248.112568250744	0.00780465063483211	-0.0596825089343396	0.0505688661707483	248.024407104012	0.042969198430513	-0.0659136495963504	0.143067825449799	248.134729696721	-0.0474282074793538	-0.139074639179231	0.0305485342195908	248.060169864444	0.101367216446081	0.00142054904949718	0.199787457326174	248.063465009601	0.214332041114579	-0.0108222916992831	0.45273437724532	248.083369245926	0.00637796412424411	-0.256641826742557	0.228833136523293	NA	NA	NA	NA
248.212633017113	0.00703976688315595	-0.0598142448273254	0.0498647929281329	248.124426072808	0.0394182189453982	-0.0668170420052533	0.142444144161255	248.234829122951	-0.0478270125217926	-0.139074639179231	0.0305485342195908	248.160203682222	0.101367216446081	0.00142054904949718	0.199787457326174	248.163535693501	0.197022060595226	-0.0242544096068078	0.43701864046875	248.183381666667	-0.0212346052868058	-0.263606984615142	0.232269025631012	NA	NA	NA	NA
248.312697783482	0.00655316468590141	-0.0596825089343396	0.0498647929281329	248.224445041605	0.0355363931633271	-0.0700158221727984	0.140636629522058	248.33492854918	-0.0479141515511061	-0.139074639179231	0.0305485342195908	248.2602375	0.101041093905747	0.00191471933449089	0.199787457326174	248.2636063774	0.187862930661774	-0.0242544096068078	0.437249306955026	248.283394087407	-0.0404590476274315	-0.299021625872734	0.201696565655376	NA	NA	NA	NA
248.412762549851	0.00604493966873741	-0.0598142448273254	0.0502948457436899	248.324464010401	0.0331653684820502	-0.070401942615714	0.140495628349972	248.43502797541	-0.0479141515511061	-0.139074639179231	0.0305485342195908	248.360271317778	0.100608568760562	0.00191471933449089	0.199787457326174	248.3636770613	0.17464454760342	-0.0242544096068078	0.441089711443433	248.383406508148	-0.0580701855691231	-0.29807980527817	0.186737265126089	NA	NA	NA	NA
248.51282731622	0.00601368685589962	-0.0598142448273254	0.0502948457436899	248.424482979198	0.0211282479618889	-0.070401942615714	0.12308195301525	248.535127401639	-0.0478586762710916	-0.139074639179231	0.0305485342195908	248.460305135556	0.100523347156588	0.00142054904949718	0.199787457326174	248.463747745199	0.160660920236771	-0.0273614926476909	0.423299309312869	248.483418928889	-0.0731932672454551	-0.283832078922795	0.186737265126089	NA	NA	NA	NA
248.612892082589	0.00600014453460699	-0.0598142448273254	0.0502948457436899	248.524501947994	0.0026358117164784	-0.0818686912613782	0.0796720668902626	248.635226827869	-0.0478586762710916	-0.139074639179231	0.0305485342195908	248.560338953333	0.100491458539954	0.00142054904949718	0.199787457326174	248.563818429099	0.139291272982324	-0.0329086260223667	0.363209664434426	248.58343134963	-0.0878656621979388	-0.299021625872734	0.16130582902578	NA	NA	NA	NA
248.712956848958	0.0103887562776884	-0.0675278658314341	0.0654357920054473	248.62452091679	0.00149149932288597	-0.0833599873849622	0.0759000352131859	248.735326254098	-0.00874838618128745	-0.129961095939203	0.136846738481368	248.660372771111	0.103099522237722	-0.0024824847652502	0.199787457326174	248.663889112999	0.131756453968071	-0.0242544096068078	0.346201984494126	248.68344377037	-0.0948111552284944	-0.314424268538709	0.0814864836603208	NA	NA	NA	NA
248.813021615327	0.0164263259129845	-0.0627358423023318	0.114929963468217	248.724539885587	0.00417034137886865	-0.0818686912613782	0.0876421718648768	248.835425680328	0.00112109721517214	-0.129961095939203	0.142387514676857	248.760406588889	0.112055749266005	-0.0476893186071543	0.20488331681619	248.763959796898	0.139864451015787	-0.0329086260223667	0.361848394192737	248.783456191111	-0.093455061667439	-0.312711135851615	0.0851861506847359	NA	NA	NA	NA
248.913086381696	0.0302578651030785	-0.0627358423023318	0.130453554362841	248.824558854383	0.00835920365674606	-0.09472724637161	0.104927194949443	248.935525106557	0.0297875407361945	-0.120697063970347	0.15513796114755	248.860440406667	0.127747459791736	-0.00536781340042577	0.363545768293495	248.864030480798	0.147658031336447	-0.0369911171634961	0.394743546639368	248.883468611852	-0.0859963925571096	-0.285598534074561	0.176871055757326	NA	NA	NA	NA
249.013151148065	0.0516263939403575	-0.0494083571223106	0.148499525480912	248.92457782318	0.0134834868150215	-0.0827546712689364	0.140377466910881	249.035624532787	0.0349461686699959	-0.0935363052203234	0.182386656243877	248.960474224444	0.138924490128609	-0.00466603620774336	0.369642056313185	248.964101164697	0.165844772352267	-0.0482460149314777	0.503241997384907	248.983481032593	-0.0787481532567699	-0.263606984615142	0.202286822243366	NA	NA	NA	NA
249.113215914434	0.0552005219576423	-0.0513015045370006	0.14522405765757	249.024596791976	0.0206289623216205	-0.0833599873849622	0.148917418877881	249.135723959016	0.0442035383962649	-0.0764899952386172	0.191450559376097	249.060508042222	0.145423044946873	0.00361906610600049	0.38831394682326	249.064171848597	0.175413878118702	-0.0482460149314777	0.614676962644985	249.083493453333	-0.0693420786537198	-0.25688476077424	0.202286822243366	NA	NA	NA	NA
249.213280680804	0.0589788680548467	-0.0505850749767928	0.14522405765757	249.124615760773	0.0297545836979597	-0.0814682951210957	0.164929597614878	249.235823385246	0.0516468028321641	-0.0764899952386172	0.182386656243877	249.16054186	0.152052120072104	0.0234466202484534	0.408848824218964	249.164242532496	0.232307502209005	-0.0273614926476909	0.683747783023713	249.183505874074	-0.0606429243162751	-0.247526568606052	0.202707869439628	NA	NA	NA	NA
249.313345447173	0.061352644964961	-0.0344531892818423	0.159206516164228	249.224634729569	0.0481913960835467	-0.0833599873849622	0.170783421416926	249.335922811475	0.0295025878763592	-0.389407256047599	0.181400529497325	249.260575677778	0.159140103797523	0.0245718358559166	0.405430849637805	249.264313216396	0.24386886749312	-0.0273614926476909	0.683747783023713	249.283518294815	-0.0532859039513602	-0.241240628953926	0.202286822243366	NA	NA	NA	NA
249.413410213542	0.0695299585629671	0.00976874709295344	0.144654180877116	249.324653698366	0.0572409626994476	-0.0814682951210957	0.176308152562902	249.436022237705	0.0304309026957896	-0.389407256047599	0.181400529497325	249.360609495556	0.162390550596587	0.0348744224543748	0.405430849637805	249.364383900295	0.324708656536275	-0.0242544096068078	0.755987731094473	249.383530715556	-0.0507230358556386	-0.236521828830969	0.202707869439628	NA	NA	NA	NA
249.513474979911	0.0700972104078255	0.0115106489597683	0.145175718008825	249.424672667162	0.0669230077132802	-0.0720938033125994	0.186425168831779	249.536121663934	0.0314851067357947	-0.389407256047599	0.181400529497325	249.460643313333	0.166224078332576	0.0348744224543748	0.408848824218964	249.464454584195	0.340419626940695	-0.0242544096068078	0.759887541156205	249.483543136296	-0.0477927310160833	-0.234592353617651	0.202707869439628	NA	NA	NA	NA
249.61353974628	0.0701129426338551	0.00976874709295344	0.143433076769829	249.524691635958	0.0974565087844588	0.0155703659929781	0.186425168831779	249.636221090164	0.00101194581634967	-0.389407256047599	0.181400529497325	249.560677131111	0.1682266402173	0.0355222746485518	0.405430849637805	249.564525268095	0.444550760688607	0.0257210147092224	0.761567672090302	249.583555557037	-0.0506980150035404	-0.241240628953926	0.202286822243366	NA	NA	NA	NA
249.713604512649	-0.0359446131609813	-0.395351765779363	0.161491596869177	249.624710604755	0.0983742983310928	0.0206296955207374	0.186425168831779	249.736320516393	-0.0892511194864259	-0.585141223417453	0.162167858306522	249.660710948889	0.169430956756055	0.0350322514531668	0.408848824218964	249.664595951994	0.493360443321032	0.273694622874974	0.793036544991075	249.683567977778	-0.0520632698289723	-0.244328589253226	0.202707869439628	NA	NA	NA	NA
249.813669279018	-0.0384523952474227	-0.39702928909604	0.161491596869177	249.724729573551	0.0979447954409032	0.0160699143290139	0.186425168831779	249.836419942623	-0.156206028322881	-0.734049591111827	0.162167858306522	249.760744766667	0.166466290288487	0.0365898223706267	0.420692296693534	249.764666635894	0.497459185720571	0.270894514067586	0.772289398404638	249.783580398518	-0.0581308782570698	-0.244328589253226	0.217652445703295	NA	NA	NA	NA
249.913734045387	-0.0453981769157552	-0.39702928909604	0.161491596869177	249.824748542348	0.0958125503043869	0.0104633533204666	0.186425168831779	249.936519368852	-0.164967348361134	-0.734049591111827	0.162167858306522	249.860778584444	0.160389770261876	0.0350322514531668	0.446047948067637	249.864737319793	0.49638338588048	0.270894514067586	0.77946584662976	249.883592819259	-0.0621702771898484	-0.25688476077424	0.209997850051171	NA	NA	NA	NA
250.013798811756	-0.113915211757783	-0.410698251830918	0.153248203037576	249.924767511144	0.0468132275663503	-0.19283480464404	0.186425168831779	250.036618795082	-0.290179391472913	-0.752790176706394	0.165253270216763	249.960812402222	0.152452813037447	0.025242317283055	0.50531780385719	249.964808003693	0.492600170316354	0.273694622874974	0.790679749163531	249.98360524	-0.0660789545342286	-0.25688476077424	0.216408902092857	NA	NA	NA	NA
250.113863578125	-0.159337375269883	-0.417697322839733	0.15116363336382	250.024786479941	0.0440109737336343	-0.193058365861276	0.195660514579988	250.136718221311	-0.29236644508535	-0.752790176706394	0.165253270216763	250.06084622	0.137779553518736	-0.12578271952584	0.364554013226304	250.064878687592	0.487133366872364	0.256519076563937	0.791758156015938	250.083617660741	-0.0726732259798113	-0.281730819858082	0.216408902092857	NA	NA	NA	NA
250.213928344494	-0.16415923411971	-0.425307928753515	0.15116363336382	250.124805448737	0.0414738895141238	-0.211569999031812	0.186425168831779	250.236817647541	-0.374381933299506	-0.758248739237674	0.13429922268472	250.160880037778	0.129975962847797	-0.149644399186055	0.325200797049558	250.164949371492	0.482468376925159	0.253047718928209	0.812438587798148	250.183630081481	-0.0802827741990964	-0.312711135851615	0.217652445703295	NA	NA	NA	NA
250.313993110863	-0.188361288492364	-0.458612273692864	0.0576433068302427	250.224824417533	0.00721530359724547	-0.222523607770108	0.180192935404432	250.33691707377	-0.408196254682622	-0.773271015049073	0.13351971844567	250.260913855556	0.120998163569368	-0.149499993247702	0.316750724507593	250.265020055391	0.474956510148328	0.223417893716973	0.824736075750206	250.283642502222	-0.0950853409115714	-0.398533043097824	0.199239135901069	NA	NA	NA	NA
250.414057877232	-0.193201685788227	-0.449688541451792	0.0365140617038141	250.32484338633	-0.0297903100635757	-0.247290235732406	0.152553587026389	250.4370165	-0.482167877192992	-0.779055190953904	0.133121517234041	250.360947673333	0.11202149097089	-0.150634580761471	0.289084191038991	250.365090739291	0.46801799085576	0.180355768076088	0.804213610606707	250.383654922963	-0.110529756961774	-0.507851306301405	0.0824493343530571	NA	NA	NA	NA
250.514122643601	-0.285878802113754	-0.449688541451792	-0.0364272105157973	250.424862355126	-0.095739785169211	-0.286293390104522	0.14631578040638	250.537115926229	-0.512654819932353	-0.789255647090227	-0.129297819290682	250.460981491111	0.104241346464663	-0.155056386704225	0.266326524975937	250.465161423191	0.424507989794399	0.0198975503327045	0.760241185789289	250.483667343704	-0.121653714968392	-0.463312869570345	0.0851861506847359	NA	NA	NA	NA
250.61418740997	-0.317757897299206	-0.439014476142578	-0.20508207464144	250.524881323923	-0.158056390956804	-0.311848084741257	0.0576377755002033	250.637215352459	-0.51288460044962	-0.789255647090227	-0.129297819290682	250.561015308889	0.103700606845765	-0.153592919556648	0.266326524975937	250.56523210709	0.383822860175904	0.0198975503327045	0.735390409323647	250.583679764444	-0.124614999630236	-0.455700794768739	0.0814864836603208	NA	NA	NA	NA
250.714252176339	-0.317541935148388	-0.439014476142578	-0.202909212971878	250.624900292719	-0.22780886090431	-0.311130137738931	-0.162887888531701	250.737314778688	-0.482284702663837	-0.765852403443577	-0.0913859983989231	250.661049126667	0.103219378527718	-0.150634580761471	0.265630313185741	250.66530279099	0.362380129480191	0.0198975503327045	0.722653675980607	250.683692185185	-0.117183277668722	-0.458937984445952	0.107546757520135	NA	NA	NA	NA
250.814316942708	-0.263630211818911	-0.389931268074022	-0.0891240181409136	250.724919261516	-0.228839171444976	-0.307514701184153	-0.162887888531701	250.837414204918	-0.480594755136958	-0.766443414505302	-0.0932730256533372	250.761082944444	0.10381873546942	-0.150634580761471	0.266326524975937	250.765373474889	0.316205907263629	-0.0297583711191694	0.678070835809109	250.783704605926	-0.109106163096292	-0.456340492030906	0.13519613183824	NA	NA	NA	NA
250.914381709077	-0.263003083711888	-0.389931268074022	-0.0891240181409136	250.824938230312	-0.228839171444976	-0.307514701184153	-0.162887888531701	250.937513631148	-0.480029498858233	-0.766443414505302	-0.0932730256533372	250.861116762222	0.108234642748908	-0.150634580761471	0.280470700676184	250.865444158789	0.304551408076774	-0.0297583711191694	0.678070835809109	250.883717026667	-0.102038074096925	-0.463312869570345	0.147419595506924	NA	NA	NA	NA
251.014446475446	-0.261763868174153	-0.389931268074022	-0.0891240181409136	250.924957199108	-0.228839171444976	-0.307514701184153	-0.162887888531701	251.037613057377	-0.479767431059254	-0.766443414505302	-0.0932730256533372	250.96115058	0.121131170292555	-0.150634580761471	0.323460542004059	250.965514842688	0.281775811615212	-0.0297583711191694	0.67898462225582	250.983729447407	-0.0917022818857677	-0.456340492030906	0.161471575718811	NA	NA	NA	NA
251.114511241815	-0.259603313511746	-0.389931268074022	-0.0891240181409136	251.024976167905	-0.228839171444976	-0.307514701184153	-0.162887888531701	251.137712483607	-0.430891724289732	-0.780463884808393	-0.0643793598725313	251.061184397778	0.137834359778406	-0.166391964656599	0.378283928432056	251.065585526588	0.265944929992246	-0.0992006041058697	0.64630279595187	251.083741868148	-0.0795341506453535	-0.458937984445952	0.167844361169555	NA	NA	NA	NA
251.214576008185	-0.257647447099803	-0.389931268074022	-0.0891240181409136	251.124995136701	-0.228839171444976	-0.307514701184153	-0.162887888531701	251.237811909836	-0.338384161394497	-0.737824550888871	-0.00564484544173455	251.161218215556	0.146557376390635	-0.164828928346043	0.40795718880732	251.165656210487	0.184690938631173	-0.237948273376816	0.573234289590756	251.183754288889	-0.0401382623532728	-0.422135299026891	0.206788626745102	NA	NA	NA	NA
251.314640774554	-0.25307492078564	-0.389931268074022	-0.0891240181409136	251.225014105498	-0.228460557925986	-0.307304753313374	-0.162887888531701	251.337911336066	-0.337648719778127	-0.738950771387362	-0.00564484544173455	251.261252033333	0.166892137392785	-0.1207314165793	0.49699659431729	251.265726894387	0.173209567000006	-0.262683697337486	0.589437482868607	251.28376670963	-0.0328845359619123	-0.422135299026891	0.202135003415847	NA	NA	NA	NA
251.414705540923	-0.228470295391558	-0.3851223762004	-0.0940829731837272	251.325033074294	-0.22643496898831	-0.301383070681524	-0.156836267777213	251.438010762295	-0.329666465179718	-0.700887071298434	-0.000921826472109089	251.361285851111	0.17675496137007	-0.137906700785147	0.49637185531376	251.365797578287	0.1641632205486	-0.370755709236309	0.561814676871858	251.38377913037	-0.0152090574538742	-0.399129007096595	0.200354221039606	NA	NA	NA	NA
251.514770307292	-0.195077091032713	-0.312632665778998	-0.0885193557475779	251.425052043091	-0.223223156087083	-0.297753125660505	-0.153907481898715	251.538110188525	-0.245384278038087	-0.650070816149201	0.0350282109026431	251.461319668889	0.183598117847577	-0.130105390375359	0.502200713529615	251.465868262186	0.156189611527614	-0.433841747242085	0.573234289590756	251.483791551111	0.0165373812505453	-0.185227029842432	0.21247812540102	NA	NA	NA	NA
251.614835073661	-0.18762364347278	-0.260340522928383	-0.0940829731837272	251.525071011887	-0.219966657837894	-0.289930867563963	-0.15125687190468	251.638209614754	-0.185891344568408	-0.612510663907704	0.0417961127213411	251.561353486667	0.22150165394937	0.0530110218680488	0.516928421407795	251.565938946086	0.144979075996613	-0.468494902713524	0.561814676871858	251.583803971852	0.0286488365317158	-0.149512919263661	0.195023785113499	NA	NA	NA	NA
251.71489984003	-0.182475923779037	-0.273561401398482	-0.067929203381922	251.625089980683	-0.213913496854445	-0.281029391563979	-0.15125687190468	251.738309040984	-0.117388758350728	-0.364895279879575	0.0347896166346506	251.661387304444	0.225115208482251	0.0530110218680488	0.502200713529615	251.666009629985	0.0745694260054053	-0.564347686972574	0.300570629538321	251.683816392593	0.0394039632688325	-0.130829182488059	0.179758361451454	NA	NA	NA	NA
251.814964606399	-0.138731499981114	-0.25204871178647	0.0620049009691816	251.72510894948	-0.211991939762924	-0.284679844578541	-0.15125687190468	251.838408467213	-0.0552069057280398	-0.328293480134076	0.140346813708434	251.761421122222	0.226184139830739	0.0517784305363748	0.494796066185442	251.766080313885	0.0625061049716932	-0.551733163153794	0.300570629538321	251.783828813333	0.0438031249005253	-0.130829182488059	0.180274572712311	NA	NA	NA	NA
251.915029372768	-0.0780647676466505	-0.243237041018981	0.071021878854875	251.825127918276	-0.210508991168642	-0.270642537623901	-0.134185407917085	251.938507893443	-0.0153147424184881	-0.229144933355656	0.140264959303515	251.86145494	0.216044308749727	0.0506826848984276	0.568113791337972	251.866150997784	0.0207743947998971	-0.555736294456504	0.300570629538321	251.883841234074	0.0450589880221109	-0.13287697057437	0.180274572712311	NA	NA	NA	NA
252.015094139137	-0.0775750049402469	-0.243237041018981	0.071021878854875	251.925146887073	-0.184799080616904	-0.281813842594321	0.0403252838178368	252.038607319672	-0.00922881471967226	-0.229144933355656	0.140346813708434	251.961488757778	0.205256064466209	-0.152515848926011	0.49699659431729	251.966221681684	0.00430441544848723	-0.567898510299442	0.300570629538321	251.983853654815	0.0485460032570667	-0.130829182488059	0.179758361451454	NA	NA	NA	NA
252.115158905506	-0.0775750049402469	-0.243237041018981	0.071021878854875	252.025165855869	-0.161512491504331	-0.284679844578541	0.0489746103810833	252.138706745902	0.00365719812006839	-0.229144933355656	0.140346813708434	252.061522575556	0.191890766534713	-0.158784665627284	0.49699659431729	252.066292365583	-0.0586809021247037	-0.581649651050214	0.31879961661604	252.083866075556	0.0505990811350413	-0.12041112471499	0.19089446712432	NA	NA	NA	NA
252.215223671875	-0.0775750049402469	-0.243237041018981	0.071021878854875	252.125184824666	-0.15985748170014	-0.284679844578541	0.0489746103810833	252.238806172131	0.0331562204149305	-0.231856960981023	0.162612010556526	252.161556393333	0.175598667397516	-0.159438087858269	0.49699659431729	252.166363049483	-0.0994023733747526	-0.592365504445919	0.29843671278265	252.183878496296	0.0528691444484707	-0.12041112471499	0.19089446712432	NA	NA	NA	NA
252.315288438244	-0.0624172079707197	-0.243237041018981	0.071021878854875	252.225203793462	-0.112809168143412	-0.262907626489702	0.0805395811385833	252.338905598361	0.0716671368166536	-0.0428341335446999	0.174190495003286	252.261590211111	0.161342623152718	-0.168665188772524	0.485968999941685	252.266433733383	-0.110216556612653	-0.585241941406741	0.29843671278265	252.283890917037	0.054598460851746	-0.12041112471499	0.191642460076587	NA	NA	NA	NA
252.415353204613	0.0257015596926549	-0.225312018506831	0.210729048946825	252.325222762259	-0.110122855389606	-0.256558693549678	0.0873689133904273	252.43900502459	0.0777995095890468	-0.00835943595711774	0.174190495003286	252.361624028889	0.133280806462557	-0.172397736480201	0.469257866460253	252.366504417282	-0.119551185493498	-0.509540474817767	0.29843671278265	252.383903337778	0.0558714789759313	-0.12041112471499	0.19089446712432	NA	NA	NA	NA
252.515417970982	0.0257015596926549	-0.225312018506831	0.210729048946825	252.425241731055	-0.108295136636311	-0.258028898333789	0.0873689133904273	252.53910445082	0.0791636118234111	-0.00772461100215302	0.16967213901231	252.461657846667	0.103156162111692	-0.183070266741258	0.43443062491854	252.466575101182	-0.164264665615866	-0.354168938571286	0.296213894438694	252.483915758518	0.0571294054868925	-0.110306999800394	0.185221672003335	NA	NA	NA	NA
252.615482737351	0.068209934925851	-0.140252999282921	0.210729048946825	252.525260699851	-0.033213721736446	-0.238441333010099	0.111608772582031	252.639203877049	0.0791636118234111	-0.00772461100215302	0.16967213901231	252.561691664444	0.0737791239017921	-0.184193059877794	0.339375375600332	252.566645785081	-0.167039168346079	-0.356223521267877	0.223520104819138	252.583928179259	0.0565647302398805	-0.0960541097726244	0.18453091793995	NA	NA	NA	NA
252.71554750372	0.155463695184391	0.0124792039784403	0.370471037946046	252.625279668648	0.0371433032027369	-0.0336349242736736	0.106339479883819	252.739303303279	0.10880032069508	-0.0063290106220957	0.219496892056259	252.661725482222	0.0487011260356765	-0.220817536759486	0.218357101885101	252.666716468981	-0.166784236764808	-0.349596091856969	0.167049317214019	252.6839406	0.0576340550270278	-0.0816252059213547	0.198376912869935	NA	NA	NA	NA
252.815612270089	0.185260887220951	0.0227417012077553	0.370471037946046	252.725298637444	0.0456621848005961	-0.0275715699338177	0.12770819125585	252.839402729508	0.12024770793088	-0.00575542599664552	0.219496892056259	252.7617593	0.0416538145040239	-0.175385410962904	0.198920495755482	252.76678715288	-0.223386854801648	-0.356223521267877	-0.105189091763406	252.783953020741	0.0627475180081295	-0.0991319642336903	0.210694212331271	NA	NA	NA	NA
252.915677036458	0.185260887220951	0.0227417012077553	0.370471037946046	252.825317606241	0.0545432668828327	-0.0306166876482714	0.13724087179206	252.939502155738	0.306152945483195	0.0541605240167354	0.627214655912566	252.861793117778	0.0367298469272333	-0.175385410962904	0.183278466980655	252.86685783678	-0.221958821785068	-0.354168938571286	-0.100815764070034	252.883965441481	0.0660511572361968	-0.110306999800394	0.210764722117403	NA	NA	NA	NA
253.015741802827	0.206588605785581	0.0218907617945593	0.370471037946046	252.925336575037	0.0642542167569781	-0.0309778844004545	0.144604684937802	253.039601581967	0.349537917988451	0.0541605240167354	0.658803615479179	252.961826935556	0.0441984116064597	-0.170151477454069	0.199093700309626	252.966928520679	-0.218196542712183	-0.356223521267877	-0.0936823077649853	252.983977862222	0.0677082295439941	-0.080936084867714	0.243239108958042	NA	NA	NA	NA
253.115806569196	0.206588605785581	0.0218907617945593	0.370471037946046	253.025355543834	0.0754017703822717	-0.00939518380680698	0.161501877443372	253.139701008197	0.441351008397292	0.054448654559927	0.676150966817727	253.061860753333	0.052862540813581	-0.175385410962904	0.217751316115209	253.066999204579	-0.216731784608768	-0.356223521267877	-0.0865682310563473	253.083990282963	0.0694523345354387	-0.080936084867714	0.240968491852286	NA	NA	NA	NA
253.215871335565	0.23377382329818	0.0255753070021987	0.381760620666229	253.12537451263	0.0787069442658656	-0.00510561672466747	0.161569267689078	253.239800434426	0.452693351340411	0.054448654559927	0.684416622996009	253.161894571111	0.0658336345943001	-0.226732485814507	0.260627244443304	253.167069888479	-0.213184502026729	-0.349596091856969	-0.0612110847751797	253.184002703704	0.0715507607317618	-0.080936084867714	0.230389330132514	NA	NA	NA	NA
253.315936101934	0.265019017091926	0.0210436313004715	0.381760620666229	253.225393481426	0.0847413825164213	0.0125980611374392	0.160805371987809	253.339899860656	0.455890083900215	0.0541605240167354	0.684416622996009	253.261928388889	0.0742573772780313	-0.226732485814507	0.283608549159275	253.267140572378	-0.211564957011862	-0.349596091856969	-0.0529872077840534	253.284015124444	0.0727335126511894	-0.0746064959496928	0.23311767473818	NA	NA	NA	NA
253.416000868304	0.265019017091926	0.0210436313004715	0.381760620666229	253.325412450223	0.0864376656608207	0.0129613321772284	0.156817941043951	253.439999286885	0.473474918916902	0.0571431066801305	0.702282208339572	253.361962206667	0.0905568505438378	-0.220817536759486	0.459155487875789	253.367211256278	-0.208741288553313	-0.348009213434009	-0.0480155403709683	253.384027545185	0.0753023802379667	-0.0733868462028904	0.227035467117304	NA	NA	NA	NA
253.516065634673	0.290915613533508	0.152170188166998	0.381760620666229	253.425431419019	0.0886721355348801	0.0161081985277778	0.156096443538689	253.540098713115	0.478833595946894	0.0808926009421386	0.71318738219872	253.461996024444	0.119574998402136	-0.175385410962904	0.566620080463833	253.467281940177	-0.207695855184135	-0.349596091856969	-0.0476146810937392	253.484039965926	0.0768497941118628	-0.0709100424028246	0.23067636804157	NA	NA	NA	NA
253.616130401042	0.290915613533508	0.152170188166998	0.381760620666229	253.525450387816	0.0886200035228655	0.0164396953224594	0.155793035235892	253.640198139344	0.532949571079861	0.128750528468959	0.702282208339572	253.562029842222	0.133897894254033	-0.175385410962904	0.576929109639756	253.567352624077	-0.206444884626503	-0.349596091856969	-0.042970972126435	253.584052386667	0.0784581182332304	-0.0684662249009549	0.23311767473818	NA	NA	NA	NA
253.716195167411	0.272591287076379	-0.0326209169639895	0.392825884077949	253.625469356612	0.0889484373822649	0.0181312974147041	0.156096443538689	253.740297565574	0.561537769312517	0.34108763908259	0.704588086929522	253.66206366	0.159864818712601	-0.159438087858269	0.597159107724786	253.667423307976	-0.205063743918829	-0.349596091856969	-0.042970972126435	253.684064807407	0.0780458618748505	-0.0664261010456854	0.23311767473818	NA	NA	NA	NA
253.81625993378	0.283048483488203	-0.0196695307076559	0.421424256141783	253.725488325409	0.0875943092702002	0.0110754450891989	0.209475009487677	253.840396991803	0.561659138594005	0.34108763908259	0.704588086929522	253.762097477778	0.178744204576426	-0.155834652264405	0.597159107724786	253.767493991876	-0.193187039846468	-0.320729479299533	0.00951180716259159	253.784077228148	0.0737998822445408	-0.0684662249009549	0.23311767473818	NA	NA	NA	NA
253.916324700149	0.231960177214391	-0.0326209169639895	0.392825884077949	253.825507294205	0.088398480453708	-0.0379477264705902	0.19149745648068	253.940496418033	0.507301828480994	0.0540109780480236	0.712932215791651	253.862131295556	0.200168366242374	0.0106189855260643	0.597159107724786	253.867564675775	-0.176578743295174	-0.31983097361906	0.0512947764363024	253.884089648889	0.0701326513437649	-0.0709100424028246	0.232848060339779	NA	NA	NA	NA
254.016389466518	0.215841616612891	-0.0326209169639895	0.393349368155708	253.925526263001	0.0863947090016214	-0.0608697470998474	0.208048310279973	254.040595844262	0.507449279114244	0.0540109780480236	0.711690920889821	253.962165113333	0.200370793542352	0.00935412016445727	0.607513690677533	253.967635359675	-0.158576713157356	-0.31961857673089	0.0589833619285657	253.98410206963	0.0655089386760594	-0.0746064959496928	0.23311767473818	NA	NA	NA	NA
254.116454232887	0.217231021946556	-0.0326209169639895	0.398571563041862	254.025545231798	0.0601763581965055	-0.0687001466571239	0.21572378597954	254.140695270492	0.448055260631543	0.0203710353101539	0.698114102586486	254.062198931111	0.19841601914583	0.00935412016445727	0.620790158104273	254.067706043575	-0.149267033863532	-0.318757801370373	0.0655080091797707	254.08411449037	0.0630700978495392	-0.0746064959496928	0.23311767473818	NA	NA	NA	NA
254.216518999256	0.145131817135938	-0.0486221092829499	0.384550949599666	254.125564200594	0.051483825898286	-0.0671672997206458	0.219478169281347	254.240794696721	0.210213309169011	0.00791049752502983	0.634689365925904	254.162232748889	0.198921016575427	-0.0277829253304089	0.597159107724786	254.167776727474	-0.133940545713662	-0.305007487180496	0.0841767387254903	254.184126911111	0.0598098719091124	-0.0801894465120902	0.23311767473818	NA	NA	NA	NA
254.316583765625	0.11057715750428	-0.0495510808893453	0.379741651803729	254.225583169391	0.0462517828673313	-0.0685430810199304	0.221498201929721	254.340894122951	0.210252647311618	0.00791049752502983	0.634689365925904	254.262266566667	0.196516048678606	-0.0289731049410674	0.61759366879597	254.267847411374	-0.126149978691864	-0.293840070028905	0.0946391769804748	254.284139331852	0.056740035727836	-0.0797617281395072	0.23311767473818	NA	NA	NA	NA
254.416648531994	0.112930957245851	-0.0442532929572913	0.384550949599666	254.325602138187	0.0156098263689493	-0.0918721672427952	0.163167670047409	254.44099354918	0.21028759736862	0.00791049752502983	0.634689365925904	254.362300384444	0.195331667639385	-0.0289731049410674	0.61759366879597	254.367918095273	-0.0994022413570524	-0.284684451276418	0.0946391769804748	254.384151752593	0.0516881389326563	-0.0909441115772075	0.231906948441495	NA	NA	NA	NA
254.516713298363	0.0881722160858988	-0.0275549460149274	0.389609527190168	254.425621106984	-0.00166641010428174	-0.0826123550256764	0.107794494916354	254.54109297541	0.154767727893912	0.0203710353101539	0.435794888540008	254.462334202222	0.189325581916456	-0.0600405253485976	0.597159107724786	254.467988779173	-0.0911514599277647	-0.280802501153405	0.0955159816643536	254.484164173333	0.0472466412300817	-0.0909441115772075	0.23311767473818	NA	NA	NA	NA
254.616778064732	0.0222135107698671	-0.0365787907801952	0.0780069040702596	254.52564007578	0.0101614437264172	-0.0685430810199304	0.0760456647806184	254.641192401639	0.155083232214163	0.0212869865285027	0.435453436557253	254.56236802	0.177441380440948	-0.133183809218136	0.506920665358362	254.568059463072	-0.0326973637806965	-0.219362050793269	0.0946391769804748	254.584176594074	0.0436009563224063	-0.0994931954182962	0.223454006770381	NA	NA	NA	NA
254.716842831101	0.0234106060842133	-0.0354549618993367	0.0775362454197677	254.625659044577	0.00839060309999485	-0.0566399957523211	0.0723480670324793	254.741291827869	0.155054392142871	0.0212869865285027	0.435453436557253	254.662401837778	0.149850299218059	-0.138895329151909	0.378383592374284	254.668130146972	-0.0285767617922492	-0.212219274951741	0.0941470332056957	254.684189014815	0.0406303373305964	-0.0994931954182962	0.236511250015486	NA	NA	NA	NA
254.81690759747	0.0253061320835783	-0.0292791290088208	0.0813971020393976	254.725678013373	0.00977498477013595	-0.0514589794971901	0.0726276315466944	254.841391254098	0.12877781845686	0.0212869865285027	0.435453436557253	254.762435655556	0.128839897201922	-0.142134022920935	0.301320275019186	254.768200830871	-0.0273490801408272	-0.212219274951741	0.0939691231550378	254.784201435556	0.0350130364951218	-0.154170589930251	0.199987857896893	NA	NA	NA	NA
254.916972363839	0.0265968070412805	-0.0279176448065436	0.0813971020393976	254.825696982169	0.0114346665124086	-0.0514589794971901	0.0718762042224573	254.941490680328	0.12877781845686	0.0212869865285027	0.435453436557253	254.862469473333	0.121119596761615	-0.138895329151909	0.295212437239648	254.868271514771	-0.0265451060964353	-0.212219274951741	0.0943327564869632	254.884213856296	0.0280222500855709	-0.164262470466943	0.191642460076587	NA	NA	NA	NA
255.017037130208	0.0276411593949269	-0.0279176448065436	0.0806526798392033	254.925715950966	0.0130797004406639	-0.0505360493905831	0.0726276315466944	255.041590106557	0.128796771443801	0.0212869865285027	0.435453436557253	254.962503291111	0.122294093046548	-0.138895329151909	0.295212437239648	254.968342198671	-0.0261538759023917	-0.212219274951741	0.0946391769804748	254.984226277037	0.0195163043945425	-0.174358591694688	0.197769305144781	NA	NA	NA	NA
255.117101896577	0.0293432028470439	-0.0256459140354946	0.0806526798392033	255.025734919762	0.0161802788968259	-0.0492855684836813	0.0726276315466944	255.141689532787	0.0903630556321047	0.00707806252692184	0.377498036271332	255.062537108889	0.122804874318891	-0.138895329151909	0.294387553124762	255.06841288257	-0.0251090349469016	-0.212219274951741	0.0955159816643536	255.084238697778	0.0123578010037832	-0.187070194976495	0.192923127976996	NA	NA	NA	NA
255.217166662946	0.0317547593986839	-0.0243544465680487	0.0806526798392033	255.125753888559	0.0200706309897765	-0.0483869373163636	0.074935221103013	255.241788959016	0.0906005982332736	0.00791049752502983	0.377498036271332	255.162570926667	0.117626117492011	-0.138895329151909	0.281996334601792	255.16848356647	-0.0243903773197024	-0.215192009628521	0.0943327564869632	255.184251118518	0.00500773788728312	-0.20712626641799	0.169097536709563	NA	NA	NA	NA
255.317231429315	0.0349096328614156	-0.0243544465680487	0.0862290557230134	255.225772857355	0.0231109905810437	-0.0482809512627893	0.074935221103013	255.341888385246	0.0555868880544502	-0.000248244437672185	0.115867946694602	255.262604744444	0.114588163131151	-0.138895329151909	0.277944109500617	255.268554250369	-0.0174704425428835	-0.212219274951741	0.0995265901915411	255.284263539259	-0.00303332675763751	-0.231220029998472	0.147661717780782	NA	NA	NA	NA
255.417296195685	0.0383714292140791	-0.014780272006539	0.090093552669512	255.325791826152	0.0261530551711194	-0.0459640090559228	0.0819121107443778	255.441987811475	0.0560563721596765	-0.00100336351347413	0.115867946694602	255.362638562222	0.112743580200513	-0.13369441433901	0.278644303200242	255.368624934269	-0.012045957355964	-0.200922180123677	0.112647119117054	255.38427596	-0.0078651259173259	-0.21702989160569	0.150514817159625	NA	NA	NA	NA
255.517360962054	0.0415662174343229	-0.00983396930419887	0.0863676957489977	255.425810794948	0.0309893193218121	-0.0492855684836813	0.0848571940084898	255.542087237705	0.0564455023563206	-0.00100336351347413	0.116421400610981	255.46267238	0.108365640741666	-0.119521936815252	0.28041369752354	255.468695618168	0.0272686616259446	-0.138862940754665	0.128289763515619	255.484288380741	-0.0126045225312612	-0.215651040251299	0.148686287179625	NA	NA	NA	NA
255.617425728423	0.0444247805159698	0.00194963971316921	0.090093552669512	255.525829763744	0.0353480576254801	-0.0453701701989991	0.0934115196447319	255.642186663934	0.0567959043217149	-0.00100336351347413	0.115867946694602	255.562706197778	0.108329389725538	-0.117025385544375	0.280863829003384	255.568766302068	0.0276248734059815	-0.138862940754665	0.128289763515619	255.584300801481	-0.0187439330418755	-0.215651040251299	0.148686287179625	NA	NA	NA	NA
255.717490494792	0.0521161039708101	-0.0166921961126576	0.110376339104849	255.625848732541	0.0384354818423278	-0.0459640090559228	0.0965833109368369	255.742286090164	0.0577520991292362	-0.000248244437672185	0.120867683455617	255.662740015556	0.107857658701559	-0.114904517569587	0.281996334601792	255.668836985967	0.0505106690572228	-0.0562228198844598	0.128785376406901	255.684313222222	-0.0215222083605884	-0.21702989160569	0.143628448261007	NA	NA	NA	NA
255.817555261161	0.0571903376119198	-0.00759963623338167	0.144091238225955	255.725867701337	0.0452230391171491	-0.0492855684836813	0.118696723859412	255.842385516393	0.0587320489149262	0.00279465916000263	0.126245781282549	255.762773833333	0.106517737451572	-0.116058405071789	0.277944109500617	255.768907669867	0.0535005254125054	-0.0502797801193019	0.147627401704848	255.784325642963	-0.0168235997940808	-0.231220029998472	0.142942852852005	NA	NA	NA	NA
255.91762002753	0.0738386632138207	0.00301402221428054	0.161119912666413	255.825886670134	0.0529596705708101	-0.0453701701989991	0.169640945241642	255.942484942623	0.072056002050497	-0.000248244437672185	0.192011204995743	255.862807651111	0.112211617570865	-0.101837202834377	0.285517107853663	255.868978353767	0.059174940825031	-0.0700061446915797	0.152949360270377	255.884338063704	-0.00973382296393255	-0.228749851504135	0.164057870242646	NA	NA	NA	NA
256.017684793899	0.0759372296991865	0.00890700098895511	0.168020353534326	255.92590563893	0.0754254720712963	-0.0378966223593179	0.189736535683858	256.042584368852	0.0873557829387456	0.003310259908927	0.207158784880136	255.962841468889	0.115876289040966	-0.101837202834377	0.286291057572426	255.969049037666	0.0644196653118899	-0.0796398927235385	0.170243209495053	255.984350484444	0.000323170403471925	-0.286212350877873	0.201268898611831	NA	NA	NA	NA
256.117749560268	0.0810717609250192	0.0100675229096298	0.173773953733147	256.025924607727	0.0798893817722274	-0.023370830726257	0.201050423137981	256.142683795082	0.0876469935571827	0.003310259908927	0.207158784880136	256.062875286667	0.119942819162699	-0.101837202834377	0.280863829003384	256.069119721566	0.0747066512443665	-0.0815377976899304	0.281906931793938	256.084362905185	0.010356539455229	-0.274527233448808	0.327816736521013	NA	NA	NA	NA
256.217814326637	0.0830772629768567	0.00917133965104494	0.173945958845633	256.125943576523	0.0838114437532193	-0.0219781508002913	0.201050423137981	256.242783221311	0.0886088602883939	0.003310259908927	0.207158784880136	256.162909104444	0.122900017615673	-0.0991951064264469	0.281996334601792	256.169190405465	0.0850290032325684	-0.0322498753244317	0.409574690023451	256.184375325926	0.0163465347224549	-0.275841601617306	0.376968528724643	NA	NA	NA	NA
256.317879093006	0.0847319319292329	0.0108145743176784	0.173945958845633	256.225962545319	0.0883430627529379	-0.0190126746869282	0.196487539741641	256.342882647541	0.090629612282698	0.00285671833786021	0.207809089973773	256.262942922222	0.126993508074191	-0.0991951064264469	0.281996334601792	256.269261089365	0.0934361564526204	-0.0322498753244317	0.417044165792066	256.284387746667	0.0248238937595114	-0.215934742832125	0.432524234337103	NA	NA	NA	NA
256.417943859375	0.11533226935007	0.0387200397236501	0.213345166200931	256.325981514116	0.0921289382793326	-0.0036440402784903	0.201050423137981	256.442982073771	0.0923561094255195	0.00137686553423638	0.207809089973773	256.36297674	0.13176938701667	-0.0921442255698776	0.282847434324034	256.369331773264	0.100448734692648	-0.0322498753244317	0.41928127142833	256.384400167407	0.0289273440189758	-0.230308440948826	0.432883890690458	NA	NA	NA	NA
256.518008625744	0.116539996715608	0.039195481953299	0.211163943064437	256.426000482912	0.0963386885669715	0.0126073255069241	0.201050423137981	256.5430815	0.129794062967434	0.0388537948273334	0.229726496432777	256.463010557778	0.135623395412613	-0.0840205738673404	0.285517107853663	256.469402457164	0.110278897060183	-0.0322498753244317	0.448636344837834	256.484412588148	0.0349041569444007	-0.199784673469368	0.472597918010447	NA	NA	NA	NA
256.618073392113	0.119018201988324	0.0430434629648796	0.211163943064437	256.526019451709	0.117211767561585	0.0214079514092678	0.239766893583321	256.64318092623	0.130860091456054	0.0396659244852897	0.229726496432777	256.563044375556	0.139948917467737	-0.0814377584917696	0.282847434324034	256.569473141064	0.157288117714172	-0.0502797801193019	0.475455155999398	256.584425008889	0.0446474638161355	-0.172260375799317	0.499739145515111	NA	NA	NA	NA
256.718138158482	0.132103403176651	0.0420918660909258	0.230605945771858	256.626038420505	0.150674058798465	0.0523006992117466	0.235699680995514	256.743280352459	0.137875414351321	0.0350493467550119	0.232023585996976	256.663078193333	0.146927743889813	-0.0678310821558997	0.296325105468542	256.669543824963	0.166359048993381	-0.0322498753244317	0.494567425465146	256.68443742963	0.122630412020227	-0.12850429160348	0.649305562482552	NA	NA	NA	NA
256.818202924851	0.144882983275464	0.0425474387566623	0.247831295516961	256.726057389302	0.154410878099556	0.0553748463110227	0.239766893583321	256.843379778688	0.154750255890546	0.0316851778033583	0.271537055273453	256.763112011111	0.151756887839515	-0.0622848259712954	0.292942723525162	256.769614508863	0.18308070325353	-0.0322498753244317	0.507301465760471	256.78444985037	0.127238834449295	-0.14405203044356	0.634743697369547	NA	NA	NA	NA
256.91826769122	0.153835284796837	0.0424662351711465	0.252335700992586	256.826076358098	0.158349271235296	0.056056387634559	0.242718856789519	256.943479204918	0.166075860202479	0.0317274200062671	0.287925372926266	256.863145828889	0.157293852747709	-0.0693768900349618	0.296325105468542	256.869685192762	0.197123490136379	-0.0322498753244317	0.507301465760471	256.884462271111	0.133587003596138	-0.150199050821161	0.637810440332977	NA	NA	NA	NA
257.018332457589	0.163519253682558	0.0436887917848193	0.266291483275345	256.926095326894	0.162247256087959	0.056056387634559	0.247481374052275	257.043578631148	0.173170159995103	0.0317274200062671	0.297259860425933	256.963179646667	0.167720432212783	-0.0840205738673404	0.295800951942339	256.969755876662	0.199630888708393	-0.0322498753244317	0.508420597554489	256.984474691852	0.14035557027507	-0.150199050821161	0.653157434321974	NA	NA	NA	NA
257.118397223958	0.170912960241524	0.0420966017171398	0.269348293847107	257.026114295691	0.164750141562811	0.0523006992117466	0.247481374052275	257.143678057377	0.185079888537294	0.0485845067941306	0.319291075426581	257.063213464444	0.173122377778744	-0.0840205738673404	0.304953671150267	257.069826560561	0.211865050255658	-0.0311890783026572	0.508617407177386	257.084487112593	0.222437634729028	-0.1096220949826	0.865702739899554	NA	NA	NA	NA
257.218461990327	0.186096652769013	0.0687751102731681	0.29304588896766	257.126133264487	0.185945567496615	0.101106259200173	0.292768437992647	257.243777483607	0.19448494880463	0.0523182772862851	0.320479344032313	257.163247282222	0.181244280414107	-0.116058405071789	0.327810224833231	257.169897244461	0.251869104820157	-0.0322498753244317	0.523561334588424	257.184499533333	0.227455576412101	-0.1096220949826	0.883135873791471	NA	NA	NA	NA
257.318526756696	0.200290482638164	0.0881285594937836	0.298602284470233	257.226152233284	0.188286155507534	0.100361646109821	0.287178448215467	257.343876909836	0.198184425776937	0.068271771472052	0.332471375362864	257.2632811	0.21594409178027	-0.0917012480135623	0.642135314056907	257.26996792836	0.268122727728182	-0.0322498753244317	0.523561334588424	257.284511954074	0.23579427552972	-0.1096220949826	0.885225080299086	NA	NA	NA	NA
257.418591523065	0.209063193570258	0.117069958055311	0.304487786558208	257.32617120208	0.191157835534415	0.109378795358204	0.292768437992647	257.443976336066	0.19961561242322	0.081245065348706	0.337652800067529	257.363314917778	0.224431192962313	-0.0917012480135623	0.657275371406793	257.37003861226	0.270902565047126	-0.0322498753244317	0.523561334588424	257.384524374815	0.242499717213912	-0.1096220949826	0.885225080299086	NA	NA	NA	NA
257.518656289434	0.21659114913394	0.14154105827707	0.304487786558208	257.426190170877	0.19426965570107	0.110456119478186	0.286648977288407	257.544075762295	0.200598036411258	0.081245065348706	0.333342508600176	257.463348735556	0.282591051024265	0.00571294852071766	0.925879421469555	257.47010929616	0.273176398341962	-0.0311890783026572	0.524827387192964	257.484536795556	0.254678222308194	-0.10031976096956	0.897510991305664	NA	NA	NA	NA
257.618721055804	0.217971241683086	0.137397580518586	0.298602284470233	257.526209139673	0.19574143046458	0.114336606191646	0.287178448215467	257.644175188525	0.20209729758732	0.081245065348706	0.325370716875329	257.563382553333	0.325437187374581	0.0744060741409905	0.970766142992894	257.570179980059	0.278221718045406	-0.0322498753244317	0.524666344123197	257.584549216296	0.263375816262202	-0.10031976096956	0.897510991305664	NA	NA	NA	NA
257.718785822173	0.336093100598659	0.137909090871012	1.40345053642046	257.62622810847	0.196510970290481	0.114336606191646	0.287178448215467	257.744274614754	0.461711778225357	0.0692015065316864	1.56961785739766	257.663416371111	0.333837447698363	0.077676786536924	0.964414570170378	257.670250663959	0.278619310529424	-0.0322498753244317	0.524827387192964	257.684561637037	0.29902582835694	-0.109108577489347	0.910614516140098	NA	NA	NA	NA
257.818850588542	0.46438112285066	0.137397580518586	1.50437842994527	257.726247077266	0.319884499959715	0.117940293569114	1.35855665164449	257.844374040984	0.711789685606655	0.072557701941017	1.59092852864493	257.763450188889	0.338372885807069	0.0752144728463606	0.964414570170378	257.770321347858	0.288923232365159	-0.0322498753244317	0.552905256574593	257.784574057778	0.370128464901008	-0.10031976096956	1.01153182221491	NA	NA	NA	NA
257.918915354911	0.464614062830293	0.137397580518586	1.50437842994527	257.826266046062	0.319999367820859	0.117940293569114	1.35855665164449	257.944473467213	0.831669319632164	0.072557701941017	1.59092852864493	257.863484006667	0.366418786998485	0.0744060741409905	1.01632622900053	257.870392031758	0.356041404837363	-0.0502797801193019	1.21650761435929	257.884586478518	0.374579687244144	-0.0997414584242044	1.01420176296101	NA	NA	NA	NA
NA	NA	NA	NA	257.926285014859	0.44869791386675	0.117295203268103	1.4795977547346	NA	NA	NA	NA	257.963517824444	0.465783141059317	0.0257828962245494	1.26673693588326	257.970462715657	0.39392463934651	-0.0502797801193019	1.32286071005254	257.984598899259	0.804597509653521	-0.0926103120960071	1.63411444017435	NA	NA	NA	NA
