# Supplementary material for: Global diversity dynamics in the fossil record are regionally heterogeneous
Source: Nat Commun. 2022 May 18;13:2751. doi: 10.1038/s41467-022-30507-0 (PMC9117201; doi:10.1038/s41467-022-30507-0)
Supplement: Supplementary file 4 — Source Data [file 41467_2022_30507_MOESM4_ESM.zip › source_data/Figure 4 - beta_coarse.txt]

Figure.4...beta_coarse.CTW_mpt_coarse	Figure.4...beta_coarse.CTW_min_coarse	Figure.4...beta_coarse.CTW_med_coarse	Figure.4...beta_coarse.CTW_max_coarse	Figure.4...beta_coarse.CTE_mpt_coarse	Figure.4...beta_coarse.CTE_min_coarse	Figure.4...beta_coarse.CTE_med_coarse	Figure.4...beta_coarse.CTE_max_coarse	Figure.4...beta_coarse.CTA_mpt_coarse	Figure.4...beta_coarse.CTA_min_coarse	Figure.4...beta_coarse.CTA_med_coarse	Figure.4...beta_coarse.CTA_max_coarse	Figure.4...beta_coarse.TGR_mpt_coarse	Figure.4...beta_coarse.TGR_min_coarse	Figure.4...beta_coarse.TGR_med_coarse	Figure.4...beta_coarse.TGR_max_coarse	Figure.4...beta_coarse.NPL_mpt_coarse	Figure.4...beta_coarse.NPL_min_coarse	Figure.4...beta_coarse.NPL_med_coarse	Figure.4...beta_coarse.NPL_max_coarse	Figure.4...beta_coarse.SPL_mpt_coarse	Figure.4...beta_coarse.SPL_min_coarse	Figure.4...beta_coarse.SPL_med_coarse	Figure.4...beta_coarse.SPL_max_coarse	Figure.4...beta_coarse.BRL_mpt_coarse	Figure.4...beta_coarse.BRL_min_coarse	Figure.4...beta_coarse.BRL_med_coarse	Figure.4...beta_coarse.BRL_max_coarse	Figure.4...beta_coarse.CTW_mpt_coarse.1	Figure.4...beta_coarse.CTW_min_coarse.1	Figure.4...beta_coarse.CTW_med_coarse.1	Figure.4...beta_coarse.CTW_max_coarse.1	Figure.4...beta_coarse.CTE_mpt_coarse.1	Figure.4...beta_coarse.CTE_min_coarse.1	Figure.4...beta_coarse.CTE_med_coarse.1	Figure.4...beta_coarse.CTE_max_coarse.1	Figure.4...beta_coarse.CTA_mpt_coarse.1	Figure.4...beta_coarse.CTA_min_coarse.1	Figure.4...beta_coarse.CTA_med_coarse.1	Figure.4...beta_coarse.CTA_max_coarse.1	Figure.4...beta_coarse.TGR_mpt_coarse.1	Figure.4...beta_coarse.TGR_min_coarse.1	Figure.4...beta_coarse.TGR_med_coarse.1	Figure.4...beta_coarse.TGR_max_coarse.1	Figure.4...beta_coarse.NPL_mpt_coarse.1	Figure.4...beta_coarse.NPL_min_coarse.1	Figure.4...beta_coarse.NPL_med_coarse.1	Figure.4...beta_coarse.NPL_max_coarse.1	Figure.4...beta_coarse.SPL_mpt_coarse.1	Figure.4...beta_coarse.SPL_min_coarse.1
253.071	0.216	0.202	0.238	253.071	0.23	0.224	0.236	253.071	0.225	0.222	0.228	253.071	0.285	0.244	0.291	253.071	0.249	0.248	0.25	253.071	NA	NA	NA	253.071	0.666	0.666	0.667	253.071	0.226	0.208	0.245	253.071	0.194	0.187	0.2	253.071	0.241	0.237	0.243	253.071	0.288	0.285	0.29	253.071	0.251	0.25	0.253	253.071	NA
250.891	0.1	0.086	0.122	250.891	0.175	0.168	0.2	250.891	0.119	0.115	0.124	250.891	0.217	0.215	0.219	250.891	0.829	0.817	0.831	250.891	NA	NA	NA	250.891	0.259	0.224	0.265	250.891	0.102	0.087	0.125	250.891	0.166	0.154	0.184	250.891	0.13	0.125	0.133	250.891	0.217	0.215	0.221	250.891	0.829	0.816	0.83	250.891	NA
248.29	0.508	0.495	0.521	248.29	0.485	0.476	0.5	248.29	0.457	0.454	0.46	248.29	0.706	0.705	0.708	248.29	0.255	0.235	0.263	248.29	NA	NA	NA	248.29	0.531	0.514	0.535	248.29	0.509	0.498	0.523	248.29	0.6	0.589	0.609	248.29	0.545	0.54	0.562	248.29	0.711	0.71	0.713	248.29	0.261	0.243	0.269	248.29	NA
244.08	0.48	0.474	0.484	244.08	0.431	0.423	0.449	244.08	0.411	0.408	0.413	244.08	0.362	0.315	0.37	244.08	0.729	0.722	0.73	244.08	NA	NA	NA	244.08	0.534	0.52	0.537	244.08	0.519	0.514	0.522	244.08	0.53	0.519	0.542	244.08	0.495	0.491	0.497	244.08	0.345	0.342	0.35	244.08	0.738	0.733	0.739	244.08	NA
239.23	0.165	0.155	0.169	239.23	0.314	0.278	0.324	239.23	0.184	0.178	0.189	239.23	0.607	0.558	0.611	239.23	0.545	0.534	0.547	239.23	NA	NA	NA	239.23	0.317	0.281	0.321	239.23	0.158	0.148	0.19	239.23	0.347	0.314	0.355	239.23	0.184	0.179	0.188	239.23	0.616	0.616	0.619	239.23	0.537	0.528	0.538	239.23	NA
232.15	0.24	0.236	0.243	232.15	0.371	0.324	0.386	232.15	0.24	0.236	0.243	232.15	0.568	0.568	0.57	232.15	0.515	0.493	0.523	232.15	NA	NA	NA	232.15	0.49	0.457	0.495	232.15	0.278	0.274	0.281	232.15	0.421	0.366	0.431	232.15	0.253	0.249	0.257	232.15	0.595	0.539	0.599	232.15	0.527	0.497	0.533	232.15	NA
218.405	0.345	0.336	0.36	218.405	0.383	0.343	0.399	218.405	0.286	0.281	0.29	218.405	0.208	0.209	0.211	218.405	0.359	0.339	0.369	218.405	NA	NA	NA	218.405	0.579	0.544	0.586	218.405	0.378	0.365	0.391	218.405	0.522	0.477	0.534	218.405	0.308	0.295	0.325	218.405	0.38	0.285	0.388	218.405	0.402	0.378	0.414	218.405	NA
205.435	0.41	0.392	0.424	205.435	0.228	0.173	0.236	205.435	0.27	0.256	0.294	205.435	0.395	0.323	0.402	205.435	0.275	0.246	0.281	205.435	0.603	0.601	0.606	205.435	0.408	0.361	0.412	205.435	0.423	0.399	0.437	205.435	0.265	0.203	0.274	205.435	0.291	0.272	0.313	205.435	0.436	0.366	0.443	205.435	0.34	0.308	0.344	205.435	0.602
200.41	0.51	0.495	0.525	200.41	0.817	0.817	0.818	200.41	0.542	0.528	0.558	200.41	0.194	0.162	0.198	200.41	0.538	0.516	0.541	200.41	0.802	0.791	0.803	200.41	0.78	0.744	0.783	200.41	0.516	0.5	0.531	200.41	0.817	0.818	0.818	200.41	0.539	0.525	0.556	200.41	0.199	0.169	0.204	200.41	0.496	0.472	0.499	200.41	0.836
[truncated: 6 more columns]
