# Supplementary material for: Global diversity dynamics in the fossil record are regionally heterogeneous
Source: Nat Commun. 2022 May 18;13:2751. doi: 10.1038/s41467-022-30507-0 (PMC9117201; doi:10.1038/s41467-022-30507-0)
Supplement: Supplementary file 4 — Source Data [file 41467_2022_30507_MOESM4_ESM.zip › source_data/Figure 4 - beta_fine.txt]

Figure.4...beta_fine.CTW_mpt_fine	Figure.4...beta_fine.CTW_min_fine	Figure.4...beta_fine.CTW_med_fine	Figure.4...beta_fine.CTW_max_fine	Figure.4...beta_fine.CTE_mpt_fine	Figure.4...beta_fine.CTE_min_fine	Figure.4...beta_fine.CTE_med_fine	Figure.4...beta_fine.CTE_max_fine	Figure.4...beta_fine.CTA_mpt_fine	Figure.4...beta_fine.CTA_min_fine	Figure.4...beta_fine.CTA_med_fine	Figure.4...beta_fine.CTA_max_fine	Figure.4...beta_fine.TGR_mpt_fine	Figure.4...beta_fine.TGR_min_fine	Figure.4...beta_fine.TGR_med_fine	Figure.4...beta_fine.TGR_max_fine	Figure.4...beta_fine.NPL_mpt_fine	Figure.4...beta_fine.NPL_min_fine	Figure.4...beta_fine.NPL_med_fine	Figure.4...beta_fine.NPL_max_fine	Figure.4...beta_fine.SPL_mpt_fine	Figure.4...beta_fine.SPL_min_fine	Figure.4...beta_fine.SPL_med_fine	Figure.4...beta_fine.SPL_max_fine	Figure.4...beta_fine.BRL_mpt_fine	Figure.4...beta_fine.BRL_min_fine	Figure.4...beta_fine.BRL_med_fine	Figure.4...beta_fine.BRL_max_fine	Figure.4...beta_fine.CTW_mpt_fine.1	Figure.4...beta_fine.CTW_min_fine.1	Figure.4...beta_fine.CTW_med_fine.1	Figure.4...beta_fine.CTW_max_fine.1	Figure.4...beta_fine.CTE_mpt_fine.1	Figure.4...beta_fine.CTE_min_fine.1	Figure.4...beta_fine.CTE_med_fine.1	Figure.4...beta_fine.CTE_max_fine.1	Figure.4...beta_fine.CTA_mpt_fine.1	Figure.4...beta_fine.CTA_min_fine.1	Figure.4...beta_fine.CTA_med_fine.1	Figure.4...beta_fine.CTA_max_fine.1	Figure.4...beta_fine.TGR_mpt_fine.1	Figure.4...beta_fine.TGR_min_fine.1	Figure.4...beta_fine.TGR_med_fine.1	Figure.4...beta_fine.TGR_max_fine.1	Figure.4...beta_fine.NPL_mpt_fine.1	Figure.4...beta_fine.NPL_min_fine.1	Figure.4...beta_fine.NPL_med_fine.1	Figure.4...beta_fine.NPL_max_fine.1	Figure.4...beta_fine.SPL_mpt_fine.1	Figure.4...beta_fine.SPL_min_fine.1
253.071	0.257	0.252	0.261	253.071	0.263	0.258	0.269	253.071	0.26	0.257	0.263	253.071	0.296	0.295	0.299	253.071	0.282	0.281	0.284	253.071	NA	NA	NA	253.071	0.666	0.667	0.667	253.071	0.265	0.26	0.269	253.071	0.23	0.225	0.236	253.071	0.277	0.273	0.279	253.071	0.292	0.293	0.297	253.071	0.282	0.281	0.284	253.071	NA
250.891	0.482	0.472	0.492	250.891	0.447	0.438	0.459	250.891	0.415	0.411	0.418	250.891	1	1	1	250.891	0.82	0.803	0.821	250.891	NA	NA	NA	250.891	0.686	0.67	0.688	250.891	0.496	0.483	0.504	250.891	0.405	0.397	0.418	250.891	0.416	0.41	0.429	250.891	1	1	1	250.891	0.822	0.809	0.823	250.891	NA
248.29	0.434	0.424	0.45	248.29	0.375	0.368	0.394	248.29	0.364	0.36	0.367	248.29	0.739	0.737	0.741	248.29	0.472	0.463	0.479	248.29	NA	NA	NA	248.29	0.486	0.465	0.489	248.29	0.432	0.421	0.448	248.29	0.499	0.487	0.51	248.29	0.431	0.426	0.449	248.29	0.731	0.71	0.734	248.29	0.483	0.47	0.489	248.29	NA
245.47	0.513	0.499	0.53	245.47	0.458	0.435	0.466	245.47	0.432	0.421	0.452	245.47	NA	NA	NA	245.47	0.758	0.751	0.758	245.47	NA	NA	NA	245.47	0.604	0.598	0.605	245.47	0.521	0.506	0.537	245.47	0.513	0.487	0.521	245.47	0.497	0.478	0.509	245.47	NA	NA	NA	245.47	0.772	0.766	0.772	245.47	NA
242.85	0.141	0.132	0.147	242.85	0.169	0.151	0.206	242.85	0.122	0.115	0.128	242.85	NA	NA	NA	242.85	0.279	0.26	0.282	242.85	NA	NA	NA	242.85	0.336	0.297	0.342	242.85	0.151	0.143	0.158	242.85	0.175	0.144	0.202	242.85	0.125	0.118	0.134	242.85	NA	NA	NA	242.85	0.279	0.258	0.283	242.85	NA
240.47	0.207	0.179	0.223	240.47	0.259	0.219	0.269	240.47	0.202	0.178	0.216	240.47	NA	NA	NA	240.47	0.27	0.267	0.271	240.47	NA	NA	NA	240.47	0.23	0.231	0.233	240.47	0.2	0.172	0.212	240.47	0.3	0.268	0.308	240.47	0.216	0.192	0.232	240.47	NA	NA	NA	240.47	0.231	0.229	0.233	240.47	NA
238.24	0.159	0.137	0.19	238.24	0.237	0.164	0.262	238.24	0.144	0.123	0.18	238.24	NA	NA	NA	238.24	0.427	0.392	0.431	238.24	NA	NA	NA	238.24	0.364	0.365	0.366	238.24	0.179	0.143	0.2	238.24	0.284	0.217	0.306	238.24	0.158	0.132	0.189	238.24	NA	NA	NA	238.24	0.404	0.375	0.408	238.24	NA
235.3	0.262	0.256	0.266	235.3	0.335	0.259	0.35	235.3	0.249	0.244	0.254	235.3	NA	NA	NA	235.3	0.588	0.587	0.588	235.3	NA	NA	NA	235.3	0.482	0.445	0.486	235.3	0.282	0.276	0.287	235.3	0.409	0.337	0.422	235.3	0.261	0.255	0.267	235.3	NA	NA	NA	235.3	0.567	0.567	0.569	235.3	NA
230.45	0.178	0.164	0.2	230.45	0.273	0.192	0.296	230.45	0.184	0.165	0.206	230.45	NA	NA	NA	230.45	0.448	0.415	0.457	230.45	NA	NA	NA	230.45	0.463	0.464	0.465	230.45	0.189	0.166	0.202	230.45	0.365	0.261	0.378	230.45	0.186	0.166	0.207	230.45	NA	NA	NA	230.45	0.462	0.418	0.471	230.45	NA
222.395	0.281	0.24	0.293	222.395	0.292	0.203	0.305	222.395	0.212	0.18	0.237	222.395	0.55	0.467	0.557	222.395	0.359	0.325	0.368	222.395	NA	NA	NA	222.395	0.55	0.493	0.553	222.395	0.329	0.29	0.344	222.395	0.445	0.342	0.459	222.395	0.264	0.215	0.271	222.395	0.591	0.509	0.6	222.395	0.436	0.4	0.442	222.395	NA
215.76	0.259	0.218	0.274	215.76	0.269	0.169	0.287	215.76	0.215	0.162	0.223	215.76	NA	NA	NA	215.76	0.436	0.395	0.441	215.76	NA	NA	NA	215.76	0.516	0.467	0.519	215.76	0.312	0.264	0.326	215.76	0.47	0.388	0.477	215.76	0.267	0.213	0.278	215.76	NA	NA	NA	215.76	0.466	0.467	0.468	215.76	NA
211.77	0.302	0.25	0.313	211.77	0.252	0.188	0.272	211.77	0.212	0.172	0.236	211.77	NA	NA	NA	211.77	0.368	0.332	0.374	211.77	NA	NA	NA	211.77	0.504	0.504	0.507	211.77	0.314	0.264	0.333	211.77	0.384	0.329	0.394	211.77	0.251	0.202	0.267	211.77	NA	NA	NA	211.77	0.425	0.378	0.431	211.77	NA
205.435	0.352	0.329	0.371	205.435	0.181	0.113	0.196	205.435	0.223	0.199	0.248	205.435	0.412	0.405	0.416	205.435	0.353	0.325	0.356	205.435	NA	NA	NA	205.435	0.695	0.694	0.696	205.435	0.366	0.348	0.39	205.435	0.196	0.13	0.219	205.435	0.245	0.222	0.272	205.435	0.422	0.417	0.427	205.435	0.442	0.414	0.446	205.435	NA
197.13	0.546	0.536	0.563	197.13	0.814	0.785	0.818	197.13	0.574	0.561	0.59	197.13	0.415	0.411	0.42	197.13	0.614	0.593	0.617	197.13	0.804	0.794	0.806	197.13	0.779	0.779	0.78	197.13	0.551	0.537	0.569	197.13	0.815	0.787	0.818	197.13	0.573	0.56	0.588	197.13	0.428	0.423	0.432	197.13	0.579	0.563	0.58	197.13	0.836
[truncated: 6 more columns]
