# Supplementary material for: Global diversity dynamics in the fossil record are regionally heterogeneous
Source: Nat Commun. 2022 May 18;13:2751. doi: 10.1038/s41467-022-30507-0 (PMC9117201; doi:10.1038/s41467-022-30507-0)
Supplement: Supplementary file 4 — Source Data [file 41467_2022_30507_MOESM4_ESM.zip › source_data/Figure 4 - diversity.txt]

Figure.4...diversity.CTA_time	Figure.4...diversity.CTA_median	Figure.4...diversity.CTA_0.5_lower	Figure.4...diversity.CTA_0.5_upper	Figure.4...diversity.CTA_0.75_lower	Figure.4...diversity.CTA_0.75_upper	Figure.4...diversity.CTA_0.95_lower	Figure.4...diversity.CTA_0.95_upper	Figure.4...diversity.CTW_time	Figure.4...diversity.CTW_median	Figure.4...diversity.CTW_0.5_lower	Figure.4...diversity.CTW_0.5_upper	Figure.4...diversity.CTW_0.75_lower	Figure.4...diversity.CTW_0.75_upper	Figure.4...diversity.CTW_0.95_lower	Figure.4...diversity.CTW_0.95_upper	Figure.4...diversity.CTE_time	Figure.4...diversity.CTE_median	Figure.4...diversity.CTE_0.5_lower	Figure.4...diversity.CTE_0.5_upper	Figure.4...diversity.CTE_0.75_lower	Figure.4...diversity.CTE_0.75_upper	Figure.4...diversity.CTE_0.95_lower	Figure.4...diversity.CTE_0.95_upper	Figure.4...diversity.BRL_time	Figure.4...diversity.BRL_median	Figure.4...diversity.BRL_0.5_lower	Figure.4...diversity.BRL_0.5_upper	Figure.4...diversity.BRL_0.75_lower	Figure.4...diversity.BRL_0.75_upper	Figure.4...diversity.BRL_0.95_lower	Figure.4...diversity.BRL_0.95_upper	Figure.4...diversity.NPL_time	Figure.4...diversity.NPL_median	Figure.4...diversity.NPL_0.5_lower	Figure.4...diversity.NPL_0.5_upper	Figure.4...diversity.NPL_0.75_lower	Figure.4...diversity.NPL_0.75_upper	Figure.4...diversity.NPL_0.95_lower	Figure.4...diversity.NPL_0.95_upper	Figure.4...diversity.TGR_time	Figure.4...diversity.TGR_median	Figure.4...diversity.TGR_0.5_lower	Figure.4...diversity.TGR_0.5_upper	Figure.4...diversity.TGR_0.75_lower	Figure.4...diversity.TGR_0.75_upper	Figure.4...diversity.TGR_0.95_lower	Figure.4...diversity.TGR_0.95_upper	Figure.4...diversity.SPL_time	Figure.4...diversity.SPL_median
193.436	186.409915637452	171.825507027816	198.373064623449	153.03352905336	205.184603167473	151.167994050993	235.643529615601	193.438	195.759331928926	184.194528013709	207.522636315015	174.489873371753	213.554457763096	165.297040878505	226.549802880799	193.465	50.423246974549	23.1360509748355	53.5876844144394	23.2032827494923	69.919986585849	20.2125024610472	86.8991985421672	194.263	57.3867138749535	42.6684705732241	69.9321240467307	35.286839199161	78.1529115869692	25.4563246210804	89.5112946073055	193.463	33.6506235623089	27.0246673070519	39.0773434095051	23.1523046591504	41.4851161392221	20.4681962700869	47.7007744046187	193.462	10.3355251378602	6.1378965548984	11.8789609510569	5.07160246709275	16.0207520177743	2.0696686618818	24.645947808081	193.746	340.58347484659
194.494	194.853118369501	187.239090702804	224.102399875049	158.97869140744	216.24999850688	154.970145555046	234.540669022786	194.495	197.979661347648	180.567160840386	220.331973072748	173.586592207363	244.789858392183	143.331130436157	245.955088816142	194.522	34.0252048271038	13.6661255690839	36.3476618719593	13.0122582513554	51.9638989948452	10.5214062038904	67.8259502581144	195.306	48.3977430915152	36.9429073367488	61.97519866016	30.0236120913609	71.8117565287257	14.2870148633788	79.4994599559851	194.521	36.7949854528144	32.1855039291113	39.7427935839607	30.4922502089008	43.3731453428862	27.0817204033984	48.4622026030807	194.519	13.5265723106285	7.01606598161239	14.8920085619262	6.56805690445022	21.0470715713673	4.06198214500565	29.6314267547196	195.345	379.706847829603
195.552	180.948587990568	172.091803020338	192.742709238063	162.507896520664	197.583231627873	143.966669440027	205.013856559089	195.553	182.540009786672	175.129205872484	201.364877269025	157.829300481548	200.934185106229	148.326668421394	212.867753446764	195.579	29.6303282717461	22.1420590577094	35.4385897919947	17.4232160139743	40.6439295371534	11.629306498174	51.1111453699176	196.114	24.1334212498129	11.1439065138173	26.5846412669062	8.5714689074269	40.107784050328	7.90686751041526	60.3696019317309	195.578	34.0715004541694	29.2073439433734	38.0489496859894	26.2600993009849	41.3357456085426	21.3717013825093	48.0409410955862	195.576	11.6076585861559	4.55060334621433	12.6220555148686	4.10746088010521	19.9236313976813	2.5910996264765	31.0073597576826	196.272	789.652807279868
196.24	105.496099281658	74.4565932447211	121.962539332718	71.8431042479425	148.927788866247	50.1178636664442	163.118339834701	196.241	92.0191639158739	62.8193900935701	96.818990561827	64.6540517003236	128.87177903056	58.9810259999344	149.763422181682	196.254	24.1926836813731	17.3104312540995	29.883928137956	12.6255059768295	34.1755666523038	7.01150051121324	44.2382348040541	196.635	26.0067340177603	16.2538305402608	31.1633955350983	13.077555030556	39.3007737651354	7.75681164903628	53.4935355848959	196.253	23.5489519684534	15.6311804000961	25.9272683315263	11.9552540977796	33.387658325669	10.7259505702194	57.5241851352555	196.252	10.0348845193457	5.42904300887582	11.6744890145182	3.90935950006121	14.833116735657	2.77155200393778	22.8574929477642	197.071	113.972559648768
196.769	167.780052989169	146.9648621168	171.657762957207	142.01738728751	196.381032548286	142.099349031085	221.84703080899	196.77	162.449537490605	139.064270358599	173.001410042362	135.035780459855	200.837341280535	116.787178994668	217.695253056188	196.783	44.5806863030423	35.5685731132428	55.1800604963099	26.8367764047317	61.5336597017647	14.2484376174919	69.8930024176583	197.392	24.0753306102729	17.0345371380546	28.0229558753951	14.4945339594984	33.8396195013786	8.03331305003817	42.7460562858558	196.782	23.1562629017539	18.6855374951181	25.2039067986858	17.1570158966087	29.4812128932121	13.9260284823513	36.1679922976834	196.781	12.7501924046441	6.46880616378322	14.5318114720369	4.58153178243498	19.6199863020159	3.47035428381165	31.3879261859945	198.542	101.958480125781
197.667	221.171495029417	198.669288953976	229.74238164368	193.847955956678	240.832620740504	188.951971135569	254.878874777459	197.668	206.9319243408	195.182340231985	217.803464654868	185.641601313294	222.616141406676	176.1938837486	236.789126289637	197.694	29.2975177416055	15.1100693735113	31.4427668414794	15.0650842144454	41.8996559344503	12.4734953548294	53.3051673022376	198.435	21.2134138454245	10.5295802999226	24.1284949361014	7.50479837014036	31.4297512803166	3.8721432065915	45.3259245235691	197.692	21.5387004964377	18.9621747220402	23.610714295849	17.4449182818803	26.5337431778505	8.37470101519756	32.1047860711443	197.69	11.3169848277762	6.73034678175498	12.833554136352	5.32623074926395	16.424745521632	3.67769817302065	26.3803352084515	199.401	216.942608729408
198.725	237.306612906709	219.53286227194	242.87577165037	218.542354357734	261.475531429176	210.814967475261	274.430265681262	198.726	223.501446884034	210.750383605201	234.170355713064	204.485766764533	243.188445693109	193.683913160258	255.422320078669	198.751	44.2027358635924	30.0217557088778	47.0933493604188	29.3978016848157	60.4128552247943	25.1999864548323	74.3369975180377	199.208	24.5655390709716	14.9606190084495	28.9245446156275	12.1578514784606	36.1666051539501	7.39984845086648	48.9518602059209	198.75	24.8719669899197	22.0143935043236	28.3399307838618	19.5234909441385	30.4303519932992	15.7102212357455	33.8648421861028	198.747	11.485439389007	4.31425311490651	12.1429203780562	4.00360134652488	20.1261792925079	2.83912511720814	32.1200065675448	200.2	170.848196916567
199.357	124.363202829226	113.256518641149	146.443782230184	95.2557186004452	154.805789767406	75.0631287204702	163.730682992614	199.357	112.502009082939	84.9636895039555	121.45793588022	84.1543871736308	146.063250009554	72.8967809210586	163.961574355674	199.37	38.1207242733044	25.0156857750439	43.9289015294747	19.0173585668751	53.7771304118329	15.4778919492954	80.7353827014365	199.73	33.9473833303531	21.4873358360371	38.6949933361937	17.196777142845	45.7621244873612	13.8944680296977	60.9171515185867	199.369	25.3787645017074	20.4277499180136	28.8651777148209	17.9087338809674	32.425439349181	14.7279158109386	39.7496868544214	199.368	16.7655129945167	6.85527171297781	18.1546930551657	5.53702487726556	27.7944239875099	3.75374525088081	56.74766347027	201.15	97.5539910794077
199.886	246.769244864988	236.123632781724	255.98852362242	230.956067230425	265.952766859197	213.903822556314	275.877015739445	199.886	230.570045077449	207.784562807992	236.422231950658	205.520052340594	254.874802222304	198.709295742435	270.566145604455	199.899	46.1774559815418	38.3253187900756	51.9601831867498	33.401208115304	56.6237529655046	27.0943322069148	67.8690147416328	200.521	36.378686057206	30.9589190268865	42.4785583169396	25.4132195878168	44.6746346022584	20.4884782517112	51.2670941783026	199.898	47.5293214888816	45.2414206488972	50.9471447940817	42.505510018404	52.2847228537193	39.7635794467793	56.0404928417486	199.896	13.1781585879773	7.87768998779196	14.6692438986401	6.69070139505826	20.1937375608868	5.14875687130422	28.5564382553435	201.949	72.1949612113162
200.836	267.60021115618	258.619618647705	282.119948260168	248.00460802303	288.215550077597	233.960613867658	296.334265329951	200.836	256.005581006648	248.980468077066	263.231998111712	243.060702067229	267.471221867954	234.702314235677	277.083686451355	200.849	20.281831561064	13.0934396784827	23.6269097834575	9.97531626542284	28.757067154809	5.47190257704963	42.4296732218665	201.201	21.955654292677	11.9183205538938	25.1853494141475	8.57986914152755	34.6526018026447	6.58107653161827	57.9905862122098	200.848	34.7932717908452	31.0853548396196	37.6370902710596	28.0911490293009	40.3016206346154	25.4221863967806	46.051508883322	200.846	10.0046340315293	7.11234467845644	11.0379240775937	6.24956183247516	13.4410916389602	5.0034596921317	20.4597220647652	203.337	141.459912613805
201.365	377.220749882157	307.800946073673	414.319481252344	279.675746611263	463.392990600519	249.798808122001	540.483277538068	201.365	277.771990406506	248.66197544556	302.470714215107	232.715664321175	323.340047448483	198.525379799299	355.367161611948	201.377	132.497874215322	94.6430031819431	157.164029430966	75.4358509677138	186.354137069942	45.8750480369752	233.991492735498	201.723	29.0564640478314	19.2250139337019	32.9914433347874	14.7918411423454	40.7291563837165	11.5235119386068	63.0946272900486	201.376	111.858551380165	46.7787157492939	121.528816971216	35.6500439379371	178.252918690394	31.1792612702057	275.17098506603	201.375	20.5652602029164	14.11671587679	23.4330119240516	11.2512174518396	29.1853347748702	6.77942494926848	43.8107280965227	204.568	104.701136030274
201.899	391.582917887302	366.92755417251	439.425611472586	337.088054048998	463.386725627889	289.664864116789	466.964172025585	201.899	286.927542996394	259.923784374236	304.629421687379	250.349663972416	325.774405461786	223.017112140399	355.710534164909	201.923	139.641772221264	99.5961586424457	166.658698616573	77.9664427671282	190.099926376817	55.0724710090774	233.830398462041	202.607	44.0022722581045	24.0088195985101	50.097828753799	19.3254959436919	61.3288359654244	14.7265850569591	79.8617646728397	201.922	117.39207772158	85.9636552156543	160.684380582654	38.9310999785104	172.634600824294	32.4898407639254	223.231361144132	201.918	20.5624749806084	15.2183213410163	22.7079571931474	13.9908948844241	29.8099756253336	7.88787867040642	37.4048514749136	205.368	228.809985836099
202.956	361.622438704481	341.321143960269	390.685616505759	318.538382485654	418.560345817753	256.74109213678	429.045752689596	202.957	315.8269634803	293.799339366514	335.141189605308	274.844149913396	347.904935947255	252.500717806135	388.443990243809	202.981	120.140495862279	88.5820183910861	129.052477211142	76.2612290776418	154.825206748543	74.4146663295455	247.405138073672	203.65	33.1912830613224	11.6489454947546	36.0407538050931	9.8293230361822	51.518142085609	7.40742550796932	79.462598127046	202.979	104.650895206166	46.5354603223369	107.482001614164	48.7136418241372	157.06511826315	43.3533722029098	205.471865397068	202.975	25.0964349384269	20.7747108061593	34.6434299031697	10.1406437705031	33.19918151131	8.15080278848611	39.9775132495188	206.535	190.995281305286
204.014	389.592663568946	364.75003744067	424.020294852879	332.152187314065	433.147985296524	305.415616472725	470.078328994423	204.015	306.718010289307	285.02334930326	336.588854210396	266.175880229694	351.910299166683	238.999084568541	371.698092466418	204.038	139.649653479394	108.496807992256	158.016235482636	80.1250983121287	191.405422562049	73.3148336267804	257.414094052425	204.586	36.7793696600876	26.8710599602138	47.8538485363911	14.8599215322835	52.143927958024	9.19166434790766	70.8455283871851	204.036	139.196554094433	119.12964328395	178.934743533097	86.9589239169454	196.996825474192	51.1141760653922	200.510092742136	204.032	18.2013036660906	11.8748499228387	21.2751364574855	9.99202355625256	26.763868734281	5.78616007082566	33.4916585529346	208.133	147.733731456312
204.771	306.823596075502	258.025830384356	318.08516986533	255.485031472305	374.908658958059	242.623815090593	422.859719071935	204.772	249.01781861313	201.477906830213	269.916194927023	186.55693768188	295.679226568856	174.506126553054	340.693126884313	204.783	63.9614433437053	20.6548844124338	68.6453134038239	17.7195485515411	132.873780436431	14.5478858634838	211.02187472925	205.107	44.1522107240265	25.4833510104811	49.5325255227768	21.5007737925311	62.7388698156029	14.9873213191753	86.2167884847258	204.782	77.2366630904594	43.4690061701776	80.9832072415657	39.8445179493569	145.343333128062	36.224565994937	209.316267453693	204.78	18.0399277595325	11.881124374248	20.6605218579232	9.2754357683617	24.846797523391	6.79503536241019	35.0441687376661	209.221	83.3902051512747
205.3	294.594485392881	268.430482255506	306.740393844803	256.048089251541	323.333931117148	246.784763185094	426.944875841429	205.301	244.427472307055	219.644113780962	273.510593808373	181.126403570677	277.336656147096	162.398631382322	356.078743243818	205.312	130.599319115438	100.998408653481	145.751273546424	94.0184095492758	186.745999708293	73.3676456156141	220.27879337794	205.736	49.3938558563132	32.3736772696258	57.3351522128005	29.393713802294	73.6349794931477	16.4347882998575	91.2297053262351	205.311	98.4255889311645	47.5221818582837	102.906263753875	45.3507296880093	135.216540921109	43.274240490028	182.033229576979	205.309	25.5057510435283	7.05418027230672	27.3192895377792	7.05247752092873	36.1544199911571	4.83314500148704	45.8121337058052	210.021	22.8102777602504
206.13	364.390478096226	313.434315458921	371.521471825826	319.0701147502	431.297672194973	305.288645770182	457.386817740739	206.13	249.066891121929	214.571346994237	266.463945322084	214.407505671604	301.89776641511	183.538256451544	318.576591826357	206.153	192.932805086645	177.622942166579	235.986478374526	142.649887638767	237.03325924973	101.540160278847	252.49362378539	206.779	45.6031434353905	29.6782274131224	57.8083225351086	14.4270321638136	66.4908177809162	9.62498605190365	97.6402323566506	206.151	134.36862749764	75.7007317016279	138.618668323233	99.3696574978609	204.434602760205	71.4937736600836	207.256964254211	206.147	19.0610438123268	11.9131956024318	21.5342047595644	10.9249952110758	26.664923949041	7.84643185479382	33.2374258030935	211.33	20.1773337098102
207.187	359.471919610243	341.36115789634	380.890928087495	324.687600491566	396.379433470725	247.910017543236	414.78584834412	207.188	280.943457195835	253.599865796826	293.290783442857	249.936722485979	311.700503161822	237.495232589888	329.726421555291	207.21	192.448460186853	167.780648917684	226.010824605547	122.108533254405	238.011545595135	102.324086642234	270.673417050513	207.822	43.508025336368	32.0970804129203	53.7590672875137	23.639189061492	62.4842948866749	10.7114856385929	76.395836207991	207.208	103.32286921707	79.2720920321977	116.051471221535	79.5846638985592	149.591442505174	57.4487896942524	167.907229019998	207.204	24.1386463102273	18.0626680467735	31.8433262532888	11.8306498420409	33.5686916360982	7.74765169366733	40.5271155270724	212.929	19.3212298322142
208.245	379.40000128796	353.773825424128	418.956618395574	337.805335983068	437.7506091246	293.845886124052	449.012980024962	208.246	285.488338040996	264.309627658428	298.634501253725	254.662863957117	312.946881689786	241.797135671383	337.037222590056	208.267	194.556813114726	181.05111111729	228.390173678305	121.076512492052	230.715318598027	86.0032915896364	254.401184579677	208.865	31.0748946958467	13.3510599759714	35.5238125825883	8.98564032306234	46.6324530474105	6.03674772298538	68.3055932195009	208.265	124.381609229752	105.704190945137	147.39292776988	79.5627567559155	158.118953711233	43.2621134671753	193.010313481021	208.261	19.0530218002015	12.7469557859392	21.8815397205208	10.5679267410475	25.8592535425473	8.75870109126001	33.4731542022358	213.879	25.6798476056142
209.142	322.932928775445	276.331311146806	349.242764611078	243.141638941052	364.009326802815	235.902087871767	452.685848094503	209.142	261.910909476491	237.825345115927	297.412228203095	196.426279422973	311.003987089552	139.397823142694	335.060198003473	209.153	105.879117807788	42.9468611186058	110.152471579124	42.9468611186058	187.90879158439	39.3102999132622	250.523255402663	209.448	48.8105340431856	31.7994132174105	54.8252679987475	26.6828126953729	67.9244685472277	18.6125602297471	100.051280216701	209.152	133.188957088521	122.581342519519	164.037112809558	94.7757234432659	169.953854643882	65.4267617874657	178.096671301644	209.15	13.4685659702649	4.31980712828872	15.2275754405336	2.00005204105431	21.8139702889343	2.00005204105431	39.3154650601048	214.678	29.9825315874876
209.671	325.068542468108	263.258425064151	428.688725348496	158.713898519141	418.479197274662	124.52362317322	524.059379815067	209.671	239.497397560375	140.225909707452	252.536744668836	126.543646998301	336.566473838284	118.969597415713	455.974287836006	209.682	192.127150117529	152.631727806983	250.77701914497	75.7530254938272	245.245989765887	67.2514823280608	343.961473456402	209.97	54.0147679185063	40.8080560706819	60.7537847754721	35.5264879049996	69.5962502867436	27.1465651669861	83.9766811319154	209.681	55.2687920085795	36.5474528879139	62.4467115234149	30.3403350404224	75.8876545021788	20.8197609433131	101.826875006907	209.678	20.5693149081341	10.0467697710473	23.0077884040488	7.78573222281644	31.3497756129354	4.80108069878252	57.2725741764335	216.126	58.9743922840644
210.361	485.920478030707	459.644986150478	522.985528610808	403.686180296425	534.484199743188	376.704530236757	567.662454842131	210.361	321.519928418077	273.187148985895	346.769670576341	250.111416289365	369.517444929939	240.454464130437	463.97633601398	210.382	267.355985087381	246.664043339442	333.539932191241	207.906615665679	344.62324001074	109.682628788938	352.597077690717	210.951	56.4774694321527	32.4775761982215	63.9411002030258	27.6881436449709	79.8928394882266	17.9258748792933	101.637240295133	210.38	79.8553579897613	62.4091275075713	107.327279699207	38.3785501145477	113.1171280773	25.2498132288579	129.210832798	210.375	29.1598300652932	11.5209008052053	33.4614015886884	6.16590656889411	46.103855699025	4.42169395305466	81.9856787246069	217.208	18.8739842677658
211.419	455.439718330387	437.194176990382	526.699140708781	391.418918157852	543.483248232873	288.620859850385	548.872883397232	211.419	377.553453063271	355.818554422688	426.182133397228	319.804540122322	434.002972530853	279.784146971553	460.25872636526	211.439	276.00903791617	230.78169633979	299.763712899496	207.361188922426	363.141532102148	170.888194973843	435.811490468134	211.994	56.7496778462541	33.2956009288548	64.6506057846803	28.0690805835408	83.3635808923568	21.6900383557482	112.459590261178	211.437	51.2629988189077	34.696107302935	56.8472443912405	30.9800127192179	70.4766854707398	23.3451733981954	89.4150325739454	211.432	23.2346245323083	8.87360856070584	25.941068633729	6.16758542864908	37.1192523591145	4.91375367478715	65.0760761859375	218.007	7.8738287716616
212.476	453.449242011539	412.332774732626	482.083434562406	393.261566196274	522.571681160878	341.119668148467	594.040000065	212.477	363.416151947474	340.613608434344	426.352577095416	293.588046960823	439.636188909481	218.584173778265	453.918499482388	212.497	246.633645150513	216.699677539948	285.111348726352	168.266116991751	293.081534157062	147.155315451913	350.61073686837	213.037	36.7321258093208	26.5557208771553	42.8580020296943	22.3529637078186	49.4248406267686	16.6744935851707	62.4561637916487	212.494	50.8713816639139	34.5224169842426	54.0523753878995	31.8553756532524	76.4944352495626	29.3960995986861	99.4670452914018	212.489	37.2677905833479	12.6659464728545	40.6058758639449	10.3179859862751	57.4092214519604	7.89667698836929	80.2534205310763	219.323	4.11305779585203
213.518	477.838045722729	453.334081741508	540.169130813026	412.062517485427	548.880197539556	338.362630981604	565.448584121805	213.518	312.493214386815	280.002402008095	345.770717028159	255.143447973231	368.215999561494	215.355425245786	405.544190218212	213.528	264.648165806707	238.680580147893	315.061925504587	207.378341553818	330.503202468895	127.941774250075	343.049332632955	213.794	44.7377131162941	29.3835569814028	50.4037125924085	26.4461515501696	61.7335706199455	17.8642903366076	78.9504823481514	213.526	53.5762708592102	36.9303356146246	58.9441004656965	31.6111901218179	72.9199026222542	27.1587009107687	119.717780039047	213.524	21.8568326637113	8.82897521547218	23.6834098542808	6.73103490968353	35.2000325066776	3.72504484586906	68.9566813311352	220.922	2.97644549322728
214.047	265.506262503242	221.456220751547	294.81732787996	196.167539474491	327.716928202891	160.303991584824	400.842816690683	214.047	206.767227207956	160.85634743114	225.987266933775	148.41894556249	256.720076658305	126.985356236425	310.317660120764	214.056	128.262538086509	102.426565751446	141.386319882245	91.1092414423051	158.871608567772	75.4653800944962	195.729953322713	214.316	54.8351561088274	45.4410923987742	66.0508360031754	33.5009840713467	71.9595705838632	19.2871334698476	86.7925935567601	214.055	72.5810755642286	51.667735347806	78.8413793487107	46.5698391511686	97.4371438781083	37.0331996893173	150.179469538384	214.052	32.7929668303615	7.43236287172364	34.1866605243407	5.88597775794584	67.1400650755522	4.38732039490677	177.008114436291	222.52	2.95360389680614
214.592	392.629431196455	369.220684698861	424.021484196441	353.201258501665	460.628881442613	287.42026491173	467.698368042069	214.592	250.456252826349	234.033259095574	287.414806424478	187.122698033112	284.384171553466	170.68930474932	315.319861626663	214.611	148.277785783719	123.666798564974	162.992948462995	111.506318025356	181.302564249774	91.835996151239	227.992059225563	215.123	58.2910299319934	48.2848997017715	65.515739396661	42.7590536443433	75.1556309668009	28.7660219210961	88.342433364437	214.609	69.7649329317353	56.4889969152378	76.2853541620422	46.6564785214667	82.94152445875	45.5244291457445	107.260055532933	214.603	31.8418436310418	7.83833157343624	33.2554446896099	6.71118545561786	48.4032495114775	5.73751136769441	79.0407310140897	224.119	3.39919108430205
215.65	407.510016146403	358.615896737967	425.145618066127	353.828488727344	461.7114700437	339.9843447671	494.815820201109	215.65	269.013728920288	242.326070801806	292.243153946095	219.950943413995	308.099367290974	202.93720871866	365.841456036251	215.669	187.182797558548	166.859510541968	219.453986736015	126.324203720961	232.366425839338	94.3475138123653	255.25470269041	216.166	65.7523070856911	57.0956674569129	80.5021575703673	39.0530507434787	81.0623429219924	36.2585970323026	94.1450188133749	215.666	78.6397911567112	63.3200470665152	84.9721039293043	59.0808732648802	92.6732462807829	54.9788878759683	107.849417047335	215.66	44.2608579959021	22.8520504655178	45.483653715338	22.990217879907	76.3329972616916	22.047050212025	98.152138666899	225.717	3.73129920342901
216.708	384.663440887731	362.143824238738	419.578710835608	318.32328024311	432.273013219049	279.721936542276	505.526968608439	216.707	259.964694989547	237.008254375486	274.055127387953	227.074657560201	293.590243510091	207.124460917854	318.185294699172	216.726	155.97499228467	80.4697531852642	164.700374299501	77.4613289933346	206.591469023801	68.5205155969749	238.629197005357	217.089	50.0873107122763	36.5851207568208	55.4159630245189	29.6524876531863	63.6426022488901	28.6542282070202	87.3792457467956	216.723	73.0720095275783	62.1951862566292	80.0398769025785	52.4817280019784	87.5944487454701	49.9509755548661	108.792119198006	216.717	31.8574369848299	15.5184522436253	33.6553948854381	13.7950080478886	56.2421710243935	12.7522289458772	85.3129310356136	226.908	5.8847670523753
217.363	176.656012928857	134.880971623573	202.227628430025	116.376922790562	229.39277440974	82.6490516198876	277.795299511742	217.363	138.813939971712	96.1672933034051	175.462582895989	48.4015867582088	196.677292196853	37.6541723248161	254.254084288621	217.372	109.268103976521	69.8768383477747	120.157502861618	63.073980813108	155.05138763056	51.2704232108031	226.993072985484	217.611	37.9178983158027	23.2973613917375	43.5924394922757	16.0591325549781	55.771803416691	8.34703219733445	112.316313961883	217.371	58.1588890234418	43.9358327087651	67.5927150575701	37.3935271602003	76.4131280653561	28.2345356063991	91.6808003229777	217.368	24.5844693333631	17.1094654568247	28.1089040282498	13.9533273543744	33.455971228179	10.0981496609227	49.3978762931574	227.708	9.05592500114842
217.892	232.625192253909	187.384133246137	270.838930603029	141.68724865522	276.521068163241	129.338086062507	453.109772886017	217.892	196.126211865317	171.907947859586	237.684899567698	138.378689447279	248.719881290952	97.990571870393	270.944418027063	217.901	107.494213869496	88.278043894036	125.261080497724	74.8619761052078	138.271034771207	56.01536401126	159.736003137336	218.253	37.5448707706773	27.0490780237503	49.7561296047838	14.1036691889939	51.2045376449059	9.63997242383267	75.2045778899424	217.9	60.1158047798453	23.7472853095374	63.5258269981533	20.998813934622	121.815452840849	19.1651801216861	181.287312361948	217.896	28.4849240636666	22.3539868084258	31.8154553606603	19.5808387800544	36.0057617929344	16.1507153865623	44.7253903769992	228.915	7.97992563001334
218.823	306.832534692308	290.793526165781	358.28252857697	236.807231139979	364.359348241863	203.377019052723	378.079809355302	218.823	205.435299997956	185.229689667653	254.734618743502	123.944498176368	248.635804071745	103.118597579744	277.429492260846	218.841	118.657044921385	89.7219866695353	149.917031966756	71.5464543162963	175.193447517769	30.8258625245901	230.712027681314	219.296	26.583440502454	8.14829647389631	28.6346805961293	8.14829647389631	46.7225997578082	5.72428018165554	63.3720794760437	218.838	66.9457740967221	26.1931782811728	69.2145155837418	26.1487442647492	119.410968262996	21.9146798978725	191.975904685675	218.831	29.3353420682295	17.730824590069	31.7883744834282	17.6000811751997	39.2805253138954	13.4261157807893	46.6537190378784	230.513	5.92990183302722
219.881	313.483205424264	301.044676824491	408.701732733219	205.421822901214	399.716748959123	92.6298848584017	412.278877115647	219.881	175.8467623812	82.6181944570816	180.822142148031	88.589672438968	238.569994391408	77.8991498566087	332.437357049922	219.898	105.155759859071	89.0216651807781	120.309767765845	79.4335742308082	135.773739787156	53.0499370636447	152.079417725824	220.339	32.1700283886047	12.6406734389784	36.6808111660613	8.94591560950588	51.985145585509	5.45031697116637	77.9910767376464	219.895	74.4503373093643	52.0701087610353	86.9908361638959	51.5345528955972	106.938621092221	35.0136868034873	119.386322278809	219.889	28.6866054340462	21.4350162635698	31.2421257529766	18.505386671819	37.314216987404	16.0337287199738	60.4540394218784	232.112	11.3960627813445
220.939	285.899993315906	234.724122257752	339.704724346976	170.301574096523	365.224033287382	109.984640522232	441.814476369961	220.938	191.44100287754	155.715051083795	219.103295488869	132.267198974663	270.858307012226	76.8887116644249	383.693031122601	220.955	100.886552482217	66.2687343901758	119.334659442002	35.746645706098	148.253607729683	29.9995145210922	225.7895469151	221.382	16.8680976371027	9.64040785786188	19.6997988758506	5.88147102281876	26.3068144043217	5.15918995367959	47.5779206547519	220.953	72.9913835514416	29.0747788894536	75.0511133264376	29.1020344134108	118.22363356921	27.5900871834482	157.600098722543	220.946	26.5930119954484	14.3759147593869	29.7921890689049	11.5826780460046	41.3422886125755	9.43748813092149	72.6485743727615	233.255	19.0598800147124
221.997	263.859536197109	210.87013879901	315.484745138389	154.015246824355	356.98676949369	94.4784437888955	427.391045948869	221.996	248.294021370621	227.034631057882	286.118547235353	198.469884731282	304.356306795423	122.541283327203	317.466643060892	222.013	145.69196567855	123.750389912266	213.157037755145	58.8856146041788	206.213581032888	31.6822003510547	235.139215120274	222.425	31.1837520141078	9.91643438974026	32.7817455297333	8.81093144302148	53.0793778254969	8.16902926622502	80.4951657090035	222.01	46.363037816478	30.8373560149661	51.2292490988611	27.1118712426149	60.2372307823047	22.8326305039878	83.020363945235	222.003	11.9106451929571	5.95163126705119	13.0945489289351	3.50228660067089	23.0785516088295	3.45726349208569	54.4762659516507	234.055	13.8608628437703
223.054	353.262848442779	333.373359312532	415.074405374768	290.224919300028	415.056527004198	247.007097580608	434.19291209892	223.054	210.491085334143	167.996012475855	254.226999319918	157.38700009514	318.907121796451	56.8163202912889	317.246393871252	223.07	103.251475622266	34.5253519138012	108.179548901376	34.4770138551248	155.307719416334	28.7000955385443	197.808273661943	223.468	37.0126092921203	29.2756844163778	52.1923856590737	14.0761516921937	52.5429618488944	6.83612472984277	67.4922807867795	223.067	86.4795560760768	33.3331705977389	89.1931848209629	33.1413817734942	116.062024948467	30.8611738960561	184.474469586627	223.06	24.076049705761	3.96272128508376	24.4160668542997	4.08297372485827	51.8025340578396	3.60195918278333	68.5041499462498	235.309	9.46936753791143
224.112	270.87227771559	222.513919251212	302.813937821228	194.846790056404	317.176551115807	174.073093820009	409.80070636098	224.111	225.900004580523	184.709927002161	291.12635942058	87.048731934651	276.459045749148	79.0782014801926	333.931689907637	224.127	109.509227177191	15.0684271239306	113.031396991999	12.0569343413668	178.251119401454	12.0569343413668	250.829047321565	224.511	28.9906414200634	10.0249795517313	31.3584772242492	7.89301589567987	49.7054249831305	5.81286206749932	75.9056937713779	224.124	97.116748355193	78.8576597502149	143.221627696052	25.9367626435407	137.331421826831	22.603647679532	200.025847805103	224.117	10.6626019790699	4.44348247154139	11.5072561234777	3.37764990944914	20.2176534075614	2.17346163165932	48.0564422614624	236.554	16.7667991984478
225.17	266.785628852669	173.41757794071	274.749424504626	171.166026806142	327.324425075376	167.600716778262	383.552684713401	225.169	221.582847162335	203.862491489579	249.323480656257	183.033652590202	263.246086554155	139.382292745165	282.580488234131	225.185	97.9377888299138	63.0945915736321	114.91255696717	34.7736281750579	140.727779205324	27.7956720617064	207.697836448621	225.554	36.1392357678488	9.21230655882648	38.9780363229252	13.0467988735461	59.9121355929952	6.27010308696765	71.63279032503	225.182	71.8459788607008	32.24247765736	77.0522934794457	34.6776007875096	106.942668638904	26.8302028313814	142.777099198265	225.174	14.1882556147783	4.29353232700747	15.1101351795702	3.73719851264055	23.8650525293082	2.47642273316365	42.4582639180327	237.353	18.3475519740214
226.228	274.597840412065	237.962343436492	305.139680128709	194.905807118012	361.262832912546	118.750518698803	415.07560878597	226.227	194.374069958787	143.629400655474	211.663908143837	144.473777125404	263.005836893387	121.885756637891	286.785018173702	226.242	109.800449202332	77.4947310116528	143.056769400778	62.7446217045096	173.325108425745	17.2216753062152	182.410507713696	226.597	24.2416357884186	8.27864152868961	27.0421169511844	5.48769665129431	41.8213962777325	3.36977580641007	66.3295716475234	226.239	64.8894314742425	44.1967386701418	75.2443148425595	33.2177479306499	89.0473857431497	27.4791000419621	121.690056600984	226.231	10.7501068437332	3.37900899006945	11.6533484492233	1.90069609674391	22.3286338826255	1.76119209942514	55.510694292403	238.506	28.0212345446082
227.028	116.752409847958	56.0946099882882	125.096323248315	41.2467166808684	204.981725199346	41.5799824231405	368.611237584261	227.028	176.659845275873	137.012204375037	225.676222830931	70.6428486330198	234.075435848177	57.8699945168113	320.283441928036	227.035	87.5753768141807	55.6457314027671	105.709534372063	36.1580064336287	124.642601402033	21.3961975570694	211.293639052262	227.209	39.7581553425551	26.4818258848471	47.4332856611715	19.9222299999578	56.8057250842642	10.569085862098	79.2817561704065	227.034	60.0452277016171	28.1731150667594	63.7641340218402	26.5418816758808	89.9983471040212	22.2741695381914	124.266622537523	227.03	10.1588834907645	5.1527942167456	11.3969107005567	4.00002354770329	15.7848825273569	1.85186039417756	61.1867010669433	239.393	31.9918881287984
227.557	383.899775209834	294.775637551969	417.655645214746	281.235112205667	499.488908613889	243.986865880102	640.38655480365	227.557	291.90958860178	228.156225193621	314.043945120432	211.289308505151	366.879857374262	189.614996579887	469.252567400452	227.564	258.44779205388	226.846611683846	315.673481450405	170.831130547782	336.250951558797	94.3478920255092	373.309225506554	227.731	55.9457196561496	29.8834568804428	64.9819743753619	17.7829242978799	87.5518634455709	12.7930453532004	142.824047282211	227.562	82.8769690654172	59.8504043213394	95.4934877622162	50.5670033482912	108.769015183791	39.5636797185552	136.621581996395	227.558	22.7807845602579	5.98151784917187	24.9150128946921	3.81366136172239	42.0715375601874	2.64397795189596	85.9772068812143	240.192	35.567502288252
228.343	542.365070471477	443.533435604289	581.779108434139	406.813132498827	630.521332039622	393.850256342705	724.710216333813	228.342	487.465693371544	444.652833008421	526.915930113976	412.680250737639	562.008009788323	349.32302774106	605.61613440922	228.357	218.157601604695	93.1477329731971	230.246134885758	81.9374988027692	296.471762376459	79.4201293911428	390.188464214198	228.683	89.9667730830912	64.2678874014217	106.482413434913	51.3395884824212	126.352941913165	35.793466885678	155.854547508622	228.353	91.9033372086768	69.4318649488067	114.109444794211	57.8260265614213	140.57366462315	29.6829678956894	157.38865962775	228.345	31.3758682500696	6.46330832746642	32.7543691525978	3.76838585410836	67.0065549177828	3.76838585410836	113.769311078888	241.182	28.7337070003413
229.401	594.435338121094	456.614832576716	616.015860060213	465.196170382381	703.148496568883	442.721679383841	755.099230946304	229.4	424.982128831508	346.088242579984	482.83218417875	317.841003263074	513.008228296353	285.848819232659	564.085540229992	229.414	290.24932694217	155.689557585983	319.755269562612	155.88185246849	417.855702559237	119.094780938081	470.954421591008	229.726	87.8533108231648	46.2545996127264	97.0025031025881	40.289302507439	125.808203471597	29.8623389633289	173.929092805872	229.411	107.928096101292	84.2975446502759	120.29226288191	79.5973918115155	150.344304321473	55.1791234483747	173.653338367202	229.402	60.0337560958208	31.3416221738479	71.169052462421	24.1812044881222	98.2930638420043	4.23829001016908	142.458594350815	241.981	26.0873183899054
230.459	556.687217027912	524.379662462901	595.056565906135	497.764180249322	620.337761621179	418.692062258282	651.407611721542	230.458	450.163981823302	409.78853045679	514.905099775156	340.889406425136	516.322502404856	306.532714866452	570.383224079449	230.471	332.013060001166	297.696615252765	404.31173749776	240.37070838354	441.641460617704	149.419073563498	444.312806968336	230.769	69.38368680264	45.4345754956296	85.3450832517221	34.9596047138249	99.412813858621	23.3251385567996	121.996068181054	230.468	128.236725547148	86.3448853678964	156.398716306582	58.6042375002186	164.501390043179	53.4869509244058	202.413128033869	230.459	22.1406891332784	4.54012840005558	23.5457276439529	3.24267756962998	40.5130492855614	2.17852946606526	81.010977156644	243.302	8.85046196072961
231.517	536.216521430796	496.818473237879	579.575460828783	388.106247699122	601.437187491209	355.522790055331	750.955331372008	231.515	431.315663501741	374.679670807806	471.158059128981	359.441765284187	511.385519651237	318.025072604628	550.725586615915	231.529	190.134788129495	120.616166332	204.09026803295	119.512933265197	326.801906384765	101.633510121868	391.73027948276	231.812	112.190785329466	89.8771163515162	147.164409853988	52.6597994166776	155.1204761369	34.758636866221	183.041253591303	231.525	93.8668105220747	62.5068893111103	101.802283807241	52.5969531116986	123.310326761384	50.0116921348159	176.6487956602	231.516	32.7831067984099	5.66799169198615	35.2553704640806	3.060723943263	53.4281853945745	0.506851780664962	99.0520165344906	244.9	19.1373697639959
232.574	589.394980886501	436.440475921117	603.089869219106	441.071412032816	703.573393885872	422.591857038443	763.950888045875	232.573	397.615643831548	345.588382868114	441.880986851823	320.414629582528	482.343258490374	267.629240692691	531.151449717056	232.586	301.602147621578	262.517431425497	395.325824737829	184.965905971536	407.314496931957	92.704746878475	442.112294313416	232.855	69.1550634176437	37.8956076092315	73.2075802175627	34.2362539706603	103.958094118184	30.0668671529256	153.293767765195	232.583	107.68726892836	93.6527854538612	128.616082472147	69.3991539723754	131.037707002914	57.5858600669635	150.886593625834	232.574	29.2027679893599	3.84506416822252	30.0566491220004	2.70826725041969	55.0607103062457	2.29670184837892	122.472195909037	NA	NA
233.352	471.899658982875	446.112094778936	548.69176874452	344.171969030399	559.974296549396	248.123287869545	589.753385413307	233.351	383.527503359184	338.112349733207	430.520351287296	308.446259990259	470.287774055848	169.827940824841	504.89637551211	233.357	227.852122775695	186.167661573824	267.473594808518	145.284300808195	286.573947160189	112.358229455484	379.394662240111	233.488	71.874851579405	43.4762794800672	78.9866257783692	36.0943700105137	103.451086907079	26.4922851535374	186.144802829811	233.356	61.5353184225565	35.9918037424222	72.8768339565628	25.6843594372717	90.8303730018758	15.1764091034427	219.515816621613	233.351	12.3335536670351	5.12607982429458	14.2896229975474	3.66451130711136	20.3695989858708	1.21475124595209	31.7489105641836	NA	NA
233.881	773.275738498389	745.071261875625	834.86262706754	715.706071070474	908.199118525377	567.082184471957	883.352895795449	233.88	666.927859572129	642.682429873238	707.744034573068	617.140029265543	750.339151666557	557.565106481861	744.91356061056	233.886	219.712058103219	159.861962860776	225.750434121877	163.332405014481	307.777264675394	157.075194680314	347.554228528147	234.01	80.8473376261688	74.5181873098957	93.9830697456799	61.1026565988562	96.1503884845573	51.4699032865208	102.484558308684	233.884	49.850028082905	36.8219488431319	54.3685492911683	33.0884555898568	62.6497026628478	28.7317398081224	78.6603719580602	233.88	12.4403214733396	4.50680586048707	13.9213876146934	3.04783602466141	21.0165733924863	1.50634323433602	78.7466220207344	NA	NA
234.69	965.226420766614	947.608068462208	1017.83872491311	903.788373235352	1032.99470084993	827.363555740387	1037.55975341441	234.689	828.074895957442	774.696539552357	836.284555497752	774.316981406226	880.797222652792	761.084242700142	930.296042596021	234.701	266.790851888314	240.574738033262	300.512924661824	184.20390035944	332.77989864728	109.626019467459	370.420752569521	234.941	92.107618097891	87.1733713911963	105.318144910911	64.4118640710519	103.67674693191	59.0103196475943	111.204356448407	234.697	58.0744454945032	46.3092856096402	70.6930448106919	35.8599426691015	73.7242785377297	29.8538940843125	84.9676326746167	234.688	23.8640395858345	7.00729932810266	27.1535876319881	2.86434903830208	41.851474319454	1.57047672598816	91.0794288670613	NA	NA
235.748	946.324296673734	909.628163371638	1011.56136044852	808.692507513335	999.144628241736	791.612243206517	1051.04244118256	235.746	806.851373255711	757.724446028766	896.603298488305	698.590731100742	908.576918637463	652.627932770251	943.631604454071	235.758	268.112063527686	233.972144079744	294.90944772634	216.478980548006	309.845961063863	199.610699675997	340.989689518206	235.984	92.0197454574655	80.2631075480247	96.7518946487861	73.677526685176	104.654217908772	71.9253516363553	122.84665348929	235.754	54.5383886895023	47.7634059396756	59.3023224009121	44.8266461042156	64.1941081074749	39.9700197975178	72.028088835908	235.745	24.7152204692606	4.12759107293807	26.1606308756374	2.21065002403215	48.1183694189695	0.540094347816465	108.505558033339	NA	NA
236.638	781.545590607721	701.633733700644	803.059192068507	713.627940879442	887.461406569936	674.426015807185	907.096215443384	236.638	676.258145033976	563.468319843123	690.588429502749	635.342405366663	826.209921133423	551.265838478712	841.877918467539	236.643	226.179455389317	200.63660394035	246.685265331887	183.49058760393	274.852336192768	139.660519270668	344.575732657219	236.753	57.0282891056079	32.1338325423454	60.5341567385812	32.9527100197379	78.8687083221786	27.4112638665234	91.7707450413626	236.642	54.7172851938044	44.6399844203928	64.2951176893422	37.2996472493495	74.1956312720021	26.5833907594202	87.5105401614071	236.637	15.3799940043882	3.77037197971061	16.362668875909	2.5405178157331	28.091647623186	1.55874084697012	82.4759702533637	NA	NA
237.167	525.970316415797	483.537518230214	585.946810639569	444.802246728369	623.579344974353	391.731690320286	643.49007293533	237.166	485.045524188382	446.925382202083	521.629804153183	425.789031727258	562.939833809201	308.560449045451	595.792220307206	237.172	269.306659304938	243.351769374327	298.256243573338	220.158355723679	312.151594228487	197.630147695719	344.878859412238	237.274	77.5256059791964	67.0237246478983	86.7895762324836	60.1638119686805	92.9186784393212	50.6974960833547	102.560697037954	237.17	84.2484232088591	65.3118735298928	98.9239275394076	54.6819949831927	108.492609845713	45.4761214843078	128.569389506419	237.165	23.4394633228729	16.2775954344992	27.1627637049437	13.0013627750412	32.1670493345035	9.97545905555188	46.2902497706606	NA	NA
237.863	782.401083608048	750.958523548119	810.896980662779	727.626066209514	830.013899239389	698.921902256101	865.769667214327	237.862	668.200356217866	641.542544257221	718.518522648691	581.7809844429	717.218482497716	552.854704843906	788.679546185589	237.873	326.21124781961	307.305799896543	356.031448374317	282.727683078185	362.038724969106	259.480042469099	382.784183662628	238.07	94.1939654754289	84.6247659688879	101.249897270715	78.9334214264288	107.438986447206	72.0548579689226	118.749352844628	237.869	106.744581509008	97.225509858504	117.270279750848	88.0565838330888	120.99686384317	80.7300175904731	133.435217495441	237.859	43.1106144362517	37.9635795712049	49.0693966088519	33.2015565061445	51.2821846785052	28.395175849077	57.8270594062999	NA	NA
238.921	800.948962571927	742.504417156353	827.516243733329	730.273354371072	869.688085935238	702.55649324051	905.207478195	238.92	704.642550724993	683.039391794757	739.763626617394	654.469238273	762.102925565875	558.102298731813	776.162973327758	238.93	338.953723147517	323.085349543969	371.664278562345	296.145980822094	375.437642867311	275.402064128342	394.972387538536	239.036	81.6823247226868	73.2066898010103	90.5838438149769	67.2747297374112	97.1649938139502	54.7015964604496	107.422396410411	238.926	92.191249562428	79.1458523407853	102.870895757558	68.2019346442876	109.574177236833	59.0407204924767	126.967230295813	238.916	34.5320411725337	29.0743402767158	39.8507264650258	25.3984225030623	43.2468965000233	19.611873410636	48.332613412416	NA	NA
239.465	499.640521410456	364.40110429167	531.551107237033	357.592566538448	653.527412394307	315.158291272187	764.147881544836	239.464	502.593651001149	434.263465881488	606.78944063876	351.160352310382	643.021759096612	256.153781533616	708.65199077251	239.469	240.967990417392	205.634675965054	261.313146911564	193.622509335327	287.899803918298	167.586646651195	326.417488672049	239.557	63.1853318340996	50.634001878595	71.897251553474	43.4728263522413	79.5005726699692	33.3929596069389	98.4401094965155	239.467	77.4723046972407	65.9140950163926	85.0619849587226	60.1105706753287	94.0505564344668	51.6291558307379	113.638135597476	239.462	39.6292200815875	30.4087578602057	44.053209390768	26.9902761618271	50.2864819797601	21.799372329284	61.404366178531	NA	NA
239.994	710.659585799402	686.365838931645	731.666725239514	677.497853453978	757.995568671081	610.098869341051	777.245358835988	239.993	615.140162650372	576.73230501663	630.218671725976	575.228002818169	651.975541876815	558.322460865159	669.122204567168	239.998	249.663591225602	225.298943885724	260.311585962124	219.102712317746	279.405386178763	206.485748250943	311.24985751412	240.156	104.026564215147	99.7890474046829	112.975689886557	92.9350075009893	116.421563840495	73.8969951927115	120.735888047688	239.996	78.1913429358502	68.5422855231812	83.9015089721044	64.7113843170129	92.0054323527395	55.8630779636807	103.058137569967	239.991	43.6420246452875	33.2396922323336	46.2947570267263	33.0096870745717	54.2215157259369	29.523384154301	61.6794427125322	NA	NA
240.984	645.69299190861	580.039716815352	663.483858978409	566.333181166863	704.033096391267	552.089743163023	735.390776121302	240.983	604.733030068249	577.196309756602	633.731146977582	561.811702957536	654.066075207773	526.878146870185	671.072202818371	240.988	242.480180836296	227.939104935558	279.933873898585	200.779635165564	288.014113480155	171.639250761166	297.709694477186	241.069	78.4098564497083	66.9241338589547	83.820622315683	64.2753646155682	95.5219881620359	54.6931773228639	109.081935333361	240.986	68.0166469467446	60.334310718979	75.0890469155406	55.3199727953397	80.9726964221145	44.0076986024107	90.0124880132278	240.981	45.5738845649012	31.870322342247	49.6923344000388	30.6865301657464	59.1327529406717	26.4031598229047	69.1023907016201	NA	NA
241.513	395.193294436945	375.73451916192	452.409989922032	318.787584916343	473.476130873539	203.176222399747	482.132478250551	241.512	327.540937567659	275.24012457792	350.809242395571	251.658411392457	384.608166547496	234.250102075418	521.370380268141	241.517	246.382637402378	129.976672828384	258.976615911556	126.97246786694	350.416779373282	112.503606238863	465.025432757123	241.59	103.644363627951	84.1916292328053	116.955396915338	75.4455928690936	130.153576185791	59.8374914881392	146.314511458112	241.515	87.9108911545877	71.0034167154095	97.5399449823769	64.5655058492445	107.35208473045	55.036634145884	124.583261083474	241.509	53.0998099831351	31.606462531336	58.008724548281	27.5291969612844	78.498054124378	18.8590448477605	139.259055931193	NA	NA
242.095	776.551966992109	731.656840084965	805.889225897361	713.352327310963	836.635560804232	679.457879261257	863.732259113507	242.093	604.882465493024	579.116271107975	621.29426263794	574.519496440137	641.17855748923	553.463738661216	656.120820691377	242.102	388.95967943672	363.404885415497	396.913116595181	351.712324896575	419.622691442034	351.694018356935	460.531209248216	242.242	105.712496544805	96.9439172911533	110.667131522317	91.7992521483663	116.692492029911	87.0033464176388	137.478785364195	242.098	93.2473072066826	85.5155163294911	99.062834331948	82.3725431713591	105.45132227437	74.9621563024673	112.919311217233	242.087	59.9314766836778	46.7364872336311	66.7011837421338	39.2727802513738	74.9671473133607	34.7987162407512	102.300304314958	NA	NA
243.152	901.722601255963	887.795356011778	931.711217712542	860.616527922425	944.817776853816	811.838635663988	954.136695702811	243.15	661.808608155184	644.878388325681	696.762546480261	612.504291414112	696.723518208222	593.220962857281	722.98510859567	243.159	427.287994650187	416.105896665278	444.862613677069	404.085082247098	455.904472943997	356.633005524542	466.093586984051	243.285	105.143483891562	95.4314763265544	117.12177354963	88.8262861809959	124.388857721053	74.0071126201879	129.722699420374	243.155	102.160072775656	95.4724927699853	110.379575903163	88.6515223727468	112.969276166842	82.629271716852	120.855688611369	243.144	54.400558830199	34.8980461062748	60.190575779704	35.013018607856	82.2080276640014	27.5937351137528	99.0023078489844	NA	NA
243.961	696.002928329249	662.354464721631	716.692316994669	650.672181824387	752.996585013484	623.706411651469	788.516313620635	243.96	540.06547629328	508.975650251619	577.580900964973	487.079474167336	601.281954972019	454.15354732558	630.934330912237	243.964	389.752338551229	361.845711864011	416.112103717799	341.46964002804	427.922879319247	326.280435162336	513.929261587374	244.023	84.3696144393979	72.3510791249204	103.323135219869	54.5686639837906	105.99360575601	42.6147039115586	120.01314639824	243.962	77.1732642854769	70.1267416710396	86.1565885303598	62.865967414386	89.4928489142067	55.5761052206714	98.8364037401028	243.956	54.9185235169199	25.4903423164312	60.1252860205741	23.1075294102839	92.638463818762	17.4912844975779	127.203649826691	NA	NA
244.49	520.787438418007	493.437360509484	545.141295845609	475.30474333126	578.890523921881	438.772876994164	606.746209766808	244.489	426.900163113592	389.307720549025	456.868780976504	336.086942897112	465.96394361584	326.114029131697	551.492826509283	244.493	283.269894232423	257.963698510044	323.854275458242	191.0022510102	323.447848637764	177.157576448974	370.743236109273	244.545	96.8299554307075	89.340906339003	104.17053249593	81.5493374109465	111.696004235618	69.9741653163835	128.003357903765	244.491	102.099643678503	93.323035406402	114.140294349657	83.9106348889516	119.757882426111	67.0078043933082	130.316124169072	244.485	32.6471486714691	22.1984985358072	39.1615874726337	17.9929726007637	46.0521837750069	11.1911279967751	58.1901310680164	NA	NA
245.268	809.747848894107	794.82521283046	837.045295667498	767.997075017772	874.702722696026	686.581631131873	862.214602174252	245.266	584.636691857227	566.345492833219	626.772153169749	541.481301658564	641.258365258455	446.166414335741	646.61454204535	245.274	411.486596341203	401.842846746526	446.23923909518	366.038688594878	454.04588956299	330.654475957267	458.05137014817	245.371	113.304244537125	106.617369166319	117.362671371444	102.167245347271	123.215971526906	94.7111224789935	139.040494328256	245.27	106.014015774898	97.7244728431639	115.476308527707	90.2359399470636	119.707582828006	82.0062636925447	126.79336723882	245.258	32.3644843109578	25.5990113507698	36.8975720965032	22.6553137041689	42.2187488462231	15.9139725283186	50.3406970964211	NA	NA
246.248	703.319379118327	662.427530089948	718.495186102179	650.359873847989	756.074640064724	598.643123923327	798.201571583726	246.247	504.501213317983	474.749303545106	519.690883980206	461.900397618367	541.361303989159	454.584433677764	574.393101419247	246.251	375.15143506182	363.923676732498	416.103137521984	316.99590493518	423.33647754497	277.241139347793	425.100756230094	246.297	102.176917882589	89.6540000747746	111.369759497291	86.4364374316764	119.876764682192	78.4967631886146	129.061959535075	246.249	91.7036396966014	82.2674560661091	97.6038253885648	76.3205097663182	102.673325768425	70.7957136118854	119.788307651354	246.243	38.3514446277931	30.2459782812878	44.4353407970912	25.5194878680866	49.610269801936	20.3259964649807	61.1288753068473	NA	NA
246.777	312.312357141494	291.582137858969	331.111694304913	277.998530882217	346.505898233539	251.841560671486	367.895310668249	246.776	201.567082217022	158.601712633727	214.952145298824	152.448373419438	258.939146773164	141.740857928144	292.691494351827	246.78	181.239655670588	155.792898125662	192.757902514592	147.262831291815	210.738450918368	135.675798802422	241.896327806088	246.818	108.874935896933	94.9249864754911	118.637508128446	91.0511502794291	128.475936616018	80.0295630847941	138.620179378854	246.778	137.935771633055	125.689703928353	149.304826188567	117.887561960811	157.781386200455	105.037648495117	172.398607668764	246.772	34.6003562152822	19.4019520309969	40.0609807641725	13.8660727594575	51.0354555902704	9.39648435927707	82.2130491542713	NA	NA
247.383	526.185487071326	512.808536436891	538.380091808257	504.292543027615	546.864969423191	491.790964318628	561.312926461234	247.381	343.73563493381	335.697260653186	353.600655602629	329.568808180146	360.436146161808	316.689443314593	369.929216447617	247.389	292.084201858342	281.420797477736	305.662784293466	271.993901569019	311.574438082965	260.238885142051	323.845854026552	247.458	148.269186287462	141.337292900406	151.250962030312	139.58208017326	157.222264826887	135.654138380238	165.098390930275	247.384	227.460785306496	218.255888853735	235.258202424637	212.409406599418	241.99615793906	204.28889050507	255.279019053025	247.373	34.2667937542167	23.2468715492582	38.5618894464835	18.9639459442442	45.5207223692934	15.1334957906543	62.4070066752601	NA	NA
248.006	338.433579641105	317.835093315968	358.791278194003	302.896386960734	371.786425610398	282.053898095112	397.012874611784	248.005	226.668657428033	195.206830895446	254.766524408846	171.923512948395	264.094150626762	159.559129212213	300.174643356744	248.009	223.33924286236	201.710750986721	243.510893665305	186.133510792365	256.112320791572	168.682529494327	284.046558997275	248.04	104.087519236123	86.288256766445	114.813921541323	80.1827581678876	128.28596482847	67.4136447079371	143.527442701472	248.007	140.621875230955	108.949827480135	151.147345088694	101.362548733689	183.705275862628	92.5437720020079	217.762230067133	248.001	31.8865163738691	15.3858868847999	35.482823077001	12.231148294507	48.9093491427893	6.7216673206095	79.3042565785616	NA	NA
248.535	403.636096261722	383.518237094805	412.883108640418	379.511570910287	427.378082521313	370.374382025847	445.44975441467	248.534	246.381997455645	234.629181280151	255.569229296858	228.016214150783	264.647658513533	214.520958332718	277.120231611115	248.537	259.824683733376	251.106121812533	267.739112760759	245.582152971092	275.193642666329	229.249239103538	284.384634807738	248.561	107.912673536613	95.600669832004	109.740808840832	98.5520053060774	119.91614423141	94.6459501984066	123.851330386953	248.535	135.28279225759	128.117361645023	140.174493694259	125.027810620534	145.327917209617	120.54462125653	153.325406408618	248.529	31.7577513985458	22.2256805042798	36.6205718887221	17.7866358581902	42.1738338960239	12.5724441306101	54.5268842688742	NA	NA
249.425	389.998240270754	371.25839418918	396.984311335558	366.512957459174	412.435558189449	361.102268704703	429.576726291294	249.424	240.289607061225	230.230159522797	246.97350918517	225.861152084326	254.476127407912	219.684761162306	267.96981747406	249.427	263.627900158997	254.245227038725	270.624667026334	250.029116271152	277.300075234315	243.953846044547	286.887737837229	249.451	107.539908077634	103.699106337884	117.677591962549	96.9289739308193	120.907674987872	87.59284531366	123.412840784094	249.425	138.253744525843	131.422018434097	148.220884292487	123.995114524047	150.346320831186	118.54258458836	157.27161757164	249.419	27.6316577952401	17.8416133770863	32.1755550104354	14.303823006268	39.0686782654639	8.78943614414604	51.2461983567301	NA	NA
249.954	226.335359318834	213.655418492321	240.864774152567	202.960963372434	248.842282362103	187.966026534109	263.88853325365	249.953	159.524794355128	148.576153460895	177.210385397337	137.922128942431	186.948055871397	112.370604229577	196.910205695854	249.956	143.505869914674	128.003577178222	152.722322097627	122.383687964514	163.622796251006	112.526899513841	179.439680735785	249.973	67.9216427346556	62.5066972992424	74.8346274165213	57.4404432593887	78.8275209507774	47.9551179551782	84.9099182321091	249.954	85.646337120538	64.5252274717111	93.2259649650365	58.1509824604878	108.402061603877	51.2451012295225	139.452977121669	249.948	61.7612660130906	44.3922234555405	68.2954579955101	40.1859485432348	80.8557771457888	31.7860226959616	101.163714039015	NA	NA
250.264	410.468345168421	399.938792002795	417.033990638093	393.650656540283	423.62755673965	386.268316240157	440.663905577354	250.263	272.414072730089	261.65927636917	278.485219134229	258.363311182499	286.673582258789	249.437113797264	297.052724538882	250.266	271.860855504587	262.621547238996	279.238041766607	257.360353277154	285.842697348828	248.096251314025	296.101265848337	250.283	78.7890106738411	74.4857825782539	82.3525875335739	71.325034581727	84.6524341271036	68.3056546757708	90.258778046262	250.264	77.0802511283448	66.886177366891	81.9942499910665	64.0877435065721	89.7538423001247	56.7812232301139	101.473742848205	250.258	40.9601658892195	33.4646325185338	46.1165239343526	28.7970881558646	50.7863656494836	24.1715763661326	61.5713125038002	NA	NA
250.793	269.040124303213	261.84376806495	277.11171046411	255.339598745201	282.015965796081	220.822424674931	291.306518228529	250.792	144.629015526038	129.061333066996	153.53666872166	127.043009478844	165.706753517984	114.923485479999	173.987653644066	250.795	190.904134939234	184.609658883678	201.797359756438	175.755527096502	204.553221481003	166.492046255813	211.655996531409	250.804	68.5825708016674	66.1189035910026	73.9951707281739	61.6260201390856	76.3480766618501	46.6328562510572	78.6834821119758	250.792	53.7058202266768	47.9218724971145	62.0964525772941	39.1492915867467	64.4278863155957	32.6115065118114	71.8465874051283	250.786	31.8800809042665	25.3035386900072	40.1443562564287	18.7386156147798	44.40478838178	9.98118825605845	51.7737171610901	NA	NA
251.494	291.705478150123	283.261470861069	297.180516305336	278.390743423695	302.555882606282	273.959921700265	316.154345973114	251.493	168.845482387376	161.560347365248	181.820406533426	152.036221510268	185.593372243135	141.609474775559	192.720743368424	251.496	200.146818865188	192.771760558941	204.965020409952	188.905867384622	210.388375550213	184.073476190055	221.190583390189	251.505	72.2942877897385	66.3363583662537	74.5120769453718	63.9593916728067	80.9009197001849	62.9879540325863	88.9985972620645	251.493	63.1290594935572	59.8975439930712	70.3008099275318	51.4162112405221	75.210666867167	38.0046125170474	75.210666867167	251.487	25.2886994608237	18.6490693230453	29.8683095854548	15.4728867021712	34.07851269978	11.1700577910547	42.157672065598	NA	NA
252.023	708.103569150356	660.804243082481	726.572821670969	635.74183979624	751.585389792776	630.595697432877	828.211306824017	252.022	368.982141848173	333.099848568817	400.137520199423	321.773155903894	424.0923646706	275.135833547655	445.573879347436	252.024	525.943870015661	499.616798282516	555.314262356826	463.537893608508	564.774435827134	441.65732726071	611.369583201044	252.027	64.3966803979475	46.1480737326573	75.0064136820438	37.2755436679654	84.6140048404734	27.6997560212479	105.774818962852	252.022	51.7405074093021	32.4648385380423	58.0827156348222	24.6901552489531	72.8864923041415	18.9125309761123	141.241825434862	252.016	46.8763143372446	26.170701325731	55.2744870237338	17.4288712919651	69.2061575367467	11.4213479154524	119.361111537891	NA	NA
252.607	1041.26184209496	1015.42598353089	1055.8997943943	1001.96254152659	1073.23729775646	987.02182483419	1105.87228268397	252.606	584.103991805104	573.378800537985	604.493768881648	558.027435608658	613.133129725835	530.933668041018	625.225464880813	252.608	797.721065921047	782.420635853522	812.194589312351	772.083067736224	823.95760919138	754.998568610085	845.23019460313	252.611	69.6418275687243	60.3904189441961	83.8128766556845	45.0392239692385	88.0279402180085	33.8333518396414	99.4455949895813	252.606	57.184134057278	32.5420184169631	61.6782315859688	31.8190865596025	80.6023986217439	26.3599293943607	100.917700250202	252.6	57.4249879458801	39.1775849999219	64.2096088402542	34.6292941606652	79.6681448382596	27.6891327877657	108.019385805412	NA	NA
253.136	514.480145449312	475.874779112656	531.704782421494	439.555742724472	562.868622327663	438.437839815647	642.747015652412	253.134	285.018288235139	257.808961141921	307.538348831748	245.786174889942	340.401727143573	193.597751895393	367.514177512129	253.137	388.016762358237	370.095000506451	424.775204891543	344.4434990312	428.922248563532	322.011152485881	447.292361191493	253.132	52.3859409935331	34.2287493127707	56.8988496646608	30.8593394341644	71.6943049933704	26.6682623891112	94.3344315736355	253.135	57.8989664841937	44.249188753398	64.266468155334	40.0098907310769	75.4306558519675	33.003383178484	95.5050014695049	253.128	38.2934916848834	21.4615620090937	43.2246799809154	17.5658927160467	57.3599336990917	11.0596514078501	84.3705087998435	NA	NA
253.721	996.527471458097	980.862063319571	1003.97915431155	975.631160381474	1016.86806340768	967.525871584619	1040.89268525015	253.719	531.062267011764	520.349661987535	541.707888110658	512.339679004415	548.086973048612	500.482284053839	561.14470218762	253.722	757.148533345313	745.585956218456	771.33499097214	735.02057788091	779.268588241564	719.654776305824	795.902338609963	253.716	59.3717522578941	52.7536600470751	66.5735274680206	46.6934905949341	69.1186597655024	42.2167942971177	77.282425622316	253.72	74.9232323637361	67.7462054242553	85.1837751552881	60.1800495136473	88.3812317431593	52.7021475720387	95.0245207957516	253.713	47.6165746919924	38.5910261185057	57.9139694516255	29.3941887148177	64.325488515987	17.3499266355346	75.0160841373227	NA	NA
254.25	409.354637148339	330.326064044924	458.00779576527	283.212277289757	503.213674206887	242.551651421041	590.81123402155	254.248	348.98179118361	314.640593265009	390.080822729134	284.743336490196	411.150277634482	240.551992185553	448.215266714923	254.251	269.304348564869	222.166234464153	292.070453513865	208.256108454775	327.369459968073	183.764496158195	380.25751398792	254.239	57.9448416071668	42.3883229045968	65.0823598863635	38.2227631073018	78.7698155465137	25.1384819784547	95.3786297070499	254.248	102.670143206634	88.3236706543346	110.250617272938	82.0616827760297	119.677787835858	72.7554614575981	136.760205440233	254.242	31.269944675226	12.8402966301792	35.7916020096319	6.90891700108597	54.3192765063524	5.67773441478133	108.038343192681	NA	NA
254.788	580.197183010244	555.0127111072	602.194400813347	541.008629541626	616.658499000183	524.858213429721	637.848214257753	254.785	438.741412693487	425.244621949169	456.025517349828	416.129675588936	468.49370281638	381.364425921626	479.84055073479	254.79	294.75707182284	276.72888660617	304.394170283554	269.892766516231	319.686655144955	257.478000281351	346.472588259138	254.76	57.9877915191178	44.6193272720281	67.1446038264499	38.9648939042103	79.2837562592307	24.4183978551261	94.0008546497636	254.785	105.574183457776	92.812964648386	113.257156731555	87.8318399684999	121.28117188001	80.3287900052781	133.140177467051	254.772	31.4531101169577	11.5981062732272	34.8157576856176	6.93918355913787	54.1442824636683	6.08529924216848	108.003818532075	NA	NA
255.846	575.749598168552	556.070332010139	588.867929224157	546.416465009852	599.411600487248	537.488238860262	621.38228804859	255.843	443.50542058375	429.325362111499	465.990515713845	404.653719641883	470.227810099418	389.186482110727	490.493844040935	255.847	305.716381484662	282.442818682686	318.79871009288	274.422738978814	332.387340015589	261.494573203428	353.285265609669	255.802	56.2156512938243	45.9706098789722	63.2305728800233	41.3030219016347	70.9929664394604	30.5033583644058	80.8802280250949	255.843	106.953211859629	89.0187735366453	113.448392262653	83.7379848619036	126.341879120776	80.6263134460955	145.671077381866	255.829	29.3482713671575	15.4701515913616	34.3628940604711	9.38176625703329	44.4772109536977	5.50538303240991	73.5485528563662	NA	NA
256.637	483.742078021422	462.480237086706	503.141952335393	453.773965468997	524.373432675094	403.599011092073	540.849963769072	256.636	355.27723284045	329.371402534107	381.168654207287	299.173383427246	388.867746794891	290.371384951421	428.991515023834	256.638	255.560644111779	240.589779045049	281.032087857918	220.649388073715	288.503693276528	198.4852804001	303.743747719612	256.612	51.3540638864353	34.8543291225681	58.2959413385146	30.3006091189906	70.1614038690892	23.9674995674082	89.4027092445697	256.636	94.2520905626602	68.087958817504	99.1081928305483	67.1446117857001	119.179078614936	61.516434705018	139.265549954887	256.629	31.7333774941655	8.95424328719343	33.6923719472457	6.67130714900569	56.0216602077567	4.06073924363393	126.574599817281	NA	NA
257.166	470.28660421488	442.888084168443	496.585710097174	420.038573736796	509.005432913303	394.620670157108	537.76297086593	257.165	349.558780245462	330.080070945112	374.405598049775	314.113680479635	390.31054349723	266.296079294545	404.829054347159	257.167	228.831828947507	204.182874339124	255.2429077983	182.470992779712	267.567255916999	170.467275217299	290.731140679812	257.133	44.4952057256746	32.6238755379771	53.0473838127451	25.2129514383077	58.748515007142	19.0341693950431	75.4039987390074	257.164	70.3737946214505	44.6400002395626	73.3265037037036	45.7506277032621	93.3555281797992	41.6520026903552	109.27693514811	257.157	23.2142543836206	14.4013459137969	25.2211190968638	13.3745994394619	30.8919271925363	11.4283090866315	39.1215621576197	NA	NA
257.961	577.335301533348	551.600820258593	590.487632068842	545.453426630802	608.293409086725	530.897389392088	631.603879175667	257.959	422.33375150943	405.39346135149	443.98477583399	392.440476247014	463.051624934759	354.813686585596	471.915338218299	257.962	292.872953688522	279.457320379012	305.305023340619	273.452951222657	317.495705011599	252.692601940883	328.081497619457	257.888	48.9577610571068	34.5500031936303	52.5683259738469	32.7244063506148	62.5829693602198	27.5325787719932	76.8942107346971	257.957	88.6551369352746	82.5999713974424	109.042920569201	65.0779732165334	104.485125042989	59.2122322694499	115.411870006568	257.943	42.376424736205	34.5033316058918	49.8206827164949	30.4905306476429	56.0204696005153	20.640502353998	61.6960405915778	NA	NA
259.019	574.953195233076	541.520467234511	582.53523280547	544.972442064312	614.783474259467	531.898853368124	633.96592279478	259.016	446.171700151626	433.81488499981	458.13642203675	425.139594766141	470.13501525146	397.882428209183	484.493805637155	259.019	305.700239016833	288.810138324729	314.715605480174	280.355460242934	328.15891954599	270.136847083538	353.267870391942	258.931	46.3720577941091	34.8664875828605	55.2886090018694	27.9501078018366	61.8512212733329	20.5425563341011	74.3182026224858	259.014	96.5614936654315	88.1430321890088	113.440229782824	55.8025862770727	111.332046241655	50.0818567285732	132.970164296533	259	41.3337670934664	19.6285780165993	42.5985137244742	23.0472071138677	57.8084387435017	18.9516433690683	65.4654328209632	NA	NA
[truncated: 6 more columns]
