# Supplementary material for: Global diversity dynamics in the fossil record are regionally heterogeneous
Source: Nat Commun. 2022 May 18;13:2751. doi: 10.1038/s41467-022-30507-0 (PMC9117201; doi:10.1038/s41467-022-30507-0)
Supplement: Supplementary file 4 — Source Data [file 41467_2022_30507_MOESM4_ESM.zip › source_data/Figure 5.txt]

Figure.5.CTA_time	Figure.5.CTA_exr	Figure.5.CTA_exr_mn	Figure.5.CTA_exr_mx	Figure.5.CTA_spr	Figure.5.CTA_spr_mn	Figure.5.CTA_spr_mx	Figure.5.CTW_time	Figure.5.CTW_exr	Figure.5.CTW_exr_mn	Figure.5.CTW_exr_mx	Figure.5.CTW_spr	Figure.5.CTW_spr_mn	Figure.5.CTW_spr_mx	Figure.5.CTE_time	Figure.5.CTE_exr	Figure.5.CTE_exr_mn	Figure.5.CTE_exr_mx	Figure.5.CTE_spr	Figure.5.CTE_spr_mn	Figure.5.CTE_spr_mx	Figure.5.BRL_time	Figure.5.BRL_exr	Figure.5.BRL_exr_mn	Figure.5.BRL_exr_mx	Figure.5.BRL_spr	Figure.5.BRL_spr_mn	Figure.5.BRL_spr_mx	Figure.5.NPL_time	Figure.5.NPL_exr	Figure.5.NPL_exr_mn	Figure.5.NPL_exr_mx	Figure.5.NPL_spr	Figure.5.NPL_spr_mn	Figure.5.NPL_spr_mx	Figure.5.TGR_time	Figure.5.TGR_exr	Figure.5.TGR_exr_mn	Figure.5.TGR_exr_mx	Figure.5.TGR_spr	Figure.5.TGR_spr_mn	Figure.5.TGR_spr_mx	Figure.5.SPL_time	Figure.5.SPL_exr	Figure.5.SPL_exr_mn	Figure.5.SPL_exr_mx	Figure.5.SPL_spr	Figure.5.SPL_spr_mn	Figure.5.SPL_spr_mx
194.077594411458	0.431318922511834	0.16393726183366	0.65501824867729	0.074858147325491	0.051751508646174	0.0970076939069596	194.014163953938	0.206989460471988	0.146794103722129	0.468388070164226	0.0845327038604379	0.0628309207184245	0.103987642444366	194.081039532787	0.192501260619115	0.00657051448375781	0.728966389930204	0.145373095861076	0.0715698899218229	0.208023652190169	194.041908264444	0.0608194800615598	0.00950893817836791	0.410539357273664	0.0352112664794026	1.0674655223552e-05	0.183521315187674	194.02529570384	0.218998301112908	0.143873713737052	0.383222651297019	0.0865091447924155	0.0384503360221537	0.135765714555772	194.076662045926	0.202659197963263	0.00300445533696322	0.575792498563012	0.0322464911402364	0.0197229408250106	0.0514838024471027	194.010810562112	0.121391212310863	0.0510702461457329	0.241080118548063	0.0149941514881796	0.000791265043889743	0.0714887301739886
194.177659177827	0.431318922511834	0.16393726183366	0.65501824867729	0.0748735189781109	0.051751508646174	0.0970076939069596	194.114182922734	0.206849535859519	0.146794103722129	0.468388070164226	0.0845327038604379	0.0628309207184245	0.103987642444366	194.181138959016	0.191045839549865	0.00657051448375781	0.378312169943079	0.145373095861076	0.0715698899218229	0.208023652190169	194.141942082222	0.0595340885721471	0.00782980368993808	0.346646251849444	0.0408817156554933	0.00083737890652421	0.205907223020317	194.12536638774	0.218482521963448	0.129298355300427	0.367834284184572	0.0865740716148344	0.0384503360221537	0.136996093684184	194.176674466667	0.195884879126973	0.00258448399122892	0.568854774707732	0.0322464911402364	0.0197229408250106	0.0514838024471027	194.110942543478	0.120865871305438	0.0518213378138871	0.236142544086556	0.0150745462845342	0.000911195426708304	0.0717227110667932
194.277723944196	0.42633067311906	0.158840491473522	0.65099745233866	0.074858147325491	0.051751508646174	0.0970076939069596	194.21420189153	0.206041787617396	0.147948754820391	0.46780340887735	0.0845327038604379	0.0628309207184245	0.103848951109759	194.281238385246	0.189419359092496	0.00763982375565321	0.36011601694661	0.145373095861076	0.0727758144225923	0.208023652190169	194.2419759	0.0583897842010472	0.00782980368993808	0.237740750735619	0.0467222083537488	0.00083737890652421	0.208436327434057	194.22543707164	0.218386223275762	0.129298355300427	0.360286557393836	0.0866633271112577	0.0384503360221537	0.135765714555772	194.276686887407	0.182083220790369	0.00258448399122892	0.506842976609183	0.0322464911402364	0.0197229408250106	0.0514838024471027	194.211074524845	0.120228775618858	0.0488769752872149	0.226961686084684	0.0152339638641883	0.000378016549082369	0.0720231704572813
194.377788710565	0.294599480250127	0.158840491473522	0.65099745233866	0.0748831466477015	0.0528145498112341	0.0981748791440151	194.314220860327	0.205034034583216	0.145146714168972	0.462779992615506	0.084651666977004	0.0630347764673464	0.103848951109759	194.381337811475	0.189419359092496	0.0541722464745184	0.378312169943079	0.145373095861076	0.0715698899218229	0.208023652190169	194.342009717778	0.0574236822201014	0.00663024727362631	0.201047909704682	0.0520699301860943	0.00083737890652421	0.213345704820515	194.325507755539	0.217687909490658	0.137234180275698	0.344512221244822	0.087194520183985	0.0393851544800978	0.135765714555772	194.376699308148	0.174060012444918	0.00258448399122892	0.438413083368984	0.0322464911402364	0.0197229408250106	0.0514838024471027	194.311206506211	0.118890583472658	0.0510702461457329	0.219523925231799	0.0160168351314335	0.000799439364121629	0.0752715071730617
194.477853476935	0.237581288527209	0.157399382279841	0.647662727712154	0.0748831466477015	0.0528145498112341	0.0981748791440151	194.414239829123	0.203365789113001	0.147948754820391	0.462779992615506	0.084651666977004	0.0630347764673464	0.103848951109759	194.481437237705	0.192019011997563	0.0821832768995871	0.373804372338724	0.145344149404263	0.0715698899218229	0.208023652190169	194.442043535556	0.0561972219117704	0.00663024727362631	0.139195947253219	0.0625767354773604	0.000932471648596326	0.246047082630659	194.425578439439	0.217405777853117	0.13870651521306	0.344980799189076	0.087194520183985	0.0401910255136268	0.135765714555772	194.476711728889	0.169196262774678	0.00258448399122892	0.407593542518152	0.0322464911402364	0.0197229408250106	0.0514838024471027	194.411338487578	0.118284380754658	0.0510702461457329	0.21415528904397	0.0163886831029284	0.00119641265823672	0.0767223962245128
194.577918243304	0.193147962388924	0.142464474407393	0.426882703047492	0.0749354880719366	0.0528145498112341	0.0981748791440151	194.51425879792	0.199816609967177	0.131656101684568	0.430920383120331	0.084651666977004	0.0630347764673464	0.103848951109759	194.581536663934	0.195214473902857	0.0997600810180821	0.365746439207586	0.145296317953388	0.0709815699780085	0.208023652190169	194.542077353333	0.0557404831520529	0.00826762823122645	0.124229862211878	0.0721928025587239	0.00083737890652421	0.250941042767575	194.525649123338	0.216084707756792	0.143873713737052	0.342540741787521	0.0873328746880299	0.0401910255136268	0.135765714555772	194.57672414963	0.164109180607189	0.00548283983966482	0.376476054894759	0.0322464911402364	0.0197229408250106	0.0514838024471027	194.511470468944	0.117557404701132	0.0510702461457329	0.21415528904397	0.0168396165118335	0.000799439364121629	0.077942597614176
194.677983009673	0.191427206264437	0.151829452164067	0.249418532330469	0.0749354880719366	0.0528145498112341	0.0981748791440151	194.614277766716	0.19476297749449	0.133956577759972	0.303524006972381	0.084651666977004	0.0630347764673464	0.103848951109759	194.681636090164	0.199909266431059	0.096059132526613	0.33899355991831	0.145296317953388	0.0709815699780085	0.208023652190169	194.642111171111	0.0538221770889388	0.00884275647663688	0.107032234400995	0.0831743071526817	0.00083737890652421	0.258400147625561	194.625719807238	0.215688176902235	0.143873713737052	0.337190209314123	0.0873328746880299	0.0401910255136268	0.135765714555772	194.67673657037	0.155860367509696	0.00258448399122892	0.344684361879897	0.0322464911402364	0.0197229408250106	0.0514838024471027	194.611602450311	0.117494066951356	0.0510702461457329	0.21415528904397	0.0170397113670393	0.000799439364121629	0.0785934130143257
194.778047776042	0.191427206264437	0.151829452164067	0.249418532330469	0.0749354880719366	0.0528145498112341	0.0981748791440151	194.714296735513	0.192551838426769	0.139871249524866	0.246955055834618	0.0846689966142083	0.0629505212164367	0.103848951109759	194.781735516393	0.201175979088695	0.0997600810180821	0.354907849926903	0.145296317953388	0.0709815699780085	0.208023652190169	194.742144988889	0.0537303820665354	0.00774942014713073	0.105216002652352	0.11630372629091	0.00083737890652421	0.405767714929284	194.725790491137	0.215416024834228	0.129298355300427	0.315591276251989	0.0875722687462496	0.0401910255136268	0.135283104445803	194.776748991111	0.155269137868574	0.00258448399122892	0.342657094599793	0.0322464911402364	0.0197229408250106	0.0514838024471027	194.711734431677	0.117494066951356	0.0510702461457329	0.21415528904397	0.0174235262094424	0.000129117351249662	0.0818079897694681
194.878112542411	0.191423978988102	0.152274473188652	0.249418532330469	0.0749517640921737	0.0528145498112341	0.0980960655847136	194.814315704309	0.192551838426769	0.139871249524866	0.246955055834618	0.0846689966142083	0.0629505212164367	0.103848951109759	194.881834942623	0.202925902206539	0.096059132526613	0.354907849926903	0.145296317953388	0.0709815699780085	0.208023652190169	194.842178806667	0.0536843396179643	0.00884275647663688	0.105216002652352	0.126501280910083	0.00083737890652421	0.405767714929284	194.825861175037	0.213372554783983	0.132969537224038	0.306471725761443	0.0877548394857047	0.0401910255136268	0.135283104445803	194.876761411852	0.154621047989732	0.00258448399122892	0.337798488263858	0.0322464911402364	0.0197229408250106	0.0514838024471027	194.811866413043	0.117494066951356	0.0510702461457329	0.21415528904397	0.0178327199767951	0.00127516800371732	0.0864039868595361
194.97817730878	0.191366349920964	0.151566734599299	0.248217897122822	0.0749517640921737	0.0528145498112341	0.0980960655847136	194.914334673105	0.192491519882174	0.140633331882566	0.246955055834618	0.0846689966142083	0.0629505212164367	0.103848951109759	194.981934368852	0.203931405032281	0.0997600810180821	0.36011601694661	0.145296317953388	0.0769858124450725	0.214283406533157	194.942212624444	0.0537303820665354	0.00884275647663688	0.105400371007323	0.148936584399816	0.0234106128264743	0.431105906024987	194.925931858936	0.212177546040858	0.132969537224038	0.296122580453232	0.0879441073015516	0.040645926797666	0.135283104445803	194.976773832593	0.153981949299986	0.00299266470632718	0.33413652330484	0.0322464911402364	0.0197229408250106	0.0514838024471027	194.91199839441	0.117167366225636	0.0488769752872149	0.21415528904397	0.0190815947495512	0.00127516800371732	0.0892991985175465
195.078242075149	0.191235061142824	0.151566734599299	0.247088745618409	0.0749517640921737	0.0528145498112341	0.0980960655847136	195.014353641902	0.192391302642676	0.141782466010494	0.246955055834618	0.0846689966142083	0.0629505212164367	0.103848951109759	195.082033795082	0.204559526252392	0.108646180772455	0.373804372338724	0.145296317953388	0.0771151868102567	0.214283406533157	195.042246442222	0.0537303820665354	0.00884275647663688	0.105400371007323	0.15081611303057	0.0234106128264743	0.431105906024987	195.026002542836	0.211854175670414	0.14200072553962	0.300696271551892	0.0879441073015516	0.040645926797666	0.135283104445803	195.076786253333	0.153501519899789	0.00258448399122892	0.333238843184027	0.0322464911402364	0.0197229408250106	0.0514838024471027	195.012130375776	0.116701573793461	0.051173725873624	0.226211874898876	0.0228785047598481	0.00127516800371732	0.091091064432481
195.178306841518	0.191235061142824	0.151566734599299	0.247088745618409	0.0749517640921737	0.0528145498112341	0.0980960655847136	195.114372610698	0.192391302642676	0.141782466010494	0.246955055834618	0.0846689966142083	0.0629505212164367	0.103848951109759	195.182133221311	0.206247650839847	0.108331515639156	0.378312169943079	0.145296317953388	0.0771151868102567	0.214283406533157	195.14228026	0.0537303820665354	0.00884275647663688	0.105400371007323	0.153700898715558	0.0269824370557917	0.431862946867108	195.126073226736	0.210990969838722	0.141332732121432	0.293557940457545	0.0879441073015516	0.040645926797666	0.135283104445803	195.176798674074	0.152781317308727	0.00299266470632718	0.328723893305853	0.0322464911402364	0.0197229408250106	0.0514838024471027	195.112262357143	0.116701573793461	0.0442992269095178	0.226631851479561	0.0261232919118711	0.00228975027091555	0.0958352284206081
195.278371607887	0.191235061142824	0.151566734599299	0.247088745618409	0.0749517640921737	0.0528145498112341	0.0980960655847136	195.214391579495	0.192289825124473	0.141782466010494	0.246955055834618	0.0846689966142083	0.0629505212164367	0.103848951109759	195.282232647541	0.206272865160655	0.108331515639156	0.378312169943079	0.145296317953388	0.0769858124450725	0.213932320303273	195.242314077778	0.0537303820665354	0.00884275647663688	0.105400371007323	0.155057256458734	0.0261220761364532	0.431862946867108	195.226143910635	0.210856757983331	0.14200072553962	0.291975679574202	0.0880844184078191	0.040645926797666	0.135283104445803	195.276811094815	0.152712403596692	0.00299266470632718	0.328723893305853	0.0322464911402364	0.0197229408250106	0.0514838024471027	195.212394338509	0.11728488905915	0.0451411286175861	0.239477356941194	0.0300868891210714	0.00127516800371732	0.0989048118184017
195.378436374256	0.191219124988971	0.151566734599299	0.246518938251654	0.0749517640921737	0.0528145498112341	0.0980960655847136	195.314410548291	0.192260108435347	0.142135312310196	0.246955055834618	0.0846689966142083	0.0629505212164367	0.103848951109759	195.38233207377	0.206975782411388	0.108331515639156	0.381095112631745	0.145296317953388	0.0769858124450725	0.213932320303273	195.342347895556	0.0537303820665354	0.00884275647663688	0.105400371007323	0.15746549018264	0.0269824370557917	0.431105906024987	195.326214594535	0.210279186154411	0.143873713737052	0.291747915045968	0.0884915501406072	0.0435628317008974	0.136996093684184	195.376823515556	0.151010899103529	0.00548283983966482	0.328723893305853	0.0322464911402364	0.0197229408250106	0.0514838024471027	195.312526319876	0.11868555996889	0.051173725873624	0.246942757023618	0.0383786116603964	0.00127516800371732	0.150099306503364
195.478501140625	0.190994973516544	0.151566734599299	0.244004882246375	0.0749517640921737	0.0528145498112341	0.0980960655847136	195.414429517088	0.19219694231417	0.142135312310196	0.246955055834618	0.0846689966142083	0.0629505212164367	0.103848951109759	195.4824315	0.209485131671792	0.108331515639156	0.381095112631745	0.145296317953388	0.0769858124450725	0.213932320303273	195.442381713333	0.0537303820665354	0.00884275647663688	0.105400371007323	0.159813627259889	0.0348155135784187	0.43736496336013	195.426285278434	0.209836897074647	0.144629748032025	0.291975679574202	0.0886524387979185	0.0444613824392982	0.136996093684184	195.476835936296	0.150862017947186	0.00548283983966482	0.328554246959089	0.0322464911402364	0.0197229408250106	0.0514838024471027	195.412658301242	0.119222947826026	0.0488269959433462	0.245922901111937	0.0413561708285817	0.00127516800371732	0.170461156710556
195.578565906994	0.190994973516544	0.151566734599299	0.24373302489576	0.074979525025025	0.0528145498112341	0.0980960655847136	195.514448485884	0.192260108435347	0.142135312310196	0.246955055834618	0.0846689966142083	0.0629505212164367	0.103848951109759	195.582530926229	0.210625612758865	0.108646180772455	0.383142835997234	0.145296317953388	0.0769858124450725	0.213932320303273	195.542415531111	0.0537534702751481	0.00884275647663688	0.105400371007323	0.16299452280244	0.0414273147179096	0.441972522124587	195.526355962334	0.209458285485407	0.143873713737052	0.287525445728697	0.0888491060310337	0.0444613824392982	0.136584080307877	195.576848357037	0.150186571197202	0.00258448399122892	0.321042831224757	0.0322464911402364	0.0197229408250106	0.0514838024471027	195.512790282609	0.120217780549255	0.0465042509227965	0.246729470449217	0.0445120024065945	0.0025197904245274	0.179298698252799
195.678630673363	0.190393149049254	0.149649388258295	0.244004882246375	0.074979525025025	0.0528145498112341	0.0980960655847136	195.614467454681	0.192260108435347	0.142135312310196	0.246955055834618	0.0846689966142083	0.063880137652209	0.10476147035753	195.682630352459	0.210625612758865	0.108646180772455	0.383142835997234	0.145445906399887	0.0769858124450725	0.213932320303273	195.642449348889	0.0537824614503886	0.00950893817836791	0.106584024032816	0.164376312461963	0.0434147581385916	0.43736496336013	195.626426646233	0.20877184884167	0.143873713737052	0.285469263321907	0.0888535906282006	0.0444613824392982	0.135765714555772	195.676860777778	0.149481216465797	0.00299266470632718	0.321042831224757	0.0322464911402364	0.0197229408250106	0.0514838024471027	195.612922263975	0.120507123628369	0.040975092450133	0.245922901111937	0.0476724103277412	0.0025197904245274	0.185267670841793
195.778695439732	0.189921132233199	0.152274473188652	0.249418532330469	0.0749517640921737	0.0534343237633369	0.0985059925956558	195.714486423477	0.191942821007337	0.141398602451452	0.246955055834618	0.0842598391072065	0.0628309207184245	0.106528276999425	195.782729778689	0.206306773670953	0.0896479020312747	0.378312169943079	0.145620967861445	0.0769858124450725	0.213932320303273	195.742483166667	0.0537824614503886	0.00950893817836791	0.106584024032816	0.16105594762264	0.0434147581385916	0.431862946867108	195.726497330133	0.207810452839337	0.143873713737052	0.28389409630144	0.0889433517001173	0.0444613824392982	0.135765714555772	195.776873198519	0.150186571197202	0.00258448399122892	0.321042831224757	0.0322464911402364	0.0165624860771507	0.0480462238952922	195.713054245342	0.121538767325806	0.0396639719448352	0.250707860968274	0.0492664252935084	0.0025197904245274	0.186327809767347
195.878760206101	0.189323309415856	0.142414583007424	0.243579093331441	0.0749517640921737	0.0534343237633369	0.0985059925956558	195.814505392273	0.191413900635614	0.137132242660929	0.246489211700811	0.0840952718438759	0.0620447796188922	0.107730252283688	195.882829204918	0.205211474220542	0.088187328201288	0.378312169943079	0.145812207971941	0.0769858124450725	0.21485946313854	195.842516984444	0.0541408986306339	0.0107758620144466	0.109325438594366	0.158412011236447	0.0424948382322753	0.426759511186768	195.826568014032	0.207810452839337	0.143873713737052	0.28389409630144	0.0892372478397045	0.0435628317008974	0.136996093684184	195.876885619259	0.150454642705398	0.00299266470632718	0.322531976727661	0.0322464911402364	0.0165624860771507	0.0480462238952922	195.813186226708	0.124290606789051	0.0396639719448352	0.252827772918207	0.0522207563166914	0.0025197904245274	0.194202595069972
195.97882497247	0.188626649297745	0.145080422172257	0.248894997382431	0.0749517640921737	0.0534343237633369	0.0985059925956558	195.91452436107	0.191248175430995	0.137132242660929	0.248249769180172	0.0837853933634099	0.0607638428736904	0.109829660380439	195.982928631148	0.200346501146173	0.0810601006888194	0.383142835997234	0.146337077138955	0.0748063312442851	0.213932320303273	195.942550802222	0.0542554932528133	0.0096780653785187	0.108899581111677	0.150467962256847	0.0422507705140199	0.416783918049796	195.926638697932	0.207810452839337	0.143873713737052	0.28389409630144	0.0895636441475926	0.0445961743629731	0.139340194463445	195.97689804	0.150186571197202	0.00299266470632718	0.322531976727661	0.0322464911402364	0.0165624860771507	0.0480462238952922	195.913318208075	0.126333931054203	0.0537462556795806	0.272212911216815	0.056517563931076	0.0025197904245274	0.19513760142751
196.078889738839	0.188241308530721	0.142414583007424	0.249233408771398	0.0749517640921737	0.0534343237633369	0.0985059925956558	196.014543329866	0.190725869445456	0.132631855003399	0.246955055834618	0.0836704393406589	0.0616458553155752	0.114307657197445	196.083028057377	0.192019011997563	0.0694164180204794	0.378312169943079	0.146569559823265	0.0761753439305506	0.21485946313854	196.04258462	0.0547702347318235	0.00950893817836791	0.110930310910513	0.144157207499125	0.0422507705140199	0.405767714929284	196.026709381832	0.207571442560909	0.143873713737052	0.283509057111436	0.0898496141579014	0.0445961743629731	0.139340194463445	196.076910460741	0.150454642705398	0.00299266470632718	0.322531976727661	0.0322464911402364	0.0165624860771507	0.0480462238952922	196.013450189441	0.126765951690905	0.0488269959433462	0.272212911216815	0.0585589005695484	0.0025197904245274	0.19513760142751
196.178954505208	0.187622926873329	0.134546033434367	0.24373302489576	0.074979525025025	0.0534343237633369	0.0985059925956558	196.114562298663	0.190106144287702	0.131635939506005	0.250996230205672	0.0835422321298125	0.0579679262999821	0.118616341804849	196.183127483607	0.183592648223449	0.0689939492122623	0.378312169943079	0.146569559823265	0.0761753439305506	0.21485946313854	196.142618437778	0.05491724406335	0.00774942014713073	0.110328590536176	0.135473855655926	0.0413497608141152	0.394602384798919	196.126780065731	0.207571442560909	0.143873713737052	0.283509057111436	0.0898958459441047	0.0435628317008974	0.136996093684184	196.176922881482	0.150622816107455	0.00299266470632718	0.322531976727661	0.0322464911402364	0.0165624860771507	0.0480462238952922	196.113582170807	0.128117142170157	0.040975092450133	0.269507663412167	0.061538444124001	0.0025197904245274	0.210591541140544
196.279019271577	0.187269974192207	0.12808123397362	0.238194468068932	0.074979525025025	0.0534343237633369	0.0985059925956558	196.214581267459	0.189687220650739	0.11442204745202	0.231371877704218	0.0834055552071549	0.0300396737390441	0.110089664815415	196.283226909836	0.176064619843388	0.0579883158730371	0.365939934119489	0.146612469759113	0.0757186237932872	0.21485946313854	196.242652255556	0.0556585578474885	0.00774942014713073	0.110979127982794	0.128447595924499	0.0397756853453542	0.380044368984015	196.226850749631	0.207571442560909	0.143873713737052	0.283509057111436	0.0899812371356983	0.0445961743629731	0.136996093684184	196.276935302222	0.150622816107455	0.00258448399122892	0.322531976727661	0.0322464911402364	0.0165624860771507	0.0480462238952922	196.213714152174	0.130448217043037	0.013896175287421	0.255101816208995	0.0652537939030639	0.00272841794218568	0.236955696118862
196.379084037946	0.186825521470113	0.12739269332184	0.238194468068932	0.074979525025025	0.0534343237633369	0.0985059925956558	196.314600236256	0.188951702131881	0.116209801498465	0.231371877704218	0.0832154795419883	0.0266979461037583	0.107730252283688	196.383326336066	0.171068048881549	0.0579883158730371	0.352335053941871	0.146696444683907	0.0761753439305506	0.21485946313854	196.342686073333	0.0559110647334607	0.00774942014713073	0.111562020889985	0.122994968431962	0.0411957275594469	0.377461698812575	196.32692143353	0.207571442560909	0.143873713737052	0.283509057111436	0.0901075356355898	0.0456485323096706	0.136996093684184	196.376947722963	0.150862017947186	0.00258448399122892	0.322531976727661	0.0322464911402364	0.0165624860771507	0.0478422037283136	196.31384613354	0.133048887085326	0.0128161475984631	0.266150988248879	0.0689371216996524	0.00361612372738782	0.259508853056846
196.479148804315	0.186297379801454	0.12808123397362	0.238194468068932	0.074979525025025	0.0534343237633369	0.0985059925956558	196.414619205052	0.187821291206771	0.116518154063743	0.227597322042801	0.0831747631446025	0.0279144736203745	0.109220757718499	196.483425762295	0.16588429337386	0.0547032681352351	0.335942797022559	0.147076029257121	0.0769858124450725	0.21485946313854	196.442719891111	0.0560465825223974	0.00774942014713073	0.114963005215988	0.115581183991372	0.0391467271892872	0.356877830908771	196.42699211743	0.207571442560909	0.143873713737052	0.283509057111436	0.0904891556581688	0.0456485323096706	0.135765714555772	196.476960143704	0.150862017947186	0.00258448399122892	0.322531976727661	0.0322464911402364	0.0165624860771507	0.0478422037283136	196.413978114907	0.136113949685519	0.0128161475984631	0.296175362350023	0.0704608315696961	0.00361612372738782	0.266829790362973
196.579213570684	0.18608043167624	0.12739269332184	0.238194468068932	0.074979525025025	0.0534343237633369	0.0985059925956558	196.514638173848	0.187232379896971	0.119181896075367	0.227597322042801	0.0831095408422158	0.026415661177556	0.107730252283688	196.583525188525	0.164020843671921	0.0577154939669261	0.335170178192186	0.14726930176437	0.0769858124450725	0.21485946313854	196.542753708889	0.0560465825223974	0.00774942014713073	0.114963005215988	0.103395712324264	0.0391467271892872	0.30683869545201	196.527062801329	0.207571442560909	0.143873713737052	0.283509057111436	0.0905222829197042	0.0456485323096706	0.135765714555772	196.576972564444	0.151292288618334	0.00299266470632718	0.325291848805544	0.0322464911402364	0.0165624860771507	0.0476483852898548	196.514110096273	0.143774269060518	0.0128161475984631	0.347661568100544	0.0705279250571321	0.00361612372738782	0.265984728809368
196.679278337054	0.185608463075975	0.126463667796158	0.238194468068932	0.0753410326181859	0.0492182238985757	0.0993521173099174	196.614657142645	0.186829514342448	0.114737856895902	0.221130347055299	0.083067476273021	0.0275548082965672	0.109220757718499	196.683624614754	0.160894150107547	0.0628726405154271	0.334117035295803	0.147428759087087	0.0769858124450725	0.21485946313854	196.642787526667	0.0565789754291194	0.00826762823122645	0.120596483443088	0.094618008431677	0.041153216615872	0.264790316194927	196.627133485229	0.207318877872294	0.143873713737052	0.283509057111436	0.090697117296745	0.0456485323096706	0.135411798284158	196.676984985185	0.153013448475265	0.00548283983966482	0.328035333250734	0.0322464911402364	0.0165624860771507	0.0476483852898548	196.61424207764	0.149849618758444	0.065153746989729	0.404396150002083	0.0705279250571321	0.00481564354012059	0.266829790362973
196.779343103423	0.185608463075975	0.126463667796158	0.238194468068932	0.0769192372665661	0.050475244796109	0.160580653558949	196.714676111441	0.185982434302057	0.110475650008412	0.221130347055299	0.0833336210886268	0.0230260360693975	0.109220757718499	196.783724040984	0.157803433256492	0.0577154939669261	0.324628879569926	0.147428759087087	0.0769858124450725	0.21485946313854	196.742821344444	0.057316806077838	0.00774942014713073	0.125144836666481	0.0857712056181823	0.0373840508651771	0.225360209861251	196.727204169128	0.207318877872294	0.143873713737052	0.283509057111436	0.0908168042798239	0.0458333486193198	0.135866382996335	196.776997405926	0.157779361603517	0.00299266470632718	0.328723893305853	0.0322464911402364	0.0165624860771507	0.0476483852898548	196.714374059006	0.162163748016257	0.072742458179402	0.401224639612513	0.0705927029396258	0.00617029081387914	0.266829790362973
196.879407869792	0.185608463075975	0.126463667796158	0.238194468068932	0.0775907498470735	0.050475244796109	0.163017062493562	196.814695080238	0.185664547970336	0.10749039339797	0.221130347055299	0.0838047029340429	0.0114393167233714	0.109220757718499	196.883823467213	0.155513706735666	0.0628726405154271	0.326499630574721	0.147428759087087	0.0769858124450725	0.214569315825289	196.842855162222	0.0584518066860051	0.00774942014713073	0.142116101881914	0.0818561532720672	0.0373840508651771	0.204219258690908	196.827274853028	0.207318877872294	0.143873713737052	0.283509057111436	0.0908168042798239	0.0461910869288964	0.135866382996335	196.877009826667	0.164109180607189	0.00258448399122892	0.341443227688912	0.0322464911402364	0.0165624860771507	0.0476483852898548	196.814506040373	0.189961451080597	0.070863781676112	0.419791099059176	0.0704608315696961	0.00938336950523533	0.265984728809368
196.979472636161	0.185608463075975	0.126176461800482	0.238194468068932	0.0789826774398226	0.05373028576495	0.168125514666947	196.914714049034	0.185365195859365	0.105281506753416	0.221130347055299	0.0841666288688657	0.0115058170600824	0.158202859917902	196.983922893443	0.154529120319436	0.052116596427406	0.31194617814604	0.147461140563098	0.0769858124450725	0.21485946313854	196.94288898	0.059408789106096	0.00774942014713073	0.152050889462953	0.080587970637262	0.0373840508651771	0.203895503621136	196.927345536928	0.207318877872294	0.143873713737052	0.283509057111436	0.0907564527418629	0.0461910869288964	0.135765714555772	196.977022247407	0.173459673164083	0.00690510437644875	0.351154114094101	0.0322464911402364	0.0165624860771507	0.0476483852898548	196.914638021739	0.200497361901852	0.0836896425396536	0.432633526569228	0.0700775591904673	0.00938336950523533	0.264958198845203
197.07953740253	0.185648125511899	0.12808123397362	0.239952357957253	0.0800039061569817	0.0529480001581136	0.169568330770452	197.014733017831	0.185157655029947	0.10394274210639	0.221130347055299	0.0850579748082612	0.0172737317569521	0.169642437706896	197.084022319672	0.152695471107644	0.0513526108500917	0.304810466490497	0.147461140563098	0.0769858124450725	0.21485946313854	197.042922797778	0.0619573992972687	0.00774942014713073	0.15629786008604	0.0775517386005651	0.0373840508651771	0.196115946343057	197.027416220827	0.207481941326611	0.143873713737052	0.283509057111436	0.0907564527418629	0.0461910869288964	0.135765714555772	197.077034668148	0.177341938461382	0.0108993945262653	0.355707791231065	0.0322464911402364	0.0165624860771507	0.0476483852898548	197.014770003106	0.211651844534745	0.0892768383606111	0.442771621374849	0.0693661488558672	0.0152709914333461	0.265984728809368
197.179602168899	0.185648125511899	0.12808123397362	0.239952357957253	0.080939086346625	0.0510445092945236	0.170552945979824	197.114751986627	0.185215554128738	0.101878934144728	0.221130347055299	0.0852965104106309	0.0207555298222495	0.176424074919137	197.184121745902	0.149931700330056	0.0513526108500917	0.296438675437239	0.147565483068865	0.0769858124450725	0.21485946313854	197.142956615556	0.0633486999719277	0.00774942014713073	0.164378472023513	0.0765216020063299	0.0373840508651771	0.193843161631451	197.127486904727	0.207481941326611	0.143873713737052	0.283509057111436	0.0908168042798239	0.0479578693263241	0.136996093684184	197.177047088889	0.183970031917563	0.0120430083612679	0.360327116890975	0.0322464911402364	0.0165624860771507	0.0476483852898548	197.114901984472	0.218204008764955	0.0831601036188508	0.433914509272814	0.0693661488558672	0.0152709914333461	0.265984728809368
197.279666935268	0.185648125511899	0.12808123397362	0.239952357957253	0.0838923950352865	0.0562213038067696	0.175630498283703	197.214770955423	0.185139806490889	0.101634485404074	0.224257899199401	0.0858352888502801	0.036710354664253	0.192689116466735	197.284221172131	0.14704926352608	0.052116596427406	0.291157360592909	0.147781945381496	0.0769858124450725	0.21485946313854	197.242990433333	0.0656301817710941	0.00774942014713073	0.17488458589681	0.0738055923846386	0.0373840508651771	0.18872226014707	197.227557588626	0.207481941326611	0.143873713737052	0.283509057111436	0.090697117296745	0.0479578693263241	0.136996093684184	197.27705950963	0.192729367917144	0.0120430083612679	0.361759368569491	0.0322464911402364	0.0165624860771507	0.0476483852898548	197.215033965839	0.224456125345732	0.084335345025595	0.432633526569228	0.0693661488558672	0.0160761318709009	0.265984728809368
197.379731701637	0.185648125511899	0.12808123397362	0.239952357957253	0.0842968660532164	0.0562213038067696	0.175630498283703	197.31478992422	0.184966866921689	0.101634485404074	0.225148178472779	0.0862860803460688	0.0411154332001078	0.190830300225031	197.384320598361	0.144487874491588	0.0547032681352351	0.29056112101986	0.147781945381496	0.0769858124450725	0.21485946313854	197.343024251111	0.0676924284070625	0.0113910536715116	0.182305972710165	0.0698716567303037	0.0359075966572827	0.182009287953474	197.327628272526	0.207481941326611	0.143873713737052	0.283509057111436	0.090584169683265	0.0479578693263241	0.136896711753191	197.37707193037	0.196531558203664	0.0215644494895326	0.372566527787114	0.0322464911402364	0.0165624860771507	0.0476483852898548	197.315165947205	0.229321572409411	0.084335345025595	0.432633526569228	0.0694206470319869	0.0142057293106641	0.262813844725061
197.479796468006	0.185648125511899	0.12808123397362	0.239952357957253	0.0860847054549484	0.0561861454454492	0.176152276689289	197.414808893016	0.184732536549672	0.095604638590003	0.22081498101746	0.0871730239483488	0.0624695792660509	0.189644478460608	197.48442002459	0.14219761292249	0.0551401728483783	0.289559784685268	0.147781945381496	0.0769858124450725	0.21485946313854	197.443058068889	0.0708611675412822	0.016433706533171	0.188167921460529	0.0687488512433932	0.0372474312140257	0.178244946049615	197.427698956425	0.207481941326611	0.143356155973248	0.282432008045456	0.0904974163225372	0.0483836009133121	0.136996093684184	197.477084351111	0.202166291827973	0.0215644494895326	0.37620027616636	0.0322464911402364	0.0165624860771507	0.0476483852898548	197.415297928571	0.233048808688066	0.084335345025595	0.433914509272814	0.0642489808777366	0.0214817633742294	0.0969377823130802
197.579861234375	0.185648125511899	0.12808123397362	0.239952357957253	0.0914633479267739	0.0641737189503314	0.17916619095034	197.514827861813	0.184452820564895	0.095604638590003	0.221130347055299	0.0879187774869083	0.0628309207184245	0.187825695832715	197.58451945082	0.13967889088746	0.0608709481549083	0.291157360592909	0.147970939254065	0.0769858124450725	0.214569315825289	197.543091886667	0.0748239322760126	0.0179941251752265	0.188167921460529	0.0667673219300211	0.0372474312140257	0.171297834407383	197.527769640325	0.207481941326611	0.143873713737052	0.282432008045456	0.0904974163225372	0.0479578693263241	0.135765714555772	197.577096771852	0.208439935409217	0.0313292208756977	0.381093723084319	0.0322640674547376	0.0165624860771507	0.0478422037283136	197.515429909938	0.234799073573806	0.0918344955679311	0.442771621374849	0.0642882135263551	0.0210441055968569	0.0963805217699291
197.679926000744	0.186323705718506	0.12808123397362	0.243579093331441	0.104377149981819	0.0641737189503314	0.179085933057797	197.614846830609	0.184732536549672	0.095604638590003	0.221130347055299	0.0900843927209279	0.0664346163071607	0.184668182248562	197.684618877049	0.138658866572378	0.0547032681352351	0.282048295807184	0.148245670234991	0.0744699347791668	0.21485946313854	197.643125704444	0.0779588851233578	0.0197195565226571	0.188167921460529	0.0660132029898454	0.0372474312140257	0.168825238760282	197.627840324225	0.207481941326611	0.143873713737052	0.282432008045456	0.0904891556581688	0.0483836009133121	0.135283104445803	197.677109192593	0.213400576453187	0.0340322151187265	0.372566527787114	0.0322732723105934	0.0166427423857145	0.0480462238952922	197.615561891304	0.235551661558135	0.0915287321990395	0.442771621374849	0.0642489808777366	0.0214817633742294	0.0963805217699291
197.779990767113	0.187753406276457	0.119465840712624	0.243579093331441	0.142574776619656	0.0641737189503314	0.1816151332812	197.714865799406	0.185424421349877	0.095604638590003	0.227798663335299	0.0908326072712138	0.0673040516100744	0.187998242953021	197.784718303279	0.136411682780028	0.0547032681352351	0.28276865435221	0.149563072351779	0.0727758144225923	0.226283952319056	197.743159522222	0.0829635009664214	0.0259889149216362	0.196141772782439	0.0647431586229827	0.0372474312140257	0.165899100021514	197.727911008124	0.207481941326611	0.143873713737052	0.282432008045456	0.0904948690607177	0.0483836009133121	0.135411798284158	197.777121613333	0.213489740192314	0.0348567986424141	0.372566527787114	0.0322732723105934	0.0190059883221876	0.0506446399083392	197.715693872671	0.236164777154185	0.0914653757015228	0.445490674646684	0.0643758465045023	0.0214817633742294	0.0963053387748806
197.880055533482	0.189142688506623	0.12808123397362	0.255178932613621	0.147036791936053	0.0641737189503314	0.184915133130843	197.814884768202	0.186993425831002	0.0880950130935272	0.229845723526856	0.0998323994673098	0.0673046287821777	0.196253527650473	197.884817729508	0.13587367118255	0.0547032681352351	0.28276865435221	0.150728284595931	0.0727857978116598	0.243919723237584	197.84319334	0.0880077621363482	0.0226146091534563	0.196669774328384	0.0638405076453671	0.0353765903907755	0.162107830851248	197.827981692024	0.207318877872294	0.143356155973248	0.282432008045456	0.0904948690607177	0.0483836009133121	0.135411798284158	197.877134034074	0.213637902178104	0.0358233730308546	0.372566527787114	0.0322732723105934	0.0190059883221876	0.0506446399083392	197.815825854037	0.237222000626569	0.0914653757015228	0.446591304485118	0.0644356967472383	0.0217131679860748	0.0963805217699291
197.980120299851	0.189926796247849	0.126463667796158	0.255468045347417	0.149851637337642	0.0648714345013472	0.186755174707804	197.914903736998	0.187974086274768	0.0952050268643999	0.238833149578909	0.106271923857891	0.0675654752186538	0.198757960106264	197.984917155738	0.135494914420283	0.0547032681352351	0.282048295807184	0.153664606498762	0.069604305582919	0.265513077982266	197.943227157778	0.0913408051565433	0.0210411644449808	0.219688697226854	0.0635206328868812	0.0359075966572827	0.162107830851248	197.928052375923	0.207318877872294	0.143356155973248	0.282432008045456	0.0904891556581688	0.0483836009133121	0.135283104445803	197.977146454815	0.213637902178104	0.0501943236768898	0.38110203187226	0.032293599885709	0.0196234706413063	0.0514838024471027	197.915957835404	0.246725679608801	0.0914653757015228	0.467707880803924	0.0644356967472383	0.0217131679860748	0.0963805217699291
198.08018506622	0.191580898425647	0.130539997006295	0.262849887182131	0.15146199286421	0.0641737189503314	0.186686449897873	198.014922705795	0.189750496517321	0.0952050268643999	0.241110582720101	0.157227959986645	0.0655139372140055	0.198596663795865	198.085016581967	0.133791460535846	0.0547032681352351	0.282048295807184	0.155924625428153	0.0727758144225923	0.291013456676273	198.043260975556	0.0943601527274726	0.0234075488807551	0.242403592548273	0.062928050751856	0.0372474312140257	0.162107830851248	198.028123059823	0.207318877872294	0.143873713737052	0.282432008045456	0.0904891556581688	0.0483836009133121	0.135283104445803	198.077158875556	0.213947326759872	0.0502512150481957	0.381093723084319	0.0323182298239452	0.0193934472639035	0.0514838024471027	198.01608981677	0.187556749988368	0.0208723818196279	0.437108893066977	0.0643200165103856	0.0217131679860748	0.0963805217699291
198.180249832589	0.192519996552961	0.137967386856874	0.262849887182131	0.152864226525804	0.0635478096289281	0.18697567967638	198.114941674591	0.190576321705763	0.0952050268643999	0.243703435338314	0.162460188000986	0.0666325901918803	0.2027880456548	198.185116008197	0.132694253986181	0.0547032681352351	0.283407608887923	0.158116611905596	0.069604305582919	0.300950100974696	198.143294793333	0.0960491247863026	0.0226146091534563	0.255027639258829	0.0627543616677282	0.0353765903907755	0.161548935383469	198.128193743722	0.207231679644042	0.143873713737052	0.283509057111436	0.0903639576049698	0.0483836009133121	0.135283104445803	198.177171296296	0.215679858449969	0.0544831059637312	0.38110203187226	0.0323182298239452	0.0193934472639035	0.0514838024471027	198.116221798137	0.196298928935491	0.0218589036714201	0.447151551528988	0.0643200165103856	0.0214817633742294	0.0963458300788418
198.280314598958	0.193243685915754	0.146922169519284	0.262849887182131	0.160390647509162	0.0654676917718297	0.196298072735339	198.214960643388	0.191775620728572	0.107466706248662	0.25519659182787	0.166498983784374	0.0673046287821777	0.203732152389008	198.285215434426	0.132467794187456	0.0547032681352351	0.283407608887923	0.160360690705106	0.0821660682747928	0.322579591635085	198.243328611111	0.09980626195741	0.0210411644449808	0.271768438702023	0.0625695616520685	0.0373840508651771	0.162107830851248	198.228264427622	0.207156756394616	0.143873713737052	0.28389409630144	0.0903639576049698	0.0483836009133121	0.135283104445803	198.277183717037	0.214804719822042	0.0572826298861493	0.38110203187226	0.0323182298239452	0.0193934472639035	0.0514838024471027	198.216353779503	0.205425933186299	0.0218589036714201	0.463424432763719	0.0642882135263551	0.0214817633742294	0.0963458300788418
198.380379365327	0.194142282304494	0.151566734599299	0.262849887182131	0.161903587107109	0.0654030934479463	0.196455477680248	198.314979612184	0.193351319146618	0.126419479868712	0.261454481668153	0.169098443742314	0.0671060537579768	0.203732152389008	198.385314860656	0.132315388661668	0.0547032681352351	0.283407608887923	0.162936913461965	0.0874048358471085	0.328819246312479	198.343362428889	0.104071287981146	0.0259889149216362	0.28583341028976	0.062307070705667	0.0373840508651771	0.161548935383469	198.328335111521	0.207156756394616	0.143873713737052	0.28389409630144	0.0903639576049698	0.0483836009133121	0.135283104445803	198.377196137778	0.214366431729874	0.0581971050564485	0.38110203187226	0.0323434439682881	0.0193934472639035	0.0514838024471027	198.31648576087	0.210777325355059	0.0208723818196279	0.470791129980442	0.0642489808777366	0.0214817633742294	0.0963805217699291
198.480444131696	0.194869006555234	0.154816428803347	0.262849887182131	0.165076175069638	0.0672024193650659	0.199305002461867	198.414998580981	0.1948808767629	0.141398602451452	0.259090190467665	0.171088710850522	0.067661962756095	0.205610273259983	198.485414286885	0.131768432436776	0.0547032681352351	0.282048295807184	0.165290923227169	0.0899928991619433	0.331789253835436	198.443396246667	0.108782198352426	0.0210411644449808	0.293283827673446	0.0620700839982167	0.0353765903907755	0.157705247858502	198.428405795421	0.207156756394616	0.143356155973248	0.284453033951334	0.0903639576049698	0.0483836009133121	0.135411798284158	198.477208558519	0.214804719822042	0.0640561833623241	0.38110203187226	0.0323784443717372	0.0191588659210715	0.0514838024471027	198.416617742236	0.212559930912926	0.0208723818196279	0.474319035232882	0.0642280000213351	0.0210441055968569	0.0963805217699291
198.580508898065	0.196375677703204	0.159039231876011	0.262849887182131	0.168445493793561	0.141771363206431	0.211931201348672	198.515017549777	0.195991542874287	0.149564684498507	0.25733937729497	0.178773443302301	0.0848878581096861	0.219532522323649	198.585513713115	0.131120968461173	0.0546291410135397	0.28276865435221	0.169117887634372	0.0998580941698072	0.336321175622907	198.543430064444	0.115549213326931	0.0259889149216362	0.311399002061127	0.0618866351340831	0.0372474312140257	0.158815221413372	198.528476479321	0.207156756394616	0.143356155973248	0.284453033951334	0.0903639576049698	0.0483836009133121	0.135411798284158	198.577220979259	0.215679858449969	0.0640561833623241	0.38110203187226	0.0323784443717372	0.0191588659210715	0.0514838024471027	198.516749723602	0.213450042207212	0.0208723818196279	0.475327515412709	0.064100836234262	0.0214817633742294	0.0969377823130802
198.680573664435	0.196540798421194	0.158441232062554	0.263448303641861	0.169206568939432	0.141620902625778	0.205880209236312	198.615036518574	0.19714099322692	0.162471921933153	0.258361233963045	0.18015941573199	0.0950402959843841	0.222246288639426	198.685613139344	0.130135066049113	0.051024707159325	0.28276865435221	0.170584560611305	0.100944948699198	0.331789253835436	198.643463882222	0.123096120453551	0.0275990836144585	0.313654759880841	0.0618866351340831	0.0372474312140257	0.15754123423672	198.62854716322	0.20709297155772	0.143356155973248	0.285469263321907	0.0904891556581688	0.0483836009133121	0.135411798284158	198.6772334	0.217471575249529	0.0606147969513912	0.38110203187226	0.0323784443717372	0.0191588659210715	0.0514838024471027	198.616881704969	0.213450042207212	0.0208723818196279	0.475327515412709	0.064100836234262	0.0214817633742294	0.0969377823130802
198.780638430804	0.196685510190637	0.154816428803347	0.266718104948262	0.169206568939432	0.141620902625778	0.205880209236312	198.71505548737	0.197575251001179	0.161190633466013	0.254544718974067	0.180430349493864	0.132976242840439	0.245673341156746	198.785712565574	0.127927152761719	0.0545687286185946	0.287594318012165	0.170621347178141	0.100944948699198	0.332148019109883	198.7434977	0.131940987545478	0.0329006268127384	0.321375895002301	0.0618866351340831	0.0372474312140257	0.15754123423672	198.72861784712	0.207037392068503	0.133977231708293	0.282432008045456	0.0904891556581688	0.0483836009133121	0.135411798284158	198.777245820741	0.224065976977272	0.0569081609975358	0.391373076278332	0.0323784443717372	0.0191588659210715	0.0514838024471027	198.717013686335	0.21288290915658	0.0208723818196279	0.477172423210955	0.0640937101726911	0.0214817633742294	0.0969377823130802
198.880703197173	0.196685510190637	0.153634007086213	0.272817739368326	0.169265741475309	0.141771363206431	0.205880209236312	198.815074456166	0.197575251001179	0.161190633466013	0.254544718974067	0.180599964301663	0.136220609998649	0.235237831422982	198.885811991803	0.124697027697096	0.0124134612894438	0.257555263994168	0.171109240551397	0.106229261046952	0.340128901875633	198.843531517778	0.1366401840005	0.030259558555405	0.323480768043136	0.0616682459612713	0.0372474312140257	0.15754123423672	198.828688531019	0.205559971200837	0.109746233256842	0.291975679574202	0.0902240704326714	0.0479578693263241	0.135765714555772	198.877258241482	0.227998644736679	0.074110943239088	0.416368460446236	0.0323784443717372	0.0191588659210715	0.0514838024471027	198.817145667702	0.213813285421741	0.0208723818196279	0.477172423210955	0.0640937101726911	0.0214817633742294	0.0973260861033346
198.980767963542	0.196540798421194	0.140146148873676	0.272817739368326	0.169324136663245	0.142013227096741	0.205880209236312	198.915093424963	0.197575251001179	0.161190633466013	0.254544718974067	0.180796207368386	0.136220609998649	0.229134235768368	198.985911418033	0.122400317227394	0.0120852199087288	0.240582481807674	0.171175031498039	0.106229261046952	0.340128901875633	198.943565335556	0.144362343278289	0.0333234809996812	0.329706591017562	0.0616682459612713	0.0372474312140257	0.15754123423672	198.928759214919	0.205116963532619	0.0650810741158934	0.299279034545087	0.0901481486894957	0.0458333486193198	0.134184628631316	198.977270662222	0.23220191813005	0.0606147969513912	0.416368460446236	0.0323784443717372	0.0191588659210715	0.0514838024471027	198.917277649068	0.121216026867167	0.0151105958417552	0.470791129980442	0.0639921069434023	0.0214817633742294	0.097743256080843
199.080832729911	0.196410013661633	0.125476740743344	0.272817739368326	0.169324136663245	0.142013227096741	0.205880209236312	199.015112393759	0.197575251001179	0.161190633466013	0.254544718974067	0.181268849525595	0.145544082097382	0.229910599809451	199.086010844262	0.121691033627178	0.0113534871192156	0.224092824399231	0.171515588985993	0.100944948699198	0.337907638832531	199.043599153333	0.148839050881353	0.0333234809996812	0.333620305725293	0.0615882245216964	0.0372474312140257	0.15754123423672	199.028829898818	0.204899054810224	0.0334767547966594	0.299279034545087	0.0901339470520349	0.0456485323096706	0.134184628631316	199.077283082963	0.233805580330996	0.0569081609975358	0.423393489121006	0.0323784443717372	0.0194964277627956	0.0517268109057589	199.017409630435	0.118941947782817	0.0151105958417552	0.464555978081405	0.0639921069434023	0.0214817633742294	0.097743256080843
199.18089749628	0.196347488595608	0.11088110521045	0.268725756378189	0.169345438854531	0.142013227096741	0.205880209236312	199.115131362556	0.197575251001179	0.161190633466013	0.254544718974067	0.181535115966219	0.148025807997192	0.229910599809451	199.186110270492	0.12045934350392	0.0120852199087288	0.212949542645537	0.1716742233094	0.106229261046952	0.344515018801845	199.143632971111	0.153499134282259	0.0333234809996812	0.344677366968733	0.0615882245216964	0.0372474312140257	0.15754123423672	199.128900582718	0.21254355527867	0.0988359885474759	0.951040866926565	0.0901339470520349	0.0456485323096706	0.134184628631316	199.177295503704	0.235279234372879	0.0754440120527444	0.438967993650022	0.0323547766913425	0.0194964277627956	0.0517268109057589	199.117541611801	0.115699826063945	0.0151105958417552	0.441728554855688	0.0639921069434023	0.0214817633742294	0.097743256080843
199.280962262649	0.196460684025476	0.10592876621345	0.272559074930266	0.169380157029731	0.141578545540513	0.204486397428246	199.215150331352	0.197575251001179	0.161190633466013	0.254544718974067	0.181698891767576	0.149113351538067	0.228543458211736	199.286209696721	0.119033063417828	0.0089480695814793	0.206261976093872	0.171788140820295	0.106826250397464	0.34792845135016	199.243666788889	0.155786437685907	0.0333234809996812	0.349295032726724	0.0615882245216964	0.0372474312140257	0.15754123423672	199.228971266617	0.21254355527867	0.0510253403372134	0.904200159762066	0.0901339470520349	0.0456485323096706	0.134184628631316	199.277307924444	0.236337082406714	0.0754440120527444	0.436836104669374	0.0323547766913425	0.0194964277627956	0.0517268109057589	199.217673593168	0.113626784796519	0.0151105958417552	0.411932148284541	0.0639921069434023	0.0214817633742294	0.097743256080843
199.381027029018	0.196685510190637	0.10592876621345	0.273271460937758	0.169380157029731	0.141578545540513	0.204486397428246	199.315169300149	0.197575251001179	0.161190633466013	0.254544718974067	0.182260410348914	0.152141663599859	0.228543458211736	199.386309122951	0.118322333587835	0.0120852199087288	0.20321002859649	0.171980852790925	0.103878156262018	0.348337598655631	199.343700606667	0.157493194488513	0.0333234809996812	0.361087433930618	0.0615882245216964	0.0372474312140257	0.15754123423672	199.329041950517	0.223887793187404	0.0431040182215984	0.8983835729883	0.0900621500460867	0.0456485323096706	0.134452682288477	199.377320345185	0.236483373318393	0.0754440120527444	0.436836104669374	0.0323547766913425	0.0194964277627956	0.0517268109057589	199.317805574534	0.112066871559343	0.0151105958417552	0.385370416424618	0.0640617377255769	0.0210441055968569	0.0978617139093179
199.481091795387	0.196685510190637	0.0968196876986038	0.268725756378189	0.169459236363861	0.141578545540513	0.203421499784943	199.415188268945	0.197575251001179	0.161190633466013	0.254544718974067	0.182294113736892	0.154021317921417	0.229134235768368	199.48640854918	0.117795844909631	0.0113534871192156	0.199500475276505	0.172613688549787	0.102700808029875	0.348337598655631	199.443734424444	0.160242997006795	0.0375780331927063	0.3668601043169	0.0615078655521628	0.0372474312140257	0.15738974612856	199.429112634417	0.224525719714141	0.042007579023457	0.8983835729883	0.0900621500460867	0.0456485323096706	0.134452682288477	199.477332765926	0.236577606911328	0.0754440120527444	0.436836104669374	0.0323547766913425	0.0194964277627956	0.0517268109057589	199.417937555901	0.128117142170157	0.0151105958417552	0.470282683333472	0.0640937101726911	0.0193570522961934	0.0969377823130802
199.581156561756	0.196861862020188	0.0975511788832044	0.27047329412634	0.169459236363861	0.141578545540513	0.203421499784943	199.515207237741	0.197575251001179	0.161190633466013	0.254544718974067	0.182480053944443	0.149113351538067	0.222246288639426	199.58650797541	0.116659270991454	0.0120852199087288	0.199500475276505	0.17268475736227	0.102700808029875	0.348337598655631	199.543768242222	0.163111172853247	0.0381626962499026	0.3668601043169	0.0615078655521628	0.0372474312140257	0.15738974612856	199.529183318316	0.227553819436482	0.042007579023457	0.8983835729883	0.0900621500460867	0.0461910869288964	0.135411798284158	199.577345186667	0.237729530525477	0.0755617986706196	0.425560087420211	0.0323182298239452	0.0194964277627956	0.0514838024471027	199.518069537267	0.126866311471151	0.0151105958417552	0.4609579062341	0.064100836234262	0.019141056625622	0.0969377823130802
199.681221328125	0.205616341782686	0.100767297589964	0.408249700980484	0.169459236363861	0.141578545540513	0.203222285084057	199.615226206538	0.197684092577727	0.161190633466013	0.254331982325678	0.182579369703208	0.154542692971172	0.226434455459644	199.686607401639	0.116769481514365	0.0113534871192156	0.199500475276505	0.170734858545125	0.100944948699198	0.392966119874276	199.64380206	0.1640561867583	0.0395638937003848	0.3668601043169	0.0615078655521628	0.0372474312140257	0.15754123423672	199.629254002216	0.227648319687849	0.042007579023457	0.8983835729883	0.0899812371356983	0.0458333486193198	0.135283104445803	199.677357607407	0.237766336620355	0.0755617986706196	0.425560087420211	0.032297127764106	0.0196234706413063	0.0514838024471027	199.618201518634	0.126381296636872	0.0172700908126541	0.455173381182703	0.064100836234262	0.019141056625622	0.0969377823130802
199.781286094494	0.226644416408119	0.0920448898547124	0.431024096883372	0.169459236363861	0.141578545540513	0.203222285084057	199.715245175334	0.200415266368179	0.155126608793662	0.336079161206027	0.182622603843543	0.154542692971172	0.226692106752501	199.786706827869	0.118322333587835	0.00613067250086114	0.257507309407572	0.164784344124357	0.0334224285816064	0.337907638832531	199.743835877778	0.164366833209194	0.0424290633180091	0.3668601043169	0.0613943025223574	0.0372474312140257	0.15738974612856	199.729324686115	0.229820437088125	0.042007579023457	0.8983835729883	0.0893697226768043	0.0434133837961885	0.135866382996335	199.777370028148	0.237414134230821	0.0755617986706196	0.438967993650022	0.0322837453997591	0.0190059883221876	0.0506446399083392	199.7183335	0.122499063398967	0.0164854683182573	0.448476319153794	0.064100836234262	0.019141056625622	0.0969377823130802
199.881350860863	0.232039398834324	0.0920448898547124	0.431024096883372	0.169544325841177	0.141578545540513	0.203222285084057	199.815264144131	0.204176834139308	0.161190633466013	0.369523397785697	0.182622603843543	0.154542692971172	0.226692106752501	199.886806254098	0.129655490358921	0.0113534871192156	0.968129265455773	0.161700482011038	0.0322442858542345	0.337907638832531	199.843869695556	0.161682823209541	0.0394410156094781	0.366198861298432	0.0613943025223574	0.0372474312140257	0.15738974612856	199.829395370015	0.411967211332361	0.042007579023457	0.8983835729883	0.0880125916934774	0.0384277793996609	0.136996093684184	199.877382448889	0.236896633240295	0.0755617986706196	0.438967993650022	0.0322640674547376	0.0188956369641016	0.0494727203921455	199.818465481366	0.098073146983167	0.0141100912349937	0.448395256962215	0.064100836234262	0.019683004209093	0.097743256080843
199.981415627232	0.235099139651938	0.0920448898547124	0.431024096883372	0.169581256980137	0.141578545540513	0.203222285084057	199.915283112927	0.209238878153958	0.161190633466013	0.376813601219736	0.182642592885247	0.154542692971172	0.226434455459644	199.986905680328	0.130755252181475	0.0113534871192156	0.968129265455773	0.143442954887227	0.028447381126368	0.312492959775378	199.943903513333	0.171744679574174	0.04276324794435	0.46242066587038	0.0612377709587211	0.0372474312140257	0.157705247858502	199.929466053914	0.423634778796172	0.0431040182215984	0.895551707217678	0.0859190767284517	0.0305930044677555	0.135866382996335	199.97739486963	0.236896633240295	0.0755617986706196	0.438967993650022	0.0322640674547376	0.0188956369641016	0.0494727203921455	199.918597462733	0.0640062888839932	0.0123369585067358	0.448476319153794	0.0641162822194068	0.019683004209093	0.0978617139093179
200.081480393601	0.237959926898029	0.0920448898547124	0.431024096883372	0.169581256980137	0.141578545540513	0.203222285084057	200.015302081724	0.213999346769762	0.162507883025821	0.381754017486466	0.182667902421125	0.154542692971172	0.226172930183071	200.087005106557	0.147274353399146	0.0113534871192156	0.968129265455773	0.138598637390331	0.028447381126368	0.306645190068782	200.043937331111	0.179645231525338	0.0526324176861278	0.493896820890175	0.0612377709587211	0.0353765903907755	0.157705247858502	200.029536737814	0.429033344250504	0.0892094092904555	0.93380926691961	0.0829244478751801	0.0128554036670703	0.129922780526228	200.07740729037	0.23220191813005	0.0202310435526648	0.418034031124862	0.0322464911402364	0.0188956369641016	0.0487452958352214	200.018729444099	0.0640062888839932	0.0123369585067358	0.448476319153794	0.0641162822194068	0.019683004209093	0.0978617139093179
200.18154515997	0.239878399149095	0.0920448898547124	0.431024096883372	0.169581256980137	0.141578545540513	0.203222285084057	200.11532105052	0.21890712985042	0.17232272491232	0.391893517056154	0.182759197849955	0.155093293060939	0.226692106752501	200.187104532787	0.164670332210546	0.0125446800304842	0.982391687750623	0.133254915388649	0.028447381126368	0.297139527209599	200.143971148889	0.182082076503624	0.0526324176861278	0.501650061318946	0.0613943025223574	0.0353765903907755	0.157705247858502	200.129607421713	0.436924636464328	0.129298355300427	0.93380926691961	0.0787564549833644	0.0131905634509202	0.129401992158448	200.177419711111	0.206738124117029	0.00927273872780709	0.361759368569491	0.032224356267885	0.0191588659210715	0.0487452958352214	200.118861425466	0.0618949114160259	0.0123369585067358	0.448476319153794	0.0641162822194068	0.019683004209093	0.0978617139093179
200.281609926339	0.24161833563151	0.0920448898547124	0.431024096883372	0.169581256980137	0.141578545540513	0.203222285084057	200.215340019316	0.226529816160535	0.173008284379184	0.389956709585057	0.182759197849955	0.155093293060939	0.226692106752501	200.287203959016	0.170513786804643	0.022430375778797	0.99040875572245	0.114132560410518	0.028447381126368	0.292070155780082	200.244004966667	0.165895535665897	0.0380069405209147	0.494259101310386	0.0612377709587211	0.0353765903907755	0.157705247858502	200.229678105613	0.353994048071397	0.0962481540678964	0.669321072578738	0.0705876991070241	0.010648423137853	0.124642640274497	200.277432131852	0.206344911819665	0.00927273872780709	0.361759368569491	0.0322044536987683	0.0188956369641016	0.0480462238952922	200.218993406832	0.0596551376187277	0.0123369585067358	0.448476319153794	0.0641162822194068	0.019683004209093	0.0978617139093179
200.381674692708	0.242378172147263	0.0920448898547124	0.431024096883372	0.169581256980137	0.141578545540513	0.203222285084057	200.315358988113	0.228937767734469	0.174761227739473	0.391893517056154	0.182759197849955	0.155093293060939	0.226692106752501	200.387303385246	0.443521009945371	0.0261193140502533	0.988880280341395	0.050850410866611	0.0287750969985981	0.29075652811356	200.344038784444	0.165084871603353	0.0380069405209147	0.494259101310386	0.0613943025223574	0.0373840508651771	0.161548935383469	200.329748789513	0.370260666299818	0.101064104413174	0.669321072578738	0.0623458753597044	0.010648423137853	0.122019545402859	200.377444552593	0.205878605067237	0.00927273872780709	0.361759368569491	0.032196021601262	0.0188956369641016	0.0478422037283136	200.319125388199	0.0564419362667326	0.0123369585067358	0.449731651544154	0.0641162822194068	0.019683004209093	0.0978617139093179
200.481739459077	0.270496183937007	0.126054678665918	0.492990252195192	0.169581256980137	0.141578545540513	0.203222285084057	200.415377956909	0.232267281156364	0.176174924182366	0.391893517056154	0.182759197849955	0.155093293060939	0.226692106752501	200.487402811475	0.502222211807629	0.0261193140502533	1.05064251539941	0.0467546617228685	0.0274154165583106	0.248822577804867	200.444072602222	0.163343532976222	0.0394410156094781	0.494259101310386	0.0612377709587211	0.0372474312140257	0.161548935383469	200.429819473412	0.370592339121427	0.0988359885474759	0.663379249858769	0.0594474006835964	0.00880434790998	0.117455806689009	200.477456973333	0.204328137773107	0.00927273872780709	0.361759368569491	0.0321864250362092	0.0188956369641016	0.0476483852898548	200.419257369565	0.0545897867960597	0.0119255256350181	0.449731651544154	0.0641162822194068	0.019683004209093	0.0978617139093179
200.581804225446	0.273254520231924	0.151566734599299	0.500927152043633	0.169581256980137	0.141578545540513	0.203222285084057	200.515396925706	0.233612716179399	0.177213165160717	0.391893517056154	0.182759197849955	0.155093293060939	0.226692106752501	200.587502237705	0.748642838788678	0.0372087764466979	1.1923533455648	0.0456758486778348	0.0228949359474662	0.1906029023118	200.54410642	0.161682823209541	0.0394410156094781	0.494259101310386	0.0611304988649306	0.0372474312140257	0.162107830851248	200.529890157312	0.400170615247341	0.0998665834469974	0.655001248193474	0.0560776463046409	0.0107999254559475	0.1156367289347	200.577469394074	0.20324162803489	0.00927273872780709	0.361759368569491	0.0321733095395291	0.0188956369641016	0.0476483852898548	200.519389350932	0.0513715118644734	0.0119255256350181	0.449731651544154	0.0641162822194068	0.0193570522961934	0.0978617139093179
200.681868991815	0.278164821452063	0.192485108792569	0.471391758337334	0.163218161800288	0.0216723005761388	0.198764374563707	200.615415894502	0.23376091241041	0.177213165160717	0.391893517056154	0.182759197849955	0.155093293060939	0.226692106752501	200.687601663934	0.750244418317069	0.376162673644285	1.25389013740389	0.0444830077471946	0.0279632681772753	0.146073986505728	200.644140237778	0.160185309623294	0.0394410156094781	0.494259101310386	0.0611019444564311	0.0372474312140257	0.162107830851248	200.629960841211	0.405081592884523	0.0988359885474759	0.648889053324356	0.053310284843132	0.0107999254559475	0.112938229035483	200.677481814815	0.196733134754241	0.00647378193909302	0.355866925237671	0.0321733095395291	0.0188956369641016	0.0476483852898548	200.619521332298	0.0452754734443729	0.0119255256350181	0.449731651544154	0.0641162822194068	0.0193570522961934	0.0978617139093179
200.781933758184	0.244152153310162	0.136843126323269	0.445936646154296	0.163218161800288	0.0216723005761388	0.198764374563707	200.715434863299	0.232769343481958	0.175015879601684	0.403049603577462	0.166347725532924	0.0305030351358772	0.218874857010411	200.787701090164	0.750244418317069	0.376162673644285	1.25389013740389	0.0442900366342236	0.0287750969985981	0.143727541600276	200.744174055556	0.159869356687445	0.0394410156094781	0.494259101310386	0.0611019444564311	0.0372474312140257	0.162107830851248	200.730031525111	0.405081592884523	0.0998665834469974	0.613268943057156	0.0508008612654282	0.00968076407183092	0.108261042427369	200.777494235556	0.162798948735346	0.00282976351387553	0.335357978563071	0.0321356650969288	0.0188956369641016	0.047316013219217	200.719653313665	0.0341521910476089	0.0119255256350181	0.286222338071908	0.0641162822194068	0.0193570522961934	0.0978617139093179
200.881998524554	0.241577655835265	0.136843126323269	0.447901023928079	0.163218161800288	0.0216723005761388	0.198764374563707	200.815453832095	0.22886676618307	0.173422299608947	0.42565313093285	0.0988709857756223	0.0303499800650508	0.218874857010411	200.887800516393	0.750244418317069	0.376162673644285	1.25389013740389	0.0441182691315992	0.028447381126368	0.140992127650716	200.844207873333	0.159604155842054	0.0394410156094781	0.494259101310386	0.0608396067001546	0.0372474312140257	0.165027521434614	200.83010220901	0.304576112882164	0.0753398505057962	0.59269747414984	0.0496312180839274	0.00991942443328958	0.108031672231266	200.877506656296	0.159197441804839	0.00282976351387553	0.331508621016263	0.0321356650969288	0.0188956369641016	0.047316013219217	200.819785295031	0.0304427684958592	0.00599775301336679	0.289682791612194	0.0641162822194068	0.0193570522961934	0.0978617139093179
200.982063290923	0.239971548589166	0.131518518506606	0.444458425341035	0.159602604322461	0.0213027231970778	0.198088266652644	200.915472800892	0.22295261346373	0.117998752437754	0.391893517056154	0.0988709857756223	0.0303499800650508	0.218874857010411	200.987899942623	0.651833791693205	0.101566314889798	1.17554282684633	0.0438780066360293	0.0287750969985981	0.140630159126719	200.944241691111	0.158067484942806	0.0394410156094781	0.494259101310386	0.0602298437800429	0.0353765903907755	0.165027521434614	200.93017289291	0.298166489400942	0.0753398505057962	0.59269747414984	0.0477016823741135	0.00968076407183092	0.103395315864228	200.977519077037	0.144849966293688	0.00647235746722959	0.328554246959089	0.0321356650969288	0.0188956369641016	0.047316013219217	200.919917276398	0.0284993809179892	0.0086144543228161	0.29341347420486	0.0641737575090832	0.019141056625622	0.0978617139093179
201.082128057292	0.238743191920869	0.131518518506606	0.444525854947197	0.155313134473233	0.0219478212495093	0.198428836623754	201.015491769688	0.216906120366362	0.108360198784972	0.391893517056154	0.0399730084470838	0.0300094066526302	0.21832545365471	201.087999368852	0.651833791693205	0.101566314889798	1.17554282684633	0.0437471188820434	0.028447381126368	0.138641670081945	201.044275508889	0.156270953951095	0.0394410156094781	0.494259101310386	0.0588343837622692	0.0301441682201584	0.157705247858502	201.030243576809	0.277724725362915	0.0753398505057962	0.59269747414984	0.0459568117352877	0.00987472336515513	0.102212859164411	201.077531497778	0.134784393669441	0.00432175830551537	0.319358597999593	0.0320497973456429	0.0188956369641016	0.047175405750971	201.020049257764	0.0272138234039883	0.0086144543228161	0.301108123415319	0.0643200165103856	0.018653741902928	0.0978617139093179
201.182192823661	0.237245403184927	0.130966386320481	0.444525854947197	0.155313134473233	0.0219478212495093	0.198428836623754	201.115510738484	0.211338281464695	0.0946692296199858	0.376541281035445	0.0399730084470838	0.0300094066526302	0.21832545365471	201.188098795082	0.592405726177405	0.101566314889798	1.17554282684633	0.0436521419020923	0.0279632681772753	0.1361799247408	201.144309326667	0.133254347763125	0.0306141476932434	0.283147505823406	0.0576927648717348	0.0301441682201584	0.153990787631726	201.130314260709	0.273122552407386	0.0823587116755622	0.601713894454621	0.044460727619799	0.00991942443328958	0.0979912075502154	201.177543918519	0.128135306621738	0.00647235746722959	0.311722396927829	0.0320497973456429	0.0191588659210715	0.047316013219217	201.12018123913	0.0270417482319753	0.00708310435716809	0.300697802811549	0.0660927676079553	0.019141056625622	0.107807293577948
201.28225759003	0.233771092864135	0.130966386320481	0.444525854947197	0.155313134473233	0.0219478212495093	0.198428836623754	201.215529707281	0.206597767700055	0.0924305349980759	0.369523397785697	0.0399730084470838	0.0300094066526302	0.21832545365471	201.288198221311	0.553296012010351	0.101566314889798	1.17554282684633	0.0434613574762605	0.0279632681772753	0.129207578821063	201.244343144444	0.127824659285541	0.0282087382379139	0.27834362069913	0.0570508031820515	0.0311192689849324	0.153990787631726	201.230384944609	0.214359416587114	0.0753398505057962	0.59269747414984	0.0427890028749901	0.00968076407183092	0.0961388085286031	201.277556339259	0.121745867516772	0.00282976351387553	0.301775761527657	0.0320285381492743	0.0193934472639035	0.047316013219217	201.220313220497	0.0267999332076987	0.00708310435716809	0.301108123415319	0.0674470731102977	0.0214933429412458	0.114443270797363
201.382322356399	0.230565981974429	0.130966386320481	0.445936646154296	0.155313134473233	0.0219478212495093	0.198428836623754	201.315548676077	0.204904360204304	0.088108732720449	0.364374205159455	0.0390756606775772	0.0309028272245426	0.217432338719836	201.388297647541	0.541491654359816	0.101566314889798	1.17554282684633	0.0433138844418125	0.028447381126368	0.120085202938734	201.344376962222	0.121266240046289	0.0303508076516135	0.268092822777457	0.0560834012399494	0.0263804684954559	0.147905457220392	201.330455628508	0.209945113400224	0.0495010910298223	0.567897089345049	0.0414792179468771	0.00968076407183092	0.0940225016109337	201.37756876	0.104420908123956	0.00338216823312739	0.275803036819187	0.0320207442931768	0.0193934472639035	0.047316013219217	201.320445201863	0.0261105502754139	0.00550827897848953	0.299782300618498	0.0685311337899852	0.0223343821702424	0.114443270797363
201.482387122768	0.228638017504158	0.130966386320481	0.445936646154296	0.0339757890572664	0.0219478212495093	0.194448142046296	201.415567644874	0.195510939966865	0.0825030948534314	0.290458181558746	0.0383036574924746	0.0300094066526302	0.195891046459588	201.48839707377	0.518629347592666	0.101566314889798	1.17554282684633	0.0431968111449235	0.0228949359474662	0.0646495809072408	201.44441078	0.112364706684363	0.0303508076516135	0.25675873129547	0.0554027175870139	0.0285943803403456	0.147905457220392	201.430526312408	0.207452943829124	0.062146749589412	0.577004564490491	0.0400901217366652	0.00968076407183092	0.0890895771388679	201.477581180741	0.0759275878470643	0.00647235746722959	0.266025985155822	0.0320207442931768	0.0193934472639035	0.047316013219217	201.42057718323	0.0254374790841648	0.00550827897848953	0.29446309537036	0.0689365904672863	0.024492383222065	0.116316935217083
201.582451889137	0.227599839711546	0.129503396270864	0.445936646154296	0.0327183198222942	0.0213027231970778	0.191006476606218	201.51558661367	0.193144687075392	0.0861976774345881	0.258361233963045	0.0373924036977956	0.0300094066526302	0.042876900740405	201.5884965	0.515981694491752	0.101566314889798	1.17554282684633	0.0430045992141912	0.0314495343286968	0.0609639024048461	201.544444597778	0.105111596103778	0.0303508076516135	0.246582126722083	0.0546582134721003	0.0253059596523266	0.142445411447698	201.530596996307	0.204912707207992	0.062146749589412	0.577004564490491	0.0389555282331023	0.00968076407183092	0.0847387036241203	201.577593601482	0.0641058699628434	0.00647378193909302	0.257349771384911	0.0320010443952034	0.0194964277627956	0.047175405750971	201.520709164596	0.0250614486628186	0.00569377173713663	0.289682791612194	0.0703882746128231	0.0267028463168524	0.116316935217083
201.682516655506	0.212103065569484	0.124324304055308	0.290230960642655	0.0319098882183174	0.0235021878543477	0.0368563463728792	201.615605582467	0.189264711088733	0.088108732720449	0.246548034685106	0.0373924036977956	0.0300094066526302	0.042876900740405	201.688595926229	0.300755040225694	0.108406815189012	0.73801707336753	0.0429333381081613	0.0321834358202632	0.0595710285767385	201.644478415556	0.10032848523896	0.0303508076516135	0.228703477943483	0.0537093894320295	0.0242776472493087	0.127475525029502	201.630667680207	0.199037308947579	0.0523657728829858	0.562543070621835	0.0380384990474342	0.00968076407183092	0.0736423371406678	201.677606022222	0.0557032121855153	0.00647235746722959	0.251786367304287	0.0320010443952034	0.0194964277627956	0.047175405750971	201.620841145963	0.0247084384034603	0.00569377173713663	0.284615147530939	0.0707589677224811	0.0293240923101993	0.120026597559358
201.782581421875	0.185226691369545	0.0987369838816142	0.283396371307197	0.0319098882183174	0.0235021878543477	0.0368563463728792	201.715624551263	0.187696518529325	0.088108732720449	0.246548034685106	0.0373924036977956	0.0300094066526302	0.042876900740405	201.788695352459	0.295723131479523	0.108406815189012	0.73801707336753	0.0429333381081613	0.0321834358202632	0.0595710285767385	201.744512233333	0.0976203259336555	0.0337466751134663	0.223731051236519	0.0527647666609942	0.0242776472493087	0.118115056031988	201.730738364106	0.21120688273062	0.062146749589412	0.592906591049083	0.0367375883698747	0.00987472336515513	0.0685475668667825	201.777618442963	0.052008399184856	0.00647235746722959	0.251384981175702	0.0320010443952034	0.0194964277627956	0.047175405750971	201.720973127329	0.0243680527106201	0.00550827897848953	0.261878209560745	0.0714179145730186	0.0349048768487911	0.123608912030275
201.882646188244	0.171576324395794	0.0567790849675441	0.278456129059114	0.0319098882183174	0.0235021878543477	0.0368563463728792	201.815643520059	0.18195030518663	0.0739308729382923	0.243116995794861	0.0373930093793457	0.0300370227661261	0.042876900740405	201.888794778689	0.293320749550498	0.108406815189012	0.73801707336753	0.0429086750993886	0.0325513353131188	0.0595710285767385	201.844546051111	0.0913698682085502	0.0409906058011924	0.21818048559701	0.0520389062800215	0.0263804684954559	0.113612938071131	201.830809048006	0.221676981942418	0.0281700662923213	0.577004564490491	0.0366888344642324	0.00968076407183092	0.0677975662346912	201.877630863704	0.0490970525583449	0.00647235746722959	0.251155608155669	0.0320010443952034	0.0194964277627956	0.047175405750971	201.821105108696	0.0243353162865176	0.00550827897848953	0.21519092999838	0.0718778701424549	0.0349048768487911	0.121051515059077
201.982710954613	0.164077773553854	0.052671969179939	0.273271460937758	0.0319098882183174	0.0235021878543477	0.0368563463728792	201.915662488856	0.136357561615324	0.0641096113423024	0.241220450886918	0.0373930093793457	0.0300370227661261	0.042876900740405	201.988894204918	0.293320749550498	0.112778421892735	0.742035111202275	0.0428831270402779	0.0314495343286968	0.0579531188111627	201.944579868889	0.0903885843700005	0.0317411780072429	0.207435691981583	0.0518106974908001	0.0266171887254256	0.111970939744239	201.930879731905	0.135889099794875	0.0134176287106739	0.574237692441386	0.0366888344642324	0.00987472336515513	0.0677975662346912	201.977643284444	0.0471281899780795	0.00432175830551537	0.247680149350355	0.0320010443952034	0.0194964277627956	0.047175405750971	201.921237090062	0.0243353162865176	0.00550827897848953	0.176119583299729	0.0720042050816726	0.0351047048068365	0.121051515059077
202.082775720982	0.159297797591728	0.0536022244074843	0.273271460937758	0.0319098882183174	0.0235021878543477	0.0368563463728792	202.015681457652	0.13427454282764	0.0641096113423024	0.241220450886918	0.0373939123636085	0.0302733082959813	0.043037234910627	202.088993631148	0.273696585738112	0.10259537056508	0.525952672881254	0.0428559167089896	0.0317357782697825	0.0579531188111627	202.044613686667	0.089867413973275	0.0323783832233716	0.207435691981583	0.0515767324397862	0.0242776472493087	0.10400522515889	202.030950415805	0.118227074013299	0.0120099881744584	0.531594962554037	0.0365958670380523	0.00987472336515513	0.0674351722807683	202.077655705185	0.0457712641820734	0.00432175830551537	0.247104379114957	0.0320010443952034	0.0194964277627956	0.047175405750971	202.021369071429	0.0243353162865176	0.00550827897848953	0.139216380413486	0.0725261004412604	0.0351047048068365	0.120026597559358
202.182840487351	0.147937487529037	0.0536022244074843	0.26731358316055	0.0319098882183174	0.0235021878543477	0.0368563463728792	202.115700426449	0.130871669908533	0.0630124665684815	0.240177444137156	0.0373939123636085	0.0302733082959813	0.043037234910627	202.189093057377	0.274701305702567	0.10259537056508	0.524586626450372	0.0428243544950087	0.0314495343286968	0.0574305877243404	202.144647504444	0.0892368881183118	0.0323783832233716	0.207435691981583	0.0512662954465376	0.0253059596523266	0.10400522515889	202.131021099705	0.116197657378645	0.0148152179086841	0.533932108824629	0.0364933375090488	0.00968076407183092	0.0663410574385572	202.177668125926	0.0446942561602555	0.00282976351387553	0.244574850707888	0.0319965381931761	0.0196234706413063	0.047175405750971	202.121501052795	0.0243353162865176	0.00550827897848953	0.108236634009469	0.072583514139741	0.0351047048068365	0.120026597559358
202.28290525372	0.141621053228315	0.0567790849675441	0.26493154322812	0.0319098882183174	0.0235021878543477	0.0368563463728792	202.215719395245	0.11727733526836	0.0641096113423024	0.234360739326158	0.0373939123636085	0.0302733082959813	0.043037234910627	202.289192483607	0.274925805406217	0.0997450793583895	0.519492060169073	0.0427945507851166	0.0317357782697825	0.0573758127249474	202.244681322222	0.0878284368510492	0.0282087382379139	0.201631987693151	0.0507304760246508	0.0221405812144619	0.0957624321862151	202.231091783604	0.115936369209059	0.0148152179086841	0.533932108824629	0.0363851864394734	0.00987472336515513	0.0654889106423352	202.277680546667	0.0432100614238822	0.00282976351387553	0.244574850707888	0.0319899471008847	0.0188956369641016	0.0463373775028385	202.221633034161	0.0243353162865176	0.00550827897848953	0.103756997000527	0.0726313894661303	0.0351047048068365	0.120026597559358
202.382970020089	0.13784149608745	0.0536022244074843	0.255613440111525	0.0319098882183174	0.0235021878543477	0.0368563463728792	202.315738364042	0.103220540536375	0.0552435478141089	0.218235657994794	0.0373939123636085	0.0302733082959813	0.043037234910627	202.389291909836	0.274925805406217	0.0997450793583895	0.518247645335894	0.0427945507851166	0.0322442858542345	0.0574305877243404	202.34471514	0.086953302631962	0.0303508076516135	0.201631987693151	0.0503499981408022	0.0205332263730595	0.0853823326236234	202.331162467504	0.103107198775163	0.0120099881744584	0.521947640771235	0.0361146261210826	0.010648423137853	0.065200025235046	202.377692967407	0.0426554647867477	0.00282976351387553	0.244574850707888	0.0319713242685964	0.0188956369641016	0.0463373775028385	202.321765015528	0.0242958061422375	0.00550827897848953	0.102786991503028	0.07278060482714	0.0354214430383541	0.120026597559358
202.483034786458	0.135998773602722	0.0574618958793956	0.255613440111525	0.0319067131693927	0.0235021878543477	0.0368183358131239	202.415757332838	0.100269507822037	0.0583504946667406	0.212254754694201	0.0373930093793457	0.0303499800650508	0.043037234910627	202.489391336066	0.275287312776285	0.0997450793583895	0.517382758302563	0.0427403518569299	0.0329985168385852	0.0574305877243404	202.444748957778	0.0854572539179627	0.0303508076516135	0.196669774328384	0.0500558422077494	0.0242776472493087	0.0853823326236234	202.431233151403	0.100690623599811	0.0120099881744584	0.521947640771235	0.0360464901862574	0.010648423137853	0.065027720875731	202.477705388148	0.0420084028583757	0.00282976351387553	0.244574850707888	0.0319713242685964	0.0188956369641016	0.0463373775028385	202.421896996894	0.0242640001439536	0.00550827897848953	0.10151743781784	0.0729782461351985	0.0356118232617889	0.120026597559358
202.583099552827	0.133715166805783	0.0574618958793956	0.252105403483087	0.0319067131693927	0.0235021878543477	0.0368183358131239	202.515776301635	0.0967487995902595	0.0622480193612632	0.206859425799856	0.0374045533854564	0.0306965599911694	0.0431136994108031	202.589490762295	0.274993847059056	0.103529444742998	0.517382758302563	0.0427403518569299	0.0329985168385852	0.0573758127249474	202.544782775556	0.0842420607717763	0.0375577660486546	0.201631987693151	0.0498869222866194	0.0211463271387629	0.0776773589540201	202.531303835303	0.0994739064849032	0.0120099881744584	0.521947640771235	0.0359212666505436	0.0107999254559475	0.0644536643377988	202.577717808889	0.040112302769748	0.00647235746722959	0.244320397496336	0.0319713242685964	0.0188956369641016	0.0463373775028385	202.522028978261	0.023903893259387	0.00550827897848953	0.0981827669102447	0.073386839517301	0.0356118232617889	0.120026597559358
202.683164319196	0.132183379296324	0.052671969179939	0.244781267381621	0.0319067131693927	0.0235021878543477	0.0368183358131239	202.615795270431	0.0965979099323653	0.0622591672819759	0.206859425799856	0.0374045533854564	0.0306965599911694	0.043037234910627	202.689590188525	0.274701305702567	0.0997450793583895	0.511453423210155	0.0427403518569299	0.0329985168385852	0.0573758127249474	202.644816593333	0.0828898553489524	0.0317411780072429	0.192590073983399	0.0496474095170421	0.02026631336671	0.0709831800347062	202.631374519202	0.100826275100852	0.0120099881744584	0.521947640771235	0.0358908219943927	0.00987472336515513	0.0634157012702869	202.67773022963	0.0389206843035417	0.00432175830551537	0.233502585415691	0.0319713242685964	0.0188956369641016	0.0463373775028385	202.622160959627	0.0235971873204978	0.00569377173713663	0.0964814062063389	0.0735880976948098	0.0356118232617889	0.120026597559358
202.783229085565	0.131325832816377	0.052671969179939	0.244781267381621	0.0319067131693927	0.0235021878543477	0.0368183358131239	202.715814239227	0.095775588452317	0.0622591672819759	0.207173163099738	0.0374045533854564	0.0306965599911694	0.043037234910627	202.789689614754	0.25462429365142	0.0997450793583895	0.492537524338918	0.0427403518569299	0.0329985168385852	0.0573758127249474	202.744850411111	0.0819338767195358	0.0282087382379139	0.188690241270657	0.0494391833870179	0.0256470814093868	0.0701582667529682	202.731445203102	0.100826275100852	0.0120099881744584	0.521947640771235	0.0358903026145178	0.00968076407183092	0.0630772423909283	202.77774265037	0.0384972974627482	0.00282976351387553	0.226360094490282	0.0319713242685964	0.0188956369641016	0.0463373775028385	202.722292940994	0.0235477726817303	0.00550827897848953	0.094458434723186	0.0735880976948098	0.0356118232617889	0.120026597559358
202.883293851935	0.129841299950545	0.052671969179939	0.244781267381621	0.0319040630837923	0.0235021878543477	0.0368183358131239	202.815833208024	0.0945628726858417	0.0589781868128413	0.205157771409633	0.0374045533854564	0.0306965599911694	0.043037234910627	202.889789040984	0.253888364566577	0.0997651133968764	0.492537524338918	0.0427403518569299	0.0329985168385852	0.0573758127249474	202.844884228889	0.0809840660431638	0.0282087382379139	0.188690241270657	0.0490219741869762	0.0269157387331659	0.0685362310444692	202.831515887001	0.0872474610934843	0.0120099881744584	0.275061303080442	0.0358903026145178	0.00968076407183092	0.0630772423909283	202.877755071111	0.0371194588362307	0.00338216823312739	0.218628874451391	0.0319713242685964	0.0188956369641016	0.0463373775028385	202.82242492236	0.0233595886924315	0.00550827897848953	0.0929284671495249	0.0735343962233562	0.0354214430383541	0.120026597559358
202.983358618304	0.13109684294852	0.0567790849675441	0.241666377674908	0.0319040630837923	0.0235021878543477	0.0368183358131239	202.91585217682	0.0917686308630847	0.0585127130401437	0.206016298244208	0.0374045533854564	0.0306965599911694	0.043037234910627	202.989888467213	0.251716022002682	0.0997450793583895	0.49115079162745	0.0427403518569299	0.0329985168385852	0.0573758127249474	202.944918046667	0.0807141980024757	0.0282087382379139	0.189596437673057	0.0490154592053129	0.0272819907174552	0.0685362310444692	202.931586570901	0.0876971670942593	0.0163577607702637	0.275800843268423	0.0358903026145178	0.00968076407183092	0.0630772423909283	202.977767491852	0.036230708400857	0.00282976351387553	0.202979158293021	0.0319713242685964	0.0188956369641016	0.0463373775028385	202.922556903727	0.0230914554712551	0.00550827897848953	0.0896188204407349	0.0742210640426749	0.0391573444923868	0.124858091098551
203.083423384673	0.13350999462936	0.0858065441776531	0.247727474656257	0.0319040630837923	0.0235021878543477	0.0368183358131239	203.015871145617	0.0887448670075567	0.0531271676657391	0.200110659614618	0.0374045533854564	0.0306965599911694	0.043037234910627	203.089987893443	0.249723364130196	0.10259537056508	0.492537524338918	0.0427403518569299	0.0329985168385852	0.0573758127249474	203.044951864444	0.0801798913190429	0.0274597997431808	0.188690241270657	0.0489911308425792	0.0273022529899006	0.0684227945241356	203.031657254801	0.0866270425394063	0.0218102906737381	0.275800843268423	0.0358903026145178	0.00968076407183092	0.0630772423909283	203.077779912593	0.036035807712738	0.00282976351387553	0.197922624794403	0.0319713242685964	0.0188956369641016	0.0463373775028385	203.022688885093	0.0225550971957303	0.0054214376221144	0.0879792100899874	0.0743575972922736	0.0391573444923868	0.124402001205208
203.183488151042	0.13258500164086	0.08517143468909	0.247243123717924	0.0319040630837923	0.0235021878543477	0.0368183358131239	203.115890114413	0.0866456232439098	0.0516508607995325	0.198587434869317	0.0374045533854564	0.0306965599911694	0.043037234910627	203.190087319672	0.246541579208129	0.102642024336888	0.492537524338918	0.0427403518569299	0.0332190330654007	0.0574305877243404	203.144985682222	0.079061794492767	0.0274597997431808	0.188690241270657	0.0489558439577898	0.0272819907174552	0.0677789610016352	203.1317279387	0.0875093005249202	0.0218102906737381	0.266802526922333	0.0358903026145178	0.00968076407183092	0.0630772423909283	203.177792333333	0.0360167963341034	0.00338216823312739	0.197922624794403	0.0319713242685964	0.0188956369641016	0.0463373775028385	203.12282086646	0.022168383141085	0.0031632468147929	0.0827721018107702	0.0746761429867763	0.0391573444923868	0.126294953884315
203.283552917411	0.131676247164245	0.08517143468909	0.248643326648895	0.0319040630837923	0.0235021878543477	0.0368183358131239	203.21590908321	0.084067330708828	0.045279497426434	0.166714926721686	0.0374045533854564	0.0306965599911694	0.043037234910627	203.290186745902	0.244752094898538	0.101923865797693	0.49115079162745	0.0427403518569299	0.0332190330654007	0.0574305877243404	203.2450195	0.0780453410374845	0.0220291343962013	0.182630217046819	0.0488139231192244	0.0272819907174552	0.0675063501398699	203.2317986226	0.0874408308554435	0.0257264660236978	0.266177430983127	0.0358903026145178	0.00968076407183092	0.0630772423909283	203.277804754074	0.0353727976562296	0.00282976351387553	0.188335851908727	0.0319713242685964	0.0188956369641016	0.0463373775028385	203.222952847826	0.0221492677481034	0.0031632468147929	0.0810730094081297	0.0749619413544454	0.0354214430383541	0.124611539192664
203.38361768378	0.131325832816377	0.08517143468909	0.248643326648895	0.0319040630837923	0.0235021878543477	0.0368183358131239	203.315928052006	0.0839024073714464	0.045279497426434	0.156452791148087	0.0374045533854564	0.0306965599911694	0.043037234910627	203.390286172131	0.241229160933971	0.102642024336888	0.49115079162745	0.0427403518569299	0.0332190330654007	0.0574305877243404	203.345053317778	0.077186544711462	0.0193277327465712	0.178879781386955	0.0487870626261643	0.0272819907174552	0.0673335412646206	203.331869306499	0.0904758039822343	0.0257264660236978	0.266177430983127	0.0358903026145178	0.00968076407183092	0.0630772423909283	203.377817174815	0.0350208381948384	0.00338216823312739	0.179487844417029	0.0319713242685964	0.0188956369641016	0.0463373775028385	203.323084829193	0.0216046071426923	0.0021698760349009	0.074081297564416	0.0755239457754728	0.0336306014849462	0.126294953884315
203.483682450149	0.130409868373674	0.08517143468909	0.249492273199599	0.0318958725988369	0.0235021878543477	0.0368563463728792	203.415947020802	0.0827423335734479	0.0475556720836442	0.145131658709975	0.0374045533854564	0.0306965599911694	0.043037234910627	203.490385598361	0.238335634151347	0.101923865797693	0.488913752443894	0.0427403518569299	0.0332190330654007	0.0574305877243404	203.445087135556	0.07631537150801	0.0179994886016708	0.173617954096336	0.0487870626261643	0.0272819907174552	0.0673335412646206	203.431939990399	0.0870990166285893	0.0252455524764995	0.260643626279564	0.0358903026145178	0.00968076407183092	0.0630772423909283	203.477829595556	0.0337172821627476	0.00282976351387553	0.154098237990434	0.0319713242685964	0.0188956369641016	0.0463373775028385	203.423216810559	0.0209192247923595	0.000992034921974169	0.0671898606522457	0.0760292610480235	0.0354214430383541	0.133324451609172
203.583747216518	0.123021037841946	0.0659427829578311	0.177308925599052	0.0318958725988369	0.0235021878543477	0.0368563463728792	203.515965989599	0.0818614611176196	0.0475556720836442	0.132313618250758	0.0373969757062538	0.0306965599911694	0.0429788240740853	203.59048502459	0.233801170502708	0.0988321781686957	0.484417176128483	0.0427403518569299	0.0332190330654007	0.0574305877243404	203.545120953333	0.0756746173735566	0.0190270463532738	0.171564950926277	0.0487870626261643	0.0272819907174552	0.0673335412646206	203.532010674298	0.0861854225933623	0.0234007938705509	0.247790809273836	0.0358903026145178	0.00987472336515513	0.0630772423909283	203.577842016296	0.0335984455623879	0.00647235746722959	0.153437401603497	0.0319713242685964	0.0188956369641016	0.0463373775028385	203.523348791925	0.020862832578503	0.00194331186251748	0.0666879904890513	0.0764432406299075	0.0351047048068365	0.13573096781663
203.683811982887	0.121578703507801	0.0607585720640592	0.180841700040768	0.0318958725988369	0.0235021878543477	0.0368563463728792	203.615984958395	0.0803552131747266	0.0483428645403621	0.12490169782353	0.0373969757062538	0.0306965599911694	0.0429788240740853	203.69058445082	0.215570180148366	0.0112071360322553	0.3026720113034	0.0427403518569299	0.0332190330654007	0.0574305877243404	203.645154771111	0.0756746173735566	0.0190270463532738	0.171564950926277	0.0487870626261643	0.0272819907174552	0.0673335412646206	203.632081358198	0.0841858844125361	0.0252455524764995	0.239416075461421	0.0358903026145178	0.00987472336515513	0.0630772423909283	203.677854437037	0.033423923746348	0.00647235746722959	0.15101854055657	0.0319713242685964	0.0188956369641016	0.0463373775028385	203.623480773292	0.0206980590629936	0.000864190135274329	0.0645168738752183	0.0771161062672873	0.0354214430383541	0.141390783978817
203.783876749256	0.120057256810788	0.0536285612887698	0.177308925599052	0.0318958725988369	0.0235021878543477	0.0368563463728792	203.716003927192	0.0792937766724067	0.0483428645403621	0.12087178169014	0.0373969757062538	0.0306965599911694	0.0429788240740853	203.790683877049	0.213414098164046	0.0112071360322553	0.3026720113034	0.0427403518569299	0.0332190330654007	0.0574305877243404	203.745188588889	0.0756746173735566	0.0190270463532738	0.171564950926277	0.0487501821017752	0.0272819907174552	0.0671766507357434	203.732152042097	0.0826896955739131	0.0229852753123555	0.260583337112304	0.0359212666505436	0.00968076407183092	0.0630772423909283	203.777866857778	0.0334037759076644	0.00647235746722959	0.148483916714737	0.0319713242685964	0.0188956369641016	0.0463373775028385	203.723612754658	0.0202386005137011	0.000864190135274329	0.0565698504895359	0.078184010509832	0.0336306014849462	0.143959642872222
203.883941515625	0.119013673049027	0.0548401359007698	0.179439991243494	0.0318958725988369	0.0235021878543477	0.0368563463728792	203.816022895988	0.079233745695015	0.0483428645403621	0.12087178169014	0.0373969757062538	0.0306965599911694	0.0429788240740853	203.890783303279	0.211304169957034	0.0112071360322553	0.3026720113034	0.0427403518569299	0.0332190330654007	0.0574305877243404	203.845222406667	0.0750787375938551	0.0193277327465712	0.171564950926277	0.0487091313505454	0.0272819907174552	0.0670571093466508	203.832222725997	0.08861718871022	0.0252455524764995	0.29969356800393	0.0362994678091108	0.0107999254559475	0.065027720875731	203.877879278519	0.0334037759076644	0.00647235746722959	0.148437992763916	0.0319713242685964	0.0188956369641016	0.0463373775028385	203.823744736025	0.0202064041824505	0.000864190135274329	0.0557674522509954	0.0790939554103189	0.0356118232617889	0.148968808511427
203.984006281994	0.117223135211051	0.0503105119469794	0.180599479137199	0.0318958725988369	0.0235021878543477	0.0368563463728792	203.916041864785	0.0791672164175551	0.0483428645403621	0.12087178169014	0.0373969757062538	0.0306965599911694	0.0429788240740853	203.990882729508	0.207788069575481	0.0109050632978601	0.301286015130862	0.0427403518569299	0.0332190330654007	0.0574305877243404	203.945256224444	0.0747774326706645	0.0193277327465712	0.170028368225557	0.0487091313505454	0.029036835215428	0.0685362310444692	203.932293409897	0.08861718871022	0.0252455524764995	0.29969356800393	0.0373228263898111	0.0107999254559475	0.0673273581466462	203.977891699259	0.0331432356123455	0.00647235746722959	0.147191405804671	0.0319713242685964	0.0188956369641016	0.0463373775028385	203.923876717391	0.0199378136657316	0.000864190135274329	0.0485312575356168	0.0794862157752622	0.0354214430383541	0.149636553582538
204.084071048363	0.107938535505339	0.0444189659989668	0.148633463742425	0.0318958725988369	0.0235021878543477	0.0368563463728792	204.016060833581	0.0788443209417185	0.0483988120749981	0.120421489222912	0.0373969757062538	0.0306965599911694	0.0429788240740853	204.090982155738	0.206936832510757	0.0109050632978601	0.301286015130862	0.0427403518569299	0.0332190330654007	0.0574305877243404	204.045290042222	0.0745916006810349	0.0179994886016708	0.16798208176958	0.0487091313505454	0.029036835215428	0.0685362310444692	204.032364093796	0.0889453894289814	0.0252455524764995	0.29969356800393	0.0376575951955137	0.010648423137853	0.0679940519758787	204.07790412	0.0331432356123455	0.00647235746722959	0.147191405804671	0.0319713242685964	0.0188956369641016	0.0463373775028385	204.024008698758	0.0198108775581212	0.000864190135274329	0.0465981048991024	0.0804303340486686	0.0338481977592106	0.152109309023127
204.184135814732	0.10708882142562	0.0433695958217461	0.147862768212665	0.0318958725988369	0.0235021878543477	0.0368563463728792	204.116079802377	0.0785561092747481	0.0480915237000219	0.121905264832786	0.0373969757062538	0.0306965599911694	0.0429788240740853	204.191081581967	0.204079121492401	0.0112071360322553	0.300827330164169	0.0427403518569299	0.0332190330654007	0.0574305877243404	204.14532386	0.073955118197446	0.0179994886016708	0.165434052166087	0.0486751294660781	0.029036835215428	0.0684227945241356	204.132434777696	0.08861718871022	0.0252455524764995	0.29969356800393	0.0381370652507626	0.0131517358637744	0.0715821514110995	204.177916540741	0.0331432356123455	0.00647235746722959	0.147191405804671	0.0319713242685964	0.0188956369641016	0.0463373775028385	204.124140680124	0.0195771627141863	0.00179376795679925	0.0456486365579451	0.0810683503959799	0.0351047048068365	0.159721673260082
204.284200581101	0.105853673480145	0.0409427939852985	0.143420613238728	0.0318958725988369	0.0235021878543477	0.0368563463728792	204.216098771174	0.078104376021905	0.0478086679530595	0.121905264832786	0.0373969757062538	0.0306965599911694	0.0429788240740853	204.291181008197	0.201049588763759	0.00985695362546935	0.298769687112343	0.0427403518569299	0.0332190330654007	0.0574305877243404	204.245357677778	0.0733285741126567	0.0196587815806087	0.164441741477205	0.0486751294660781	0.029036835215428	0.0684227945241356	204.232505461595	0.0876758333743902	0.0252455524764995	0.29969356800393	0.0386387017277039	0.013381204979958	0.0715821514110995	204.277928961482	0.0331432356123455	0.00647235746722959	0.147191405804671	0.0319713242685964	0.0188956369641016	0.0463373775028385	204.224272661491	0.0194669866873252	0.00194331186251748	0.0452629075887378	0.0811689355254811	0.0351047048068365	0.160788371683193
204.38426534747	0.103542330687287	0.0409427939852985	0.142592739091387	0.0318958725988369	0.0235021878543477	0.0368563463728792	204.31611773997	0.0777503333181289	0.0483428645403621	0.124107074922712	0.0373969757062538	0.0306965599911694	0.0429788240740853	204.391280434426	0.196279719465527	0.00985695362546935	0.298487850133703	0.0427403518569299	0.0332190330654007	0.0574305877243404	204.345391495556	0.07280263250301	0.0159219710573921	0.158551889946946	0.0486751294660781	0.029036835215428	0.0684227945241356	204.332576145495	0.0849217119146217	0.0252455524764995	0.29969356800393	0.0387572590768435	0.0131517358637744	0.0715821514110995	204.377941382222	0.033093691676687	0.00647235746722959	0.146026488488416	0.0319713242685964	0.0188956369641016	0.0463373775028385	204.324404642857	0.0192873460701663	0.00179376795679925	0.0441713389144591	0.0814394703858816	0.0354214430383541	0.162345561825808
204.484330113839	0.101684483544439	0.0407687379933469	0.141966057771744	0.0318958725988369	0.0235021878543477	0.0368563463728792	204.416136708767	0.0775950031608343	0.0478086679530595	0.125032337391275	0.0373969757062538	0.0306965599911694	0.0429788240740853	204.491379860656	0.193476674754825	0.0109050632978601	0.298769687112343	0.0427403518569299	0.0332190330654007	0.0574305877243404	204.445425313333	0.0716200016003573	0.0196587815806087	0.158551889946946	0.0486751294660781	0.029036835215428	0.0684227945241356	204.432646829394	0.0714031758252939	0.0229852753123555	0.29637841309515	0.038804056143184	0.0131517358637744	0.0718163975425428	204.477953802963	0.033093691676687	0.00647235746722959	0.144532612074702	0.0319713242685964	0.0188956369641016	0.0463373775028385	204.424536624224	0.0191018297951702	0.000864190135274329	0.0407839230428038	0.0820646618174969	0.0354214430383541	0.163277294264561
204.584394880208	0.0996771140757631	0.0393087814016679	0.140644423383597	0.0318958725988369	0.0235021878543477	0.0368563463728792	204.516155677563	0.0768326652745702	0.0465558871100063	0.127020544805823	0.0373969757062538	0.0306965599911694	0.0429788240740853	204.591479286885	0.18761597224964	0.0109050632978601	0.298769687112343	0.0427403518569299	0.0332190330654007	0.0574305877243404	204.545459131111	0.0714199776565681	0.0190270463532738	0.157502123122164	0.0486673280785047	0.0285943803403456	0.0677789610016352	204.532717513294	0.0701409236240958	0.0229852753123555	0.29637841309515	0.0398669133547193	0.0170946412759246	0.0772436819254457	204.577966223704	0.033093691676687	0.00647235746722959	0.144532612074702	0.0319713242685964	0.0188956369641016	0.0463373775028385	204.52466860559	0.0188499757300865	0.000864190135274329	0.0395431674738904	0.0830708803893966	0.0336306014849462	0.163277294264561
204.684459646577	0.0958371094113664	0.0407687379933469	0.141966057771744	0.0318958725988369	0.0235021878543477	0.0368563463728792	204.61617464636	0.0762659879648064	0.0444225308057456	0.129335539150567	0.0373969757062538	0.0306965599911694	0.0429788240740853	204.691578713115	0.215570180148366	0.0960967701105905	0.314649697483614	0.0427403518569299	0.0332190330654007	0.0574305877243404	204.645492948889	0.0710164308893741	0.0220291343962013	0.158551889946946	0.0486673280785047	0.0285943803403456	0.0677789610016352	204.632788197193	0.0693896932947051	0.0229852753123555	0.29637841309515	0.0402316398637931	0.0198050148959145	0.0794326835853804	204.677978644444	0.0330447609875683	0.00647235746722959	0.144026983792456	0.0319713242685964	0.0188956369641016	0.0463373775028385	204.624800586957	0.0185198963076377	0.00179376795679925	0.0377951707481642	0.0836103223050533	0.0336306014849462	0.166687789049104
204.784524412946	0.0645452915918204	0.0234929349248422	0.140317389040186	0.0318958725988369	0.0235021878543477	0.0368563463728792	204.716193615156	0.0755265587657321	0.0190406448565284	0.115350143541182	0.0373969757062538	0.0306965599911694	0.0429788240740853	204.791678139344	0.213508951166108	0.0960967701105905	0.314649697483614	0.0427403518569299	0.0332190330654007	0.0573758127249474	204.745526766667	0.0706980015997601	0.0220291343962013	0.157971927472184	0.0486673280785047	0.0285943803403456	0.0677789610016352	204.732858881093	0.0691571885547465	0.0229852753123555	0.29637841309515	0.0402579330738672	0.0198050148959145	0.0794326835853804	204.777991065185	0.0327597087779566	0.00647235746722959	0.143487270174536	0.0319713242685964	0.0188956369641016	0.0463373775028385	204.724932568323	0.0181621606356969	0.00194331186251748	0.0358864160307684	0.0845546619174277	0.0336306014849462	0.17249359001053
204.884589179315	0.0611939389003265	0.0200153802362276	0.121002780440385	0.0318958725988369	0.0235021878543477	0.0368563463728792	204.816212583952	0.074477552866135	0.0190406448565284	0.114386897278426	0.0373969757062538	0.0306965599911694	0.0429788240740853	204.891777565574	0.210485298843245	0.0795229874627544	0.298769687112343	0.0427945507851166	0.0332190330654007	0.0573758127249474	204.845560584444	0.070347216183504	0.0223841435930763	0.157502123122164	0.0486673280785047	0.0285943803403456	0.0677789610016352	204.832929564993	0.0589553226057713	0.0219051480767292	0.137360708679186	0.0402579330738672	0.0198050148959145	0.0794326835853804	204.878003485926	0.0322552639421553	0.00432175830551537	0.140882285519076	0.0319713242685964	0.0188956369641016	0.0463373775028385	204.825064549689	0.0176395832455971	0.00194331186251748	0.0345925101735119	0.0862362941565804	0.0351047048068365	0.183104749234959
204.984653945684	0.0610286088343829	0.0215049942908322	0.120586508527802	0.0318958725988369	0.0235021878543477	0.0368563463728792	204.916231552749	0.0740298156585759	0.0190406448565284	0.114147061554293	0.0373969757062538	0.0306965599911694	0.0429788240740853	204.991876991803	0.203897547717054	0.0795229874627544	0.298769687112343	0.0427945507851166	0.0332190330654007	0.0573758127249474	204.945594402222	0.0698804047865818	0.0179994886016708	0.148572324165697	0.0486673280785047	0.0285943803403456	0.0677789610016352	204.933000248892	0.0575816331177224	0.022279094647832	0.136495623735211	0.040272025341028	0.0198050148959145	0.0794326835853804	204.978015906667	0.0318265848769222	0.00432175830551537	0.140882285519076	0.0319965381931761	0.0188956369641016	0.0463373775028385	204.925196531056	0.0174396548612155	0.000864190135274329	0.0324370142827656	0.0879126975838435	0.0351047048068365	0.186054510936889
205.084718712054	0.060855993811017	0.0216462210923178	0.120586508527802	0.0318958725988369	0.0235021878543477	0.0368563463728792	205.016250521545	0.0736114340908033	0.0197113911133399	0.113687443245441	0.0373969757062538	0.0306965599911694	0.0429788240740853	205.091976418033	0.202875642941553	0.0795229874627544	0.298769687112343	0.0428032437595138	0.0328922270329797	0.0568774344455787	205.04562822	0.0692393159453437	0.0179994886016708	0.14739836141234	0.0486525313437559	0.029036835215428	0.0677789610016352	205.033070932792	0.0558689973423539	0.025535778923785	0.136495623735211	0.0402863576940059	0.0198050148959145	0.0794326835853804	205.078028327407	0.0315642330423306	0.00647235746722959	0.142581923114189	0.0319965381931761	0.0188956369641016	0.0463373775028385	205.025328512422	0.0173441974756837	0.00179376795679925	0.0310282002711843	0.0916459508877673	0.0336306014849462	0.196931379360127
205.184783478423	0.06074052329346	0.0218331697387073	0.120586508527802	0.0318958725988369	0.0235021878543477	0.0368563463728792	205.116269490342	0.0727059941275123	0.0190406448565284	0.11172542725756	0.0373969757062538	0.0306965599911694	0.0429788240740853	205.192075844262	0.201123136849648	0.0795229874627544	0.298769687112343	0.0428243544950087	0.0328922270329797	0.0568774344455787	205.145662037778	0.0691367264403121	0.0153086221526868	0.143125627240599	0.0486525313437559	0.029036835215428	0.0677789610016352	205.133141616691	0.0556100956366972	0.022279094647832	0.131676919727935	0.0402863576940059	0.0198050148959145	0.0794326835853804	205.178040748148	0.0312718706087821	0.00647235746722959	0.141659194132425	0.0319965381931761	0.0188956369641016	0.0463373775028385	205.125460493789	0.0173024026688294	0.0020228517820253	0.0306347005490868	0.106164675646641	0.0549698510055831	0.26244112505445
205.284848244792	0.0605774477111783	0.0195007661000846	0.117597072316581	0.0318958725988369	0.0235021878543477	0.0368563463728792	205.216288459138	0.0720721566977225	0.0191390391797376	0.11172542725756	0.0373969757062538	0.0306965599911694	0.0429788240740853	205.292175270492	0.195933265455956	0.0795229874627544	0.298769687112343	0.0428559167089896	0.0328922270329797	0.0568774344455787	205.245695855556	0.0677862817397561	0.0179994886016708	0.136759249792099	0.0486525313437559	0.029036835215428	0.0677789610016352	205.233212300591	0.0529639740411647	0.0219051480767292	0.124181632424277	0.0402952092789812	0.0173952066395438	0.0768188112360016	205.278053168889	0.0312413254602507	0.00647235746722959	0.14069993709202	0.0319965381931761	0.0188956369641016	0.0463373775028385	205.225592475155	0.0172958511500749	0.0020228517820253	0.0306347005490868	0.107262821490628	0.054409760393336	0.263851017645456
205.384913011161	0.0605159121301448	0.0195007661000846	0.117597072316581	0.0318958725988369	0.0235021878543477	0.0368563463728792	205.316307427935	0.0705602398026349	0.0190406448565284	0.109146622985585	0.0373969757062538	0.0306965599911694	0.0429788240740853	205.392274696721	0.192258653830124	0.0795229874627544	0.298769687112343	0.0428985147726722	0.0332190330654007	0.0573758127249474	205.345729673333	0.0671131237804022	0.0182261874504773	0.135733452617374	0.0486525313437559	0.029036835215428	0.0677789610016352	205.33328298449	0.0528203250961491	0.0219051480767292	0.122512293721514	0.0406051878281935	0.0198050148959145	0.0794326835853804	205.37806558963	0.0310735251687936	0.00647235746722959	0.140404043477068	0.0319965381931761	0.0188956369641016	0.0463373775028385	205.325724456522	0.0172812196872332	0.0020228517820253	0.0306347005490868	0.108272353501658	0.0493442915147833	0.266551112949255
205.48497777753	0.060319925731441	0.0218331697387073	0.112932479831408	0.0318958725988369	0.0235021878543477	0.0368563463728792	205.416326396731	0.0694101821392731	0.0187794350496186	0.106500725177766	0.0373969757062538	0.0306965599911694	0.0429788240740853	205.492374122951	0.188959273248024	0.0795229874627544	0.298769687112343	0.0429086750993886	0.0332190330654007	0.0573758127249474	205.445763491111	0.0669976600582156	0.0179994886016708	0.134325894204586	0.0486673280785047	0.029036835215428	0.0677789610016352	205.43335366839	0.0526122146149656	0.0241716372224622	0.11834946783298	0.0406051878281935	0.0198050148959145	0.0794326835853804	205.47807801037	0.0309339289618037	0.00647235746722959	0.1388691145096	0.0319965381931761	0.0188956369641016	0.0463373775028385	205.425856437888	0.0172812196872332	0.0020228517820253	0.0306347005490868	0.112559616393655	0.0493442915147833	0.28645367241794
205.585042543899	0.0602389542460176	0.0215049942908322	0.11243885417593	0.0318958725988369	0.0235021878543477	0.0368563463728792	205.516345365528	0.0669039754200711	0.0190406448565284	0.0981758707334872	0.0373969757062538	0.0306965599911694	0.0429788240740853	205.59247354918	0.150860580717443	0.0406213226286702	0.279107626126883	0.042922641711112	0.0332190330654007	0.0573758127249474	205.545797308889	0.0661057769603242	0.0136302598032593	0.125934185091304	0.0486525313437559	0.029036835215428	0.0677789610016352	205.53342435229	0.0494167978716555	0.0270808321255947	0.10430997435293	0.0406051878281935	0.0198050148959145	0.0794326835853804	205.578090431111	0.0307142870201125	0.00701784340403609	0.1388691145096	0.0319965381931761	0.0188956369641016	0.0463373775028385	205.525988419255	0.0172958511500749	0.0020228517820253	0.0306347005490868	0.111089911495334	0.00846536715455304	0.26244112505445
205.685107310268	0.0602304602754824	0.0216462210923178	0.11243885417593	0.0318958725988369	0.0235021878543477	0.0368563463728792	205.616364334324	0.0662164039129206	0.0207175201319089	0.0977493767774345	0.0373969757062538	0.0306965599911694	0.0429788240740853	205.69257297541	0.146651489946442	0.0417636132539975	0.278456905382719	0.0429465096318707	0.0332190330654007	0.0573758127249474	205.645831126667	0.0658263497562754	0.0159219710573921	0.125208907613542	0.0486525313437559	0.029036835215428	0.0677789610016352	205.633495036189	0.0492959906632841	0.0252455524764995	0.099274439677475	0.0406051878281935	0.0200935345238068	0.0794326835853804	205.678102851852	0.0302588974118089	0.00701784340403609	0.137936703366549	0.0319965381931761	0.0188956369641016	0.0463373775028385	205.626120400621	0.0172958511500749	0.0020228517820253	0.0306347005490868	0.113152976393988	0.00815023555657263	0.26244112505445
205.785172076637	0.0602304602754824	0.0216462210923178	0.11243885417593	0.0318958725988369	0.0235021878543477	0.0368563463728792	205.71638330312	0.0659734440360843	0.0207175201319089	0.0972630795984244	0.0373969757062538	0.0306965599911694	0.0429788240740853	205.792672401639	0.136577954946869	0.0418531541235565	0.276431638027943	0.0429465096318707	0.0332190330654007	0.0573758127249474	205.745864944444	0.0653088603485094	0.0153086221526868	0.113441387399776	0.0486275133061182	0.029036835215428	0.0677789610016352	205.733565720089	0.048934734581035	0.0252455524764995	0.0969268440073173	0.0452852719348477	0.0200935345238068	0.197277104579875	205.778115272593	0.0302588974118089	0.00701784340403609	0.137936703366549	0.0319965381931761	0.0188956369641016	0.0463373775028385	205.726252381988	0.0172958511500749	0.0020228517820253	0.0306347005490868	0.112559616393655	0.00615281752367866	0.26244112505445
205.885236843006	0.059728652141373	0.0215049942908322	0.11243885417593	0.0318958725988369	0.0235021878543477	0.0368563463728792	205.816402271917	0.0659991789329939	0.02076737840001	0.0977493767774345	0.0373969757062538	0.0306965599911694	0.0429788240740853	205.892771827869	0.132301469984937	0.0385875368608505	0.271173464848229	0.0429634155921048	0.0332190330654007	0.0574305877243404	205.845898762222	0.0652540751863966	0.016433666821613	0.113441387399776	0.0486069531579259	0.029036835215428	0.0676840658622317	205.833636403988	0.0484777704351053	0.0229852753123555	0.0925731269213074	0.0455732596201423	0.0173952066395438	0.196458190723109	205.878127693333	0.0302679993090143	0.00701784340403609	0.137936703366549	0.0319965381931761	0.0188956369641016	0.0463373775028385	205.826384363354	0.0172958511500749	0.0020228517820253	0.0306347005490868	0.1102456393584	0.00615281752367866	0.263851017645456
205.985301609375	0.0587326007618228	0.0114610174758657	0.0964937577122872	0.0318958725988369	0.0235021878543477	0.0368563463728792	205.916421240713	0.0617798747699318	0.0187794350496186	0.0870163695779912	0.0373969757062538	0.0306965599911694	0.0429788240740853	205.992871254098	0.124488366618725	0.0417636132539975	0.270701910980056	0.042968630354555	0.0329985168385852	0.0573758127249474	205.94593258	0.0650950728824843	0.0136302598032593	0.10924137197679	0.0486069531579259	0.029036835215428	0.0676840658622317	205.933707087888	0.0480447048836817	0.0257264660236978	0.0903561634205559	0.0455732596201423	0.0173952066395438	0.196458190723109	205.978140114074	0.0302679993090143	0.00701784340403609	0.137936703366549	0.0319965381931761	0.0188956369641016	0.0463373775028385	205.926516344721	0.0172958511500749	0.0020228517820253	0.0306347005490868	0.107717270756267	0.00392500503011953	0.26244112505445
206.085366375744	0.0575361922302443	0.0123333482794755	0.0800354350794589	0.0318958725988369	0.0235021878543477	0.0368563463728792	206.01644020951	0.0617798747699318	0.0187794350496186	0.0870163695779912	0.0373969757062538	0.0306965599911694	0.0429788240740853	206.092970680328	0.12044140868342	0.0376471421894246	0.260722038130139	0.042968630354555	0.0329985168385852	0.0573758127249474	206.045966397778	0.0651337180642829	0.0136302598032593	0.10924137197679	0.0485932240400792	0.029036835215428	0.0676840658622317	206.033777771787	0.0479789950283255	0.0270808321255947	0.0903561634205559	0.0479946649146006	0.0170946412759246	0.211002202628128	206.078152534815	0.0302588974118089	0.00701784340403609	0.137936703366549	0.0319965381931761	0.0188956369641016	0.0463373775028385	206.026648326087	0.0173024026688294	0.0020228517820253	0.0306347005490868	0.105411704927536	0.00382769458936717	0.26244112505445
206.185431142113	0.0572473418128994	0.0155659255291639	0.0800354350794589	0.0319040630837923	0.0229245269318182	0.0363165641207816	206.116459178306	0.0618664847381727	0.0180394897079931	0.0870163695779912	0.0373969757062538	0.0306965599911694	0.0429788240740853	206.193070106557	0.11771891639349	0.0406213226286702	0.260722038130139	0.0429961767109274	0.0329985168385852	0.0574305877243404	206.146000215556	0.0651337180642829	0.0136302598032593	0.10924137197679	0.0485932240400792	0.029036835215428	0.0676840658622317	206.133848455687	0.0475581229701467	0.0252455524764995	0.086355660074062	0.0482491556444913	0.016880223762397	0.211002202628128	206.178164955556	0.0302588974118089	0.00701784340403609	0.137936703366549	0.0319965381931761	0.0188956369641016	0.0463373775028385	206.126780307453	0.0172199292604833	0.00213416341379543	0.0306347005490868	0.102521030953067	0.0018516181622499	0.249463998567256
206.285495908482	0.0572473418128994	0.0155659255291639	0.0800354350794589	0.0319040630837923	0.0229245269318182	0.0363165641207816	206.216478147103	0.0610889215743247	0.0187794350496186	0.0862682582734524	0.0373969757062538	0.0306965599911694	0.0429788240740853	206.293169532787	0.116008509292068	0.0406213226286702	0.258369252876368	0.0430222378399504	0.0328922270329797	0.0574305877243404	206.246034033333	0.0650776447006624	0.01503808021064	0.10924137197679	0.048586126131437	0.029036835215428	0.0675063501398699	206.233919139586	0.0475188714524968	0.0270808321255947	0.0850530664416867	0.0515430939081897	0.0198050148959145	0.227300547371257	206.278177376296	0.0302679993090143	0.00701784340403609	0.137936703366549	0.0319965381931761	0.0188956369641016	0.0463373775028385	206.22691228882	0.017190369588169	0.00213416341379543	0.0306347005490868	0.0929458103039175	0.0018516181622499	0.235259833800984
206.385560674851	0.0572473418128994	0.0155659255291639	0.0800354350794589	0.0319067131693927	0.0228900898225836	0.0363165641207816	206.316497115899	0.0612881573948923	0.0220475065043723	0.0892367294755929	0.0373969757062538	0.0306965599911694	0.0429788240740853	206.393268959016	0.0989614473405856	0.0218232728019018	0.16495155190613	0.0430222378399504	0.0328922270329797	0.0576374001740165	206.346067851111	0.0649920779519406	0.0159219710573921	0.108899581111677	0.0485932240400792	0.0301441682201584	0.0685362310444692	206.333989823486	0.0473677966020281	0.0279323109892255	0.0834483158829973	0.0518052918665761	0.0198050148959145	0.227300547371257	206.378189797037	0.0302471828602144	0.00701784340403609	0.137936703366549	0.0319965381931761	0.0188956369641016	0.0463373775028385	206.327044270186	0.017190369588169	0.0020228517820253	0.0306347005490868	0.086423557206158	0.0052551394268268	0.230956273092109
206.48562544122	0.0572473418128994	0.0155659255291639	0.0800354350794589	0.0319067131693927	0.0228900898225836	0.0363165641207816	206.416516084695	0.0611164997701812	0.0207175201319089	0.0882509581933249	0.0373969757062538	0.0306965599911694	0.0429788240740853	206.493368385246	0.0960778117894851	0.0277352827308545	0.155769452789783	0.0430222378399504	0.0328922270329797	0.0576374001740165	206.446101668889	0.0650314893152903	0.0159219710573921	0.108899581111677	0.0485932240400792	0.030257286560563	0.0685362310444692	206.434060507386	0.0471173519801061	0.0279323109892255	0.082239462642806	0.05195452446799	0.0198050148959145	0.227300547371257	206.478202217778	0.0302471828602144	0.00701784340403609	0.137936703366549	0.0319965381931761	0.0188956369641016	0.0463373775028385	206.427176251553	0.0171209286892526	0.00213416341379543	0.0306111271941965	0.0808175658872743	0.0018516181622499	0.213398589846844
206.585690207589	0.0569440197163426	0.0114610174758657	0.0700238369515385	0.0319067131693927	0.0228900898225836	0.0363165641207816	206.516535053492	0.0610362635504145	0.0229298772234256	0.0878001962145959	0.0373969757062538	0.0306965599911694	0.0429788240740853	206.593467811475	0.0939513209177864	0.0286402118410852	0.149121694431222	0.0430222378399504	0.0328922270329797	0.0576374001740165	206.546135486667	0.0650314893152903	0.0159219710573921	0.108899581111677	0.0485932240400792	0.030257286560563	0.0685362310444692	206.534131191285	0.0469950961080402	0.0279323109892255	0.0806323641511877	0.0526707218840633	0.0209011577949402	0.228377477647487	206.578214638519	0.0302471828602144	0.00701784340403609	0.137936703366549	0.0319965381931761	0.0188956369641016	0.0463373775028385	206.527308232919	0.0170680753531905	0.00213416341379543	0.0305237900688214	0.0790135459915928	0.0018516181622499	0.211382429412635
206.685754973958	0.0552169628456465	0.0191901739683669	0.0671748622884739	0.0319067131693927	0.0228900898225836	0.0363165641207816	206.616554022288	0.0611553587743659	0.0227631759662441	0.0882509581933249	0.0373969757062538	0.0306965599911694	0.0429788240740853	206.693567237705	0.0929603900134995	0.0294529418662676	0.149121694431222	0.0430222378399504	0.0328922270329797	0.0576374001740165	206.646169304444	0.0650314893152903	0.0159219710573921	0.108899581111677	0.0485654574016401	0.030257286560563	0.0685362310444692	206.634201875185	0.0468200715140892	0.0280215039457998	0.0792493090695892	0.0526707218840633	0.0209011577949402	0.228377477647487	206.678227059259	0.0302471828602144	0.00718867203039799	0.1388691145096	0.0319965381931761	0.0188956369641016	0.0463373775028385	206.627440214286	0.0170300321007184	0.00155146853644272	0.0298238260915903	0.077215918234632	0.00214922281033311	0.209273656889458
206.785819740327	0.0552906912318712	0.0199832091505799	0.0681433454895429	0.0319222554248543	0.0227304778526817	0.0362878208449196	206.716572991085	0.0611553587743659	0.0227631759662441	0.0882509581933249	0.0374267833321682	0.0304767301981381	0.0431136994108031	206.793666663934	0.09271839004706	0.0286947399648845	0.149043097777393	0.0430222378399504	0.0328922270329797	0.0576374001740165	206.746203122222	0.0649050253689975	0.0159219710573921	0.108899581111677	0.0485654574016401	0.030257286560563	0.0685362310444692	206.734272559084	0.0468200715140892	0.0281472083353842	0.0791723004374315	0.0531590954812655	0.0209011577949402	0.228377477647487	206.77823948	0.0304576479481311	0.00338216823312739	0.147271643790701	0.0319965381931761	0.0188956369641016	0.0463373775028385	206.727572195652	0.0170001390610045	0.00179376795679925	0.0298238260915903	0.0737455086628263	0.0018516181622499	0.204233029515372
206.885884506696	0.0553103151636443	0.0199832091505799	0.0683324896021874	0.0320875518273416	0.0226346370463129	0.0371429967052755	206.816591959881	0.0611553587743659	0.0227631759662441	0.0882509581933249	0.0374759354104636	0.0306965599911694	0.0433747126611877	206.893766090164	0.0923337078954999	0.0307703727900118	0.149835334836917	0.0430222378399504	0.0325513353131188	0.0574305877243404	206.84623694	0.0648720118250264	0.016433666821613	0.10924137197679	0.0485654574016401	0.030257286560563	0.0685362310444692	206.834343242984	0.0468200715140892	0.0281472083353842	0.0790980788459378	0.0541574017297182	0.0209011577949402	0.228377477647487	206.878251900741	0.0320210415672759	0.00338216823312739	0.369908384777398	0.0319965381931761	0.0188956369641016	0.0463373775028385	206.827704177019	0.0168647889959613	0.00179376795679925	0.0298238260915903	0.070082611098702	0.00382769458936717	0.19550897788586
206.985949273065	0.0553103151636443	0.0199832091505799	0.0683324896021874	0.0321372056673091	0.0219478212495093	0.0375153682897744	206.916610928678	0.0611305355196471	0.0227631759662441	0.0882509581933249	0.0374907540206312	0.0306965599911694	0.0436927737699919	206.993865516393	0.0921302119694655	0.0307703727900118	0.149835334836917	0.0430222378399504	0.0325513353131188	0.0574305877243404	206.946270757778	0.0647741153917079	0.016433666821613	0.10924137197679	0.048586126131437	0.030257286560563	0.0684448029016048	206.934413926883	0.046923485521373	0.0281472083353842	0.0790980788459378	0.0546339670129816	0.0209011577949402	0.227300547371257	206.978264321482	0.0326756855718022	0.00338216823312739	0.390182422182366	0.0319965381931761	0.0188956369641016	0.0463373775028385	206.927836158385	0.0168068136252808	0.00194331186251748	0.0298238260915903	0.0678322924804908	0.0018516181622499	0.186659473439907
207.086014039435	0.0556079286715582	0.0184166850022828	0.0676873319293111	0.0321675419679268	0.0211350829361847	0.0375153682897744	207.016629897474	0.0614101795340789	0.0224891152194412	0.0886177897771657	0.0375339679533062	0.0306965599911694	0.0439632685396709	207.093964942623	0.090801361425226	0.028469457190348	0.147082421718574	0.0430222378399504	0.0325513353131188	0.0574305877243404	207.046304575556	0.0648349261368858	0.016433666821613	0.10924137197679	0.048586126131437	0.030257286560563	0.0684448029016048	207.034484610783	0.0469428547222825	0.0281472083353842	0.0791723004374315	0.0547800622779645	0.0226041757433464	0.232370841637455	207.078276742222	0.0326756855718022	0.00338216823312739	0.390182422182366	0.0319965381931761	0.0188956369641016	0.0463373775028385	207.027968139752	0.0167678830684949	0.00194331186251748	0.0297357540164516	0.0643721958850927	0.00214922281033311	0.179696521072746
207.186078805804	0.0560323248092204	0.0184166850022828	0.0685122225172796	0.0324150488381384	0.0221171749225413	0.0543466101613174	207.11664886627	0.0614490740051836	0.0229298772234256	0.0891942185165712	0.0375792227847839	0.0300094066526302	0.0438908339212586	207.194064368852	0.090348019479023	0.0278717634127226	0.147082421718574	0.0430222378399504	0.0325513353131188	0.0574305877243404	207.146338393333	0.0648349261368858	0.016433666821613	0.10924137197679	0.048586126131437	0.030257286560563	0.0684448029016048	207.134555294682	0.0469428547222825	0.0281472083353842	0.0790980788459378	0.0548878048621113	0.0210204216207055	0.235738839974903	207.178289162963	0.0328212766961802	0.00338216823312739	0.390182422182366	0.0319899471008847	0.0188956369641016	0.0463373775028385	207.128100121118	0.0167649946771077	0.00194331186251748	0.0296189114128117	0.061889133311086	0.00214922281033311	0.179564910564476
207.286143572173	0.0568243433283949	0.0164529661987837	0.0714734033202603	0.0324728551194962	0.0221323314225617	0.0553702928125494	207.216667835067	0.0614490740051836	0.0229298772234256	0.0891942185165712	0.0376221108804953	0.0277082641215166	0.0442497313358476	207.294163795082	0.0886212752412373	0.028469457190348	0.147082421718574	0.0430222378399504	0.0325513353131188	0.0574305877243404	207.246372211111	0.0648720118250264	0.016433666821613	0.10924137197679	0.048586126131437	0.030257286560563	0.0684448029016048	207.234625978582	0.0469967663072579	0.0281472083353842	0.0790980788459378	0.0551163545648305	0.0209011577949402	0.235738839974903	207.278301583704	0.0329194583667498	0.00338216823312739	0.393702156852611	0.0319899471008847	0.0188956369641016	0.0463373775028385	207.228232102484	0.0167459145170968	0.00194331186251748	0.0297357540164516	0.0588197371924098	0.0018516181622499	0.175409391525715
207.386208338542	0.0569699141426684	0.0125357427797234	0.0714734033202603	0.0325679090806509	0.0226346370463129	0.0584080553241459	207.316686803863	0.061484967878834	0.0229298772234256	0.0892367294755929	0.037669414632774	0.0249130574016758	0.0492560577650522	207.394263221311	0.0912656340006297	0.0286947399648845	0.147082421718574	0.0430222378399504	0.0328922270329797	0.0579531188111627	207.346406028889	0.0648720118250264	0.016433666821613	0.10924137197679	0.048586126131437	0.030257286560563	0.0684448029016048	207.334696662482	0.0470599733849041	0.0281472083353842	0.0792493090695892	0.0580764210242949	0.0209011577949402	0.23763758502587	207.378314004444	0.0330033020434439	0.00338216823312739	0.397310569779074	0.0319899471008847	0.0188956369641016	0.0463373775028385	207.328364083851	0.0167459145170968	0.00194331186251748	0.0297357540164516	0.0521025454650557	0.0018516181622499	0.170070408778704
207.486273104911	0.0571920695562339	0.0177001080914494	0.0834682705215625	0.0326227489333599	0.0221323314225617	0.0586763718702084	207.41670577266	0.061484967878834	0.0229298772234256	0.0892367294755929	0.0376957752952267	0.0273502786747244	0.0630608714821026	207.494362647541	0.0935764190081547	0.0329734797328746	0.149121694431222	0.0430222378399504	0.0328922270329797	0.0579531188111627	207.446439846667	0.0648349261368858	0.016433666821613	0.108899581111677	0.048586126131437	0.030257286560563	0.0684448029016048	207.434767346381	0.0471173519801061	0.0280215039457998	0.0792493090695892	0.0592436489689574	0.0210204216207055	0.242506901179266	207.478326425185	0.0330447609875683	0.00338216823312739	0.397310569779074	0.0319899471008847	0.0188956369641016	0.0463373775028385	207.428496065217	0.0167364521065348	0.00194331186251748	0.0297357540164516	0.0483575800807956	0.0018516181622499	0.157065437360707
207.58633787128	0.0577709986489366	0.0200153802362276	0.0900399971748641	0.0327765440024297	0.0234216279525133	0.0604368895693037	207.516724741456	0.061484967878834	0.0229298772234256	0.0892367294755929	0.0377380077718766	0.0306965599911694	0.0698046796393111	207.59446207377	0.0975152747507726	0.0419634286599715	0.149043097777393	0.0430222378399504	0.0328922270329797	0.0579531188111627	207.546473664444	0.0648720118250264	0.016433666821613	0.108899581111677	0.048586126131437	0.030257286560563	0.0684448029016048	207.534838030281	0.0472689571716472	0.0279323109892255	0.0792493090695892	0.0629061435046024	0.0243510704554269	0.249142913261704	207.578338845926	0.0331432356123455	0.00338216823312739	0.397310569779074	0.0319899471008847	0.0188956369641016	0.0463373775028385	207.528628046584	0.0167364521065348	0.00194331186251748	0.0298238260915903	0.0449438263435045	0.0018516181622499	0.151928163209481
207.686402637649	0.0580235519814108	0.0200153802362276	0.0900399971748641	0.0327889576398639	0.0234216279525133	0.0605995360433563	207.616743710253	0.0615148662858302	0.0229298772234256	0.0892367294755929	0.0377668663975362	0.0309028272245426	0.0698046796393111	207.6945615	0.0980716593949791	0.0418531541235565	0.147082421718574	0.0430222378399504	0.0326693958514424	0.0579531188111627	207.646507482222	0.0650314893152903	0.0159219710573921	0.108899581111677	0.048586126131437	0.030257286560563	0.0684448029016048	207.63490871418	0.0472689571716472	0.0280215039457998	0.0796031772305923	0.0638020520975941	0.0240445902096172	0.249434551406226	207.678351266667	0.033093691676687	0.00432175830551537	0.397310569779074	0.0319965381931761	0.0188956369641016	0.0463373775028385	207.62876002795	0.0167121298978521	0.00194331186251748	0.0297357540164516	0.0428706685756187	0.0018516181622499	0.147392921162761
207.786467404018	0.0594977311263967	0.0191911553613732	0.171133527673703	0.033018739246579	0.0228344457574974	0.0659141842582616	207.716762679049	0.0621242369704307	0.0202522812998948	0.0919645166679828	0.037797467713449	0.0305030351358772	0.0698046796393111	207.794660926229	0.105496753402714	0.0545300664852569	0.182592347301012	0.042968630354555	0.0326693958514424	0.0579531188111627	207.7465413	0.0652540751863966	0.0157885706746895	0.108899581111677	0.048586126131437	0.030257286560563	0.0684448029016048	207.73497939808	0.0473677966020281	0.0280215039457998	0.079994916931798	0.132912186798896	0.0231572855104232	0.401026540091534	207.778363687407	0.0331739708636555	0.00432175830551537	0.400883530383767	0.0319965381931761	0.0188956369641016	0.0463373775028385	207.728892009317	0.0166630247859657	0.00198329868037134	0.0296189114128117	0.039414973443243	0.00382769458936717	0.117130291021004
207.886532170387	0.0618007097851906	0.0200153802362276	0.175836790056313	0.033018739246579	0.0228344457574974	0.0659141842582616	207.816781647845	0.0631576795470239	0.015897350560229	0.0922938991297327	0.0378052984318543	0.0306965599911694	0.0706327308278104	207.894760352459	0.105598162901093	0.053893448250446	0.182592347301012	0.0429465096318707	0.0326693958514424	0.0579531188111627	207.846575117778	0.0654875959472834	0.016433666821613	0.109305665828714	0.048586126131437	0.030257286560563	0.0684448029016048	207.835050081979	0.0474743109659703	0.0281472083353842	0.0804098543892238	0.170468852093566	0.0231572855104232	0.401026540091534	207.878376108148	0.0330447609875683	0.00432175830551537	0.400883530383767	0.0319965381931761	0.0188956369641016	0.0463373775028385	207.829023990683	0.0166054383508124	0.00210489516279074	0.0296189114128117	0.0384577702088987	0.00382769458936717	0.117130291021004
207.986596936756	0.0618270193483453	0.0200153802362276	0.175836790056313	0.0331139539773239	0.0234216279525133	0.0691669482203872	207.916800616642	0.0641017052750531	0.0142385755697606	0.0996782092094365	0.0378926950271872	0.0300094066526302	0.075563930523919	207.994859778689	0.105659052915552	0.0574053258427672	0.186051981322831	0.042922641711112	0.0326693958514424	0.0579531188111627	207.946608935556	0.0677187922203763	0.0115043470294361	0.112252993943257	0.048586126131437	0.030257286560563	0.0684448029016048	207.935120765879	0.0475844340783529	0.0280215039457998	0.0806323641511877	0.203170506268839	0.0227361465048371	0.430001789514422	207.978388528889	0.0329659197028585	0.00544083169220103	0.406737964189793	0.0319965381931761	0.0188956369641016	0.0463373775028385	207.92915597205	0.0165345009638769	0.00179376795679925	0.029003419136443	0.038258630205926	0.00214922281033311	0.117348963256072
208.086661703125	0.0622670472132369	0.0200153802362276	0.175836790056313	0.0331139539773239	0.0234216279525133	0.0691669482203872	208.016819585438	0.0709208533631608	0.0261119401185014	0.108449433271704	0.0379544011931117	0.031306846331508	0.0788982702359519	208.094959204918	0.105769500061636	0.0574053258427672	0.186051981322831	0.0429333381081613	0.0326693958514424	0.0585113046306627	208.046642753333	0.0691367264403121	0.00998286016032425	0.116794132037697	0.0485654574016401	0.029036835215428	0.0672524974012404	208.035191449778	0.0476464076395313	0.028833629677741	0.0814727984011804	0.205851262589343	0.0227361465048371	0.430001789514422	208.07840094963	0.0314677756633023	0.00381901889142648	0.277792773780387	0.0319965381931761	0.0188956369641016	0.0463373775028385	208.029287953416	0.0164206136851676	0.00179376795679925	0.0293325631908996	0.0381003413495248	0.0018516181622499	0.126129660016354
208.186726469494	0.0624665033429245	0.0200153802362276	0.175836790056313	0.0331139539773239	0.0234216279525133	0.0691669482203872	208.116838554235	0.0719912310064903	0.0280442180607784	0.111535679666412	0.0379878393283566	0.0300370227661261	0.0788982702359519	208.195058631148	0.105769500061636	0.053893448250446	0.179955759566069	0.0429333381081613	0.0326693958514424	0.0585113046306627	208.146676571111	0.0703307780077276	0.00998286016032425	0.125208907613542	0.0485654574016401	0.029036835215428	0.0672524974012404	208.135262133678	0.0476789925567377	0.028709422596988	0.0814727984011804	0.22468839105367	0.0338527157825183	0.433170559019711	208.17841337037	0.0312718706087821	0.00381901889142648	0.285218368013418	0.0319965381931761	0.0188956369641016	0.0463373775028385	208.129419934783	0.0163442704055257	0.00179376795679925	0.0293325631908996	0.0381003413495248	0.00214922281033311	0.141884219369013
208.286791235863	0.0629231102931772	0.0200153802362276	0.175836790056313	0.0331139539773239	0.0234216279525133	0.0691669482203872	208.216857523031	0.078046476029878	0.0357798846652168	0.127218818826859	0.0380226391000415	0.0306965599911694	0.0807437899575214	208.295158057377	0.10582864390169	0.053893448250446	0.181070420048094	0.0429333381081613	0.0326693958514424	0.0585113046306627	208.246710388889	0.0715572584736846	0.00998286016032425	0.150929051689554	0.0485654574016401	0.029036835215428	0.0672524974012404	208.235332817578	0.04777453653392	0.028709422596988	0.0814727984011804	0.225144955703005	0.0338527157825183	0.432222150711271	208.278425791111	0.0309716317630022	0.00432175830551537	0.304616705934215	0.0319965381931761	0.0188956369641016	0.0463373775028385	208.229551916149	0.0161391245448008	0.00179376795679925	0.029003419136443	0.0381003413495248	0.0018516181622499	0.231577157643117
208.386856002232	0.0634328135064135	0.0200153802362276	0.175836790056313	0.0331139539773239	0.0234216279525133	0.0691669482203872	208.316876491828	0.0787598012679028	0.0357798846652168	0.127218818826859	0.0380542289783191	0.0305030351358772	0.0837223290990115	208.395257483607	0.106023409293564	0.0545300664852569	0.181070420048094	0.042922641711112	0.0326693958514424	0.0585113046306627	208.346744206667	0.0732462964244277	0.00998286016032425	0.185223773431173	0.0485654574016401	0.029036835215428	0.0672524974012404	208.335403501477	0.04777453653392	0.028709422596988	0.0814727984011804	0.226392215005265	0.0338527157825183	0.432222150711271	208.378438211852	0.0306690195816339	0.00381901889142648	0.316049984385144	0.0319965381931761	0.0188956369641016	0.0463373775028385	208.329683897516	0.0160605368403872	0.00061212614590481	0.0273377292500837	0.0386701542207216	0.0018516181622499	0.328065323754595
208.486920768601	0.0637667403706381	0.0200153802362276	0.175836790056313	0.033398239159273	0.0282856498231004	0.0798919204829891	208.416895460624	0.0846727052528939	0.0475556720836442	0.141463474804428	0.0381210323875323	0.031306846331508	0.0870610086780899	208.495356909836	0.106023409293564	0.053893448250446	0.179955759566069	0.0429333381081613	0.0325513353131188	0.0585113046306627	208.446778024444	0.0744412058810589	0.016433666821613	0.208546958521829	0.0485654574016401	0.029036835215428	0.0672524974012404	208.435474185377	0.0478604714887665	0.028709422596988	0.0814727984011804	0.227954889111885	0.0338527157825183	0.431865727913453	208.478450632593	0.030241826005543	0.00381901889142648	0.313205657858594	0.0319965381931761	0.0188956369641016	0.0463373775028385	208.429815878882	0.0159236434647643	0.00125145978418306	0.0275246578937595	0.0392010713890459	0.0021653408582944	0.346558867272872
208.58698553497	0.0992035436245091	0.0522236929476613	0.177177651667871	0.033398239159273	0.0282856498231004	0.0798919204829891	208.516914429421	0.0859772839751963	0.0480915237000219	0.142272925809884	0.0381313735610112	0.031306846331508	0.0876592621755281	208.595456336066	0.10656443852583	0.0571359705582243	0.181070420048094	0.0428831270402779	0.0325513353131188	0.0585113046306627	208.546811842222	0.0749850446792851	0.0257620797310939	0.215465590154993	0.0485654574016401	0.029036835215428	0.0672524974012404	208.535544869276	0.0478604714887665	0.028709422596988	0.0814727984011804	0.253567811302565	0.0338527157825183	0.447509371684447	208.578463053333	0.0300668981755533	0.00381901889142648	0.316049984385144	0.0319965381931761	0.0188956369641016	0.0463373775028385	208.529947860248	0.0156303466087537	0.000986148399914724	0.027063865730175	0.0398958224860765	0.00382769458936717	0.357568994984795
208.687050301339	0.101022444534014	0.051813989709913	0.176065891975937	0.033398239159273	0.0282856498231004	0.0798919204829891	208.616933398217	0.0877748683020665	0.0475556720836442	0.141463474804428	0.0381962515326842	0.0321256421965175	0.0931436386286668	208.695555762295	0.106358331671463	0.0571359705582243	0.181070420048094	0.0429086750993886	0.0329985168385852	0.0595710285767385	208.64684566	0.0756873416029088	0.0315233000682273	0.219960919658572	0.048586126131437	0.030257286560563	0.0685362310444692	208.635615553176	0.0480447048836817	0.028415965818205	0.0814727984011804	0.257987623891085	0.0338527157825183	0.447509371684447	208.678475474074	0.0300668981755533	0.00381901889142648	0.316049984385144	0.0319965381931761	0.0188956369641016	0.0463373775028385	208.630079841615	0.0152859806041902	0.000864190135274329	0.0258968429125593	0.041388792486091	0.00382769458936717	0.367060819146817
208.787115067708	0.104031617788644	0.0529852987031932	0.177177651667871	0.0333560601863864	0.0278815981957444	0.0807947498306693	208.716952367013	0.0891216228907989	0.0480915237000219	0.144076269829304	0.0381328493174906	0.0327005053158156	0.097941798206768	208.795655188525	0.105186742922355	0.0509536471100541	0.179955759566069	0.0429465096318707	0.0334224285816064	0.0612104424755514	208.746879477778	0.0758829210394991	0.0315233000682273	0.220899486714679	0.048586126131437	0.030257286560563	0.0685362310444692	208.735686237075	0.0494167978716555	0.0280215039457998	0.0850530664416867	0.289647774033339	0.154788729650897	0.4844949865796	208.778487894815	0.0304576479481311	0.00647378193909302	0.327139447985171	0.0319965381931761	0.0188956369641016	0.0463373775028385	208.730211822981	0.015109075014433	0.00061212614590481	0.0249146172014717	0.043440227670241	0.00382769458936717	0.378069104664035
208.887179834077	0.105765261884282	0.0529852987031932	0.177177651667871	0.0331661552568133	0.0260643803981763	0.0883557360958774	208.81697133581	0.0918751597070332	0.0475556720836442	0.15281211999835	0.0381054212915116	0.0313966948201095	0.097941798206768	208.895754614754	0.102605870418213	0.0482026235493843	0.175090742584652	0.0430222378399504	0.0317357782697825	0.0610257952569531	208.846913295556	0.0759367227521806	0.0315233000682273	0.220899486714679	0.048586126131437	0.030257286560563	0.0685362310444692	208.835756920975	0.050725901378207	0.0194838332752338	0.0945742405761418	0.289647774033339	0.162685823664621	0.506311642790174	208.878500315556	0.032088329594101	0.00279349725284309	0.360234788273008	0.0319965381931761	0.0188956369641016	0.0463373775028385	208.830343804348	0.0149585229909453	0.00061212614590481	0.0247723629474055	0.044036273479459	0.00392500503011953	0.38406577960916
208.987244600446	0.103052730023824	0.0514201507125126	0.175015872591675	0.0330099496207076	0.0113173474918966	0.0763708992078257	208.916990304606	0.0924692163056013	0.0536380500773784	0.158951486692801	0.0380107489498976	0.0313966948201095	0.101710003199647	208.995854040984	0.0970776003569351	0.0443429132954072	0.149121694431222	0.0430616079503207	0.0299505879233932	0.0614341488739645	208.946947113333	0.0760433820607287	0.0315233000682273	0.220899486714679	0.048586126131437	0.030257286560563	0.0685362310444692	208.935827604874	0.0520337573061134	0.0194838332752338	0.184231352599881	0.289023307787347	0.151007175564417	0.509599256527592	208.978512736296	0.0322096455658619	0.00279349725284309	0.357199170902839	0.0319965381931761	0.0188956369641016	0.0463373775028385	208.930475785714	0.0145924434908334	0.00061212614590481	0.0242509152105893	0.0478725996682437	0.00468478226138665	0.378069104664035
209.087309366815	0.101638428148363	0.0520756004001529	0.175015872591675	0.0329656577600069	0.0113173474918966	0.0761424218036347	209.017009273403	0.0972941118224218	0.0613793420700964	0.166838068426626	0.0379603286352161	0.0313966948201095	0.103963086116077	209.095953467213	0.0951285374567894	0.0443429132954072	0.149777853291067	0.0431049102225001	0.0287750969985981	0.0646495809072408	209.046980931111	0.0756873416029088	0.0315233000682273	0.220899486714679	0.0485932240400792	0.030257286560563	0.0685362310444692	209.035898288774	0.0560672850851508	0.0257264660236978	0.218269624295755	0.286846876188091	0.0334335441929653	0.447509371684447	209.078525157037	0.032939579885299	0.00381901889142648	0.357199170902839	0.0319965381931761	0.0188956369641016	0.0463373775028385	209.030607767081	0.0145491569949251	0.00061212614590481	0.0241135399525635	0.0499036082139196	0.00468478226138665	0.378069104664035
209.187374133185	0.0985933252157929	0.0514201507125126	0.172936335376887	0.0328426866181553	0.00860503676827701	0.0730574088031554	209.117028242199	0.0972941118224218	0.0613793420700964	0.166838068426626	0.0378580785770046	0.0106278133066572	0.0864568069750281	209.196052893443	0.0925137102824977	0.0443429132954072	0.149121694431222	0.0431049102225001	0.0299505879233932	0.0674715699031396	209.147014748889	0.0752265523884983	0.026445360512349	0.208581328752827	0.0485932240400792	0.030257286560563	0.0685362310444692	209.135968972674	0.0584959292640469	0.0252455524764995	0.222207004761752	0.279099259039735	0.0300255755378626	0.442469514970936	209.178537577778	0.0366948032498904	0.00381901889142648	0.387459834073205	0.0319965381931761	0.0188956369641016	0.0463373775028385	209.130739748447	0.0144832430033631	0.000687079154892869	0.0241135399525635	0.0531612402230594	0.00468478226138665	0.375573856138896
209.287438899554	0.096915203471903	0.0514201507125126	0.171914285539202	0.0327831346437566	0.00860503676827701	0.0730574088031554	209.217047210996	0.0974910404745775	0.0627457377228572	0.167735821841551	0.0378213272483554	0.0106278133066572	0.0862300098725329	209.296152319672	0.0827844997879285	0.0443429132954072	0.137782371265924	0.0431227869488039	0.0317357782697825	0.0703014949233209	209.247048566667	0.0749850446792851	0.0315233000682273	0.208581328752827	0.0486069531579259	0.0297217459179313	0.0677789610016352	209.236039656573	0.0604794234732508	0.0252455524764995	0.227413130698801	0.264537535766374	0.0355823265006222	0.439284705097645	209.278549998519	0.0373163602857682	0.00279349725284309	0.384888898592823	0.0319965381931761	0.0188956369641016	0.0463373775028385	209.230871729814	0.014434195620335	0.000687079154892869	0.0240439748660009	0.0562445160616296	0.00659052197691128	0.368739729285114
209.387503665923	0.0963649093170054	0.0518026931930701	0.171133527673703	0.0325278024377147	0.00990220990952009	0.0726988887890959	209.317066179792	0.0976948121129205	0.0613793420700964	0.167014282011075	0.037797467713449	0.0118438373776444	0.0870610086780899	209.396251745902	0.0812510092748242	0.0457089160513963	0.136675637464664	0.0431544099536288	0.0314495343286968	0.071147148976092	209.347082384444	0.0747290791365108	0.0170298081748451	0.185223773431173	0.0486069531579259	0.0297217459179313	0.0677789610016352	209.336110340473	0.061263012827796	0.0229852753123555	0.227413130698801	0.254877975019805	0.0334335441929653	0.431400789321482	209.378562419259	0.040112302769748	0.00279349725284309	0.398498852532904	0.0319965381931761	0.0188956369641016	0.0463373775028385	209.33100371118	0.0144118894467438	0.000725091002733771	0.0240439748660009	0.0590901147870293	0.00659052197691128	0.368739729285114
209.487568432292	0.0696154388420306	0.0516917084094779	0.137388104942057	0.0320251901777401	0.0120599989743877	0.0368563463728792	209.417085148588	0.0973245513159402	0.0653230554644784	0.171367294760811	0.037691798017203	0.00967175197292802	0.073635896362207	209.496351172131	0.0800962777440469	0.0458778419984534	0.136675637464664	0.0432480783771761	0.0299505879233932	0.071147148976092	209.447116202222	0.0744412058810589	0.0170298081748451	0.171754008346255	0.0486069531579259	0.0297217459179313	0.0677789610016352	209.436181024372	0.061423303093698	0.0229852753123555	0.227413130698801	0.225123220008919	0.0300255755378626	0.395687198879639	209.47857484	0.0504387699310904	0.00381901889142648	0.434489029318161	0.0319965381931761	0.0196234706413063	0.047175405750971	209.431135692547	0.0143541869660539	0.000864190135274329	0.0240439748660009	0.061072941339884	0.00659052197691128	0.367060819146817
209.587633198661	0.067634441983657	0.051375377616959	0.136755289337049	0.0319515338354798	0.012449896697979	0.0368183358131239	209.517104117385	0.0977767338674183	0.0653230554644784	0.171367294760811	0.0375792227847839	0.0115293535508811	0.0443742973606065	209.596450598361	0.0791683589201981	0.0442062913914139	0.132925532814183	0.0432716528530292	0.0299505879233932	0.071147148976092	209.54715002	0.0742914017245598	0.0170298081748451	0.161528784507609	0.0486069531579259	0.0297217459179313	0.0677789610016352	209.536251708272	0.061423303093698	0.0270537849807745	0.232858561119221	0.225123220008919	0.0300255755378626	0.395687198879639	209.578587260741	0.0578145982605287	0.00279349725284309	0.439350395604355	0.0319965381931761	0.0196234706413063	0.047175405750971	209.531267673913	0.0143195205862255	0.00061212614590481	0.0236934535858282	0.0608775169051857	0.00659052197691128	0.359374759174216
209.68769796503	0.0658561740773091	0.0497541871851343	0.135010837038231	0.0319515338354798	0.012449896697979	0.0368183358131239	209.617123086181	0.0974910404745775	0.0611293044576966	0.167735821841551	0.0373911498431591	0.0161948565488245	0.0439632685396709	209.69655002459	0.0768719829117765	0.0444836553307131	0.132830759920471	0.043390941034241	0.0334224285816064	0.0753519117519953	209.647183837778	0.0734805027063254	0.0170298081748451	0.125096666503901	0.0486069531579259	0.0297217459179313	0.0677789610016352	209.636322392171	0.0615879630168944	0.0270537849807745	0.232858561119221	0.127368169155706	0.0271412343229	0.337290400808751	209.678599681482	0.0644667421140245	0.00381901889142648	0.441837946482955	0.0319965381931761	0.0196234706413063	0.047175405750971	209.631399655279	0.0143139187695541	0.00061212614590481	0.0236934535858282	0.0609419399473277	0.00659052197691128	0.344157065502784
209.787762731399	0.0653065815999512	0.0497541871851343	0.135867511436531	0.0319515338354798	0.012449896697979	0.0368183358131239	209.717142054978	0.0972054897373895	0.061977488931776	0.171367294760811	0.0373657792644941	0.0164770262088554	0.0439632685396709	209.79664945082	0.074443422678053	0.0416670660305686	0.131142071467416	0.0436389323109206	0.0334224285816064	0.0765435180989293	209.747217655556	0.072341816531073	0.0211913133359455	0.117139154700449	0.0486069531579259	0.0297217459179313	0.0677789610016352	209.736393076071	0.0615879630168944	0.0257264660236978	0.232858561119221	0.049359666313548	0.0163545083837586	0.316267371174799	209.778612102222	0.0637007373545132	0.00381901889142648	0.441837946482955	0.0319965381931761	0.0196234706413063	0.047175405750971	209.731531636646	0.0142949673345472	0.000687079154892869	0.0236934535858282	0.061072941339884	0.00659052197691128	0.326384614679808
209.887827497768	0.0646026587248984	0.0488355217344384	0.135642896690596	0.0319222554248543	0.012449896697979	0.0368183358131239	209.817161023774	0.0964884999175574	0.0610336364596222	0.173651147102614	0.0373657792644941	0.0164770262088554	0.0439632685396709	209.896748877049	0.0725256148198411	0.0414991215828164	0.131731095139582	0.0438887533156797	0.0332190330654007	0.0779894624777806	209.847251473333	0.0709781923535846	0.026445360512349	0.117407410454541	0.0486069531579259	0.0297217459179313	0.0677789610016352	209.83646375997	0.0640052558812626	0.0252455524764995	0.242497430943897	0.0493087308373619	0.0163545083837586	0.316267371174799	209.878624522963	0.0683783313695525	0.00381901889142648	0.441837946482955	0.0319965381931761	0.0196234706413063	0.047175405750971	209.831663618012	0.0141947658516027	0.000687079154892869	0.0236934535858282	0.0608721362043961	0.00659052197691128	0.295960819941487
209.987892264137	0.0641807670694026	0.0488355217344384	0.137043695885632	0.0319222554248543	0.012449896697979	0.0368183358131239	209.917179992571	0.0959399459432346	0.0508225996773253	0.167735821841551	0.0373657792644941	0.0164770262088554	0.0439632685396709	209.996848303279	0.0706969125961553	0.0414991215828164	0.129882685068174	0.0441182691315992	0.0317357782697825	0.0782812586702701	209.947285291111	0.0709781923535846	0.0224423325794266	0.113589849017519	0.0486275133061182	0.0299233784532189	0.0677789610016352	209.93653444387	0.0648335180269954	0.0257264660236978	0.245616509017946	0.0471907150008341	0.0200851903791514	0.316267371174799	209.978636943704	0.0748745662816342	0.00279349725284309	0.441837946482955	0.0319965381931761	0.0196234706413063	0.047175405750971	209.931795599379	0.0141763306928694	0.000725091002733771	0.0236934535858282	0.0616867892232379	0.00794923103605679	0.286713554165666
210.087957030506	0.0621938944309233	0.0245242473615115	0.131577958737289	0.0319098882183174	0.0128035385990297	0.0371429967052755	210.017198961367	0.0878819868396447	0.0284842801367005	0.166838068426626	0.0373657792644941	0.0164770262088554	0.0439632685396709	210.096947729508	0.0695992434192758	0.0414991215828164	0.129882685068174	0.0442883669974018	0.0339218935921733	0.0808120309833349	210.047319108889	0.0708182416385192	0.026445360512349	0.117139154700449	0.0486275133061182	0.0299233784532189	0.0677789610016352	210.03660512777	0.0648506587828931	0.0281472083353842	0.253096718764204	0.0464800128340406	0.0200851903791514	0.316267371174799	210.078649364444	0.0830588617759406	0.00279349725284309	0.445699644891297	0.0319965381931761	0.0196234706413063	0.047175405750971	210.031927580745	0.0141763306928694	0.000725091002733771	0.0236934535858282	0.0621509077698588	0.00671875298556522	0.267909131121035
210.188021796875	0.059634205315399	0.0234039062511907	0.126586736868291	0.0319067131693927	0.012449896697979	0.0368183358131239	210.117217930163	0.0819172220374821	0.0314100895623444	0.126901006363488	0.0373657792644941	0.0164770262088554	0.0439632685396709	210.197047155738	0.0680927515425692	0.0395917107976659	0.128730691307689	0.0445353959153499	0.0343009777934613	0.0816246147117839	210.147352926667	0.07090795881373	0.026445360512349	0.117139154700449	0.0486275133061182	0.0299233784532189	0.0677789610016352	210.136675811669	0.0641282891408917	0.0229852753123555	0.253096718764204	0.0463916087798852	0.0200851903791514	0.316267371174799	210.178661785185	0.0873941827430038	0.00279349725284309	0.445699644891297	0.0319965381931761	0.0196234706413063	0.047175405750971	210.132059562112	0.0141636726032983	0.000725091002733771	0.0236934535858282	0.0633128150467954	0.00703182586202684	0.219755689666664
210.288086563244	0.0595019485880992	0.0234039062511907	0.126586736868291	0.0318958725988369	0.0128035385990297	0.0371429967052755	210.21723689896	0.0815574594075709	0.0314100895623444	0.126901006363488	0.0373657792644941	0.0164770262088554	0.0439632685396709	210.297146581967	0.0652950491503127	0.0335613649838584	0.120305255373675	0.0448547763835789	0.0334224285816064	0.0816246147117839	210.247386744444	0.07090795881373	0.026445360512349	0.117139154700449	0.0486525313437559	0.0297217459179313	0.0677789610016352	210.236746495569	0.05471502303987	0.00623293245213111	0.212155289132903	0.0459938894038088	0.0203322706100796	0.316267371174799	210.278674205926	0.102179824042057	0.00279349725284309	0.445699644891297	0.0319965381931761	0.0196234706413063	0.047175405750971	210.232191543478	0.0141636726032983	0.000725091002733771	0.0236934535858282	0.064611390152954	0.00671875298556522	0.20906297295212
210.388151329613	0.0590701157420359	0.0234039062511907	0.126586736868291	0.0318958725988369	0.0128035385990297	0.0371429967052755	210.317255867756	0.0813539410121312	0.0319267449679556	0.127245824120638	0.0373657792644941	0.0164770262088554	0.0439632685396709	210.397246008197	0.0630627219919676	0.0342498125608614	0.116256906453099	0.0450959385159182	0.0339218935921733	0.0819827151494508	210.347420562222	0.0708110520506783	0.026445360512349	0.117139154700449	0.0486525313437559	0.0297217459179313	0.0677789610016352	210.336817179468	0.0541990959705302	0.00734424800517953	0.212155289132903	0.0456906526941732	0.0185718358935395	0.313646140858993	210.378686626667	0.187159891958257	0.00511730392121812	0.451805462352954	0.0319965381931761	0.0188956369641016	0.0463373775028385	210.332323524845	0.0141636726032983	0.000725091002733771	0.0236934535858282	0.0642234527613994	0.00703182586202684	0.198675686282465
210.488216095982	0.058467699272355	0.023079507726451	0.126586736868291	0.0318958725988369	0.0128035385990297	0.0371429967052755	210.417274836553	0.0811348683883542	0.0319267449679556	0.127245824120638	0.0373657792644941	0.0164770262088554	0.0439632685396709	210.497345434426	0.0617566410658627	0.0349180675371597	0.114218254537179	0.0456474636281912	0.0339218935921733	0.0823801151175352	210.44745438	0.0708582344144866	0.026445360512349	0.117139154700449	0.0486525313437559	0.0297217459179313	0.0677789610016352	210.436887863368	0.0530728259888199	0.00623293245213111	0.211763245316826	0.045444773738933	0.0185718358935395	0.313646140858993	210.478699047407	0.0806156981926051	0.0023580548285552	0.416253640765734	0.0319965381931761	0.0188956369641016	0.0463373775028385	210.432455506211	0.0141636726032983	0.000725091002733771	0.0236934535858282	0.0714408835545488	0.00703182586202684	0.205888914025235
210.588280862351	0.0577517117017436	0.023079507726451	0.126586736868291	0.0318877827167208	0.0128035385990297	0.0371429967052755	210.517293805349	0.0809978805705376	0.0319267449679556	0.127245824120638	0.0373657792644941	0.0164770262088554	0.0439632685396709	210.597444860656	0.0592835400726149	0.0375853967135884	0.109539932922518	0.0459510126176566	0.0343009777934613	0.0829773791783595	210.547488197778	0.0709781923535846	0.022498046259277	0.113441387399776	0.0486525313437559	0.0297217459179313	0.0677789610016352	210.536958547267	0.0516313888958269	0.00550615651144423	0.211763245316826	0.0407098041496947	0.0173821037008213	0.197277104579875	210.578711468148	0.0446554727111654	0.00206538701412911	0.384304463779877	0.0319965381931761	0.0188956369641016	0.0463373775028385	210.532587487578	0.0141376925275226	0.000757251223432574	0.0236934535858282	0.0722667630495443	0.00880950672634645	0.21755885432544
210.68834562872	0.0544696655603816	0.0242369471640457	0.0665947894120641	0.0319098882183174	0.0127321960891562	0.0371429967052755	210.617312774146	0.0757167792516087	0.0312666442577245	0.112692849937968	0.0373657792644941	0.0164770262088554	0.0439632685396709	210.697544286885	0.0587045116279168	0.0371378867313311	0.108934044553204	0.0460829217645496	0.0349840943171337	0.0838607012314719	210.647522015556	0.0708045480501044	0.0211913133359455	0.110910946462001	0.0486525313437559	0.0297217459179313	0.0677789610016352	210.637029231167	0.0513683300151938	0.00550615651144423	0.211763245316826	0.040650915000845	0.0179261336093986	0.197277104579875	210.678723888889	0.0410593991716543	0.00206538701412911	0.364226700818632	0.0320010443952034	0.0196234706413063	0.047175405750971	210.632719468944	0.0141376925275226	0.000757251223432574	0.0236934535858282	0.0726282945731601	0.00880950672634645	0.22058921547531
210.788410395089	0.0542087797036108	0.0244033142852884	0.0671168467240148	0.0319695200728276	0.012449896697979	0.0371036787253282	210.717331742942	0.0752126529042857	0.0312666442577245	0.112503769435214	0.037389405939511	0.0179232715435716	0.0443742973606065	210.797643713115	0.0584856518659704	0.0349180675371597	0.106735087048178	0.0460940153730346	0.0350809883137734	0.0838607012314719	210.747555833333	0.0708110520506783	0.0224423325794266	0.112252993943257	0.0486673280785047	0.0297217459179313	0.0677789610016352	210.737099915066	0.0509564707010682	0.00414325131326333	0.208230126539941	0.0381102295564378	0.0179261336093986	0.0649394224775253	210.77873630963	0.040541877250921	0.000681093675930338	0.366970884266843	0.0320010443952034	0.0196234706413063	0.047175405750971	210.732851450311	0.0141376925275226	0.000757251223432574	0.0236934535858282	0.0726282945731601	0.00880950672634645	0.232253875670082
210.888475161458	0.0539233012873563	0.0244033142852884	0.0671748622884739	0.0320721956906827	0.0127321960891562	0.0375153682897744	210.817350711738	0.0737612317591717	0.031007238925594	0.112065807082795	0.037410431494652	0.0187798440330123	0.0442497313358476	210.897743139344	0.0579842417537752	0.0349180675371597	0.106010626194977	0.0461064879835601	0.0350809883137734	0.0838607012314719	210.847589651111	0.0708045480501044	0.0211913133359455	0.110910946462001	0.0487217394648282	0.030257286560563	0.0685362310444692	210.837170598966	0.0509564707010682	0.00414325131326333	0.208230126539941	0.0381102295564378	0.0179261336093986	0.0649394224775253	210.87874873037	0.0408325356053165	0.000681093675930338	0.371768009888994	0.0320010443952034	0.0196234706413063	0.047175405750971	210.832983431677	0.0141376925275226	0.000757251223432574	0.0236934535858282	0.0808324000945234	0.00880950672634645	0.232253875670082
210.988539927827	0.053842053874217	0.0244033142852884	0.0671748622884739	0.032118635518458	0.0119626037739139	0.0371429967052755	210.917369680535	0.0713305161679205	0.0312666442577245	0.11196399788153	0.0374389910164434	0.0199864725705043	0.0443742973606065	210.997842565574	0.0576208598224889	0.0349180675371597	0.104378445607357	0.0462131837056837	0.0349840943171337	0.0838607012314719	210.947623468889	0.0708110520506783	0.022498046259277	0.112252993943257	0.0487217394648282	0.030257286560563	0.0685362310444692	210.937241282866	0.0504004119869507	0.00550615651144423	0.19870749681629	0.0381102295564378	0.0179261336093986	0.0649394224775253	210.978761151111	0.0410593991716543	0.000681093675930338	0.383292302874553	0.0320010443952034	0.0196234706413063	0.047175405750971	210.933115413043	0.0141111934572149	0.000725091002733771	0.0236347715481325	0.0849583485671831	0.00703182586202684	0.264274627744162
211.088604694196	0.0534224271096503	0.02393368022809	0.0668693487092648	0.0321923006961781	0.0120599989743877	0.037610513950486	211.017388649331	0.0546047886653091	0.00886102757738064	0.104443571547121	0.0374821078812817	0.0245885485375539	0.047610632013212	211.097941991803	0.0571529299093058	0.0255416119893589	0.0895612888446794	0.0462131837056837	0.0349840943171337	0.0838607012314719	211.047657286667	0.0708045480501044	0.0224423325794266	0.112252993943257	0.0490106482022318	0.0299233784532189	0.0684448029016048	211.037311966765	0.0497751015769243	0.00550615651144423	0.192232831021421	0.0381102295564378	0.0179261336093986	0.0649394224775253	211.078773571852	0.0410593991716543	0.0023580548285552	0.385988740962865	0.0320010443952034	0.0196234706413063	0.047175405750971	211.03324739441	0.0141111934572149	0.000725091002733771	0.0236347715481325	0.0969887939921649	0.00880950672634645	0.324915497346369
211.188669460565	0.0530382520417462	0.0244033142852884	0.0671748622884739	0.0322963087201987	0.0121262086313599	0.0380873212828495	211.117407618128	0.0531203342937694	0.00963770945345826	0.102981308219485	0.0375048990586388	0.0277314227980483	0.047610632013212	211.198041418033	0.0568856795946476	0.0284333930782086	0.0891487753857295	0.0462207379265691	0.0349840943171337	0.0838607012314719	211.147691104444	0.0708045480501044	0.0224423325794266	0.112252993943257	0.0491465259168804	0.0297217459179313	0.0685362310444692	211.137382650665	0.0493590505212555	0.00414325131326333	0.175583248057946	0.0380484342705047	0.0185426555578435	0.0650429131274376	211.178785992593	0.0512145185753998	0.00206538701412911	0.413999889900117	0.0320010443952034	0.0196234706413063	0.047175405750971	211.133379375776	0.0141111934572149	0.000725091002733771	0.0236347715481325	0.100051721862511	0.00880950672634645	0.323639765824577
211.288734226934	0.0523798991630725	0.0235326184660478	0.0663463033717038	0.032399587933132	0.0124132599031355	0.0392921952168162	211.217426586924	0.0524389036770953	0.00735817378735265	0.0954608808019547	0.0375669318794788	0.0282764496658822	0.0450814722432732	211.298140844262	0.0565156645399615	0.0312159410816053	0.0886150834012734	0.0462207379265691	0.0349840943171337	0.0838607012314719	211.247724922222	0.0708045480501044	0.0224423325794266	0.112252993943257	0.0492970297738676	0.0299233784532189	0.069086575643986	211.237453334564	0.0485363878362944	0.00283276035807011	0.138273021920012	0.0380386136529927	0.0185426555578435	0.0649394224775253	211.278798413333	0.0638978762247102	0.000681093675930338	0.419151663648836	0.0320010443952034	0.0196234706413063	0.047175405750971	211.233511357143	0.0141111934572149	0.000725091002733771	0.0236347715481325	0.100768298785672	0.00997121817994446	0.321308205063375
211.388798993304	0.0519966579419852	0.0235176238402065	0.0665947894120641	0.0324418464357654	0.013559216946074	0.0405545665811907	211.317445555721	0.0520035684329254	0.00893390966673188	0.0925215863054914	0.0375792227847839	0.029788955738189	0.0449360606183932	211.398240270492	0.0563070551298789	0.0335554985568928	0.0869867610233517	0.0462260351322555	0.0349840943171337	0.0838609471462255	211.34775874	0.0708045480501044	0.0224423325794266	0.112252993943257	0.0493063011969035	0.0297217459179313	0.069086575643986	211.337524018464	0.0482062005314855	0.00243097109497668	0.111765727467375	0.0380386136529927	0.0185426555578435	0.0649394224775253	211.378810834074	0.0633755722895699	0.000681093675930338	0.419151663648836	0.0320010443952034	0.0196234706413063	0.047175405750971	211.333643338509	0.0141111934572149	0.000725091002733771	0.0236347715481325	0.100855092911789	0.00997121817994446	0.321308205063375
211.488863759673	0.0515724520240623	0.02393368022809	0.0671168467240148	0.0324605788046539	0.0137701010573032	0.0405545665811907	211.417464524517	0.0515000274782185	0.00735817378735265	0.0874015521408458	0.0376006506490541	0.0308865105491369	0.0449360606183932	211.498339696721	0.0560258916565588	0.0342498125608614	0.0855817940186865	0.046270647367914	0.0348583457506674	0.0838609471462255	211.447792557778	0.0708045480501044	0.0224423325794266	0.112252993943257	0.0493861576874538	0.0297217459179313	0.069086575643986	211.437594702363	0.0481002014421446	0.0039151193966952	0.0903559513819521	0.0379819697863836	0.0192002055079769	0.0650429131274376	211.478823254815	0.0556900188793221	0.00206538701412911	0.419333273504529	0.0320010443952034	0.0196234706413063	0.047175405750971	211.433775319876	0.0141111934572149	0.000725091002733771	0.0236347715481325	0.102094072637628	0.00997121817994446	0.302779524705577
211.588928526042	0.0513945315000182	0.0233174836755318	0.0665947894120641	0.0325305681101973	0.0143540263105418	0.0412550889978366	211.517483493314	0.0511069105516441	0.00886102757738064	0.0855990145257716	0.0376221108804953	0.0321185724658472	0.0448417925020624	211.598439122951	0.0558238909693236	0.035556448814665	0.0855817940186865	0.0462979943371991	0.0348583457506674	0.0838609471462255	211.547826375556	0.0708045480501044	0.0224423325794266	0.112252993943257	0.0493953663879581	0.029036835215428	0.0685362310444692	211.537665386263	0.0481268958675631	0.00550615651144423	0.0888131261943557	0.0379819697863836	0.0179261336093986	0.0635084829678329	211.578835675556	0.0456281450231399	0.000681093675930338	0.433784772823414	0.0320010443952034	0.0196234706413063	0.047175405750971	211.533907301242	0.0141111934572149	0.000725091002733771	0.0236347715481325	0.102791216820097	0.00997121817994446	0.298972238525894
211.688993292411	0.0511816078669297	0.022787234879419	0.0660087091910165	0.0326073169952812	0.0144214434477408	0.0406952152624322	211.61750246211	0.0505311605529329	0.0123957969737136	0.0859585038942519	0.037691798017203	0.0325876923620896	0.0443742973606065	211.69853854918	0.0557831806327129	0.0360931218250302	0.0855817940186865	0.0463981381695503	0.0340516889399667	0.0838609471462255	211.647860193333	0.0708110520506783	0.0217056522855802	0.112252993943257	0.0493953663879581	0.029036835215428	0.0685362310444692	211.637736070162	0.0481268958675631	0.00512227056923805	0.0845595077554374	0.0379819697863836	0.0179261336093986	0.0635084829678329	211.678848096296	0.0413015979123244	0.000681093675930338	0.470987945942519	0.0320010443952034	0.0196234706413063	0.047175405750971	211.634039282609	0.0141111934572149	0.000725091002733771	0.0236347715481325	0.102848328134554	0.00753475267488093	0.283806276324549
211.78905805878	0.0511816078669297	0.0228982717954287	0.0660087091910165	0.0326442131059714	0.0144214434477408	0.0408826581154528	211.717521430906	0.0505220373562268	0.0126652749145962	0.0859585038942519	0.0376957752952267	0.0325876923620896	0.0443742973606065	211.79863797541	0.0558238909693236	0.0360931218250302	0.0855817940186865	0.0476418760334675	0.0332190330654007	0.0983389223253339	211.747894011111	0.0710702045634383	0.0224423325794266	0.113589849017519	0.0494391833870179	0.029036835215428	0.0693701955649735	211.737806754062	0.0494804235100752	0.00550615651144423	0.0903559513819521	0.0379256899854709	0.0183050077685895	0.0635084829678329	211.778860517037	0.0458119709267587	0.000681093675930338	0.546827532064434	0.0320010443952034	0.0196234706413063	0.047175405750971	211.734171263975	0.0141111934572149	0.000725091002733771	0.0236347715481325	0.102791216820097	0.00997121817994446	0.274307558581803
211.889122825149	0.0511816078669297	0.0228982717954287	0.0660087091910165	0.0326697101521688	0.0144214434477408	0.0408826581154528	211.817540399703	0.050491117409787	0.0126652749145962	0.0859585038942519	0.0377004082678295	0.0325876923620896	0.0443742973606065	211.898737401639	0.0558734717787875	0.0360931218250302	0.0855817940186865	0.0489425979175446	0.0299505879233932	0.136598650549384	211.847927828889	0.07280263250301	0.0166851918380244	0.124990535405933	0.0494966787792504	0.029036835215428	0.069086575643986	211.837877437962	0.0584235189440996	0.00221870368754755	0.232740321167073	0.0379256899854709	0.0183050077685895	0.0635084829678329	211.878872937778	0.0504580131796812	0.000773958293003229	0.551645262733248	0.0320010443952034	0.0196234706413063	0.047175405750971	211.834303245342	0.0141111934572149	0.000725091002733771	0.0236347715481325	0.115315888110116	0.0101843679982024	0.511133577323143
211.989187591518	0.0511816078669297	0.0228982717954287	0.0660087091910165	0.0327648049029231	0.0144214434477408	0.0412550889978366	211.917559368499	0.0504783722678113	0.0126652749145962	0.0859585038942519	0.0377004082678295	0.0325876923620896	0.0443742973606065	211.998836827869	0.0558734717787875	0.0360931218250302	0.0855817940186865	0.0508366808193519	0.0317769592023412	0.144286075102593	211.947961646667	0.079132208086499	0.0196629468859635	0.275312378302932	0.0495273062322763	0.029036835215428	0.069086575643986	211.937948121861	0.063535319941047	0.00512227056923805	0.249189096438215	0.0379256899854709	0.0183050077685895	0.0635084829678329	211.978885358519	0.051217020568621	0.000773958293003229	0.551645262733248	0.0320010443952034	0.0196234706413063	0.047175405750971	211.934435226708	0.0141111934572149	0.000725091002733771	0.0236347715481325	0.114377787495319	0.0101843679982024	0.511133577323143
212.089252357887	0.0511816078669297	0.0228982717954287	0.0660087091910165	0.0330364259533197	0.0251765836910821	0.0475161329278176	212.017578337296	0.0504783722678113	0.0126652749145962	0.0859585038942519	0.0377040521150191	0.0325876923620896	0.0443742973606065	212.098936254098	0.0559086990842041	0.0360931218250302	0.0855817940186865	0.053917501943318	0.0332190330654007	0.155043921258693	212.047995464444	0.0822558377622991	0.0170966088127488	0.290575637465169	0.0495707377407763	0.0272819907174552	0.0685362310444692	212.038018805761	0.065012072590614	0.00243097109497668	0.249189096438215	0.0379819697863836	0.0185426555578435	0.0632118046533587	212.078897779259	0.0780865489702629	0.0023580548285552	0.551645262733248	0.0320010443952034	0.0196234706413063	0.047175405750971	212.034567208075	0.0141111934572149	0.000725091002733771	0.0236347715481325	0.114429969121258	0.00997121817994446	0.509444800140323
212.189317124256	0.0511084218751082	0.0229614112890204	0.0660087091910165	0.0330905441805751	0.0266459869119807	0.0460548076935491	212.117597306092	0.050769335492428	0.0128971079542359	0.0851744544222998	0.0377067598483751	0.0325876923620896	0.0443742973606065	212.199035680328	0.0559086990842041	0.0360931218250302	0.0855759137875599	0.0566838031726617	0.0332190330654007	0.158130532229357	212.148029282222	0.0851181911237101	0.0217056522855802	0.298548070466835	0.0495959449968294	0.0272819907174552	0.0696338081050305	212.13808948966	0.066745579482301	0.00243097109497668	0.249189096438215	0.0379819697863836	0.0185426555578435	0.0632118046533587	212.1789102	0.0524905359046851	0.00247306951962125	0.551645262733248	0.0320010443952034	0.0196234706413063	0.047175405750971	212.134699189441	0.0141111934572149	0.000725091002733771	0.0236347715481325	0.146648693146458	0.0101843679982024	0.509444800140323
212.289381890625	0.0510950972163343	0.0230209140032975	0.0660087091910165	0.0331196590832092	0.0278815981957444	0.0462424792638844	212.217616274889	0.0512624080227507	0.0165712592524816	0.0872133660180123	0.0377067598483751	0.0325876923620896	0.0443742973606065	212.299135106557	0.0559086990842041	0.0360931218250302	0.0855759137875599	0.0609611336473611	0.0332190330654007	0.163011355707132	212.2480631	0.0877071120286004	0.0196629468859635	0.298548070466835	0.0495959449968294	0.0272819907174552	0.0696338081050305	212.23816017356	0.0693319646705607	0.00243097109497668	0.249189096438215	0.0379819697863836	0.0185426555578435	0.0632118046533587	212.278922620741	0.0526367101691724	0.00247306951962125	0.551645262733248	0.0320010443952034	0.0196234706413063	0.047175405750971	212.234831170807	0.0141376925275226	0.000687079154892869	0.0236347715481325	0.152071210234829	0.0101843679982024	0.509444800140323
212.389446656994	0.0510950972163343	0.0230209140032975	0.0660087091910165	0.0332484245150959	0.0280843843474805	0.0442731482341994	212.317635243685	0.0515971598428861	0.0254982278315092	0.0924683769195427	0.0377199549915705	0.0325876923620896	0.0443742973606065	212.399234532787	0.0559237651312762	0.0360931218250302	0.0855759137875599	0.0671804679540319	0.0332190330654007	0.165057843422557	212.348096917778	0.0916774779614091	0.0196629468859635	0.301360749283477	0.0496224536758704	0.0269157387331659	0.0696338081050305	212.338230857459	0.0708401138307118	0.00183193312388193	0.249189096438215	0.0379819697863836	0.0185426555578435	0.0632118046533587	212.378935041481	0.0536922276260663	0.00247306951962125	0.551645262733248	0.0320010443952034	0.0196234706413063	0.047175405750971	212.334963152174	0.0141376925275226	0.000687079154892869	0.0236347715481325	0.155071422810796	0.0101843679982024	0.511068005259832
212.489511423363	0.0510950972163343	0.0230209140032975	0.0660087091910165	0.0332898146216328	0.0286242477986818	0.0442731482341994	212.417654212481	0.0518394838624288	0.0254982278315092	0.0884832285724377	0.0377302387924925	0.0325876923620896	0.0443742973606065	212.499333959016	0.0559237651312762	0.0363766335552077	0.0855817940186865	0.0768585632998063	0.0332190330654007	0.16624297249214	212.448130735556	0.0958311037043301	0.0196629468859635	0.303397496840223	0.0497163572593837	0.0269157387331659	0.0701582667529682	212.438301541359	0.0733190728577751	0.00625049744180636	0.254614399777441	0.0379819697863836	0.0185426555578435	0.0632118046533587	212.478947462222	0.0536922276260663	0.00247306951962125	0.551645262733248	0.0320010443952034	0.0196234706413063	0.047175405750971	212.43509513354	0.0141376925275226	0.000687079154892869	0.0236347715481325	0.156834108139267	0.0101843679982024	0.511068005259832
212.589576189732	0.0510950972163343	0.0230209140032975	0.0660087091910165	0.0333114485809156	0.0285919966407738	0.0441598386681697	212.517673181278	0.0520145198785516	0.0284842801367005	0.0887258816687847	0.0377302387924925	0.0325876923620896	0.0443742973606065	212.599433385246	0.0559237651312762	0.0363766335552077	0.0855817940186865	0.0775640116998743	0.0332190330654007	0.166498980434128	212.548164553333	0.100354790783488	0.0366392407481006	0.329199643364904	0.0497765868984398	0.0269157387331659	0.0711081080389003	212.538372225258	0.0782240191562903	0.0228737589232489	0.265787669487839	0.0379819697863836	0.0185426555578435	0.0632118046533587	212.578959882963	0.0551008089389036	0.00247306951962125	0.551645262733248	0.0320010443952034	0.0196234706413063	0.047175405750971	212.535227114907	0.0141376925275226	0.000687079154892869	0.0236347715481325	0.162063266267435	0.0105473032071228	0.511133577323143
212.689640956101	0.0515724520240623	0.0233174836755318	0.0671748622884739	0.0333202288313426	0.0285919966407738	0.0440969543458126	212.617692150074	0.0523226294364228	0.0303747995718889	0.0872133660180123	0.0377350158017917	0.0325876923620896	0.0443742973606065	212.699532811475	0.0561489489613973	0.035556448814665	0.0855759137875599	0.0782647831699349	0.0334224285816064	0.168032362175831	212.648198371111	0.10357696764963	0.0379559670182335	0.329199643364904	0.049780968279627	0.0266171887254256	0.0711081080389003	212.638442909158	0.144512951251669	0.0503015703609342	0.317906910382009	0.0379819697863836	0.0185426555578435	0.0632118046533587	212.678972303704	0.0549417942093955	0.00247306951962125	0.551645262733248	0.0320010443952034	0.0196234706413063	0.047175405750971	212.635359096273	0.0141376925275226	0.000687079154892869	0.0236347715481325	0.163371072784169	0.0105473032071228	0.511133577323143
212.78970572247	0.0593587257301723	0.0209494544446649	0.114873118680931	0.0333312050517227	0.0285919966407738	0.0440969543458126	212.717711118871	0.0523226294364228	0.0312666442577245	0.0850309815558538	0.0377350158017917	0.0325876923620896	0.0443742973606065	212.799632237705	0.0563645508342747	0.0349542990528583	0.0855817940186865	0.0800348572460506	0.0332190330654007	0.173461911326597	212.748232188889	0.10637495089456	0.040497540250602	0.329199643364904	0.049934237100829	0.0252610320287466	0.0722534745444342	212.738513593058	0.144906259815132	0.0503015703609342	0.306767154073813	0.0379819697863836	0.0185426555578435	0.0632118046533587	212.778984724444	0.0549417942093955	0.00247306951962125	0.551645262733248	0.0320082235591981	0.0194964277627956	0.047175405750971	212.73549107764	0.0141376925275226	0.000687079154892869	0.0236347715481325	0.167610891443343	0.0111844398693483	0.511133577323143
212.889770488839	0.0596315569456081	0.0209494544446649	0.114620740067628	0.0333312050517227	0.0285919966407738	0.0440969543458126	212.817730087667	0.0518850293109397	0.0301135354347679	0.0832120051934052	0.0377350158017917	0.0326190122861284	0.0443742973606065	212.899731663934	0.0565156645399615	0.0349542990528583	0.086531840547029	0.080596734825118	0.0334224285816064	0.176813385757351	212.848266006667	0.109259588196846	0.040497540250602	0.322718522614885	0.0499740347989637	0.0266171887254256	0.0739215111812664	212.838584276957	0.14445424082927	0.0507690613367423	0.306767154073813	0.0379819697863836	0.0185426555578435	0.0632118046533587	212.878997145185	0.0458833554663553	0.0023580548285552	0.41306169804493	0.0320082235591981	0.0193934472639035	0.047316013219217	212.835623059006	0.0141376925275226	0.000687079154892869	0.0236347715481325	0.169315319753382	0.013190655574038	0.511133577323143
212.989835255208	0.0600668992976283	0.0215149132935645	0.114873118680931	0.0333312050517227	0.0285919966407738	0.0440969543458126	212.917749056464	0.0514789331832264	0.0304327927587282	0.0828171150090353	0.0377350158017917	0.0326190122861284	0.0443742973606065	212.999831090164	0.0569468425743259	0.0349542990528583	0.0874228609754356	0.0830388673036471	0.0352032233936857	0.188131538993076	212.948299824444	0.110021386184205	0.0379559670182335	0.319589618725374	0.0499740347989637	0.0266171887254256	0.0739215111812664	212.938654960857	0.141228695084929	0.0507690613367423	0.30536438492837	0.0379819697863836	0.0185426555578435	0.0632583984878033	212.979009565926	0.0458833554663553	0.0023580548285552	0.41306169804493	0.0320082235591981	0.0191588659210715	0.047175405750971	212.935755040373	0.0141376925275226	0.000687079154892869	0.0236347715481325	0.164088870612774	0.0171085055571464	0.477753139406252
213.089900021577	0.0604489303579193	0.02203028867239	0.114985023776636	0.0333312050517227	0.0285919966407738	0.0440969543458126	213.01776802526	0.0512391323551594	0.0303747995718889	0.0825514318469286	0.0377302387924925	0.0326190122861284	0.0443742973606065	213.099930516393	0.057536793506074	0.0342498125608614	0.0911757084914718	0.086212590027013	0.0332190330654007	0.191744633765306	213.048333642222	0.108695733292477	0.0375099134831577	0.308764383964991	0.0499740347989637	0.0266171887254256	0.0739215111812664	213.038725644756	0.139375805571269	0.0513181048968705	0.30536438492837	0.0379819697863836	0.0185426555578435	0.0632583984878033	213.079021986667	0.0546160004927483	0.0023580548285552	0.457294492144649	0.0320082235591981	0.0191588659210715	0.047175405750971	213.035887021739	0.0141376925275226	0.000687079154892869	0.0236347715481325	0.165905246215314	0.0254160827171445	0.477753139406252
213.189964787946	0.0618633905431091	0.0234039062511907	0.114985023776636	0.0333442530167164	0.0285919966407738	0.0440969543458126	213.117786994056	0.0506456575261055	0.0301135354347679	0.0821856421264492	0.0377275127668087	0.0326356357945473	0.0443742973606065	213.200029942623	0.0576645740562927	0.0335554985568928	0.0908643497789673	0.0892863853919302	0.0343421538306908	0.199991225873146	213.14836746	0.107176911976444	0.0375099134831577	0.302207826162007	0.0500322003869105	0.0273022529899006	0.0765118419055029	213.138796328656	0.137468214644407	0.0507690613367423	0.302897994290645	0.0380262822142975	0.0183050077685895	0.0632583984878033	213.179034407407	0.0600851812500696	0.000681093675930338	0.457294492144649	0.0320082235591981	0.0191588659210715	0.047316013219217	213.136019003106	0.0141376925275226	0.000687079154892869	0.0236347715481325	0.16463930635376	0.0193072245057252	0.470988470196435
213.290029554315	0.0619452093390899	0.0235326184660478	0.114985023776636	0.0333501308738808	0.0285919966407738	0.0440969543458126	213.217805962853	0.0502799765385751	0.031007238925594	0.0828171150090353	0.0377199549915705	0.0326356357945473	0.0443742973606065	213.300129368852	0.0584282575528376	0.0351684056343057	0.0954400373193168	0.0888342779374332	0.0343421538306908	0.19977695530096	213.248401277778	0.106822665316902	0.0456121284092437	0.305491297913599	0.0500467951148485	0.0269157387331659	0.0765118419055029	213.238867012555	0.135030790970238	0.0499069604859132	0.304021456840044	0.0380370360746599	0.0192002055079769	0.0643956243031203	213.279046828148	0.0600851812500696	0.000681093675930338	0.461821336763186	0.0320082235591981	0.0188956369641016	0.047175405750971	213.236150984472	0.0141376925275226	0.000687079154892869	0.0236347715481325	0.163895633960723	0.0171085055571464	0.470988470196435
213.390094320685	0.0631210980448358	0.0417352585873286	0.117828494742126	0.0333501308738808	0.0285919966407738	0.0440969543458126	213.317824931649	0.0502592164754707	0.0312666442577245	0.0828171150090353	0.0377040521150191	0.0325876923620896	0.0442497313358476	213.400228795082	0.0588890391824614	0.0367287752270283	0.0977046122428803	0.0892863853919302	0.0332190330654007	0.19977695530096	213.348435095556	0.107176911976444	0.0456121284092437	0.302207826162007	0.0500558422077494	0.0273022529899006	0.0778477498684524	213.338937696455	0.129106049484611	0.0452756799390652	0.2978840220795	0.0380370360746599	0.0192002055079769	0.0643956243031203	213.379059248889	0.0697196231455754	0.00247306951962125	0.467013086170129	0.0320082235591981	0.0188956369641016	0.047316013219217	213.336282965839	0.0141376925275226	0.000687079154892869	0.0236347715481325	0.153369929524444	0.0111844398693483	0.439824938528649
213.490159087054	0.0631574830067556	0.0418349324392581	0.117828494742126	0.0333501308738808	0.0285919966407738	0.0440969543458126	213.417843900446	0.0501135627738741	0.0301135354347679	0.081310717390279	0.0376980398209263	0.0325876923620896	0.0441425319596206	213.500328221311	0.0591422075876972	0.0371604044521187	0.0977046122428803	0.103653396965121	0.0505823923861266	0.201145986765403	213.448468913333	0.104531527346635	0.0456121284092437	0.285940621176408	0.0500765071883658	0.0256470814093868	0.0765118419055029	213.439008380354	0.125692510940874	0.0452756799390652	0.2978840220795	0.0380386136529927	0.0192002055079769	0.0643956243031203	213.47907166963	0.0885864919192973	0.00511730392121812	0.468115353088913	0.0320010443952034	0.0188956369641016	0.047316013219217	213.436414947205	0.0141376925275226	0.000687079154892869	0.0236347715481325	0.161378820442815	0.0143720903762957	0.475213866445571
213.590223853423	0.0634272823143169	0.0417352585873286	0.114985023776636	0.0333509494292635	0.0285919966407738	0.0440969543458126	213.517862869242	0.0499788003161385	0.0303747995718889	0.0806143335816098	0.0376980398209263	0.0325876923620896	0.0441425319596206	213.600427647541	0.0595150728145874	0.0378263238676484	0.0974448629921883	0.0961713069728616	0.0509282734174999	0.199991225873146	213.548502731111	0.104978798923125	0.040497540250602	0.27910955845757	0.0501444911013551	0.0276605499453844	0.0797456335528589	213.539079064254	0.123754650074647	0.0439762411157065	0.295707575979688	0.0380484342705047	0.0179261336093986	0.0632583984878033	213.57908409037	0.19780447851403	0.0205307985677253	0.471379725256156	0.0320207442931768	0.0188956369641016	0.0480462238952922	213.536546928571	0.0141376925275226	0.000687079154892869	0.0236347715481325	0.161499354671121	0.0111844398693483	0.478886288087181
213.690288619792	0.0634272823143169	0.0417352585873286	0.114985023776636	0.0333509494292635	0.0285919966407738	0.0440969543458126	213.617881838039	0.0496807413576611	0.031007238925594	0.0802719854867398	0.0376980398209263	0.0325876923620896	0.0441425319596206	213.70052707377	0.0596634025795819	0.0376062295508767	0.0969240684143627	0.0943226008671387	0.0509282734174999	0.199991225873146	213.648536548889	0.103433698226844	0.0430502753351044	0.258187053813363	0.0502124458414427	0.0269157387331659	0.0797456335528589	213.639149748154	0.0858980167186806	0.0439762411157065	0.224718263732786	0.0380654309841429	0.0179261336093986	0.0632583984878033	213.679096511111	0.173470293411741	0.0205307985677253	0.471379725256156	0.0320359376068379	0.0168119401829345	0.047175405750971	213.636678909938	0.0141376925275226	0.000687079154892869	0.0236347715481325	0.163767692472588	0.0111844398693483	0.492912133258522
213.790353386161	0.0614384890053202	0.0283230972305902	0.113633246236351	0.0333509494292635	0.0285919966407738	0.0440969543458126	213.717900806835	0.0494376000068636	0.0301135354347679	0.0787631283981226	0.0376938502742443	0.0325876923620896	0.0440347058603599	213.8006265	0.0596634025795819	0.0376062295508767	0.0969240684143627	0.0938055500947435	0.0505823923861266	0.200265082366813	213.748570366667	0.0990035969068992	0.048166047648425	0.219007562255327	0.0502586809791912	0.0266171887254256	0.0797456335528589	213.739220432053	0.0825325527240315	0.0431068282093671	0.224139531449976	0.0380654309841429	0.0179261336093986	0.0632583984878033	213.779108931852	0.0763170101411073	0.0205307985677253	0.471379725256156	0.032293599885709	0.0166427423857145	0.056208373974943	213.736810891304	0.0141376925275226	0.000687079154892869	0.0236347715481325	0.169264209976537	0.0181187564710198	0.519820340824449
213.89041815253	0.0612875740935992	0.0283230972305902	0.113633246236351	0.0333509494292635	0.0285919966407738	0.0440969543458126	213.817919775631	0.0492599915759737	0.0303747995718889	0.0785656088439838	0.0376938502742443	0.0325876923620896	0.0440347058603599	213.900725926229	0.0595630581553853	0.0376062295508767	0.0969240684143627	0.0930101942103909	0.0505823923861266	0.200265082366813	213.848604184444	0.0981043268741294	0.0461231213135974	0.21879076883529	0.0503426622029832	0.0266171887254256	0.0826854322949286	213.839291115953	0.0764973703570341	0.0354305623259437	0.213174474010961	0.0380805263996851	0.0179261336093986	0.0635084829678329	213.879121352593	0.076305435353113	0.0205307985677253	0.471379725256156	0.032530310608846	0.0140904775987309	0.192570014664564	213.836942872671	0.0141376925275226	0.000687079154892869	0.0236347715481325	0.18310867363164	0.0181187564710198	0.527478452249752
213.990482918899	0.058467699272355	0.0245604352517359	0.0955076438223734	0.0333509494292635	0.0285919966407738	0.0440969543458126	213.917938744428	0.0490089269012252	0.0301135354347679	0.0777560668383191	0.0376938502742443	0.0325876923620896	0.0440347058603599	214.000825352459	0.0593428904034867	0.0378263238676484	0.0969240684143627	0.0917664838330096	0.0494418248765228	0.199991225873146	213.948638002222	0.09710181897363	0.0476365350184195	0.221748208892267	0.0503682024102016	0.0252610320287466	0.084877870669569	213.939361799852	0.0745504534796533	0.029109917671484	0.204012477261079	0.0381336906909044	0.0192002055079769	0.0649394224775253	213.979133773333	0.076305435353113	0.0205307985677253	0.471379725256156	0.0330111523685135	0.0140904775987309	0.242896800748372	213.937074854037	0.0141376925275226	0.000687079154892869	0.0236347715481325	0.188396824644584	0.0160349009160161	0.530315714315439
214.090547685268	0.058329773688699	0.0245604352517359	0.0955076438223734	0.0333509494292635	0.0285919966407738	0.0440969543458126	214.017957713224	0.0488674817292579	0.0301135354347679	0.0777560668383191	0.0376938502742443	0.0325876923620896	0.0440347058603599	214.100924778689	0.0591890530965101	0.0378263238676484	0.0969240684143627	0.0908717702363695	0.0494418248765228	0.19977695530096	214.04867182	0.0957891034214438	0.0461231213135974	0.221748208892267	0.0507461413314949	0.0256470814093868	0.0931304064547806	214.039432483752	0.0733190728577751	0.0278523557070601	0.202127993597395	0.0381336906909044	0.0192002055079769	0.0650429131274376	214.079146194074	0.076305435353113	0.0205307985677253	0.471379725256156	0.0340664451867535	0.0166427423857145	0.269504500451834	214.037206835404	0.0141376925275226	0.000687079154892869	0.0236347715481325	0.189486086614223	0.0160349009160161	0.531287017811546
214.190612451637	0.0581438089104873	0.023985695546694	0.0944970225834342	0.0333509494292635	0.0285919966407738	0.0440969543458126	214.117976682021	0.048777048166092	0.0288955940296305	0.0757224497484449	0.0376938502742443	0.0325876923620896	0.0440347058603599	214.201024204918	0.0591798854246844	0.0378263238676484	0.0974448629921883	0.0888342779374332	0.0494418248765228	0.19977695530096	214.148705637778	0.0936491384287543	0.0241797558972177	0.205149114987528	0.0508986988473168	0.0230301575488389	0.0956031360791644	214.139503167651	0.071079241666404	0.0237237358346228	0.177840926736996	0.0381436369840267	0.0192002055079769	0.0650429131274376	214.179158614815	0.0750968856791328	0.0166435057852009	0.455105139305941	0.0347457362445825	0.0166427423857145	0.272465268304238	214.13733881677	0.0141376925275226	0.000687079154892869	0.0236347715481325	0.195849581360052	0.0143720903762957	0.537170301623827
214.290677218006	0.0568087865971492	0.023985695546694	0.0925893761575298	0.0333509494292635	0.0285919966407738	0.0440969543458126	214.217995650817	0.048457561561511	0.0303747995718889	0.0757224497484449	0.0376938502742443	0.0325876923620896	0.0440347058603599	214.301123631148	0.0591653667647245	0.0376062295508767	0.0974448629921883	0.0775410521389444	0.0178855592757273	0.190304879168831	214.248739455556	0.0925103912958128	0.022102609560056	0.201411725998583	0.0511272707614579	0.0230301575488389	0.112766008047483	214.239573851551	0.0694127251271264	0.0272977711198577	0.173255731997836	0.0382162108483956	0.0192002055079769	0.0652854062973923	214.279171035556	0.0743849790238055	0.0218891136612537	0.450145751747503	0.0351681124384827	0.0166427423857145	0.284630618561066	214.237470798137	0.0141376925275226	0.000687079154892869	0.0236347715481325	0.197845603820162	0.0143720903762957	0.537170301623827
214.390741984375	0.0546094919403921	0.023985695546694	0.0844882688802193	0.0333509494292635	0.0285919966407738	0.0440969543458126	214.318014619614	0.0483599501975421	0.0288955940296305	0.0740380184063489	0.0376938502742443	0.0325876923620896	0.0440347058603599	214.401223057377	0.0591240046152964	0.0374117150177206	0.0969240684143627	0.0765993982227204	0.0168080030557184	0.181531428061639	214.348773273333	0.0907456134855589	0.023790075786095	0.199847121644771	0.0514293604415013	0.0241865249352416	0.13127370646728	214.339644535451	0.0686861462872528	0.0237237358346228	0.160618371157654	0.0382276752982221	0.0192002055079769	0.0652854062973923	214.379183456296	0.0738302989092569	0.0218891136612537	0.443118009459226	0.0356948918662426	0.0166427423857145	0.288893018535134	214.337602779503	0.0141376925275226	0.000687079154892869	0.0236347715481325	0.198197561018274	0.0143720903762957	0.537170301623827
214.490806750744	0.0534224271096503	0.023985695546694	0.0689855847320611	0.0333509494292635	0.0285919966407738	0.0440969543458126	214.41803358841	0.0481682557709146	0.0303747995718889	0.0740380184063489	0.0376938502742443	0.0325876923620896	0.0440347058603599	214.501322483607	0.0588060487259097	0.0329570593097419	0.09273154685454	0.0750466486673949	0.018514495644375	0.175850441593846	214.448807091111	0.0897666280561101	0.0140887379129442	0.180237510308389	0.0515767324397862	0.0256470814093868	0.135772141973836	214.43971521935	0.0674527434102028	0.0278523557070601	0.160039146154349	0.0382343521674254	0.0192002055079769	0.0654158345340648	214.479195877037	0.0728338866382565	0.0174111746761338	0.431322282783482	0.0361593933035298	0.0157125234543549	0.288893018535134	214.43773476087	0.0141376925275226	0.000687079154892869	0.0236347715481325	0.203087310560296	0.0143720903762957	0.542277798026212
214.590871517113	0.0520584002609372	0.0257856905471877	0.0668693487092648	0.0333509494292635	0.0285919966407738	0.0440969543458126	214.518052557207	0.0479099391409229	0.0303747995718889	0.0727756508858214	0.0376938502742443	0.0325876923620896	0.0440347058603599	214.601421909836	0.0585752027265299	0.0304563053930717	0.0889547822560341	0.0729488734783006	0.0168080030557184	0.16190400954393	214.548840908889	0.0893509301989831	0.00736748965042172	0.1667609115966	0.0516009618605453	0.0252610320287466	0.137634090727339	214.53978590325	0.0656773608217618	0.0211537908685971	0.125542915788564	0.0382343521674254	0.0192002055079769	0.0654158345340648	214.579208297778	0.0728338866382565	0.0218891136612537	0.425516500952585	0.0377372855983017	0.0168119401829345	0.294289433334513	214.537866742236	0.0141376925275226	0.000687079154892869	0.0236347715481325	0.213075218679549	0.00868558717174368	0.531287017811546
214.690936283482	0.0514194635135267	0.0257856905471877	0.0668593967421033	0.0333509494292635	0.0285919966407738	0.0440969543458126	214.618071526003	0.0478674713841303	0.031007238925594	0.0727756508858214	0.0376938502742443	0.0325876923620896	0.0440347058603599	214.701521336066	0.0579609641234341	0.0296725276331447	0.0886150834012734	0.0726119111204842	0.0159773457234537	0.159005947783951	214.648874726667	0.0876681313149792	0.0139025396404498	0.159045437006838	0.0517488573687354	0.0252610320287466	0.143891074982341	214.639856587149	0.0642708290282726	0.0250117998899479	0.0964792895605859	0.0382343521674254	0.0192002055079769	0.0654158345340648	214.679220718519	0.0528595185072167	0.0152958171729108	0.326082944220019	0.0399144285325631	0.0168354312753922	0.315894302877002	214.637998723602	0.0141376925275226	0.000687079154892869	0.0236347715481325	0.208341850230205	0.00665985468116794	0.527018658387852
214.791001049851	0.0502845909876486	0.0260786296090864	0.0665947894120641	0.0333509494292635	0.0285919966407738	0.0441598386681697	214.718090494799	0.0482847938094734	0.0284070897562835	0.0738334335954363	0.0376938502742443	0.0325876923620896	0.0440347058603599	214.801620762295	0.0574785055785896	0.0289793283417859	0.0886150834012734	0.0726119111204842	0.0159773457234537	0.159005947783951	214.748908544444	0.0869968569373466	0.0139025396404498	0.155340990812089	0.0520389062800215	0.0256470814093868	0.151742340452778	214.739927271049	0.0628841140552772	0.0258094769045995	0.0898039720012173	0.0382449309054498	0.0192002055079769	0.0655332087670789	214.779233139259	0.0528807960188745	0.0152958171729108	0.326809908204442	0.0479442138118029	0.0168396986355619	0.366283206524512	214.738130704969	0.0141376925275226	0.000687079154892869	0.0236347715481325	0.209725204479218	0.00868558717174368	0.531287017811546
214.89106581622	0.0500417949010383	0.0259418664760978	0.0663463033717038	0.033364191484905	0.0285919966407738	0.0444103596193541	214.818109463596	0.0481496017953691	0.0284070897562835	0.0753866031831996	0.0376938502742443	0.0325876923620896	0.0440347058603599	214.901720188525	0.0540214536962469	0.0244612458015382	0.0814708352644448	0.0728333496248705	0.0159773457234537	0.159005947783951	214.848942362222	0.086953302631962	0.0139025396404498	0.154099277363663	0.0524127422234513	0.0266171887254256	0.157886298736237	214.839997954948	0.0628841140552772	0.0258094769045995	0.0898039720012173	0.0383732531357222	0.0192002055079769	0.0659004904280368	214.87924556	0.0524374476715437	0.0152958171729108	0.337914902598076	0.0486303868870363	0.0168396986355619	0.366283206524512	214.838262686335	0.0141376925275226	0.000687079154892869	0.0236347715481325	0.208720997501127	0.00868558717174368	0.531287017811546
214.991130582589	0.0487879972322776	0.0259418664760978	0.0660082887437996	0.0333706518866769	0.0285919966407738	0.0444997716280071	214.918128432392	0.0481546897724705	0.0284070897562835	0.0806967512873618	0.0376957752952267	0.0325876923620896	0.0439632685396709	215.001819614754	0.0535505828703367	0.0244612458015382	0.0806899307272329	0.0728333496248705	0.0159773457234537	0.159005947783951	214.94897618	0.0867881965542724	0.0139025396404498	0.154099277363663	0.0527647666609942	0.0276605499453844	0.164247452558794	214.940068638848	0.0628841140552772	0.0258094769045995	0.0898039720012173	0.0385049741988187	0.0179261336093986	0.0657301151080035	214.979257980741	0.0496591939614023	0.0115234414937809	0.366327051944628	0.100793240245804	0.0185495163558637	0.369132471662608	214.938394667702	0.0141376925275226	0.000687079154892869	0.0236347715481325	0.200440812051536	0.00757589101765089	0.527018658387852
215.091195348958	0.0464220151288815	0.0260786296090864	0.0659461202726822	0.0333753307090288	0.0285919966407738	0.0447005423186281	215.018147401189	0.0475959243589212	0.0285512025623151	0.0799721071246914	0.0376957752952267	0.0325876923620896	0.0439632685396709	215.101919040984	0.053299178081419	0.0244755430147632	0.0806899307272329	0.0728333496248705	0.0159773457234537	0.159005947783951	215.049009997778	0.0861151108427444	0.0146990596455911	0.154099277363663	0.0529881986806801	0.0266171887254256	0.164654487115069	215.040139322747	0.0628841140552772	0.0258094769045995	0.0898039720012173	0.038825455769602	0.0192002055079769	0.069533478852139	215.079270401481	0.0496591939614023	0.0115234414937809	0.366327051944628	0.131591514543885	0.0168396986355619	0.369065331452679	215.038526649068	0.0141376925275226	0.000687079154892869	0.0236347715481325	0.185277578006526	0.0109244770178982	0.524015478900935
215.191260115327	0.0459921188772278	0.0260786296090864	0.0659461202726822	0.0333818246902625	0.0285919966407738	0.0447005423186281	215.118166369985	0.0474042957026332	0.0284070897562835	0.0823407175002781	0.0376957752952267	0.0325876923620896	0.0439632685396709	215.202018467213	0.053239054442915	0.0244612458015382	0.0804007356833037	0.0728333496248705	0.0159773457234537	0.159005947783951	215.149043815556	0.0861151108427444	0.0146990596455911	0.153137994173449	0.0530786346501966	0.0241865249352416	0.164654487115069	215.140210006647	0.0627339473543882	0.0272359661197478	0.0903559513819521	0.0391102898640995	0.0192002055079769	0.0699855586946976	215.179282822222	0.0497395553047528	0.0115234414937809	0.382334537726763	0.175596286956634	0.0173195430895648	0.369065331452679	215.138658630435	0.0141376925275226	0.000687079154892869	0.0236347715481325	0.122513679078299	0.00757589101765089	0.48990636398332
215.291324881696	0.0431132922864412	0.0261047102588771	0.0659461202726822	0.0333866070164358	0.0285919966407738	0.0447390524982721	215.218185338782	0.0474995539538759	0.0284070897562835	0.0875885213037346	0.0376957752952267	0.0325876923620896	0.0439632685396709	215.302117893443	0.0530234038074001	0.0244612458015382	0.0804007356833037	0.0729488734783006	0.0159773457234537	0.159005947783951	215.249077633333	0.0859078281028255	0.0146990596455911	0.150589495844918	0.0531941316242163	0.0256470814093868	0.170151112113231	215.240280690547	0.0627339473543882	0.0272359661197478	0.0903559513819521	0.0391735853395701	0.0192002055079769	0.0704827006506758	215.279295242963	0.049150853339003	0.0115234414937809	0.393740490309217	0.17884903008383	0.0173195430895648	0.367637017565902	215.238790611801	0.0141376925275226	0.000687079154892869	0.0236347715481325	0.103255521878921	0.0061560317307094	0.48990636398332
215.391389648065	0.0415888154135224	0.0261047102588771	0.0659461202726822	0.033398239159273	0.0285919966407738	0.0447390524982721	215.318204307578	0.0474042957026332	0.0284070897562835	0.0881500348469779	0.0376957752952267	0.0325876923620896	0.0439632685396709	215.402217319672	0.0526269935112552	0.0249094069844284	0.0803460007811418	0.0730292442005473	0.0159773457234537	0.159005947783951	215.349111451111	0.0857091009275032	0.0181218838468464	0.151976219002436	0.058908831563851	0.0331627709808673	0.241942006734441	215.340351374446	0.0627339473543882	0.0272359661197478	0.0903559513819521	0.0392992443200216	0.0192002055079769	0.0711938856904348	215.379307663704	0.049150853339003	0.0115234414937809	0.393740490309217	0.17951438915695	0.0173195430895648	0.367637017565902	215.338922593168	0.0141376925275226	0.000687079154892869	0.0236347715481325	0.0788540994005018	0.00757589101765089	0.477006837911005
215.491454414434	0.0404360088396043	0.0261373863851676	0.0659409217189897	0.0334276687703838	0.0278815981957444	0.0442731482341994	215.418223276374	0.0472341282994782	0.0287519010141018	0.0896614198628271	0.0376980398209263	0.0325876923620896	0.0439632685396709	215.502316745902	0.052406925244799	0.0252192826525484	0.0803460007811418	0.0682195885412764	0.018514495644375	0.10407757528125	215.449145268889	0.0854787926778019	0.0146990596455911	0.147268925244127	0.0589508623637423	0.0331627709808673	0.241942006734441	215.440422058346	0.0627339473543882	0.0272359661197478	0.0903559513819521	0.0396794682572884	0.0179261336093986	0.0708524865516636	215.479320084444	0.049150853339003	0.0115234414937809	0.39536957534753	0.187597711100277	0.0173195430895648	0.365043159276584	215.439054574534	0.0141376925275226	0.000687079154892869	0.0236347715481325	0.0641424890955927	0.00757589101765089	0.477006837911005
215.591519180804	0.0402294749448159	0.0260786296090864	0.0657904160282053	0.0334276687703838	0.0278815981957444	0.0442731482341994	215.518242245171	0.0471994637805316	0.0312186398398731	0.0948585645910581	0.0377004082678295	0.0326190122861284	0.0439632685396709	215.602416172131	0.0521657579668318	0.0242149671312204	0.0789544274281842	0.0685629580772595	0.018514495644375	0.10379431937134	215.549179086667	0.0852334099017753	0.0146990596455911	0.145409898847969	0.0593518810307041	0.0331627709808673	0.241942006734441	215.540492742245	0.0627339473543882	0.0272359661197478	0.0903559513819521	0.0398278147470985	0.0173821037008213	0.0711938856904348	215.579332505185	0.049150853339003	0.0115234414937809	0.39536957534753	0.183794525443008	0.0191277198962521	0.365043159276584	215.539186555901	0.0141376925275226	0.000687079154892869	0.0236347715481325	0.0568298994875625	0.00757589101765089	0.477006837911005
215.691583947173	0.0373225405191705	0.0245604352517359	0.0670262174212857	0.0337107626031594	0.0264428934460113	0.0514744695051081	215.618261213967	0.0469493020142796	0.0284070897562835	0.0928587799490705	0.0377004082678295	0.0326190122861284	0.0439632685396709	215.702515598361	0.0520356600850752	0.0242149671312204	0.0789544274281842	0.0733521143152053	0.0194309426181578	0.151255594769194	215.649212904444	0.0846488621600939	0.0181218838468464	0.147268925244127	0.0602043689520327	0.028341049447965	0.247056505753196	215.640563426145	0.0627339473543882	0.0272359661197478	0.0903559513819521	0.0400908137308787	0.0192002055079769	0.073829126204953	215.679344925926	0.049150853339003	0.0115234414937809	0.39536957534753	0.181179473656998	0.0197621079000691	0.365043159276584	215.639318537267	0.0141376925275226	0.000687079154892869	0.0236347715481325	0.0537330573979536	0.00589054220837969	0.475364024173576
215.791648713542	0.0349190387326618	0.0202799498866162	0.0660082887437996	0.0342191580665259	0.0282856498231004	0.0674559527457969	215.718280182764	0.0466400902072499	0.0287519010141018	0.092707986508742	0.0377107794548697	0.0326190122861284	0.0439632685396709	215.80261502459	0.0516771888895936	0.0242149671312204	0.0786949203289772	0.0740826970036338	0.0186649935689981	0.153270835424994	215.749246722222	0.084500966064455	0.0181218838468464	0.147268925244127	0.0744260538029106	0.0319266848345312	0.293636109459624	215.740634110044	0.0632094840135196	0.0280152852438413	0.0936890058299791	0.0412353815638701	0.0128350795859335	0.132313478731098	215.779357346667	0.0489889656140313	0.0115234414937809	0.39536957534753	0.176553313136861	0.0140904775987309	0.351914961629415	215.739450518634	0.0141763306928694	0.000687079154892869	0.0236347715481325	0.0519017780797033	0.00589054220837969	0.475364024173576
215.891713479911	0.0343996882304307	0.0183840593905248	0.0645665495249825	0.0344242392657314	0.0287604653328522	0.0694231643763243	215.81829915156	0.0466233580838403	0.0299916843246917	0.0928587799490705	0.0377107794548697	0.0326190122861284	0.0439632685396709	215.90271445082	0.0507576155476982	0.0242149671312204	0.0785739548467812	0.0745602395022856	0.018860450701649	0.15918923130816	215.84928054	0.0858052292374132	0.0181218838468464	0.154590671428691	0.0952470932303566	0.0319266848345312	0.319280479042649	215.840704793944	0.064528130799013	0.022698606920948	0.293994179987364	0.0469326934648918	0.0205573939612099	0.20967849406771	215.879369767407	0.0485592909322055	0.0115234414937809	0.39536957534753	0.163297181181032	0.0173195430895648	0.336880980764287	215.8395825	0.0141947658516027	0.000687079154892869	0.0236934535858282	0.0484366016702615	0.00589054220837969	0.475364024173576
215.99177824628	0.0343996882304307	0.0183840593905248	0.0645665495249825	0.034623593207585	0.0286242477986818	0.0696411965030976	215.918318120357	0.0465878162458645	0.0299916843246917	0.0928587799490705	0.0377067598483751	0.0325876923620896	0.0439632685396709	216.002813877049	0.050266901377676	0.0242979605005495	0.0784734231365274	0.0740889436099971	0.0104134928326954	0.151255594769194	215.949314357778	0.0871509180924182	0.0146990596455911	0.157623928356093	0.178946581726593	0.0412648343685228	0.380584980199278	215.940775477843	0.064528130799013	0.022698606920948	0.293994179987364	0.0505454389594416	0.0203322706100796	0.20967849406771	215.979382188148	0.0481863722677097	0.0113058800707543	0.39536957534753	0.153925528764756	0.0191277198962521	0.336467034210146	215.939714481366	0.0141947658516027	0.000687079154892869	0.0236934535858282	0.04622903568119	0.00589054220837969	0.475364024173576
216.091843012649	0.0341136129273602	0.018146967484473	0.0642729217517817	0.0350401763347055	0.0288968283160932	0.0696411965030976	216.018337089153	0.046612502750164	0.0309076722509616	0.0948585645910581	0.0377067598483751	0.0325876923620896	0.0440347058603599	216.102913303279	0.0499819372525481	0.0230247226656911	0.0765957970369678	0.073830569746014	0.00993726894700627	0.151255594769194	216.049348175556	0.0891384754586762	0.0146990596455911	0.166069754743734	0.203110147742166	0.0417096596376609	0.382401361739714	216.040846161743	0.0686861462872528	0.0211537908685971	0.335442943704635	0.0535169544837665	0.0203322706100796	0.20967849406771	216.079394608889	0.0481025514404753	0.0113058800707543	0.39536957534753	0.0907099433429665	0.0173195430895648	0.317392907281875	216.039846462733	0.0142389624633481	0.000557593612780644	0.0236347715481325	0.043955955699028	0.00589054220837969	0.475364024173576
216.191907779018	0.0341136129273602	0.018146967484473	0.0642729217517817	0.0351310418910028	0.0288968283160932	0.0694231643763243	216.118356057949	0.0465502660062954	0.0282459318310621	0.0920844336390976	0.0377067598483751	0.0325876923620896	0.0440347058603599	216.203012729508	0.0484541631216255	0.0237063399948732	0.0764030691013918	0.0725164530259595	0.00930787080884231	0.150962494568292	216.149381993333	0.0901927611548974	0.0328806795348817	0.195443963762065	0.217997865790296	0.0417096596376609	0.385876602013051	216.140916845643	0.0686922025476205	0.0211537908685971	0.335442943704635	0.114202367306946	0.0249948555641307	0.220452253609589	216.17940702963	0.0478601581239004	0.0113058800707543	0.39536957534753	0.0696339771717194	0.0191277198962521	0.296070176696384	216.139978444099	0.0142389624633481	0.000557593612780644	0.0236347715481325	0.0425885264129175	0.0061560317307094	0.465320636892052
216.291972545387	0.0335883155198012	0.0179524494449726	0.0637856874040475	0.03516220684139	0.0288968283160932	0.0694231643763243	216.218375026746	0.045981089690114	0.0277508090172858	0.0875885213037346	0.0377067598483751	0.0325876923620896	0.0440347058603599	216.303112155738	0.0472623156252563	0.0232179924566031	0.073837371400096	0.0725818605357104	0.00930787080884231	0.150962494568292	216.249415811111	0.0913698682085502	0.0328806795348817	0.195453071032136	0.231376706611322	0.0421635209024909	0.391084499111426	216.240987529542	0.0753980026554244	0.0272359661197478	0.348637367364977	0.129509941437064	0.0256333922687644	0.220452253609589	216.27941945037	0.0476895895594644	0.0113058800707543	0.39536957534753	0.0649251982920758	0.0173195430895648	0.292297443107197	216.240110425466	0.0142389624633481	0.000557593612780644	0.0236347715481325	0.0422226767915911	0.00589054220837969	0.460465123953524
216.392037311756	0.0330205678633326	0.0183571084169484	0.0637856874040475	0.0351772323543548	0.0288968283160932	0.0694231643763243	216.318393995542	0.0456781571903414	0.0260999530190423	0.0777880625908125	0.0377067598483751	0.0325876923620896	0.0440347058603599	216.403211581967	0.0459196359655882	0.0232179924566031	0.0706613163148414	0.0723231242993277	0.00930787080884231	0.150962494568292	216.349449628889	0.0919732572139037	0.0381180270265782	0.199771798256283	0.240443635587183	0.0480716758623414	0.397625282795567	216.341058213442	0.0754205499982764	0.0272359661197478	0.348637367364977	0.135198982365437	0.0358928670952979	0.220452253609589	216.379431871111	0.0476028985138937	0.0113058800707543	0.39536957534753	0.0961170315203314	0.0180774460299361	0.350865159523219	216.340242406832	0.0142949673345472	0.000557593612780644	0.0236347715481325	0.0406641726262213	0.00589054220837969	0.241590028505352
216.492102078125	0.0328379009666849	0.0183571084169484	0.0631888774086473	0.0351819090606148	0.0288968283160932	0.0694231643763243	216.418412964339	0.0455885828764022	0.0265510530539768	0.0623142152050208	0.0377067598483751	0.0325876923620896	0.0440347058603599	216.503311008197	0.0445165832240359	0.0241650004068567	0.0691080993695099	0.0717796436194554	0.00930787080884231	0.150962494568292	216.449483446667	0.0934156722501127	0.0381180270265782	0.198138416069731	0.251033442285387	0.0497493035049567	0.395597691775044	216.441128897341	0.0755041986442303	0.0272359661197478	0.348637367364977	0.136657333366332	0.0363853152400478	0.220452253609589	216.479444291852	0.0427967992127362	0.0113058800707543	0.0950829840790857	0.0691729082881281	0.0112156800839057	0.345497539713779	216.440374388199	0.0143139187695541	0.000557593612780644	0.0236934535858282	0.0406131757150156	0.00589054220837969	0.223196883205471
216.592166844494	0.0328379009666849	0.0183571084169484	0.0631888774086473	0.0351976768335002	0.0288968283160932	0.0694231643763243	216.518431933135	0.0451982998570396	0.0296655066586207	0.0623142152050208	0.0377107794548697	0.0325876923620896	0.0440347058603599	216.603410434426	0.0435813567695696	0.0241650004068567	0.0651339480920524	0.0717796436194554	0.00930787080884231	0.150962494568292	216.549517264444	0.0938742099429386	0.0381180270265782	0.199354774903881	0.25402218991382	0.0550308834400211	0.398269449185945	216.541199581241	0.0755041986442303	0.0272359661197478	0.348637367364977	0.137947764508703	0.036853161331379	0.220452253609589	216.579456712593	0.0427967992127362	0.0113058800707543	0.0950829840790857	0.0623595590694032	0.0118261450945109	0.345762783757013	216.540506369565	0.0143541869660539	0.000864190135274329	0.0241135399525635	0.040444310425798	0.00589054220837969	0.21178683213205
216.692231610863	0.0325192676114825	0.0183079630156459	0.0631888774086473	0.0349665145401307	0.00872948708625439	0.0705711757482176	216.618450901932	0.0447230789675227	0.0298176066754201	0.0592034050486687	0.0377107794548697	0.0325876923620896	0.0440347058603599	216.703509860656	0.0434674810379997	0.0232179924566031	0.0651339480920524	0.0612933093960183	0.00413684694538045	0.103285624418619	216.649551082222	0.0937891046406411	0.0383827646233137	0.203980875667521	0.255621544590615	0.103074029523906	0.438439165111986	216.64127026514	0.0755041986442303	0.0272359661197478	0.348637367364977	0.139075229876103	0.037024309174818	0.220452253609589	216.679469133333	0.0427967992127362	0.0113058800707543	0.0950829840790857	0.0746131349162601	0.0112156800839057	0.379739466522089	216.640638350932	0.0143892915758002	0.000757251223432574	0.0240439748660009	0.0399945707857153	0.00589054220837969	0.154986771101
216.792296377232	0.0324120602122264	0.0179524494449726	0.0631875552535204	0.0341164937996371	0.00636940145900686	0.0653839970949381	216.718469870728	0.0446233495789266	0.0299916843246917	0.0592034050486687	0.0377040521150191	0.0325876923620896	0.0442497313358476	216.803609286885	0.0436451310414647	0.0208961780839099	0.0661150092611548	0.0593642450585313	0.00413684694538045	0.103064956394306	216.7495849	0.0945085761769839	0.035752952073081	0.210282305654362	0.255621544590615	0.105792685332129	0.438439165111986	216.74134094904	0.0763865425495221	0.0272359661197478	0.348637367364977	0.13999126834901	0.036853161331379	0.222064628730094	216.779481554074	0.0427047656032263	0.0113058800707543	0.0950829840790857	0.0629438220726327	0.0112156800839057	0.379739466522089	216.740770332298	0.0143892915758002	0.000757251223432574	0.0240439748660009	0.0397862215368575	0.00589054220837969	0.123319113265121
216.892361143601	0.0321988085573885	0.0179524494449726	0.0637856874040475	0.0341164937996371	0.00636940145900686	0.0653839970949381	216.818488839524	0.0445955952730914	0.0298176066754201	0.0592034050486687	0.0374267833321682	0.0136106294881801	0.0449360606183932	216.903708713115	0.0437673123911606	0.0217050741530911	0.0694868521706722	0.0242452025794525	0.00413684694538045	0.0960483801517266	216.849618717778	0.0945085761769839	0.0239369496445665	0.211229212280055	0.255444918718756	0.052518503632334	0.398269449185945	216.841411632939	0.179090280825553	0.0288192651814992	0.359871577318826	0.135631689734207	0.0190925204661912	0.220452253609589	216.879493974815	0.0427047656032263	0.0113058800707543	0.0950829840790857	0.0615766303166252	0.0112156800839057	0.379739466522089	216.840902313665	0.0143892915758002	0.000757251223432574	0.0240439748660009	0.0393499822858766	0.00787068793960668	0.112706784221545
216.99242590997	0.0319619792932533	0.0179524494449726	0.065932138047829	0.0340166141638971	0.00636940145900686	0.0653839970949381	216.918507808321	0.0441713154432524	0.0276429139029683	0.059302158044786	0.0370853144920752	0.00794175592653964	0.0439632685396709	217.003808139344	0.0438113969816233	0.0204627351875559	0.0705959022198575	0.0199661584893766	0.00401580459164036	0.0891977522554388	216.949652535556	0.0936439050165681	0.0245307098482417	0.225825013729131	0.229456016341277	0.0150756998459799	0.387764093984003	216.941482316839	0.0762522151550085	0.0258094769045995	0.351417819592423	0.130290782054746	0.00555505547140626	0.212942344367194	216.979506395556	0.0427047656032263	0.0113058800707543	0.0950829840790857	0.0615162748579529	0.0112156800839057	0.379739466522089	216.941034295031	0.0144118894467438	0.000725091002733771	0.0240439748660009	0.0390457869609922	0.00589054220837969	0.103726111615707
217.092490676339	0.0317987857071804	0.0113077046390556	0.0591154052285687	0.0315877635029408	0.00466499791546876	0.0596098417670019	217.018526777117	0.0441413719707417	0.0263920986321927	0.0585736947606325	0.0360777666599141	0.00784722689525817	0.0443742973606065	217.103907565574	0.0439267071277595	0.0191229050437758	0.0775336260832129	0.0197667961600192	0.00401580459164036	0.0880629655095077	217.049686353333	0.0919205090744755	0.0239369496445665	0.222712214257977	0.172447251856446	0.0069879041971554	0.381577484953759	217.041553000739	0.0773199340555961	0.0272977711198577	0.351577136308574	0.129171588820023	0.00139771766943468	0.208541196664721	217.079518816296	0.0427047656032263	0.0113058800707543	0.0950829840790857	0.0610897700960715	0.0112156800839057	0.379739466522089	217.041166276398	0.0144118894467438	0.000725091002733771	0.0240439748660009	0.0389993964873542	0.00589054220837969	0.103726111615707
217.192555442708	0.0316516072891148	0.0113077046390556	0.0577562086334715	0.0144940206268225	0.00487227182451054	0.0368183358131239	217.118545745914	0.0435875541526594	0.0257651523848973	0.0599015905770657	0.034966465547594	0.00676905746905592	0.0430123166824039	217.204006991803	0.0440412427700048	0.0179547348734784	0.0837478982396923	0.0192171328683389	0.00424364419090655	0.0837351951252896	217.149720171111	0.0906394661659264	0.0239369496445665	0.221814039031465	0.149908066861158	0.0069879041971554	0.381124441732503	217.141623684638	0.0733190728577751	0.0277181301679954	0.336015458777978	0.128628847117029	0.00139771766943468	0.208541196664721	217.179531237037	0.0426541964666234	0.0113058800707543	0.0950829840790857	0.0533847558042947	0.0112156800839057	0.379739466522089	217.141298257764	0.0144832430033631	0.000687079154892869	0.0240439748660009	0.0389993964873542	0.00589054220837969	0.103726111615707
217.292620209077	0.0311036875405546	0.0108730520857321	0.0547053311169318	0.0144940206268225	0.00487227182451054	0.0368183358131239	217.21856471471	0.0409390512118058	0.0186833722006844	0.0573322137132923	0.0159147398761588	0.000490550583908438	0.0411231885682788	217.304106418033	0.0442126509370241	0.0191229050437758	0.0902642204457539	0.0181543445630179	0.00447891473691108	0.0739371263486734	217.249753988889	0.0893912142873716	0.0212929358019215	0.219531174142261	0.125544148080067	0.0064784350840248	0.37493637767369	217.241694368538	0.0749744578075688	0.0277181301679954	0.336015458777978	0.120209799358759	0.00207035082621472	0.203242364703374	217.279543657778	0.0426541964666234	0.0113058800707543	0.0950829840790857	0.0438486822093846	0.00357403220357124	0.379739466522089	217.24143023913	0.0145784685125322	0.000557593612780644	0.0240439748660009	0.0389993964873542	0.00589054220837969	0.103726111615707
217.392684975446	0.0308486425379853	0.0117246532448359	0.0547053311169318	0.0143010045176037	0.00466499791546876	0.0364581201555753	217.318583683507	0.0407895665974659	0.0186833722006844	0.0571610708231338	0.0158301931563892	0.00106795329270067	0.0415347795620501	217.404205844262	0.0439267071277595	0.0191229050437758	0.0902642204457539	0.0181184619208765	0.00447891473691108	0.0739371263486734	217.349787806667	0.086443069321017	0.0177779960522174	0.211427178221529	0.107328478572698	0.0064784350840248	0.374594176919399	217.341765052437	0.0659604454332637	0.024465103975265	0.314182248317147	0.116601805545523	0.00207035082621472	0.203086241626048	217.379556078519	0.0426048524518815	0.0113058800707543	0.0950829840790857	0.0370677070619964	0.00225088216732594	0.336408148920409	217.341562220497	0.0145784685125322	0.000557593612780644	0.0240439748660009	0.038964521933957	0.00589054220837969	0.10288095505355
217.492749741815	0.0308486425379853	0.0117246532448359	0.0547053311169318	0.0132001690034861	0.00469913449129822	0.0360928738786105	217.418602652303	0.0404004382206113	0.0186833722006844	0.0571610708231338	0.014766845253033	0.000395932270928947	0.0401368342908117	217.504305270492	0.0438113969816233	0.0179547348734784	0.0918266743770374	0.0179134065514481	0.00401580459164036	0.0693980580801722	217.449821624444	0.0851181911237101	0.0177779960522174	0.211427178221529	0.0498056178002965	0.00561163197046252	0.323240146547662	217.441835736337	0.0688584140963302	0.024465103975265	0.31972350626186	0.113123144000871	0.00127631594005682	0.200268780172906	217.479568499259	0.0425642214480521	0.0115234414937809	0.0950829840790857	0.0367203300093415	0.00225088216732594	0.336408148920409	217.441694201863	0.0145784685125322	0.000557593612780644	0.0240439748660009	0.038964521933957	0.00589054220837969	0.10288095505355
217.592814508185	0.030761234991824	0.0117516574443292	0.0544841241672173	0.0113152734990983	0.00530165307644916	0.0164125198384989	217.5186216211	0.0380931766438543	0.0146142139904948	0.0520248687472822	0.0134110040323616	0.000395932270928947	0.0378749476240769	217.604404696721	0.0436869510911106	0.0179547348734784	0.0943903526747286	0.0153707632819774	0.00242244319978103	0.0278723330680255	217.549855442222	0.0820982020696914	0.0161094294963742	0.202921418443578	0.0475435872131718	0.00561163197046252	0.282644898102617	217.541906420236	0.0697975557502229	0.024465103975265	0.31972350626186	0.10557616025939	0.00139771766943468	0.200021435129523	217.57958092	0.0425642214480521	0.0115234414937809	0.0950829840790857	0.0357338759076898	0.00449892981605058	0.326868589365659	217.54182618323	0.0146105659722521	0.000249809180268469	0.0241135399525635	0.0388547945366278	0.00589054220837969	0.10288095505355
217.692879274554	0.0305025710834351	0.0116668188561562	0.0545976699264911	0.0113152734990983	0.00530165307644916	0.0164125198384989	217.618640589896	0.0378950798853637	0.0146401146994727	0.0518882524217627	0.0132992608407354	0.00128747885221123	0.0175445924591599	217.704504122951	0.0432752593086507	0.0179547348734784	0.0918266743770374	0.0153707632819774	0.00242244319978103	0.0278723330680255	217.64988926	0.0798532310070624	0.0145607121432243	0.184621732993328	0.0467311652147145	0.00561163197046252	0.272574164707984	217.641977104136	0.0703972427688489	0.024465103975265	0.31972350626186	0.0683083712961275	0.00207035082621472	0.194150152686361	217.679593340741	0.0425057177882979	0.0115234414937809	0.0950829840790857	0.0356871810337584	0.00449892981605058	0.326868589365659	217.641958164596	0.014642763321396	0.000141534694432746	0.0241135399525635	0.038730868594444	0.00589054220837969	0.10288095505355
217.792944040923	0.0303928981275224	0.0116668188561562	0.0545976699264911	0.0113152734990983	0.00530165307644916	0.0164125198384989	217.718659558692	0.0377858232290011	0.014337618824164	0.0527094488336998	0.0132992608407354	0.00240805653939677	0.0185356817074815	217.80460354918	0.0417246397462864	0.0139443547192781	0.0918266743770374	0.0153707632819774	0.00242244319978103	0.0278723330680255	217.749923077778	0.078135847040018	0.017764130088288	0.184621732993328	0.0405328793014329	0.00561163197046252	0.181350060996085	217.742047788035	0.0634867404907684	0.0231522945022883	0.31972350626186	0.0659903956618076	0.00127631594005682	0.194150152686361	217.779605761481	0.0425057177882979	0.0115234414937809	0.0950829840790857	0.0352837581587818	0.00225088216732594	0.31159724085895	217.742090145963	0.0147407352866535	0.000141534694432746	0.0242509152105893	0.038730868594444	0.00589054220837969	0.10288095505355
217.893008807292	0.0296356256756354	0.0108730520857321	0.0544030473232769	0.0113152734990983	0.00530165307644916	0.0164125198384989	217.818678527489	0.0377129256154585	0.0137873178215461	0.0552325669364929	0.0132992608407354	0.00240805653939677	0.0185356817074815	217.90470297541	0.0400042591860643	0.0115090654780637	0.0876602804637397	0.0153707632819774	0.00242244319978103	0.0278723330680255	217.849956895556	0.0775320832176648	0.015255303261608	0.181209985932778	0.0402436009295227	0.00561163197046252	0.173008422084568	217.842118471935	0.0641736091445259	0.0224899609876118	0.314182248317147	0.0658153027680202	0.00127631594005682	0.195581220386501	217.879618182222	0.0425057177882979	0.0115234414937809	0.0950829840790857	0.0344370710460067	0.00225088216732594	0.295286944019735	217.842222127329	0.0149276574033597	0.000557593612780644	0.0249146172014717	0.038730868594444	0.00589054220837969	0.10288095505355
217.993073573661	0.0294028884087898	0.0105625166242085	0.0538738127999187	0.0113152734990983	0.00530165307644916	0.0164125198384989	217.918697496285	0.0374194816702203	0.0122965495794932	0.0555946876059338	0.0132992608407354	0.00240805653939677	0.0185356817074815	218.004802401639	0.0390106582532053	0.00791587611067408	0.0737785778528898	0.0153707632819774	0.00272769020553169	0.0278723330680255	217.949990713333	0.0691367264403121	0.0149185562234501	0.130682375809335	0.040203145363156	0.00561163197046252	0.170441275061855	217.942189155835	0.064812824982108	0.0231522945022883	0.311295611399862	0.0450423659248153	0.00207035082621472	0.159643460624572	217.979630602963	0.0424936399900096	0.0115234414937809	0.0950829840790857	0.0344370710460067	0.00225088216732594	0.295286944019735	217.942354108696	0.0150029753380877	0.000141534694432746	0.0247723629474055	0.038730868594444	0.00589054220837969	0.10232499224245
218.09313834003	0.0291364315680853	0.0105625166242085	0.0537881786988494	0.0113152734990983	0.00530165307644916	0.0164125198384989	218.018716465082	0.0373088745769957	0.0108870400609505	0.0598850431665168	0.0132992608407354	0.00240805653939677	0.0185356817074815	218.104901827869	0.0362410787475846	0.00723998709370192	0.0691080993695099	0.0153707632819774	0.00272769020553169	0.0278723330680255	218.050024531111	0.0664122238020677	0.0149185562234501	0.139190573597832	0.0400672871420522	0.0060761078990046	0.166868367975416	218.042259839734	0.0656882071940827	0.0224899609876118	0.303242058148674	0.046651145295942	0.00127631594005682	0.160574147945021	218.079643023704	0.0424936399900096	0.0115234414937809	0.0950829840790857	0.0343959483860187	0.00225088216732594	0.295286944019735	218.042486090062	0.015109075014433	0.000687079154892869	0.0258482703234142	0.0388547945366278	0.00600649427485864	0.103726111615707
218.193203106399	0.0288614077973786	0.00954762902627921	0.0524115049517557	0.0113152734990983	0.00530165307644916	0.0164125198384989	218.118735433878	0.0367479385582342	0.0122965495794932	0.0754224311247433	0.0132992608407354	0.00240805653939677	0.0185356817074815	218.205001254098	0.0351103828534132	0.012295832116981	0.0691080993695099	0.0153707632819774	0.00242244319978103	0.0273875537395302	218.150058348889	0.0642858266205681	0.00656930874215571	0.133559734043944	0.0394148419805515	0.00561163197046252	0.148818307897265	218.142330523634	0.0662285262225043	0.0231522945022883	0.29973037506278	0.0454330512481349	0.00127631594005682	0.164212955165359	218.179655444444	0.042474227680698	0.0115234414937809	0.0950829840790857	0.0342381572137889	0.00225088216732594	0.265673911683614	218.142618071429	0.015109075014433	0.000687079154892869	0.0258482703234142	0.038964521933957	0.00589054220837969	0.104523733299641
218.293267872768	0.0279755650497808	0.00876229313913989	0.0491291117274228	0.0113322346352354	0.00530165307644916	0.0164125198384989	218.218754402675	0.0359175859026373	0.0108870400609505	0.0744549238529582	0.0132992608407354	0.00240805653939677	0.0185356817074815	218.305100680328	0.0338568534367524	0.0130242571448476	0.0650376395006161	0.0153707632819774	0.00272769020553169	0.0273875537395302	218.250092166667	0.0627560625502876	0.0070908061517362	0.136693659036223	0.0392299623299443	0.00561163197046252	0.141962956026588	218.242401207533	0.0663410529144737	0.0224899609876118	0.284188756578948	0.0438198114818607	0.00127631594005682	0.164705077705079	218.279667865185	0.042474227680698	0.0115234414937809	0.0950829840790857	0.0342381572137889	0.00225088216732594	0.265673911683614	218.242750052795	0.0151228720175494	0.000725091002733771	0.025991663407142	0.038964521933957	0.00589054220837969	0.104523733299641
218.393332639137	0.0267037837572389	0.00876229313913989	0.0385584086186708	0.0113322346352354	0.00530165307644916	0.0164125198384989	218.318773371471	0.0355013788814553	0.0122965495794932	0.0754224311247433	0.0133751957793989	0.00145801516466377	0.0177502194555473	218.405200106557	0.032576781974779	0.0166455513858109	0.0629926298588466	0.0153707632819774	0.00335093098931075	0.0278723330680255	218.350125984444	0.0607301565697481	0.00723527196068335	0.136693659036223	0.0387923910842653	0.00561163197046252	0.119123805934226	218.342471891433	0.0667838516678856	0.0224899609876118	0.284188756578948	0.0438198114818607	0.00127631594005682	0.169085757481538	218.379680285926	0.042474227680698	0.0115234414937809	0.0950829840790857	0.0314115374285851	0.00635733029156167	0.0720373307239434	218.342882034161	0.0152269801592771	0.000557593612780644	0.026083638982156	0.038964521933957	0.00589054220837969	0.105822794213072
218.493397405506	0.0263529863350451	0.00926124438232144	0.0380535195047357	0.0113322346352354	0.00530165307644916	0.0164125198384989	218.418792340267	0.0351174360402793	0.0122965495794932	0.0754224311247433	0.0133751957793989	0.00145801516466377	0.0177502194555473	218.505299532787	0.0318134259925341	0.0174457969829342	0.0607926588375565	0.0153707632819774	0.00372559876326438	0.0278723330680255	218.450159802222	0.0599780874405156	0.00656930874215571	0.136693659036223	0.0383716404882563	0.00561163197046252	0.0794023709907668	218.442542575332	0.0669751765216562	0.0224899609876118	0.284188756578948	0.0454330512481349	0.00127631594005682	0.169085757481538	218.479692706667	0.042474227680698	0.0115234414937809	0.0950829840790857	0.0314115374285851	0.00635733029156167	0.0720373307239434	218.443014015528	0.0152859806041902	0.000249809180268469	0.026083638982156	0.038964521933957	0.00589054220837969	0.105822794213072
218.593462171875	0.0261235291554702	0.00962515951171572	0.0378617220214706	0.0113322346352354	0.00530165307644916	0.0164125198384989	218.518811309064	0.0346178787902385	0.0122965495794932	0.0754224311247433	0.0133751957793989	0.00145801516466377	0.0177502194555473	218.605398959016	0.031088406398251	0.0165236507108714	0.0584518350293229	0.0153707632819774	0.00372559876326438	0.0278723330680255	218.55019362	0.0582247506217782	0.00505347225007437	0.132816098237599	0.0382104043707684	0.00561163197046252	0.0682402330983722	218.542613259232	0.0562552139692997	0.0224899609876118	0.197042556602435	0.045844582236048	0.00139771766943468	0.16780842756107	218.579705127407	0.042474227680698	0.0115234414937809	0.0950829840790857	0.0314115374285851	0.00635733029156167	0.0720373307239434	218.543145996894	0.0153845905911093	0.000141534694432746	0.026083638982156	0.0389993964873542	0.00589054220837969	0.106230308654027
218.693526938244	0.0258758223385963	0.00994110829753368	0.0378617220214706	0.0113322346352354	0.00530165307644916	0.0164125198384989	218.61883027786	0.0346085617827556	0.0122965495794932	0.0754224311247433	0.0133751957793989	0.00145801516466377	0.0177502194555473	218.705498385246	0.0307479311710628	0.0165236507108714	0.0569840612965112	0.0153707632819774	0.00372559876326438	0.0278723330680255	218.650227437778	0.0552467617208057	0.00505347225007437	0.133559734043944	0.0377793483464772	0.00618520927691056	0.0660822889706243	218.642683943131	0.0562993055319793	0.0224899609876118	0.197042556602435	0.0521740163570441	0.00452429573819894	0.171110297585345	218.679717548148	0.042474227680698	0.0115234414937809	0.0950829840790857	0.0314115374285851	0.00635733029156167	0.0720373307239434	218.643277978261	0.0154235003310705	0.00061212614590481	0.0268290875747424	0.0390224782082139	0.00665985468116794	0.107983377159729
218.793591704613	0.0256970197934839	0.00994110829753368	0.0378617220214706	0.0113462590468518	0.00530165307644916	0.0164125198384989	218.718849246657	0.0344132980912387	0.0122965495794932	0.0754224311247433	0.0134433064376775	0.00240805653939677	0.0184515989458549	218.805597811475	0.0304672880621518	0.0165236507108714	0.0566109806782985	0.0153099755096256	0.00401580459164036	0.0278723330680255	218.750261255556	0.0518228552977656	0.00505347225007437	0.131801195990763	0.0375597425766299	0.0069879041971554	0.0645569791640425	218.742754627031	0.0558269710873519	0.0224899609876118	0.197815402424716	0.0509792335209259	0.00452429573819894	0.170787135697757	218.779729968889	0.0423347096269936	0.0119481008651276	0.0982503511483369	0.0314115374285851	0.00635733029156167	0.0720373307239434	218.743409959627	0.0154583319689309	0.000327214377133078	0.0268290875747424	0.0390224782082139	0.00665985468116794	0.107983377159729
218.893656470982	0.0251393869773584	0.00937996066859532	0.03691158762441	0.0113462590468518	0.00530165307644916	0.0164125198384989	218.818868215453	0.0343025113139133	0.0113168803861379	0.0744549238529582	0.0137664209170553	0.00306943842585099	0.018650023110041	218.905697237705	0.0303314894932382	0.0165236507108714	0.055950712645777	0.0152602123926634	0.00401580459164036	0.0273875537395302	218.850295073333	0.0456098832350924	0.00475963678679521	0.128987388685631	0.0375060610938971	0.00758532494015185	0.0643555853959827	218.842825310931	0.0538183640215938	0.0202941946374241	0.200730033153849	0.0503543106651587	0.00452429573819894	0.169085757481538	218.87974238963	0.0423041874763615	0.0113058800707543	0.0986501450957778	0.0313944834222372	0.00635733029156167	0.0719459579696583	218.843541940994	0.0154897887720734	0.000141534694432746	0.0268290875747424	0.0390869837461161	0.00589054220837969	0.107829885654585
218.993721237351	0.0247880902933784	0.00876229313913989	0.0361828804267357	0.0113462590468518	0.00530165307644916	0.0164125198384989	218.91888718425	0.0341309353961829	0.0108870400609505	0.0744549238529582	0.0137904897750182	0.00440558917226997	0.0196966834812257	219.005796663934	0.0301759210216632	0.0165236507108714	0.055950712645777	0.0152234423442569	0.00413684694538045	0.0272527738475759	218.950328891111	0.0431672918862987	0.00317818103513297	0.125063668184609	0.0375060610938971	0.00758532494015185	0.0643555853959827	218.94289599483	0.0524600111047269	0.0128616692549613	0.197042556602435	0.0495735003731229	0.00452429573819894	0.166875427985003	218.97975481037	0.0422638443288903	0.0119481008651276	0.10085606231294	0.0313944834222372	0.00635733029156167	0.0719459579696583	218.94367392236	0.015512232239866	0.000141534694432746	0.027063865730175	0.0399429928361203	0.00589054220837969	0.129327435600323
219.09378600372	0.024646774193343	0.00915940378506988	0.0361828804267357	0.0113462590468518	0.00530165307644916	0.0164125198384989	219.018906153046	0.0340743212148892	0.0108870400609505	0.0744549238529582	0.0138390943938195	0.00485637193324769	0.019643568074253	219.105896090164	0.0298993307560586	0.0166455513858109	0.055950712645777	0.0152234423442569	0.00372559876326438	0.0265827238592193	219.050362708889	0.0408765370131601	0.00475963678679521	0.123636243071024	0.0375597425766299	0.00758532494015185	0.0643555853959827	219.04296667873	0.0506956599619378	0.0128616692549613	0.197815402424716	0.0491137379868378	0.00452429573819894	0.164705077705079	219.079767231111	0.0422486797782397	0.0113058800707543	0.10204298395404	0.0313716823626493	0.00635733029156167	0.0719459579696583	219.043805903727	0.015512232239866	0.000141534694432746	0.027063865730175	0.0405568768102739	0.00589054220837969	0.196244054263723
219.193850770089	0.0242884366950899	0.00937996066859532	0.0359599614082308	0.0113790213721174	0.00530165307644916	0.0164125198384989	219.118925121842	0.0335327927098062	0.0107153738503716	0.0744549238529582	0.0139318747353362	0.00485637193324769	0.0192232264636142	219.205995516393	0.0296371763769118	0.0165236507108714	0.0555012131264622	0.0152234423442569	0.00401580459164036	0.0265827238592193	219.150396526667	0.0387732037123542	0.00317818103513297	0.11761379985018	0.0375597425766299	0.00758532494015185	0.0643555853959827	219.143037362629	0.0498974646627714	0.00851094182083929	0.187933348641732	0.0486245447681088	0.00452429573819894	0.160899767872924	219.179779651852	0.0421995792043312	0.0113058800707543	0.104178354671718	0.0313716823626493	0.00635733029156167	0.0719459579696583	219.143937885093	0.0155679523521294	0.000249809180268469	0.0279427408474997	0.0420728590960472	0.00589054220837969	0.273833518901975
219.293915536458	0.0240162966346879	0.00937996066859532	0.0353611001538987	0.0113850776654502	0.00531633024880172	0.0164425646579576	219.218944090639	0.0269580360233011	0.00927649942565396	0.0483780443362978	0.0139916916202836	0.00485637193324769	0.018650023110041	219.306094942623	0.0294914545254411	0.0165236507108714	0.054928679722769	0.0150932948476744	0.00413684694538045	0.0265827238592193	219.250430344444	0.0374991774863113	0.00475963678679521	0.113182693592228	0.0375597425766299	0.00778059665283148	0.0643555853959827	219.243108046529	0.0492895969274215	0.00851094182083929	0.1864845269576	0.0477871120649109	0.00573692327572193	0.15970715697986	219.279792072593	0.0420219616526876	0.0115234414937809	0.105048014560594	0.0313296357893849	0.00635733029156167	0.0719459579696583	219.24406986646	0.0156028567282591	0.000141534694432746	0.0279427408474997	0.044269296289846	0.00589054220837969	0.335755434291105
219.393980302827	0.0238215759531466	0.00919073263547447	0.0349294115606721	0.0114140578542278	0.00530165307644916	0.0164425646579576	219.318963059435	0.0266582843501858	0.00927649942565396	0.0483780443362978	0.0141616395543277	0.00528392917062842	0.0186023290424197	219.406194368852	0.0293868338597034	0.0166455513858109	0.0548731681653898	0.0150932948476744	0.00413684694538045	0.0265827238592193	219.350464162222	0.0359568341927104	0.00475963678679521	0.106722926123532	0.0375597425766299	0.00778059665283148	0.0643555853959827	219.343178730428	0.043441136369551	0.0116244911192225	0.14594923804166	0.0472084073277561	0.00726524210241902	0.15970715697986	219.379804493333	0.0419747739128946	0.0115234414937809	0.108814003414865	0.0313296357893849	0.00635733029156167	0.0719459579696583	219.344201847826	0.0156028567282591	0.000141534694432746	0.0279427408474997	0.0457248633467145	0.00589054220837969	0.349783790917912
219.494045069196	0.02363589854327	0.00926124438232144	0.0349086659046515	0.0114201421987121	0.00531633024880172	0.0164425646579576	219.418982028232	0.0262009590137655	0.00908849836627282	0.0485076680823492	0.0142199882671617	0.00556711173669884	0.0186023290424197	219.506293795082	0.0291743198710094	0.0169781822293712	0.054961613777088	0.0150932948476744	0.00424364419090655	0.0265827238592193	219.45049798	0.0353041334013963	0.00505347225007437	0.103599321377543	0.0375597425766299	0.00778059665283148	0.0643555853959827	219.443249414328	0.0424151417812473	0.00973902653667951	0.137698897015186	0.0472084073277561	0.00452429573819894	0.154623274747134	219.479816914074	0.0418998997305561	0.0115234414937809	0.112513327433331	0.0313012874329406	0.00635733029156167	0.0719459579696583	219.444333829193	0.0156028567282591	0.000141534694432746	0.0279427408474997	0.0475591871926775	0.00757589101765089	0.363478461280101
219.594109835565	0.0232191565478615	0.00953454826038697	0.0349294115606721	0.0114272276533103	0.00531633024880172	0.0164425646579576	219.519000997028	0.0259640339042462	0.00908849836627282	0.0485076680823492	0.0143221541645298	0.0059963440011957	0.018650023110041	219.606393221311	0.0288013455256771	0.0165236507108714	0.0536166507542702	0.015063625978368	0.00392522020131239	0.0261465465587871	219.550531797778	0.0340787624997059	0.00505347225007437	0.0942409148794606	0.0375597425766299	0.00778059665283148	0.0643555853959827	219.543320098227	0.0402366423926424	0.0116244911192225	0.0812448529158809	0.0470799473265322	0.00517915036569917	0.152478229493962	219.579829334815	0.0418345509019781	0.0113058800707543	0.112513327433331	0.0313012874329406	0.00824151019233297	0.0736504129541817	219.544465810559	0.0156028567282591	0.000141534694432746	0.0279427408474997	0.0503480996899617	0.00600649427485864	0.364337104785903
219.694174601934	0.0230464677055858	0.0096766451626967	0.0349086659046515	0.0114574405040013	0.00536760412926298	0.0165526970366296	219.619019965825	0.025827005970069	0.00908849836627282	0.0485076680823492	0.0143675845885333	0.00602688994706957	0.0186023290424197	219.706492647541	0.0286581399449978	0.0166737255973247	0.0542255250305822	0.0151538243792571	0.00401580459164036	0.0261465465587871	219.650565615556	0.0326799117053608	0.00415711142783413	0.0896306899594991	0.0375597425766299	0.00789195695267658	0.0643555853959827	219.643390782127	0.0418879365448109	0.00936019736838712	0.287259960306311	0.0463426483917833	0.00674275990143597	0.152478229493962	219.679841755556	0.0418270460353662	0.0104904363059158	0.112300655699849	0.0313012874329406	0.00824151019233297	0.0736504129541817	219.644597791925	0.0156180216309362	0.000141534694432746	0.0281526685522504	0.0562564747720871	0.00600649427485864	0.378866279218614
219.794239368304	0.0230464677055858	0.0096766451626967	0.0349086659046515	0.0115997657900523	0.00536760412926298	0.0165526970366296	219.719038934621	0.0241714609473257	0.00893055810811506	0.0474608739874063	0.0143780918302147	0.00602688994706957	0.0185811032269321	219.80659207377	0.0287463338235985	0.0164528281523569	0.054961613777088	0.0151538243792571	0.00424364419090655	0.0260781129205509	219.750599433333	0.032071769245362	0.00530470588762448	0.0849423521870658	0.0375597425766299	0.00789195695267658	0.0643555853959827	219.743461466027	0.0411031198866898	0.00936019736838712	0.287259960306311	0.0452839650664967	0.00756015046850575	0.152142801116465	219.779854176296	0.0418270460353662	0.00205813806487622	0.119399289762736	0.0313012874329406	0.00824151019233297	0.0736504129541817	219.744729773292	0.0156180216309362	0.000141534694432746	0.0281526685522504	0.0677877369901694	0.00600649427485864	0.394724731803142
219.894304134673	0.0230157250696806	0.00976003681978478	0.0349294115606721	0.011763904304538	0.00536760412926298	0.0165526970366296	219.819057903418	0.0235235320327479	0.00893055810811506	0.0474608739874063	0.0143780918302147	0.00602688994706957	0.0185811032269321	219.9066915	0.029007214835714	0.0105665374115795	0.0561765933170497	0.0149238255977649	0.00413684694538045	0.0255610102326674	219.850633251111	0.0317144357002448	0.00475963678679521	0.0837327968165016	0.0375597425766299	0.00789195695267658	0.0643555853959827	219.843532149926	0.0400770506321089	0.00809783914977042	0.287259960306311	0.0462869127754591	0.00757717141603161	0.152478229493962	219.879866597037	0.0420004078702772	0.000357209136833918	0.182270006258648	0.0313012874329406	0.00824151019233297	0.0736504129541817	219.844861754658	0.0156180216309362	0.000141534694432746	0.0281526685522504	0.0835148987701031	0.00665985468116794	0.410853860853496
219.994368901042	0.0229665400791846	0.00976003681978478	0.0349294115606721	0.0118026126576404	0.00536760412926298	0.0165732746995863	219.919076872214	0.0232016417515565	0.00858399338657829	0.0468707544202384	0.0143780918302147	0.00602688994706957	0.0185811032269321	220.006790926229	0.0291968364912833	0.0105665374115795	0.0831113782704832	0.015063625978368	0.00447891473691108	0.0256957739820035	219.950667068889	0.0317144357002448	0.00475963678679521	0.0837327968165016	0.0375597425766299	0.00789195695267658	0.0643555853959827	219.943602833826	0.0391246414033179	0.00730310239563573	0.287259960306311	0.0470211622032057	0.00878466945492918	0.152201420081459	219.979879017778	0.0420004078702772	0.00253514002973584	0.197421420154589	0.0313012874329406	0.00824151019233297	0.0736504129541817	219.944993736025	0.015620305011901	0.000249809180268469	0.0289274956669081	0.101063702839346	0.00824921302895063	0.431830149343928
220.094433667411	0.0229665400791846	0.00976003681978478	0.0349294115606721	0.0118995886406332	0.00577648746400406	0.0169800974713912	220.01909584101	0.0231777593359279	0.00858399338657829	0.0466957710853611	0.0143780918302147	0.00602688994706957	0.0185811032269321	220.106890352459	0.0292472743874532	0.0115090654780637	0.0897250125690964	0.015063625978368	0.00454506132930207	0.0255610102326674	220.050700886667	0.0317144357002448	0.00475963678679521	0.0837327968165016	0.0375597425766299	0.00789195695267658	0.0643555853959827	220.043673517725	0.0384621083848452	0.00730310239563573	0.287259960306311	0.0473359590274255	0.00517915036569917	0.148087166501903	220.079891438519	0.041793893566397	0.00189520449935231	0.202057546400834	0.0313012874329406	0.00824151019233297	0.0736504129541817	220.045125717391	0.0157134912167737	0.000557593612780644	0.0297792173221858	0.179336699086437	0.00665985468116794	0.472489698737916
220.19449843378	0.0229665400791846	0.00976003681978478	0.0349294115606721	0.0120353847858859	0.00577648746400406	0.0169800974713912	220.119114809807	0.0202727490330322	0.00891450381371487	0.0452900515188529	0.0143893480265179	0.00608836554420695	0.0186023290424197	220.206989778689	0.0293032649656956	0.00949916133537925	0.0928244024854541	0.0151538243792571	0.00462850450020557	0.0255610102326674	220.150734704444	0.0317144357002448	0.00475963678679521	0.0837327968165016	0.0375597425766299	0.00839203783601242	0.0646910890434126	220.143744201625	0.0379682100508556	0.0070504985227254	0.287259960306311	0.0466158153117545	0.00517915036569917	0.146502268751889	220.179903859259	0.0414913181626261	0.00189520449935231	0.208621912108007	0.0353363361507371	0.00691225605224181	0.24993019051423	220.145257698758	0.0157134912167737	0.000557593612780644	0.0297792173221858	0.209214924518526	0.00757589101765089	0.492495737630464
220.294563200149	0.0229015028649016	0.00976003681978478	0.0349294115606721	0.0120533038509751	0.00577648746400406	0.0169800974713912	220.219133778603	0.0196293187643094	0.00870196232942486	0.0443685950264245	0.0143893480265179	0.00608836554420695	0.0186023290424197	220.307089204918	0.0294642678556874	0.0105665374115795	0.100609766011712	0.0154153753558298	0.00462850450020557	0.0255610102326674	220.250768522222	0.0317144357002448	0.00475963678679521	0.0837327968165016	0.0376089951509044	0.00839203783601242	0.0646910890434126	220.243814885524	0.036935378919017	0.00673793346089365	0.287259960306311	0.0457297236255876	0.00633751786633171	0.145126522664416	220.27991628	0.0414913181626261	0.000357209136833918	0.21392461835278	0.0353363361507371	0.00691225605224181	0.24993019051423	220.245389680124	0.0157134912167737	0.000557593612780644	0.0297792173221858	0.224633295876658	0.00665985468116794	0.508594351170532
220.394627966518	0.0229015028649016	0.00976003681978478	0.0349294115606721	0.0122122561869048	0.00576482458118405	0.0169800974713912	220.3191527474	0.0196607240526246	0.00870196232942486	0.0443283828029096	0.0143893480265179	0.00608836554420695	0.0186023290424197	220.407188631148	0.0295989643298475	0.015400264793785	0.110890793051449	0.0154407214854445	0.00462850450020557	0.0254725518108124	220.35080234	0.0317144357002448	0.00475963678679521	0.0837327968165016	0.0376089951509044	0.00839203783601242	0.0646910890434126	220.343885569424	0.0363825506598507	0.00673793346089365	0.287259960306311	0.042809580626701	0.00633751786633171	0.14178120928135	220.379928700741	0.0415178583480347	0.000357209136833918	0.212937149904204	0.0353363361507371	0.00691225605224181	0.24993019051423	220.345521661491	0.0157653916077909	0.000249809180268469	0.0297792173221858	0.240010983165486	0.00665985468116794	0.518035898855324
220.494692732887	0.0229015028649016	0.00976003681978478	0.0349294115606721	0.0122907309479513	0.00577648746400406	0.0169800974713912	220.419171716196	0.0195855777454987	0.00891450381371487	0.0443685950264245	0.0143913598158106	0.00608836554420695	0.0186023290424197	220.507288057377	0.0295779444689508	0.015400264793785	0.110890793051449	0.0154614399789285	0.00462850450020557	0.0253658359492734	220.450836157778	0.0317144357002448	0.00475963678679521	0.0837327968165016	0.0376089951509044	0.00839203783601242	0.0646910890434126	220.443956253323	0.035541315575485	0.00628076660808979	0.287259960306311	0.0410951703344641	0.00633751786633171	0.137747488322912	220.479941121481	0.0410917957442447	0.00018821653261258	0.21392461835278	0.0353363361507371	0.00691225605224181	0.24993019051423	220.445653642857	0.0157710662314632	0.000141534694432746	0.0297792173221858	0.24969635007114	0.00827250214885939	0.524757815078927
220.594757499256	0.0229015028649016	0.00976003681978478	0.0349294115606721	0.0123034533988005	0.00577773104940114	0.0169800974713912	220.519190684993	0.0191626488558177	0.00858399338657829	0.0437162820068207	0.0143913598158106	0.00608836554420695	0.0186023290424197	220.607387483607	0.0295779444689508	0.015400264793785	0.110890793051449	0.0154407214854445	0.00477141717399773	0.0253658359492734	220.550869975556	0.0317144357002448	0.00530470588762448	0.0844261798392967	0.0375597425766299	0.00849260615835157	0.0645569791640425	220.544026937223	0.0351528035179455	0.00592221637028989	0.287259960306311	0.0384701522483057	0.00633751786633171	0.134001531116814	220.579953542222	0.0401391054977154	0.00018821653261258	0.218521465444603	0.0353363361507371	0.00691225605224181	0.24993019051423	220.545785624224	0.0158108766218652	0.000557593612780644	0.030263319195221	0.264239355405005	0.00665985468116794	0.533281741825534
220.694822265625	0.0213011277493078	0.00936727825272706	0.0349086659046515	0.0124582896938948	0.00569091436431425	0.0172567470389065	220.619209653789	0.0190212644477698	0.00891450381371487	0.0438537247208483	0.0143913598158106	0.00608836554420695	0.0186023290424197	220.707486909836	0.0295400932335173	0.0150690830914708	0.110638022313449	0.015943710144418	0.00464369822491697	0.0256993380728333	220.650903793333	0.0317144357002448	0.00530470588762448	0.0844261798392967	0.0375060610938971	0.00839203783601242	0.0643555853959827	220.644097621123	0.0343937131054752	0.00592221637028989	0.287259960306311	0.0341345134278799	0.0041229327133904	0.11668146111597	220.679965962963	0.0399071013573319	0.00018821653261258	0.225347667895194	0.0353363361507371	0.00691225605224181	0.24993019051423	220.64591760559	0.0159236434647643	0.000249809180268469	0.030263319195221	0.277752222429346	0.00757589101765089	0.542442504425307
220.794887031994	0.0203981635155663	0.00825952168105018	0.0337441068567913	0.0126153929844194	0.00536760412926298	0.0175408066810706	220.719228622585	0.0186894745163036	0.00891450381371487	0.0438537247208483	0.0143948198382865	0.00608836554420695	0.0186023290424197	220.807586336066	0.0292683518112294	0.0150690830914708	0.112617863729381	0.0166428832886478	0.00392522020131239	0.030148509224695	220.750937611111	0.0317144357002448	0.00530470588762448	0.0844261798392967	0.0375060610938971	0.00839203783601242	0.0643555853959827	220.744168305022	0.0328498048613346	0.00794670199848314	0.0737405681323618	0.0333245482515209	0.00492429517116791	0.114694544461578	220.779978383704	0.0416158542022567	0.000357209136833918	0.232944126849323	0.0351338469415213	0.00507206162148131	0.24993019051423	220.746049586957	0.0160267984519404	0.000141534694432746	0.0325487969638865	0.294650349170876	0.00665985468116794	0.547278600644657
220.894951798363	0.0191494969273547	0.00827891423334801	0.0336597339933722	0.0127257938600532	0.00576482458118405	0.0181856432742099	220.819247591382	0.0178627304147142	0.00805441529855498	0.0436741525764568	0.0144653341014227	0.0059963440011957	0.0187302014171169	220.907685762295	0.0290616213555294	0.0150690830914708	0.113325355380826	0.0171378809207053	0.00392522020131239	0.0513377614439547	220.850971428889	0.0317144357002448	0.00530470588762448	0.0844261798392967	0.0375060610938971	0.00839203783601242	0.0643555853959827	220.844238988922	0.032897810291143	0.00794670199848314	0.0740316947434632	0.032909588234447	0.00492429517116791	0.113600559910383	220.879990804444	0.043721080090226	0.00018821653261258	0.239917471287197	0.0356437233558815	0.00133677888140238	0.24993019051423	220.846181568323	0.0160267984519404	0.000141534694432746	0.0325487969638865	0.299602742817647	0.00665985468116794	0.554869836444581
220.995016564732	0.0183251852346793	0.00830032520501491	0.0333298904500544	0.0128373649254691	0.00569224009993198	0.0183506614958882	220.919266560178	0.0175189210400987	0.00805441529855498	0.0436741525764568	0.0145178403485156	0.00604693954705566	0.0190018023284573	221.007785188525	0.0288300316986187	0.00769464373292659	0.106625177604016	0.0176763237278264	0.00447891473691108	0.0607101848714828	220.951005246667	0.0313015188357895	0.00505347225007437	0.0832935544234288	0.0379334656037205	0.00778059665283148	0.0643555853959827	220.944309672821	0.0330048370745383	0.00802022624882516	0.0748956205451689	0.0327339564586263	0.00492429517116791	0.113198707840552	220.980003225185	0.0455473773409682	0.00018821653261258	0.239917471287197	0.0354576639262985	0.00133677888140238	0.24993019051423	220.946313549689	0.0160267984519404	0.000141534694432746	0.0325487969638865	0.301322158826418	0.00665985468116794	0.570296759184115
221.095081331101	0.0167986253392272	0.00825952168105018	0.0330234180218668	0.012873223783454	0.00569224009993198	0.018486138511701	221.019285528975	0.0169615628384176	0.00736924789378581	0.0426525511462909	0.0145355310166644	0.00602688994706957	0.0190018023284573	221.107884614754	0.0286765597909027	0.0129335394480996	0.11171749829465	0.0181184619208765	0.00401580459164036	0.063204964820035	221.051039064444	0.030586941733231	0.00475963678679521	0.0822263082408717	0.0382104043707684	0.00778059665283148	0.0645276916110216	221.044380356721	0.0333463137719916	0.00794670199848314	0.0751956205323527	0.0321276000402595	0.00492429517116791	0.112904322625469	221.080015645926	0.0460269781247063	0.00018821653261258	0.245414862086747	0.0352837581587818	0.00378028376718963	0.256129041154818	221.046445531056	0.016067967748991	0.000141534694432746	0.0354188385914746	0.303692068987126	0.00655367529084974	0.570296759184115
221.19514609747	0.0163847565438001	0.00806425786365342	0.0327132359096875	0.0129737390493073	0.00577773104940114	0.0186293399332731	221.119304497771	0.016683265051326	0.00736924789378581	0.0422140387786125	0.014586897537948	0.00608836554420695	0.0191415715766683	221.207984040984	0.0284010087586287	0.00553198739413347	0.104287957368669	0.01857231069947	0.00447891473691108	0.0656058123150305	221.151072882222	0.0305197377968921	0.00530470588762448	0.0813679187110873	0.0383716404882563	0.00725840110164369	0.0643555853959827	221.14445104062	0.0334424086610271	0.00794670199848314	0.0752775823085539	0.0312075367782588	0.00365383349187655	0.108925844851099	221.180028066667	0.0459168598905219	0.000806446013385987	0.245014668741619	0.035061271597573	0.00378028376718963	0.256129041154818	221.146577512422	0.0161391245448008	0.000249809180268469	0.0378807394946728	0.303692068987126	0.00655367529084974	0.585424907467048
221.295210863839	0.0148372870229696	0.00769572439216682	0.0308630614166384	0.0131074044858748	0.00579417085950767	0.0191015700874072	221.219323466568	0.0162604229045839	0.00676405690730976	0.0410398474710087	0.0146413915136852	0.00604693954705566	0.0192232264636142	221.308083467213	0.0281586461224564	0.00769464373292659	0.107041932840834	0.0188608069765819	0.00392522020131239	0.0664061778526741	221.2511067	0.0303134735068614	0.00605054769196286	0.0813679187110873	0.0386541964813811	0.0069879041971554	0.0643555853959827	221.24452172452	0.0334424086610271	0.00794670199848314	0.0752775823085539	0.0301825278590788	0.00492429517116791	0.108478731863881	221.280040487407	0.0461728419909476	0.00018821653261258	0.251683983673056	0.0351219590584367	0.00133677888140238	0.243984585183024	221.246709493789	0.0161391245448008	0.000249809180268469	0.0378807394946728	0.303692068987126	0.00655367529084974	0.587211857278214
221.395275630208	0.0142229662104691	0.00761349556403846	0.0296069312553166	0.0131282423242918	0.00579417085950767	0.0192141469258899	221.319342435364	0.0157345919202274	0.00642806547011225	0.0399165748640148	0.0146731904826523	0.00602688994706957	0.0193024852637447	221.408182893443	0.0255730464939978	0.00793783853425101	0.0523220271430792	0.0190906963312072	0.00392522020131239	0.0671297517888991	221.351140517778	0.0298020380120442	0.00475963678679521	0.0780429393257163	0.0387923910842653	0.0069879041971554	0.0645276916110216	221.344592408419	0.0335579567037234	0.0070504985227254	0.0748956205451689	0.0299321387834449	0.00627546676670963	0.108817211951813	221.380052908148	0.0457005593918975	0.00018821653261258	0.254251719010882	0.0328406460826608	0.00131507024172144	0.20511167227	221.346841475155	0.0162736448411217	0.000249809180268469	0.0397479123316363	0.300548612822339	0.00293842223156865	0.587211857278214
221.495340396577	0.013888204968659	0.00769572439216682	0.0283876175539462	0.0131795700823386	0.00579588063223158	0.0193040833070688	221.41936140416	0.0152763959577287	0.00679799908668844	0.0399165748640148	0.0147523233214697	0.00604693954705566	0.0194666780430082	221.508282319672	0.0253352861127657	0.00526004486305295	0.0482026235493843	0.0193529608748275	0.00454506132930207	0.0691141045414208	221.451174335556	0.0295602398297503	0.00543547710694889	0.0780429393257163	0.039101441875671	0.00725840110164369	0.0651311397847821	221.444663092319	0.0335718657853003	0.00794670199848314	0.0751956205323527	0.0295831038045129	0.00492429517116791	0.106457086486946	221.480065328889	0.0436011525179116	0.00018821653261258	0.2520663812348	0.0305489670844077	0.000201407712176093	0.157287321315953	221.446973456522	0.0162958604792622	0.000249809180268469	0.0403700499209536	0.301671261512651	0.00293842223156865	0.586623369417582
221.595405162946	0.0136615982745082	0.00776553106828434	0.0278818196565509	0.0132415811272817	0.0060534976795017	0.0197409247854374	221.519380372957	0.0148977768868575	0.00529996602684237	0.034604223203652	0.0147807785327286	0.00608836554420695	0.0196479812225654	221.608381745902	0.0249456843139697	0.00563012123485294	0.0475752916406891	0.019483295060347	0.00454506132930207	0.0691141045414208	221.551208153333	0.0293282692302445	0.00629924884648289	0.0779588054497873	0.0395370613855713	0.00712037757681187	0.0651311397847821	221.544733776219	0.0335837522160327	0.00794670199848314	0.0748956205451689	0.0292180707767885	0.00492429517116791	0.106141304266616	221.58007774963	0.0407919794475505	0.00018821653261258	0.250342933235256	0.0303247876248827	0.00110072436995522	0.162121822952062	221.547105437888	0.0164010600665976	0.000249809180268469	0.041855855817302	0.290601578898949	0.0024911437532491	0.584191467841943
221.695469929315	0.0136615982745082	0.00776553106828434	0.0278818196565509	0.0134071586923553	0.00587188787223833	0.0197530666219762	221.619399341753	0.0144425213339088	0.00494396094114881	0.0304525380428251	0.0148587746802326	0.0059963440011957	0.0196966834812257	221.708481172131	0.0248691287722374	0.0060187395612263	0.047684939583557	0.0196803276586183	0.00447891473691108	0.0691141045414208	221.651241971111	0.0291509568767594	0.00505347225007437	0.0752378661115477	0.0395762440405302	0.0069879041971554	0.0655022636546127	221.644804460118	0.0336210030648791	0.00794670199848314	0.0751956205323527	0.0290257536774428	0.00365383349187655	0.103653801046928	221.68009017037	0.0380311662914476	0.00018821653261258	0.245414862086747	0.0303247876248827	0.00110072436995522	0.170344008074913	221.647237419255	0.0164026488462726	0.000249809180268469	0.041855855817302	0.251380277286102	0.0006944977224389	0.543881692693102
221.795534695685	0.0135327701283713	0.00776553106828434	0.0278818196565509	0.0135261083642809	0.00601620494802142	0.0203071984033705	221.71941831055	0.014384296366004	0.00494396094114881	0.0304525380428251	0.0148836993329882	0.00589440936608825	0.0196966834812257	221.808580598361	0.0248253800018782	0.0060187395612263	0.0475752916406891	0.0197114385026433	0.00447891473691108	0.0691141045414208	221.751275788889	0.028982308947478	0.00629924884648289	0.0748360527800215	0.0398300278893886	0.00725840110164369	0.0660822889706243	221.744875144018	0.0339158799003611	0.00797908386477743	0.0782169085860073	0.0289874651429837	0.0041229327133904	0.103807299708122	221.780102591111	0.0344217512163079	0.000806446013385987	0.245414862086747	0.030766243713001	0.000201407712176093	0.178657015484189	221.747369400621	0.016490189657409	0.000249809180268469	0.0429503933716329	0.240010983165486	0.0006944977224389	0.533281741825534
221.895599462054	0.0135094206099348	0.00776553106828434	0.0278818196565509	0.0136855944564873	0.00598254044965382	0.020430306064045	221.819437279346	0.014384296366004	0.00494396094114881	0.0304525380428251	0.0149012893947528	0.00604693954705566	0.019953168919374	221.90868002459	0.0247223418595372	0.00623560328519072	0.047684939583557	0.0197392777498096	0.00447891473691108	0.0691141045414208	221.851309606667	0.0287986291655179	0.00762567565625649	0.0747788276830857	0.0398526089194877	0.00725840110164369	0.0661793665241181	221.844945827917	0.0353474950155083	0.00443453271428304	0.11981931577243	0.0395858299985843	0.0041229327133904	0.186453623327873	221.880115011852	0.0335773062444864	0.000806446013385987	0.245414862086747	0.0309512631685349	0.000201407712176093	0.181213906358466	221.847501381988	0.0165345009638769	0.000249809180268469	0.0432431400446457	0.225215315109509	0.0006944977224389	0.525275008920731
221.995664228423	0.0134753230220496	0.00776553106828434	0.0278818196565509	0.0137892629467723	0.00601620494802142	0.0205491116374964	221.919456248143	0.014384296366004	0.00529996602684237	0.0314569939398927	0.0149268991957513	0.0059963440011957	0.019953168919374	222.00877945082	0.0247104584675576	0.00623560328519072	0.047684939583557	0.0197363508607147	0.00447891473691108	0.0691141045414208	221.951343424444	0.0287986291655179	0.00762567565625649	0.0747788276830857	0.0398526089194877	0.00725840110164369	0.0661793665241181	221.945016511817	0.0374144879241363	0.00549856809624106	0.144206363237223	0.0405831428285895	0.00365383349187655	0.186453623327873	221.980127432593	0.0326439676580816	0.00018821653261258	0.242498973696343	0.0327913619652669	0.000201407712176093	0.303430875001488	221.947633363354	0.0165476651451424	0.000327214377133078	0.0436564543666559	0.225215315109509	0.0006944977224389	0.518243218225927
222.095728994792	0.013446049153261	0.00769572439216682	0.02778603836245	0.0138492713001457	0.00601620494802142	0.0205491116374964	222.019475216939	0.014384296366004	0.00544521699989035	0.032150981575965	0.0149481839920984	0.0059963440011957	0.019953168919374	222.108878877049	0.0245595387141724	0.00526004486305295	0.0455490179912477	0.0197363508607147	0.00454506132930207	0.0691141045414208	222.051377242222	0.0287986291655179	0.00762567565625649	0.0747788276830857	0.0398807463661297	0.00725840110164369	0.0661793665241181	222.045087195716	0.0410284132554621	0.00592221637028989	0.15368020424787	0.0417255167654331	0.00365383349187655	0.186453623327873	222.080139853333	0.0313470829333247	0.00018821653261258	0.239905362861815	0.0332554607579315	0.000201407712176093	0.303430875001488	222.04776534472	0.0166425702218796	0.00061212614590481	0.0454343620595763	0.216349938485076	0.0006944977224389	0.516362711903792
222.195793761161	0.0134189966295403	0.00769572439216682	0.02778603836245	0.0139368424680416	0.00624500985495934	0.0208841989296684	222.119494185736	0.014384296366004	0.00544521699989035	0.032150981575965	0.014976339243308	0.0059963440011957	0.019953168919374	222.208978303279	0.024499080836702	0.00411305410968995	0.0447669129614909	0.0197392777498096	0.00447891473691108	0.0671297517888991	222.15141106	0.0287986291655179	0.00762567565625649	0.0747788276830857	0.0398526089194877	0.00839203783601242	0.0670937869216742	222.145157879616	0.0417357534908871	0.00592221637028989	0.155932204510424	0.0432699019802576	0.00492429517116791	0.188153774446723	222.180152274074	0.0295502244476917	0.00018821653261258	0.236129086396378	0.0334780601376001	0.000201407712176093	0.303430875001488	222.147897326087	0.0167244075545525	0.000249809180268469	0.0454343620595763	0.201863810831412	0.0006944977224389	0.499139823065389
222.29585852753	0.0133758653618734	0.00776553106828434	0.0278818196565509	0.0141372703003619	0.00624500985495934	0.0207263084683504	222.219513154532	0.014384296366004	0.00529996602684237	0.032150981575965	0.0149915119375418	0.0059963440011957	0.019953168919374	222.309077729508	0.0243914558471793	0.00549927775991843	0.0448881169983836	0.0197363508607147	0.0043191479929102	0.0657934054098283	222.251444877778	0.0287986291655179	0.00762567565625649	0.0747788276830857	0.0398526089194877	0.00839203783601242	0.0670937869216742	222.245228563515	0.0426983151885169	0.00443453271428304	0.158308985187987	0.0459273506449518	0.00278995766319925	0.188153774446723	222.280164694815	0.0288083973281043	0.00018821653261258	0.239905362861815	0.0341484744693065	0.000201407712176093	0.303430875001488	222.248029307453	0.0168068136252808	0.000327214377133078	0.0470117728126621	0.100986906794976	0.0006944977224389	0.48696560428688
222.395923293899	0.0133257094105062	0.00776553106828434	0.0278818196565509	0.0141687881645273	0.00673248501777687	0.0210810494521756	222.319532123328	0.0143523385394089	0.00544521699989035	0.032150981575965	0.015000624489886	0.00608836554420695	0.0200810485406931	222.409177155738	0.0242142017733052	0.00549927775991843	0.0445934381912865	0.0197392777498096	0.0043191479929102	0.0642901281910895	222.351478695556	0.0288353427728025	0.00762567565625649	0.0747788276830857	0.0398526089194877	0.00839203783601242	0.0670937869216742	222.345299247415	0.0445699566140107	0.00549856809624106	0.162065318179934	0.0477113231333858	0.00365383349187655	0.190581376174328	222.380177115556	0.0252110099147528	0.00018821653261258	0.222054691192377	0.0351099416165582	0.000201407712176093	0.397691382284176	222.34816128882	0.016920763476346	0.000249809180268469	0.0470117728126621	0.0522914467281733	0.0006944977224389	0.479287105921669
222.495988060268	0.0132909067740056	0.00769572439216682	0.02778603836245	0.0142312137221719	0.00673248501777687	0.0210810494521756	222.419551092125	0.0143402368558763	0.00544521699989035	0.032150981575965	0.0150111369064149	0.00608836554420695	0.0201135879193156	222.509276581967	0.0240277840939346	0.00549927775991843	0.044388920854686	0.0197240325486579	0.0032970959809473	0.0623286213596416	222.451512513333	0.0288353427728025	0.00762567565625649	0.0747788276830857	0.0398807463661297	0.00839203783601242	0.0670937869216742	222.445369931315	0.0457094485907894	0.00794670199848314	0.166456632012847	0.0509668369170654	0.00278995766319925	0.190581376174328	222.480189536296	0.024056230480635	0.00018821653261258	0.20844486707622	0.0492524210288522	0.000201407712176093	0.403987677484579	222.448293270186	0.0170941171008948	0.000687079154892869	0.048410856093295	0.0406043898646045	0.0006944977224389	0.436852653377149
222.596052826637	0.0132040530441797	0.00748376029090571	0.0274513794423646	0.014304602891797	0.00703837554900054	0.0213972165546428	222.519570060921	0.0143115258067679	0.00494396094114881	0.0309775628443507	0.0150389915370478	0.00608836554420695	0.0201345382268079	222.609376008197	0.023944729473041	0.00563012123485294	0.0444836553307131	0.0197015338861734	0.0030738589065224	0.0604848188462437	222.551546331111	0.0288353427728025	0.00762567565625649	0.0747788276830857	0.0399710121692176	0.00839203783601242	0.0670937869216742	222.545440615214	0.0476492775735414	0.00794670199848314	0.166613413161506	0.0529195541106692	0.00492429517116791	0.193172394966016	222.580201957037	0.0233045089002859	0.00018821653261258	0.191732728235958	0.049902726686419	0.000201407712176093	0.403987677484579	222.548425251553	0.0171712633298917	0.000557593612780644	0.048410856093295	0.0375497682127508	0.0006944977224389	0.424438377851564
222.696117593006	0.0130628037504221	0.00726251096955395	0.0274513794423646	0.0144135811755029	0.00703837554900054	0.0213972165546428	222.619589029718	0.0143115258067679	0.00494396094114881	0.0309775628443507	0.015043806239646	0.00608836554420695	0.0201416207106329	222.709475434426	0.0236510588596802	0.00563012123485294	0.0442332271837584	0.0196009198607637	0.00248859698729095	0.0568969469946132	222.651580148889	0.0288353427728025	0.00762567565625649	0.0747788276830857	0.0400907495088643	0.0069879041971554	0.0661793665241181	222.645511299114	0.0480493146909625	0.00730310239563573	0.166613413161506	0.0564123777050568	0.0049766853624753	0.194687067544269	222.680214377778	0.0226792102739336	0.00018821653261258	0.17115409171842	0.0522056385544023	0.000201407712176093	0.403987677484579	222.648557232919	0.0173441974756837	0.000249809180268469	0.0498575274318101	0.0350294481505263	0.0006944977224389	0.416853961930867
222.796182359375	0.0129305474238566	0.00729296920825114	0.0274513794423646	0.0144681860202708	0.00707462408702917	0.0214990092160515	222.719607998514	0.0141952022284525	0.00529996602684237	0.0294247173572683	0.0150953652407329	0.0059963440011957	0.0201972980929371	222.809574860656	0.023228350365618	0.00549927775991843	0.043890145218695	0.0196576458131595	0.00248859698729095	0.0568969469946132	222.751613966667	0.0288615077241067	0.00762567565625649	0.0747788276830857	0.0402436009295227	0.00725840110164369	0.066685792599221	222.745581983013	0.0492857068623762	0.00797908386477743	0.168226698785932	0.0618620536871102	0.00492429517116791	0.194687067544269	222.780226798519	0.0226792102739336	0.00018821653261258	0.17115409171842	0.0484321244534306	0.000201407712176093	0.403987677484579	222.748689214286	0.017412600792807	0.000687079154892869	0.0509567052744965	0.0318552418950914	0.0006944977224389	0.403620452930959
222.896247125744	0.0124479041381612	0.00726251096955395	0.0278818196565509	0.0144912733265848	0.00707462408702917	0.0215185634555457	222.819626967311	0.0141466976803128	0.00539238682970955	0.0292652550289333	0.0151181787548574	0.00604693954705566	0.0203957416402875	222.909674286885	0.0229177829433899	0.00549927775991843	0.0425601919411825	0.0196576458131595	0.00248859698729095	0.0566168860248462	222.851647784444	0.0289286007241735	0.00762567565625649	0.0747788276830857	0.0403847165889941	0.00712037757681187	0.0669014657718821	222.845652666913	0.0492104594103058	0.00797908386477743	0.168226698785932	0.0618620536871102	0.0041229327133904	0.194687067544269	222.880239219259	0.0226099859679231	0.00018821653261258	0.163815069704755	0.144683177178802	0.000201407712176093	0.403987677484579	222.848821195652	0.0176185254123676	0.000249809180268469	0.0509567052744965	0.0293077598271294	0.0006944977224389	0.371924390672446
222.996311892113	0.0122462151758794	0.00688612742598681	0.0274513794423646	0.0145546449963104	0.00707462408702917	0.0213972165546428	222.919645936107	0.0140657626737901	0.00529996602684237	0.0286081148871805	0.0151962218438497	0.00608836554420695	0.020920792602542	223.009773713115	0.0225232983614462	0.00549927775991843	0.0415555707501995	0.0196009198607637	0.00248859698729095	0.0541210021259556	222.951681602222	0.0289286007241735	0.00762567565625649	0.0748360527800215	0.0410734877750636	0.00746426284771828	0.0704312997869726	222.945723350812	0.0572382352746339	0.00809783914977042	0.174862153531513	0.074294414575632	0.0041229327133904	0.194687067544269	222.98025164	0.0222944495643537	0.00018821653261258	0.163015670386975	0.198108113805054	0.00110072436995522	0.407229479926416	222.948953177019	0.0176837902471849	0.000249809180268469	0.0517846735970246	0.0279813882785077	0.0006944977224389	0.343116928087231
223.096376658482	0.011980445283889	0.00639052200926531	0.0264525146920338	0.0145685771797447	0.0074534695087362	0.0216857553502494	223.019664904903	0.0137468671673	0.00482068260405774	0.0288452191083308	0.0152220947209677	0.00604693954705566	0.0209431141754883	223.109873139344	0.022404237961776	0.00549927775991843	0.0411852133964462	0.0196803276586183	0.00297236785830281	0.0547758932676909	223.05171542	0.028982308947478	0.0070893329285064	0.0745100152686249	0.0418460838324275	0.00712037757681187	0.0747930001797844	223.045794034712	0.053141113504485	0.00809783914977042	0.174862153531513	0.074294414575632	0.0041229327133904	0.194687067544269	223.080264060741	0.0221520484153442	0.00018821653261258	0.132263868668867	0.196001032947766	0.00110072436995522	0.407229479926416	223.049085158385	0.0179374554255634	0.000327214377133078	0.0544813084940334	0.0270515251199377	0.0006944977224389	0.328215975427566
223.196441424851	0.011927416297418	0.00588929110602758	0.0255509066138277	0.0146916792409487	0.00770069236825484	0.0219428192492869	223.1196838737	0.0136218495170904	0.00486169093272147	0.0288452191083308	0.0154081199060092	0.00566802265716264	0.0214229535095081	223.209972565574	0.0222083366493701	0.00549927775991843	0.0398656001391985	0.0206617213560392	0.00248859698729095	0.0526336443994583	223.151749237778	0.028982308947478	0.0070893329285064	0.0745100152686249	0.0428287069207804	0.00618520927691056	0.131747765815467	223.145864718612	0.0523620195077842	0.00809783914977042	0.177681826497916	0.100552059542701	0.00492429517116791	0.316912279313437	223.180276481481	0.0219886796412689	0.00018821653261258	0.109553040357409	0.112133038312125	0.000826679180344416	0.393155310612421	223.149217139752	0.0182424437981805	0.000557593612780644	0.0558698157430407	0.0270515251199377	0.0006944977224389	0.328064540563425
223.29650619122	0.0114416585349684	0.00552527500057256	0.0224352518803533	0.0147788297276817	0.00807673672157378	0.0219815862311528	223.219702842496	0.0135363381937704	0.00482068260405774	0.0286081148871805	0.015441500826572	0.00604693954705566	0.0219316811041366	223.310071991803	0.0221661414768419	0.00563012123485294	0.0397362077545181	0.0206249698847614	0.00248859698729095	0.0503046637563358	223.251783055556	0.028982308947478	0.0070893329285064	0.0745100152686249	0.0433833328422754	0.00561163197046252	0.154232698356605	223.245935402511	0.049158390148416	0.00809783914977042	0.177681826497916	0.100552059542701	0.00492429517116791	0.316912279313437	223.280288902222	0.0216001068241588	0.00018821653261258	0.066800333994193	0.0887034475600589	0.000826679180344416	0.393155310612421	223.249349121118	0.0185381097569462	0.000557593612780644	0.0588269375692425	0.0268217542158312	0.0006944977224389	0.311401417555533
223.396570957589	0.0113912815599983	0.00597138952678102	0.0224352518803533	0.0148121090719859	0.00807673672157378	0.0217108250017039	223.319721811293	0.0123647443871271	0.00284196807875149	0.0232173544648465	0.0154605697160919	0.00608836554420695	0.0220276289176574	223.410171418033	0.0220601972754032	0.00549927775991843	0.0388130403690964	0.0210981533852063	0.00248859698729095	0.0462951801771183	223.351816873333	0.029035951241892	0.0070893329285064	0.0745100152686249	0.0439503900515124	0.00561163197046252	0.177634399434562	223.346006086411	0.0462602598428674	0.00805288838114985	0.17799168968189	0.102556035503951	0.00492429517116791	0.327657704021322	223.380301322963	0.0211630785776422	0.00018821653261258	0.0575775167832518	0.0814776655619417	0.000826679180344416	0.393155310612421	223.349481102484	0.0187217463206233	0.000249809180268469	0.0588269375692425	0.0260967424507103	0.0006944977224389	0.283543582905813
223.496635723958	0.0113484378839532	0.00639052200926531	0.0224352518803533	0.0148151067458848	0.00807673672157378	0.0216857553502494	223.419740780089	0.0123422975996983	0.0030993511674059	0.0232173544648465	0.0155882125454054	0.00604693954705566	0.0221519014285636	223.510270844262	0.0218375809292368	0.00549927775991843	0.0376062295508767	0.0208957285949652	0.00605063083862907	0.0456683281843484	223.451850691111	0.0291060478453264	0.0070893329285064	0.0747788276830857	0.0441486814487507	0.00561163197046252	0.180951008190829	223.44607677031	0.0427166975831217	0.0071646665210562	0.175443434984089	0.102556035503951	0.00492429517116791	0.327657704021322	223.480313743704	0.0209639751613078	0.000962073961746387	0.0560176218827705	0.0303459948361548	0.000826679180344416	0.331254207152075	223.449613083851	0.0188598720013876	0.000557593612780644	0.0593186989548278	0.0258709992520419	0.0006944977224389	0.273687659787452
223.596700490327	0.0112744304233259	0.00588929110602758	0.0212440767002079	0.0149521632299525	0.00938292033240281	0.0224165137245661	223.519759748886	0.0122528415943433	0.00243623937028057	0.022061880610637	0.0160058703700723	0.00647536829125586	0.0235417788584281	223.610370270492	0.0217274709187637	0.00549927775991843	0.0369869374502964	0.0207889445078486	0.00297236785830281	0.0409615563709358	223.551884508889	0.0291662362772477	0.0070893329285064	0.0748360527800215	0.0452832976502937	0.00561163197046252	0.188055160972144	223.54614745421	0.0404453826153935	0.0071646665210562	0.174862153531513	0.102556035503951	0.00492429517116791	0.327657704021322	223.580326164444	0.0201595109692175	0.0022174107986218	0.0535219085247449	0.0280568845138418	0.000826679180344416	0.295834300952508	223.549745065217	0.0190212755566373	0.00125916995505441	0.0602418098146774	0.0255258698605451	0.0006944977224389	0.244323294244765
223.696765256696	0.0112578552387316	0.00584154830806165	0.0212440767002079	0.0150339590781992	0.00938292033240281	0.0220047494542289	223.619778717682	0.0122182227594277	0.00302848583594596	0.0218937751265309	0.0160435205687391	0.006456521211551	0.0235417788584281	223.710469696721	0.0217062177899096	0.00549927775991843	0.0369869374502964	0.0207592372580308	0.00297236785830281	0.039871806117513	223.651918326667	0.0292403295151162	0.00629924884648289	0.0749531019677153	0.0461549786171369	0.00618520927691056	0.190669136330674	223.646218138109	0.0379858157674813	0.0071646665210562	0.174090668945315	0.131283433602362	0.00634688976317729	0.426020888154561	223.680338585185	0.021674213010475	0.00018821653261258	0.198768318318612	0.0277417143864152	0.000826679180344416	0.295834300952508	223.649877046584	0.0192087142333862	0.000687079154892869	0.0602418098146774	0.0253943500135957	0.0006944977224389	0.213695269705055
223.796830023065	0.0111492706132339	0.00543098307368864	0.0212099903740538	0.0150354963687291	0.00938292033240281	0.0219815862311528	223.719797686478	0.0121125416137966	0.00284196807875149	0.0214338359592439	0.0162013778130156	0.00613704713884437	0.0239997749617983	223.810569122951	0.0217062177899096	0.00598967940560957	0.0380980329840005	0.0207592372580308	0.00769354922123499	0.0443848026026521	223.751952144444	0.0292767827773107	0.00618209113579595	0.0749531019677153	0.0467848462264049	0.00561163197046252	0.192556890389684	223.746288822009	0.0360296834383272	0.00730310239563573	0.173539704361312	0.129321529921025	0.00634688976317729	0.426020888154561	223.780351005926	0.0217426412935964	0.00018821653261258	0.198768318318612	0.0282278980034508	0.000826679180344416	0.295834300952508	223.75000902795	0.0194050789033646	0.000557593612780644	0.0646476942802815	0.0251430541604539	0.0006944977224389	0.0998755700739723
223.896894789434	0.0110315951850564	0.00535996913379893	0.0218131529862972	0.0150459282470564	0.00938292033240281	0.0219815862311528	223.819816655275	0.0120797467448361	0.00284196807875149	0.021246312575475	0.0162393050267685	0.00609429263299873	0.0242027885477384	223.91066854918	0.0216907814228669	0.00567321874945222	0.0385305261655274	0.0207425368879292	0.00769354922123499	0.0442568143877472	223.851985962222	0.0293282692302445	0.00543547710694889	0.0749531019677153	0.047003636315183	0.00561163197046252	0.192556890389684	223.846359505908	0.0359045333386979	0.00773677261329747	0.173539704361312	0.127261779387735	0.00634688976317729	0.426020888154561	223.880363426667	0.0217426412935964	0.00018821653261258	0.198768318318612	0.0285604149281015	0.000826679180344416	0.295834300952508	223.850141009317	0.0196473414878373	0.000725091002733771	0.0666756074228259	0.0249751596668541	0.0006944977224389	0.0607129994553493
223.996959555804	0.0109392948910011	0.00535996913379893	0.0220211649600591	0.0150656783803835	0.00938292033240281	0.0219815862311528	223.919835624071	0.0120207390208439	0.00318468649522242	0.0213063234544808	0.0162643160540862	0.00609429263299873	0.0242027885477384	224.01076797541	0.02160254379428	0.00263664315600217	0.035623867926862	0.0207304556358825	0.00608794398175066	0.0420178343495321	223.95201978	0.0301208874308353	0.00562881053350809	0.0779108669500639	0.0475217042640146	0.00561163197046252	0.192556890389684	223.946430189808	0.0347558784387603	0.0071646665210562	0.167849254008063	0.147078439486374	0.0282976188943981	0.436743603997723	223.980375847407	0.0217426412935964	0.00018821653261258	0.198768318318612	0.0297749754436925	0.000826679180344416	0.295834300952508	223.950272990683	0.019747452475202	0.00125916995505441	0.0676824907335178	0.0249751596668541	0.00134257145983558	0.0597424893506356
224.097024322173	0.0108992989712313	0.00535996913379893	0.0222159714487419	0.0150779828225803	0.00938292033240281	0.0219815862311528	224.019854592868	0.0118171237369954	0.00318468649522242	0.0206380450976185	0.016314005790077	0.00609429263299873	0.0244776832405218	224.110867401639	0.0215211634118825	0.00338445817459662	0.0362070889444379	0.0207157622608451	0.00632118005799617	0.0409615563709358	224.052053597778	0.0306592849338123	0.00475963678679521	0.0835718439680186	0.0475936844762086	0.00561163197046252	0.190669136330674	224.046500873708	0.0342523524623263	0.00437348102007022	0.16148789654795	0.144571267175789	0.017476539494446	0.42916017070212	224.080388268148	0.0217426412935964	0.00018821653261258	0.198768318318612	0.0298626286898223	0.000826679180344416	0.295834300952508	224.05040497205	0.019747452475202	0.00125916995505441	0.0676824907335178	0.0248945478495077	0.0006944977224389	0.0566593379383103
224.197089088542	0.010848208112288	0.00366564709781007	0.0209138845611487	0.0150779828225803	0.00938292033240281	0.0219815862311528	224.119873561664	0.0117507274659466	0.00318468649522242	0.0204005605815117	0.0168875814180181	0.0119222155898596	0.0408419763648832	224.210966827869	0.0214076974806995	0.00263664315600217	0.035623867926862	0.0207425368879292	0.00632118005799617	0.039871806117513	224.152087415556	0.0322084904595242	0.0070893329285064	0.113331522046211	0.0480220482880469	0.00561163197046252	0.190669136330674	224.146571557607	0.0317810523441675	0.00437348102007022	0.147391974295299	0.14212287738969	0.017476539494446	0.42916017070212	224.180400688889	0.0217426412935964	0.00018821653261258	0.198768318318612	0.030323184398505	0.000826679180344416	0.295834300952508	224.150536953416	0.0198360616411235	0.00125916995505441	0.0679063190168903	0.024597368323855	0.0024911437532491	0.0534338269366496
224.297153854911	0.0107700162874484	0.00366564709781007	0.0209809905522962	0.0150779828225803	0.00938292033240281	0.0219815862311528	224.219892530461	0.0117027197929087	0.00322974114282359	0.0202832348114695	0.01690454286595	0.0119980807435453	0.0407507728912402	224.311066254098	0.0213788373469715	0.00254771140640236	0.0353918584005853	0.0207425368879292	0.00769354922123499	0.0409615563709358	224.252121233333	0.0327053676955647	0.0070893329285064	0.117079147530693	0.0484468986957955	0.0064784350840248	0.190669136330674	224.246642241507	0.0283731728057907	0.00437348102007022	0.13181235545575	0.140768447682293	0.017476539494446	0.42916017070212	224.28041310963	0.0217426412935964	0.00018821653261258	0.198768318318612	0.0310778299660485	0.000826679180344416	0.295834300952508	224.250668934783	0.0198684630672416	0.00125916995505441	0.0679063190168903	0.0245611651235335	0.0024911437532491	0.0532865114265962
224.39721862128	0.0106985527676315	0.00366564709781007	0.0209455883927815	0.0151168561751309	0.00938292033240281	0.0219756598225112	224.319911499257	0.0116648131235971	0.00318468649522242	0.020010150894069	0.0169926570650595	0.0111846843080445	0.0393423071509627	224.411165680328	0.0214146613167174	0.0027356961096275	0.0355407241888184	0.0207304556358825	0.00720966118310283	0.039871806117513	224.352155051111	0.0338950571364569	0.00530470588762448	0.11823303799438	0.0488104783693558	0.00561163197046252	0.186274204929721	224.346712925406	0.0265137965357239	0.0071646665210562	0.0782169085860073	0.139997513278133	0.017476539494446	0.42916017070212	224.38042553037	0.0217426412935964	0.00018821653261258	0.198768318318612	0.031475104906645	0.000826679180344416	0.295834300952508	224.350800916149	0.019923478090064	0.00125916995505441	0.0676824907335178	0.0245611651235335	0.0024911437532491	0.0532865114265962
224.497283387649	0.0106770393288811	0.00366564709781007	0.0210269833064643	0.0151224908962709	0.00938292033240281	0.0219815862311528	224.419930468054	0.0116401476089238	0.00322974114282359	0.0199621114732995	0.0169941321096055	0.0116276665022325	0.0393423071509627	224.511265106557	0.0215547697620572	0.00225085661787934	0.035623867926862	0.0207028780918425	0.00769354922123499	0.0398196543266727	224.452188868889	0.0350013729737477	0.00725161371327691	0.123804459706548	0.0492281612117934	0.0069879041971554	0.180905797053536	224.446783609306	0.0265137965357239	0.00707003432380509	0.0769675396435517	0.138365504142685	0.017476539494446	0.42916017070212	224.480437951111	0.0217426412935964	0.00018821653261258	0.198768318318612	0.0274116588540573	0.00235364309076706	0.239932620645589	224.450932897516	0.0199333459032276	0.00125916995505441	0.0676824907335178	0.0245611651235335	0.0024911437532491	0.0532865114265962
224.597348154018	0.0106322524959257	0.00304517508866666	0.0205138373697807	0.0151259408925771	0.00938292033240281	0.0219756598225112	224.51994943685	0.0115814564424828	0.0032340006451174	0.0198461548668628	0.0171323058113443	0.0119222155898596	0.0390560934703061	224.611364532787	0.0215211634118825	0.00225085661787934	0.0357628168251653	0.0207304556358825	0.00608794398175066	0.0377498821973939	224.552222686667	0.0354321450736913	0.00725161371327691	0.123894673496215	0.0492281612117934	0.00561163197046252	0.143573426046431	224.546854293205	0.025911205696587	0.00707003432380509	0.0736993645621996	0.138365504142685	0.017476539494446	0.42916017070212	224.580450371852	0.0228542584685019	0.00018821653261258	0.247254324517346	0.0281912311571641	0.00235364309076706	0.239057410412899	224.551064878882	0.0199437322185063	0.00125916995505441	0.0676824907335178	0.0245611651235335	0.0024911437532491	0.0532865114265962
224.697412920387	0.010617910464316	0.00304517508866666	0.0205138373697807	0.0152088464652589	0.00931463043601826	0.0221298742214303	224.619968405646	0.0115656441490889	0.00328813818380687	0.0197381397156969	0.017143320264964	0.0120691550684978	0.0390560934703061	224.711463959016	0.0215547697620572	0.00254771140640236	0.0362070889444379	0.0207782472198334	0.00870610584314655	0.039871806117513	224.652256504444	0.0362276939888385	0.00530470588762448	0.124312123435041	0.0494294378115644	0.00561163197046252	0.0975005190447187	224.646924977105	0.025786509435473	0.00707003432380509	0.0725794248032783	0.138365504142685	0.017476539494446	0.42916017070212	224.680462792593	0.0228867423172212	0.00018821653261258	0.247254324517346	0.028455959263319	0.00235364309076706	0.239057410412899	224.651196860248	0.0199535268036135	0.00125916995505441	0.0673544634163734	0.0245611651235335	0.0024911437532491	0.0532865114265962
224.797477686756	0.010617910464316	0.00304517508866666	0.0205138373697807	0.015234351701298	0.00947724354515852	0.0224788207744841	224.719987374443	0.0115656441490889	0.00328813818380687	0.0197381397156969	0.0171462334460229	0.012414349838616	0.0393423071509627	224.811563385246	0.0215889736866933	0.00254771140640236	0.0364004174045298	0.0209135315555579	0.00709945047836953	0.0377498821973939	224.752290322222	0.0372235204985245	0.00530470588762448	0.125879261171681	0.0492281612117934	0.0069879041971554	0.0831748686883333	224.746995661004	0.0265404898058303	0.00665187276176745	0.0748956205451689	0.121079760038515	0.0214529934062363	0.340408086217676	224.780475213333	0.0234327517879519	0.00018821653261258	0.250246121264718	0.0282621062285345	0.00235364309076706	0.239057410412899	224.751328841615	0.0199702551958377	0.00125916995505441	0.0673544634163734	0.0245611651235335	0.0024911437532491	0.0530023062345776
224.897542453125	0.010617910464316	0.00304517508866666	0.0205138373697807	0.0152669246230483	0.00940452001250468	0.0224165137245661	224.820006343239	0.0115656441490889	0.00328813818380687	0.0197381397156969	0.0171585088380545	0.0124906554948138	0.0393423071509627	224.911662811475	0.0215889736866933	0.00254771140640236	0.0364004174045298	0.0211891730951114	0.00914788053118351	0.0393179637851609	224.85232414	0.0376031768217729	0.00725161371327691	0.130175555872265	0.0491549073513989	0.0064784350840248	0.0768739085508032	224.847066344904	0.0266551750009148	0.0068636887168691	0.0764463574795867	0.120994367728742	0.0214529934062363	0.340408086217676	224.880487634074	0.0239016188609508	0.00018821653261258	0.247254324517346	0.0282128252265204	0.00235364309076706	0.239057410412899	224.851460822981	0.0199978867582176	0.00125916995505441	0.0666756074228259	0.0245611651235335	0.0024911437532491	0.0530023062345776
224.997607219494	0.010617910464316	0.00304517508866666	0.0205138373697807	0.0153077509832908	0.00938292033240281	0.0224788207744841	224.920025312036	0.0115656441490889	0.00328813818380687	0.0197381397156969	0.0171585088380545	0.0124906554948138	0.0393423071509627	225.011762237705	0.0215889736866933	0.00254771140640236	0.0364004174045298	0.0214598822956649	0.00978403161740248	0.039871806117513	224.952357957778	0.0378259608164551	0.00765090791345069	0.131645753703027	0.0492401599281904	0.0069879041971554	0.0781429432767617	224.947137028804	0.0279598182504022	0.00592221637028989	0.0796031772305923	0.122309038965925	0.0214529934062363	0.340408086217676	224.980500054815	0.0240208297450398	0.000357209136833918	0.19058603262086	0.0281742590829321	0.00235364309076706	0.239057410412899	224.951592804348	0.0200156008178844	0.00125916995505441	0.0666756074228259	0.0245477367532296	0.0024911437532491	0.05295602236717
225.097671985863	0.010617910464316	0.00304517508866666	0.0205138373697807	0.015398243881925	0.00921228972670733	0.022709856229456	225.020044280832	0.0115656441490889	0.00328813818380687	0.0197381397156969	0.0171600536155103	0.0126622982515468	0.0393423071509627	225.111861663934	0.0215889736866933	0.00254771140640236	0.0364004174045298	0.0216367612375498	0.00989241845188877	0.039871806117513	225.052391775556	0.0378922456709797	0.00605054769196286	0.133486510451266	0.0502889985866445	0.0069879041971554	0.0826957747072956	225.047207712703	0.0283377699366086	0.00544155636912647	0.134212043540637	0.122652066614384	0.0293276660004291	0.346134056617987	225.080512475556	0.0244474323093245	0.000357209136833918	0.19058603262086	0.0281742590829321	0.00235364309076706	0.239057410412899	225.051724785714	0.0201063024665481	0.00125916995505441	0.0673671051034332	0.0245477367532296	0.0024911437532491	0.05295602236717
225.197736752232	0.010617910464316	0.00304517508866666	0.0205138373697807	0.0155193394403979	0.00940452001250468	0.0230471305475884	225.120063249629	0.0115580237190767	0.0032340006451174	0.0197381397156969	0.0171663027290915	0.0116276665022325	0.0379822933542145	225.211961090164	0.0215889736866933	0.00254771140640236	0.0364004174045298	0.0217707795997115	0.00989241845188877	0.0396706046343339	225.152425593333	0.0381075350540249	0.00530470588762448	0.134151513816197	0.0507439072950617	0.00561163197046252	0.0892768733681511	225.147278396603	0.0286819909386772	0.00437348102007022	0.195802306057137	0.123883229893073	0.0507880276935979	0.364809599313003	225.180524896296	0.0253116379151972	0.000806446013385987	0.196385658529719	0.0277871241077146	0.00235364309076706	0.239057410412899	225.151856767081	0.0201790371991421	0.00125916995505441	0.0673671051034332	0.0245477367532296	0.0024911437532491	0.05295602236717
225.297801518601	0.010617910464316	0.00304517508866666	0.0205138373697807	0.0156010714683877	0.00931463043601826	0.0230471305475884	225.220082218425	0.0115580237190767	0.0032340006451174	0.0197381397156969	0.0171663027290915	0.0116276665022325	0.0379822933542145	225.312060516393	0.02160254379428	0.00225085661787934	0.0362070889444379	0.0219756565953955	0.0101970416962325	0.039871806117513	225.252459411111	0.0381984483999677	0.00562881053350809	0.137147339705886	0.0518466498166324	0.0064784350840248	0.106865113043902	225.247349080502	0.0286819909386772	0.00437348102007022	0.195802306057137	0.12401330727334	0.0640191731260297	0.366754832740234	225.280537317037	0.0258000604007975	0.000806446013385987	0.197034998042886	0.0277191945239769	0.00235364309076706	0.239057410412899	225.251988748447	0.0202064041824505	0.00125916995505441	0.0673671051034332	0.0245477367532296	0.0024911437532491	0.05295602236717
225.39786628497	0.010617910464316	0.00304517508866666	0.0205138373697807	0.0157717229769441	0.00980562007244569	0.0240522935742887	225.320101187221	0.0115580237190767	0.0032340006451174	0.0197381397156969	0.0171663027290915	0.0121913739194372	0.0379822933542145	225.412159942623	0.021603505233875	0.00254771140640236	0.0366636840457848	0.0221552809300241	0.0105804867835616	0.039944701936587	225.352493228889	0.038309757443068	0.00530470588762448	0.139203914796798	0.0518466498166324	0.00561163197046252	0.108281365330654	225.347419764402	0.0319675632713126	0.00665187276176745	0.234471549709394	0.125164893769954	0.0676537924776674	0.359036134641559	225.380549737778	0.026036431206719	0.000806446013385987	0.198161429590138	0.0277141712490327	0.00235364309076706	0.239057410412899	225.352120729814	0.020268328375896	0.00125916995505441	0.0673671051034332	0.0245477367532296	0.0024911437532491	0.05295602236717
225.497931051339	0.010617910464316	0.00304517508866666	0.0205138373697807	0.015992968660924	0.0107918186639317	0.0249100348589251	225.420120156018	0.0115580237190767	0.0032340006451174	0.0197381397156969	0.0171600536155103	0.0120691550684978	0.0371193298773702	225.512259368852	0.021603505233875	0.00254771140640236	0.0366636840457848	0.0222693573721258	0.0108352512187444	0.0397633741425186	225.452527046667	0.0399843784427052	0.00530470588762448	0.152750985372621	0.0521068454249659	0.0064784350840248	0.119400051021281	225.447490448301	0.0319675632713126	0.00665187276176745	0.234471549709394	0.125074878727832	0.0676537924776674	0.352571590050556	225.480562158519	0.0265389788779252	0.00118077067701055	0.19058603262086	0.0277072413880401	0.00235364309076706	0.239057410412899	225.45225271118	0.0203407671711009	0.00125916995505441	0.0676824907335178	0.0245477367532296	0.0024911437532491	0.05295602236717
225.597995817708	0.010617910464316	0.00304517508866666	0.0205138373697807	0.0160886967331811	0.0106037261307976	0.024402127661105	225.520139124814	0.0115580237190767	0.0032340006451174	0.0197381397156969	0.0171711069500882	0.0125576845632368	0.0367666567879109	225.612358795082	0.0216053558285141	0.00225085661787934	0.0366105531292041	0.0224122005318505	0.011557342863966	0.039871806117513	225.552560864444	0.0503618724730737	0.00530470588762448	0.405259633725046	0.0525082804540145	0.00561163197046252	0.127857033099731	225.547561132201	0.0321262959286204	0.00544155636912647	0.23475350176804	0.12496617066106	0.0786549716657942	0.359036134641559	225.580574579259	0.0279933050118179	0.00118077067701055	0.112531112894555	0.0272643094085701	0.00235364309076706	0.239057410412899	225.552384692547	0.0204601598874002	0.00127513607860462	0.0679063190168903	0.0245477367532296	0.00250848408558642	0.05295602236717
225.698060584077	0.010617910464316	0.00304517508866666	0.0205138373697807	0.0162342361863618	0.0109698434091223	0.0247930825139982	225.620158093611	0.0115580237190767	0.0032340006451174	0.0197381397156969	0.0171745518352231	0.0127099353419893	0.0364434420094475	225.712458221311	0.0216907814228669	0.00225085661787934	0.0587643025207517	0.0225468335298573	0.0118559777813941	0.039871806117513	225.652594682222	0.0635700476517872	0.00530470588762448	0.410822461571175	0.0525648735197369	0.0064784350840248	0.127857033099731	225.6476318161	0.0321262959286204	0.00544155636912647	0.23475350176804	0.124910512388082	0.0786549716657942	0.357217754935643	225.680587	0.0284497938392408	0.00118077067701055	0.109902464327283	0.0246814285784353	0.00236997401875115	0.0945974784160226	225.652516673913	0.0204800923429035	0.00127513607860462	0.0679063190168903	0.0245477367532296	0.00250848408558642	0.05295602236717
225.798125350446	0.0112049769108743	0.00172649445967306	0.05241998706514	0.0162586684347801	0.0109939015966977	0.0247930825139982	225.720177062407	0.0128051944666512	0.00243623937028057	0.0756461799406806	0.0171745518352231	0.012725636143371	0.0364434420094475	225.812557647541	0.0245983874311745	0.00552133814257546	0.102509631870039	0.0225617063921801	0.0119098515180572	0.039871806117513	225.7526285	0.0720129325311359	0.0108270216176634	0.410822461571175	0.0529191358464973	0.0115718689789603	0.137519728114655	225.7477025	0.0321262959286204	0.00544155636912647	0.23475350176804	0.124942090695017	0.0786549716657942	0.352571590050556	225.780599420741	0.0290964954893625	0.00118077067701055	0.109902464327283	0.0246814285784353	0.00309716049574047	0.0945974784160226	225.75264865528	0.0204924560502337	0.00127513607860462	0.0680440415735544	0.0245477367532296	0.00250848408558642	0.05295602236717
225.898190116815	0.0121416110203136	0.0044491518868176	0.0849246127512742	0.0162635268413615	0.0111056189782961	0.0247930825139982	225.820196031204	0.0142690766288726	0.00156276007731904	0.138859440271831	0.0171745518352231	0.012725636143371	0.0364434420094475	225.91265707377	0.0298568317865513	0.00619128322962451	0.113005286927679	0.0225617063921801	0.0119098515180572	0.039871806117513	225.852662317778	0.0863698969196605	0.0116389393283306	0.419645419335188	0.0536231049439894	0.0134538356107805	0.147892317836826	225.8477731839	0.0449545662603325	0.00665187276176745	0.310345411029587	0.126182155386658	0.082390576249356	0.383489837130537	225.880611841481	0.0295271371017191	0.00118077067701055	0.111601346287327	0.0246814285784353	0.00309716049574047	0.0945974784160226	225.852780636646	0.020529288271729	0.00127513607860462	0.0679063190168903	0.0245321599886151	0.00116083176731582	0.0513255177664948
225.998254883185	0.0135556385626478	0.00624660094923436	0.084593563317159	0.0163755852337315	0.011185650888982	0.0247930825139982	225.920215	0.0142690766288726	0.00156276007731904	0.138859440271831	0.0171745518352231	0.012725636143371	0.0364434420094475	226.0127565	0.0730474892865358	0.0105392751090943	0.131078779147059	0.0225617063921801	0.0119098515180572	0.039871806117513	225.952696135556	0.112268601037067	0.012820751143437	0.42268855032194	0.0536231049439894	0.0134538356107805	0.146998640328521	225.947843867799	0.0449545662603325	0.00665187276176745	0.310345411029587	0.126460037805338	0.082390576249356	0.383489837130537	225.980624262222	0.0299730255376844	0.00118077067701055	0.113177421716213	0.0246814285784353	0.00305994940339144	0.0943440972039238	225.952912618012	0.0205593996903562	0.00127513607860462	0.0679063190168903	0.0245321599886151	0.00134257145983558	0.0513255177664948
226.098319649554	0.016009579956325	0.00675017530301995	0.0849246127512742	0.0164156504748511	0.0111925985282053	0.0247930825139982	226.020233968796	0.0142690766288726	0.00156276007731904	0.138859440271831	0.0171745518352231	0.012725636143371	0.0364434420094475	226.112855926229	0.0796411430943701	0.0105392751090943	0.131078779147059	0.0225617063921801	0.0119098515180572	0.039871806117513	226.052729953333	0.117080179304962	0.0158581836651319	0.425554161480922	0.0536231049439894	0.0134538356107805	0.146998640328521	226.047914551699	0.105982739085803	0.0112510980260177	0.332581184677045	0.130269398919752	0.0839187294414166	0.383489837130537	226.080636682963	0.0303519350140922	0.00118077067701055	0.113615085424419	0.0247365373803283	0.00305994940339144	0.0943440972039238	226.053044599379	0.0205936963664305	0.00127513607860462	0.0679063190168903	0.0245321599886151	0.00134257145983558	0.0513255177664948
226.198384415923	0.0586064970488633	0.00760016869991601	0.101139456891019	0.0164293990144343	0.0111925985282053	0.0247930825139982	226.120252937593	0.016772348899987	0.00156276007731904	0.138859440271831	0.0171745518352231	0.012725636143371	0.0364434420094475	226.212955352459	0.0818112452650493	0.0105392751090943	0.13154334356982	0.02257551908802	0.0118559777813941	0.0397633741425186	226.152763771111	0.123595195853973	0.012820751143437	0.421624501834379	0.0536231049439894	0.0134538356107805	0.146998640328521	226.147985235598	0.156361827309417	0.0112510980260177	0.3414388245928	0.138859213119933	0.0842737218568726	0.383489837130537	226.180649103704	0.0305897517744504	0.00234102746491225	0.116698184862627	0.0247365373803283	0.00305994940339144	0.0943440972039238	226.153176580745	0.0206364725525066	0.00127513607860462	0.0679063190168903	0.0245321599886151	0.00134257145983558	0.0513255177664948
226.298449182292	0.0586064970488633	0.00760016869991601	0.101139456891019	0.0164728446102296	0.011185650888982	0.0247930825139982	226.220271906389	0.0390085068619431	0.00202445248831191	0.138859440271831	0.0171745518352231	0.012725636143371	0.0364434420094475	226.313054778688	0.0840687240130444	0.0109541824130032	0.131920932927632	0.02257551908802	0.0118559777813941	0.0397633741425186	226.252797588889	0.126735829847999	0.0134073640702213	0.421624501834379	0.0536726234108696	0.0144083669294029	0.147892317836826	226.248055919498	0.156697703954697	0.0112510980260177	0.3414388245928	0.13853703433622	0.0850756463966416	0.383489837130537	226.280661524444	0.0311550184222498	0.00272738676537401	0.116456979411551	0.0278727988573896	0.00235364309076706	0.370949090741884	226.253308562112	0.020731668246024	0.00127513607860462	0.0679063190168903	0.0245321599886151	0.00134257145983558	0.0513255177664948
226.398513948661	0.0586064970488633	0.00760016869991601	0.101139456891019	0.0165301136855894	0.0117953993231287	0.0253625818678865	226.320290875186	0.0682382064369448	0.00202445248831191	0.138859440271831	0.0171745518352231	0.012725636143371	0.0364434420094475	226.413154204918	0.0908133110689854	0.0130164350137005	0.136968118216122	0.02257551908802	0.0118559777813941	0.0397633741425186	226.352831406667	0.133221481345495	0.0145929080806442	0.42268855032194	0.0536477550960842	0.0115718689789603	0.142136921746987	226.348126603397	0.181789040794087	0.0116244911192225	0.339184413365138	0.136663225356501	0.0850756463966416	0.383489837130537	226.380673945185	0.0312539317705754	0.00272738676537401	0.111886595074262	0.0278727988573896	0.00235364309076706	0.370949090741884	226.353440543478	0.020862832578503	0.00181424269346682	0.0680440415735544	0.0245321599886151	0.00134257145983558	0.0513255177664948
226.49857871503	0.0718810358642834	0.0108730520857321	0.101502555570797	0.0167415329566853	0.0119602826228796	0.0253625818678865	226.420309843982	0.0742159068994251	0.00202445248831191	0.142681013192434	0.0171745518352231	0.012725636143371	0.0364434420094475	226.513253631148	0.0912718155851264	0.0157534833156779	0.136968118216122	0.02257551908802	0.0118559777813941	0.0397633741425186	226.452865224444	0.140606276338636	0.0145929080806442	0.42268855032194	0.0535915379266349	0.0115718689789603	0.142136921746987	226.448197287297	0.199131754907677	0.0295237832838041	0.3414388245928	0.125253390574846	0.0426646712933068	0.353646533365798	226.480686365926	0.0317532267623053	0.00278159547439224	0.113177421716213	0.0278727988573896	0.00235364309076706	0.370949090741884	226.453572524845	0.0209273857992349	0.00318419937039913	0.0690394299909786	0.0245321599886151	0.00134257145983558	0.0513255177664948
226.598643481399	0.0742427581539655	0.0488629886629309	0.101502555570797	0.0167827703770002	0.0120170178986346	0.0253625818678865	226.520328812779	0.0818882958830915	0.00927649942565396	0.147692579247648	0.0171745518352231	0.012725636143371	0.0364434420094475	226.613353057377	0.0915619157474106	0.0487895827651626	0.140107451452563	0.02257551908802	0.0118559777813941	0.0397633741425186	226.552899042222	0.164489948671846	0.0158581836651319	0.424139714814152	0.0535915379266349	0.0115718689789603	0.139937094796536	226.548267971196	0.201329126520241	0.0295237832838041	0.3414388245928	0.121198493052882	0.0329394264322144	0.326894435902055	226.580698786667	0.0321764393886557	0.00278159547439224	0.113177421716213	0.0290489430637068	0.00133677888140238	0.380671875217231	226.553704506211	0.0209980844168714	0.00127513607860462	0.0666756074228259	0.0245321599886151	0.00134257145983558	0.0513255177664948
226.698708247768	0.0742427581539655	0.0488629886629309	0.101502555570797	0.0167827703770002	0.0120170178986346	0.0253625818678865	226.620347781575	0.0818882958830915	0.00927649942565396	0.147692579247648	0.0171745518352231	0.012725636143371	0.0364434420094475	226.713452483607	0.0915822078971162	0.0507771563469616	0.136968118216122	0.0229103525994188	0.011557342863966	0.0408240060138353	226.65293286	0.133429503650753	0.0158581836651319	0.369701780008369	0.0535332094392878	0.0115718689789603	0.142136921746987	226.648338655096	0.202121276914579	0.126613270689679	0.350157967807045	0.120631925898316	0.0329394264322144	0.321595110435093	226.680711207407	0.0322801554086028	0.00298415907655579	0.113739329724531	0.0290489430637068	0.00133677888140238	0.380671875217231	226.653836487578	0.0210448154717601	0.00136220407456375	0.0666756074228259	0.0245321599886151	0.0024911437532491	0.0523240448042809
226.798773014137	0.0742427581539655	0.0488629886629309	0.101502555570797	0.0167926514358069	0.0120426592098303	0.0253625818678865	226.720366750371	0.0826169892096021	0.0535527702192944	0.14966594712185	0.0171600536155103	0.0129464169722842	0.0364434420094475	226.813551909836	0.0915822078971162	0.0513114481220845	0.136968118216122	0.022962032875243	0.011557342863966	0.0415090633678714	226.752966677778	0.136687839322566	0.0149185562234501	0.365613727821656	0.0534902288127558	0.0115718689789603	0.139937094796536	226.748409338996	0.202121276914579	0.126613270689679	0.350157967807045	0.116273082422632	0.0329394264322144	0.332889741198523	226.780723628148	0.0326816281894075	0.00278159547439224	0.118849227884714	0.0290722525792689	0.00133677888140238	0.380671875217231	226.753968468944	0.0210856869206595	0.00136220407456375	0.0666756074228259	0.0245321599886151	0.0024911437532491	0.0523240448042809
226.898837780506	0.0742427581539655	0.0488629886629309	0.101502555570797	0.0167926514358069	0.0120426592098303	0.0253625818678865	226.820385719168	0.0826169892096021	0.0535527702192944	0.14966594712185	0.0171437305820247	0.0127099353419893	0.0362619166218484	226.913651336066	0.0915822078971162	0.0507771563469616	0.136968118216122	0.0230552108070413	0.011557342863966	0.0423742467740131	226.853000495556	0.137838474452508	0.0160658941886773	0.362349131468651	0.0534902288127558	0.013409027610659	0.139937094796536	226.848480022895	0.201910264069605	0.126613270689679	0.350861548068446	0.113462566913277	0.0195328784818727	0.326894435902055	226.880736048889	0.0329538277922676	0.00278159547439224	0.128165852147185	0.0290722525792689	0.00133677888140238	0.380671875217231	226.854100450311	0.0211632267175931	0.00127513607860462	0.0666756074228259	0.0245321599886151	0.0024911437532491	0.0523240448042809
226.998902546875	0.0742427581539655	0.0490516876377841	0.101502555570797	0.0167926514358069	0.0120426592098303	0.0253625818678865	226.920404687964	0.082385142269971	0.0532691672768582	0.150168072249676	0.0171228693899345	0.0128684036798479	0.0363356865946779	227.013750762295	0.0910069617630371	0.0487895827651626	0.140107451452563	0.023184459620921	0.011557342863966	0.0434990906612906	226.953034313333	0.129448406743174	0.0212582655283182	0.332608707261226	0.0534902288127558	0.00774856108322587	0.119400051021281	226.948550706795	0.199223381687272	0.116951904974668	0.353097581403721	0.111309017931903	0.0156687998440016	0.326894435902055	226.98074846963	0.0336463135170813	0.00278159547439224	0.131594534572774	0.0290722525792689	0.00133677888140238	0.380671875217231	226.954232431677	0.0213167389997527	0.00357894643981038	0.0693047465054473	0.0245321599886151	0.0024911437532491	0.0523240448042809
227.098967313244	0.0742427581539655	0.0490516876377841	0.101502555570797	0.0167926514358069	0.0120426592098303	0.0253625818678865	227.020423656761	0.0820066547558581	0.0532691672768582	0.151745508268499	0.0170177471416311	0.0121913739194372	0.0343349671047567	227.113850188525	0.0893640821819097	0.0218438914041097	0.125380696527209	0.0234694200927349	0.0117677372409502	0.0452384497999904	227.053068131111	0.129448406743174	0.0212582655283182	0.333754560449926	0.0534155150480603	0.013409027610659	0.11209119600909	227.048621390694	0.198327451305142	0.112348986144903	0.353097581403721	0.109793945103174	0.00722352639519474	0.321595110435093	227.08076089037	0.0337826735183057	0.00298415907655579	0.138654427627078	0.0319296982153803	0.00133677888140238	0.380671875217231	227.054364413043	0.0213880931018326	0.00357894643981038	0.0690394299909786	0.0245321599886151	0.0024911437532491	0.0523240448042809
227.199032079613	0.0738883409642894	0.0480099732744125	0.101502555570797	0.0168008169775491	0.0120426592098303	0.0253625818678865	227.120442625557	0.0813045501265706	0.0483743186833835	0.151745508268499	0.0169644144312207	0.012414349838616	0.0334350714533094	227.213949614754	0.0891502946657953	0.023009350099798	0.126822142708626	0.0237686082046661	0.0117677372409502	0.0478656540691317	227.153101948889	0.127669414148296	0.02046088114007	0.327299183100353	0.0533536947085655	0.0142386989828088	0.108281365330654	227.148692074594	0.195546737858719	0.099367862881409	0.353097581403721	0.10363402899564	0.0152435677456903	0.187840367058243	227.180773311111	0.0341015765743715	0.00278159547439224	0.140018237722371	0.0340351675000614	0.00256847296223109	0.383921815955628	227.15449639441	0.0214053538883266	0.00357894643981038	0.0693047465054473	0.0245321599886151	0.0024911437532491	0.0523240448042809
227.299096845982	0.0737275491182195	0.0480099732744125	0.103581145930609	0.0168008169775491	0.0120426592098303	0.0253625818678865	227.220461594354	0.0801452195442212	0.0303673306121172	0.143936849403652	0.0169396125377272	0.0121913739194372	0.0299575114496178	227.314049040984	0.0884264954005572	0.023009350099798	0.122526087182918	0.0240262534019478	0.011557342863966	0.0484651258699802	227.253135766667	0.126406521536284	0.0243006236674045	0.327991994574618	0.0532641315769136	0.0142386989828088	0.103772045551116	227.248762758493	0.192510815113213	0.0830792582352903	0.337488016612957	0.101792050888543	0.0136493252102357	0.181858641612177	227.280785731852	0.0343730348150322	0.00278159547439224	0.144830185000343	0.0341498792602857	0.00256847296223109	0.372286575059645	227.254628375776	0.0214053538883266	0.00357894643981038	0.0693047465054473	0.0245321599886151	0.0024911437532491	0.0523240448042809
227.399161612351	0.0729921579411095	0.0421479717151123	0.101139456891019	0.0168008169775491	0.0120426592098303	0.0253625818678865	227.32048056315	0.0797932606674243	0.0306480302544363	0.143936849403652	0.0168941758579238	0.0124906554948138	0.0297201133951864	227.414148467213	0.0879123174191676	0.0233011857974592	0.121589618143877	0.0241359386853661	0.0117677372409502	0.0487846200573551	227.353169584444	0.124839585814372	0.0229181210399244	0.310919802598521	0.0532641315769136	0.0162077984977651	0.10331551363723	227.348833442393	0.189766685516231	0.081557082753884	0.331966159932265	0.100314476677297	0.0102365519512011	0.170880875028358	227.380798152593	0.0343730348150322	0.00278159547439224	0.144830185000343	0.0343781882854656	0.00305994940339144	0.351349023891074	227.354760357143	0.0214053538883266	0.00357894643981038	0.0693047465054473	0.0245321599886151	0.0024911437532491	0.0523240448042809
227.49922637872	0.0718443795711664	0.0407264356329268	0.0978488586722863	0.0168008169775491	0.0120426592098303	0.0253625818678865	227.420499531947	0.0749988661677482	0.0282117734644978	0.132229754037	0.0168460235042363	0.0121913739194372	0.0258287201288909	227.514247893443	0.0867869052695709	0.0237018292599093	0.119021550719183	0.0247462367519967	0.0132995586465471	0.0510660654573828	227.453203402222	0.124308039419925	0.0273509732972818	0.310919802598521	0.0531643040331389	0.0162077984977651	0.100124835874992	227.448904126292	0.176618590353985	0.0799870029458254	0.306981112013458	0.0978197931742903	0.00953389301959958	0.144982387214366	227.480810573333	0.0343982683595871	0.00278159547439224	0.145437390746335	0.0347369445520613	0.00133677888140238	0.329741817926739	227.454892338509	0.0214053538883266	0.00357894643981038	0.0693047465054473	0.0245321599886151	0.0024911437532491	0.0523240448042809
227.599291145089	0.0712378610383721	0.0399079948961213	0.0944433365174166	0.0168008169775491	0.0120426592098303	0.0253625818678865	227.520518500743	0.0737068565009474	0.0282117734644978	0.122268810961511	0.0168276250697714	0.0124906554948138	0.0252709857920766	227.614347319672	0.0854169569404785	0.02712808193	0.119021550719183	0.0249946384404679	0.0138784723941683	0.0515219569397205	227.55323722	0.122979591494139	0.0341248981907084	0.304210124655846	0.0531237675995815	0.0162077984977651	0.0986323733324719	227.548974810192	0.172734421419769	0.0721307464888507	0.29316777437838	0.0964429382793953	0.0102365519512011	0.138575077944125	227.580822994074	0.0344650798578753	0.00298415907655579	0.147695633653513	0.0373206421799359	0.00256847296223109	0.318295046054951	227.555024319876	0.0214053538883266	0.00357894643981038	0.0693047465054473	0.0245321599886151	0.0024911437532491	0.0523240448042809
227.699355911458	0.0707456057283643	0.038394374514766	0.0944085841576296	0.016830163234442	0.01206394849212	0.0253625818678865	227.620537469539	0.0720547640939009	0.0286358874959996	0.0962741609443004	0.0167665218824413	0.012725636143371	0.0239997749617983	227.714446745902	0.0846517690824943	0.0279480813321368	0.118569853514649	0.0251330692842324	0.0138784723941683	0.0517937994380543	227.653271037778	0.120286585900019	0.0320801249147029	0.279658783124807	0.0531237675995815	0.013409027610659	0.0926496605771134	227.649045494092	0.168798568859132	0.0721307464888507	0.275880947727024	0.0902587968517994	0.0165168172646934	0.129625077951118	227.680835414815	0.0346687416323732	0.00134396333944412	0.162162277360256	0.0490410174265941	0.0049250531099697	0.331495267837885	227.655156301242	0.0214184600217427	0.00383111798519887	0.0697779271077458	0.0245321599886151	0.0024911437532491	0.0523240448042809
227.799420677827	0.0699254599507626	0.0378958792600059	0.0944433365174166	0.0168513923531087	0.01206394849212	0.0253625818678865	227.720556438336	0.0709098643279653	0.0300049053691282	0.0964126549120333	0.0167568852572481	0.0129464169722842	0.0239997749617983	227.814546172131	0.0841166194899776	0.0273586587409467	0.117942601605728	0.0251755626224669	0.0136711998093154	0.0518802797552376	227.753304855556	0.117743294802902	0.0320801249147029	0.275215123352531	0.0531156955967259	0.013409027610659	0.0916752075753471	227.749116177991	0.161604586677893	0.0526811386791865	0.275698951309736	0.0882164778365483	0.0184702888883997	0.129285974608516	227.780847835556	0.0378017755449683	0.00202581988118341	0.22852628465417	0.0558851481804362	0.00652051604892999	0.335208241460185	227.755288282609	0.0214344554099094	0.00357894643981038	0.0697779271077458	0.0245321599886151	0.0024911437532491	0.0523240448042809
227.899485444196	0.0695038720914888	0.0364925668618301	0.0933978755287828	0.0169298885125356	0.01206394849212	0.0253625818678865	227.820575407132	0.0699954984379683	0.0293768621824625	0.0962741609443004	0.0167568852572481	0.0129464169722842	0.0239997749617983	227.914645598361	0.0836202918380273	0.0243046050875952	0.114421705061131	0.0252234868989835	0.0132995586465471	0.0518802797552376	227.853338673333	0.116189903051566	0.0320801249147029	0.261019159064707	0.0530667915012557	0.013409027610659	0.0892768733681511	227.849186861891	0.151618225752552	0.0325640453294122	0.253405787786179	0.0882164778365483	0.0184702888883997	0.129285974608516	227.880860256296	0.0382284085169789	0.000873146186775899	0.266914731346317	0.0587740608875035	0.00652051604892999	0.336291959179731	227.855420263975	0.0214520025381883	0.00357894643981038	0.0697779271077458	0.0245477367532296	0.0024911437532491	0.0523240448042809
227.999550210565	0.0690652536244286	0.0364030088402862	0.0933978755287828	0.0169602859653836	0.01206394849212	0.0253625818678865	227.920594375929	0.0686157367302467	0.0276289856417333	0.0942812458752005	0.0167515698940026	0.0129464169722842	0.0239997749617983	228.01474502459	0.0830965640628104	0.02712808193	0.11648478339517	0.0252963242078216	0.0132995586465471	0.0526295070868779	227.953372491111	0.115305065294717	0.0320801249147029	0.256422661498105	0.0530667915012557	0.013409027610659	0.0892768733681511	227.94925754579	0.150038306432603	0.0325640453294122	0.249985478247093	0.0880497832890009	0.0184702888883997	0.129285974608516	227.980872677037	0.0380461409870291	0.00184598740694128	0.268431193937766	0.0617635322688621	0.00652051604892999	0.336291959179731	227.955552245342	0.0214746546371398	0.00357894643981038	0.0697779271077458	0.0245611651235335	0.0024911437532491	0.0523240448042809
228.099614976935	0.0680090075781227	0.0353384959827656	0.0933978755287828	0.0170329583033048	0.01206394849212	0.0253625818678865	228.020613344725	0.0674962023145343	0.0276289856417333	0.0940434444147304	0.016718777602038	0.0129464169722842	0.0239997749617983	228.11484445082	0.0819761832717991	0.0243906627054938	0.112984355516456	0.0255504380939852	0.0132995586465471	0.0536293610796803	228.053406308889	0.113209616831609	0.0292163997559357	0.248574523772054	0.0530667915012557	0.013409027610659	0.0892768733681511	228.04932822969	0.149153480822879	0.0342002102480658	0.249985478247093	0.0880497832890009	0.0184702888883997	0.129285974608516	228.080885097778	0.0348987719935095	0.000483610540581381	0.266914731346317	0.0663517303210772	0.00652051604892999	0.335208241460185	NA	NA	NA	NA	NA	NA	NA
228.199679743304	0.0673921985950477	0.0360002393931784	0.0933978755287828	0.017061318260286	0.0121971812871685	0.0253625818678865	228.120632313522	0.0653799706805368	0.0273768078206616	0.0940434444147304	0.016718777602038	0.0129464169722842	0.0239997749617983	228.214943877049	0.0810941770983883	0.0247770226473429	0.113005286927679	0.0257982910630269	0.0136711998093154	0.0546706215947052	228.153440126667	0.112596028841241	0.0320801249147029	0.238561828688899	0.0531156955967259	0.013409027610659	0.0892768733681511	228.149398913589	0.148349508324175	0.0325640453294122	0.246864276414922	0.0902587968517994	0.0195328784818727	0.129285974608516	228.180897518519	0.0336878036387789	0.000483610540581381	0.266914731346317	0.0667005496482414	0.00678982878938936	0.331495267837885	NA	NA	NA	NA	NA	NA	NA
228.299744509673	0.0670002905873708	0.0360002393931784	0.0933978755287828	0.0170834764627905	0.0121971812871685	0.0253625818678865	228.220651282318	0.0630876393413883	0.0278757512558817	0.0940434444147304	0.0167175703214062	0.0129464169722842	0.0239997749617983	228.315043303279	0.0805894003538364	0.0265178025583275	0.114537853148376	0.0259175377560596	0.0134508171869294	0.0547567536169025	228.253473944444	0.111645089647268	0.0320801249147029	0.229816884542529	0.0531156955967259	0.013409027610659	0.0892768733681511	228.249469597489	0.146307681091486	0.0325640453294122	0.233917552051537	0.09034044255614	0.0195328784818727	0.129285974608516	228.280909939259	0.0334975287853275	0.00039608623032469	0.266914731346317	0.0679017486105929	0.00652051604892999	0.325725884900032	NA	NA	NA	NA	NA	NA	NA
228.399809276042	0.0667157700479083	0.0318522710317121	0.0890231731849968	0.0171265001996425	0.0121971812871685	0.0253625818678865	228.320670251114	0.0604639236798027	0.0255031247877559	0.088835875885709	0.0166971442270529	0.0127099353419893	0.0237121931970614	228.415142729508	0.0792022185535651	0.0243906627054938	0.111256967321813	0.0263121783078388	0.0118559777813941	0.0546706215947052	228.353507762222	0.108325770551629	0.0320801249147029	0.215758304304907	0.0531237675995815	0.013409027610659	0.0892768733681511	228.349540281388	0.143860632105522	0.0326313410991384	0.228723202669266	0.0936262970841642	0.020910171831936	0.129625077951118	228.38092236	0.0337218332272344	0.00039608623032469	0.266914731346317	0.0845495322652303	0.00652051604892999	0.346118511277585	NA	NA	NA	NA	NA	NA	NA
228.499874042411	0.0648451255936603	0.0297811533726309	0.0855060670034496	0.0171599749679489	0.0121971812871685	0.0253625818678865	228.420689219911	0.055753502892238	0.025717725876587	0.0867402825874038	0.0166915980016228	0.0127099353419893	0.0237121931970614	228.515242155738	0.0786611656728398	0.0243046050875952	0.110823497482342	0.0265719223273533	0.0138784723941683	0.05787472849031	228.45354158	0.105543345627577	0.0322084943406861	0.205716865503585	0.0531399372696056	0.013409027610659	0.0892768733681511	228.449610965288	0.142326059133221	0.0325640453294122	0.224004866587939	0.0936682756691792	0.0201865062750648	0.129285974608516	228.480934780741	0.0323121538767256	0.00039608623032469	0.265437189292744	0.0839149108057878	0.00817311156597408	0.346118511277585	NA	NA	NA	NA	NA	NA	NA
228.59993880878	0.0595745206434546	0.0297621481697841	0.0816291513129908	0.0172272725588222	0.0121971812871685	0.0253625818678865	228.520708188707	0.051866294186087	0.0255031247877559	0.085099087461194	0.0166795610447122	0.0127099353419893	0.0237121931970614	228.615341581967	0.0776607265830259	0.027040722052708	0.113005286927679	0.0268175955896459	0.0138784723941683	0.0583919848905296	228.553575397778	0.101006311181639	0.0320801249147029	0.196444274709132	0.0531643040331389	0.013409027610659	0.0892768733681511	228.549681649188	0.137971673193294	0.0342002102480658	0.207493974084931	0.0945559915857407	0.0216357160945234	0.129285974608516	228.580947201481	0.0318324155022035	0.00039608623032469	0.265437189292744	0.08419059757388	0.00817311156597408	0.346118511277585	NA	NA	NA	NA	NA	NA	NA
228.700003575149	0.0507902276130063	0.0233162056331904	0.07874380565296	0.0173040225245755	0.0121150816809353	0.0253625818678865	228.620727157504	0.0454382479998635	0.0262902987317156	0.0825043414996872	0.016653149077948	0.0127099353419893	0.0236605751632692	228.715441008197	0.0773558571444705	0.0243046050875952	0.110135250998538	0.0276911212725928	0.0138784723941683	0.0590726759201611	228.653609215556	0.100291498655169	0.0346746507496415	0.188663930913029	0.0531643040331389	0.013409027610659	0.0892768733681511	228.649752333087	0.135951472063459	0.0355969206356966	0.204368850179538	0.0955754466460753	0.0213308120293795	0.129130504344691	228.680959622222	0.0317946065412375	0.00039608623032469	0.265437189292744	0.0840462933511476	0.00817311156597408	0.346118511277585	NA	NA	NA	NA	NA	NA	NA
228.800068341518	0.0498909088550668	0.0228340997076966	0.0781854457096185	0.0175393327042651	0.0123386143910963	0.0260949239536261	228.7207461263	0.0424424786558739	0.0262902987317156	0.0825043414996872	0.0166438953922326	0.0127099353419893	0.0236605751632692	228.815540434426	0.0773558571444705	0.0243906627054938	0.110135250998538	0.0282439841317197	0.0136711998093154	0.0599570318742363	228.753643033333	0.100143620139737	0.0320801249147029	0.187725941420489	0.0531934089933385	0.013409027610659	0.0892768733681511	228.749823016987	0.133943571826468	0.0360022715973521	0.204270514831371	0.0964429382793953	0.020910171831936	0.129285974608516	228.780972042963	0.0323121538767256	0.00039608623032469	0.265437189292744	0.0831354466200981	0.00817769466104878	0.346118511277585	NA	NA	NA	NA	NA	NA	NA
228.900133107887	0.0485897362597292	0.0230794059002494	0.0781854457096185	0.0177004423888996	0.0123869752811256	0.0268509180219315	228.820765095097	0.0416599806597933	0.0258370276304518	0.0824221110030269	0.0166438953922326	0.0127099353419893	0.0236605751632692	228.915639860656	0.0774156238671663	0.0243046050875952	0.110135250998538	0.0288621506973259	0.0138784723941683	0.0609461442459871	228.853676851111	0.107622642520028	0.0320801249147029	0.211053025183414	0.0531934089933385	0.013409027610659	0.0892768733681511	228.849893700886	0.13140165255826	0.0360022715973521	0.203340190982354	0.0996463938118512	0.0201865062750648	0.132167060578708	228.880984463704	0.0313052109081227	0.00039608623032469	0.242147379873571	0.0795797853743574	0.00157991829238709	0.34145075294605	NA	NA	NA	NA	NA	NA	NA
229.000197874256	0.0409841378703253	0.0235607797005468	0.0741777411110255	0.0178024516306965	0.0122950639127561	0.0269302468057761	228.920784063893	0.040929482821714	0.0252796157943805	0.0819186636765475	0.0166438953922326	0.0127099353419893	0.0236605751632692	229.015739286885	0.0723813634172814	0.0197993276948728	0.104876098875555	0.0296655134726496	0.0129992400193436	0.0611421345424466	228.953710668889	0.109045020884312	0.0292163997559357	0.238118724126796	0.0532641315769136	0.013409027610659	0.0892768733681511	228.949964384786	0.130080523790636	0.0325640453294122	0.198148675084229	0.100925429844772	0.0184702888883997	0.132167060578708	228.980996884444	0.0263788581821652	0.000483610540581381	0.118967263347268	0.0770721979848072	0.000954912138507779	0.34145075294605	NA	NA	NA	NA	NA	NA	NA
229.100262640625	0.0402017487142352	0.0232287875181139	0.0733249254255677	0.0180455894808003	0.01206394849212	0.0276444021252638	229.020803032689	0.0388904547515573	0.022010674387457	0.077958066490714	0.0166438953922326	0.0127099353419893	0.0236605751632692	229.115838713115	0.0723813634172814	0.0197993276948728	0.104767396585789	0.0304396463625599	0.0138784723941683	0.0633879104554273	229.053744486667	0.110701818731661	0.0320801249147029	0.289869609679355	0.0532641315769136	0.013409027610659	0.0892768733681511	229.050035068685	0.126981221989427	0.0352430735666647	0.198506227526056	0.101586882176255	0.0212039698029241	0.13676149675877	229.081009305185	0.0254123768900184	0.00039608623032469	0.112531112894555	0.076211752088851	0.000954912138507779	0.331495267837885	NA	NA	NA	NA	NA	NA	NA
229.200327406994	0.0398723946172273	0.0214902378837755	0.0710157412661547	0.0180842613658061	0.0118980421644735	0.0278630042662222	229.120822001486	0.0380277834137125	0.0218603161818666	0.077958066490714	0.0166438953922326	0.0127099353419893	0.0236605751632692	229.215938139344	0.0724761748667551	0.020041553428695	0.104876098875555	0.0310349740467111	0.0127027436589657	0.0632819654792428	229.153778304444	0.111064049618626	0.0322084943406861	0.322170800099266	0.0532641315769136	0.013409027610659	0.0892768733681511	229.150105752585	0.121382177523737	0.0391003415130502	0.19909648626876	0.103826793849222	0.0145498890497875	0.138575077944125	229.181021725926	0.0265485077414629	0.00039608623032469	0.118652317558393	0.0755525493918908	0.000954912138507779	0.329971161591502	NA	NA	NA	NA	NA	NA	NA
229.300392173363	0.0393880775949236	0.0220742135258559	0.0708167711493643	0.01812221649291	0.0114186862764086	0.0279800898572447	229.220840970282	0.0374751832598231	0.022010674387457	0.0771418544826971	0.0166438953922326	0.0127099353419893	0.0236605751632692	229.316037565574	0.0724761748667551	0.020041553428695	0.104876098875555	0.0318863289089825	0.0138784723941683	0.0657449907017915	229.253812122222	0.111198578695327	0.0320801249147029	0.332922044355532	0.0532641315769136	0.013409027610659	0.0892768733681511	229.250176436484	0.118169217391808	0.0343997991414862	0.193577793081049	0.105992887475417	0.0145498890497875	0.15075443523055	229.281034146667	0.0275535754103791	0.00039608623032469	0.118849227884714	0.0696707218479116	0.000954912138507779	0.317681458428384	NA	NA	NA	NA	NA	NA	NA
229.400456939732	0.0391419473223167	0.0233113998581501	0.0708167711493643	0.0183185994504723	0.012229147440207	0.0293856355530781	229.320859939079	0.0360363035991368	0.022010674387457	0.074249498929374	0.0166447703582428	0.0128684036798479	0.0237839397434132	229.416136991803	0.0721779281462948	0.020041553428695	0.104767396585789	0.0325638330225848	0.0134508171869294	0.0657449907017915	229.35384594	0.110631257179069	0.0320801249147029	0.332922044355532	0.0532641315769136	0.013409027610659	0.0892768733681511	229.350247120384	0.112401600021722	0.0342002102480658	0.191205138716497	0.106629392272043	0.0212039698029241	0.161614322963702	229.381046567407	0.0282299922540677	0.00039608623032469	0.120729969525149	0.0660881000046114	0.000954912138507779	0.304607312367329	NA	NA	NA	NA	NA	NA	NA
229.500521706101	0.0389414642734333	0.0235267250245439	0.0707412640269697	0.0183591873309146	0.0122950639127561	0.0295414586977255	229.420878907875	0.0347933702052802	0.0203161163854321	0.0696445964298274	0.0166447703582428	0.0128684036798479	0.0237839397434132	229.516236418033	0.0722766257746045	0.020041553428695	0.104767396585789	0.0333743405109213	0.0132995586465471	0.0657449907017915	229.453879757778	0.109936471646583	0.0274720627038718	0.329471019182103	0.0532641315769136	0.013409027610659	0.0892768733681511	229.450317804284	0.110192741619876	0.0343997991414862	0.191205138716497	0.1071545176585	0.0212039698029241	0.166291691046378	229.481058988148	0.0301005061504689	0.00039608623032469	0.121816450230629	0.0587095345121502	0.000954912138507779	0.28340444148811	NA	NA	NA	NA	NA	NA	NA
229.60058647247	0.0385471586380752	0.0214902378837755	0.0670275181795345	0.0185756042967588	0.0123869752811256	0.0301317838044227	229.520897876672	0.0344844556352922	0.0201572493875066	0.0638766616504209	0.0166447703582428	0.0128684036798479	0.0237839397434132	229.616335844262	0.0722717195234286	0.0201723252962709	0.104767396585789	0.0343731356692698	0.0138784723941683	0.067328053969678	229.553913575556	0.109045020884312	0.0273140389730003	0.329471019182103	0.0532641315769136	0.013409027610659	0.0892768733681511	229.550388488183	0.106514562318923	0.0360022715973521	0.190407853120585	0.10781884661526	0.0282328991687686	0.172023168653906	229.581071408889	0.0307342295343459	0.000483610540581381	0.126435663572276	0.0679017486105929	0.000954912138507779	0.385648557033689	NA	NA	NA	NA	NA	NA	NA
229.700651238839	0.0383823521790438	0.0208994923566859	0.066010480445133	0.0186223667158042	0.0122950639127561	0.0301317838044227	229.620916845468	0.0334250571987428	0.0203161163854321	0.0549646852069479	0.0166447703582428	0.0128684036798479	0.0237839397434132	229.716435270492	0.069936671666375	0.0197993276948728	0.104767396585789	0.0408927811923856	0.0119098515180572	0.155244140370832	229.653947393333	0.108665654215186	0.0273140389730003	0.336273940887102	0.0532641315769136	0.013409027610659	0.0892768733681511	229.650459172083	0.104634098806677	0.0343997991414862	0.186002184989919	0.107922634072516	0.0282328991687686	0.172023168653906	229.68108382963	0.0316143974061616	0.000483610540581381	0.129529831325803	0.0679588005176655	0.000954912138507779	0.385648557033689	NA	NA	NA	NA	NA	NA	NA
229.800716005208	0.0381764353310633	0.0215373621529293	0.066010480445133	0.018661454048419	0.0122950639127561	0.0303707252640474	229.720935814264	0.0333001849571098	0.0201572493875066	0.0540382740520998	0.0166447703582428	0.0128684036798479	0.0237839397434132	229.816534696721	0.0654412518918989	0.017110623706456	0.104653824704908	0.0477974362672269	0.0119098515180572	0.155244140370832	229.753981211111	0.105543345627577	0.0320801249147029	0.347899013299131	0.0532641315769136	0.013409027610659	0.0892768733681511	229.750529855982	0.102597189521632	0.0343997991414862	0.185756321396631	0.108929596231736	0.0314436078772966	0.171046088842273	229.78109625037	0.0318324155022035	0.00039608623032469	0.131594534572774	0.0690174318453134	0.000954912138507779	0.385648557033689	NA	NA	NA	NA	NA	NA	NA
229.900780771577	0.0376784610256503	0.0189028139566861	0.0627506003954971	0.0190827393893764	0.0114679046482551	0.0340814566008476	229.820954783061	0.0332734136086654	0.0201572493875066	0.0540382740520998	0.0166447703582428	0.0128684036798479	0.0237839397434132	229.916634122951	0.0631744063471414	0.0133087197590372	0.104170756816404	0.049320041171351	0.0119098515180572	0.155244140370832	229.854015028889	0.102909644225341	0.0151803923281104	0.332922044355532	0.0533536947085655	0.0115718689789603	0.0892768733681511	229.850600539882	0.0945558500322038	0.0355969206356966	0.185853450449728	0.109142207884474	0.0314436078772966	0.171046088842273	229.881108671111	0.0407339875040523	0.00039608623032469	0.163465676833292	0.0725693322453732	0.000954912138507779	0.385648557033689	NA	NA	NA	NA	NA	NA	NA
230.000845537946	0.0374691320979001	0.0189028139566861	0.0609823182014922	0.0192104021059289	0.0114186862764086	0.0355631213650829	229.920973751857	0.0332327009814109	0.0202588099639757	0.0540382740520998	0.0166447703582428	0.0128684036798479	0.0237839397434132	230.01673354918	0.0589099422234164	0.0113923972112458	0.104170756816404	0.0509904448493148	0.0119098515180572	0.155244140370832	229.954048846667	0.0992577649606201	0.0149101737366731	0.336273940887102	0.0533536947085655	0.0142386989828088	0.0922473009156262	229.950671223781	0.0896219647648359	0.0355678892782205	0.185853450449728	0.109340865538713	0.0314436078772966	0.172023168653906	229.981121091852	0.0409049489107362	0.00039608623032469	0.17008574508858	0.0705686218648625	0.000954912138507779	0.385648557033689	NA	NA	NA	NA	NA	NA	NA
230.100910304315	0.0371088955138598	0.0192600507320183	0.0590329101964311	0.0196565462161004	0.012229147440207	0.0402009999022014	230.020992720654	0.0331277929135366	0.0202588099639757	0.0539679205866881	0.0166447703582428	0.0128684036798479	0.0237839397434132	230.11683297541	0.0582663663942578	0.0113923972112458	0.104170756816404	0.0518445839236769	0.0119098515180572	0.155244140370832	230.054082664444	0.0819441643055672	0.00508813764707453	0.329471019182103	0.0533536947085655	0.013409027610659	0.0916752075753471	230.050741907681	0.084331441151074	0.0340070546109357	0.184037430508779	0.110290287768973	0.0282328991687686	0.182568208280965	230.081133512593	0.0413130910215447	0.00039608623032469	0.173936424078603	0.070333581409246	0.000954912138507779	0.385648557033689	NA	NA	NA	NA	NA	NA	NA
230.200975070684	0.0368322511944621	0.0187808226376201	0.0562536334469428	0.0197499602741754	0.0125133835903608	0.0407355952233861	230.12101168945	0.0330598401126388	0.0202588099639757	0.0539679205866881	0.0166447703582428	0.0128684036798479	0.0237839397434132	230.216932401639	0.0558737015748171	0.0111858808685834	0.104170756816404	0.053176518664192	0.0127898917368101	0.155612519438345	230.154116482222	0.0795792231716341	0.00430238941203168	0.329471019182103	0.0533536947085655	0.013409027610659	0.0916752075753471	230.15081259158	0.0772380396025469	0.0342002102480658	0.182208551360825	0.110641048104469	0.0314436078772966	0.191537042235306	230.181145933333	0.0431810909051134	0.00039608623032469	0.192332930097946	0.0717347487171924	0.000954912138507779	0.385648557033689	NA	NA	NA	NA	NA	NA	NA
230.301039837054	0.0365856416831023	0.0197518579190099	0.0557476322345735	0.0199191928954465	0.0123386143910963	0.0407355952233861	230.221030658247	0.0330506957203036	0.0202588099639757	0.0540382740520998	0.0166447703582428	0.0128684036798479	0.0237839397434132	230.317031827869	0.0465051262975705	0.0111858808685834	0.104170756816404	0.0546659480955089	0.0132995586465471	0.155612519438345	230.2541503	0.0632652645649066	0.00430238941203168	0.156070228425061	0.0534155150480603	0.013409027610659	0.0921025630087063	230.25088327548	0.0703735932495465	0.0325640453294122	0.1792173635164	0.111651010500581	0.035125698383474	0.205142069474865	230.281158354074	0.0434677896544546	0.00039608623032469	0.193208389770425	0.0717347487171924	0.000954912138507779	0.385648557033689	NA	NA	NA	NA	NA	NA	NA
230.401104603423	0.0364446232361338	0.0208994923566859	0.0562536334469428	0.0201275004040148	0.0123869752811256	0.0410760762728628	230.321049627043	0.0329701299266983	0.0203161163854321	0.0543257787631467	0.0166447703582428	0.0128684036798479	0.0237839397434132	230.417131254098	0.0392729960454703	0.0133087197590372	0.105055936044365	0.0624435572531814	0.0136711998093154	0.155612519438345	230.354184117778	0.0622114677076044	0.00430238941203168	0.152750985372621	0.0534155150480603	0.013409027610659	0.0921025630087063	230.35095395938	0.0672023345054451	0.0325640453294122	0.179100285728866	0.112013151930662	0.0338914130094655	0.204451417345509	230.381170774815	0.0436184209494579	0.00039608623032469	0.199434648309648	0.0727240938994689	0.000954912138507779	0.385648557033689	NA	NA	NA	NA	NA	NA	NA
230.501169369792	0.0362107514045126	0.020872193143955	0.0557476322345735	0.0202789408911546	0.0122950639127561	0.0410760762728628	230.42106859584	0.0329485035345744	0.0202881603696991	0.0543257787631467	0.0166447703582428	0.0128684036798479	0.0237839397434132	230.517230680328	0.0395063518504534	0.0111858808685834	0.10408420603451	0.0637200418556598	0.0151258047746629	0.155612519438345	230.454217935556	0.0606198582706387	0.00776291177204264	0.142762401264237	0.0534155150480603	0.013409027610659	0.0921025630087063	230.451024643279	0.0635249685758135	0.0325640453294122	0.175313448393856	0.112828979487044	0.0419240908305323	0.214910203665708	230.481183195556	0.0455630278187394	0.00039608623032469	0.206603334412181	0.0725693322453732	0.000954912138507779	0.385648557033689	NA	NA	NA	NA	NA	NA	NA
230.601234136161	0.0360498646307316	0.0208047142970408	0.0546481259333345	0.020589778144634	0.0125133835903608	0.0419024925711204	230.521087564636	0.0328185147645289	0.0202588099639757	0.0543257787631467	0.0166447703582428	0.0128684036798479	0.0237839397434132	230.617330106557	0.0384732909039864	0.0111858808685834	0.104168134739233	0.0653968353471428	0.0161318132068311	0.155455231222387	230.554251753333	0.0594839501458779	0.00803332634971371	0.140908784404439	0.0534155150480603	0.013409027610659	0.0921025630087063	230.551095327179	0.0622211693090955	0.0314681642714693	0.17168996771993	0.113589198930786	0.0419240908305323	0.215384851133036	230.581195616296	0.0453841883218193	0.00039608623032469	0.205577621579819	0.0643935329491494	0.000634743390603313	0.293386126146902	NA	NA	NA	NA	NA	NA	NA
230.70129890253	0.0360143827630149	0.020872193143955	0.0549801440625517	0.020883734680295	0.0122950639127561	0.0430094944607486	230.621106533432	0.0327171731635022	0.0200440224923187	0.0543257787631467	0.0166447703582428	0.0128684036798479	0.0237839397434132	230.717429532787	0.0370413019999118	0.0096963945563369	0.104455164438403	0.0653927784840737	0.0161318132068311	0.152337793474423	230.654285571111	0.0575841978141579	0.00905633083874735	0.134255627244878	0.0534155150480603	0.013409027610659	0.0921025630087063	230.651166011078	0.0583634609566097	0.032549381862988	0.112454213898541	0.113694199788071	0.0419240908305323	0.214910203665708	230.681208037037	0.0463443056685494	0.00039608623032469	0.206603334412181	0.0619176592851925	0.000634743390603313	0.260948409085501	NA	NA	NA	NA	NA	NA	NA
230.801363668899	0.0360044907776023	0.0208047142970408	0.0549801440625517	0.0209398050097975	0.0125254201775239	0.0433941644088009	230.721125502229	0.0323896865137782	0.0200440224923187	0.0555800746796824	0.0166447703582428	0.0128684036798479	0.0237839397434132	230.817528959016	0.036954594088723	0.0111858808685834	0.107365779371582	0.0652403962614991	0.0144684413726041	0.147759838139256	230.754319388889	0.0558183956633362	0.0132180132055526	0.134255627244878	0.0535915379266349	0.0226916797019783	0.103772045551116	230.751236694978	0.0579350862034701	0.032549381862988	0.108533486278017	0.113989880661592	0.0428023640290504	0.215384851133036	230.781220457778	0.0456446211448361	0.00039608623032469	0.193208389770425	0.0619176592851925	0.000634743390603313	0.260948409085501	NA	NA	NA	NA	NA	NA	NA
230.901428435268	0.0359530297578825	0.020872193143955	0.0557476322345735	0.0210137209297461	0.0122950639127561	0.0433941644088009	230.821144471025	0.0319812654733875	0.0200440224923187	0.0564225397451293	0.0166447703582428	0.0128684036798479	0.0237839397434132	230.917628385246	0.0370413019999118	0.0112497588498955	0.107572500146479	0.063884653369426	0.0151258047746629	0.12773930514244	230.854353206667	0.0553500347537643	0.0122790882913743	0.133203787021423	0.054407013894401	0.0162077984977651	0.102220191341536	230.851307378877	0.0578387601608053	0.032549381862988	0.108246978608124	0.11392900457729	0.0435259924639587	0.215384851133036	230.881232878519	0.0460958418078507	0.00039608623032469	0.193208389770425	0.0619176592851925	0.000634743390603313	0.260948409085501	NA	NA	NA	NA	NA	NA	NA
231.001493201637	0.0359309835499384	0.0208047142970408	0.0562536334469428	0.0214181270395098	0.0122950639127561	0.0461232133721272	230.921163439822	0.0315231603008442	0.0148606365791394	0.051868543145013	0.0166447703582428	0.0128684036798479	0.0237839397434132	231.017727811475	0.0370413019999118	0.0111858808685834	0.108386346954972	0.0639576927937827	0.0151258047746629	0.106506594436555	230.954387024444	0.0553500347537643	0.0132180132055526	0.134694641101685	0.054802726756495	0.013409027610659	0.10257008356931	230.951378062777	0.0577136197874629	0.0314681642714693	0.106247364803626	0.1138167459023	0.0435259924639587	0.215384851133036	230.981245299259	0.0455803675576792	0.00039608623032469	0.184920215464135	0.0621334905145433	0.000634743390603313	0.260311378133662	NA	NA	NA	NA	NA	NA	NA
231.101557968006	0.0358855281106115	0.0187808226376201	0.0549801440625517	0.0216211156272535	0.0114679046482551	0.0480492166608638	231.021182408618	0.0311769184422836	0.0145387761549416	0.0517880224687719	0.016653149077948	0.0128684036798479	0.0237121931970614	231.117827237705	0.0372953663489536	0.00815219739156621	0.108386346954972	0.0632850468456015	0.0181813254326208	0.0982176064071675	231.054420842222	0.0553500347537643	0.0132180132055526	0.134694641101685	0.0559630916902742	0.0314158421735361	0.120617366448462	231.051448746676	0.0576220524606162	0.0314681642714693	0.106247364803626	0.1138167459023	0.0440408004991416	0.215384851133036	231.08125772	0.0455630278187394	0.00039608623032469	0.17894630629331	0.0622122159354835	0.000634743390603313	0.260311378133662	NA	NA	NA	NA	NA	NA	NA
231.201622734375	0.0358759775819409	0.0188654949637625	0.0552053367861072	0.0219931678426908	0.0124221727989274	0.0516710692777137	231.121201377415	0.0308572451914921	0.0102047843583889	0.0464891571951596	0.016653149077948	0.0128684036798479	0.0237121931970614	231.217926663934	0.037408226578253	0.0111858808685834	0.112613379490451	0.0634839719635992	0.0177890552886756	0.0976805069135042	231.15445466	0.0553500347537643	0.0132180132055526	0.134694641101685	0.0573532409653661	0.0314158421735361	0.119961030759025	231.151519430576	0.0573800723159793	0.0319701164138113	0.106247364803626	0.113624841204391	0.0440408004991416	0.214250075864893	231.181270140741	0.0445963405761818	0.00039608623032469	0.16617388667115	0.0622512930599938	0.000634743390603313	0.260311378133662	NA	NA	NA	NA	NA	NA	NA
231.301687500744	0.035831079086806	0.0189004450025924	0.0557476322345735	0.0237414329264484	0.0124221727989274	0.0543428556237128	231.221220346211	0.0306131517828145	0.0102047843583889	0.0453943197036788	0.016653149077948	0.0128684036798479	0.0237121931970614	231.318026090164	0.03798301062509	0.0113923972112458	0.113569743928987	0.0632793554910913	0.0189529420553538	0.0968134940426232	231.254488477778	0.0552617944668394	0.0132180132055526	0.134780943838077	0.0582726255517282	0.0326397199683214	0.120617366448462	231.251590114476	0.0573800723159793	0.032549381862988	0.106247364803626	0.11365814907477	0.0440408004991416	0.214910203665708	231.281282561481	0.0424870247744512	0.00039608623032469	0.14849535796832	0.0625261862034922	0.000634743390603313	0.260311378133662	NA	NA	NA	NA	NA	NA	NA
231.401752267113	0.0357023252639872	0.0186173440521471	0.0557476322345735	0.025017202264827	0.0131230225952054	0.0557116416207979	231.321239315007	0.0304068995884248	0.010303201638731	0.0445264290484477	0.016653149077948	0.0128684036798479	0.0237121931970614	231.418125516393	0.0383763005977569	0.0125844768565621	0.11667610938479	0.063276503992396	0.0194056778405827	0.0968134940426232	231.354522295556	0.0553500347537643	0.0132180132055526	0.134780943838077	0.0584864762077726	0.0326397199683214	0.120617366448462	231.351660798375	0.0572609127834647	0.0317703240460464	0.104763537733577	0.113602804632194	0.0440408004991416	0.214598314320618	231.381294982222	0.042061849813832	0.00039608623032469	0.147124115320258	0.0628051608351226	0.000634743390603313	0.260311378133662	NA	NA	NA	NA	NA	NA	NA
231.501817033482	0.0356739301209686	0.0186173440521471	0.0562536334469428	0.0260935541793818	0.0142992373532868	0.0563413971124268	231.421258283804	0.0303101809125688	0.0116172971671258	0.045018429576438	0.016653149077948	0.0128684036798479	0.0237121931970614	231.518224942623	0.0385617270856369	0.0135075096940949	0.117891250399373	0.0629575063503497	0.018657493769046	0.0954804776845892	231.454556113333	0.0555977636313063	0.0132180132055526	0.134780943838077	0.0601131376929687	0.0330049807192353	0.119770712985993	231.451731482275	0.057215363760886	0.032549381862988	0.104736127843033	0.113601520640349	0.0440408004991416	0.214598314320618	231.481307402963	0.0408927723133031	0.000483610540581381	0.141831589652614	0.0631094550059922	0.000634743390603313	0.260311378133662	NA	NA	NA	NA	NA	NA	NA
231.601881799851	0.0356054096145277	0.0177178429962048	0.0562536334469428	0.0275550657583813	0.0148971479307935	0.0563413971124268	231.5212772526	0.0301443481964007	0.0121401014843719	0.045018429576438	0.016653149077948	0.0128684036798479	0.0237121931970614	231.618324368852	0.0391436349673581	0.0135075096940949	0.117997935281522	0.063276503992396	0.0188571162000319	0.0953942214417488	231.554589931111	0.0555977636313063	0.0132180132055526	0.134780943838077	0.0610233436702584	0.0330049807192353	0.119770712985993	231.551802166174	0.057215363760886	0.032549381862988	0.104152082854858	0.113589198930786	0.0440408004991416	0.214225202536967	231.581319823704	0.0411045134830048	0.00039608623032469	0.143172393954557	0.0622512930599938	0.000634743390603313	0.258078332163647	NA	NA	NA	NA	NA	NA	NA
231.70194656622	0.0356054096145277	0.0177178429962048	0.0562536334469428	0.0365953522753429	0.0148971479307935	0.0647068997132187	231.621296221397	0.0301111102112968	0.0132273425303838	0.0460000279389276	0.016653149077948	0.0128684036798479	0.0237121931970614	231.718423795082	0.04082188932923	0.0131003049566766	0.121269317949411	0.0632850468456015	0.0188571162000319	0.0953942214417488	231.654623748889	0.0563048694130774	0.0132180132055526	0.135316354899769	0.0616362852130626	0.0326397199683214	0.120022180404351	231.651872850074	0.0571328632115651	0.032549381862988	0.103909174481283	0.113084520339809	0.0440408004991416	0.214225202536967	231.681332244444	0.0416792071664816	0.000483610540581381	0.14377759559322	0.0621334905145433	0.000634743390603313	0.258078332163647	NA	NA	NA	NA	NA	NA	NA
231.802011332589	0.0393810774906123	0.0122235672831557	0.184725543601326	0.0389758184682643	0.0145691652122714	0.0666535959933923	231.721315190193	0.0301111102112968	0.0132273425303838	0.0460000279389276	0.016718777602038	0.0127099353419893	0.024612447159045	231.818523221311	0.0438664653238194	0.0126145861032962	0.180276807134937	0.0633480978095014	0.0188571162000319	0.0954804776845892	231.754657566667	0.0563048694130774	0.0132180132055526	0.135316354899769	0.06203761034888	0.0330049807192353	0.120946566914	231.751943533973	0.0572820347943732	0.032549381862988	0.107018981590755	0.113314458209155	0.0419240908305323	0.215384851133036	231.781344665185	0.0416792071664816	0.00039608623032469	0.14377759559322	0.0631094550059922	0.000954912138507779	0.258078332163647	NA	NA	NA	NA	NA	NA	NA
231.902076098958	0.0393810774906123	0.0122235672831557	0.184725543601326	0.0399667866545013	0.0148971479307935	0.0672760465618896	231.82133415899	0.0308494774481658	0.00839076154732295	0.189751608373991	0.0168600955941064	0.00883924269384932	0.0255737069473985	231.918622647541	0.0560266421229581	0.0126145861032962	0.192574709122624	0.0707918811143763	0.0438937053517501	0.103404174077491	231.854691384444	0.0568980774145442	0.0132180132055526	0.136728802260091	0.0630122726592752	0.0344573656744576	0.124543452166835	231.852014217873	0.0577020848549068	0.0314681642714693	0.108943383241817	0.113989880661592	0.035125698383474	0.225792490792913	231.881357085926	0.0412124863907719	0.00039608623032469	0.144492235668869	0.0609838342676446	0.000634743390603313	0.242802413225785	NA	NA	NA	NA	NA	NA	NA
232.002140865327	0.0393810774906123	0.0122235672831557	0.184725543601326	0.0406310090098219	0.0145691652122714	0.0673192517150943	231.921353127786	0.0308494774481658	0.00839076154732295	0.189751608373991	0.0169314081786526	0.00883924269384932	0.0328267871570674	232.01872207377	0.0776144299372097	0.0131003049566766	0.195564593276932	0.0712114257259581	0.0440545020060971	0.103411639856739	231.954725202222	0.100986152381896	0.00640792565852896	0.295265701593221	0.0633599064900966	0.0344573656744576	0.12525895781848	231.952084901773	0.058231701866303	0.0295858170566177	0.115229894710212	0.114398857593795	0.0368008626477495	0.233189960458954	231.981369506667	0.0406345744439941	0.00039608623032469	0.145339554089102	0.0613108138989159	0.000634743390603313	0.242802413225785	NA	NA	NA	NA	NA	NA	NA
232.102205631696	0.0393810774906123	0.0122235672831557	0.184725543601326	0.0422083227590601	0.0152359515640538	0.0683830942874067	232.021372096582	0.0308494774481658	0.00839076154732295	0.189751608373991	0.0171585088380545	0.0127099353419893	0.0400548876104119	232.1188215	0.101247932520865	0.0126145861032962	0.198579694351748	0.0712428578054012	0.0440545020060971	0.103411639856739	232.05475902	0.117262481006548	0.0104015960755458	0.303664943357482	0.0635896144388902	0.0344573656744576	0.125378629141067	232.052155585672	0.0586016850191513	0.0218845845542229	0.130846960767608	0.118538327397337	0.0842737218568726	0.343100401778364	232.081381927407	0.039957576864305	0.00039608623032469	0.145437390746335	0.0601437173639191	0.000634743390603313	0.230254547038706	NA	NA	NA	NA	NA	NA	NA
232.202270398065	0.0415170673069606	0.0122235672831557	0.184725543601326	0.0440349894463443	0.0152359515640538	0.0683830942874067	232.121391065379	0.0343083037051272	0.00839076154732295	0.237236468569286	0.0173333316552464	0.0128684036798479	0.0407349387032508	232.218920926229	0.112844691763681	0.0144658362471985	0.198609357998277	0.0714707703001554	0.0438937053517501	0.103411639856739	232.154792837778	0.120956494129422	0.00905633083874735	0.303181215583726	0.0646595763487814	0.0336324350646718	0.125926316551722	232.152226269572	0.0586734682270757	0.0218845845542229	0.150394491825559	0.118807093653782	0.0842737218568726	0.343100401778364	232.181394348148	0.0387418437594097	0.00039608623032469	0.145437390746335	0.0621334905145433	0.000634743390603313	0.240086847722816	NA	NA	NA	NA	NA	NA	NA
232.302335164435	0.0738702833079083	0.0122235672831557	0.184725543601326	0.0452957934398542	0.0154073310424481	0.0683830942874067	232.221410034175	0.0343083037051272	0.00839076154732295	0.237236468569286	0.0175121795630155	0.0127099353419893	0.0408459287034782	232.319020352459	0.115384192013066	0.0141633381003881	0.198609357998277	0.0718377942122186	0.0440545020060971	0.103411639856739	232.254826655556	0.122883631538395	0.00905633083874735	0.303181215583726	0.064676357414806	0.0333307645506376	0.125378629141067	232.252296953471	0.0588790834739882	0.0270936800129483	0.174459552808095	0.118914888553122	0.0879445021638066	0.3453749386436	232.281406768889	0.0380469225482174	0.00039608623032469	0.144492235668869	0.0651073293699097	0.000634743390603313	0.248781402397152	NA	NA	NA	NA	NA	NA	NA
232.402399930804	0.137045777992671	0.0114733732913635	0.19054155792842	0.0508005813910959	0.0177804590781174	0.0710528194006991	232.321429002972	0.034343111474877	0.00839076154732295	0.237236468569286	0.0177238212717887	0.0130408084243887	0.0417311891879995	232.419119778688	0.117809704575474	0.017110623706456	0.202112207911897	0.0720995731013421	0.0447283919333487	0.104015507596411	232.354860473333	0.124845988207582	0.00905633083874735	0.303181215583726	0.0652452547031313	0.0335634619575795	0.125926316551722	232.352367637371	0.0592772223045394	0.0289708614611719	0.184515219606667	0.119313220210222	0.0918303455345241	0.342244607952799	232.38141918963	0.0371907760085783	0.00039608623032469	0.145810403821571	0.0665275138434644	0.000634743390603313	0.256361961007702	NA	NA	NA	NA	NA	NA	NA
232.502464697173	0.137045777992671	0.0114733732913635	0.19054155792842	0.0526948363552025	0.0220553129530232	0.0720900226136898	232.421447971768	0.0956653811270252	0.00850700967474828	0.263924143838589	0.0179502420866023	0.0130408084243887	0.0417311891879995	232.519219204918	0.119831732187212	0.0162761043892343	0.20170975010998	0.0724485581758658	0.0447283919333487	0.10380389381054	232.454894291111	0.127010444292777	0.01479125306377	0.303664943357482	0.0654695628988368	0.0330266739251691	0.125926316551722	232.45243832127	0.0594801313287713	0.0317703240460464	0.192156724237717	0.119881495207376	0.093677381765041	0.335206265940794	232.48143161037	0.0369336758437135	0.000483610540581381	0.146063828921189	0.0660767850957307	0.000954912138507779	0.250437996567018	NA	NA	NA	NA	NA	NA	NA
232.602529463542	0.15501565113528	0.0127012294516353	0.205299358728482	0.0536314145097091	0.0249141905232778	0.0708541923047287	232.521466940565	0.167374484353906	0.00850700967474828	0.263924143838589	0.0184364643410758	0.0124906554948138	0.0417843529067355	232.619318631148	0.125928403725556	0.0886809129465583	0.20921228701155	0.0726549068569547	0.0447283919333487	0.10380389381054	232.554928108889	0.128456977971605	0.0482673309270516	0.32471562864517	0.0659784782613723	0.0335634619575795	0.128083796221046	232.55250900517	0.0594801313287713	0.0317703240460464	0.192156724237717	0.119604376041449	0.093677381765041	0.335206265940794	232.581444031111	0.0353437924429725	0.00039608623032469	0.146125615571582	0.0674125945117596	0.000634743390603313	0.250693186803158	NA	NA	NA	NA	NA	NA	NA
232.702594229911	0.156727728761213	0.116450423165934	0.209849941576829	0.0541333101155381	0.025808904366475	0.0710528194006991	232.621485909361	0.181055875217049	0.156238660999873	0.267614975326745	0.0186984277084428	0.013595152662922	0.0429026901901525	232.719418057377	0.126337639838749	0.0938663702125551	0.205668364180299	0.073937568503096	0.0447283919333487	0.10380389381054	232.654961926667	0.129015303887483	0.0678938940221861	0.327549794818469	0.0675446062476115	0.0333307645506376	0.12832438226422	232.652579689069	0.0595456031200034	0.0307367321902528	0.192156724237717	0.119313220210222	0.0918303455345241	0.333919955994231	232.681456451852	0.0345469005859106	0.00039608623032469	0.146125615571582	0.0689739219667058	0.00116137208200529	0.257895244213934	NA	NA	NA	NA	NA	NA	NA
232.80265899628	0.156518488493641	0.113234500270429	0.209849941576829	0.0543263727275874	0.0269302468057761	0.0729247712820534	232.721504878157	0.181055875217049	0.156238660999873	0.267614975326745	0.0201155169085081	0.0127099353419893	0.0614349825676135	232.819517483607	0.126169799938143	0.0886809129465583	0.20170975010998	0.0755541974799098	0.0471289171588043	0.106314852139915	232.754995744444	0.129303683770699	0.0994948714445001	0.323718617374048	0.0676531714757315	0.0326397199683214	0.12832438226422	232.752650372969	0.0595456031200034	0.0297014798721874	0.192156724237717	0.119041136092304	0.0923595675469254	0.335206265940794	232.781468872593	0.0342658516944874	0.000483610540581381	0.146063828921189	0.0689739219667058	0.000634743390603313	0.25829188812266	NA	NA	NA	NA	NA	NA	NA
232.902723762649	0.15622103087892	0.110029385780257	0.209849941576829	0.0544952033651172	0.0267381117480963	0.0729247712820534	232.821523846954	0.180974095840391	0.155976625342955	0.267614975326745	0.0201977922630368	0.012414349838616	0.0614349825676135	232.919616909836	0.126049590276069	0.0886809129465583	0.20170975010998	0.0765398493429107	0.0474501912308048	0.106314852139915	232.855029562222	0.129520289425178	0.103261905090808	0.311531352115738	0.0675735901470345	0.0330266739251691	0.12832438226422	232.852721056869	0.0594344099635751	0.0279176525969948	0.188070754768155	0.118988176179506	0.0918303455345241	0.336553462085565	232.881481293333	0.0339781172797264	0.00039608623032469	0.145339554089102	0.0689739219667058	0.000634743390603313	0.25829188812266	NA	NA	NA	NA	NA	NA	NA
233.002788529018	0.155513929452874	0.103543497985979	0.209271775585465	0.0545626620811939	0.027535541054784	0.0740839776529877	232.92154281575	0.180868157213473	0.155710471524868	0.267614975326745	0.0203998725751735	0.012414349838616	0.0614349825676135	233.019716336066	0.123563709262169	0.0832638772435522	0.21125802534841	0.0786972444999582	0.0472645479060455	0.105761895439145	232.95506338	0.129484538147068	0.100627124704492	0.303664943357482	0.0752019699040637	0.0387857174723204	0.24899253416078	232.952791740768	0.0594344099635751	0.0279176525969948	0.184515219606667	0.118771702466852	0.0923595675469254	0.338477849475203	232.981493714074	0.0337826735183057	0.00039608623032469	0.14377759559322	0.0689739219667058	0.000634743390603313	0.25829188812266	NA	NA	NA	NA	NA	NA	NA
233.102853295387	0.155122527485068	0.103543497985979	0.213077379954502	0.0545988382053027	0.0274598996344377	0.0740547881585691	233.021561784547	0.18069305060893	0.155976625342955	0.269054033358112	0.0208648388339384	0.0127099353419893	0.0652942214266022	233.119815762295	0.12125404362858	0.0621695283951459	0.198504402305003	0.0794769140848145	0.0476956002173511	0.106314852139915	233.055097197778	0.128826730142964	0.100001402139325	0.294710003662371	0.0754675476591545	0.0387857174723204	0.24899253416078	233.052862424668	0.0593556797771713	0.0297014798721874	0.184515219606667	0.118538327397337	0.0918303455345241	0.338477849475203	233.081506134815	0.0329858254744307	0.00039608623032469	0.143582537543962	0.0689739219667058	0.000954912138507779	0.258078332163647	NA	NA	NA	NA	NA	NA	NA
233.202918061756	0.154869312591249	0.103939716836221	0.214778128689904	0.0547536135146177	0.0274598996344377	0.0740547881585691	233.121580753343	0.179788616194496	0.145989683415916	0.26888092077823	0.0217905621346989	0.0130408084243887	0.0696322139384949	233.219915188525	0.120047995092655	0.0546846001619039	0.189181502349573	0.0797975605128755	0.0464710155494349	0.104657667242094	233.155131015556	0.127958255618056	0.0994948714445001	0.291768115311049	0.07578966417056	0.0387857174723204	0.24899253416078	233.152933108567	0.0589961964298514	0.0286963004251557	0.174986984757317	0.117505261618479	0.0918303455345241	0.335206265940794	233.181518555556	0.0326855993014222	0.00039608623032469	0.141221284071441	0.0683202230424922	0.000954912138507779	0.258078332163647	NA	NA	NA	NA	NA	NA	NA
233.302982828125	0.154687090289861	0.100912634099819	0.216157961278525	0.0549397773443622	0.0282291224460737	0.0752884350170762	233.22159972214	0.178852261696852	0.139126602982868	0.268006584416684	0.0238775194688338	0.0138421194867523	0.0740510987086028	233.320014614754	0.11960528831261	0.0546846001619039	0.188250698127315	0.0808891114616122	0.0476046994940682	0.105761895439145	233.255164833333	0.127317456578658	0.100001402139325	0.285403758378284	0.0766279121611994	0.0387857174723204	0.24899253416078	233.253003792467	0.0588184903962223	0.0297014798721874	0.17161060723588	0.116621721268309	0.0831634248752272	0.32053233200828	233.281530976296	0.0316948807624257	0.00039608623032469	0.138818739451907	0.0682119109664186	0.000634743390603313	0.253966320920249	NA	NA	NA	NA	NA	NA	NA
233.403047594494	0.152009468494099	0.0788334840674862	0.204550938084966	0.0550265520503279	0.0279448459632273	0.0750535349275557	233.321618690936	0.17796454520741	0.138489329063065	0.273105975048301	0.0424792233135376	0.0142298608528852	0.0758575364493102	233.420114040984	0.118065783569307	0.0522948942853977	0.171184554684759	0.0821965307126632	0.0481911873098569	0.106180944781795	233.355198651111	0.126585465863747	0.0949726708112161	0.269410245499123	0.0769441374760319	0.0387857174723204	0.24899253416078	233.353074476366	0.0586734682270757	0.0139033469396045	0.11891518389594	0.115780058197192	0.0831634248752272	0.305954827205891	233.381543397037	0.0316948807624257	0.00039608623032469	0.138818739451907	0.0679169014858222	0.000634743390603313	0.252511817736291	NA	NA	NA	NA	NA	NA	NA
233.503112360863	0.150105167467542	0.0742703711924484	0.199471381960598	0.0574536885918521	0.034248408867118	0.0785825376072629	233.421637659733	0.177712020337044	0.133362551675017	0.269054033358112	0.0426251413030421	0.0142298608528852	0.0757339328663074	233.520213467213	0.117222407160558	0.0532692819102309	0.163521681032562	0.0826624446924712	0.0501234241590188	0.107754467503303	233.455232468889	0.125843521835207	0.0963766162474515	0.244894097371449	0.0787841774693327	0.0387857174723204	0.24899253416078	233.453145160266	0.0577478292989105	0.0315889738284776	0.112454213898541	0.115054992287931	0.0810523991874208	0.297515319949772	233.481555817778	0.0406345744439941	0.00039608623032469	0.181133538020273	0.0675937300568386	0.000634743390603313	0.250693186803158	NA	NA	NA	NA	NA	NA	NA
233.603177127232	0.144936415458234	0.0774711050519058	0.168990888562519	0.0576271844603781	0.0346123265487014	0.0785825376072629	233.521656628529	0.173273071774293	0.0925572543214651	0.196422886244585	0.0427110017625649	0.0142298608528852	0.0758575364493102	233.620312893443	0.11589310836378	0.058244475942331	0.162270667674065	0.0836063462732374	0.0508304528124978	0.107754467503303	233.555266286667	0.125359724577105	0.0963766162474515	0.217462044320293	0.0803176472400489	0.0387857174723204	0.24899253416078	233.553215844165	0.0575150432309372	0.0315889738284776	0.108246978608124	0.113971883821051	0.0879445021638066	0.285821312440404	233.581568238519	0.0395018980273898	0.00039608623032469	0.179877510889116	0.0671503502214593	0.000954912138507779	0.250437996567018	NA	NA	NA	NA	NA	NA	NA
233.703241893601	0.108601916880405	0.0500560069590412	0.164389279064069	0.0586231057415939	0.0346123265487014	0.0811268463777359	233.621675597325	0.173256288747546	0.0925572543214651	0.196132648747966	0.059379540057943	0.02082496442897	0.0780423765154426	233.720412319672	0.114872042436503	0.057850423259283	0.161737690726024	0.0847261375305867	0.0506185480978936	0.107754467503303	233.655300104444	0.125013412520539	0.0963766162474515	0.180237682872959	0.0813544800397064	0.0387857174723204	0.24899253416078	233.653286528065	0.057314319636221	0.0317703240460464	0.106247364803626	0.112879065867895	0.044740204789474	0.149412334115201	233.681580659259	0.0407339875040523	0.00039608623032469	0.182151129485597	0.0665605147409106	0.000634743390603313	0.247487044245738	NA	NA	NA	NA	NA	NA	NA
233.80330665997	0.0928639034672284	0.0486320218488395	0.160220740761963	0.0586897253784029	0.0346123265487014	0.0821772959246182	233.721694566122	0.173256288747546	0.0925572543214651	0.196132648747966	0.0613775607697115	0.0201804974347361	0.0820053177005166	233.820511745902	0.112895043321233	0.0546846001619039	0.161261483403653	0.085726650391669	0.0513885336357588	0.108860854625037	233.755333922222	0.123862964741097	0.0963766162474515	0.152476142101719	0.082044930723611	0.0353728164979109	0.24899253416078	233.753357211965	0.0571328632115651	0.0319300013537013	0.104763537733577	0.112808191037023	0.044740204789474	0.146531812773718	233.78159308	0.0414852694674812	0.00039608623032469	0.183542509958967	0.0673616625267028	0.000634743390603313	0.250693186803158	NA	NA	NA	NA	NA	NA	NA
233.903371426339	0.0848570795878787	0.0470574860220865	0.156730197990878	0.0604163092985632	0.0370571503668856	0.0872514235796311	233.821713534918	0.173256288747546	0.0925572543214651	0.196132648747966	0.0621082575386915	0.019953168919374	0.0842775211369441	233.920611172131	0.111605064901937	0.0526364513556185	0.161261483403653	0.0864700762641151	0.050383247395783	0.108860854625037	233.85536774	0.123584883984114	0.100627124704492	0.151102972606718	0.0835807464098083	0.0353728164979109	0.24899253416078	233.853427895864	0.0572530389394945	0.0315889738284776	0.104763537733577	0.112808191037023	0.044740204789474	0.146531812773718	233.881605500741	0.0430743771044957	0.00039608623032469	0.186629865470266	0.0674125945117596	0.000634743390603313	0.251261537501285	NA	NA	NA	NA	NA	NA	NA
234.003436192708	0.0783876339135522	0.0475239419171576	0.149188195831402	0.0614975014035297	0.03877892713588	0.093756839647416	233.921732503715	0.153563131032068	0.0604499706327632	0.194918559571569	0.0630468807225775	0.0201804974347361	0.0880439744329727	234.020710598361	0.110906357041567	0.0491280738205959	0.159269327293321	0.0870291562820829	0.0513885336357588	0.111258219820955	233.955401557778	0.123598045978412	0.102655290043386	0.152476142101719	0.0940277064135406	0.0353728164979109	0.24899253416078	233.953498579764	0.057314319636221	0.0319300013537013	0.106247364803626	0.112548995765932	0.0707786445131891	0.149938280875347	233.981617921481	0.0446892508306429	0.00039608623032469	0.188327118320601	0.0675087410785223	0.000954912138507779	0.257815312534825	NA	NA	NA	NA	NA	NA	NA
234.103500959077	0.078290804473078	0.0475239419171576	0.149188195831402	0.0620135646389564	0.0371256800685388	0.0941118728998316	234.021751472511	0.121523867519352	0.0600591317932022	0.192990293532837	0.0637377927613087	0.0204907737137659	0.0900629695016048	234.12081002459	0.109158236365227	0.0491280738205959	0.161261483403653	0.087476521080826	0.0513885336357588	0.111934251469224	234.055435375556	0.123598045978412	0.102655290043386	0.15218020671687	0.0969931630311101	0.0397375969488464	0.24603762572377	234.053569263663	0.0573430475738183	0.0319300013537013	0.106247364803626	0.112548995765932	0.0707786445131891	0.149412334115201	234.081630342222	0.0455630278187394	0.00039608623032469	0.188734379796079	0.0676330250123048	0.000954912138507779	0.25829188812266	NA	NA	NA	NA	NA	NA	NA
234.203565725446	0.0780609669413575	0.0475239419171576	0.149188195831402	0.0626441015325651	0.0375323329902274	0.0977704018015593	234.121770441308	0.0836922254070884	0.0539325484270635	0.189751608373991	0.0647285056954979	0.0204907737137659	0.093315947993294	234.22090945082	0.10807393526108	0.0434610447593105	0.156267734589863	0.0884733393032256	0.0511002698485107	0.111934251469224	234.155469193333	0.123598045978412	0.102655290043386	0.15218020671687	0.0998520954262598	0.0353728164979109	0.225929831971209	234.153639947563	0.0573800723159793	0.0315889738284776	0.106247364803626	0.112548995765932	0.0707786445131891	0.149412334115201	234.181642762963	0.0460958418078507	0.00039608623032469	0.189266925286575	0.0676330250123048	0.000954912138507779	0.25829188812266	NA	NA	NA	NA	NA	NA	NA
234.303630491815	0.0779881400474061	0.0475239419171576	0.149188195831402	0.0628320533882126	0.0375323329902274	0.09860672927302	234.221789410104	0.0775803703471793	0.0518286610435531	0.184255165927989	0.0653176234717246	0.0201804974347361	0.0942294955986816	234.321008877049	0.107294137149884	0.0334748868355212	0.146139851434223	0.0888758380253529	0.0506119573149448	0.111934251469224	234.255503011111	0.123598045978412	0.102655290043386	0.15218020671687	0.100833441330438	0.0387857174723204	0.184866338834874	234.253710631462	0.0573800723159793	0.0315889738284776	0.106247364803626	0.112477210030092	0.0754904284890724	0.149412334115201	234.281655183704	0.0472766559414323	0.00039608623032469	0.19064186497825	0.0676330250123048	0.000634743390603313	0.25829188812266	NA	NA	NA	NA	NA	NA	NA
234.403695258184	0.0776063984083947	0.0475239419171576	0.149188195831402	0.0635987006298268	0.0391592490822454	0.103463251742826	234.3218083789	0.0769515892990031	0.0516352507954918	0.1834707970366	0.0661457113844796	0.0201804974347361	0.0953740007884056	234.421108303279	0.106401086793431	0.034579305682682	0.144040810788791	0.0895850101101823	0.0513885336357588	0.114576661823745	234.355536828889	0.123598045978412	0.102872819398331	0.15218020671687	0.103403703136211	0.0407274542980276	0.180555479307335	234.353781315362	0.0576059720148208	0.0315889738284776	0.107018981590755	0.11219213487355	0.079219201178168	0.139134814636743	234.381667604444	0.0481231681915695	0.00039608623032469	0.192837744603411	0.0676330250123048	0.000634743390603313	0.25829188812266	NA	NA	NA	NA	NA	NA	NA
234.503760024554	0.0726511069644698	0.0475239419171576	0.106088024331323	0.0642123484164808	0.0396921392255111	0.103463251742826	234.421827347697	0.0763280662890579	0.0516352507954918	0.1834707970366	0.0672198909435734	0.0201804974347361	0.0965701170701529	234.521207729508	0.105387919021373	0.0369592351119832	0.144923461866545	0.0904352651139261	0.0513885336357588	0.114576661823745	234.455570646667	0.123574014711357	0.102655290043386	0.151102972606718	0.104287232526887	0.0407274542980276	0.173595024770575	234.453851999261	0.0576662733010064	0.0315889738284776	0.107018981590755	0.112090768821352	0.0831634248752272	0.138070602260084	234.481680025185	0.0490264299378047	0.00039608623032469	0.193133256867117	0.0679017486105929	0.000634743390603313	0.25829188812266	NA	NA	NA	NA	NA	NA	NA
234.603824790923	0.0725888728306218	0.0464075345819404	0.10245908348059	0.0660329833064383	0.0450987598860885	0.106238917854428	234.521846316493	0.0756081639468244	0.0516352507954918	0.1834707970366	0.0749949584938914	0.0530086644560922	0.122431862465743	234.621307155738	0.104828404642648	0.0369592351119832	0.143433155892766	0.0910448977916029	0.0548296652773757	0.117690359430874	234.555604464444	0.123574014711357	0.102655290043386	0.151102972606718	0.105561514585832	0.0421585455743797	0.174664843037597	234.553922683161	0.0576662733010064	0.0315889738284776	0.107018981590755	0.112165070127001	0.0831634248752272	0.138070602260084	234.581692445926	0.0516433260382297	0.00039608623032469	0.204566576744905	0.0679169014858222	0.000634743390603313	0.25861776956863	NA	NA	NA	NA	NA	NA	NA
234.703889557292	0.072325014946019	0.0475901949598253	0.100963730590029	0.0715196126176509	0.0488396275260315	0.192732631460628	234.62186528529	0.0745240214134877	0.0542256473197334	0.100520601582242	0.0756029083548191	0.0539656924694478	0.1206631242557	234.721406581967	0.104607569325176	0.0379626242826486	0.143433155892766	0.0916366237405086	0.0548296652773757	0.118504509626954	234.655638282222	0.123574014711357	0.102655290043386	0.151102972606718	0.107697295666609	0.0407274542980276	0.173595024770575	234.653993367061	0.0577020848549068	0.0319300013537013	0.107018981590755	0.112090768821352	0.0879445021638066	0.139134814636743	234.681704866667	0.05349646700556	0.00039608623032469	0.20935208240543	0.0680918703242056	0.000634743390603313	0.25861776956863	NA	NA	NA	NA	NA	NA	NA
234.803954323661	0.072202651879563	0.0475239419171576	0.100839287867492	0.0721201531436012	0.0488396275260315	0.192732631460628	234.721884254086	0.0745240214134877	0.0542256473197334	0.100520601582242	0.0756594562687704	0.0547931684915555	0.121602334153846	234.821506008197	0.104794543157636	0.0394304122454674	0.144040810788791	0.093078142901088	0.0506185480978936	0.121285444779977	234.7556721	0.123574014711357	0.102655290043386	0.151102972606718	0.109471188504867	0.0407274542980276	0.174664843037597	234.75406405096	0.0588184903962223	0.0160980740728241	0.118935533138982	0.112165070127001	0.089435504346291	0.139134814636743	234.781717287407	0.0576928504389792	0.00039608623032469	0.219024339664234	0.0676330250123048	0.000634743390603313	0.260025919386332	NA	NA	NA	NA	NA	NA	NA
234.90401909003	0.072007283950717	0.0472687544189177	0.100548261602762	0.0809400142380669	0.0503658325166252	0.194231477991066	234.821903222883	0.0745240214134877	0.0542256473197334	0.100520601582242	0.0756673847400163	0.0540078431236524	0.12139369797702	234.921605434426	0.104942083574586	0.039508057469686	0.144040810788791	0.0938060914648312	0.0474501912308048	0.123982397141657	234.855705917778	0.123598045978412	0.102719889624262	0.151102972606718	0.111322469735184	0.0407920552838098	0.180860094831713	234.85413473486	0.0595860611678439	0.0160980740728241	0.195665558040493	0.112165070127001	0.0892147939320174	0.138575077944125	234.881729708148	0.0736083912784962	0.00039608623032469	0.234245429848769	0.0665811097678232	0.00116137208200529	0.257826288599227	NA	NA	NA	NA	NA	NA	NA
235.004083856399	0.0718317106954456	0.0470574860220865	0.099937774681601	0.0862297848403357	0.0503658325166252	0.194231477991066	234.921922191679	0.0745240214134877	0.0542256473197334	0.100520601582242	0.0836793321108142	0.0543139572397408	0.165043387124567	235.021704860656	0.104999907358742	0.0437805380006511	0.144040810788791	0.0945393148158772	0.0441626660890949	0.143795355700629	234.955739735556	0.123598045978412	0.102719889624262	0.151102972606718	0.113049738177908	0.0424861304860808	0.194972115327545	234.954205418759	0.0739817638489111	0.0279176525969948	0.276997674697726	0.112199594265687	0.089435504346291	0.137910407504758	234.981742128889	0.105004554017004	0.00039608623032469	0.237696476990327	0.0651073293699097	0.000954912138507779	0.240076460648464	NA	NA	NA	NA	NA	NA	NA
235.104148622768	0.0717930965192701	0.0470574860220865	0.0996989951394485	0.0896497913040196	0.0503658325166252	0.194231477991066	235.021941160475	0.0745050604931952	0.0542953582684776	0.100520601582242	0.0842533751131639	0.0539656924694478	0.165043387124567	235.121804286885	0.105184097832381	0.044842741607055	0.142870243493596	0.0951593540059552	0.050383247395783	0.164206352194326	235.055773553333	0.123601928201427	0.102655290043386	0.151102972606718	0.114518582656723	0.0407920552838098	0.226426711548011	235.054276102659	0.0817306265860323	0.0285894020136905	0.280612261514423	0.112199594265687	0.089435504346291	0.137910407504758	235.08175454963	0.119232823340669	0.00039608623032469	0.254080732303266	0.0645177049374203	0.000634743390603313	0.238194628943541	NA	NA	NA	NA	NA	NA	NA
235.204213389137	0.0717341712445454	0.0470574860220865	0.0994810168158155	0.122326735643537	0.0508000634695335	0.192526635491513	235.121960129272	0.0745240214134877	0.0542953582684776	0.100520601582242	0.084326844935097	0.0539656924694478	0.16633000349303	235.221903713115	0.105470079529926	0.0459594517878607	0.142870243493596	0.0956847857537265	0.0532534580117184	0.172063707258419	235.155807371111	0.123601928201427	0.101894768619779	0.151102972606718	0.116222618251311	0.0421585455743797	0.255139769661097	235.154346786558	0.0872738365175337	0.0286963004251557	0.280612261514423	0.112199594265687	0.0895794348370332	0.137910407504758	235.18176697037	0.128163287115655	0.00039608623032469	0.270182967183861	0.0641520026334474	0.000634743390603313	0.23436156851057	NA	NA	NA	NA	NA	NA	NA
235.304278155506	0.0717930965192701	0.0472193347911158	0.099707051803796	0.131507908846982	0.0584141359880741	0.192526635491513	235.221979098068	0.0745390272275973	0.0532273750920416	0.0991746463577522	0.0943285468794938	0.0547931684915555	0.181089160803585	235.322003139344	0.105866801882986	0.0493503750866339	0.143433155892766	0.0965053566432091	0.0714020256144508	0.188377445401367	235.255841188889	0.123601928201427	0.101894768619779	0.151102972606718	0.117572855103075	0.0407920552838098	0.258084215835856	235.254417470458	0.161595909815064	0.0326528233287778	0.282561553202847	0.112208624213584	0.0896538197077972	0.137910407504758	235.281779391111	0.170119355235048	0.00113069648008022	0.40015602191752	0.0633953436084996	0.000634743390603313	0.224221573531345	NA	NA	NA	NA	NA	NA	NA
235.404342921875	0.0717930965192701	0.0470574860220865	0.0994810168158155	0.135652368457457	0.072104359109426	0.194231477991066	235.321998066865	0.074545153409686	0.0532273750920416	0.0988839242264816	0.109997215284632	0.0547931684915555	0.181160301213811	235.422102565574	0.106941534004214	0.053183163512392	0.142870243493596	0.0967194234952514	0.0714020256144508	0.184859751628708	235.355875006667	0.123601928201427	0.101894768619779	0.151102972606718	0.118959256695992	0.0421585455743797	0.274530393739462	235.354488154357	0.177489075366396	0.0326528233287778	0.282561553202847	0.112273150256567	0.0896538197077972	0.137910407504758	235.381791811852	0.178726256586686	0.00113069648008022	0.40015602191752	0.0625261862034922	0.000634743390603313	0.186405706005733	NA	NA	NA	NA	NA	NA	NA
235.504407688244	0.0718218987668141	0.0470574860220865	0.0994810168158155	0.136245243697034	0.0851316929715086	0.200236904157219	235.422017035661	0.0745540378396037	0.0536542090881122	0.0988839242264816	0.127131288605712	0.0604984065135344	0.181160301213811	235.522201991803	0.107843613024738	0.0621460136856445	0.142870243493596	0.0968000340370493	0.0671483919077656	0.178099242388195	235.455908824444	0.123614164588769	0.101894768619779	0.151102972606718	0.120872521909388	0.0421585455743797	0.286439799473232	235.454558838257	0.187712245244986	0.0391250334269181	0.28670198575415	0.112273150256567	0.0896538197077972	0.137910407504758	235.481804232593	0.180502428170683	0.00113069648008022	0.40015602191752	0.0619806659339912	0.000634743390603313	0.14641949672886	NA	NA	NA	NA	NA	NA	NA
235.604472454613	0.0718317106954456	0.0470574860220865	0.0994810168158155	0.136707359416991	0.0866826423417044	0.194231477991066	235.522036004458	0.0745540378396037	0.054014570104991	0.0994827947529097	0.152943463323154	0.0631742409333644	0.185370272305164	235.622301418033	0.108437338051058	0.0688983008083727	0.142870243493596	0.0970754338202637	0.0671483919077656	0.176220723531355	235.555942642222	0.123614164588769	0.101894768619779	0.151102972606718	0.123963225809	0.04670198985379	0.295154404608602	235.554629522157	0.19183072304629	0.0432132546131331	0.289081252064918	0.112309749155461	0.0892147939320174	0.137043722907091	235.581816653333	0.182080344995647	0.0473955664543999	0.43450771378807	0.0731880974131981	0.00694289678708004	0.38736736210845	NA	NA	NA	NA	NA	NA	NA
235.704537220982	0.0730342181752149	0.0466990446418559	0.108112592319847	0.137224547239965	0.0887296538035147	0.194231477991066	235.622054973254	0.0746421884837731	0.054014570104991	0.0994827947529097	0.158717533642038	0.0809213204143489	0.185370272305164	235.722400844262	0.109519808420793	0.0635995643019516	0.142870243493596	0.0974163195980702	0.071652919801671	0.177258722733435	235.65597646	0.123614164588769	0.101894768619779	0.151102972606718	0.127709691208642	0.0502946575854471	0.296746337359632	235.654700206056	0.196577534321331	0.0487641639316628	0.288013277979362	0.112340829693108	0.089435504346291	0.137043722907091	235.681829074074	0.183242186693778	0.0850432338422818	0.416296797170203	0.0718535564629837	0.00694289678708004	0.38736736210845	NA	NA	NA	NA	NA	NA	NA
235.804601987351	0.0762631630420596	0.0472193347911158	0.120010656848502	0.139720859125774	0.110141385303147	0.193665894267919	235.72207394205	0.0748594800851302	0.0539325484270635	0.102055185124691	0.161716734892538	0.0770651143629718	0.193619433884388	235.822500270492	0.110230112028849	0.0566602872521549	0.143433155892766	0.0978463079941033	0.0749908119447847	0.18404729370612	235.756010277778	0.123614164588769	0.101894768619779	0.151102972606718	0.12953651759109	0.0542266691498804	0.296746337359632	235.754770889956	0.200234451733484	0.0769969341201452	0.311811204357993	0.112340829693108	0.0911649058704087	0.137910407504758	235.781841494815	0.183047574978484	0.0850432338422818	0.416296797170203	0.0714872052632693	0.00694289678708004	0.38736736210845	NA	NA	NA	NA	NA	NA	NA
235.90466675372	0.0789664756774886	0.0472193347911158	0.125089787084525	0.140043190456828	0.11353460468388	0.194231477991066	235.822092910847	0.0749176534367756	0.0545660521451929	0.104116952488282	0.161716734892538	0.0770651143629718	0.193619433884388	235.922599696721	0.111683367129038	0.0578271261061819	0.163164304173194	0.0981981828097261	0.0755370974081817	0.184859751628708	235.856044095556	0.123650163359513	0.101894768619779	0.151102972606718	0.130497989406342	0.0542266691498804	0.296746337359632	235.854841573855	0.202487242075105	0.0769969341201452	0.313923196021679	0.112340829693108	0.0911649058704087	0.137910407504758	235.881853915556	0.182726469156417	0.0736331287843155	0.408235069914131	0.0716598821317998	0.00694289678708004	0.38736736210845	NA	NA	NA	NA	NA	NA	NA
236.004731520089	0.0821334496388083	0.0472193347911158	0.128389551183404	0.140058105133751	0.114051735077486	0.194231477991066	235.922111879643	0.0764917637700827	0.0566461903079854	0.152429896293208	0.16554406207268	0.0809213204143489	0.217387216865844	236.022699122951	0.112479724998431	0.0725255348270723	0.188240776954439	0.0982115498804879	0.0750130077428962	0.18404729370612	235.956077913333	0.123650163359513	0.101894768619779	0.151102972606718	0.134419778383158	0.058268267732595	0.321489728283132	235.954912257755	0.203342678311922	0.0806887873898014	0.311811204357993	0.112340829693108	0.0911649058704087	0.137910407504758	235.981866336296	0.181933510864014	0.0688879974210127	0.416296797170203	0.0716598821317998	0.00694289678708004	0.38736736210845	NA	NA	NA	NA	NA	NA	NA
236.104796286458	0.0861245499711655	0.0506102576080132	0.13090869668435	0.137088521293551	0.078010173179562	0.167737303661444	236.02213084844	0.0769625691463105	0.059266348687597	0.152429896293208	0.167134462274964	0.0770651143629718	0.215234136594439	236.12279854918	0.113239744098478	0.0725255348270723	0.189052278287221	0.0981981828097261	0.0755370974081817	0.184211378940845	236.056111731111	0.123650163359513	0.101894768619779	0.151102972606718	0.134617571646688	0.0574773951260583	0.322689616919793	236.054982941654	0.203484255443209	0.0806887873898014	0.31227583489891	0.112347096626488	0.0912731485891061	0.137910407504758	236.081878757037	0.18107376503777	0.0639999539998909	0.419889949141054	0.0714872052632693	0.00694289678708004	0.385713824955882	NA	NA	NA	NA	NA	NA	NA
236.204861052827	0.0982649257878233	0.0564996008879448	0.139187895027906	0.137088521293551	0.078010173179562	0.167737303661444	236.122149817236	0.0769625691463105	0.059266348687597	0.152429896293208	0.171650432377193	0.141753986300243	0.241398722893445	236.22289797541	0.114186856101056	0.0730377065313988	0.189503464111461	0.0982401526129155	0.078787046275228	0.18574809029633	236.156145548889	0.123650163359513	0.101894768619779	0.151102972606718	0.136451589567263	0.0841754690997204	0.345740669820519	236.155053625554	0.203150947034533	0.0800364256989713	0.318228400992119	0.112347096626488	0.0912731485891061	0.137910407504758	236.181891177778	0.180274078030456	0.043322637531915	0.40507928077676	0.0714872052632693	0.00694289678708004	0.385713824955882	NA	NA	NA	NA	NA	NA	NA
236.304925819196	0.100042623651728	0.0661513370634554	0.141100123444259	0.137088521293551	0.078010173179562	0.167737303661444	236.222168786033	0.0772009247978167	0.0636866297249722	0.154628820350064	0.171650432377193	0.141753986300243	0.241398722893445	236.322997401639	0.114816642043451	0.0774584836666014	0.192377747116386	0.0983211398424225	0.079478400498119	0.184211378940845	236.256179366667	0.123681584496316	0.102719889624262	0.15218020671687	0.13666261316973	0.0921025630087063	0.345740669820519	236.255124309453	0.203243776772153	0.0695689310225723	0.313923196021679	0.112347096626488	0.0912731485891061	0.137910407504758	236.281903598519	0.178726256586686	0.0307369763901243	0.38186341100273	0.0710491362080896	0.00694289678708004	0.384338086614541	NA	NA	NA	NA	NA	NA	NA
236.404990585565	0.10091840703868	0.0694030850955906	0.139187895027906	0.137088521293551	0.078010173179562	0.167737303661444	236.322187754829	0.0773219546424091	0.064825413501823	0.152568998339261	0.171650432377193	0.141753986300243	0.241398722893445	236.423096827869	0.115394250174914	0.0776174652405577	0.192377747116386	0.0982318641460049	0.0807503304362864	0.18404729370612	236.356213184444	0.123681584496316	0.102719889624262	0.15218020671687	0.135507116438255	0.0814342478769591	0.33180019424155	236.355194993353	0.203342678311922	0.0669896316322061	0.31227583489891	0.112353399573408	0.0912731485891061	0.137836220131187	236.381916019259	0.173865914553723	0.01991105515953	0.261484761358991	0.0710491362080896	0.00694289678708004	0.382004693757783	NA	NA	NA	NA	NA	NA	NA
236.505055351935	0.10144084090229	0.0699936862886543	0.138188469284059	0.137088521293551	0.078010173179562	0.167737303661444	236.422206723626	0.0776635478551077	0.0671385623299699	0.152429896293208	0.171650432377193	0.141753986300243	0.241398722893445	236.523196254098	0.115865883915897	0.0776174652405577	0.189503464111461	0.0979909221362722	0.0777827597901104	0.178330744044716	236.456247002222	0.123681584496316	0.102719889624262	0.15218020671687	0.134419778383158	0.0841754690997204	0.328336356321632	236.455265677253	0.202616644420637	0.0695689310225723	0.312849575414967	0.112353399573408	0.0912731485891061	0.137836220131187	236.48192844	0.171797323386687	0.0241446607439883	0.237819628525823	0.0708669412300335	0.00694289678708004	0.382004693757783	NA	NA	NA	NA	NA	NA	NA
236.605120118304	0.101525481523595	0.0673731490289974	0.135121813174893	0.137088521293551	0.078010173179562	0.167737303661444	236.522225692422	0.0777877857462774	0.0677913326139995	0.152568998339261	0.171650432377193	0.141753986300243	0.241398722893445	236.623295680328	0.115920142163101	0.078332236035735	0.189503464111461	0.0974540056258312	0.0794790223375695	0.173498011093011	236.55628082	0.123650163359513	0.102719889624262	0.15218020671687	0.130835379694556	0.084883305856914	0.322689616919793	236.555336361152	0.203805256640063	0.0800364256989713	0.332937076154225	0.112353399573408	0.0912731485891061	0.137836220131187	236.581940860741	0.169977248312553	0.0419485328531133	0.23470108032578	0.0645177049374203	0.00694289678708004	0.140157948580494	NA	NA	NA	NA	NA	NA	NA
236.705184884673	0.101373167442908	0.070101431040399	0.13910311534856	0.137088521293551	0.078010173179562	0.167737303661444	236.622244661218	0.0780466182882335	0.0685445864654509	0.152429896293208	0.171650432377193	0.141753986300243	0.241398722893445	236.723395106557	0.114816642043451	0.0776174652405577	0.197812541892131	0.0972723650840202	0.0781312982330216	0.171704674784254	236.656314637778	0.123650163359513	0.102719889624262	0.15218020671687	0.128717948349835	0.0804716866251421	0.310921653569632	236.655407045052	0.203868758139343	0.0695689310225723	0.327874396901079	0.112353399573408	0.0912731485891061	0.137836220131187	236.681953281481	0.169916597557734	0.0442744926526024	0.2369986136064	0.0609838342676446	0.00987684631429888	0.104572579978031	NA	NA	NA	NA	NA	NA	NA
236.805249651042	0.100645310049598	0.0649422298211186	0.141100123444259	0.135192748321477	0.0730932803270449	0.168834192470375	236.722263630015	0.0780865793882547	0.0661377306365581	0.148759185374476	0.16715352111031	0.0320249810222447	0.239544955802133	236.823494532787	0.113255061729179	0.073239255804027	0.197812541892131	0.0970754338202637	0.0777827597901104	0.170810851234788	236.756348455556	0.123650163359513	0.102719889624262	0.15218020671687	0.126357627868661	0.081163019382026	0.306421426809016	236.755477728951	0.202333045699256	0.0496157778409753	0.327874396901079	0.112353399573408	0.0912731485891061	0.137836220131187	236.781965702222	0.169916597557734	0.0442744926526024	0.2369986136064	0.0610897700960715	0.00987684631429888	0.105936072228805	NA	NA	NA	NA	NA	NA	NA
236.905314417411	0.0998224132426985	0.0580514513778198	0.139587908010875	0.0837733433103175	0.0627082033670882	0.169722604688289	236.822282598811	0.0777237694597692	0.066343928570345	0.150426339361361	0.157998325330867	0.0320249810222447	0.239544955802133	236.923593959016	0.112495107532146	0.0616911743100809	0.188758316949025	0.0969336376021068	0.0777827597901104	0.170810851234788	236.856382273333	0.123614164588769	0.102719889624262	0.15218020671687	0.122881186720397	0.0782727734413926	0.297246871944887	236.855548412851	0.197158176638495	0.0308183959356326	0.312849575414967	0.112353399573408	0.0912731485891061	0.137836220131187	236.881978122963	0.169977248312553	0.0442744926526024	0.2369986136064	0.0612038261180287	0.00987684631429888	0.105936072228805	NA	NA	NA	NA	NA	NA	NA
237.00537918378	0.0931300735870677	0.0499626424902381	0.135975607461559	0.0780223649638979	0.0410092369936661	0.152193516500966	236.922301567608	0.077375689505873	0.0651343757240887	0.150426339361361	0.0930989544482778	0.0320249810222447	0.239544955802133	237.023693385246	0.110973015720436	0.0616911743100809	0.190405169623968	0.0967828819858066	0.0716530908966465	0.160057682215409	236.956416091111	0.123614164588769	0.102719889624262	0.15218020671687	0.121332606546711	0.0681965034351349	0.279816411440962	236.95561909675	0.194822381567115	0.0341600790035374	0.31227583489891	0.112353399573408	0.0912731485891061	0.137836220131187	236.981990543704	0.170043379702725	0.0419485328531133	0.23470108032578	0.0612038261180287	0.00987684631429888	0.105936072228805	NA	NA	NA	NA	NA	NA	NA
237.105443950149	0.0813928137905388	0.0469644611249107	0.1332101569197	0.0765932932456459	0.0404164918882983	0.132794546316634	237.022320536404	0.0772580131037232	0.0651343757240887	0.151233647730085	0.09283329791455	0.0320249810222447	0.239544955802133	237.123792811475	0.109344847569413	0.0591557176314222	0.189052278287221	0.0967194234952514	0.0716530908966465	0.156470564084634	237.056449908889	0.123614164588769	0.102719889624262	0.15218020671687	0.119490230060061	0.0782727734413926	0.279816411440962	237.05568978065	0.183196193832731	0.0331749947147371	0.312849575414967	0.112353399573408	0.0911649058704087	0.137577740266735	237.082002964444	0.170043379702725	0.0419485328531133	0.23470108032578	0.0631094550059922	0.00946392248929746	0.113727789064538	NA	NA	NA	NA	NA	NA	NA
237.205508716518	0.0774012369567446	0.0463528365504797	0.131863457031917	0.0765932932456459	0.0404164918882983	0.132794546316634	237.122339505201	0.0770097945474491	0.065560416515833	0.152334441605843	0.0869247211665737	0.0307227892306095	0.238474449370858	237.223892237705	0.107130751946531	0.0559044705504442	0.183611544007872	0.0964861892884582	0.0724399758455773	0.149747462662519	237.156483726667	0.123598045978412	0.101894768619779	0.151102972606718	0.118828126798095	0.081163019382026	0.279816411440962	237.155760464549	0.176789497986662	0.0331749947147371	0.31227583489891	0.112361224090531	0.0911649058704087	0.137577740266735	237.182015385185	0.170043379702725	0.0419485328531133	0.23470108032578	0.065880655324491	0.00946392248929746	0.137954761913272	NA	NA	NA	NA	NA	NA	NA
237.305573482887	0.0757463028853471	0.0462661511057545	0.131595418667733	0.0756631046687721	0.0444311920147791	0.088420301631715	237.222358473997	0.0767402023455601	0.0650693217068719	0.152568998339261	0.0844298696918838	0.0307227892306095	0.238474449370858	237.323991663934	0.104754194552774	0.0490365700934416	0.163742065526395	0.0963784300790974	0.0716530908966465	0.14609235288514	237.256517544444	0.123598045978412	0.101894768619779	0.151102972606718	0.117339451164567	0.081163019382026	0.265818738581988	237.255831148449	0.110192503576631	0.0329638862235725	0.311169839461093	0.112361224090531	0.0911649058704087	0.137577740266735	237.282027805926	0.170043379702725	0.0419485328531133	0.23470108032578	0.065880655324491	0.00946392248929746	0.137954761913272	NA	NA	NA	NA	NA	NA	NA
237.405638249256	0.0724334847247991	0.0453939771771771	0.131863457031917	0.0756631046687721	0.0444311920147791	0.088420301631715	237.322377442793	0.0764917637700827	0.0635216418979889	0.152429896293208	0.0842930127376096	0.0307227892306095	0.238474449370858	237.424091090164	0.103029880205172	0.0559044705504442	0.145094474873188	0.0959317422046114	0.0716530908966465	0.128539202228823	237.356551362222	0.123574014711357	0.102655290043386	0.151102972606718	0.115910808913763	0.0748173033532458	0.24186232937052	237.355901832349	0.0816436056717753	0.0236667100431895	0.299030623069558	0.112361224090531	0.0911649058704087	0.137577740266735	237.382040226667	0.170043379702725	0.0419485328531133	0.23470108032578	0.0673557298089467	0.00850870525727409	0.1410902096994	NA	NA	NA	NA	NA	NA	NA
237.505703015625	0.0660000775273777	0.0438899250594945	0.109224618074627	0.0756631046687721	0.0444311920147791	0.088420301631715	237.42239641159	0.0762704673576284	0.0635216418979889	0.152568998339261	0.0800890533555141	0.03138725595754	0.237166270392759	237.524190516393	0.100508197128003	0.0566126848069741	0.138949814540258	0.0954711038937501	0.0724399758455773	0.124356826553232	237.45658518	0.123574014711357	0.102655290043386	0.151102972606718	0.11518294907194	0.0808819333490021	0.241264489593788	237.455972516248	0.076461943589509	0.0236667100431895	0.299030623069558	0.112378605877776	0.0911649058704087	0.137577740266735	237.482052647407	0.170043379702725	0.0419485328531133	0.23470108032578	0.0675937300568386	0.00850870525727409	0.1410902096994	NA	NA	NA	NA	NA	NA	NA
237.605767781994	0.0617136328241715	0.0436039299103967	0.0829418920970296	0.0756631046687721	0.0444311920147791	0.088420301631715	237.522415380386	0.075940483196577	0.0613091506777605	0.150426339361361	0.0776042575462994	0.0343106064494954	0.0975965637015927	237.624289942623	0.0977003169286138	0.0612942037937176	0.138949814540258	0.0951918655694361	0.0724399758455773	0.120054453492195	237.556618997778	0.123574014711357	0.102655290043386	0.151102972606718	0.114405101891191	0.0748173033532458	0.228814256505621	237.556043200148	0.0684065907443411	0.0236667100431895	0.299030623069558	0.11239259225933	0.0911649058704087	0.137577740266735	237.582065068148	0.170491652160994	0.0442744926526024	0.237394972372521	0.0727439481466735	0.014300129710577	0.199243602593811	NA	NA	NA	NA	NA	NA	NA
237.705832548363	0.0615282829344833	0.045212243072783	0.0829418920970296	0.0756631046687721	0.0444311920147791	0.088420301631715	237.622434349183	0.0744600335170506	0.0582068861136901	0.113566977782751	0.0776042575462994	0.0348267663301089	0.0947931199666013	237.724389368852	0.0954056531480307	0.0568475244439824	0.134530710573716	0.0950805321991126	0.0724399758455773	0.119527902547121	237.656652815556	0.123569256134466	0.102655290043386	0.151102972606718	0.113120037737781	0.0748173033532458	0.196543662743646	237.656113884047	0.0598142115665683	0.025630140083429	0.182038498817907	0.11239259225933	0.0911649058704087	0.137577740266735	237.682077488889	0.171610120720785	0.0389269467869295	0.23470108032578	0.0731342000117654	0.014300129710577	0.199243602593811	NA	NA	NA	NA	NA	NA	NA
237.805897314732	0.0608081130245051	0.0453939771771771	0.0823680575894265	0.0756631046687721	0.0444311920147791	0.088420301631715	237.722453317979	0.0743558195058418	0.0582068861136901	0.113566977782751	0.0776042575462994	0.0348267663301089	0.0947931199666013	237.824488795082	0.0946562233556826	0.0559044705504442	0.13449658484804	0.0950805321991126	0.0724399758455773	0.119527902547121	237.756686633333	0.123550508152184	0.102655290043386	0.151102972606718	0.111698126188517	0.0748173033532458	0.174681382193988	237.756184567947	0.0585642186130593	0.025630140083429	0.162340315176531	0.112403992348265	0.0912731485891061	0.137836220131187	237.78208990963	0.171610120720785	0.0392409453452666	0.237394972372521	0.0730317022255669	0.014300129710577	0.199243602593811	NA	NA	NA	NA	NA	NA	NA
237.905962081101	0.0607403185273943	0.045212243072783	0.0820041837430892	0.0756631046687721	0.0444311920147791	0.088420301631715	237.822472286776	0.0743088703889556	0.0582068861136901	0.112762308969495	0.0780375571431435	0.0379176022965137	0.0977535243422754	237.924588221311	0.0937339596558676	0.0559044705504442	0.136019672878717	0.0950805321991126	0.0724399758455773	0.119527902547121	237.856720451111	0.123550508152184	0.102655290043386	0.151102972606718	0.111322469735184	0.0763585742065547	0.168614951854769	237.856255251846	0.0582289031628996	0.025630140083429	0.160871025192988	0.112566814229804	0.089435504346291	0.137043722907091	237.88210233037	0.172496943189723	0.0389269467869295	0.243642848254979	0.0729822987826793	0.014300129710577	0.199243602593811	NA	NA	NA	NA	NA	NA	NA
238.00602684747	0.0607019768561222	0.045212243072783	0.0820041837430892	0.0757286313522458	0.0452663765580804	0.088420301631715	237.922491255572	0.0740029580354052	0.0553387448977767	0.104812974538521	0.0784905596025258	0.0379721061945852	0.0977535243422754	238.024687647541	0.092693549641693	0.0559044705504442	0.136936242994496	0.0950805321991126	0.0724399758455773	0.119527902547121	237.956754268889	0.123550508152184	0.102655290043386	0.151102972606718	0.111312927607554	0.0804045245724267	0.171268179573563	237.956325935746	0.0577138080765373	0.025630140083429	0.156714417204284	0.112925076000623	0.0896538197077972	0.137910407504758	237.982114751111	0.173222124997544	0.0241446607439883	0.23470108032578	0.0728395408215597	0.014300129710577	0.199243602593811	NA	NA	NA	NA	NA	NA	NA
238.106091613839	0.0604753747081713	0.0453939771771771	0.0818804661572091	0.0759387973622686	0.0472100532327833	0.0893931039695209	238.022510224368	0.0739414664805718	0.0553387448977767	0.104116952488282	0.0794398898132879	0.0370704511043299	0.0977535243422754	238.12478707377	0.0924559401120889	0.0559044705504442	0.136936242994496	0.0950805321991126	0.0724399758455773	0.119527902547121	238.056788086667	0.123528862255967	0.101894768619779	0.151102972606718	0.111094633026269	0.0804045245724267	0.168018280347377	238.056396619645	0.0574878241931796	0.0214142038952654	0.145145525571209	0.113084520339809	0.0892147939320174	0.138070602260084	238.082127171852	0.17416031692385	0.0241446607439883	0.237394972372521	0.0728395408215597	0.014300129710577	0.199243602593811	NA	NA	NA	NA	NA	NA	NA
238.206156380208	0.0604355082571067	0.04550554880877	0.0818804661572091	0.0760921482209294	0.0484936189985566	0.0895632788861853	238.122529193165	0.0739377752595909	0.0553387448977767	0.104116952488282	0.0807255547325133	0.037465376978905	0.0994709748069795	238.2248865	0.0920128160083623	0.0530219989453151	0.135073013156878	0.0950574965634449	0.0724399758455773	0.119527902547121	238.156821904444	0.123528862255967	0.101894768619779	0.151102972606718	0.110934553483211	0.0804045245724267	0.167821920091328	238.156467303545	0.0573321199460689	0.0214142038952654	0.130729343201255	0.113410334528029	0.0892147939320174	0.139134814636743	238.182139592593	0.174529360084362	0.0412983284648697	0.258344653667097	0.0727439481466735	0.014300129710577	0.199243602593811	NA	NA	NA	NA	NA	NA	NA
238.306221146577	0.0600666737908327	0.0464928672674311	0.0823680575894265	0.0764746450507041	0.0601803406352193	0.0930250232014168	238.222548161961	0.0738852955721744	0.0553387448977767	0.102265009556852	0.082053120300733	0.0379721061945852	0.0994709748069795	238.324985926229	0.0913776402680264	0.0511597003792731	0.133350520475208	0.0950574965634449	0.0724399758455773	0.119527902547121	238.256855722222	0.123550508152184	0.102719889624262	0.15218020671687	0.110716992329063	0.0804045245724267	0.164583465052731	238.256537987445	0.0570454564397118	0.0236667100431895	0.114852457116837	0.113410334528029	0.0892147939320174	0.139134814636743	238.282152013333	0.175493241306468	0.0620895663874833	0.277125534214035	0.0727439481466735	0.014300129710577	0.199243602593811	NA	NA	NA	NA	NA	NA	NA
238.406285912946	0.0600101938535774	0.0462661511057545	0.0818504487176664	0.0766515214676126	0.0601803406352193	0.0904318833415812	238.322567130758	0.0736333995495288	0.0553387448977767	0.0942135634952301	0.083304848050615	0.0379721061945852	0.0994709748069795	238.425085352459	0.0903955841318281	0.0518672618042572	0.13449658484804	0.0950574965634449	0.0724399758455773	0.119720828563815	238.35688954	0.123550508152184	0.102719889624262	0.15218020671687	0.11064324990411	0.0769159133442863	0.157203999617557	238.356608671344	0.0567580586212055	0.025630140083429	0.110103172926655	0.113556178752038	0.0892147939320174	0.139767019778333	238.382164434074	0.177771195613291	0.0677318721186659	0.273736049406946	0.0726666826593227	0.014300129710577	0.199243602593811	NA	NA	NA	NA	NA	NA	NA
238.506350679315	0.0598854780951376	0.0464928672674311	0.0817136358813821	0.07680678251755	0.0653402409918831	0.0930250232014168	238.422586099554	0.0735377854969632	0.0565618790262167	0.0942135634952301	0.0848375082787399	0.0397505548576843	0.102029751597228	238.525184778688	0.0898838016371478	0.0515096633092192	0.134530710573716	0.0950574965634449	0.0724399758455773	0.120054453492195	238.456923357778	0.123550508152184	0.102719889624262	0.15218020671687	0.110610451500695	0.078932210624996	0.157203999617557	238.456679355244	0.0563918292179192	0.025630140083429	0.107769940626828	0.113601520640349	0.0896538197077972	0.142388910312586	238.482176854815	0.179171439500978	0.0828068699321786	0.277125534214035	0.072588070041105	0.0112978671903886	0.198192577868463	NA	NA	NA	NA	NA	NA	NA
238.606415445684	0.0598762382987322	0.0464928672674311	0.0816082746659421	0.0769867659983107	0.0650865710014202	0.0910913578722522	238.522605068351	0.0733843079502317	0.0578655840632718	0.0934778188062252	0.0863565147737426	0.0451283756252098	0.102367296201606	238.625284204918	0.0891901092716952	0.0477596814266809	0.131573232199488	0.0950805321991126	0.0724399758455773	0.119720828563815	238.556957175556	0.123550508152184	0.102719889624262	0.15218020671687	0.110207209942749	0.0804045245724267	0.157082092799992	238.556750039143	0.056002587927459	0.025630140083429	0.104152082854858	0.113601520640349	0.0896538197077972	0.142388910312586	238.582189275556	0.179386613344078	0.0828068699321786	0.277125534214035	0.072407373063491	0.0112978671903886	0.198192577868463	NA	NA	NA	NA	NA	NA	NA
238.706480212054	0.0587535757824071	0.0449990321375915	0.0823680575894265	0.0770682637873722	0.0650865710014202	0.0904318833415812	238.622624037147	0.0731720111216028	0.0578655840632718	0.0900751109278294	0.0873527030051054	0.0673976833951749	0.102229524136918	238.725383631148	0.0884953225980864	0.0447901801337708	0.134530710573716	0.0950158072075477	0.0724399758455773	0.120713951673003	238.656990993333	0.123550508152184	0.102719889624262	0.15218020671687	0.109940230377669	0.0776108716159575	0.153318290286202	238.656820723043	0.0555414795958562	0.027867919723918	0.104763537733577	0.113612328118463	0.0896538197077972	0.142630508484334	238.682201696296	0.179540835711635	0.0792475537790765	0.277125534214035	0.0718535564629837	0.0166730670966136	0.199243602593811	NA	NA	NA	NA	NA	NA	NA
238.806544978423	0.0573703574114123	0.0399376218039154	0.0835887795610161	0.0770682637873722	0.0650865710014202	0.0904318833415812	238.722643005944	0.0729038900419138	0.0581636046702482	0.0895361179524549	0.0873914601786829	0.0672387702355423	0.101385866525667	238.825483057377	0.0859267296762288	0.0336217366837698	0.133116124385065	0.0944466203359638	0.0686553645431869	0.120713951673003	238.757024811111	0.123528862255967	0.101894768619779	0.151102972606718	0.10992748496838	0.0804045245724267	0.154032330432528	238.756891406942	0.0554853917409497	0.025630140083429	0.101624895210277	0.113612328118463	0.0896538197077972	0.142630508484334	238.782214117037	0.180274078030456	0.0792475537790765	0.285760947525909	0.07368795127444	0.0184445496640039	0.198547156167614	NA	NA	NA	NA	NA	NA	NA
238.906609744792	0.055370139269708	0.0285364584382452	0.0802476228593372	0.0770682637873722	0.0650865710014202	0.0904318833415812	238.82266197474	0.0727427163978442	0.0581636046702482	0.0889712659627336	0.0873914601786829	0.0672387702355423	0.101385866525667	238.925582483607	0.0832679674665666	0.0253161021334236	0.126705222272917	0.0941644708984733	0.0674872225691727	0.121285444779977	238.857058628889	0.123528862255967	0.101894768619779	0.151102972606718	0.109759750202008	0.0806339745303502	0.153318290286202	238.856962090842	0.0554809646996909	0.025630140083429	0.100735433905316	0.113602804632194	0.0896538197077972	0.142388910312586	238.882226537778	0.180691908784687	0.0792475537790765	0.285760947525909	0.0741394496620467	0.0195431178293149	0.198547156167614	NA	NA	NA	NA	NA	NA	NA
239.006674511161	0.0547936442312037	0.0282127313434145	0.0802476228593372	0.0770941054324366	0.0653402409918831	0.0906122936557255	238.922680943536	0.0726639657290312	0.0581636046702482	0.0888344587498754	0.0874028720030636	0.0680817424686293	0.102507999766583	239.025681909836	0.0831264037626042	0.0253161021334236	0.142496401791332	0.0932750838902213	0.0655554282555559	0.123982397141657	238.957092446667	0.123403444557572	0.101894768619779	0.151102972606718	0.109591146897394	0.0804045245724267	0.152516203157825	238.957032774741	0.0554809646996909	0.025630140083429	0.100735433905316	0.113595705933783	0.0896538197077972	0.142388910312586	238.982238958519	0.181668927402962	0.0768817446046681	0.285760947525909	0.0755192726499528	0.0184445496640039	0.191338222440906	NA	NA	NA	NA	NA	NA	NA
[truncated: 190 more rows]
