# Supplementary material for: Global diversity dynamics in the fossil record are regionally heterogeneous
Source: Nat Commun. 2022 May 18;13:2751. doi: 10.1038/s41467-022-30507-0 (PMC9117201; doi:10.1038/s41467-022-30507-0)
Supplement: Supplementary file 4 — Source Data [file 41467_2022_30507_MOESM4_ESM.zip › source_data/Figure 6.txt]

Figure.6.CTA_time	Figure.6.CTA_median	Figure.6.CTA_0.5_lower	Figure.6.CTA_0.5_upper	Figure.6.CTA_0.75_lower	Figure.6.CTA_0.75_upper	Figure.6.CTA_0.95_lower	Figure.6.CTA_0.95_upper	Figure.6.CTW_time	Figure.6.CTW_median	Figure.6.CTW_0.5_lower	Figure.6.CTW_0.5_upper	Figure.6.CTW_0.75_lower	Figure.6.CTW_0.75_upper	Figure.6.CTW_0.95_lower	Figure.6.CTW_0.95_upper	Figure.6.CTE_time	Figure.6.CTE_median	Figure.6.CTE_0.5_lower	Figure.6.CTE_0.5_upper	Figure.6.CTE_0.75_lower	Figure.6.CTE_0.75_upper	Figure.6.CTE_0.95_lower	Figure.6.CTE_0.95_upper
193.436	186.409915637452	171.825507027816	198.373064623449	153.03352905336	205.184603167473	151.167994050993	235.643529615601	193.438	195.759331928926	184.194528013709	207.522636315015	174.489873371753	213.554457763096	165.297040878505	226.549802880799	193.465	50.423246974549	23.1360509748355	53.5876844144394	23.2032827494923	69.919986585849	20.2125024610472	86.8991985421672
194.494	194.853118369501	187.239090702804	224.102399875049	158.97869140744	216.24999850688	154.970145555046	234.540669022786	194.495	197.979661347648	180.567160840386	220.331973072748	173.586592207363	244.789858392183	143.331130436157	245.955088816142	194.522	34.0252048271038	13.6661255690839	36.3476618719593	13.0122582513554	51.9638989948452	10.5214062038904	67.8259502581144
195.552	180.948587990568	172.091803020338	192.742709238063	162.507896520664	197.583231627873	143.966669440027	205.013856559089	195.553	182.540009786672	175.129205872484	201.364877269025	157.829300481548	200.934185106229	148.326668421394	212.867753446764	195.579	29.6303282717461	22.1420590577094	35.4385897919947	17.4232160139743	40.6439295371534	11.629306498174	51.1111453699176
196.24	105.496099281658	74.4565932447211	121.962539332718	71.8431042479425	148.927788866247	50.1178636664442	163.118339834701	196.241	92.0191639158739	62.8193900935701	96.818990561827	64.6540517003236	128.87177903056	58.9810259999344	149.763422181682	196.254	24.1926836813731	17.3104312540995	29.883928137956	12.6255059768295	34.1755666523038	7.01150051121324	44.2382348040541
196.769	167.780052989169	146.9648621168	171.657762957207	142.01738728751	196.381032548286	142.099349031085	221.84703080899	196.77	162.449537490605	139.064270358599	173.001410042362	135.035780459855	200.837341280535	116.787178994668	217.695253056188	196.783	44.5806863030423	35.5685731132428	55.1800604963099	26.8367764047317	61.5336597017647	14.2484376174919	69.8930024176583
197.667	221.171495029417	198.669288953976	229.74238164368	193.847955956678	240.832620740504	188.951971135569	254.878874777459	197.668	206.9319243408	195.182340231985	217.803464654868	185.641601313294	222.616141406676	176.1938837486	236.789126289637	197.694	29.2975177416055	15.1100693735113	31.4427668414794	15.0650842144454	41.8996559344503	12.4734953548294	53.3051673022376
198.725	237.306612906709	219.53286227194	242.87577165037	218.542354357734	261.475531429176	210.814967475261	274.430265681262	198.726	223.501446884034	210.750383605201	234.170355713064	204.485766764533	243.188445693109	193.683913160258	255.422320078669	198.751	44.2027358635924	30.0217557088778	47.0933493604188	29.3978016848157	60.4128552247943	25.1999864548323	74.3369975180377
199.357	124.363202829226	113.256518641149	146.443782230184	95.2557186004452	154.805789767406	75.0631287204702	163.730682992614	199.357	112.502009082939	84.9636895039555	121.45793588022	84.1543871736308	146.063250009554	72.8967809210586	163.961574355674	199.37	38.1207242733044	25.0156857750439	43.9289015294747	19.0173585668751	53.7771304118329	15.4778919492954	80.7353827014365
199.886	246.769244864988	236.123632781724	255.98852362242	230.956067230425	265.952766859197	213.903822556314	275.877015739445	199.886	230.570045077449	207.784562807992	236.422231950658	205.520052340594	254.874802222304	198.709295742435	270.566145604455	199.899	46.1774559815418	38.3253187900756	51.9601831867498	33.401208115304	56.6237529655046	27.0943322069148	67.8690147416328
200.836	267.60021115618	258.619618647705	282.119948260168	248.00460802303	288.215550077597	233.960613867658	296.334265329951	200.836	256.005581006648	248.980468077066	263.231998111712	243.060702067229	267.471221867954	234.702314235677	277.083686451355	200.849	20.281831561064	13.0934396784827	23.6269097834575	9.97531626542284	28.757067154809	5.47190257704963	42.4296732218665
201.365	377.220749882157	307.800946073673	414.319481252344	279.675746611263	463.392990600519	249.798808122001	540.483277538068	201.365	277.771990406506	248.66197544556	302.470714215107	232.715664321175	323.340047448483	198.525379799299	355.367161611948	201.377	132.497874215322	94.6430031819431	157.164029430966	75.4358509677138	186.354137069942	45.8750480369752	233.991492735498
201.899	391.582917887302	366.92755417251	439.425611472586	337.088054048998	463.386725627889	289.664864116789	466.964172025585	201.899	286.927542996394	259.923784374236	304.629421687379	250.349663972416	325.774405461786	223.017112140399	355.710534164909	201.923	139.641772221264	99.5961586424457	166.658698616573	77.9664427671282	190.099926376817	55.0724710090774	233.830398462041
202.956	361.622438704481	341.321143960269	390.685616505759	318.538382485654	418.560345817753	256.74109213678	429.045752689596	202.957	315.8269634803	293.799339366514	335.141189605308	274.844149913396	347.904935947255	252.500717806135	388.443990243809	202.981	120.140495862279	88.5820183910861	129.052477211142	76.2612290776418	154.825206748543	74.4146663295455	247.405138073672
204.014	389.592663568946	364.75003744067	424.020294852879	332.152187314065	433.147985296524	305.415616472725	470.078328994423	204.015	306.718010289307	285.02334930326	336.588854210396	266.175880229694	351.910299166683	238.999084568541	371.698092466418	204.038	139.649653479394	108.496807992256	158.016235482636	80.1250983121287	191.405422562049	73.3148336267804	257.414094052425
204.771	306.823596075502	258.025830384356	318.08516986533	255.485031472305	374.908658958059	242.623815090593	422.859719071935	204.772	249.01781861313	201.477906830213	269.916194927023	186.55693768188	295.679226568856	174.506126553054	340.693126884313	204.783	63.9614433437053	20.6548844124338	68.6453134038239	17.7195485515411	132.873780436431	14.5478858634838	211.02187472925
205.3	294.594485392881	268.430482255506	306.740393844803	256.048089251541	323.333931117148	246.784763185094	426.944875841429	205.301	244.427472307055	219.644113780962	273.510593808373	181.126403570677	277.336656147096	162.398631382322	356.078743243818	205.312	130.599319115438	100.998408653481	145.751273546424	94.0184095492758	186.745999708293	73.3676456156141	220.27879337794
206.13	364.390478096226	313.434315458921	371.521471825826	319.0701147502	431.297672194973	305.288645770182	457.386817740739	206.13	249.066891121929	214.571346994237	266.463945322084	214.407505671604	301.89776641511	183.538256451544	318.576591826357	206.153	192.932805086645	177.622942166579	235.986478374526	142.649887638767	237.03325924973	101.540160278847	252.49362378539
207.187	359.471919610243	341.36115789634	380.890928087495	324.687600491566	396.379433470725	247.910017543236	414.78584834412	207.188	280.943457195835	253.599865796826	293.290783442857	249.936722485979	311.700503161822	237.495232589888	329.726421555291	207.21	192.448460186853	167.780648917684	226.010824605547	122.108533254405	238.011545595135	102.324086642234	270.673417050513
208.245	379.40000128796	353.773825424128	418.956618395574	337.805335983068	437.7506091246	293.845886124052	449.012980024962	208.246	285.488338040996	264.309627658428	298.634501253725	254.662863957117	312.946881689786	241.797135671383	337.037222590056	208.267	194.556813114726	181.05111111729	228.390173678305	121.076512492052	230.715318598027	86.0032915896364	254.401184579677
209.142	322.932928775445	276.331311146806	349.242764611078	243.141638941052	364.009326802815	235.902087871767	452.685848094503	209.142	261.910909476491	237.825345115927	297.412228203095	196.426279422973	311.003987089552	139.397823142694	335.060198003473	209.153	105.879117807788	42.9468611186058	110.152471579124	42.9468611186058	187.90879158439	39.3102999132622	250.523255402663
209.671	325.068542468108	263.258425064151	428.688725348496	158.713898519141	418.479197274662	124.52362317322	524.059379815067	209.671	239.497397560375	140.225909707452	252.536744668836	126.543646998301	336.566473838284	118.969597415713	455.974287836006	209.682	192.127150117529	152.631727806983	250.77701914497	75.7530254938272	245.245989765887	67.2514823280608	343.961473456402
210.361	485.920478030707	459.644986150478	522.985528610808	403.686180296425	534.484199743188	376.704530236757	567.662454842131	210.361	321.519928418077	273.187148985895	346.769670576341	250.111416289365	369.517444929939	240.454464130437	463.97633601398	210.382	267.355985087381	246.664043339442	333.539932191241	207.906615665679	344.62324001074	109.682628788938	352.597077690717
211.419	455.439718330387	437.194176990382	526.699140708781	391.418918157852	543.483248232873	288.620859850385	548.872883397232	211.419	377.553453063271	355.818554422688	426.182133397228	319.804540122322	434.002972530853	279.784146971553	460.25872636526	211.439	276.00903791617	230.78169633979	299.763712899496	207.361188922426	363.141532102148	170.888194973843	435.811490468134
212.476	453.449242011539	412.332774732626	482.083434562406	393.261566196274	522.571681160878	341.119668148467	594.040000065	212.477	363.416151947474	340.613608434344	426.352577095416	293.588046960823	439.636188909481	218.584173778265	453.918499482388	212.497	246.633645150513	216.699677539948	285.111348726352	168.266116991751	293.081534157062	147.155315451913	350.61073686837
213.518	477.838045722729	453.334081741508	540.169130813026	412.062517485427	548.880197539556	338.362630981604	565.448584121805	213.518	312.493214386815	280.002402008095	345.770717028159	255.143447973231	368.215999561494	215.355425245786	405.544190218212	213.528	264.648165806707	238.680580147893	315.061925504587	207.378341553818	330.503202468895	127.941774250075	343.049332632955
214.047	265.506262503242	221.456220751547	294.81732787996	196.167539474491	327.716928202891	160.303991584824	400.842816690683	214.047	206.767227207956	160.85634743114	225.987266933775	148.41894556249	256.720076658305	126.985356236425	310.317660120764	214.056	128.262538086509	102.426565751446	141.386319882245	91.1092414423051	158.871608567772	75.4653800944962	195.729953322713
214.592	392.629431196455	369.220684698861	424.021484196441	353.201258501665	460.628881442613	287.42026491173	467.698368042069	214.592	250.456252826349	234.033259095574	287.414806424478	187.122698033112	284.384171553466	170.68930474932	315.319861626663	214.611	148.277785783719	123.666798564974	162.992948462995	111.506318025356	181.302564249774	91.835996151239	227.992059225563
215.65	407.510016146403	358.615896737967	425.145618066127	353.828488727344	461.7114700437	339.9843447671	494.815820201109	215.65	269.013728920288	242.326070801806	292.243153946095	219.950943413995	308.099367290974	202.93720871866	365.841456036251	215.669	187.182797558548	166.859510541968	219.453986736015	126.324203720961	232.366425839338	94.3475138123653	255.25470269041
216.708	384.663440887731	362.143824238738	419.578710835608	318.32328024311	432.273013219049	279.721936542276	505.526968608439	216.707	259.964694989547	237.008254375486	274.055127387953	227.074657560201	293.590243510091	207.124460917854	318.185294699172	216.726	155.97499228467	80.4697531852642	164.700374299501	77.4613289933346	206.591469023801	68.5205155969749	238.629197005357
217.363	176.656012928857	134.880971623573	202.227628430025	116.376922790562	229.39277440974	82.6490516198876	277.795299511742	217.363	138.813939971712	96.1672933034051	175.462582895989	48.4015867582088	196.677292196853	37.6541723248161	254.254084288621	217.372	109.268103976521	69.8768383477747	120.157502861618	63.073980813108	155.05138763056	51.2704232108031	226.993072985484
217.892	232.625192253909	187.384133246137	270.838930603029	141.68724865522	276.521068163241	129.338086062507	453.109772886017	217.892	196.126211865317	171.907947859586	237.684899567698	138.378689447279	248.719881290952	97.990571870393	270.944418027063	217.901	107.494213869496	88.278043894036	125.261080497724	74.8619761052078	138.271034771207	56.01536401126	159.736003137336
218.823	306.832534692308	290.793526165781	358.28252857697	236.807231139979	364.359348241863	203.377019052723	378.079809355302	218.823	205.435299997956	185.229689667653	254.734618743502	123.944498176368	248.635804071745	103.118597579744	277.429492260846	218.841	118.657044921385	89.7219866695353	149.917031966756	71.5464543162963	175.193447517769	30.8258625245901	230.712027681314
219.881	313.483205424264	301.044676824491	408.701732733219	205.421822901214	399.716748959123	92.6298848584017	412.278877115647	219.881	175.8467623812	82.6181944570816	180.822142148031	88.589672438968	238.569994391408	77.8991498566087	332.437357049922	219.898	105.155759859071	89.0216651807781	120.309767765845	79.4335742308082	135.773739787156	53.0499370636447	152.079417725824
220.939	285.899993315906	234.724122257752	339.704724346976	170.301574096523	365.224033287382	109.984640522232	441.814476369961	220.938	191.44100287754	155.715051083795	219.103295488869	132.267198974663	270.858307012226	76.8887116644249	383.693031122601	220.955	100.886552482217	66.2687343901758	119.334659442002	35.746645706098	148.253607729683	29.9995145210922	225.7895469151
221.997	263.859536197109	210.87013879901	315.484745138389	154.015246824355	356.98676949369	94.4784437888955	427.391045948869	221.996	248.294021370621	227.034631057882	286.118547235353	198.469884731282	304.356306795423	122.541283327203	317.466643060892	222.013	145.69196567855	123.750389912266	213.157037755145	58.8856146041788	206.213581032888	31.6822003510547	235.139215120274
223.054	353.262848442779	333.373359312532	415.074405374768	290.224919300028	415.056527004198	247.007097580608	434.19291209892	223.054	210.491085334143	167.996012475855	254.226999319918	157.38700009514	318.907121796451	56.8163202912889	317.246393871252	223.07	103.251475622266	34.5253519138012	108.179548901376	34.4770138551248	155.307719416334	28.7000955385443	197.808273661943
224.112	270.87227771559	222.513919251212	302.813937821228	194.846790056404	317.176551115807	174.073093820009	409.80070636098	224.111	225.900004580523	184.709927002161	291.12635942058	87.048731934651	276.459045749148	79.0782014801926	333.931689907637	224.127	109.509227177191	15.0684271239306	113.031396991999	12.0569343413668	178.251119401454	12.0569343413668	250.829047321565
225.17	266.785628852669	173.41757794071	274.749424504626	171.166026806142	327.324425075376	167.600716778262	383.552684713401	225.169	221.582847162335	203.862491489579	249.323480656257	183.033652590202	263.246086554155	139.382292745165	282.580488234131	225.185	97.9377888299138	63.0945915736321	114.91255696717	34.7736281750579	140.727779205324	27.7956720617064	207.697836448621
226.228	274.597840412065	237.962343436492	305.139680128709	194.905807118012	361.262832912546	118.750518698803	415.07560878597	226.227	194.374069958787	143.629400655474	211.663908143837	144.473777125404	263.005836893387	121.885756637891	286.785018173702	226.242	109.800449202332	77.4947310116528	143.056769400778	62.7446217045096	173.325108425745	17.2216753062152	182.410507713696
227.028	116.752409847958	56.0946099882882	125.096323248315	41.2467166808684	204.981725199346	41.5799824231405	368.611237584261	227.028	176.659845275873	137.012204375037	225.676222830931	70.6428486330198	234.075435848177	57.8699945168113	320.283441928036	227.035	87.5753768141807	55.6457314027671	105.709534372063	36.1580064336287	124.642601402033	21.3961975570694	211.293639052262
227.557	383.899775209834	294.775637551969	417.655645214746	281.235112205667	499.488908613889	243.986865880102	640.38655480365	227.557	291.90958860178	228.156225193621	314.043945120432	211.289308505151	366.879857374262	189.614996579887	469.252567400452	227.564	258.44779205388	226.846611683846	315.673481450405	170.831130547782	336.250951558797	94.3478920255092	373.309225506554
228.343	542.365070471477	443.533435604289	581.779108434139	406.813132498827	630.521332039622	393.850256342705	724.710216333813	228.342	487.465693371544	444.652833008421	526.915930113976	412.680250737639	562.008009788323	349.32302774106	605.61613440922	228.357	218.157601604695	93.1477329731971	230.246134885758	81.9374988027692	296.471762376459	79.4201293911428	390.188464214198
229.401	594.435338121094	456.614832576716	616.015860060213	465.196170382381	703.148496568883	442.721679383841	755.099230946304	229.4	424.982128831508	346.088242579984	482.83218417875	317.841003263074	513.008228296353	285.848819232659	564.085540229992	229.414	290.24932694217	155.689557585983	319.755269562612	155.88185246849	417.855702559237	119.094780938081	470.954421591008
230.459	556.687217027912	524.379662462901	595.056565906135	497.764180249322	620.337761621179	418.692062258282	651.407611721542	230.458	450.163981823302	409.78853045679	514.905099775156	340.889406425136	516.322502404856	306.532714866452	570.383224079449	230.471	332.013060001166	297.696615252765	404.31173749776	240.37070838354	441.641460617704	149.419073563498	444.312806968336
231.517	536.216521430796	496.818473237879	579.575460828783	388.106247699122	601.437187491209	355.522790055331	750.955331372008	231.515	431.315663501741	374.679670807806	471.158059128981	359.441765284187	511.385519651237	318.025072604628	550.725586615915	231.529	190.134788129495	120.616166332	204.09026803295	119.512933265197	326.801906384765	101.633510121868	391.73027948276
232.574	589.394980886501	436.440475921117	603.089869219106	441.071412032816	703.573393885872	422.591857038443	763.950888045875	232.573	397.615643831548	345.588382868114	441.880986851823	320.414629582528	482.343258490374	267.629240692691	531.151449717056	232.586	301.602147621578	262.517431425497	395.325824737829	184.965905971536	407.314496931957	92.704746878475	442.112294313416
233.352	471.899658982875	446.112094778936	548.69176874452	344.171969030399	559.974296549396	248.123287869545	589.753385413307	233.351	383.527503359184	338.112349733207	430.520351287296	308.446259990259	470.287774055848	169.827940824841	504.89637551211	233.357	227.852122775695	186.167661573824	267.473594808518	145.284300808195	286.573947160189	112.358229455484	379.394662240111
233.881	773.275738498389	745.071261875625	834.86262706754	715.706071070474	908.199118525377	567.082184471957	883.352895795449	233.88	666.927859572129	642.682429873238	707.744034573068	617.140029265543	750.339151666557	557.565106481861	744.91356061056	233.886	219.712058103219	159.861962860776	225.750434121877	163.332405014481	307.777264675394	157.075194680314	347.554228528147
234.69	965.226420766614	947.608068462208	1017.83872491311	903.788373235352	1032.99470084993	827.363555740387	1037.55975341441	234.689	828.074895957442	774.696539552357	836.284555497752	774.316981406226	880.797222652792	761.084242700142	930.296042596021	234.701	266.790851888314	240.574738033262	300.512924661824	184.20390035944	332.77989864728	109.626019467459	370.420752569521
235.748	946.324296673734	909.628163371638	1011.56136044852	808.692507513335	999.144628241736	791.612243206517	1051.04244118256	235.746	806.851373255711	757.724446028766	896.603298488305	698.590731100742	908.576918637463	652.627932770251	943.631604454071	235.758	268.112063527686	233.972144079744	294.90944772634	216.478980548006	309.845961063863	199.610699675997	340.989689518206
236.638	781.545590607721	701.633733700644	803.059192068507	713.627940879442	887.461406569936	674.426015807185	907.096215443384	236.638	676.258145033976	563.468319843123	690.588429502749	635.342405366663	826.209921133423	551.265838478712	841.877918467539	236.643	226.179455389317	200.63660394035	246.685265331887	183.49058760393	274.852336192768	139.660519270668	344.575732657219
237.167	525.970316415797	483.537518230214	585.946810639569	444.802246728369	623.579344974353	391.731690320286	643.49007293533	237.166	485.045524188382	446.925382202083	521.629804153183	425.789031727258	562.939833809201	308.560449045451	595.792220307206	237.172	269.306659304938	243.351769374327	298.256243573338	220.158355723679	312.151594228487	197.630147695719	344.878859412238
237.863	782.401083608048	750.958523548119	810.896980662779	727.626066209514	830.013899239389	698.921902256101	865.769667214327	237.862	668.200356217866	641.542544257221	718.518522648691	581.7809844429	717.218482497716	552.854704843906	788.679546185589	237.873	326.21124781961	307.305799896543	356.031448374317	282.727683078185	362.038724969106	259.480042469099	382.784183662628
238.921	800.948962571927	742.504417156353	827.516243733329	730.273354371072	869.688085935238	702.55649324051	905.207478195	238.92	704.642550724993	683.039391794757	739.763626617394	654.469238273	762.102925565875	558.102298731813	776.162973327758	238.93	338.953723147517	323.085349543969	371.664278562345	296.145980822094	375.437642867311	275.402064128342	394.972387538536
239.465	499.640521410456	364.40110429167	531.551107237033	357.592566538448	653.527412394307	315.158291272187	764.147881544836	239.464	502.593651001149	434.263465881488	606.78944063876	351.160352310382	643.021759096612	256.153781533616	708.65199077251	239.469	240.967990417392	205.634675965054	261.313146911564	193.622509335327	287.899803918298	167.586646651195	326.417488672049
239.994	710.659585799402	686.365838931645	731.666725239514	677.497853453978	757.995568671081	610.098869341051	777.245358835988	239.993	615.140162650372	576.73230501663	630.218671725976	575.228002818169	651.975541876815	558.322460865159	669.122204567168	239.998	249.663591225602	225.298943885724	260.311585962124	219.102712317746	279.405386178763	206.485748250943	311.24985751412
240.984	645.69299190861	580.039716815352	663.483858978409	566.333181166863	704.033096391267	552.089743163023	735.390776121302	240.983	604.733030068249	577.196309756602	633.731146977582	561.811702957536	654.066075207773	526.878146870185	671.072202818371	240.988	242.480180836296	227.939104935558	279.933873898585	200.779635165564	288.014113480155	171.639250761166	297.709694477186
241.513	395.193294436945	375.73451916192	452.409989922032	318.787584916343	473.476130873539	203.176222399747	482.132478250551	241.512	327.540937567659	275.24012457792	350.809242395571	251.658411392457	384.608166547496	234.250102075418	521.370380268141	241.517	246.382637402378	129.976672828384	258.976615911556	126.97246786694	350.416779373282	112.503606238863	465.025432757123
242.095	776.551966992109	731.656840084965	805.889225897361	713.352327310963	836.635560804232	679.457879261257	863.732259113507	242.093	604.882465493024	579.116271107975	621.29426263794	574.519496440137	641.17855748923	553.463738661216	656.120820691377	242.102	388.95967943672	363.404885415497	396.913116595181	351.712324896575	419.622691442034	351.694018356935	460.531209248216
243.152	901.722601255963	887.795356011778	931.711217712542	860.616527922425	944.817776853816	811.838635663988	954.136695702811	243.15	661.808608155184	644.878388325681	696.762546480261	612.504291414112	696.723518208222	593.220962857281	722.98510859567	243.159	427.287994650187	416.105896665278	444.862613677069	404.085082247098	455.904472943997	356.633005524542	466.093586984051
243.961	696.002928329249	662.354464721631	716.692316994669	650.672181824387	752.996585013484	623.706411651469	788.516313620635	243.96	540.06547629328	508.975650251619	577.580900964973	487.079474167336	601.281954972019	454.15354732558	630.934330912237	243.964	389.752338551229	361.845711864011	416.112103717799	341.46964002804	427.922879319247	326.280435162336	513.929261587374
244.49	520.787438418007	493.437360509484	545.141295845609	475.30474333126	578.890523921881	438.772876994164	606.746209766808	244.489	426.900163113592	389.307720549025	456.868780976504	336.086942897112	465.96394361584	326.114029131697	551.492826509283	244.493	283.269894232423	257.963698510044	323.854275458242	191.0022510102	323.447848637764	177.157576448974	370.743236109273
245.268	809.747848894107	794.82521283046	837.045295667498	767.997075017772	874.702722696026	686.581631131873	862.214602174252	245.266	584.636691857227	566.345492833219	626.772153169749	541.481301658564	641.258365258455	446.166414335741	646.61454204535	245.274	411.486596341203	401.842846746526	446.23923909518	366.038688594878	454.04588956299	330.654475957267	458.05137014817
246.248	703.319379118327	662.427530089948	718.495186102179	650.359873847989	756.074640064724	598.643123923327	798.201571583726	246.247	504.501213317983	474.749303545106	519.690883980206	461.900397618367	541.361303989159	454.584433677764	574.393101419247	246.251	375.15143506182	363.923676732498	416.103137521984	316.99590493518	423.33647754497	277.241139347793	425.100756230094
246.777	312.312357141494	291.582137858969	331.111694304913	277.998530882217	346.505898233539	251.841560671486	367.895310668249	246.776	201.567082217022	158.601712633727	214.952145298824	152.448373419438	258.939146773164	141.740857928144	292.691494351827	246.78	181.239655670588	155.792898125662	192.757902514592	147.262831291815	210.738450918368	135.675798802422	241.896327806088
247.383	526.185487071326	512.808536436891	538.380091808257	504.292543027615	546.864969423191	491.790964318628	561.312926461234	247.381	343.73563493381	335.697260653186	353.600655602629	329.568808180146	360.436146161808	316.689443314593	369.929216447617	247.389	292.084201858342	281.420797477736	305.662784293466	271.993901569019	311.574438082965	260.238885142051	323.845854026552
248.006	338.433579641105	317.835093315968	358.791278194003	302.896386960734	371.786425610398	282.053898095112	397.012874611784	248.005	226.668657428033	195.206830895446	254.766524408846	171.923512948395	264.094150626762	159.559129212213	300.174643356744	248.009	223.33924286236	201.710750986721	243.510893665305	186.133510792365	256.112320791572	168.682529494327	284.046558997275
248.535	403.636096261722	383.518237094805	412.883108640418	379.511570910287	427.378082521313	370.374382025847	445.44975441467	248.534	246.381997455645	234.629181280151	255.569229296858	228.016214150783	264.647658513533	214.520958332718	277.120231611115	248.537	259.824683733376	251.106121812533	267.739112760759	245.582152971092	275.193642666329	229.249239103538	284.384634807738
249.425	389.998240270754	371.25839418918	396.984311335558	366.512957459174	412.435558189449	361.102268704703	429.576726291294	249.424	240.289607061225	230.230159522797	246.97350918517	225.861152084326	254.476127407912	219.684761162306	267.96981747406	249.427	263.627900158997	254.245227038725	270.624667026334	250.029116271152	277.300075234315	243.953846044547	286.887737837229
249.954	226.335359318834	213.655418492321	240.864774152567	202.960963372434	248.842282362103	187.966026534109	263.88853325365	249.953	159.524794355128	148.576153460895	177.210385397337	137.922128942431	186.948055871397	112.370604229577	196.910205695854	249.956	143.505869914674	128.003577178222	152.722322097627	122.383687964514	163.622796251006	112.526899513841	179.439680735785
250.264	410.468345168421	399.938792002795	417.033990638093	393.650656540283	423.62755673965	386.268316240157	440.663905577354	250.263	272.414072730089	261.65927636917	278.485219134229	258.363311182499	286.673582258789	249.437113797264	297.052724538882	250.266	271.860855504587	262.621547238996	279.238041766607	257.360353277154	285.842697348828	248.096251314025	296.101265848337
250.793	269.040124303213	261.84376806495	277.11171046411	255.339598745201	282.015965796081	220.822424674931	291.306518228529	250.792	144.629015526038	129.061333066996	153.53666872166	127.043009478844	165.706753517984	114.923485479999	173.987653644066	250.795	190.904134939234	184.609658883678	201.797359756438	175.755527096502	204.553221481003	166.492046255813	211.655996531409
251.494	291.705478150123	283.261470861069	297.180516305336	278.390743423695	302.555882606282	273.959921700265	316.154345973114	251.493	168.845482387376	161.560347365248	181.820406533426	152.036221510268	185.593372243135	141.609474775559	192.720743368424	251.496	200.146818865188	192.771760558941	204.965020409952	188.905867384622	210.388375550213	184.073476190055	221.190583390189
252.023	708.103569150356	660.804243082481	726.572821670969	635.74183979624	751.585389792776	630.595697432877	828.211306824017	252.022	368.982141848173	333.099848568817	400.137520199423	321.773155903894	424.0923646706	275.135833547655	445.573879347436	252.024	525.943870015661	499.616798282516	555.314262356826	463.537893608508	564.774435827134	441.65732726071	611.369583201044
252.607	1041.26184209496	1015.42598353089	1055.8997943943	1001.96254152659	1073.23729775646	987.02182483419	1105.87228268397	252.606	584.103991805104	573.378800537985	604.493768881648	558.027435608658	613.133129725835	530.933668041018	625.225464880813	252.608	797.721065921047	782.420635853522	812.194589312351	772.083067736224	823.95760919138	754.998568610085	845.23019460313
253.136	514.480145449312	475.874779112656	531.704782421494	439.555742724472	562.868622327663	438.437839815647	642.747015652412	253.134	285.018288235139	257.808961141921	307.538348831748	245.786174889942	340.401727143573	193.597751895393	367.514177512129	253.137	388.016762358237	370.095000506451	424.775204891543	344.4434990312	428.922248563532	322.011152485881	447.292361191493
253.721	996.527471458097	980.862063319571	1003.97915431155	975.631160381474	1016.86806340768	967.525871584619	1040.89268525015	253.719	531.062267011764	520.349661987535	541.707888110658	512.339679004415	548.086973048612	500.482284053839	561.14470218762	253.722	757.148533345313	745.585956218456	771.33499097214	735.02057788091	779.268588241564	719.654776305824	795.902338609963
254.25	409.354637148339	330.326064044924	458.00779576527	283.212277289757	503.213674206887	242.551651421041	590.81123402155	254.248	348.98179118361	314.640593265009	390.080822729134	284.743336490196	411.150277634482	240.551992185553	448.215266714923	254.251	269.304348564869	222.166234464153	292.070453513865	208.256108454775	327.369459968073	183.764496158195	380.25751398792
254.788	580.197183010244	555.0127111072	602.194400813347	541.008629541626	616.658499000183	524.858213429721	637.848214257753	254.785	438.741412693487	425.244621949169	456.025517349828	416.129675588936	468.49370281638	381.364425921626	479.84055073479	254.79	294.75707182284	276.72888660617	304.394170283554	269.892766516231	319.686655144955	257.478000281351	346.472588259138
255.846	575.749598168552	556.070332010139	588.867929224157	546.416465009852	599.411600487248	537.488238860262	621.38228804859	255.843	443.50542058375	429.325362111499	465.990515713845	404.653719641883	470.227810099418	389.186482110727	490.493844040935	255.847	305.716381484662	282.442818682686	318.79871009288	274.422738978814	332.387340015589	261.494573203428	353.285265609669
256.637	483.742078021422	462.480237086706	503.141952335393	453.773965468997	524.373432675094	403.599011092073	540.849963769072	256.636	355.27723284045	329.371402534107	381.168654207287	299.173383427246	388.867746794891	290.371384951421	428.991515023834	256.638	255.560644111779	240.589779045049	281.032087857918	220.649388073715	288.503693276528	198.4852804001	303.743747719612
257.166	470.28660421488	442.888084168443	496.585710097174	420.038573736796	509.005432913303	394.620670157108	537.76297086593	257.165	349.558780245462	330.080070945112	374.405598049775	314.113680479635	390.31054349723	266.296079294545	404.829054347159	257.167	228.831828947507	204.182874339124	255.2429077983	182.470992779712	267.567255916999	170.467275217299	290.731140679812
257.961	577.335301533348	551.600820258593	590.487632068842	545.453426630802	608.293409086725	530.897389392088	631.603879175667	257.959	422.33375150943	405.39346135149	443.98477583399	392.440476247014	463.051624934759	354.813686585596	471.915338218299	257.962	292.872953688522	279.457320379012	305.305023340619	273.452951222657	317.495705011599	252.692601940883	328.081497619457
259.019	574.953195233076	541.520467234511	582.53523280547	544.972442064312	614.783474259467	531.898853368124	633.96592279478	259.016	446.171700151626	433.81488499981	458.13642203675	425.139594766141	470.13501525146	397.882428209183	484.493805637155	259.019	305.700239016833	288.810138324729	314.715605480174	280.355460242934	328.15891954599	270.136847083538	353.267870391942
