# Supplementary material for: Global diversity dynamics in the fossil record are regionally heterogeneous
Source: Nat Commun. 2022 May 18;13:2751. doi: 10.1038/s41467-022-30507-0 (PMC9117201; doi:10.1038/s41467-022-30507-0)
Supplement: Supplementary file 4 — Source Data [file 41467_2022_30507_MOESM4_ESM.zip › source_data/Figure 7.txt]

mpt	all.Mollusca	all.Brachiopoda	all.Cnidaria	all.Porifera	all.Bryozoa	all.Arthropoda	all.Echinodermata	all.Chordata	all.Retaria	all.Foraminifera	ctw.Mollusca	ctw.Brachiopoda	ctw.Cnidaria	ctw.Porifera	ctw.Bryozoa	ctw.Arthropoda	ctw.Echinodermata	ctw.Chordata	ctw.Retaria	ctw.Foraminifera	cte.Mollusca	cte.Brachiopoda	cte.Cnidaria	cte.Porifera	cte.Bryozoa	cte.Arthropoda	cte.Echinodermata	cte.Chordata	cte.Retaria	cte.Foraminifera	cta.Mollusca	cta.Brachiopoda	cta.Cnidaria	cta.Porifera	cta.Bryozoa	cta.Arthropoda	cta.Echinodermata	cta.Chordata	cta.Retaria	cta.Foraminifera	tgr.Mollusca	tgr.Brachiopoda	tgr.Cnidaria	tgr.Porifera	tgr.Bryozoa	tgr.Arthropoda	tgr.Echinodermata	tgr.Chordata	tgr.Retaria
256.895	21.2619062839609	60.9473886083232	2.14153295403695	0.398474290950159	4.11472650173667	0.259967184470157	0.6435253254917	1.58324277099448	0	8.6492360800358	18.4609405363389	66.2261951029926	2.06956859696852	0.126311698406529	4.32374659930043	0.194325689856199	0.884181888845705	2.27361057131753	0	5.44111931597357	26.9045120671564	48.5624344176285	2.47639034627492	0.818467995802728	3.81951731374607	0.419727177334732	0.18887722980063	0.167890870933893	0	16.6421825813221	21.1546118115461	60.6104844061048	2.19641672196417	0.345056403450564	4.18049104180491	0.26542800265428	0.6635700066357	1.60583941605839	0	8.97810218978102	30.4878048780488	63.4146341463415	0.609756097560976	0	5.48780487804878	0	0	0	0
253.071	24.0507617658037	40.4109124223813	2.1003698551118	2.37182314817957	0.731227308201283	3.91910691866581	0.0661667401852669	3.05384954701232	14.144413151912	9.15136914254691	24.0958339691744	41.0193804364413	2.80787425606592	0.534106516099496	0.57988707462231	3.73874561269648	0.152601861742713	1.78544178238975	12.8185563863879	12.4675721043797	23.6227174249458	40.2506963788301	1.7486846177654	3.33488084184463	0.812441968430826	3.95388424636336	0.0232126276694522	3.71402042711235	14.9721448467967	7.56731662024141	23.781896595985	40.5093186835755	2.10504697848745	2.39256559018329	0.734199312009036	3.88150125789393	0.0667453920008215	3.06515377111465	14.2475740617138	9.2159983570365	25.3012048192771	60.2409638554217	0	0	0	0	0	0	14.4578313253012
250.891	55.7808880784584	23.446355527081	0.771277906460993	0.214380759942832	0.389335173229511	1.84564585284116	0.268591986595042	8.68118870435168	1.71504607954265	6.88728993149672	52.6223469566743	23.1362918786178	1.05244693913349	0.0350815646377828	0.596386598842308	2.03473074899141	0.350815646377828	7.85827047886336	2.03473074899141	10.2788984388704	57.3896353166987	24.9245955579929	0.575815738963532	0.37016726076227	0.123389086920757	1.72744721689059	0.17822868110776	8.82917466410749	1.23389086920757	4.64765560734851	55.2981916121585	24.1400538668719	0.784917275875337	0.223162754905733	0.330896498653328	1.86225471335129	0.253943824547903	8.40323201231243	1.58522508657176	7.11812235475183	16.3265306122449	22.4489795918367	0	0	0	0	0	8.16326530612245	53.0612244897959
248.29	75.1114572702369	2.55411720470538	0.00805715206531665	0.0402857603265832	0.0402857603265832	1.38851587258957	0.768115163560187	10.6810979212548	5.59972068539507	3.80834720953967	80.4257095158598	2.08681135225376	0	0	0	2.56677796327212	0.730383973288815	7.99248747913189	2.87979966611018	3.31803005008347	69.7049180327869	2.47540983606557	0.0163934426229508	0	0	0.770491803278688	0.245901639344262	12.7213114754098	8.91803278688525	5.14754098360656	74.4215938303342	2.30444362835108	0.00918105031215571	0	0	1.56077855306647	0.459052515607786	10.6408373117885	6.26147631289019	4.34263679764965	41.5094339622642	9.43396226415094	0	0	0	0	0	30.188679245283	18.8679245283019
244.08	52.1343006580057	14.3523986277487	1.12854545113698	0.727368164520181	0.0918583506739404	1.37412593967343	2.96758712483362	10.3874922670266	13.7356354160808	3.10068800029995	49.7679599034713	16.2984963801745	1.02097642472619	1.0024132170039	0.148505661778355	2.09764247261927	3.4806014479302	12.8735845554112	12.0103953963245	1.29942454056061	49.7435897435897	13.1844499586435	1.58808933002481	0.380479735318445	0	0.314309346567411	2.76261373035567	6.10421836228288	19.2059553349876	6.71629445822994	49.7592009037398	15.1792615494381	1.22480527974315	0.778881027409477	0.0951305071645163	1.45668589095666	3.22254593019799	10.4405731613057	14.5965871930555	3.24632855698912	33.3333333333333	51.5942028985507	0.579710144927536	0	0	0	2.31884057971015	3.47826086956522	8.69565217391304
239.23	45.2287816256953	8.44069621388839	1.34577426879598	2.50852323703571	0.161492912255518	1.47137986721694	3.01094563071954	18.0226090077158	16.3646151085591	3.44518212811771	43.8307227260236	8.23028304479253	0.90684253915911	3.72355042594119	0.151140423193185	1.7724649629019	3.22890904094531	18.6040120912339	16.3781258587524	3.17394888705688	48.4240687679083	3.83954154727794	3.03724928366762	0.343839541547278	0.171919770773639	0.458452722063037	3.32378223495702	12.836676217765	21.7765042979943	5.78796561604585	44.7190513133104	7.38113709409287	1.3188518231187	3.06993239499058	0.155159038013964	1.51834201485094	3.24725700986368	17.4886401418597	17.4221434112823	3.67948575861687	14.4177449168207	76.7097966728281	0.184842883548983	0	0.739371534195933	0	4.4362292051756	0	3.51201478743068
232.15	54.1654135338346	8.01913875598086	3.63362952836637	5.51196172248804	0.336295283663705	1.04716336295284	4.66438824333561	5.47641831852358	13.2084757347915	3.93711551606288	55.3058368321396	7.87848851568288	4.06684778134519	6.37194368979995	0.321066930106199	1.26780274965012	5.30995307483329	4.03391783979583	11.8547789577673	3.58936362887956	50.8747044917258	9.73995271867612	4.34988179669031	5.24822695035461	0.520094562647754	0.33096926713948	2.31678486997636	9.64539007092199	13.7115839243499	3.26241134751773	54.6487168700042	8.15453653064086	4.10882064226616	6.20530079932688	0.350581966063666	1.128873930725	4.86607768896368	4.86607768896368	12.1301360258028	3.54087785724302	34.5161290322581	50	1.29032258064516	0	2.90322580645161	0	0.32258064516129	2.90322580645161	5.16129032258065
218.405	37.8965868097308	5.24928313754509	9.24983812783276	10.7575617426695	0.448617149199889	0.832485431504949	2.27546017944686	7.60336694107853	23.725834797891	1.96096568310055	22.2913785154449	3.2964499769479	9.9354541263255	10.4195481788843	0.276625172890733	1.72890733056708	4.31074227754726	12.5172890733057	31.6274781005071	3.59612724757953	55.6600078339209	6.26713670191931	4.34782608695652	17.2346259302781	0.587544065804935	0.117508813160987	1.05757931844888	1.72346259302781	12.1425773599687	0.861731296513905	34.6639570329511	4.39831615619103	7.86761503846712	12.9481782551894	0.391929162432864	1.13223980258383	3.10640150965307	8.50631441428364	24.401219335172	2.58382929307592	31.4393939393939	47.1590909090909	0.946969696969697	0	3.03030303030303	0	0.189393939393939	1.89393939393939	13.6363636363636
204.485	43.7725335955424	7.98098983939692	8.9724680432645	2.74500163880695	0.319567354965585	2.26974762372992	1.69616519174041	12.6352015732547	14.4788593903638	5.12946574893478	41.0517621145374	7.51651982378855	7.29625550660793	0.247797356828194	0.137665198237885	1.54185022026432	1.84471365638767	18.942731277533	16.1618942731278	5.25881057268722	43.2624113475177	2.02634245187437	18.8449848024316	14.2857142857143	0.810536980749747	5.67375886524823	1.92502532928065	0.709219858156028	7.80141843971631	4.66058763931104	41.5257910706545	6.28521889900303	9.77459904638058	3.25097529258778	0.281751192024274	2.42739488513221	1.86389250108366	15.06285218899	14.3909839618552	5.13654096228869	38.6574074074074	59.2592592592593	0.925925925925926	0	1.15740740740741	0	0	0	0
196.18	69.8914800277072	17.3016239513584	2.8169014084507	0.153929038713153	0.0153929038713153	0.507965827753406	2.53213268683137	4.57169244978065	0	2.20888170553375	64.6224256292906	18.7871853546911	1.96796338672769	0.160183066361556	0.022883295194508	0.709382151029748	3.68421052631579	6.77345537757437	0	3.27231121281465	74.7747747747748	0.900900900900901	23.8738738738739	0	0	0	0.45045045045045	0	0	0	65.1132404181185	17.9224738675958	3.02700348432056	0.152439024390244	0.0217770034843206	0.675087108013937	3.52787456445993	6.44599303135888	0	3.11411149825784	26.3513513513513	73.1981981981982	0.45045045045045	0	0	0	0	0	0
[truncated: 31 more columns]
