# Supplementary material for: Global diversity dynamics in the fossil record are regionally heterogeneous
Source: Nat Commun. 2022 May 18;13:2751. doi: 10.1038/s41467-022-30507-0 (PMC9117201; doi:10.1038/s41467-022-30507-0)
Supplement: Supplementary file 4 — Source Data [file 41467_2022_30507_MOESM4_ESM.zip › source_data/Figure 9 - diversity.txt]

const_div_t	const_div_raw	const_qD.LCL	const_qD	const_qD.UCL	const_div_sq	const_mcmcDivE_50_lower	const_mcmcDivE_50_upper	const_mcmcDivE_75_lower	const_mcmcDivE_75_upper	const_mcmcDivE_90_lower	const_mcmcDivE_90_upper	gap_div_t	gap_div_raw	gap_qD.LCL	gap_qD	gap_qD.UCL	gap_div_sq	gap_mcmcDivE_50_lower	gap_mcmcDivE_50_upper	gap_mcmcDivE_75_lower	gap_mcmcDivE_75_upper	gap_mcmcDivE_90_lower	gap_mcmcDivE_90_upper	var_div_t	var_div_raw	var_qD.LCL	var_qD	var_qD.UCL	var_div_sq	var_mcmcDivE_50_lower	var_mcmcDivE_50_upper	var_mcmcDivE_75_lower	var_mcmcDivE_75_upper	var_mcmcDivE_90_lower	var_mcmcDivE_90_upper	vargamma_div_t	vargamma_div_raw	vargamma_qD.LCL	vargamma_qD	vargamma_qD.UCL	vargamma_div_sq	vargamma_mcmcDivE_50_lower	vargamma_mcmcDivE_50_upper	vargamma_mcmcDivE_75_lower	vargamma_mcmcDivE_75_upper	vargamma_mcmcDivE_90_lower	vargamma_mcmcDivE_90_upper	rise_div_t	rise_div_raw
109	86	74.449	80.891	87.333	119.093233494658	108.842244329093	112.762987971964	108.573896384812	115.273295489756	106.233557583027	117.285583922787	104	28	38.358	56.777	75.196	79.1168539325843	98.6548931074128	116.026560250626	93.9645152606514	124.198231289636	87.1972089196484	140.217304408314	36	17	14.528	18.712	22.896	26.4861660079051	36.4361285569584	42.0592859113405	34.0662874195295	43.5939778267758	32.1102436584811	47.6716169050795	30	14	10.717	14.307	17.898	22.1091617933723	23.0012205042432	27.18051493568	21.7243454877543	28.9159038082657	19.7499523452958	31.339071139313	48	27
109	91	68.864	73.009	77.155	102.479601130287	109.609781058022	118.950087767918	107.193879012699	122.809528492468	104.150381309733	129.749834807363	101	43	80.454	122.43	164.405	142.399339933993	109.421399081255	139.191622036006	104.444153768658	152.447607524567	94.7049630797926	178.685300428116	37	23	19.03	22.408	25.787	30.5180520570949	31.0224715693804	39.1758180954507	29.2831719566068	42.8880330352489	24.9294415371139	47.5006395730329	30	18	11.041	12.899	14.758	22.069611137782	24.4569092009777	29.4438863250389	23.9258614784084	32.5076143399897	21.5803653075557	36.2271708469598	36	24
110	91	77.164	82.552	87.94	117.190118636432	115.090283085032	122.273897024732	112.452364219717	124.544109412804	107.5168777159	129.198726951841	101	22	83.862	163.415	242.969	186.55223880597	98.1894804397615	143.33189953937	82.3245987565579	164.763169011748	65.4599594284556	214.144332043891	37	18	17.911	25.153	32.394	36.9050847457627	37.2298696660127	42.8182305563597	35.5649629311415	45.56108805726	31.9965090195801	50.2280670641598	30	18	13.007	14.932	16.858	22.3204301075269	24.9873262212185	29.6167393252327	23.3909964313577	31.5796885323252	21.0496608366764	34.8209995481996	35	27
114	108	80.897	85.989	91.081	130.628228509892	117.818398583655	121.708282689478	116.337755973564	122.941580633535	114.767199997464	126.211008855327	102	1	NA	NA	NA	NA	87.3013994271969	140.136627923832	70.8942663304199	167.695739979285	56.9595796374998	232.948990535773	38	33	28.188	32.41	36.632	44.1750100120144	38.2699127536101	42.6210247371991	37.2552985480537	44.7816794504933	36.0991498519096	48.2586186735706	29	18	11.907	14.135	16.362	25.4697947214076	25.465078526029	29.1964756568599	24.2530342732445	30.5899984203334	23.4551342927641	34.0008913998394	32	31
114	90	72.067	77.014	81.962	106.390438247012	105.632896286638	116.569113931426	103.003790803531	121.653742124202	97.7616533798633	128.154189933866	102	5	5.513	10.228	14.944	NA	103.128146177609	126.360052878548	94.3738127078316	134.768973422731	85.5551508354748	156.901237724438	38	30	27.115	31.3	35.485	42.7585760517799	37.4521880886458	44.2686345373251	35.0118241834909	46.8510547743025	32.2135374013361	52.8716166205922	28	16	9.064	10.52	11.976	19.4239130434783	23.4799157386506	28.7057262702656	20.8668998387934	30.4594559197823	18.7478708079215	35.5426076106895	18	17
114	94	76.427	82.352	88.276	115.906332619917	109.206071729	112.780141830302	108.086045203267	114.166442747955	106.518076988136	117.735888432139	103	33	46.431	66.267	86.104	92.0142857142857	106.140875008099	122.595299567413	102.008344537865	129.758999791754	92.2426457613372	138.743636874133	38	32	26.371	30.29	34.21	41.996234939759	37.6540687293276	40.2695321820805	36.9743635076414	41.4445211109001	36.19638503249	43.7961749218106	27	9	12.291	26.761	41.231	36.4285714285714	24.0571869854497	29.0377056846576	22.1820557554364	30.6308414469266	20.5304303814627	35.2933398177874	14	12
111	94	71.064	75.525	79.985	103.96451305911	111.397835165994	120.475011978542	109.325299112188	124.34837108914	104.217507908835	129.15804319843	103	46	57.077	72.414	87.751	98.2357563850688	102.743813347173	125.848006456705	96.7927230954201	137.967267383468	84.1361708381115	156.31272755815	38	31	21.638	25.603	29.567	42.1025443330763	37.6834558460059	43.8138403996591	36.393104819253	47.0205149218875	34.1817755143309	52.4689525549266	27	14	9.677	12.363	15.048	19.8571428571429	22.9856697413122	28.7473612533484	21.2018237958459	30.9851821088313	19.0884152893591	35.2652070328084	12	11
111	74	77.066	87.351	97.637	123.934436732515	104.474070349982	119.842913061427	99.5347900785969	125.479870622481	90.8450066768519	134.013203316092	102	16	53.554	94.436	135.317	NA	89.3199982126061	127.907757320186	78.9050034292491	146.15071229684	57.064611623808	184.429475359401	35	23	20.915	25.835	30.754	37.5707434052758	34.7716303815384	42.9426512916813	31.9115870542706	46.238190910625	28.4025427875622	52.5215072962498	25	11	9.357	12.855	16.353	18.6148648648649	23.1752669584176	28.5175605474197	22.344785462906	31.8430160641038	19.9204031797532	36.3488179852585	9	8
113	63	67.755	78.165	88.575	111.087574587575	102.42686051365	113.411543327414	98.4310046983637	117.192095910646	92.7297332488317	124.793094091187	103	2	NA	NA	NA	NA	75.0729443876179	117.221445201719	64.5480566400217	139.26806972395	45.6455612337298	183.805501104022	32	16	18.219	31.175	44.131	34.7397260273973	36.3456259655175	43.3585295650152	32.304106441718	44.2811586962656	29.665018741723	50.9508951530467	25	14	13.867	21.807	29.747	28.5348837209302	26.3967601895771	30.2150193185441	24.4792065746534	31.070647878108	22.9915683603791	34.3655393574793	26	25
113	68	65.749	74.141	82.532	109.275583055688	113.485528696034	125.083714505315	106.942763070629	126.696916094559	100.21570578871	135.202556037652	105	2	NA	NA	NA	NA	79.7199881351123	131.946724886496	63.1315573035379	155.072126120176	49.8763079002481	222.951508920454	38	28	31.743	41.673	51.603	56.0542986425339	43.0439971717938	51.5147298653292	41.1972897103779	56.1609060127656	36.94582547947	60.715118639288	29	20	13.505	16.362	19.218	28.6405529953917	30.4890325551627	35.5979127410048	29.101076865875	37.4212953807977	27.463948647997	41.9507677328617	39	35
114	78	76.134	85.245	94.356	121.291374329344	104.484912613573	115.749296121745	100.191777614992	119.02352692585	94.2154374151498	125.794677050821	106	3	1.517	2.25	2.983	3.42424242424242	85.6528061510091	131.047980223456	68.9130037567618	151.735651632402	44.7110728267743	192.946747954139	44	31	29.586	35.684	41.782	50.2962138084632	72.8163237114939	85.0046324904427	69.6473117003041	90.3297189009414	65.4073365622629	100.011747070415	38	34	24.128	26.932	29.736	41.315773720443	44.8593928696476	50.6600138857054	42.3339614075787	51.9504828079891	40.5145150679237	56.8468246142482	36	30
114	56	62.23	74.049	85.869	100.051276728254	113.22888487191	130.472713420276	106.46690780779	138.321201882477	96.5627029430361	150.543300937354	106	2	NA	NA	NA	NA	98.0758917447767	135.165564650496	83.5681867436559	150.295167160912	75.2362649128978	189.90387097911	59	40	85.034	184.73	284.427	221.791327913279	84.877558516762	104.777689021507	80.1799631772743	115.406374766108	72.8749735400491	132.947711793369	44	33	24.004	28.144	32.283	47.5188095238095	53.1407832012474	59.0782424364806	51.1567791292393	61.3285331889705	49.0937575530813	66.4805348447409	32	11
111	40	47.793	60.513	73.233	82.3305033353548	114.474878049095	131.403439836111	106.52990491428	136.278359585658	99.8393365965199	152.144737251457	112	84	81.037	89.184	97.332	126.549205015059	111.995644218324	116.970120897955	109.673095340718	118.23483800664	107.773551744942	122.009455221798	64	39	43.885	54.843	65.802	79.0909090909091	86.4442781808035	98.9674792266571	79.6176062503992	100.136148240116	72.3993476306297	106.932899070112	46	36	28.929	32.988	37.048	53	53.496362553615	61.9506370230726	47.7639673418815	62.7585464026048	43.713750339284	70.4909211334257	29	19
111	41	51.432	65.604	79.775	85.6239554317549	114.361196713747	129.678616108999	109.220091844268	135.249339428868	102.711959046069	147.711332721969	114	110	77.613	80.907	84.2	113.414571712068	113.580421652752	116.659453621154	112.40606487492	117.666474857531	111.549728565446	120.10300960308	65	41	53.663	72.718	91.773	91.2407294832827	78.8422879264935	89.3376837482615	77.7023140321733	95.7089922688425	70.4297286124155	101.55903281434	45	23	18.672	21.868	25.063	30.8802521008403	55.1315371744933	62.2597009165127	52.9316276455569	65.1065794172999	48.3947362107096	69.4643198640886	24	24
110	56	68.162	82.327	96.493	112.248153618907	100.788180696787	115.036194863109	96.4265772561882	121.298494117066	90.1107065441441	133.919935989782	112	107	75.785	78.227	80.67	107.549874216467	110.735968802468	113.924211654569	109.976042023273	115.312210913939	108.200854435016	116.959244407731	70	52	53.984	62.067	70.15	87.7975778546713	89.2392384460169	101.237705344514	85.1521194705055	104.813720903358	79.3151651028276	112.555240375815	54	44	32.029	35.494	38.959	56.2450043440487	52.9024394708493	60.5200724002337	50.9156252295397	63.659055266374	48.5595656049761	70.2945424095419	16	16
111	47	59.391	75.322	91.252	101.877167630058	103.422779264457	117.508254808141	100.9678559359	125.844650178165	91.5505627005868	132.6489753425	112	110	77.154	79.657	82.159	111.129025116856	116.18340417791	119.165298031978	114.764379144737	119.704385525122	113.842268091494	122.252132176576	58	50	54.197	64.815	75.432	89.3685784180484	51.9955766435725	60.442971026764	50.0393548717476	64.6827562378961	44.3881997750676	68.70985474669	50	37	30.746	34.981	39.217	52.3900936421883	55.8574235439031	63.7939571331554	52.2429988561772	65.6594576198107	49.479425053399	71.7277373466261	12	11
107	54	52.9	60.618	68.335	84.6849315068493	104.1912625601	119.333706284116	97.6844053031579	124.205479775815	88.9398602800516	136.378378956433	115	112	82.227	85.405	88.582	114.840195774502	114.884290101778	119.314901402598	113.044129638805	121.149937738434	110.543419140352	124.356538439461	37	27	28.615	38.362	48.109	53.3673469387755	28.5725177620356	36.4168591799227	26.3393208924245	39.417039831958	22.2487201221427	44.4106621608761	44	37	27.31	32.961	38.613	65.8063386769854	32.4180615809957	37.5980336454966	29.8362395435821	39.1852833101375	28.1489329318126	43.7416168914723	9	8
105	44	69.94	95.803	121.666	110.008771929825	109.416335474291	126.891036017139	105.466941216257	135.462552324396	94.367931938236	146.299594874875	114	102	80.418	85.137	89.856	120.897145162013	127.165004777617	137.808855443222	123.009444466678	141.635219297139	117.120581357995	148.159511764902	24	14	17.885	34.044	50.202	46.7272727272727	22.9712988055936	28.888431760896	20.2777980335675	30.674756547952	18.0359141027128	36.0372531887788	25	18	23.776	40.83	57.883	37.2943603851444	21.9722954153353	26.7410064858036	20.4038421209943	29.017905213541	18.2324689775171	32.5456980013822	7	7
103	59	69.166	83.691	98.215	109.067191399501	101.526109752479	109.319605911645	99.840043898346	113.38915679636	96.1973025717561	119.731489380529	113	105	78.618	82.524	86.431	110.34756097561	111.863800132678	114.190440132422	110.70688072794	114.610391654668	110.391549273974	116.945782667326	20	19	15.105	18.147	21.189	25.0882352941176	19.2641862008285	22.1505032363977	18.0038185092921	23.0436411639996	18.0031375478442	26.328446710854	18	11	9.048	13.171	17.294	18.6648044692737	15.106574959368	18.5617321843242	14.5715682453759	20.4582428495184	12.9717906928942	23.2968688511994	5	5
97	86	74.803	80.736	86.668	113.988118251686	91.8626177026072	99.1384921416792	88.1837645725073	100.607023126388	84.0767256968974	105.859552114374	110	108	73.336	76.432	79.528	112.014484007242	84.8982487928881	86.7540878150045	84.1553330031128	87.3707183700343	84.0049724316303	89.0134350868543	13	11	6.817	8.404	9.991	12.985401459854	8.33533566149774	9.8295886135581	8.01443881134541	10.5324058888851	8.01443881134541	12.3153475106477	14	12	8.253	10.667	13.08	17.4032549728752	12.9751677033689	15.4694499411642	12.6444638525961	16.8859793814997	11.5736299208077	18.3207582361311	4	4
60	55	43.164	48.249	53.333	75.8776260009421	54.9508090465718	60.4711273216817	53.0910732612048	62.4573733882749	49.1519503261438	64.1431195474568	66	65	42.879	45.383	47.886	69.8416845988318	53.8057368048574	55.184186336963	53.5362413121058	55.8894573996126	53.2417122476317	57.2783295320536	6	5	3.189	4.393	5.596	6.03703703703704	2.46530783092918	3.69117325843742	2.20951425581085	4.36571601544804	1.69279301834895	5.22768345977543	8	6	4.378	5.169	5.96	6	7.00191911461246	8.89552479252657	7.00191911461246	9.9788205165762	7.00191911461246	12.2372093063704	5	5
36	32	24.404	27.454	30.505	38.1858890913824	29.294856925081	32.8754175425862	27.9912705296728	33.9110686308697	26.4122442083073	36.5925830205787	37	37	23	24.689	26.378	39.3177923784494	28.1486208565218	28.8271481782258	28.0603395705637	29.3262567758157	28.0206677405589	30.3574536316668	4	3	2.135	4.111	6.087	NA	2.07341724222263	2.65512053590911	2.06503957378025	3.09032863009502	2.02569110304735	3.9674157873543	5	5	3.228	4.061	4.893	5.23275862068965	5.55768407274024	7.004266306363	5.02102185544197	7.24798408734732	5.02102185544197	8.48465123821054	3	3
21	21	16.574	19.219	21.864	25.1128526645768	17.6443662056857	20.1435131746885	16.7327214144227	20.9577050533508	16.2310431071702	23.1662787408449	15	15	8.647	9.983	11.319	17.4250234301781	13.0170463293314	13.5578160888221	13.0140739966004	13.8875967391341	13.0140739966004	14.6615291895846	3	3	2.126	4.111	6.096	NA	2.00053710096326	2.46742687198137	2.00053710096326	2.89732051220444	2.00053710096326	3.68254533548453	5	5	3.087	3.924	4.761	5.24460431654676	3.86291268296515	5.0765620284687	3.4887857373983	5.54228469800651	3.07933836563232	6.44501276249065	3	3
10	10	7.264	9.286	11.307	13.5714285714286	6.40359237844317	9.35227475597208	5.59315587119241	10.5258834711024	4.54249764055421	12.3931351301526	6	6	3.821	4.368	4.914	6.19694072657744	4.06864376289279	4.57334082945065	4.05426596260793	5.00042755440803	4.04145415457764	5.81727954201358	1	0	NA	NA	NA	NA	1.30375670651318	2.21420256200413	1.01375084648293	2.44248081343541	1.01375084648293	3.52526742195497	2	1	NA	NA	NA	1	2.92310946931471	4.18220007608923	2.53231585750309	4.72653882321129	2.09841929998409	5.69515947233175	1	1
[truncated: 22 more columns]
