# Supplementary material for: Global diversity dynamics in the fossil record are regionally heterogeneous
Source: Nat Commun. 2022 May 18;13:2751. doi: 10.1038/s41467-022-30507-0 (PMC9117201; doi:10.1038/s41467-022-30507-0)
Supplement: Supplementary file 4 — Source Data [file 41467_2022_30507_MOESM4_ESM.zip › source_data/Figure 9 - violin.txt]

const_MCDivE	const_range-through	const_raw count	const_SQS	const_Squares	const_R2_MCDivE	const_R2range_through	const_R2raw_count	const_R2SQS	const_R2Squares	const_occs_spec	const_sp	const_q_est	var_MCDivE	var_range-through	var_raw count	var_SQS	var_Squares	var_R2_MCDivE	var_R2range_through	var_R2raw_count	var_R2SQS	var_R2Squares	var_occs_spec	var_sp	var_q_est	rise_MCDivE	rise_range-through	rise_raw count	rise_SQS	rise_Squares	rise_R2_MCDivE	rise_R2range_through	rise_R2raw_count	rise_R2SQS	rise_R2Squares	rise_occs_spec	rise_sp	rise_q_est	gap_MCDivE	gap_range-through	gap_raw count	gap_SQS	gap_Squares	gap_R2_MCDivE	gap_R2range_through	gap_R2raw_count	gap_R2SQS	gap_R2Squares	gap_occs_spec
0.0793234108722246	0.114081145584726	0.462052505966587	0.357155961398776	0.177931225220898	0.908914594057233	0.839795597299224	0.532500767275663	0.634760221378951	0.744098380688093	15.3846153846154	130	0.837442122705743	0.29791647030361	0.449165402124431	0.610015174506829	0.534007370474745	0.308787719796113	0.851478023319374	0.904092918837347	0.812656851933134	0.763720452304515	0.815146006965246	5.07228915662651	83	1.13988057176901	0.241704747633069	0.424028268551237	0.49469964664311	0.653160673456662	0.329052874401623	0.872624807671255	0.81298495272381	0.778636661506011	0.456418516566686	0.642880880821157	5.375	104	1.83875689121991	0.152806335672216	0.042674253200569	0.455192034139403	0.413500237079184	0.339158511568878	0.631683847730117	0.979477945921528	0.163345970942253	0.352924317592602	0.228921496329496	19.6030534351145
0.073832551259735	0.0919305413687436	0.487742594484168	0.373417262512768	0.16464072499126	0.933891554035662	0.948106703440108	0.525055427954551	0.776945889402372	0.827314520546446	12.3787878787879	132	0.736619388286137	0.249168389435475	0.359628770301624	0.551044083526682	0.482223581522886	0.340456612349288	0.863271778537017	0.891063586576346	0.684079180628313	0.553570991619768	0.68575668425874	6.98924731182796	93	1.06578182364963	0.221665518171588	0.410714285714286	0.508928571428572	0.625622448979592	0.278150747901617	0.93876505625462	0.931890644124752	0.88991688374213	0.701508575175085	0.869420245283208	3.22388059701493	134	1.61341238643177	0.112664665447506	0.221587960560457	0.543850544888428	0.439190451478983	0.246570573380463	0.8786032622223	0.728782568455958	0.1591219101573	0.290993614840681	0.424294737552063	18.2727272727273
0.0884553327167336	0.125144175317186	0.524221453287197	0.329613961185497	0.21355217113635	0.939223713499683	0.780515341250216	0.503636357398998	0.269430206640027	0.491469018864533	11.6633663366337	101	0.612387432461959	0.203207168240817	0.232647814910026	0.395886889460154	0.411519513905118	0.233196150915646	0.898635681992141	0.924802534783099	0.867268532391092	0.851804978753162	0.884109195479201	11.4554455445545	101	1.66604597206872	0.206263198664101	0.285714285714286	0.374223602484472	0.508057971014493	0.190668755573228	0.984737452726949	0.971350611938567	0.929629048926629	0.942999311550141	0.961490917363431	4.89655172413793	174	2.08904794570928	0.0530314099767717	0.0736543909348442	0.512181303116147	0.347753241126479	0.243258356114571	0.963863849630432	0.963913075774704	0.0859368019347284	0.464246966270905	0.28903870504569	15.8490566037736
0.0686479696778598	0.112052730696798	0.275423728813559	0.352755097027757	0.105147308411696	0.951618774175907	0.837126028682802	0.721659277473867	0.339858483423479	0.729101624016867	25.5725190839695	131	1.39524627477174	0.138593575217272	0.21026282853567	0.399249061326658	0.446409440371893	0.215936835769156	0.952605519960119	0.946429885421353	0.9343873495092	0.821362449851698	0.8724621014349	8.72448979591837	98	1.13566115172987	0.245488577409174	0.348808030112923	0.430363864491844	0.482293099121706	0.260850918309504	0.978613709388295	0.9758253995094	0.967925137909944	0.929967811754822	0.959580588220687	3.97663551401869	214	1.85950749441341	0.047731220633551	0.155935173017959	0.601839684625493	0.492159120774101	0.327222653707459	0.908179024476137	0.780628045512885	0.126194915231828	0.13231080937267	0.124107016419168	11.2462686567164
0.0841141511614864	0.0509964830011723	0.395076201641266	0.399828329680412	0.16244688912539	0.915830452204181	0.976994274153232	0.561638188431866	0.373080831159914	0.731000472031622	17.1545454545455	110	0.90472217059434	0.103688252335612	0.241379310344828	0.449025487256372	0.436376097665453	0.148628108430956	0.967067861792949	0.901775625945405	0.781239875746065	0.366695514011542	0.907308775440609	7.51851851851852	162	1.06693715328067	0.175220624597883	0.271084337349398	0.35421686746988	0.445758826610791	0.230576750906086	0.973610659494054	0.948714033421871	0.910603650767727	0.796935469819464	0.878346970071345	5.52558139534884	215	2.06235662126268	0.171720512705801	0.040768782760629	0.567268491555038	0.491847514163181	0.413864884352444	0.641702419598058	0.988372903657905	0.101119416379883	0.205545709442466	0.147020180602705	14.8918918918919
0.0649927623615478	0.0547610742936868	0.392396232996163	0.340411928845483	0.127859754928564	0.943587117110529	0.964266661435061	0.580218183743645	0.870825765975281	0.852215970850875	16.5894736842105	190	0.904246184112678	0.168338216260798	0.378988326848249	0.608560311284047	0.336526353024408	0.165264746713997	0.949945387235587	0.860734504454296	0.876203490344358	0.917247314012308	0.939177052029845	4.57718120805369	149	0.794628887537237	0.205682816755692	0.328233657858136	0.432545201668985	0.392787643657126	0.208599260062453	0.940454952806835	0.955977326708818	0.941514053979167	0.832800711516101	0.948002203183025	3.74712643678161	174	1.57426462652756	0.144759957113333	0.129642365887208	0.620013755158184	0.377804401650619	0.326116743299001	0.711644603478939	0.866715144206591	0.164104324862264	0.495131591456192	0.248139594678804	9.81481481481481
0.0723978378713592	0.127182044887781	0.464463840399003	0.305509975062344	0.140797776117449	0.942003634675646	0.842551795875476	0.554196184518457	0.630812240123649	0.792056646349683	13.9270833333333	96	0.756916070771752	0.223537384814569	0.298850574712644	0.445402298850575	0.4681986863711	0.256989206612294	0.846449438670178	0.883599789364767	0.815854321020709	0.76123607780225	0.829382705050666	8.60227272727273	88	1.33727252986548	0.298944658904093	0.487320082248115	0.572309801233722	0.549266229315578	0.308551675934529	0.935770962883617	0.749093325099466	0.761332032948067	0.560997177789958	0.829670637696551	3.8735632183908	261	1.46984583075856	0.151875974429055	0.122215532811559	0.656833232992173	0.38442119205298	0.325280386015812	0.667643219501239	0.860396327042007	0.0899627584383271	0.434000356441851	0.202394945170615	10.23
0.0561917120181588	0.137315748642358	0.432505818463925	0.310723378419402	0.109317933390834	0.945067932572925	0.842554124332415	0.471699753488852	0.78903823777746	0.820888168748775	15.9675324675325	154	0.881504760189459	0.153471270561813	0.232120451693852	0.451693851944793	0.454572647427854	0.248069991870367	0.953612498232643	0.912984496644429	0.741906298573892	0.661918090646886	0.802587328671746	7.11504424778761	113	1.15289906156235	0.292770651933957	0.477642276422764	0.522357723577236	0.577427471116816	0.289874699401015	0.930910873978429	0.816623153213804	0.780689150207338	0.895762598600818	0.930016695848932	5.28723404255319	94	2.20673715862229	0.106822002903322	0.168776371308017	0.721135404679708	0.413174223245109	0.25800420408267	0.815622052063944	0.845790740747903	0.0725189165059984	0.255319326858521	0.381156395486152	6.86075949367089
0.0659378577524867	0.0463651974813967	0.246136233543217	0.353232025086484	0.0930164111911069	0.948129733380427	0.965108004293247	0.772434694969921	0.912298248762703	0.92451651610629	26.3805309734513	113	1.40961201553541	0.102732962009081	0.2333984375	0.3798828125	0.346507133152174	0.163360682055335	0.98214689555715	0.876150650707726	0.805290141557613	0.840558800148771	0.89899753382137	8.54676258992806	139	1.3772330124436	0.241471498377091	0.373923739237392	0.477244772447724	0.589330053300533	0.268964443457921	0.881075759673152	0.849747016112031	0.856071910691643	0.680005809974269	0.884309953676641	4.5792349726776	183	1.78963038624658	0.123053781677111	0.147688838782413	0.670236753100338	0.427749718151071	0.380549743574092	0.777388410436087	0.805408008609502	0.0858506175732191	0.424365405347828	0.156895535003518	8.12727272727273
0.0594265756317536	0.038822387576836	0.228728566806859	0.32233484309285	0.0838156405247466	0.943149306846086	0.975381258195538	0.780114519610695	0.927224732804411	0.926462295977086	28.5364583333333	192	1.45875244669936	0.214440678335148	0.293103448275862	0.46551724137931	0.360103039389396	0.218961987930977	0.891073841882363	0.833430723274615	0.766836000018767	0.749969853135721	0.809891310968967	8.18125	160	1.30566288601033	0.198884728100851	0.328571428571429	0.442857142857143	0.616757509157509	0.320159893067641	0.96745106878831	0.950235659106623	0.907587416247206	0.791588297596358	0.850018616917852	4.50471698113208	212	1.86318872682558	0.134475854532688	0.101511169513798	0.608409986859396	0.453036724531434	0.304123580039915	0.780461529000493	0.950061707682407	0.145933299856103	0.295221011259911	0.299500552124296	11.2694300518135
0.044300471647099	0.0378927911275416	0.323012939001848	0.338408502772643	0.0888195130083279	0.977125146827165	0.990274398895264	0.697281166385628	0.903075821639947	0.917691404615122	23.3955223880597	134	1.19426048326502	0.207837693392437	0.220173535791757	0.44468546637744	0.432296250387357	0.176965059217676	0.907249115848392	0.935644473485288	0.732561915925821	0.83288762731701	0.890921908783621	7.78358208955224	134	1.33449950532152	0.189845449379575	0.3180349062702	0.412411118293471	0.493640594699418	0.198886718924783	0.990383365650408	0.96230831826072	0.965695299850154	0.956739622563458	0.960736195371494	4.73055555555556	360	1.79337604035405	0.0842954453587836	0.0676512625059552	0.50976655550262	0.387942194695887	0.278626143630098	0.923845203709585	0.987104625293881	0.144802351934041	0.516234110566089	0.272694273546469	16.0296296296296
0.0627291825915563	0.0930724484399788	0.400317292437864	0.291215413974663	0.118746584723068	0.950365681280633	0.924942739499823	0.727002438408152	0.755804952779601	0.804756059338049	16.9473684210526	114	0.884852417948982	0.13873341590384	0.265905383360522	0.422512234910277	0.38565220228385	0.173157436853685	0.982366191720715	0.957273995426721	0.837929418173961	0.885346379900522	0.922905958428351	6.52631578947368	95	1.24723495754336	0.209276639790422	0.432355723746452	0.536423841059603	0.464294776676791	0.203333040288028	0.968427694348773	0.95036120636856	0.947379371907986	0.876860964153418	0.942986079768717	3.18143459915612	237	1.47508500945886	0.138006899430931	0.0555846879916099	0.490298898793917	0.381684320922916	0.338454023279981	0.699585184103711	0.966710471743873	0.147824809077274	0.297875735486861	0.171260048504734	16.3652173913043
0.0920640554635112	0.154972544234289	0.49359365466748	0.433860280658938	0.280839496857843	0.901601863235096	0.812509442551105	0.445460385547199	0.229631555489009	0.295695292843677	12.8545454545455	110	0.805363645253017	0.143236563906527	0.166666666666667	0.37593423019432	0.409465392864106	0.176750258869978	0.973028890385208	0.977394749241098	0.910191153653867	0.826000053938772	0.883340351548264	8.51813471502591	193	1.31952829200396	0.281778921812837	0.455056179775281	0.528089887640449	0.575807383627608	0.350027025975288	0.963370729451071	0.929520144608307	0.935206447307785	0.888740768234375	0.928770422653085	4.5531914893617	141	1.77944397480021	0.189376573990931	0.0693852708460134	0.564211807668898	0.478727693244066	0.290455407949251	0.606751072944651	0.982541006726082	0.1612433057026	0.251189343070254	0.272775633865486	13.1339285714286
0.0498937782109271	0.0369290573372206	0.347586653709103	0.30802364755426	0.0882083931624781	0.962887695669823	0.979814505727779	0.566727895165454	0.889437184320803	0.925645760524883	21.5583756345178	197	1.10958587846252	0.126587304083011	0.175572519083969	0.33206106870229	0.386366065232477	0.137787917560002	0.970123265639963	0.975695542537377	0.947027647809766	0.949642947237139	0.960545500636639	8.60264900662252	151	1.33359669524087	0.186737920356771	0.227715877437326	0.286908077994429	0.505522562674095	0.194393038855067	0.963317963262752	0.960705048919905	0.903969148631187	0.960059771085481	0.956592583932633	6.75980392156863	408	2.69121468106069	0.0854639610879157	0.254492939666239	0.670089858793325	0.279660801933097	0.270650185316267	0.925738641092243	0.73753576178108	0.115590874958701	0.690073489951883	0.347969145291745	8.82584269662921
0.0930788528283855	0.0997474747474748	0.325757575757576	0.352537878787879	0.121358870410067	0.833335477521774	0.844190426423653	0.399737927764231	0.673640936951107	0.748860785139444	25.9134615384615	104	1.49481708777162	0.105853976821158	0.13873473917869	0.289678135405105	0.403527509116854	0.125380420707724	0.973227905240604	0.972681074414731	0.936049925970603	0.933070940860519	0.966196913638134	11.064	125	1.53373939265654	0.240546728611384	0.281746031746032	0.368253968253968	0.603057142857143	0.216273632146288	0.954904129157648	0.952331359523809	0.933393015824241	0.950605578923586	0.97145621162179	6.56	325	2.44152048579252	0.117313484844194	0.201754385964912	0.554511278195489	0.421687376335576	0.333156535954716	0.857517919297439	0.698499188367983	0.0564414944957217	0.326266881669858	0.330591160372994	16.039603960396
0.0602468149128048	0.0460485376477909	0.220286247666459	0.322746110765401	0.108311383164192	0.951538073871411	0.958912529255332	0.857438489855957	0.879578851952161	0.8693131645057	26.7333333333333	105	1.42836928147008	0.164265905907649	0.172101449275362	0.269927536231884	0.424982986767486	0.137352940156783	0.936083923811495	0.955336073503355	0.938031742938975	0.919475741573299	0.964377594435075	15.4539007092199	141	2.03248014954263	0.240307956526359	0.368686868686869	0.431818181818182	0.498131818181818	0.177977215254621	0.948786013189463	0.898650945225863	0.908524075240037	0.919152933415207	0.946584719620001	5.33918128654971	171	1.99501617126429	0.0898523716734098	0.0901071203528671	0.577189666036547	0.366218684707989	0.31611892894736	0.893233550320862	0.956409598772736	0.108928078505239	0.576046235685052	0.238729448587453	11.7425742574257
0.0751523135811687	0.129011132940406	0.429600523903078	0.405463397967028	0.230310910209396	0.893601948273581	0.807658776688498	0.50447126934458	0.259896811150603	0.478242915336833	16.4615384615385	91	0.898936333210707	0.173015448242828	0.289068825910931	0.464777327935223	0.436726894158473	0.231079622188481	0.890290331176813	0.830133803210085	0.732755445868906	0.654710231924519	0.800928101532265	7.85714285714286	147	1.15867173684397	0.320843249483615	0.502932551319648	0.593841642228739	0.508886217008798	0.292467649330546	0.927038201551541	0.899176011401674	0.931704813633745	0.765951985774928	0.897339565209022	3.77777777777778	117	1.43885346164418	0.0975215875070801	0.0648330058939096	0.491814014407335	0.338799296866922	0.268929784204153	0.877424416308558	0.952840035919601	0.15089185811025	0.517455334065551	0.323615374161413	15.9591836734694
0.0681327217837721	0.156419907988289	0.400669176076955	0.285122688342153	0.0976917631400177	0.936456018113015	0.706868308962999	0.568074991395883	0.820055731012796	0.879076008151054	17.8913043478261	138	0.964923085861459	0.162860246941075	0.31149012567325	0.477558348294434	0.436147217235189	0.22274722351797	0.925165296880846	0.861649250804183	0.743819415270542	0.783069279454483	0.852101604444103	7.74626865671642	134	1.21721255664867	0.197493387655624	0.263920671243326	0.344012204424104	0.455856292906178	0.138048276568599	0.976564321277677	0.964526411072438	0.911939623748971	0.983609607585488	0.996822924297538	5.47258485639687	383	2.44363904822288	0.12835998137548	0.175482787573468	0.610411418975651	0.347139864775288	0.260983729472908	0.845048393481954	0.778295080530192	0.167986263069558	0.585433971807498	0.361554610295921	11.0780141843972
0.0566773908969527	0.07177734375	0.31982421875	0.31517333984375	0.113616907972426	0.96339913376137	0.915257712026909	0.650083251927874	0.675392816112792	0.841853119373722	24.4745762711864	118	1.17003633785598	0.196921332460028	0.245693563009973	0.454215775158658	0.361903898458749	0.167485016169159	0.872002854345835	0.91288861357087	0.74603581875192	0.769042128083002	0.893526714152886	8.85915492957746	142	1.33232572667886	0.312940971236449	0.593832599118943	0.688105726872247	0.58179786028949	0.381098965121081	0.957667683918884	0.893485390354865	0.865494156047828	0.845615697962751	0.883370281105944	2.475	200	1.27744462297915	0.121378287110523	0.0476421973748177	0.571706368497812	0.414731550802139	0.322366573699449	0.772996209002534	0.978668244628377	0.108309704217598	0.368775367751535	0.244679096756981	15.1764705882353
0.0593216977852042	0.117765138842422	0.362328537972566	0.333711274673804	0.134642952869695	0.906776303231915	0.811394816932677	0.537669911393033	0.798466613257866	0.712782788224508	19.7624309392265	181	1.08570565460895	0.267354277154347	0.385701676963813	0.518976169461606	0.489383936451898	0.316517808181575	0.82992326342722	0.761785885779368	0.653479515132336	0.534054270904253	0.668557038451608	7.96062992125984	127	1.28763792074829	0.25546679204633	0.393640350877193	0.482456140350877	0.547431286549708	0.287543192183093	0.947580016242476	0.961481647317144	0.961060873314771	0.765037463230964	0.927796489797729	3.73557692307692	208	1.64159917327413	0.120950048217719	0.151658767772512	0.639810426540284	0.423838456330399	0.241923837825011	0.833919053041233	0.866210253360862	0.139274429638986	0.414865424235772	0.463726334951446	9.8804347826087
0.0521936088269427	0.0338541666666667	0.16015625	0.322077445652174	0.0830274491817383	0.949289015400552	0.970712592454259	0.77145538472888	0.570477419659059	0.865085694574028	34.8627450980392	102	1.87769990050413	0.173714454461495	0.237745098039216	0.415441176470588	0.463572755417957	0.234921638650746	0.913298755434502	0.897651672567984	0.893222725043337	0.510246207905812	0.804432594047815	8.94736842105263	95	1.22968780479184	0.344081597103277	0.53219696969697	0.607954545454545	0.827883522727273	0.401786320523954	0.988588696296279	0.931628052953333	0.939147236255552	0.928378857438351	0.93707891144425	3.46534653465347	101	1.8405960462592	0.14667773853848	0.231856133590238	0.70199100834939	0.476871716864415	0.376558132604306	0.739680037049079	0.651313165405127	0.0713339869609927	0.203068124968046	0.200841272125438	7.64210526315789
0.0474755161825085	0.0904494382022472	0.269662921348315	0.320391573033708	0.116558636159801	0.950726799096918	0.863365939121655	0.700722496560686	0.527729911018768	0.748392291089268	25.5046728971963	107	1.33603211995705	0.137665878257907	0.235779060181369	0.41714756801319	0.451112943116241	0.174182291041285	0.962336723107937	0.915582568756691	0.842555358470537	0.887027047317864	0.888556921859502	8.01197604790419	167	1.28248452411207	0.266814290780125	0.378109452736318	0.437810945273632	0.494460199004975	0.206744378977254	0.966273448020231	0.947373740329493	0.90929946759823	0.886993191744542	0.937185275126732	4.01315789473684	152	1.99323161107034	0.0707312041669278	0.133943903835146	0.500858614768174	0.307064076231523	0.246038040544823	0.941667037159481	0.909088862379154	0.15919861361786	0.683310985408912	0.372535934864629	21.0873786407767
0.0654982614255012	0.15861305791221	0.416451493913685	0.338777091719725	0.117767526800374	0.948572522063296	0.762361897228504	0.568453589179259	0.829767916164659	0.857433540701861	17.9573170731707	164	1.01148291837719	0.203723023139288	0.278846153846154	0.407967032967033	0.504620094191523	0.247830193963178	0.773131937795819	0.790282281208144	0.724807472737074	0.679632010984819	0.763306739697429	12.438202247191	89	1.92194472820137	0.249909607874809	0.44512663085188	0.521872601688411	0.405185236865974	0.180233406732233	0.979186330147745	0.924929509212238	0.930813040982076	0.897610639012715	0.954368826569837	3.86037735849057	265	1.62895838544847	0.178640327935123	0.0683161004431315	0.485228951255539	0.487184772391567	0.365486428877125	0.652766869058146	0.971126087835291	0.132422878500994	0.276368185836328	0.184144053960535	20.2637362637363
0.0452631953753312	0.11390456644433	0.289892252437147	0.331807348249939	0.102665436650437	0.981587730762153	0.787683129817002	0.634955699494738	0.575921474889056	0.763635422928975	27.4876033057851	121	1.51386994185879	0.0994682979441043	0.117773019271949	0.19593147751606	0.41466295503212	0.100269745103428	0.977458404659557	0.984726572057191	0.986595142906169	0.975836666289693	0.977140451766992	12.9370629370629	143	1.93681554234817	0.280694850766462	0.420743639921722	0.532289628180039	0.731093542074364	0.47816402989929	0.980562919104125	0.961114315722772	0.887409808993495	0.794504954395266	0.851649660026497	3.63207547169811	106	1.51603046546806	0.0773083261324592	0.224747474747475	0.683333333333333	0.382166131907308	0.240588802947125	0.918624898475231	0.784178709029495	0.122818597540431	0.312554877806329	0.443644477538653	7.98290598290598
0.0612116810544642	0.0713286713286713	0.373426573426573	0.295558285193068	0.0997861553832737	0.95246773349615	0.935824054082933	0.780035527254234	0.729769040136483	0.764643140215075	15.6780821917808	146	0.907510919454899	0.148508072683176	0.270375161707633	0.429495472186287	0.526206985769728	0.285158350109303	0.975346039398724	0.932578237457896	0.844767055761282	0.855904049740436	0.866202727529973	7.92156862745098	102	1.25828554316635	0.234513352730406	0.469879518072289	0.568942436412316	0.541906827309237	0.317365398944909	0.951172520769406	0.923237924129426	0.888423899228799	0.72547024476973	0.790791163872298	3.80794701986755	151	1.67754205721378	0.101150423595778	0.200276880479926	0.668204891555145	0.48873834794647	0.35765183356483	0.891825819350599	0.889899247252533	0.158016345153641	0.343555974385632	0.306114295399713	8.36764705882353
0.0814328137481335	0.221165279429251	0.533888228299643	0.378272294887039	0.234169626670886	0.686786736555121	0.519190368021675	0.190829376117695	0.238668130672842	0.321005924371657	14.1276595744681	94	0.858918866690546	0.206689101500186	0.244296577946768	0.314638783269962	0.446771319934818	0.222272200341981	0.908597092131474	0.895801508942349	0.859225188959938	0.757533759077013	0.843404843829337	13.4895104895105	143	2.12100675037766	0.218549412151146	0.393034825870647	0.463515754560531	0.488755113322278	0.163609532834075	0.98843876332017	0.952100101041459	0.916829654571239	0.805017815507794	0.930407119864137	4.07216494845361	291	1.91237140331757	0.137549855901304	0.282713085234094	0.715486194477791	0.343917567026811	0.190638930845456	0.701808649130067	0.564133779069561	0.102481184683827	0.471184115587006	0.287561608135822	7.1304347826087
0.0663041268452839	0.0584239130434783	0.364130434782609	0.318483355978261	0.109986380549802	0.940813825989855	0.960389656291797	0.673950309760964	0.717250247309905	0.78809997301739	17.4083769633508	191	0.951407983899208	0.120234244740617	0.120192307692308	0.246565934065934	0.388226523476523	0.126183071495637	0.950349982938635	0.970972210691948	0.905283195180893	0.922927969433613	0.958149290292293	16.9101123595506	178	2.00968186133995	0.288827748523853	0.544600938967136	0.652582159624413	0.528777464788732	0.409095280318622	0.910841771754978	0.81101745857851	0.829413464723729	0.859060920769235	0.884293023249442	3.26605504587156	218	1.45110126148738	0.0831249719944614	0.110291652698626	0.5963794837412	0.391794971505196	0.280896893815517	0.892186316978935	0.916256552425665	0.115091307370435	0.400907784129909	0.27320623377008	11.5026737967914
0.0778105335180887	0.169683257918552	0.416289592760181	0.327194176667322	0.164049727459648	0.902828150579794	0.766480330790549	0.508881273775795	0.600210025473319	0.76036493297027	17.7924528301887	106	1.02885292044414	0.182209367278608	0.291866028708134	0.380382775119617	0.475380724538619	0.239566312714439	0.943055554751306	0.866149698957986	0.811757988452993	0.778717432576133	0.839866366343049	10.1531531531532	111	1.68143269212773	0.299227417682182	0.381846635367762	0.44131455399061	0.57487323943662	0.353297646384146	0.853746418084133	0.867567412616324	0.86074621012442	0.823999697281882	0.840382380749211	4.78985507246377	138	1.82251429377706	0.0813435486402776	0.203575547866205	0.670703575547866	0.451969681990443	0.310852089272304	0.929117093290094	0.857062486261973	0.0960307124440577	0.259636449590234	0.322753712028214	8.5047619047619
0.088860479196044	0.174626145682586	0.452966714905933	0.367062228654124	0.176421778050774	0.901947298287415	0.717222684672059	0.497937504393674	0.74662366334301	0.579787445238448	16.2265625	128	0.970164952978377	0.126959113399993	0.146067415730337	0.297242083758938	0.47170582226762	0.188852993559968	0.98311147005121	0.979258529508974	0.896820671351937	0.905787749557968	0.93537636287467	12.3680555555556	144	1.82059103141515	0.295282841242193	0.428	0.481333333333333	0.560128	0.258772563761776	0.878016444330007	0.728225070352981	0.682434259820361	0.748524421617072	0.846200638156849	6.59848484848485	132	2.17992094686688	0.064613389930169	0.166666666666667	0.608504398826979	0.368194474455935	0.218540924743589	0.948855066889961	0.867164455437778	0.176538146675224	0.586534349230018	0.440507759425001	10.1666666666667
0.113761625982315	0.117886178861789	0.43321718931475	0.381806620209059	0.183479819326693	0.794079566545642	0.760993339934214	0.342896248172469	0.672589173076544	0.655244655662827	19.0980392156863	102	1.04516763583214	0.152700433639504	0.251231527093596	0.41871921182266	0.426176870748299	0.200938735461107	0.959497040527601	0.952736918359536	0.933634514124779	0.880720261449098	0.893073729124254	6.38297872340426	94	1.17471119293312	0.361184933205894	0.542537313432836	0.628358208955224	0.570851914341337	0.400676611876385	0.9093678357447	0.685793278951001	0.783624488227016	0.38390466452299	0.484053331249639	3.91959798994975	199	1.37982410077508	0.0777347229023881	0.151552038953135	0.528910529519172	0.312567971071569	0.265990962044616	0.936043766660227	0.831075056413907	0.211970228626631	0.678264835500687	0.291357053826318	16.7835051546392
0.0492375845523509	0.0927947598253275	0.266375545851528	0.356917410290488	0.110145433080228	0.968995157726324	0.89462978816879	0.724546918192095	0.419780073320908	0.829101253095313	27.2090909090909	110	1.40832933340355	0.0691093985869076	0.0858725761772853	0.177285318559557	0.377992445227902	0.0953870749547044	0.990625084760395	0.986309048677129	0.981318669882354	0.978535188552591	0.971945129572429	13.6842105263158	114	2.049478359368	0.179405670420504	0.252783964365256	0.330734966592428	0.601845670116599	0.215508291581339	0.954716035434654	0.962563102265977	0.912025150647756	0.926862621585739	0.924042189154641	6.21739130434783	253	2.62731428893195	0.110291975253341	0.100826446280992	0.593388429752066	0.330820936639118	0.246510644310472	0.868601073011366	0.926641811036872	0.140902818897447	0.5384118624302	0.340611383137682	10.9009009009009
0.0630173831586073	0.0870353581142339	0.262012692656392	0.328970081595648	0.0870060369044286	0.909203093224288	0.883887443726994	0.675975042159851	0.923893852508011	0.923199845730615	26.8943661971831	142	1.4829262910863	0.172247760373369	0.246734397677794	0.473875181422351	0.461065726726104	0.223624836598016	0.939086132469308	0.951250610956235	0.848555707330254	0.794238672932514	0.880730898557425	7.02808988764045	178	1.06333237865207	0.193666141079816	0.231414868105516	0.306954436450839	0.436404185742315	0.196830250201902	0.988858654308541	0.988373215899774	0.971475567323761	0.972653834008882	0.975584815018866	5.59414225941423	239	2.35646265779747	0.126634217196838	0.174752920035939	0.691823899371069	0.43417335792311	0.418622018624964	0.807396341917547	0.824650265330459	0.101687651344998	0.223719764336182	0.184027543555437	7.81428571428571
0.0585880434082619	0.0430451796513696	0.389896833866951	0.317477410174315	0.140333083564747	0.953633986143397	0.98683342019126	0.48825016954175	0.666522377626028	0.759311066092943	19.2068965517241	174	0.959903917252239	0.276627294398202	0.339593114241002	0.477308294209703	0.477499664654594	0.310510802994918	0.783530552598732	0.851001505718801	0.814195015794573	0.842939022320317	0.841840727707889	7.17647058823529	85	1.31631861397813	0.324776948542451	0.604	0.692666666666667	0.622022222222222	0.514247146498266	0.887002733987904	0.800987138486729	0.803698595821174	0.739328454803275	0.786282008468426	3.02666666666667	225	1.60905936040064	0.226043850861769	0.127629733520337	0.586255259467041	0.491708529899273	0.361733559596924	0.483231732742797	0.784856425299639	0.140337963862089	0.228259068556891	0.218524936273124	13.1551724137931
0.0733129475861568	0.065034965034965	0.238461538461538	0.314010489510489	0.0703911027777309	0.889246134374446	0.891025022431513	0.727732146205612	0.915285501235184	0.923758051625263	25.1747572815534	103	1.50540712451761	0.200561733598291	0.31328320802005	0.489557226399332	0.456846879102518	0.249496903477225	0.928816590321729	0.904208405329512	0.687562810668668	0.777746433561249	0.808780071090971	6.9937106918239	159	1.21228474371882	0.277852563143353	0.5635103926097	0.645496535796767	0.663732587820591	0.322307943858406	0.959590684336793	0.824891552064105	0.884318023394455	0.520819564000922	0.879736475271496	3.2112676056338	142	1.40672993886066	0.108563043147614	0.146648044692737	0.602653631284916	0.326745810055866	0.267059371338169	0.839620916687819	0.858792539631997	0.173190804336839	0.691200166418419	0.427100158144104	9.54807692307692
0.0859872712713643	0.189664650907092	0.459043430456295	0.34078824528962	0.172802897006887	0.904098904683543	0.69992781244755	0.583457140210271	0.458095272292718	0.669688845751134	15.5631067961165	103	0.858555759539961	0.0945996244479798	0.122105263157895	0.244210526315789	0.371675023923445	0.0907030323933037	0.97951990759041	0.984913698783737	0.970056351349416	0.969195111165864	0.980997054196585	11.2285714285714	140	1.74647855695686	0.237757042905267	0.273092369477912	0.330655957161981	0.592348058902276	0.242039436755016	0.962749926058447	0.944106466787308	0.922816681249704	0.950447877594776	0.958672603270188	6.74752475247525	202	2.83511223687111	0.146432654053237	0.132743362831858	0.549225663716814	0.261119469026549	0.114264962524619	0.86663763315794	0.871435634578059	0.168722740408216	0.733293225942051	0.799224905618395	15.6788990825688
0.0557689736983498	0.0861067089276281	0.385631273111463	0.338913893291072	0.122588875650099	0.957231119282576	0.94648500461182	0.653256245919102	0.875174220181167	0.856959650120074	15.736	125	0.896951798083872	0.183583401833677	0.212669683257919	0.403619909502262	0.416563132008656	0.196355436926265	0.906991951225566	0.901601984744856	0.66983601812996	0.792353938096629	0.820732769478215	9.11594202898551	138	1.32547415935499	0.240609548013212	0.422429906542056	0.51588785046729	0.664520373831776	0.338367521076444	0.95628723773516	0.926095317767748	0.922834900341007	0.909409031226593	0.914392196085098	3.49593495934959	123	1.65179463017094	0.127801831638862	0.218844984802432	0.617527862208713	0.436337226043833	0.213003420724121	0.798500878579068	0.728845088217222	0.0407465728932788	0.324561204830642	0.431085792945349	11
0.0734711026807333	0.106741573033708	0.422050561797753	0.331986657303371	0.118800308238721	0.928928636405534	0.865274358614621	0.487915756130856	0.559186926823697	0.814708231079285	17.032967032967	182	0.962192438693507	0.233682963275138	0.316953316953317	0.443079443079443	0.503788697788698	0.318773601076475	0.799460866808968	0.874165771252895	0.867494419710789	0.627385863055098	0.72743265583649	7.91666666666667	156	1.33166657087381	0.195282117278648	0.386766076421249	0.493010251630941	0.413896805896806	0.167911985186665	0.940754144280538	0.895302712891409	0.907804735602237	0.905190658421948	0.973942124795568	4.06976744186047	215	1.47651233970298	0.107410244412187	0.13172606568833	0.56638714185884	0.356137106918239	0.21088491031048	0.869886890964816	0.906340983683779	0.180179620720623	0.488152365209668	0.511072275797045	12.4942528735632
0.0605056648672155	0.0830017055144969	0.323479249573621	0.310432706330178	0.101075078920722	0.961993723340029	0.915430538075237	0.676146514687468	0.78658155598536	0.886311992055827	21.4090909090909	110	1.14404281152387	0.0860707286324608	0.117029862792575	0.25181598062954	0.448659518044506	0.108188024648084	0.979232274690182	0.985613661102669	0.963598019135513	0.62600572270598	0.970053931879728	11.9441340782123	179	1.65901310068557	0.227842188582052	0.285390713476784	0.386183465458664	0.615975084937712	0.247335411059155	0.95829507541416	0.953545640756751	0.903321712000467	0.890160997013781	0.953625240130297	5.43037974683544	237	2.21183466833862	0.13100532050464	0.0847554038680319	0.487485779294653	0.463243398598886	0.390205781168281	0.759681583995057	0.956225263577127	0.173243132200659	0.172794311783489	0.141228768939614	18.3275862068966
0.0464973629854092	0.0775945683802134	0.33996120271581	0.324847636317632	0.0822451482299941	0.973374277893088	0.935933237292868	0.637401544543626	0.885120063455382	0.927203548829665	18.8175182481752	137	1.04933500427718	0.17576185764665	0.291512915129151	0.516605166051661	0.442938323668951	0.244241001780332	0.929366506443224	0.928351083634836	0.836832743805646	0.738464994436174	0.803249700489951	5.73943661971831	142	0.97690104570991	0.231898750415061	0.394217207334274	0.496473906911142	0.38807206052058	0.155315956258847	0.96862482501241	0.96977877535153	0.920315455181866	0.965246261123822	0.969097990727079	3.35329341317365	334	1.5209135045824	0.0923592802086645	0.191761363636364	0.642518939393939	0.410996411483254	0.300288604433912	0.888541169603729	0.783118213429654	0.150347914083949	0.203726339009281	0.279338719415128	8.61940298507463
0.0833958936080983	0.159464394400487	0.468046256847231	0.338453412368679	0.250671295699183	0.923550601364912	0.760394417265024	0.327753683155043	0.387381764159732	0.456872973968836	14.8627450980392	102	0.847141022645612	0.245524679153406	0.455933379597502	0.669673837612769	0.361331650999937	0.325904134449404	0.847043066031932	0.675434183593346	0.631980175606482	0.638103623655903	0.545137840660469	4.14965986394558	147	0.839185908931557	0.231803557718681	0.493506493506494	0.58961038961039	0.426762691853601	0.240181977155325	0.935416801869073	0.814511420476764	0.863168694107507	0.892085407232752	0.893964380666763	3.44075829383886	211	1.41978701892366	0.0602334569462774	0.181657848324515	0.567313345091123	0.388644326866549	0.359406540326165	0.904298891128109	0.746958879853017	0.100266203570011	0.306269782283682	0.106457728110863	14.5660377358491
0.0819265643460526	0.16046511627907	0.601744186046512	0.363733139534884	0.305107509171289	0.884216850170098	0.712885347945279	0.459750894356722	0.200778872665711	0.106693975135589	9.22680412371134	97	0.513158514304613	0.165655598762393	0.247300215982721	0.406047516198704	0.383254270567445	0.248990708731159	0.887204540220724	0.910608943438108	0.890243423016127	0.621735753991904	0.722323723220989	9.60714285714286	112	1.4485646468389	0.311773378150966	0.540755467196819	0.614314115308151	0.508933068257124	0.304844510344371	0.926882059871272	0.874556914210948	0.802635525841534	0.794063354025061	0.837352997774115	3.59090909090909	88	1.60884234545786	0.117433368243801	0.234657039711191	0.710589651022864	0.380834147377362	0.236387831181337	0.847448977601377	0.787430253822457	0.109609401298485	0.139662637542093	0.0853751009571901	6.97916666666667
0.0859231335947536	0.129901960784314	0.474877450980392	0.343920955882353	0.188987490170126	0.92141561252646	0.841935624903256	0.434807910297248	0.593823239519215	0.64455354108965	14.0747663551402	107	0.834250800622661	0.232008746544326	0.323497267759563	0.539890710382514	0.461732459016393	0.239736393507906	0.862348310398716	0.854442000990371	0.749266748462059	0.611208725032343	0.853344478962305	5.81666666666667	120	1.03097721505139	0.228733252781209	0.370731707317073	0.440650406504065	0.537994579945799	0.187723538274592	0.966661358543193	0.940632416005668	0.93836580236011	0.937250881816759	0.95880484036751	4.78985507246377	138	1.84713322728187	0.131087587822207	0.0784794604537094	0.462906192519926	0.368849376660535	0.263591696666642	0.817597494662825	0.937260587640692	0.193912321177567	0.628870026054841	0.306898502187722	19.9174311926606
0.0742450933885526	0.117408906882591	0.407388663967611	0.34065536437247	0.12528050262797	0.827134054707631	0.796581752256852	0.458555826949869	0.326061557838599	0.658242429549401	15.0076923076923	130	0.910766766035586	0.128031311197014	0.240948813982522	0.440699126092385	0.452692134831461	0.24996426570946	0.976208374661912	0.967009915769953	0.87623497835168	0.60967302652568	0.820465148541751	6.78070175438596	114	1.16509170243168	0.24453076667696	0.419354838709677	0.518279569892473	0.574248028673835	0.306743906777737	0.976964646053018	0.948526847736586	0.890492208503475	0.914930812449061	0.942271253522129	3.26851851851852	108	1.64259861813931	0.151575627587152	0.109014675052411	0.568658280922432	0.409083557951482	0.311823917295194	0.760695543805682	0.911887055271031	0.150867387188654	0.378458051683151	0.253702628465204	12.0149253731343
0.0573161497167324	0.0549586776859504	0.420247933884298	0.339044214876033	0.139957643118567	0.96330133680581	0.968486806270779	0.496294365961117	0.68733061077717	0.739053920312708	17.0066225165563	151	0.88922374622986	0.0969554156838327	0.137231503579952	0.227923627684964	0.420338220252301	0.11187767391334	0.979446181279613	0.980668105718672	0.963709522130511	0.979712570275806	0.982117248156925	12.8540145985401	137	2.10405853694662	0.249860846238191	0.301724137931034	0.368534482758621	0.636185598377282	0.263716288401281	0.932915536926823	0.919939442928079	0.891226137221693	0.927742366816733	0.945283365847785	6.58196721311475	122	2.56176875430711	0.0791275774000924	0.238650562265723	0.701790920449813	0.309972609451944	0.231937422954324	0.918973775126098	0.799048442533357	0.132842873340695	0.826312814842938	0.52726569930144	7.45454545454545
0.0717465268727094	0.148227712137487	0.397780164697458	0.365569638381668	0.135070162338147	0.91954493248244	0.76078783216332	0.486305845917024	0.762583979544748	0.794663306081373	19.3333333333333	165	1.07636991057507	0.151496835060412	0.238159675236806	0.451962110960758	0.437013725111154	0.168137747229925	0.944226034517574	0.90056087410665	0.707393022915422	0.609702966357448	0.899112273115609	7.36111111111111	108	1.26397126830782	0.254944053283342	0.370866141732283	0.469291338582677	0.550309711286089	0.260032894822605	0.934255877307547	0.903448727185527	0.868219442724485	0.924270738701234	0.944076511844177	4.13293051359517	331	2.07098682801089	0.0982764313516626	0.141374373657838	0.613457408732999	0.443212312097351	0.310322901519835	0.836371539138637	0.872966853680542	0.108278420103335	0.32085556151913	0.276682087784602	11.8654970760234
0.0511599581386149	0.0670578373847443	0.233445096395641	0.312154233025985	0.0726169450275754	0.965624802551667	0.945699202478731	0.736656298067865	0.94754088554539	0.931147565756028	26.2948717948718	156	1.44721384111972	0.132775703386873	0.22425952045134	0.424541607898449	0.402028465187845	0.191668979047853	0.940682505825719	0.947222963113392	0.858402230822972	0.768049497316513	0.907800702589261	7.85263157894737	95	1.26119965194209	0.171980633665078	0.238387379491674	0.31726555652936	0.421834754202852	0.182418545486844	0.96964993162818	0.977017222628518	0.969102845040807	0.926429078185313	0.966919754619455	5.68350168350168	297	2.12893516377089	0.0713520030739715	0.0800502933780386	0.57837384744342	0.328249231628947	0.230609202788189	0.951492346055771	0.978626844855602	0.139030252194665	0.741624390648392	0.411844676451614	11.5225806451613
0.0604379957004553	0.0675920337960169	0.303560651780326	0.268625436225762	0.137458523406117	0.957883493977671	0.945696951421179	0.850522187086703	0.764827098057366	0.791219911307587	20.1553398058252	103	1.05053148540262	0.155956563407057	0.189373297002725	0.277929155313351	0.408861035422343	0.138174568496566	0.952326403301258	0.951869601236731	0.946465444008746	0.947680897810448	0.958573726967363	12.2526315789474	95	1.63960432530909	0.224341707601005	0.418498862774829	0.534495830174375	0.405512401169717	0.197848036518892	0.948188593020799	0.910486718515932	0.898316248842754	0.888719674202352	0.944314969008041	3.65503875968992	258	1.35877226215258	0.153969387776793	0.165447383230163	0.632526730444569	0.350011314160471	0.127301658752319	0.619712801226119	0.719672759316025	0.0781332842313993	0.462825823186993	0.817678697936676	9.98076923076923
0.0821668097984808	0.0888030888030888	0.433535576392719	0.283861195712127	0.121436105339513	0.941299417455733	0.934386339216024	0.470161715013785	0.765051372823203	0.84349990255375	15.135593220339	118	0.835667805888549	0.218638316512144	0.291139240506329	0.440506329113924	0.443046340121079	0.284711227903381	0.819000388430123	0.868692087420144	0.813374691683866	0.636755288490681	0.695062647861131	9.98936170212766	94	1.5858962262785	0.235815545726859	0.341961852861035	0.438692098092643	0.50371553133515	0.248705782071362	0.864164118602925	0.888594996621918	0.884486300796364	0.905110842049064	0.914816355700257	4.53086419753086	162	1.55227855490634	0.0977833761163524	0.169306389950847	0.626433642818132	0.33463535408702	0.291416360976209	0.871487174276178	0.799857991979942	0.173203358246945	0.381223549904472	0.278937158870594	9.4070796460177
0.0834035256546791	0.102148358329955	0.411836238346169	0.346222132144305	0.16242911881359	0.885886825500813	0.866387807050733	0.399784196469576	0.298091676978543	0.676039595232509	22.5857142857143	140	1.13969029857382	0.23558481749759	0.28960396039604	0.484323432343234	0.382106210621062	0.26555127265647	0.901227662880324	0.903006904150322	0.708192914613652	0.811670911215447	0.842723729171393	6.82285714285714	175	1.31681304559044	0.178093856302729	0.268683274021352	0.370996441281139	0.500665667728039	0.194223115352987	0.978569371762232	0.963618880737645	0.91128145818088	0.955126124816022	0.961402021025447	5.35472972972973	296	2.27346364876315	0.0781853451444799	0.123298969072165	0.561649484536082	0.317554364261168	0.193443961934273	0.929721563031321	0.899456005514407	0.154865518004455	0.840227980625541	0.421055822083336	12.8661971830986
0.0652738690610477	0.133307271305708	0.538702111024238	0.332147380766224	0.144453138356768	0.923961696959291	0.823985468999731	0.610642743690288	0.744955232576917	0.81316238654579	10.4024390243902	164	0.606301858163978	0.161036721670156	0.314414414414414	0.554054054054054	0.433801175088132	0.254248817280623	0.884122042097588	0.893046160198632	0.809152525725768	0.521902419011251	0.770180064754734	5.24305555555556	144	0.909252506419181	0.290063585367619	0.524025974025974	0.623376623376623	0.411179220779221	0.279298659683795	0.900141953826308	0.606334992882986	0.634939653933253	0.818995974760179	0.913474482795388	3.82978723404255	235	1.32150975265472	0.125000912371825	0.163799843627834	0.666536356528538	0.46673479280688	0.363230383913642	0.862518160716591	0.865330929650212	0.127737586325694	0.438572766637048	0.252360989324491	8.7239263803681
0.121599660434476	0.193950177935943	0.551008303677343	0.443393723714008	0.322107318226463	0.867913425582186	0.732399458562765	0.700318838037647	0.236864846523545	0.277274802597968	10.1142857142857	105	0.623190146139797	0.173872022752573	0.339859044635865	0.50822239624119	0.49732453294552	0.257363814062381	0.897601947857552	0.865682496133647	0.765457525835714	0.383529440801082	0.774563013427354	6.75483870967742	155	1.08934769591776	0.208100897054709	0.301470588235294	0.393382352941176	0.792863970588235	0.262383883508843	0.981941033245687	0.968813873155198	0.92051744343045	0.491598295195132	0.928694939052184	4.90717299578059	237	2.35647838350551	0.168133639155379	0.175947867298578	0.555094786729858	0.270945079453582	0.184037641334356	0.765316820240859	0.759639838348584	0.0986478114165887	0.827201980884597	0.592923630940977	14.6990291262136
0.0674227126519538	0.0599173553719008	0.314876033057851	0.283916115702479	0.113106027487393	0.938135623049294	0.92679406889791	0.663098075844186	0.765772791634348	0.861445727818912	23.6527777777778	144	1.16988246579582	0.193039497578215	0.195652173913043	0.367056856187291	0.395622073578595	0.162580769237985	0.953618095539354	0.97196094430531	0.847760865221803	0.92177181005646	0.934079849377747	9.02645502645503	189	1.61534785328924	0.204425707293218	0.277508090614887	0.364077669902913	0.436263901147396	0.145557642293355	0.925697545092048	0.948779930687769	0.924272521709627	0.931490747032026	0.968849162141328	5.73355263157895	304	2.04930131073416	0.0921355308826639	0.173149309912171	0.57465495608532	0.375390873671003	0.162373438124948	0.931986791364294	0.861834184249605	0.106992785415802	0.610495130307964	0.621567704936381	14.8776978417266
0.0869598039468352	0.113863537592351	0.446762277270752	0.321521909188822	0.0979142602962435	0.913414098614782	0.852414249260018	0.542299604931833	0.844849227685255	0.898896061507196	14.4225352112676	142	0.795511937764716	0.13177389583928	0.183194549583649	0.422407267221802	0.403316591514992	0.199202989553554	0.967080371148649	0.982024396849881	0.91589694028401	0.786241352557579	0.883587564864514	7.44919786096257	187	1.11430889663052	0.22543323765927	0.402384500745157	0.481371087928465	0.559910581222057	0.212556710685873	0.954870234376369	0.943658900539751	0.957858813020083	0.807677930756208	0.947895994158996	4.26573426573427	143	1.77083687605851	0.101681862065549	0.137177806902578	0.679335954565312	0.453273918741809	0.298347576622122	0.891851227374677	0.920526177691263	0.140885775969664	0.258331538850044	0.282747608997193	7.45578231292517
0.0796109485530781	0.1350274040857	0.401594419531639	0.338003249496328	0.124540201676316	0.892038830195917	0.79277203649616	0.511726596160082	0.704846356478053	0.803127425756693	17.6796875	128	1.0244417760687	0.190284259683227	0.240044247787611	0.403761061946903	0.432827835880933	0.206840353115842	0.916979410146768	0.967477921338311	0.882126725021122	0.86095146227508	0.892111173570066	7.9296875	128	1.32627169983395	0.235060674321514	0.292944785276074	0.392638036809816	0.478869938650307	0.288435365831231	0.954079048574938	0.950678582212215	0.917405665728381	0.825742278776291	0.919258639954711	5.60393258426966	356	2.35632181484719	0.179097514361663	0.293034825870647	0.727363184079602	0.410986479367867	0.206733898354306	0.722896106482777	0.711704710252327	0.115948631253752	0.3666031403742	0.626785407679005	6.80487804878049
0.067399527244004	0.0967570441254652	0.327485380116959	0.324942237015464	0.106855683638373	0.945260746422733	0.862853585555925	0.615618925384136	0.855548507897451	0.908065362365017	21.546218487395	119	1.17155480810461	0.139068885344524	0.26340545625588	0.454374412041392	0.506894234645881	0.257998976452074	0.961082217795959	0.910059841980254	0.833219020049456	0.412550835221174	0.633639676521294	6.87412587412587	143	1.13897284391742	0.21094574606675	0.620535714285714	0.675595238095238	0.492559523809524	0.343410216119354	0.972605922318211	0.90942721263051	0.909697334282218	0.86357411122557	0.869571235340792	2.84166666666667	120	1.74585559956953	0.144834456741709	0.0789194915254237	0.604872881355932	0.472709110169492	0.378307151512549	0.720753432785209	0.95062655729281	0.141177565620007	0.211247778959063	0.189537946785605	10.3953488372093
0.0773015213791164	0.132714617169374	0.406496519721578	0.315170624432563	0.139271188486706	0.868519034391492	0.778985980491752	0.598927444606474	0.636272411862769	0.652120111386212	15.2246376811594	138	0.901127370034661	0.145593608374884	0.245873153779322	0.433536055603823	0.362638654134744	0.15079145695383	0.965507342113239	0.951980604739809	0.930786562051408	0.867063016877321	0.951723887024373	7.59027777777778	144	1.09979033467631	0.278245984646198	0.480392156862745	0.552941176470588	0.627734117647059	0.498762420744466	0.931394289329774	0.804528329191141	0.780886616501072	0.491317575024938	0.586263861233667	4.26315789473684	190	1.85620342682076	0.0831723493592859	0.158722813512263	0.585839888940305	0.369275444374881	0.274575396808564	0.902018686250507	0.8026113332921	0.151570793614752	0.282384687896466	0.280930629788699	12.3407407407407
0.0526662652404257	0.150346954510409	0.454124903623747	0.347376085280413	0.145433622048003	0.919137124403439	0.76509725222832	0.542007459290724	0.121590961571752	0.619951322064089	15.258064516129	155	0.85699006956859	0.128147552806444	0.194444444444444	0.328888888888889	0.429529333333333	0.15278515067046	0.972650521246275	0.957757663123491	0.8914831022622	0.898779260647787	0.933134120937167	9.95419847328244	131	1.56692562278725	0.248898945440952	0.472602739726027	0.581335616438356	0.524543619322278	0.239417798122828	0.958079387174397	0.835307739786698	0.814799398901727	0.903337723557421	0.939370837867538	3.48356807511737	213	1.36730354391569	0.147218625359771	0.0952197378565921	0.5508866615266	0.468148033924441	0.34577628711739	0.686531806411758	0.934762570718565	0.126847618138546	0.217775291698179	0.193499456614739	15.1801242236025
0.0653869713646613	0.166666666666667	0.341530054644809	0.332932287954383	0.0978787114289192	0.927393328058014	0.750006924636676	0.587154947686577	0.799690081968131	0.867070083453568	23.3714285714286	105	1.30631433583713	0.103566008520796	0.185374149659864	0.404761904761905	0.423307050092764	0.220080091938878	0.954047822404686	0.953981386641842	0.874421534945588	0.606325825979124	0.7893607398955	7.4311377245509	167	1.13194529909077	0.286080484305728	0.525856697819315	0.640498442367601	0.45034953271028	0.268056316963057	0.923584058537977	0.88901499905173	0.86189335655133	0.897347785023793	0.907823941668725	3.15298507462687	268	1.32563719413994	0.112822235223717	0.245772266065389	0.544532130777903	0.36510670468864	0.200302675267503	0.89271711963455	0.666453049798389	0.112405069324329	0.519182581390221	0.537408550544535	21.76
0.0762053154918288	0.0801158301158301	0.266409266409266	0.336217181467181	0.0811454266000414	0.884005962392104	0.84271194795774	0.706603540466623	0.890252482718556	0.887360140223028	26.4330708661417	127	1.39467038768825	0.121430453956847	0.246640316205534	0.496442687747036	0.401818469277758	0.30629217191062	0.939778096319247	0.954869353678505	0.857077783305627	0.588649990386081	0.71747819267757	6.14375	160	0.910846143987212	0.223131376070273	0.385050962627407	0.479048697621744	0.45486988138523	0.23393158817178	0.967988538392964	0.933438911994119	0.904619326899849	0.922802441464696	0.930772873235981	3.86567164179104	201	1.63976983240453	0.190712072421573	0.0491646778042959	0.517899761336515	0.501998713292518	0.386061275635593	0.544477694783356	0.983101080285867	0.107441914709557	0.156925810786889	0.121614950121832	16.7063492063492
0.0443470549755831	0.0719457013574661	0.310859728506787	0.388404328152666	0.165306868354912	0.977208805896309	0.964827065424529	0.619759553069071	0.392956217316556	0.609703785685126	25.2045454545455	132	1.25064563437251	0.0962598084335117	0.143755615453729	0.326145552560647	0.389017969451932	0.224786661868165	0.961843449991648	0.957679321926458	0.865447982989284	0.485961022880005	0.715645302378529	11.7518796992481	133	1.57653757509274	0.281901026422416	0.521739130434783	0.598662207357859	0.852572277963582	0.535495544609088	0.857076043171475	0.807809922753554	0.809106923061774	0.683530839233186	0.770351191098893	3.40606060606061	165	1.58506740927217	0.0981095458529806	0.127468581687612	0.521992818671454	0.476230879712747	0.276726428114026	0.882365896020393	0.846920034916599	0.189888334684194	0.248367407622558	0.328196781940197	16.8
0.0689984535313819	0.0973338975878121	0.428692340245451	0.367713461316508	0.162242661049153	0.945148399206121	0.90432475385259	0.511554355805987	0.595625904262281	0.75638944031836	17.351724137931	145	0.92554656279331	0.154864985896431	0.249318801089918	0.369209809264305	0.444496149745291	0.242909594788213	0.932336964229674	0.904468699169577	0.84677109261041	0.721085050388589	0.786598559267667	9.6875	96	1.48220261759979	0.229190317534439	0.446111869031378	0.553888130968622	0.54153984431426	0.359673619210575	0.977784425410457	0.955592709926682	0.944784869311851	0.856358663813232	0.890417639837033	3.34193548387097	155	1.57916879481051	0.264541822769456	0.0818763326226013	0.617910447761194	0.554279046326808	0.417958460938021	0.484698619852995	0.952649006852931	0.111296926276031	0.168102256495302	0.170488880425222	12.4228187919463
0.0598409798978915	0.0782552918537524	0.286080821039128	0.293030147530468	0.105190684543495	0.936019275404566	0.921364978672543	0.614430105472206	0.667328291046097	0.729641605254993	25.7473684210526	95	1.39787666388619	0.164926867468942	0.251896813353566	0.367223065250379	0.398213743767613	0.154741333767525	0.95069047717926	0.91008514578516	0.867094252047924	0.929095696876401	0.954313711762813	10.8682634730539	167	1.58394221504406	0.270631253769084	0.507537688442211	0.59463986599665	0.599708542713568	0.336470880621631	0.956741121735877	0.85774259388154	0.901508648767834	0.63276466422424	0.793794215293454	3.62135922330097	103	1.55424767318758	0.153881464169748	0.210629921259843	0.637795275590551	0.408805118110236	0.290750371607134	0.860074158537278	0.64561797390315	0.0621167880733261	0.364638572351462	0.345272895124813	12
0.0620512419917022	0.121913097843076	0.33510472022507	0.325882150672085	0.104136532256917	0.940702130312081	0.797148845027273	0.550534869742292	0.881578935612591	0.874819665778512	24.4162436548223	197	1.36937800482748	0.152178821419033	0.227674190382728	0.365063788027478	0.449512967895696	0.167384776036351	0.923003645553937	0.912061679101809	0.859906194059091	0.880311458643727	0.907112268971573	11.3859649122807	114	1.4420740103771	0.306432939298277	0.464876033057851	0.59297520661157	0.539783384080035	0.365310409743325	0.909762149657909	0.814206778789185	0.881602133461974	0.713568221729591	0.821594209074134	3.79746835443038	79	1.16299816583075	0.147074122628722	0.0754017305315204	0.522558714462299	0.501496103616918	0.290173038808264	0.642624436502426	0.933571790418145	0.113654905951607	0.16940880492714	0.193861532378282	16.5527638190955
0.071025348468062	0.113937466878643	0.496025437201908	0.302803921568627	0.132368133901629	0.91793774814594	0.902833092419161	0.381281916154845	0.704501768798652	0.74254615902141	12.1129032258065	124	0.718410134134642	0.159755090351576	0.237605238540692	0.394761459307764	0.411377838251552	0.168937332820453	0.971071912575068	0.948597031662854	0.928706560753402	0.882645986928892	0.919854077597711	7.41025641025641	156	1.23667636163054	0.240590265927147	0.369399830938292	0.456466610312764	0.496798893414278	0.238863331196781	0.953307410591317	0.892136676639596	0.908975280503162	0.889383196421761	0.89354841286405	5.72321428571429	224	1.95037339646113	0.104840384780064	0.128964059196617	0.530655391120507	0.459304137722742	0.281415351112316	0.794101326446897	0.874094964893548	0.147287990661406	0.162050971982052	0.203425216279288	13.3306451612903
0.0723657416280629	0.0691653786707883	0.414219474497682	0.290088098918083	0.108029581387808	0.90366776580625	0.933079470417876	0.426836676124445	0.716594224386325	0.789490178498061	16.0118343195266	169	0.913179369374066	0.0868677128330965	0.108355091383812	0.266971279373368	0.358086048359632	0.109939149961532	0.978712665893424	0.978111575884258	0.937341490239268	0.855290432603397	0.942320020647278	14.6512820512821	195	1.94563079674013	0.266034051302189	0.391744548286604	0.496105919003115	0.457110450297366	0.24198706740525	0.929644597130414	0.8918945133508	0.901248290611405	0.789728078696424	0.909371735889161	3.68531468531469	286	1.44894024714273	0.0985557029829562	0.117670522536897	0.65775827682489	0.373483313389177	0.293111878166671	0.88300707671415	0.941109035456086	0.0679592793728792	0.405134838493296	0.208855962515029	7.89880952380952
0.0809309459609072	0.0775102759835584	0.313564298297123	0.384727539635937	0.147742124871009	0.869599879359981	0.869863330010237	0.485257069646505	0.722416569528921	0.726122865762032	25.8952380952381	105	1.3590240899351	0.0946169939378463	0.13237639553429	0.343700159489633	0.398581339712919	0.14554029822018	0.956313562809253	0.953605431108978	0.857700075455677	0.936694167505858	0.931685374031281	12.4125874125874	143	1.68151652717472	0.228766633821069	0.444743935309973	0.516172506738544	0.593711748850484	0.265118116208308	0.965427622772616	0.86116014587325	0.855484492807113	0.895889886855276	0.958692028190038	4.0828025477707	157	2.02049628282332	0.153295132870041	0.101685066821615	0.52411388727484	0.385860607358023	0.3158538384593	0.75764315990654	0.814528562338325	0.124819451636531	0.570191529393136	0.257939628701558	18.5
0.0730695439812603	0.0643044619422572	0.318241469816273	0.305906881205067	0.137316077308078	0.949137882870771	0.954534194222195	0.746967699170488	0.717760571502273	0.818515378584451	20.3861386138614	101	1.14628099330915	0.120929326581025	0.228056426332288	0.456112852664577	0.453175100761308	0.234783312033475	0.953569171015833	0.965243195725016	0.855178151165224	0.401570597712753	0.780051118171121	6.7719298245614	171	1.02778516222977	0.224610618066589	0.477588871715611	0.598145285935085	0.556158092294105	0.424503823323029	0.857872181612468	0.747048399023618	0.785261876482317	0.448477019183947	0.583249534556519	3.55963302752294	109	1.35217852782091	0.128765396643689	0.204015544041451	0.658678756476684	0.480538860103627	0.329342111197566	0.809484238294807	0.783482024125357	0.174354551949622	0.147650186462453	0.245783352864829	8.45360824742268
0.0719653016398638	0.0601092896174863	0.262295081967213	0.37653950326224	0.112316649807948	0.954178926854296	0.971139028967022	0.510569290856341	0.71880411877861	0.801545725206411	30.2387096774194	155	1.62796419624091	0.140463225466058	0.216019417475728	0.389563106796116	0.44966213592233	0.185755475180975	0.930511029922301	0.930446554928777	0.752830314352825	0.591192555346247	0.850696397547604	10.5196078431373	102	1.43196672762953	0.167980513107644	0.255434782608696	0.366847826086957	0.433931947069943	0.2311879193713	0.983684983684726	0.962515449177843	0.930949302670615	0.845087790086369	0.888752036751654	5.79779411764706	272	2.49642798213391	0.0943302617681962	0.163818257607336	0.641100458524385	0.432834633478235	0.305082758500213	0.879644495902363	0.864819766736142	0.134604887814039	0.27777403904954	0.287700274470633	8.62913907284768
0.0542754777817329	0.11891165602956	0.323480013436345	0.337537453812563	0.102632148211306	0.952316336905372	0.814146687064342	0.680443647653423	0.914623306939399	0.906001153530922	22.7087912087912	182	1.2458516305921	0.130238746908059	0.248062015503876	0.37984496124031	0.348689553340716	0.152246617670903	0.941728188943023	0.866723470564362	0.709355379041384	0.746392661861696	0.92539398775666	12.0645161290323	93	1.6403780792938	0.219487104054096	0.403883495145631	0.510679611650485	0.527251916198263	0.316432667199021	0.938976203022551	0.894973756505958	0.918716217170206	0.737357959408518	0.757468543500583	3.9009900990099	101	1.41597797338797	0.115002814186635	0.16304347826087	0.56351902173913	0.440005842391304	0.182743460065074	0.88139753460986	0.741040995781066	0.138310485747571	0.47384649228835	0.600469873927629	14.327868852459
0.0548780362696398	0.223488602576809	0.607036669970268	0.359042874994614	0.279197270455607	0.962593213389599	0.754482893845373	0.550527588709931	0.257755623835112	0.245157926737442	8.47619047619048	126	0.543456518552099	0.178963916004864	0.265541059094398	0.390636991557943	0.428335533384497	0.190487927535167	0.890232386518555	0.903576430802883	0.884601481934231	0.817307483125265	0.891277534086443	9.3375	160	1.37562128290149	0.208760532469903	0.2537517053206	0.30150068212824	0.576891314233743	0.192724093303292	0.926754454922175	0.893217504826619	0.886951490703749	0.885629211056282	0.927076008895417	7.32432432432432	185	2.70628656703058	0.115037169286214	0.0764647467725919	0.558589870903674	0.509772393247269	0.368593194258252	0.807196819617156	0.985601199250071	0.110687093437523	0.265862651372193	0.220582894928877	15.072
0.0592403176176545	0.140634005763689	0.451296829971182	0.443079513845383	0.261494160054374	0.93170545312193	0.852791944250951	0.424904817559894	0.168150059183353	0.348574752752027	16.3333333333333	117	1.0079959632007	0.134123883738597	0.203748981255094	0.416462917685412	0.417919537675039	0.173970191926577	0.934757588798988	0.950984181242058	0.906918156481604	0.874318662874837	0.914099247858049	8.26708074534161	161	1.19073553937204	0.208436825308053	0.310416666666667	0.397916666666667	0.548233333333333	0.246581336175272	0.97472657423699	0.953421896161428	0.938471531368511	0.931010351069236	0.946379064899793	4.77083333333333	240	1.9748155580624	0.0586364120308499	0.24036802760207	0.687176538240368	0.339502012650949	0.252052213151015	0.955678566751883	0.838198022346325	0.0763054228698443	0.358098335585505	0.413068039053415	7.13761467889908
0.0635137045922393	0.0912350597609562	0.289243027888446	0.32667022345401	0.100788449175451	0.936893744456403	0.877928152980772	0.709770928875619	0.85927298428862	0.790402003234957	24.9350649350649	154	1.31730693418231	0.182086320114352	0.342148760330579	0.566942148760331	0.452151239669422	0.276285146053671	0.918160179222519	0.847280747742008	0.719053928093531	0.832120437193182	0.82433759776245	5.93233082706767	133	0.907453267138466	0.224583555636464	0.388118811881188	0.527722772277228	0.556657425742574	0.381315749820094	0.960050455305278	0.90046600212235	0.881424889598093	0.389588962682082	0.566666523816606	3.65174129353234	201	1.45121704189352	0.119007211928775	0.0476001586671956	0.539468464894883	0.399949385164617	0.285966637577108	0.795897229647029	0.98229058423336	0.179094002754263	0.515108342725416	0.333493621533724	15.0700636942675
0.0630722324044498	0.0963038318073923	0.356731095286538	0.278104471670574	0.0810738985666316	0.938943351874929	0.866990282954939	0.691817739702187	0.769013006365682	0.866334716566334	19.3977272727273	176	1.01864539012776	0.0896515472761682	0.111940298507463	0.230410447761194	0.39983171641791	0.127243758483679	0.984087799674976	0.984633467541938	0.965797102383493	0.865219042542516	0.955566308103451	13.6518987341772	158	1.94848256507339	0.218500954393893	0.457654723127036	0.566775244299674	0.433189096519801	0.226208026551238	0.967564909127488	0.910259249095298	0.916851269096675	0.893600146673267	0.939159024335431	3.44827586206897	116	1.35518907164589	0.100724600459717	0.0563428966470792	0.573798824749395	0.3674702275911	0.422291606327714	0.901989378195013	0.980962435560263	0.0951972769824904	0.400674736777661	0.168593089353574	15.6011235955056
0.0851827836299866	0.0914345769837099	0.336311087756174	0.343203888596952	0.120239813571398	0.903441701873957	0.861159950182034	0.647820077846058	0.617610400070148	0.801381488516052	20.219512195122	123	1.14295283569094	0.131864169594427	0.228531855955679	0.372576177285319	0.461244690674054	0.199553861077598	0.923531227337476	0.918067992499639	0.852868398189829	0.786401939734949	0.858095929371339	9.38461538461539	91	1.34951827057498	0.330167291613228	0.504416961130742	0.600706713780919	0.585943462897527	0.373602372522546	0.97205405674813	0.797107499543939	0.851332443428046	0.90418131268596	0.914537005809413	3.75520833333333	192	1.35568367129562	0.131224429553095	0.072143233280674	0.500789889415482	0.392736026480102	0.288281779669063	0.740896357062081	0.938386360215374	0.155137621689368	0.297599633740377	0.322216197297386	14.9837398373984
0.075642038767543	0.18733080671359	0.589063345966432	0.376220357336221	0.263422514137361	0.911251311821129	0.697606288674713	0.342201885284146	0.358163296594574	0.35863991240795	10.7904761904762	105	0.595136804135304	0.109136031247249	0.110195674562307	0.271884654994851	0.461466312537265	0.115063418349854	0.94962491984528	0.97919265611351	0.932471820744225	0.941935702595652	0.968766860941969	13.7131147540984	122	1.60020386833648	0.218176154591643	0.514925373134328	0.598880597014925	0.520642576590731	0.428067131907531	0.963841602310926	0.786115445592388	0.827876903713602	0.592720308887494	0.645864490289147	3.57291666666667	96	1.44821401526937	0.127642837009176	0.0674279499728113	0.489396411092985	0.416894616639478	0.302050828276511	0.712697780862711	0.939818039133511	0.135688980178844	0.359034431753126	0.202719721327263	16.9035087719298
0.0478914924606332	0.0901883052527255	0.164519326065411	0.345191192312664	0.0782947144190109	0.967485222262286	0.802717071801273	0.719045238227274	0.94933706629335	0.937970371360975	39.7272727272727	121	2.02712342788871	0.135672180112912	0.236379613356766	0.48066783831283	0.366563668317623	0.176231415311891	0.963721452525667	0.968120055844253	0.91517673275517	0.893452460318488	0.947455852315455	5.70909090909091	165	0.971884189524142	0.288278624977297	0.463785046728972	0.549065420560748	0.542010445299615	0.315940469086678	0.931836226211309	0.900400952305538	0.924963156542376	0.79207941415873	0.898389373460174	3.58381502890173	173	1.62810470846306	0.0777299205319326	0.124876114965312	0.48414271555996	0.395909863856867	0.175823405430672	0.934518377717781	0.878498237890058	0.151451807494828	0.429625118778446	0.501333954128631	18.2777777777778
0.0617404870312346	0.0710088148873653	0.352105778648384	0.335815015117319	0.113048521834335	0.949848873075424	0.935515766027069	0.650456801400884	0.688437756433746	0.826366141986728	19.2325581395349	129	1.01278795391376	0.164765242357327	0.200746965452848	0.278244631185808	0.471991036414566	0.144006206967107	0.921804964898405	0.951415947021567	0.936404957264124	0.921735207826787	0.964226763974801	15.7007299270073	137	2.15337894051902	0.138737175145031	0.232704402515723	0.313566936208446	0.464534770889488	0.160879163049666	0.974633938677137	0.967750232998589	0.951588891960896	0.914115503702478	0.97563328585397	7.13725490196078	255	2.32341059337288	0.0760515945513109	0.112997090203686	0.537827352085354	0.585795760011085	0.287170596620751	0.934171813831019	0.914129897600157	0.149503214737028	0.0905881026621745	0.348499580929122	16.336
0.0698325786425463	0.0564153769345981	0.253619570644034	0.31218372441338	0.10898827068124	0.942916572947166	0.96146217912745	0.648950419405301	0.773019058148101	0.821996399276325	28.7230769230769	130	1.54442275567556	0.240207993525514	0.359079704190633	0.535743631881676	0.497295884066632	0.303450239813379	0.929321457708117	0.948498605985292	0.718884835772637	0.899864015407539	0.899739115429361	5.96296296296296	162	1.15502640875042	0.216277118917137	0.352836879432624	0.469858156028369	0.570861076345432	0.299535797027183	0.945439550521633	0.960280006800114	0.908294980064257	0.654893559812008	0.856374761266018	4.18032786885246	122	1.4907914416657	0.147362449000578	0.334155972359329	0.627838104639684	0.552340901612372	0.390258671219451	0.745694886085481	0.479677128075227	0.114485668483056	0.116250720242254	0.180410319293576	11.6752136752137
0.0477397048728138	0.0325417766051011	0.213720316622691	0.298860598065084	0.0608017042911189	0.975072320327744	0.992069125936344	0.666839882470866	0.865545984236535	0.924662839299273	30.5616438356164	146	1.57488992358614	0.173574882065103	0.201793721973094	0.304932735426009	0.455336771300448	0.165568013729096	0.877516923683999	0.900065292374382	0.815093950453036	0.845890146540295	0.896525375536835	12.781512605042	119	1.87498922517551	0.238200004121556	0.534261241970021	0.65524625267666	0.489237011157444	0.386358061056856	0.907752748448018	0.85668607805119	0.900283760154878	0.622975369431784	0.662128082047904	2.6319018404908	163	1.24638011243254	0.106530396194688	0.082010582010582	0.434744268077601	0.409962684489	0.276553176015767	0.845916134601932	0.956379356820112	0.190556450656202	0.411708888036723	0.230257839192244	20.6506849315068
0.0551505583477259	0.115032236172379	0.429250084832033	0.317983712249745	0.0950808400487685	0.967283075455978	0.793605338218797	0.420072250760287	0.83487350571997	0.894565519012611	19.8922155688623	167	0.991851027103348	0.162206173591496	0.175030599755202	0.294981640146879	0.443076132190942	0.198600145995753	0.877389266001026	0.922493319309859	0.878330813121336	0.675492030990138	0.849659430372797	13.98	100	1.7839608890644	0.221796749479009	0.275306748466258	0.394171779141104	0.479658588957055	0.208326199926142	0.939721279225855	0.935159110578473	0.91879882642585	0.912673819041705	0.956559222670564	5.3961038961039	308	1.85340532908101	0.113700056770722	0.103565365025467	0.575212224108659	0.414693766674751	0.245045162011316	0.865096741148042	0.94047746231245	0.106553996362494	0.326112010023046	0.424451670617925	14.0514285714286
0.0543559841964499	0.0348510399100618	0.240584598088814	0.29659808881394	0.0783741398142202	0.96216583728459	0.978414681441742	0.663401379238859	0.850483297891856	0.911046347567367	28.6018518518519	108	1.43524579195637	0.0944209416782984	0.164	0.301333333333333	0.386334545454545	0.168731896326893	0.974501417202008	0.941304852117965	0.920981080826326	0.900811258351022	0.903760112764586	12.4	95	1.82184999554325	0.149776852590324	0.337979094076655	0.447735191637631	0.394734241368388	0.27084651461558	0.932368105573559	0.869515682917115	0.855185742780473	0.795063165706959	0.804582032202482	4.64102564102564	117	1.43325415245758	0.0993828668905233	0.0933562428407789	0.589347079037801	0.577714776632302	0.386115677008501	0.871240428671075	0.961459583546381	0.110845732632522	0.139578655636479	0.182691478592867	12.6666666666667
0.0381514561898562	0.034375	0.308854166666667	0.351195108695652	0.0956542409271417	0.985419848520853	0.994050044428762	0.568437872456902	0.829337684908779	0.860645292317922	23.3719008264463	121	1.18860787057918	0.21301317784426	0.271907216494845	0.367268041237113	0.445102155576382	0.208798794663027	0.867864583570888	0.864774430543022	0.824502510052917	0.836655280860458	0.868029221385633	10.734693877551	98	1.66499285131149	0.250472065319609	0.500636942675159	0.60828025477707	0.526526502353919	0.415897209625717	0.837634068165084	0.869131133462361	0.896604330547731	0.504572296858535	0.633118492297949	3.92619926199262	271	1.43145995444017	0.090726913267402	0.106862231534835	0.607647983237297	0.363026715557884	0.253672827517054	0.91034968591334	0.956186683690185	0.128510856500549	0.406301447767332	0.447112238492474	10.2051282051282
0.064373573265837	0.0305131761442441	0.398404993065187	0.422921289875173	0.110793463072804	0.949369534893263	0.987788405903353	0.408400381429762	0.254494823421328	0.874870496013752	21.1079545454545	176	1.02533537647261	0.185395482004652	0.239520958083832	0.404191616766467	0.468908982035928	0.223081615445638	0.835569081049115	0.900756489325983	0.757607113385727	0.771877131854852	0.843998374819252	10.1011235955056	89	1.56611529321998	0.342120763420995	0.47085201793722	0.556053811659193	0.702894618834081	0.411880404268329	0.950176340190469	0.865488327396276	0.835182411228824	0.919180419017563	0.92971498267099	3.82022471910112	89	1.70218536910305	0.111019973443324	0.117506811989101	0.568119891008174	0.4312557005593	0.225403272144744	0.838777082687543	0.883881401840365	0.15939836750556	0.262860965626048	0.375844445205171	12.9640718562874
0.0598957233612392	0.0447828034034931	0.234214061800269	0.314152709359606	0.063015644437166	0.962720580454772	0.97847666456523	0.830412506081931	0.959672869143846	0.956918135889837	25.863309352518	139	1.31141709816521	0.100289627967794	0.134358974358974	0.236923076923077	0.380755050167224	0.12314925448961	0.975388219225902	0.964571523749582	0.925778101928319	0.945439022046852	0.955975750277316	14.0703125	128	1.94286452576405	0.187066872678253	0.279545454545455	0.370454545454545	0.402539772727273	0.159276336234762	0.968421838734371	0.96853956064894	0.962670867280108	0.837802180168918	0.958523389784682	4.76303317535545	211	1.71508709623236	0.169034328379015	0.108428446005268	0.62774363476734	0.478369998745767	0.394099243548209	0.720867423750525	0.832839719265488	0.099853548815621	0.240123982753899	0.153665610446488	11.7152777777778
0.0593905481470524	0.0669811320754717	0.255188679245283	0.304488679245283	0.0675928578793841	0.943853638482483	0.959732743231525	0.748306139585813	0.937649324394055	0.934599579562155	27.2575757575758	132	1.42616120770123	0.16441938088909	0.294993234100135	0.520974289580514	0.400777548979232	0.204032642403429	0.932605767719895	0.838423151638825	0.483641426969657	0.766379059704536	0.81528271656879	6.55434782608696	92	1.05538931451585	0.324993274738951	0.48780487804878	0.564786585365854	0.607295892169448	0.368887659507087	0.910558405776928	0.54342652235054	0.496680543317337	0.860060131443835	0.845822215516059	5.50934579439252	214	1.90436095994652	0.0823666077571369	0.116981132075472	0.619811320754717	0.39257040714995	0.282297697813617	0.918178333463617	0.962838919401473	0.0176795838636771	0.405836576437593	0.218969941047333	11.8846153846154
0.0740394862082916	0.139420111042566	0.400370141887724	0.314462060456508	0.162311350070957	0.884076464586916	0.778206968175958	0.410002827551097	0.496013480794991	0.551879849260232	24.2717391304348	92	1.2944254623616	0.128606353216663	0.155440414507772	0.273575129533679	0.404590377498149	0.236350887662683	0.973552539667734	0.976707855676649	0.976543075821223	0.835817892165804	0.869348423743886	10.3783783783784	148	1.60479665701478	0.250963769871484	0.446808510638298	0.552071668533035	0.616865845464726	0.429347805233433	0.74527307338638	0.842942791010077	0.881721609002651	0.453305669219066	0.628155953633299	4.67532467532468	154	1.62371022857418	0.0909885954547352	0.170685279187817	0.598350253807107	0.309137951627351	0.179849217705244	0.875989277801144	0.805448308024483	0.165369180554009	0.62676763272311	0.745577347203443	11.7634408602151
0.0606447850388586	0.138931297709924	0.38587786259542	0.29719137072685	0.118383983363166	0.92772382381058	0.763008982453328	0.504076721272832	0.754074984494611	0.851224770076607	20.4213836477987	159	1.14221541937907	0.098585353137362	0.137561779242175	0.292421746293245	0.372190817276699	0.161903136221943	0.970905044183619	0.967982942626874	0.947008260384075	0.902567562949474	0.910796807529877	10.7757575757576	165	1.56772547385327	0.159812388561592	0.220095693779904	0.282296650717703	0.471259217562623	0.131629320989398	0.992909748868589	0.989711848866337	0.981208491615126	0.960208736456063	0.986081002169178	5.73053892215569	167	2.12558040642693	0.0791460678862298	0.064097672644029	0.49790156428844	0.41828630293781	0.252420365599082	0.903245468295227	0.97953533199917	0.146795190649314	0.477523531961017	0.361585746561997	19.6335403726708
0.0552963292622007	0.0426309378806334	0.278319123020706	0.283831912302071	0.126543843008427	0.963866696308282	0.9731642367516	0.574913323411316	0.668271580979669	0.783804680470113	26.3173076923077	104	1.36174753548233	0.0933473343299718	0.180261832829809	0.340382678751259	0.381148036253776	0.156653903140641	0.982776561745791	0.972328116997491	0.957668943996721	0.951760756150978	0.948496270778406	8.87591240875912	137	1.32890098047549	0.237243974730921	0.377615062761506	0.485355648535565	0.497608896718784	0.251209236860122	0.933653798195129	0.942407902267154	0.959853001090221	0.880745382438099	0.912413768802514	4.17241379310345	203	1.79840812029835	0.111025044851624	0.217657878602085	0.652973635806254	0.364367054976497	0.356423766604071	0.925139649923418	0.76400702887899	0.0687913583282641	0.493781653658535	0.422614986190208	11.1313131313131
0.0634608258750328	0.0882197569994717	0.36608557844691	0.326958795562599	0.136261651963261	0.959966947629565	0.90257533706498	0.396232063296993	0.668908785274391	0.78389521764124	24.3508771929825	114	1.24006738881236	0.116445824065845	0.193916349809886	0.343726235741445	0.367058969927411	0.145212014074267	0.952578301031846	0.932599578427027	0.840058918509686	0.899185785261486	0.923905414786871	10.6666666666667	174	1.52315587757302	0.205810500137328	0.304975922953451	0.415730337078652	0.469277046548957	0.248656405770896	0.938252565302486	0.913300615586953	0.907518717994993	0.90989228396656	0.903375002745201	4.625	144	1.56254968529695	0.10640704271348	0.138219895287958	0.49738219895288	0.250638743455497	0.178590401625801	0.909515259448501	0.828494947743455	0.145455498614473	0.826708250956174	0.589464054967949	20.125
0.0584026754280428	0.0844017094017094	0.353098290598291	0.295814636752137	0.0905604456916638	0.950161168584726	0.903609396729974	0.703243479453054	0.56163979920211	0.841959163800574	19.2685185185185	108	0.99592622000853	0.138360912132852	0.152173913043478	0.292906178489703	0.478392938868911	0.184189558435285	0.956156018032772	0.964140947448074	0.924128036970623	0.894932352445715	0.943808965756476	12.7596899224806	129	1.9081257418932	0.178825695972998	0.266666666666667	0.370238095238095	0.4553	0.208799325882288	0.972488956121937	0.963110875527184	0.933444824016435	0.90061241778789	0.966792797361184	6.15458937198068	207	2.07804109893469	0.0505287551205066	0.162057522123894	0.507743362831858	0.311176253687316	0.233947250058181	0.977612784278242	0.694373388820368	0.0881374525466567	0.692831480782397	0.417074719021086	22.1333333333333
0.0822586376977334	0.196252927400468	0.427634660421546	0.475280093676815	0.236411136314574	0.84551027309862	0.655578300489272	0.371220435057704	0.114079114658193	0.482448205817716	19	123	1.0888814990269	0.133946000084371	0.28003696857671	0.548983364140481	0.448217586480063	0.25330624286709	0.940835775327599	0.926126417713777	0.903308794144982	0.602050499097187	0.810473443857354	4.89510489510489	143	0.814668631440924	0.20070233568112	0.307381193124368	0.398382204246714	0.535253117627233	0.24731103066017	0.98025362774107	0.955309152731153	0.88988809189331	0.775637116560012	0.886761153054103	4.98319327731092	238	1.88897696293995	0.168235423413875	0.252036415908002	0.689985625299473	0.352134840328081	0.212941125686531	0.796876477995463	0.783000345132218	0.138365793958875	0.588102998305244	0.579789907928034	7.4765625
0.0413951096610928	0.0630577037477692	0.187388459250446	0.321528851873885	0.0674564920088015	0.977486339120092	0.926667706260898	0.844849981693283	0.952620621446254	0.920498526734002	32.5283018867925	106	1.74126805758964	0.103468871653882	0.139974779319042	0.26860025220681	0.385753918212935	0.119689310233501	0.982205347397654	0.983378445462274	0.946099064754099	0.930300548781274	0.964636456132693	11.3916666666667	120	1.79412709849769	0.233977806628245	0.454237288135593	0.557627118644068	0.566996253345228	0.333037844792326	0.961989162405386	0.719311638503386	0.758210514506298	0.744840061409842	0.893365492660059	4.22119815668203	217	1.62016165092912	0.107590766770683	0.0838786436644854	0.569303985722784	0.454266032123736	0.249123786600969	0.810462152747337	0.944881004655124	0.136401217305085	0.392884687332029	0.378421579851638	12.3364485981308
0.0917771108994039	0.14947934161908	0.530735639905946	0.365116224386967	0.181295287928821	0.896152700021508	0.768665792669263	0.4432896981754	0.433687426972544	0.604239784760772	12.2122905027933	179	0.703975418893916	0.144912865147746	0.146694214876033	0.363636363636364	0.424837465564738	0.147541766252122	0.980314925741117	0.976922408323008	0.882131956335616	0.849102801858031	0.925150462123423	10.5105263157895	190	1.36923699114563	0.206249806439393	0.248811410459588	0.351822503961965	0.56452018271651	0.284156838803887	0.954209445880629	0.944841038200994	0.896312067600252	0.82706805539575	0.889362963526456	5.5906432748538	171	2.16318110096165	0.111348362254566	0.133469526727954	0.614232209737828	0.313552604698672	0.142203327076237	0.892559497788643	0.835885651906578	0.0874965581013292	0.718921122437908	0.779959194027322	12.4529411764706
0.0528668247681759	0.0272727272727273	0.384242424242424	0.331798181818182	0.140279528320185	0.960311896634578	0.980116527661361	0.400452650077464	0.678772759912242	0.777141329747867	19.0982142857143	112	1.04143965458716	0.0987020396571964	0.147093712930012	0.33214709371293	0.400740213523132	0.157027934240595	0.970181989044532	0.969197049180801	0.86464465221339	0.880753826778864	0.912806446766314	11.0841121495327	107	1.45353119087219	0.240152493191231	0.325581395348837	0.433554817275748	0.532683277962348	0.232538215894653	0.97410666722334	0.954435718639567	0.892606385225578	0.975153244081835	0.966734436576169	4.32686084142395	309	1.86245650807899	0.0988289379179961	0.0464285714285714	0.497619047619048	0.358415079365079	0.27177828926047	0.859732226739605	0.973564152180365	0.116796331403547	0.699155518904703	0.287408121650289	20.1090909090909
0.0641796256929608	0.0750536097212295	0.369549678341673	0.321028809398017	0.152878905838792	0.940438764959866	0.926133543235376	0.545975113569674	0.721172455185848	0.795349183648162	19.9247311827957	93	1.12379563079884	0.0817762766690898	0.10392798690671	0.224222585924714	0.400999766191256	0.125169655977228	0.993468419601381	0.993066736477509	0.968923708060585	0.945202040392209	0.963311581374733	12.7447916666667	192	1.92082299065166	0.217960222364311	0.398630136986301	0.475342465753425	0.538230459307011	0.266811086367255	0.953035363004158	0.947794188451462	0.91812447555417	0.826332782660868	0.905454898511682	3.72251308900524	191	1.90672634118586	0.0542903292111916	0.0831005586592179	0.475558659217877	0.358432467959251	0.250788480577023	0.947918837341868	0.926379445657737	0.154398431561471	0.663067737330069	0.416459497085484	20.4895833333333
0.0669502544041789	0.0906684315023163	0.445400397088021	0.355490734612839	0.165126536618494	0.945252357684372	0.889703616401253	0.35828614229355	0.705019798011769	0.709932052928344	16.9578947368421	190	0.951781585237329	0.22413079668834	0.357848518111965	0.514818880351262	0.510655982436882	0.239072055467027	0.883634606667613	0.763964342061511	0.551969494376448	0.580009155525016	0.771350402409362	7.78504672897196	107	1.29576236595724	0.193586073650705	0.289764868603043	0.346473029045643	0.431794794417201	0.168477614920145	0.97172302800876	0.959703152633927	0.968011079219214	0.94663250450861	0.953321474192946	5.33521126760563	355	1.96810143659603	0.120876459304165	0.108987256874581	0.564386317907445	0.445160486729903	0.352139063199426	0.820617444626125	0.938742490514503	0.13054182657007	0.275541420025716	0.169183348882392	13.2857142857143
0.0505337592488479	0.0313919867823214	0.215613382899628	0.322230483271375	0.0804893296818179	0.964719075033001	0.988974751003792	0.654804372411404	0.934959003652579	0.928392708910283	33.887417218543	151	1.71351106482259	0.230844546885019	0.305785123966942	0.536009445100354	0.45379628635827	0.260317142123778	0.919979474783985	0.892806916983324	0.841801610685833	0.521071631565708	0.786837133964265	5.26086956521739	115	0.948982031637401	0.315913063537788	0.576687116564417	0.642126789366053	0.627146557600545	0.383793955785341	0.948427698020389	0.736273002955659	0.779476661108738	0.680472194593861	0.754990492844124	3.18987341772152	79	1.37356596455864	0.111304380285992	0.108492482730597	0.533116619260463	0.462424217797643	0.247688039756982	0.834953125095252	0.885040526773262	0.17320576397288	0.11637398266847	0.331503095925995	14.9
0.0395727282031415	0.0565775772301284	0.26449149600833	0.300635890315863	0.0661643619691377	0.978336481460876	0.959407233935096	0.659794152997294	0.933901628033859	0.938993231188808	30.046783625731	171	1.47590701998479	0.179779098108894	0.319078947368421	0.528508771929825	0.457111528822055	0.232329548129231	0.935562133080137	0.932035313734563	0.840350694927174	0.682723931172564	0.869616233045494	6.54054054054054	111	1.03120490392689	0.171591926155284	0.224340175953079	0.316715542521994	0.589318475073314	0.133939048506118	0.982602822695739	0.980161819048946	0.915624544406971	0.945066435371928	0.985317807258043	6.1436170212766	188	2.49098376326468	0.100538426722427	0.14531936465022	0.65630280500169	0.425413991213248	0.258503949802873	0.850781392014937	0.90818077405875	0.114515600487414	0.243509652572607	0.362198530226898	8.78235294117647
0.0490423614585979	0.0751398880895284	0.430855315747402	0.35909792166267	0.13595370961507	0.961350113743789	0.92953963529362	0.588263442584394	0.786058784315487	0.856259484998296	17.1153846153846	156	0.913395752810438	0.153516666356594	0.328153564899452	0.553016453382084	0.41677114841283	0.310373912172282	0.916956409589367	0.870192881609896	0.849359476602433	0.555975501826005	0.637907983788704	5.17647058823529	136	0.860153094291599	0.273063488273731	0.588912886969042	0.674586033117351	0.642496348863519	0.229555739147341	0.919192029837625	0.816475923721536	0.868608664253638	0.456832325522722	0.914078904703523	2.57727272727273	220	1.20003936706506	0.122957073204104	0.210547833197056	0.624284546197874	0.31652439356773	0.248937544586631	0.871963430495662	0.755842101254909	0.192170982015342	0.526792160792897	0.290344532736402	9.55555555555556
0.0530553324303175	0.0603804797353184	0.373035566583954	0.304587334124501	0.10194264111358	0.956570670269334	0.960321542899362	0.51120570721607	0.740422665900537	0.866654673369751	19.013698630137	146	0.964270529934185	0.15222766820904	0.315834767641997	0.516351118760757	0.455988640275387	0.252324128300132	0.932720333118574	0.866123299693311	0.759474677027924	0.712172994953924	0.785466640195497	6.20714285714286	140	0.972742827478051	0.266501719824905	0.409348441926346	0.507082152974504	0.536	0.294770925985524	0.944401964823152	0.779344817574077	0.798465080092281	0.914404800596827	0.930692569322806	5.140625	128	1.62405220087686	0.0689541371490974	0.165416666666667	0.517083333333333	0.382333157894737	0.177551825886078	0.942228370923692	0.742466528852967	0.0794105291441622	0.299522204167511	0.500329389916961	22.6115107913669
[truncated: 28 more columns]
