# Supplementary material for: Global diversity dynamics in the fossil record are regionally heterogeneous
Source: Nat Commun. 2022 May 18;13:2751. doi: 10.1038/s41467-022-30507-0 (PMC9117201; doi:10.1038/s41467-022-30507-0)
Supplement: Supplementary file 4 — Source Data [file 41467_2022_30507_MOESM4_ESM.zip › source_data/Supplementary Figure 1.txt]

Supplementary.Figure.1.mpt	Supplementary.Figure.1.unstandardised_mst_l	Supplementary.Figure.1.unstandardised_gcd_mx	Supplementary.Figure.1.unstandardised_cha	Supplementary.Figure.1.unstandardised_chl	Supplementary.Figure.1.unstandardised_lat_mn	Supplementary.Figure.1.unstandardised_lat_q1	Supplementary.Figure.1.unstandardised_lat_md	Supplementary.Figure.1.unstandardised_lat_mn.1	Supplementary.Figure.1.unstandardised_lat_q2	Supplementary.Figure.1.unstandardised_lat_mx	Supplementary.Figure.1.unstandardised_lng_mn	Supplementary.Figure.1.unstandardised_lng_q1	Supplementary.Figure.1.unstandardised_lng_md	Supplementary.Figure.1.unstandardised_lng_mn.1	Supplementary.Figure.1.unstandardised_lng_q2	Supplementary.Figure.1.unstandardised_lng_mx	Supplementary.Figure.1.unstandardised_lat_r	Supplementary.Figure.1.unstandardised_lng_r	Supplementary.Figure.1.mst.standardised_mst_l	Supplementary.Figure.1.mst.standardised_gcd_mx	Supplementary.Figure.1.mst.standardised_cha	Supplementary.Figure.1.mst.standardised_chl	Supplementary.Figure.1.mst.standardised_lat_mn	Supplementary.Figure.1.mst.standardised_lat_q1	Supplementary.Figure.1.mst.standardised_lat_md	Supplementary.Figure.1.mst.standardised_lat_mn.1	Supplementary.Figure.1.mst.standardised_lat_q2	Supplementary.Figure.1.mst.standardised_lat_mx	Supplementary.Figure.1.mst.standardised_lng_mn	Supplementary.Figure.1.mst.standardised_lng_q1	Supplementary.Figure.1.mst.standardised_lng_md	Supplementary.Figure.1.mst.standardised_lng_mn.1	Supplementary.Figure.1.mst.standardised_lng_q2	Supplementary.Figure.1.mst.standardised_lng_mx	Supplementary.Figure.1.mst.standardised_lat_r	Supplementary.Figure.1.mst.standardised_lng_r	Supplementary.Figure.1.lng.lat.standardised_mst_l	Supplementary.Figure.1.lng.lat.standardised_gcd_mx	Supplementary.Figure.1.lng.lat.standardised_cha	Supplementary.Figure.1.lng.lat.standardised_chl	Supplementary.Figure.1.lng.lat.standardised_lat_mn	Supplementary.Figure.1.lng.lat.standardised_lat_q1	Supplementary.Figure.1.lng.lat.standardised_lat_md	Supplementary.Figure.1.lng.lat.standardised_lat_mn.1	Supplementary.Figure.1.lng.lat.standardised_lat_q2	Supplementary.Figure.1.lng.lat.standardised_lat_mx	Supplementary.Figure.1.lng.lat.standardised_lng_mn	Supplementary.Figure.1.lng.lat.standardised_lng_q1	Supplementary.Figure.1.lng.lat.standardised_lng_md
256.895	56539.699891159	14072.605531484	98548015.3950422	35472.8960492773	-43.926	-24.532	-4.167	-4.48857285998673	10.698	44.607	8.077	51.361	69.642	76.0921663570007	119.766	153.338	88.533	145.261	42987.6695088734	14072.605531484	94396437.8150266	35351.4530449134	-43.926	-24.537	-4.197	-5.66903770273117	9.649	44.607	8.077	51.061	69.604	75.3128821175314	119.766	153.338	88.533	145.261	56037.9611634938	14040.4395476058	97142714.9249424	35064.1104524038	-42.589	-24.533	-4.167	-4.76312275649612	10.336	44.132	10.67	51.361	69.6395
253.071	54658.4419209509	14381.1987688592	82628547.7086395	33853.5137118176	-39.381	-2.943	10.248	5.68788314422139	14.046	38.047	17.384	69.686	119.543	98.191215998357	121.065	152.92	77.428	135.536	43171.0539211888	14381.1987688592	75884651.9191807	33729.2317605686	-38.762	-2.479	10.249	5.76614538949423	14.0345	36.999	17.384	69.781	119.814	99.3043451509731	121.116	152.92	75.761	135.536	54658.4419209509	14381.1987688592	82628617.6179323	33853.5137118176	-39.381	-2.943	10.248	5.68788314422139	14.046	38.047	17.384	69.686	119.543
250.891	70502.545051259	14072.605531484	102583559.017719	34536.2192793844	-45.721	-1.187	11.846	8.78284732589458	23.737	47.395	19.562	52.636	109.068	87.8489475952289	120.113	156.78	93.116	137.218	43205.2451043355	14072.605531484	85149772.3318684	33893.4209012098	-45.721	-1.187	11.609	7.6138863928113	23.543	47.395	19.562	51.887	109.068	86.4902413350449	119.961	152.913	93.116	133.351	69655.4667720642	14072.605531484	101050915.431001	34320.5604056012	-38.528	-1.187	11.846	8.80147858573409	23.737	47.091	19.562	52.636	109.068
248.29	68510.2933444814	14421.8601798897	105104865.397932	34934.1262534312	-43.602	6.386	16.766	14.8474895336026	34.639	54.911	12.021	44.229	112.534	88.2020120271759	120.691	151.035	98.513	139.014	43538.9908747314	14421.8601798897	98214687.7600762	34700.7801704628	-43.602	11.933	23.967	19.4550296489564	40.867	54.911	12.021	67.342	119.823	99.1366278462998	128.94	151.035	98.513	139.014	63701.9382859687	14421.8601798897	98218927.7556604	35364.0892212231	-43.602	-7.604	12.588	8.45781342447333	24.439	42.415	12.021	30.432	69.525
244.08	73083.989944202	14386.2136688903	106897922.592255	35582.1025520661	-35.095	23.664	24.98	23.0120410844878	28.595	57.604	4.855	18.191	22.682	56.8204074558535	118.218	151.206	92.699	146.351	43013.4165983114	14233.4476990212	86509856.8433866	34495.4030287149	-35.095	24.024	25.772	25.3105432172077	28.562	57.604	5.805	17.887	21.353	53.3654356030615	118.926	151.206	92.699	145.401	70326.961187098	13654.764823326	101850474.007811	34722.6746528233	-32.992	23.695	24.98	22.9938632958801	28.529	53.058	8.929	18.181	22.682
239.23	64667.7710290854	13847.1916111307	98767481.3655974	35151.0561647255	-31.071	24.6235	27.751	24.0431549373822	30.137	54.957	3.795	14.778	16.684	35.544450182866	29.596	152.59	86.028	148.795	42889.5842951194	13826.9413595993	95952470.7181866	35018.6407271913	-31.071	25.037	27.78	24.5399946789642	30.129	54.428	3.795	14.546	16.467	33.9078001655433	19.109	152.59	85.499	148.795	63335.7120139804	13575.7329852105	96126384.65899	34370.1030156756	-31.071	23.548	27.615	23.8001348758465	30.039	54.957	3.795	14.711	16.584
232.15	66098.3079360331	13762.3582741451	103080592.142566	35507.0427654035	-26.938	30.369	30.546	29.1461513812929	33.898	60.418	0.361	14.78	14.882	32.5803622914037	21.403	154.417	87.356	154.056	42846.5553289821	13558.2137686755	100699401.693354	35291.9914604337	-26.938	30.454	30.554	29.6969794692419	33.898	59.231	0.361	14.766	14.875	29.4633213443845	17.277	154.417	86.169	154.056	64250.3551488993	13486.9193675519	99602420.3027947	34335.1706110866	-26.938	30.369	30.546	28.9378884917798	33.54	59.011	7.803	14.78	14.882
218.405	65087.1925207893	13558.3470440261	104460624.606281	34812.0352177072	-25.684	16.218	39.218	30.0248925823777	46.041	65.584	10.26	14.423	31.193	52.6738785019596	73.414	164.634	91.268	154.374	42997.0677481314	13279.3874452561	96389038.0003129	34274.9674301131	-25.684	16.538	40.112	30.855356454389	46.481	65.584	10.26	14.229	25.878	50.4687473321859	72.434	164.634	91.268	154.374	62321.7970368694	12919.0782176302	96449400.3548431	33444.7056363517	-25.081	16.218	39.233	29.7411634946801	46.132	60.901	10.26	14.357	30.554
205.435	47626.3082511454	12879.4531038802	96186820.8142576	33920.2539345276	-26.537	37.593	39.947	38.5598097095795	46.671	64.995	1.729	12.866	20.432	34.4902752492414	41.932	154.132	91.532	152.403	43232.3006611774	12879.4531038802	94078996.5951105	33685.10322097	-26.537	37.595	39.96	38.7520004378284	46.67175	64.995	1.729	12.588	20.432	34.2398141418564	41.279	154.132	91.532	152.403	42739.4193054564	12879.4531038802	88244086.1690111	33188.0769767195	-26.537	37.59075	39.916	38.1493394209354	46.644	58.337	2.977	12.371	20.43
197.13	44553.7830485288	13316.8141567504	153706898.522895	35248.7761918739	-25.886	38.323	40.783	40.8131141114983	46.201	64.089	0.535	12.252	15.403	20.452243684669	18.745	151.184	89.975	150.649	43001.0581597905	13316.8141567504	151215495.003326	35248.7761918739	-25.886	38.323	40.783	40.824353442623	46.201	64.089	0.535	12.252	15.403	20.4303663387978	18.745	151.184	89.975	150.649	40254.6572053945	13316.8141567504	78257483.9757417	33411.8206685375	-25.886	38.323	40.783	40.7518927381745	46.201	57.229	3.773	12.252	15.355
[truncated: 23 more columns]
