# Supplementary material for: Global diversity dynamics in the fossil record are regionally heterogeneous
Source: Nat Commun. 2022 May 18;13:2751. doi: 10.1038/s41467-022-30507-0 (PMC9117201; doi:10.1038/s41467-022-30507-0)
Supplement: Supplementary file 4 — Source Data [file 41467_2022_30507_MOESM4_ESM.zip › source_data/Supplementary Figure 10.txt]

Supplementary.Figure.10.mpt	Supplementary.Figure.10.unstandardised_qD_0.4	Supplementary.Figure.10.unstandardised_qD.LCL_0.4	Supplementary.Figure.10.unstandardised_qD.UCL_0.4	Supplementary.Figure.10.unstandardised_qD_0.5	Supplementary.Figure.10.unstandardised_qD.LCL_0.5	Supplementary.Figure.10.unstandardised_qD.UCL_0.5	Supplementary.Figure.10.unstandardised_qD_0.6	Supplementary.Figure.10.unstandardised_qD.LCL_0.6	Supplementary.Figure.10.unstandardised_qD.UCL_0.6	Supplementary.Figure.10.unstandardised_qD_0.7	Supplementary.Figure.10.unstandardised_qD.LCL_0.7	Supplementary.Figure.10.unstandardised_qD.UCL_0.7	Supplementary.Figure.10.unstandardised_n	Supplementary.Figure.10.unstandardised_raw	Supplementary.Figure.10.mst.standardised_qD_0.4	Supplementary.Figure.10.mst.standardised_qD.LCL_0.4	Supplementary.Figure.10.mst.standardised_qD.UCL_0.4	Supplementary.Figure.10.mst.standardised_qD_0.5	Supplementary.Figure.10.mst.standardised_qD.LCL_0.5	Supplementary.Figure.10.mst.standardised_qD.UCL_0.5	Supplementary.Figure.10.mst.standardised_qD_0.6	Supplementary.Figure.10.mst.standardised_qD.LCL_0.6	Supplementary.Figure.10.mst.standardised_qD.UCL_0.6	Supplementary.Figure.10.mst.standardised_qD_0.7	Supplementary.Figure.10.mst.standardised_qD.LCL_0.7	Supplementary.Figure.10.mst.standardised_qD.UCL_0.7	Supplementary.Figure.10.mst.standardised_n	Supplementary.Figure.10.mst.standardised_raw	Supplementary.Figure.10.lng.lat.standardised_qD_0.4	Supplementary.Figure.10.lng.lat.standardised_qD.LCL_0.4	Supplementary.Figure.10.lng.lat.standardised_qD.UCL_0.4	Supplementary.Figure.10.lng.lat.standardised_qD_0.5	Supplementary.Figure.10.lng.lat.standardised_qD.LCL_0.5	Supplementary.Figure.10.lng.lat.standardised_qD.UCL_0.5	Supplementary.Figure.10.lng.lat.standardised_qD_0.6	Supplementary.Figure.10.lng.lat.standardised_qD.LCL_0.6	Supplementary.Figure.10.lng.lat.standardised_qD.UCL_0.6	Supplementary.Figure.10.lng.lat.standardised_qD_0.7	Supplementary.Figure.10.lng.lat.standardised_qD.LCL_0.7	Supplementary.Figure.10.lng.lat.standardised_qD.UCL_0.7	Supplementary.Figure.10.lng.lat.standardised_n	Supplementary.Figure.10.lng.lat.standardised_raw	Supplementary.Figure.10.lng.lat.mst.standardised_qD_0.4	Supplementary.Figure.10.lng.lat.mst.standardised_qD.LCL_0.4	Supplementary.Figure.10.lng.lat.mst.standardised_qD.UCL_0.4	Supplementary.Figure.10.lng.lat.mst.standardised_qD_0.5	Supplementary.Figure.10.lng.lat.mst.standardised_qD.LCL_0.5	Supplementary.Figure.10.lng.lat.mst.standardised_qD.UCL_0.5	Supplementary.Figure.10.lng.lat.mst.standardised_qD_0.6
256.895	59.591	58.091	61.091	83.131	81.044	85.217	113.954	110.821	117.087	156.749	152.749	160.749	4765	544	49.001	47.729	50.273	68.158	66.232	70.085	92.726	90.181	95.272	126.91	123.606	130.213	3929	445	59.591	58.137	61.045	83.131	81.175	85.086	113.954	111.267	116.641	156.749	153.074	160.425	4765	544	49.001	47.721	50.28	68.158	66.276	70.04	92.726
253.071	83.107	81.828	84.385	117.551	115.87	119.232	166.112	163.473	168.752	236.73	233.103	240.357	12924	958	80.082	78.814	81.349	113.431	111.642	115.22	160.202	157.8	162.604	228.412	225.055	231.769	12422	918	83.107	81.821	84.393	117.551	115.829	119.273	166.112	163.591	168.634	236.73	233.136	240.325	12924	958	80.082	78.903	81.26	113.431	111.657	115.205	160.202
250.891	41.023	40.224	41.822	60.706	59.37	62.042	87.895	86.043	89.747	129.501	126.626	132.375	7294	629	37.447	36.533	38.361	54.963	53.862	56.065	78.161	76.371	79.951	112.61	110.032	115.187	6143	524	41.068	40.186	41.949	60.76	59.524	61.997	87.945	86.002	89.888	129.218	126.477	131.96	7243	627	38.246	37.371	39.12	56.332	54.975	57.69	79.985
248.29	65.29	63.849	66.731	89.922	87.967	91.876	122.034	119.328	124.741	166.877	163.459	170.295	6100	558	55.572	54.267	56.878	75.344	73.395	77.293	100.384	98.032	102.737	133.886	130.526	137.247	4169	405	65.292	63.929	66.655	89.928	87.973	91.884	122.031	119.572	124.491	166.192	162.855	169.53	5983	553	55.567	54.116	57.018	75.329	73.326	77.332	100.356
244.08	105.002	102.615	107.389	144.395	141.365	147.425	193.923	189.66	198.187	261.873	256.34	267.405	6045	795	91.31	89.174	93.446	124.698	121.851	127.545	166.652	162.811	170.492	223.578	218.016	229.141	5161	677	104.909	102.699	107.118	143.744	140.401	147.087	193.299	189.272	197.326	260.945	255.08	266.809	5946	790	90.601	88.534	92.669	124.016	121.108	126.924	165.97
239.23	80.856	77.288	84.424	119.147	114.313	123.982	167.793	161.684	173.902	230.006	220.657	239.355	1745	438	77.021	73.722	80.321	114.198	109.362	119.033	161.513	154.861	168.166	223.072	214.074	232.071	1622	417	77.911	74.584	81.239	114.038	109.697	118.38	160.503	154.061	166.944	219.601	211.885	227.317	1686	421	78.02	74.962	81.077	113.586	108.726	118.447	159.631
232.15	144.047	138.837	149.256	204.832	196.729	212.934	279.015	269.292	288.737	371.37	359.336	383.404	2115	625	120.652	114.754	126.549	171.007	163.034	178.98	231.789	220.831	242.748	309.211	294.214	324.208	1161	437	143.987	138.533	149.441	204.726	197.722	211.731	278.401	269.05	287.752	370.01	356.908	383.111	2100	621	120.646	114.998	126.293	171.009	163.597	178.42	231.769
218.405	124.079	120.199	127.96	169.523	164.389	174.657	225.802	218.96	232.643	298.694	289.885	307.503	2553	592	99.8	96.079	103.522	135.375	130.138	140.612	180.468	173.387	187.549	240.189	230.926	249.451	1731	457	123.2	119.256	127.143	169.169	163.444	174.894	225.425	219.3	231.55	298.343	289.483	307.204	2444	581	101.9	97.986	105.813	140.248	134.936	145.559	188.056
205.435	86.162	81.591	90.733	121.719	114.66	128.779	170.339	160.874	179.804	239.701	225.904	253.498	987	357	86.13	81.584	90.676	121.679	115.687	127.671	170.723	162.137	179.309	240.41	227.616	253.204	985	357	88.597	84.092	93.103	124.724	117.922	131.526	174.244	164.749	183.739	244.968	230.927	259.008	966	357	88.597	84.284	92.91	124.724	118.081	131.367	174.244
197.13	31.002	28.019	33.985	40.886	36.763	45.008	52.114	46.665	57.564	66.339	60.318	72.359	222	89	31.002	27.783	34.221	40.886	36.849	44.922	52.114	47.124	57.105	66.339	60.277	72.401	222	89	28.761	25.758	31.765	38.695	34.505	42.884	50.356	44.932	55.779	65.234	58.451	72.017	209	86	28.761	25.709	31.814	38.695	34.981	42.408	50.356
[truncated: 7 more columns]
