# Supplementary material for: Global diversity dynamics in the fossil record are regionally heterogeneous
Source: Nat Commun. 2022 May 18;13:2751. doi: 10.1038/s41467-022-30507-0 (PMC9117201; doi:10.1038/s41467-022-30507-0)
Supplement: Supplementary file 4 — Source Data [file 41467_2022_30507_MOESM4_ESM.zip › source_data/Supplementary Figure 11.txt]

Supplementary.Figure.11.mpt	Supplementary.Figure.11.unstandardised_qD_0.4	Supplementary.Figure.11.unstandardised_qD.LCL_0.4	Supplementary.Figure.11.unstandardised_qD.UCL_0.4	Supplementary.Figure.11.unstandardised_qD_0.5	Supplementary.Figure.11.unstandardised_qD.LCL_0.5	Supplementary.Figure.11.unstandardised_qD.UCL_0.5	Supplementary.Figure.11.unstandardised_qD_0.6	Supplementary.Figure.11.unstandardised_qD.LCL_0.6	Supplementary.Figure.11.unstandardised_qD.UCL_0.6	Supplementary.Figure.11.unstandardised_qD_0.7	Supplementary.Figure.11.unstandardised_qD.LCL_0.7	Supplementary.Figure.11.unstandardised_qD.UCL_0.7	Supplementary.Figure.11.unstandardised_n	Supplementary.Figure.11.unstandardised_raw	Supplementary.Figure.11.mst.standardised_qD_0.4	Supplementary.Figure.11.mst.standardised_qD.LCL_0.4	Supplementary.Figure.11.mst.standardised_qD.UCL_0.4	Supplementary.Figure.11.mst.standardised_qD_0.5	Supplementary.Figure.11.mst.standardised_qD.LCL_0.5	Supplementary.Figure.11.mst.standardised_qD.UCL_0.5	Supplementary.Figure.11.mst.standardised_qD_0.6	Supplementary.Figure.11.mst.standardised_qD.LCL_0.6	Supplementary.Figure.11.mst.standardised_qD.UCL_0.6	Supplementary.Figure.11.mst.standardised_qD_0.7	Supplementary.Figure.11.mst.standardised_qD.LCL_0.7	Supplementary.Figure.11.mst.standardised_qD.UCL_0.7	Supplementary.Figure.11.mst.standardised_n	Supplementary.Figure.11.mst.standardised_raw	Supplementary.Figure.11.lng.lat.standardised_qD_0.4	Supplementary.Figure.11.lng.lat.standardised_qD.LCL_0.4	Supplementary.Figure.11.lng.lat.standardised_qD.UCL_0.4	Supplementary.Figure.11.lng.lat.standardised_qD_0.5	Supplementary.Figure.11.lng.lat.standardised_qD.LCL_0.5	Supplementary.Figure.11.lng.lat.standardised_qD.UCL_0.5	Supplementary.Figure.11.lng.lat.standardised_qD_0.6	Supplementary.Figure.11.lng.lat.standardised_qD.LCL_0.6	Supplementary.Figure.11.lng.lat.standardised_qD.UCL_0.6	Supplementary.Figure.11.lng.lat.standardised_qD_0.7	Supplementary.Figure.11.lng.lat.standardised_qD.LCL_0.7	Supplementary.Figure.11.lng.lat.standardised_qD.UCL_0.7	Supplementary.Figure.11.lng.lat.standardised_n	Supplementary.Figure.11.lng.lat.standardised_raw	Supplementary.Figure.11.lng.lat.mst.standardised_qD_0.4	Supplementary.Figure.11.lng.lat.mst.standardised_qD.LCL_0.4	Supplementary.Figure.11.lng.lat.mst.standardised_qD.UCL_0.4	Supplementary.Figure.11.lng.lat.mst.standardised_qD_0.5	Supplementary.Figure.11.lng.lat.mst.standardised_qD.LCL_0.5	Supplementary.Figure.11.lng.lat.mst.standardised_qD.UCL_0.5	Supplementary.Figure.11.lng.lat.mst.standardised_qD_0.6
256.895	20.03	17.907	22.153	27.171	24.222	30.12	36.616	32.535	40.697	49.462	43.603	55.32	230	78	20.03	17.873	22.186	27.171	24.271	30.071	36.616	32.955	40.278	49.462	44.166	54.757	230	78	20.03	17.704	22.356	27.171	24.403	29.94	36.616	32.698	40.535	49.462	43.915	55.008	230	78	20.03	17.815	22.244	27.171	24.27	30.073	36.616
253.071	20.021	17.557	22.485	27.743	24.656	30.829	35.383	31.717	39.048	43.772	39.781	47.762	170	60	20.021	17.75	22.292	27.743	25.022	30.463	35.383	31.579	39.186	43.772	39.761	47.782	170	60	19.029	16.137	21.921	26.184	22.929	29.439	32.961	29.383	36.539	39.659	35.044	44.274	110	48	19.029	16.319	21.738	26.184	22.847	29.522	32.961
250.891	20.132	18.997	21.266	27.827	26.359	29.295	37.225	35.323	39.126	50.696	48.194	53.198	912	138	20.312	18.357	22.266	27.49	25.004	29.975	35.58	32.535	38.626	46.682	42.654	50.71	304	82	17.086	15.937	18.236	22.574	21.249	23.898	29.309	27.559	31.059	38.667	36.337	40.996	657	100	15.616	14.365	16.866	20.048	18.594	21.503	25.939
248.29	33.325	32.117	34.532	44.331	42.737	45.924	57.804	56	59.608	75.146	72.743	77.55	2115	225	32.63	31.567	33.694	43.664	42.159	45.169	57.108	55.08	59.137	73.38	70.953	75.807	1961	208	33.249	32.088	34.41	44.194	42.768	45.62	57.165	55.168	59.162	74.134	71.801	76.466	2084	221	28.737	27.462	30.013	38.651	36.937	40.365	50.315
244.08	27.805	26.598	29.011	37.691	36.044	39.338	50.219	47.84	52.599	67.135	64.248	70.023	1244	184	30.195	28.556	31.835	41.207	39.201	43.212	54.213	51.661	56.765	71.535	67.878	75.192	983	173	27.746	26.358	29.134	37.083	35.48	38.685	49.631	47.578	51.685	66.198	63.03	69.365	1234	182	27.817	26.408	29.226	37.731	35.982	39.48	50.307
239.23	27.514	25.912	29.116	39.606	37.345	41.867	53.933	50.853	57.014	72.996	68.909	77.083	794	165	27.611	25.943	29.278	39.145	36.49	41.801	52.994	49.797	56.192	70.983	67.053	74.913	746	159	27.514	25.817	29.211	39.606	37.176	42.037	53.933	50.825	57.041	72.996	68.96	77.032	794	165	27.611	25.92	29.301	39.145	36.964	41.327	52.994
232.15	37.916	36.045	39.787	53.846	50.806	56.886	73.983	70.016	77.949	100.937	95.37	106.503	984	221	35.955	33.148	38.762	49.13	45.274	52.985	65.285	60.524	70.046	85.046	79.291	90.8	451	138	37.916	35.843	39.988	53.846	51.018	56.673	73.983	70.023	77.943	100.937	95.72	106.153	984	221	35.955	33.329	38.581	49.13	45.535	52.724	65.285
218.405	56.225	53.116	59.335	79.229	74.994	83.464	107.36	102.055	112.664	143.65	135.778	151.522	854	248	38.815	35.942	41.689	50.941	47.118	54.764	64.894	60.312	69.476	81.584	76.225	86.943	466	136	56.225	53.276	59.174	79.229	74.738	83.721	107.36	101.553	113.166	143.65	136.38	150.921	854	248	38.815	35.781	41.85	50.941	47.431	54.452	64.894
205.435	17.452	15.272	19.633	25.124	21.551	28.696	35.397	30.548	40.246	49.529	42.911	56.146	164	66	17.452	15.077	19.828	25.124	21.883	28.364	35.397	30.546	40.247	49.529	42.051	57.007	164	66	16.084	13.85	18.318	23.791	20.848	26.734	32.755	28.18	37.331	45.575	38.927	52.223	161	63	16.084	13.942	18.226	23.791	20.327	27.256	32.755
197.13	25.569	22.965	28.174	34.358	31.373	37.343	45.531	41.015	50.046	60.391	55.091	65.691	288	97	21.746	18.733	24.759	29.437	25.363	33.511	39.694	34.308	45.08	55.509	48.317	62.702	149	66	27.09	24.315	29.865	35.862	32.195	39.528	46.172	41.585	50.758	59.017	53.295	64.738	227	84	27.09	24.162	30.018	35.862	32.402	39.321	46.172
[truncated: 7 more columns]
