# Supplementary material for: Global diversity dynamics in the fossil record are regionally heterogeneous
Source: Nat Commun. 2022 May 18;13:2751. doi: 10.1038/s41467-022-30507-0 (PMC9117201; doi:10.1038/s41467-022-30507-0)
Supplement: Supplementary file 4 — Source Data [file 41467_2022_30507_MOESM4_ESM.zip › source_data/Supplementary Figure 12.txt]

Supplementary.Figure.12.mpt	Supplementary.Figure.12.unstandardised_qD_0.4	Supplementary.Figure.12.unstandardised_qD.LCL_0.4	Supplementary.Figure.12.unstandardised_qD.UCL_0.4	Supplementary.Figure.12.unstandardised_qD_0.5	Supplementary.Figure.12.unstandardised_qD.LCL_0.5	Supplementary.Figure.12.unstandardised_qD.UCL_0.5	Supplementary.Figure.12.unstandardised_qD_0.6	Supplementary.Figure.12.unstandardised_qD.LCL_0.6	Supplementary.Figure.12.unstandardised_qD.UCL_0.6	Supplementary.Figure.12.unstandardised_qD_0.7	Supplementary.Figure.12.unstandardised_qD.LCL_0.7	Supplementary.Figure.12.unstandardised_qD.UCL_0.7	Supplementary.Figure.12.unstandardised_n	Supplementary.Figure.12.unstandardised_raw	Supplementary.Figure.12.mst.standardised_qD_0.4	Supplementary.Figure.12.mst.standardised_qD.LCL_0.4	Supplementary.Figure.12.mst.standardised_qD.UCL_0.4	Supplementary.Figure.12.mst.standardised_qD_0.5	Supplementary.Figure.12.mst.standardised_qD.LCL_0.5	Supplementary.Figure.12.mst.standardised_qD.UCL_0.5	Supplementary.Figure.12.mst.standardised_qD_0.6	Supplementary.Figure.12.mst.standardised_qD.LCL_0.6	Supplementary.Figure.12.mst.standardised_qD.UCL_0.6	Supplementary.Figure.12.mst.standardised_qD_0.7	Supplementary.Figure.12.mst.standardised_qD.LCL_0.7	Supplementary.Figure.12.mst.standardised_qD.UCL_0.7	Supplementary.Figure.12.mst.standardised_n	Supplementary.Figure.12.mst.standardised_raw	Supplementary.Figure.12.lng.lat.standardised_qD_0.4	Supplementary.Figure.12.lng.lat.standardised_qD.LCL_0.4	Supplementary.Figure.12.lng.lat.standardised_qD.UCL_0.4	Supplementary.Figure.12.lng.lat.standardised_qD_0.5	Supplementary.Figure.12.lng.lat.standardised_qD.LCL_0.5	Supplementary.Figure.12.lng.lat.standardised_qD.UCL_0.5	Supplementary.Figure.12.lng.lat.standardised_qD_0.6	Supplementary.Figure.12.lng.lat.standardised_qD.LCL_0.6	Supplementary.Figure.12.lng.lat.standardised_qD.UCL_0.6	Supplementary.Figure.12.lng.lat.standardised_qD_0.7	Supplementary.Figure.12.lng.lat.standardised_qD.LCL_0.7	Supplementary.Figure.12.lng.lat.standardised_qD.UCL_0.7	Supplementary.Figure.12.lng.lat.standardised_n	Supplementary.Figure.12.lng.lat.standardised_raw	Supplementary.Figure.12.lng.lat.mst.standardised_qD_0.4	Supplementary.Figure.12.lng.lat.mst.standardised_qD.LCL_0.4	Supplementary.Figure.12.lng.lat.mst.standardised_qD.UCL_0.4	Supplementary.Figure.12.lng.lat.mst.standardised_qD_0.5	Supplementary.Figure.12.lng.lat.mst.standardised_qD.LCL_0.5	Supplementary.Figure.12.lng.lat.mst.standardised_qD.UCL_0.5	Supplementary.Figure.12.lng.lat.mst.standardised_qD_0.6
256.895	14.057	13.369	14.744	19.611	18.746	20.475	27.235	25.949	28.521	38.279	36.561	39.998	1338	146	14.057	13.329	14.784	19.611	18.673	20.549	27.235	25.912	28.559	38.279	36.641	39.918	1338	146	14.057	13.457	14.656	19.611	18.705	20.516	27.235	25.966	28.505	38.279	36.511	40.048	1338	146	14.057	13.454	14.659	19.611	18.677	20.544	27.235
253.071	21.055	18.976	23.135	28.211	25.416	31.007	35.844	32.577	39.11	45.575	41.701	49.449	258	74	21.055	18.906	23.205	28.211	25.701	30.722	35.844	32.454	39.233	45.575	41.414	49.736	258	74	21.055	19.075	23.036	28.211	25.697	30.726	35.844	32.403	39.285	45.575	41.503	49.647	258	74	21.055	19.041	23.07	28.211	25.502	30.921	35.844
250.891	16.96	15.966	17.955	23.007	21.62	24.394	31.978	29.958	33.998	45.416	42.52	48.313	763	130	16.995	15.924	18.067	23.566	22.269	24.863	32.058	30.065	34.052	45.525	42.804	48.246	760	130	4.833	2.202	7.465	5.978	2.812	9.144	8.796	4.259	13.334	11.277	3.896	18.658	10	7	4.833	2.461	7.206	5.978	2.741	9.215	8.796
248.29	41.293	40.186	42.399	57.71	56.282	59.138	78.24	76.213	80.267	104.858	102.212	107.504	4047	335	40.501	39.336	41.666	56.363	54.82	57.907	76.451	74.395	78.507	102.382	99.409	105.356	3985	328	31.206	30.146	32.266	44.867	43.392	46.341	62.74	60.63	64.851	87.652	84.818	90.487	2491	268	31.206	30.132	32.281	44.867	43.258	46.476	62.74
244.08	26.355	25.488	27.222	35.137	33.97	36.303	45.42	43.912	46.928	58.221	56.356	60.087	2257	180	26.331	25.494	27.167	34.59	33.476	35.704	44.944	43.444	46.444	57.8	55.99	59.61	2246	179	23.964	23.104	24.824	31.653	30.402	32.903	41.099	39.669	42.528	53.577	51.613	55.54	1884	171	23.964	23.062	24.867	31.653	30.418	32.887	41.099
239.23	24.897	23.333	26.461	33.183	31.359	35.008	43.507	40.996	46.019	56.324	53.415	59.234	798	136	24.803	23.372	26.233	32.51	30.555	34.465	42.411	40.035	44.788	55.223	52.554	57.891	791	132	17.295	13.612	20.978	22.823	17.914	27.731	28.679	22.169	35.19	35.682	27.627	43.737	51	31	17.295	13.497	21.093	22.823	18.205	27.441	28.679
232.15	58.484	56.326	60.643	82.612	79.183	86.042	113.006	108.936	117.076	151.687	146.006	157.369	1896	347	47.188	45.117	49.258	67.999	65.097	70.901	94.34	90.404	98.276	130.959	125.25	136.668	1487	298	40.669	38.515	42.822	60.339	57.387	63.291	87.57	82.939	92.2	124.524	118.28	130.767	1084	255	40.669	38.694	42.643	60.339	56.898	63.78	87.57
218.405	116.454	112.927	119.982	160.796	156.267	165.325	214.878	208.533	221.223	281.977	274.419	289.536	3346	597	101.423	98.306	104.539	140.301	136.042	144.559	187.643	181.754	193.531	247.783	240.063	255.503	2420	500	112.055	108.693	115.417	154.767	150.029	159.506	205.696	199.813	211.58	268.998	262.124	275.871	2924	560	112.908	109.415	116.401	155.079	150.093	160.066	205.114
205.435	63.313	60.524	66.102	84.183	80.398	87.968	108.38	103.889	112.87	136.796	131.177	142.414	1234	259	63.313	60.425	66.201	84.183	80.483	87.884	108.38	103.7	113.059	136.796	131.416	142.176	1234	259	59.376	56.771	61.981	79.673	75.892	83.454	102.945	98.444	107.446	131.019	125.498	136.541	1121	253	59.376	56.442	62.31	79.673	75.711	83.634	102.945
197.13	15.999	15.251	16.746	22.6	21.505	23.696	32.016	30.66	33.372	43.444	41.417	45.472	1275	134	13.697	12.961	14.432	19.207	18.201	20.213	26.885	25.581	28.188	36.64	34.708	38.572	1048	110	11.403	10.735	12.071	16.87	15.825	17.916	24.465	22.945	25.984	35.538	33.458	37.619	874	116	10.744	10.087	11.401	16.264	15.319	17.209	23.873
[truncated: 7 more columns]
