# Supplementary material for: Global diversity dynamics in the fossil record are regionally heterogeneous
Source: Nat Commun. 2022 May 18;13:2751. doi: 10.1038/s41467-022-30507-0 (PMC9117201; doi:10.1038/s41467-022-30507-0)
Supplement: Supplementary file 4 — Source Data [file 41467_2022_30507_MOESM4_ESM.zip › source_data/Supplementary Figure 13.txt]

Supplementary.Figure.13.mpt	Supplementary.Figure.13.unstandardised_qD_0.4	Supplementary.Figure.13.unstandardised_qD.LCL_0.4	Supplementary.Figure.13.unstandardised_qD.UCL_0.4	Supplementary.Figure.13.unstandardised_qD_0.5	Supplementary.Figure.13.unstandardised_qD.LCL_0.5	Supplementary.Figure.13.unstandardised_qD.UCL_0.5	Supplementary.Figure.13.unstandardised_qD_0.6	Supplementary.Figure.13.unstandardised_qD.LCL_0.6	Supplementary.Figure.13.unstandardised_qD.UCL_0.6	Supplementary.Figure.13.unstandardised_qD_0.7	Supplementary.Figure.13.unstandardised_qD.LCL_0.7	Supplementary.Figure.13.unstandardised_qD.UCL_0.7	Supplementary.Figure.13.unstandardised_n	Supplementary.Figure.13.unstandardised_raw	Supplementary.Figure.13.mst.standardised_qD_0.4	Supplementary.Figure.13.mst.standardised_qD.LCL_0.4	Supplementary.Figure.13.mst.standardised_qD.UCL_0.4	Supplementary.Figure.13.mst.standardised_qD_0.5	Supplementary.Figure.13.mst.standardised_qD.LCL_0.5	Supplementary.Figure.13.mst.standardised_qD.UCL_0.5	Supplementary.Figure.13.mst.standardised_qD_0.6	Supplementary.Figure.13.mst.standardised_qD.LCL_0.6	Supplementary.Figure.13.mst.standardised_qD.UCL_0.6	Supplementary.Figure.13.mst.standardised_qD_0.7	Supplementary.Figure.13.mst.standardised_qD.LCL_0.7	Supplementary.Figure.13.mst.standardised_qD.UCL_0.7	Supplementary.Figure.13.mst.standardised_n	Supplementary.Figure.13.mst.standardised_raw	Supplementary.Figure.13.lng.lat.standardised_qD_0.4	Supplementary.Figure.13.lng.lat.standardised_qD.LCL_0.4	Supplementary.Figure.13.lng.lat.standardised_qD.UCL_0.4	Supplementary.Figure.13.lng.lat.standardised_qD_0.5	Supplementary.Figure.13.lng.lat.standardised_qD.LCL_0.5	Supplementary.Figure.13.lng.lat.standardised_qD.UCL_0.5	Supplementary.Figure.13.lng.lat.standardised_qD_0.6	Supplementary.Figure.13.lng.lat.standardised_qD.LCL_0.6	Supplementary.Figure.13.lng.lat.standardised_qD.UCL_0.6	Supplementary.Figure.13.lng.lat.standardised_qD_0.7	Supplementary.Figure.13.lng.lat.standardised_qD.LCL_0.7	Supplementary.Figure.13.lng.lat.standardised_qD.UCL_0.7	Supplementary.Figure.13.lng.lat.standardised_n	Supplementary.Figure.13.lng.lat.standardised_raw	Supplementary.Figure.13.lng.lat.mst.standardised_qD_0.4	Supplementary.Figure.13.lng.lat.mst.standardised_qD.LCL_0.4	Supplementary.Figure.13.lng.lat.mst.standardised_qD.UCL_0.4	Supplementary.Figure.13.lng.lat.mst.standardised_qD_0.5	Supplementary.Figure.13.lng.lat.mst.standardised_qD.LCL_0.5	Supplementary.Figure.13.lng.lat.mst.standardised_qD.UCL_0.5	Supplementary.Figure.13.lng.lat.mst.standardised_qD_0.6
256.895	17.199	14.994	19.404	23.297	20.676	25.917	30.948	27.096	34.8	42.339	36.7	47.978	164	62	17.199	15.03	19.368	23.297	20.496	26.098	30.948	27.172	34.724	42.339	36.932	47.747	164	62	16.483	14.165	18.8	22.013	19.087	24.938	28.316	24.409	32.224	38.002	32.764	43.239	143	55	16.483	14.322	18.643	22.013	19.192	24.834	28.316
253.071	21.161	17.545	24.777	27.787	23.215	32.358	35.847	29.81	41.884	46.227	37.891	54.563	83	45	21.161	17.654	24.668	27.787	23.155	32.419	35.847	29.671	42.023	46.227	38.441	54.013	83	45	21.161	17.418	24.904	27.787	22.987	32.587	35.847	29.366	42.329	46.227	38.453	54.001	83	45	21.161	17.851	24.471	27.787	23.321	32.252	35.847
250.891	17.965	15.802	20.128	24.607	21.392	27.822	32.697	28.579	36.814	43.787	37.913	49.661	147	59	17.965	15.548	20.382	24.607	21.752	27.462	32.697	28.367	37.026	43.787	37.702	49.871	147	59	17.965	15.771	20.159	24.607	21.356	27.858	32.697	28.246	37.147	43.787	38.181	49.393	147	59	17.965	15.536	20.394	24.607	21.108	28.106	32.697
248.29	14.741	11.714	17.768	20.289	16.456	24.122	25.699	20.629	30.77	30.622	24.759	36.486	53	30	14.741	11.79	17.691	20.289	16.504	24.075	25.699	20.882	30.517	30.622	24.697	36.548	53	30	12.216	9.144	15.288	17.163	12.98	21.346	22.096	17.14	27.051	26.986	20.159	33.813	41	24	12.216	9.251	15.181	17.163	12.953	21.373	22.096
244.08	11.404	10.362	12.445	18.031	16.418	19.645	28.739	25.836	31.641	48.59	43.391	53.789	345	102	8.49	7.64	9.341	12.929	11.591	14.266	19.672	17.528	21.817	32.353	28.402	36.303	275	75	10.641	9.555	11.728	17.229	15.544	18.914	26.581	23.84	29.322	46.079	40.873	51.285	323	97	10.641	9.583	11.7	17.229	15.596	18.862	26.581
239.23	1.759	1.63	1.887	2.924	2.709	3.138	5.146	4.711	5.582	9.98	9.149	10.81	541	67	1.759	1.625	1.892	2.924	2.705	3.142	5.146	4.695	5.598	9.98	9.054	10.905	541	67	1.752	1.635	1.87	2.901	2.7	3.101	4.687	4.291	5.083	9.551	8.676	10.426	531	67	1.752	1.623	1.881	2.901	2.693	3.108	4.687
232.15	9.74	8.809	10.67	18.461	16.372	20.549	34.445	30.516	38.373	65.243	57.176	73.31	310	106	9.743	8.504	10.982	19.047	16.624	21.469	36.428	31.657	41.198	68.931	58.829	79.032	250	93	9.701	8.595	10.807	18.436	16.412	20.461	36.24	32.221	40.26	70.448	62.43	78.466	297	105	7.613	6.77	8.455	15.27	13.514	17.026	30.804
218.405	8.561	7.925	9.196	12.98	11.967	13.993	20.553	18.786	22.319	36.986	33.606	40.365	528	123	7.067	6.515	7.618	10.395	9.52	11.27	15.754	14.498	17.009	27.701	25.162	30.24	480	105	7.763	7.081	8.445	11.077	10.18	11.973	17.324	15.823	18.825	30.31	27.275	33.345	476	109	7.763	7.155	8.371	11.077	10.131	12.022	17.324
205.435	2.444	2.261	2.626	3.002	2.775	3.23	4.357	3.98	4.734	7.089	6.46	7.719	432	36	1.788	1.653	1.923	2.989	2.771	3.208	3.921	3.603	4.239	7.045	6.415	7.674	427	36	1.772	1.64	1.903	2.395	2.21	2.58	3.382	3.098	3.665	5.825	5.251	6.399	408	34	1.772	1.632	1.911	2.395	2.206	2.585	3.382
197.13	1.784	1.648	1.921	2.982	2.754	3.21	3.911	3.583	4.239	6.017	5.515	6.52	444	34	1.784	1.648	1.921	2.982	2.776	3.188	3.911	3.602	4.219	6.017	5.562	6.472	444	34	1.784	1.647	1.922	2.982	2.765	3.199	3.911	3.591	4.23	6.017	5.529	6.506	444	34	1.784	1.664	1.905	2.982	2.747	3.216	3.911
[truncated: 7 more columns]
