# Supplementary material for: Global diversity dynamics in the fossil record are regionally heterogeneous
Source: Nat Commun. 2022 May 18;13:2751. doi: 10.1038/s41467-022-30507-0 (PMC9117201; doi:10.1038/s41467-022-30507-0)
Supplement: Supplementary file 4 — Source Data [file 41467_2022_30507_MOESM4_ESM.zip › source_data/Supplementary Figure 14.txt]

Supplementary.Figure.14.mpt	Supplementary.Figure.14.unstandardised_qD_0.4	Supplementary.Figure.14.unstandardised_qD.LCL_0.4	Supplementary.Figure.14.unstandardised_qD.UCL_0.4	Supplementary.Figure.14.unstandardised_qD_0.5	Supplementary.Figure.14.unstandardised_qD.LCL_0.5	Supplementary.Figure.14.unstandardised_qD.UCL_0.5	Supplementary.Figure.14.unstandardised_qD_0.6	Supplementary.Figure.14.unstandardised_qD.LCL_0.6	Supplementary.Figure.14.unstandardised_qD.UCL_0.6	Supplementary.Figure.14.unstandardised_qD_0.7	Supplementary.Figure.14.unstandardised_qD.LCL_0.7	Supplementary.Figure.14.unstandardised_qD.UCL_0.7	Supplementary.Figure.14.unstandardised_n	Supplementary.Figure.14.unstandardised_raw	Supplementary.Figure.14.mst.standardised_qD_0.4	Supplementary.Figure.14.mst.standardised_qD.LCL_0.4	Supplementary.Figure.14.mst.standardised_qD.UCL_0.4	Supplementary.Figure.14.mst.standardised_qD_0.5	Supplementary.Figure.14.mst.standardised_qD.LCL_0.5	Supplementary.Figure.14.mst.standardised_qD.UCL_0.5	Supplementary.Figure.14.mst.standardised_qD_0.6	Supplementary.Figure.14.mst.standardised_qD.LCL_0.6	Supplementary.Figure.14.mst.standardised_qD.UCL_0.6	Supplementary.Figure.14.mst.standardised_qD_0.7	Supplementary.Figure.14.mst.standardised_qD.LCL_0.7	Supplementary.Figure.14.mst.standardised_qD.UCL_0.7	Supplementary.Figure.14.mst.standardised_n	Supplementary.Figure.14.mst.standardised_raw	Supplementary.Figure.14.lng.lat.standardised_qD_0.4	Supplementary.Figure.14.lng.lat.standardised_qD.LCL_0.4	Supplementary.Figure.14.lng.lat.standardised_qD.UCL_0.4	Supplementary.Figure.14.lng.lat.standardised_qD_0.5	Supplementary.Figure.14.lng.lat.standardised_qD.LCL_0.5	Supplementary.Figure.14.lng.lat.standardised_qD.UCL_0.5	Supplementary.Figure.14.lng.lat.standardised_qD_0.6	Supplementary.Figure.14.lng.lat.standardised_qD.LCL_0.6	Supplementary.Figure.14.lng.lat.standardised_qD.UCL_0.6	Supplementary.Figure.14.lng.lat.standardised_qD_0.7	Supplementary.Figure.14.lng.lat.standardised_qD.LCL_0.7	Supplementary.Figure.14.lng.lat.standardised_qD.UCL_0.7	Supplementary.Figure.14.lng.lat.standardised_n	Supplementary.Figure.14.lng.lat.standardised_raw	Supplementary.Figure.14.lng.lat.mst.standardised_qD_0.4	Supplementary.Figure.14.lng.lat.mst.standardised_qD.LCL_0.4	Supplementary.Figure.14.lng.lat.mst.standardised_qD.UCL_0.4	Supplementary.Figure.14.lng.lat.mst.standardised_qD_0.5	Supplementary.Figure.14.lng.lat.mst.standardised_qD.LCL_0.5	Supplementary.Figure.14.lng.lat.mst.standardised_qD.UCL_0.5	Supplementary.Figure.14.lng.lat.mst.standardised_qD_0.6
256.895	NA	NA	NA	NA	NA	NA	NA	NA	NA	NA	NA	NA	0	0	NA	NA	NA	NA	NA	NA	NA	NA	NA	NA	NA	NA	0	0	NA	NA	NA	NA	NA	NA	NA	NA	NA	NA	NA	NA	0	0	NA	NA	NA	NA	NA	NA	NA
253.071	NA	NA	NA	NA	NA	NA	NA	NA	NA	NA	NA	NA	0	0	NA	NA	NA	NA	NA	NA	NA	NA	NA	NA	NA	NA	0	0	NA	NA	NA	NA	NA	NA	NA	NA	NA	NA	NA	NA	0	0	NA	NA	NA	NA	NA	NA	NA
250.891	NA	NA	NA	NA	NA	NA	NA	NA	NA	NA	NA	NA	0	0	NA	NA	NA	NA	NA	NA	NA	NA	NA	NA	NA	NA	0	0	NA	NA	NA	NA	NA	NA	NA	NA	NA	NA	NA	NA	0	0	NA	NA	NA	NA	NA	NA	NA
248.29	NA	NA	NA	NA	NA	NA	NA	NA	NA	NA	NA	NA	0	0	NA	NA	NA	NA	NA	NA	NA	NA	NA	NA	NA	NA	0	0	NA	NA	NA	NA	NA	NA	NA	NA	NA	NA	NA	NA	0	0	NA	NA	NA	NA	NA	NA	NA
244.08	43.393	21.467	65.318	53.855	24.38	83.33	64.643	25.702	103.585	75.096	27.418	122.774	16	15	43.393	21.23	65.556	53.855	21.64	86.071	64.643	27.9	101.386	75.096	32.523	117.669	16	15	43.393	21.907	64.879	53.855	23.724	83.987	64.643	23.604	105.682	75.096	27.532	122.66	16	15	43.393	21.494	65.291	53.855	22.51	85.201	64.643
239.23	32.649	17.915	47.383	45.316	23.335	67.297	57.93	23.891	91.968	70.841	26.118	115.564	19	16	32.649	17.331	47.967	45.316	19.277	71.355	57.93	27.496	88.364	70.841	27.65	114.032	19	16	32.649	16.486	48.812	45.316	20.851	69.781	57.93	24.015	91.845	70.841	26.092	115.59	19	16	32.649	17.674	47.624	45.316	20.649	69.983	57.93
232.15	32.458	16.591	48.325	40.201	16.665	63.736	48.327	18.808	77.845	56.033	20.572	91.495	14	13	32.458	14.758	50.158	40.201	16.281	64.12	48.327	19.961	76.692	56.033	18.872	93.194	14	13	32.458	14.52	50.396	40.201	18.449	61.952	48.327	19.497	77.156	56.033	20.676	91.39	14	13	32.458	16.769	48.147	40.201	16.531	63.87	48.327
218.405	10.406	7.933	12.878	13.197	10.462	15.932	15.909	12.933	18.885	18.698	14.97	22.425	41	21	10.406	8.043	12.768	13.197	10.718	15.676	15.909	12.66	19.159	18.698	15.017	22.378	41	21	35.503	15.607	55.4	41.608	18.143	65.073	47.943	19.513	76.374	53.916	13.788	94.045	12	12	35.503	15.207	55.8	41.608	20.69	62.526	47.943
205.435	24.027	22.115	25.938	31.709	29.341	34.078	41.141	38.087	44.196	53.645	49.241	58.048	388	102	22.575	20.611	24.538	30.268	27.971	32.565	39.201	36.043	42.358	50.597	46.8	54.394	376	96	24.027	22.081	25.972	31.709	29.026	34.393	41.141	37.907	44.376	53.645	49.212	58.078	388	102	22.575	20.722	24.428	30.268	27.975	32.561	39.201
197.13	19.488	18.663	20.313	26.119	25.045	27.194	34.223	32.795	35.651	45.313	43.542	47.084	1545	155	13.279	12.546	14.013	17.681	16.677	18.684	22.638	21.493	23.784	29.938	28.347	31.529	866	96	19.488	18.756	20.221	26.119	25.027	27.212	34.223	32.808	35.638	45.313	43.544	47.082	1545	155	13.279	12.506	14.053	17.681	16.707	18.654	22.638
[truncated: 7 more columns]
