# Supplementary material for: Global diversity dynamics in the fossil record are regionally heterogeneous
Source: Nat Commun. 2022 May 18;13:2751. doi: 10.1038/s41467-022-30507-0 (PMC9117201; doi:10.1038/s41467-022-30507-0)
Supplement: Supplementary file 4 — Source Data [file 41467_2022_30507_MOESM4_ESM.zip › source_data/Supplementary Figure 15 - diversity.txt]

Supplementary.Figure.15...diversity.time	Supplementary.Figure.15...diversity.median	Supplementary.Figure.15...diversity.0.5_lower	Supplementary.Figure.15...diversity.0.5_upper	Supplementary.Figure.15...diversity.0.75_lower	Supplementary.Figure.15...diversity.0.75_upper	Supplementary.Figure.15...diversity.0.95_lower	Supplementary.Figure.15...diversity.0.95_upper
193.431	190.830320244215	184.122689888757	201.333058865025	175.247468087098	205.871864959716	161.874443245014	213.516967638956
194.489	197.064636489557	181.432343493802	209.920018310155	169.316955649269	222.599206502181	158.923450158014	241.54979382259
195.547	182.275619865801	169.903049522801	197.807568314683	151.301430746596	203.235330218198	143.75889285949	222.598643917285
196.238	114.772553997735	99.5490017630257	136.429426627962	71.7387587422874	137.400008631561	65.2959726737929	161.10989740886
196.767	178.908963133141	169.46800032233	184.577644394427	164.89634143591	191.080855970949	158.942643510601	202.384358538389
197.662	222.946607346315	198.795979068431	231.637398896423	198.657571244944	251.911711729498	185.754548762666	263.935232031767
198.72	227.652218573884	207.840208641274	240.527220029215	204.038757078639	253.643974690478	189.333585480282	264.248223131788
199.355	111.70669466428	93.8878291653944	120.492905676557	79.5495368910183	133.303580531592	78.5280079421387	174.035367463755
199.884	247.813248390615	234.1172614127	255.06461138716	227.003163808592	265.609287992361	223.187625885668	287.422391485263
200.834	267.986509233763	256.859143762481	276.123553924606	251.380070706869	282.639481634853	241.244744108262	292.034712580707
201.362	372.160288263738	347.332024995197	404.015004918658	320.934963393902	415.989546695741	293.752539012579	450.264770416627
201.894	372.374023670749	333.817315482071	387.547819626782	329.449111630615	411.840134845961	314.3133097791	434.99727811243
202.952	382.174957840783	362.132095746061	418.170870208573	336.285173592261	431.53331067412	302.149834287169	454.408071542179
204.01	399.347088326284	370.129043727311	439.099959002635	336.743451216952	456.796885521139	270.333295117769	500.51150157173
204.769	294.110114023953	253.975131521132	312.039869626556	236.183633733051	350.269994894749	213.403128219838	415.224908348843
205.298	297.363234124584	238.230522057952	323.307195137755	230.261841015985	368.578289448448	200.328259196075	412.73930543001
206.125	400.980348500646	362.972591902371	411.200049471277	358.463436033389	444.627042906828	342.192123896139	487.254758461607
207.183	369.20806401908	356.803782234356	400.943561920089	325.117875514288	406.755413934066	291.309758763215	423.741739124109
208.241	360.089579865202	315.357472166575	381.186497637135	315.319273799805	427.410869350351	240.523378420335	450.980665524695
209.14	331.547319155259	313.807811196532	359.615286984036	287.416569459265	364.483497764631	270.155223582478	395.580857541594
209.669	318.203241892585	231.741270378606	329.59473723032	231.741270378606	470.695029219165	221.264534603531	548.50028702114
210.357	484.945568946266	440.977495877804	500.239593288572	429.939390827816	535.668781350206	418.005056206753	584.201545095373
211.415	491.566033750107	461.896268193538	562.507166216407	428.036675964949	599.03506677242	350.603082648711	610.290424773758
212.473	511.375952245133	485.712129889446	577.541144681388	436.812355343613	610.72366813708	368.61099873885	610.595077157305
213.516	438.947825891981	395.003493570985	449.987915303736	387.499768556196	488.379103634917	380.805055892899	536.755578428313
214.045	332.118517964697	294.433180528256	366.639674038659	268.829028788473	393.080082747323	221.036776817894	436.736763597781
214.588	429.434301355039	416.529789257776	455.229114499459	393.508262006106	464.70762688427	364.94302424615	475.4646305092
215.646	413.609041417553	383.434018333439	444.294660647393	359.611531634041	472.100960264002	314.824302802394	522.772347069462
216.704	402.119630144521	373.203512655349	420.932396990274	364.355305927106	460.883978044282	283.292110198095	484.529382146341
217.361	239.020379892723	203.812972934708	267.260793320321	181.403117663613	297.13887042806	121.129686735847	388.822044508969
217.89	222.471212610055	184.541728346165	244.655626961488	164.518916494131	259.995628633425	149.486389119979	376.585199598225
218.82	347.856900145957	326.380447300053	469.194157099916	167.960985538954	418.437943859219	159.435027946152	471.235612604086
219.878	323.100044269077	263.823894243479	340.296107138046	251.310327954351	385.613983039019	238.041670056907	457.202345728432
220.935	325.001429768031	296.757120076793	396.148991842146	243.483279856108	387.596058500809	222.387599760619	425.128434885701
221.993	290.031887496141	225.360214182283	307.586294709644	219.311715037107	352.560991935562	198.527590837677	426.896907385511
223.051	306.972781793532	248.417507259643	324.258274496665	231.167470519721	383.550510963772	221.381175623556	453.526917086033
224.109	257.934124420427	179.770742864446	264.338857148755	218.346040680094	424.661707085585	174.859810853481	434.099604598348
225.167	297.05422592076	239.87894452512	324.225717914124	212.913539646428	355.22602942396	202.098445713385	403.368261353895
226.225	344.171710772043	310.158215528633	445.97076298292	202.819105654795	412.752672604401	188.604443771961	467.747682251765
227.027	200.668347824806	73.1497032597918	209.575627038703	66.8601985496438	341.469888831019	63.5117602110388	430.544278938043
227.556	542.121285901357	515.589543252595	628.680634601454	435.681631938087	636.075334595556	354.772234264504	668.274556428572
228.341	634.839902135877	607.275101320027	736.558427395835	499.956966174641	730.773090230248	453.72040286148	767.551088415801
229.398	589.329281110548	575.922296033144	677.907861499108	482.183425579896	669.78823269172	425.16793875651	687.448830998585
230.456	632.768181499388	599.070389174427	667.655774571966	554.539479727729	701.847624661389	454.747733167987	773.951424865066
231.514	574.514669408159	542.187510307006	597.197161733553	518.63051733386	616.653486492997	496.275850227086	747.850710302244
232.572	619.490724059123	548.462059737984	647.745648012925	497.490750200157	699.467582540734	507.009158026328	818.597850891486
233.35	363.802467407344	339.062446316692	417.839266666304	294.923810331116	431.420243544193	228.522670936416	453.531107400609
233.879	790.596567584813	779.321584993172	886.270629566823	697.660262690802	872.657454399141	637.779569180121	880.274650800557
234.688	936.560010421799	922.430171728241	1037.79682553443	839.570385313107	1013.97170181058	794.817120757092	1039.1889142583
235.746	961.928072168862	934.874656960154	1013.11336186787	847.294159525801	1024.97572950442	810.634163811884	1063.07358031976
236.637	860.21353236349	829.45315922202	895.116882131411	814.958705835754	960.210290906532	745.70127921745	968.187958658485
237.166	554.539394267213	505.503571254969	625.945648250385	412.791977199746	625.945648250385	388.502816474509	703.772006764497
237.861	819.797756714812	794.219828994837	877.05310819246	753.585231915848	878.370880479629	727.114519407782	908.92471079434
238.919	798.763836207517	745.592349364567	811.648252433244	739.78845012312	877.549292102026	727.083070267223	928.608516737029
239.464	518.66909600463	372.987990553156	589.261963576343	329.911694762029	660.628576138164	272.067471211662	747.101188570808
239.993	689.254883393326	659.743914911247	710.626701287071	645.077003367018	725.868382936459	629.590472231399	749.251009935158
240.983	714.454938553023	672.393855030239	733.089362182831	651.90199960989	752.946494668282	646.586713127683	799.575171186986
241.512	453.002183471545	362.499909138663	472.31480543119	359.522473092041	543.384146645976	343.597759481108	622.5069993269
242.093	834.654162586542	807.872500622238	853.714548184589	790.157465143783	869.92841868432	773.352828845787	907.481007353487
243.151	885.781115901353	868.069908359398	905.773864841276	850.225618216972	915.066828101882	829.772219619786	932.523201026559
243.96	777.449185291322	751.633629149187	830.24700649918	711.398645159637	827.735124404802	695.875630280785	858.776098154702
244.489	600.021542666791	564.065461957626	620.734360602455	559.203344445898	657.838629439896	523.837060774314	679.563196194388
245.266	795.454705852538	740.10451462609	809.14764847604	743.125387590475	860.678145906787	724.793391171038	891.678486127092
246.248	742.598493556141	726.718560864159	783.93480209624	691.89408257133	789.158697487886	648.316128559543	808.533696487481
246.777	368.416703610264	325.74093304036	408.294531541926	312.038123023071	436.278036241853	263.575282804158	460.634203797829
247.382	571.376341414398	552.14230613417	582.852485661065	545.680157116296	595.923095910013	534.517695656403	615.092769931449
248.006	351.347174537889	315.405814233993	375.582948946294	298.999606179361	399.405890317131	278.99944058814	435.66153093194
248.534	427.455413664545	421.134624450601	448.971821195668	398.868606456208	447.034152051595	384.528731274069	457.278874271008
249.424	413.858169368029	400.633342919561	425.396961592425	388.888298936753	437.447666752935	370.472071675095	460.163035622163
249.953	231.112025557417	217.311555931752	241.899103173607	210.628724732986	251.256135164254	198.454118262739	263.481709895412
250.263	419.310317010511	410.383575461805	425.709710770644	405.382637874226	432.345664207848	397.613095137437	445.172976315722
250.792	275.444853448616	266.149487427776	282.464633519038	259.637686366789	288.738558418278	250.970744402764	301.410147453702
251.493	313.819462420076	303.907503807687	320.778756183628	299.892689614822	329.006504684376	277.525352459406	338.204568562424
252.022	716.20998802748	694.360446205715	762.907958659661	657.336468279004	774.608940076933	619.838528447114	789.681599056737
252.606	1052.698815014	1039.5717036909	1067.25056162338	1028.34748456606	1077.931152381	1009.55077199148	1095.78333184434
253.135	507.487515816039	454.824500963195	517.128515105362	452.872299127773	552.215231153349	442.139424177008	594.211457666286
253.72	1004.2879629711	985.329625975706	1015.51450916039	978.251477857596	1034.46923099001	953.465433471948	1058.50759637002
254.249	413.240787320719	352.930088640903	465.808857750915	319.251426996337	508.871780570076	256.198751338915	556.02305931482
254.787	584.520342325088	572.698027896494	606.534907403891	553.594618082163	610.763289853365	537.527544673824	627.673776938295
255.845	574.476378387439	555.737480856708	599.321176442005	540.731727270438	608.24798605114	522.127742443792	624.987294778592
256.637	469.843689633048	447.526466473165	489.824292347453	433.217769538061	510.231515077631	398.750538714958	533.86347468801
257.166	479.444275473205	458.255861302492	514.659891371331	432.957322222493	525.616105714587	390.565570899126	543.948989572096
257.961	583.325043311612	565.209182316473	603.687334430015	552.912358342953	615.426473985954	533.122607330529	632.681295321661
259.019	589.502670545638	556.356752446289	599.740429843076	554.496905474055	623.699084363746	544.371568013529	646.123403855337
