# Supplementary material for: Global diversity dynamics in the fossil record are regionally heterogeneous
Source: Nat Commun. 2022 May 18;13:2751. doi: 10.1038/s41467-022-30507-0 (PMC9117201; doi:10.1038/s41467-022-30507-0)
Supplement: Supplementary file 4 — Source Data [file 41467_2022_30507_MOESM4_ESM.zip › source_data/Supplementary Figure 15 - histograms.txt]

Supplementary.Figure.15...histograms.mids	Supplementary.Figure.15...histograms.ex	Supplementary.Figure.15...histograms.sp
-194.365126676602	0.00555555555555556	0.317777777777778
-194.749627421759	0.00444444444444444	0.0177777777777778
-195.134128166915	0.00111111111111111	0.0111111111111111
-195.518628912072	0.00333333333333333	0.0333333333333333
-195.903129657228	0	0.0488888888888889
-196.287630402385	0	0.0366666666666667
-196.672131147541	0.12	0.172222222222222
-197.056631892697	0.122222222222222	0.0755555555555556
-197.441132637854	0.113333333333333	0.0366666666666667
-197.82563338301	0.182222222222222	0.185555555555556
-198.210134128167	0.367777777777778	0.114444444444444
-198.594634873323	0.0833333333333333	0.0844444444444444
-198.97913561848	0.00555555555555556	0.00222222222222222
-199.363636363636	0.00666666666666667	0.00111111111111111
-199.748137108793	0.00888888888888889	0.311111111111111
-200.132637853949	0.00666666666666667	0.288888888888889
-200.517138599106	0.223333333333333	0.117777777777778
-200.901639344262	0.222222222222222	0.0533333333333333
-201.286140089419	0.333333333333333	0.278888888888889
-201.670640834575	0.222222222222222	0.28
-202.055141579732	0.00111111111111111	0.147777777777778
-202.439642324888	0.00222222222222222	0.165555555555556
-202.824143070045	0	0.35
-203.208643815201	0	0.0377777777777778
-203.593144560358	0.00111111111111111	0.0422222222222222
-203.977645305514	0.00555555555555556	0.05
-204.362146050671	0.00222222222222222	0.05
-204.746646795827	0	0.118888888888889
-205.131147540984	0.00111111111111111	0.206666666666667
-205.51564828614	0	0.231111111111111
-205.900149031297	0.00111111111111111	0.0788888888888889
-206.284649776453	0.00111111111111111	0.0577777777777778
-206.66915052161	0	0.177777777777778
-207.053651266766	0	0.0511111111111111
-207.438152011923	0	0.0577777777777778
-207.822652757079	0	0.42
-208.207153502235	0	0.2
-208.591654247392	0	0.177777777777778
-208.976154992548	0.00111111111111111	0.107777777777778
-209.360655737705	0.00222222222222222	0.248888888888889
-209.745156482861	0	0.0766666666666667
-210.129657228018	0.00111111111111111	0.284444444444444
-210.514157973174	0	0.0622222222222222
-210.898658718331	0	0.213333333333333
-211.283159463487	0.00111111111111111	0.151111111111111
-211.667660208644	0.00444444444444444	0.0366666666666667
-212.0521609538	0.00111111111111111	0.01
-212.436661698957	0.00333333333333333	0.0388888888888889
-212.821162444113	0	0.25
-213.20566318927	0.00111111111111111	0.128888888888889
-213.590163934426	0.00111111111111111	0.06
-213.974664679583	0	0.232222222222222
-214.359165424739	0.00111111111111111	0.192222222222222
-214.743666169896	0.0122222222222222	0.0433333333333333
-215.128166915052	0.0144444444444444	0.161111111111111
-215.512667660209	0.133333333333333	0.0277777777777778
-215.897168405365	0.157777777777778	0.00111111111111111
-216.281669150522	0.0266666666666667	0.00222222222222222
-216.666169895678	0.271111111111111	0.0266666666666667
-217.050670640835	0.458888888888889	0.0355555555555556
-217.435171385991	0.27	0.0733333333333333
-217.819672131148	0	0.127777777777778
-218.204172876304	0	0.135555555555556
-218.588673621461	0.00111111111111111	0.103333333333333
-218.973174366617	0	0.19
-219.357675111773	0	0.0544444444444444
-219.74217585693	0.00111111111111111	0.0688888888888889
-220.126676602086	0.00444444444444444	0.0866666666666667
-220.511177347243	0.00666666666666667	0.0644444444444444
-220.895678092399	0.00777777777777778	0.0344444444444444
-221.280178837556	0.00666666666666667	0.0366666666666667
-221.664679582712	0.0555555555555556	0.0255555555555556
-222.049180327869	0.0566666666666667	0.00111111111111111
-222.433681073025	0.0622222222222222	0.00222222222222222
-222.818181818182	0.0477777777777778	0.0311111111111111
-223.202682563338	0.03	0.04
-223.587183308495	0.0311111111111111	0.0266666666666667
-223.971684053651	0.0244444444444444	0.00222222222222222
-224.356184798808	0.03	0.00777777777777778
-224.740685543964	0.0422222222222222	0.1
-225.125186289121	0.0388888888888889	0
-225.509687034277	0.0211111111111111	0.00111111111111111
-225.894187779434	0.00111111111111111	0.111111111111111
-226.27868852459	0	0.333333333333333
-226.663189269747	0.0222222222222222	0.555555555555556
-227.047690014903	0.0333333333333333	0
-227.43219076006	0.04	0.224444444444444
-227.816691505216	0.00222222222222222	0.225555555555556
-228.201192250373	0.00222222222222222	0.0444444444444444
-228.585692995529	0.0177777777777778	0.0966666666666667
-228.970193740686	0.0311111111111111	0.154444444444444
-229.354694485842	0.142222222222222	0.0577777777777778
-229.739195230999	0.08	0.08
-230.123695976155	0.0111111111111111	0.0877777777777778
-230.508196721311	0.0466666666666667	0.121111111111111
-230.892697466468	0.121111111111111	0.136666666666667
-231.277198211624	0.0844444444444444	0.04
-231.661698956781	0.0688888888888889	0.342222222222222
-232.046199701937	0.132222222222222	0.222222222222222
-232.430700447094	0.0422222222222222	0.444444444444444
-232.81520119225	0.0588888888888889	0.285555555555556
-233.199701937407	0.158888888888889	0.113333333333333
-233.584202682563	0.0377777777777778	0.127777777777778
-233.96870342772	0.0988888888888889	0.165555555555556
-234.353204172876	0.245555555555556	0.386666666666667
-234.737704918033	0.135555555555556	0.0255555555555556
-235.122205663189	0.222222222222222	0.00111111111111111
-235.506706408346	0.515555555555556	0.0366666666666667
-235.891207153502	0.123333333333333	0.181111111111111
-236.275707898659	0.00666666666666667	0.01
-236.660208643815	0.222222222222222	0.0222222222222222
-237.044709388972	0.333333333333333	0.386666666666667
-237.429210134128	0.444444444444444	0.0644444444444444
-237.813710879285	0	0.0577777777777778
-238.198211624441	0.0944444444444444	0.0477777777777778
-238.582712369598	0.154444444444444	0.143333333333333
-238.967213114754	0	0.07
-239.351713859911	0.00888888888888889	0.0233333333333333
-239.736214605067	0.197777777777778	0.242222222222222
-240.120715350224	0.0588888888888889	0.351111111111111
-240.50521609538	0.03	0.158888888888889
-240.889716840537	0.112222222222222	0.0422222222222222
-241.274217585693	0.00111111111111111	0.137777777777778
-241.658718330849	0	0.0644444444444444
-242.043219076006	0.00444444444444444	0
-242.427719821162	0.115555555555556	0
-242.812220566319	0.326666666666667	0
-243.196721311475	0.155555555555556	0
-243.581222056632	0.517777777777778	0.0166666666666667
-243.965722801788	0	0.0144444444444444
-244.350223546945	0	0.00222222222222222
-244.734724292101	0.362222222222222	0.12
-245.119225037258	0.54	0.633333333333333
-245.503725782414	0.0955555555555556	0.246666666666667
-245.888226527571	0.0922222222222222	0
-246.272727272727	0.515555555555556	0.04
-246.657228017884	0.311111111111111	0.0122222222222222
-247.04172876304	0.0344444444444444	0
-247.426229508197	0.0666666666666667	0.00111111111111111
-247.810730253353	0.462222222222222	0.00444444444444444
-248.19523099851	0.18	0.00444444444444444
-248.579731743666	0.0666666666666667	0.00333333333333333
-248.964232488823	0.311111111111111	0.00333333333333333
-249.348733233979	0.43	0.00111111111111111
-249.733233979136	0.05	0.224444444444444
-250.117734724292	0.27	0.555555555555556
-250.502235469449	0.473333333333333	0.222222222222222
-250.886736214605	0.0122222222222222	0.181111111111111
-251.271236959762	0.0766666666666667	0.152222222222222
-251.655737704918	0.306666666666667	0.111111111111111
-252.040238450075	0.142222222222222	0.555555555555556
-252.424739195231	0.00777777777777778	0.222222222222222
-252.809239940387	0.666666666666667	0.112222222222222
-253.193740685544	0.111111111111111	0
-253.5782414307	0.222222222222222	0.106666666666667
-253.962742175857	0.111111111111111	0.22
-254.347242921013	0.777777777777778	0.206666666666667
-254.73174366617	0	0.147777777777778
-255.116244411326	0	0.13
-255.500745156483	0.0377777777777778	0.0722222222222222
-255.885245901639	0.301111111111111	0.00888888888888889
-256.269746646796	0.267777777777778	0.01
-256.654247391952	0.153333333333333	0.0244444444444444
-257.038748137109	0.0855555555555556	0.0177777777777778
-257.423248882265	0.286666666666667	0.0233333333333333
-257.807749627422	0	0.0144444444444444
