# Supplementary material for: Global diversity dynamics in the fossil record are regionally heterogeneous
Source: Nat Commun. 2022 May 18;13:2751. doi: 10.1038/s41467-022-30507-0 (PMC9117201; doi:10.1038/s41467-022-30507-0)
Supplement: Supplementary file 4 — Source Data [file 41467_2022_30507_MOESM4_ESM.zip › source_data/Supplementary Figure 15 - rates.txt]

Supplementary.Figure.15...rates.time	Supplementary.Figure.15...rates.exr	Supplementary.Figure.15...rates.exr_mn	Supplementary.Figure.15...rates.exr_mx	Supplementary.Figure.15...rates.spr	Supplementary.Figure.15...rates.spr_mn	Supplementary.Figure.15...rates.spr_mx	Supplementary.Figure.15...rates.dvr	Supplementary.Figure.15...rates.dvr_mn	Supplementary.Figure.15...rates.dvr_mx
194.063729510417	0.222421579030387	0.155404073362342	0.55734839748106	0.0773175883099605	0.0565481702794972	0.0964989685015051	-0.21647153650457	-0.490329661487611	-0.0728550481932253
194.163824168155	0.222421579030387	0.155404073362342	0.55734839748106	0.077388716208475	0.0565481702794972	0.0968247196912525	-0.216162887164064	-0.490329661487611	-0.0728550481932253
194.263918825893	0.222421579030387	0.155404073362342	0.55734839748106	0.0774293754577068	0.0583403268209825	0.0982761884933489	-0.215988211516362	-0.490329661487611	-0.0728550481932253
194.364013483631	0.208262665355747	0.155209816409466	0.39688543391839	0.0774439215751942	0.0583403268209825	0.0982761884933489	-0.147482330265031	-0.316486227628309	-0.0642227558853808
194.464108141369	0.207574046806381	0.155209816409466	0.393728570225683	0.0774439215751942	0.0583403268209825	0.098099821088423	-0.144629245958541	-0.310672153259605	-0.0637162957044903
194.564202799107	0.204420886049576	0.149330631534651	0.28583889588298	0.0774573686974222	0.0583403268209825	0.0979510842516208	-0.133470422522222	-0.21179341081829	-0.0637162957044903
194.664297456845	0.202235531693075	0.155209816409466	0.259425308009345	0.0775219520810188	0.0588879956762101	0.098099821088423	-0.125603172650606	-0.185972233208373	-0.0690686988284986
194.764392114583	0.202235531693075	0.155209816409466	0.259425308009345	0.0775219520810188	0.0588879956762101	0.098099821088423	-0.125603172650606	-0.185972233208373	-0.0690686988284986
194.864486772321	0.202199906182258	0.155612879498495	0.259425308009345	0.0775609622910416	0.0588879956762101	0.098099821088423	-0.125335520278666	-0.185972233208373	-0.069424128108087
194.96458143006	0.202165573103369	0.155209816409466	0.258492399921475	0.077593337002083	0.0588879956762101	0.0979510842516208	-0.12519964186972	-0.179541581155194	-0.0637162957044903
195.064676087798	0.202147894150251	0.155209816409466	0.258492399921475	0.0776515656936277	0.0588879956762101	0.0979510842516208	-0.125048610501837	-0.179541581155194	-0.0642227558853808
195.164770745536	0.202147894150251	0.156846717035107	0.259260168146308	0.0776515656936277	0.0588879956762101	0.0979510842516208	-0.125013311354503	-0.179541581155194	-0.068172242191211
195.264865403274	0.202147894150251	0.155209816409466	0.256890064533634	0.0776515656936277	0.0588879956762101	0.0979510842516208	-0.12496129955388	-0.179335254667896	-0.068172242191211
195.364960061012	0.201894813211976	0.155209816409466	0.253906875359069	0.0776515656936277	0.0588879956762101	0.0979510842516208	-0.124740346365548	-0.177110333484374	-0.068172242191211
195.46505471875	0.201894813211976	0.155209816409466	0.253679084840498	0.0777217869055838	0.0588879956762101	0.098099821088423	-0.124738094915314	-0.175925403951901	-0.068172242191211
195.565149376488	0.20185162363626	0.156846717035107	0.253906875359069	0.0777217869055838	0.0588879956762101	0.098099821088423	-0.12471042328468	-0.178801153264941	-0.0728550481932253
195.665244034226	0.200922893094853	0.155209816409466	0.253397690987981	0.0777456739027501	0.0588879956762101	0.098099821088423	-0.123858736475529	-0.179541581155194	-0.0728550481932253
195.765338691964	0.199780455988222	0.155209816409466	0.258492399921475	0.0777456739027501	0.0588879956762101	0.098099821088423	-0.121524382749862	-0.178801153264941	-0.068172242191211
195.865433349702	0.199363374544596	0.154614476877469	0.261249505170341	0.0777456739027501	0.0588879956762101	0.098099821088423	-0.12102962154042	-0.179541581155194	-0.068172242191211
195.96552800744	0.198152739469136	0.141262633441473	0.259160430164471	0.0777456739027501	0.0588879956762101	0.098099821088423	-0.119032715672467	-0.177965392193864	-0.0544359459301582
196.065622665179	0.197396126974592	0.126919642871235	0.247684468449865	0.0777456739027501	0.0588879956762101	0.098099821088423	-0.117623379090808	-0.17526492785889	-0.051547914872164
196.165717322917	0.196277291620196	0.127170928655294	0.247444275991555	0.0777456739027501	0.0588879956762101	0.098099821088423	-0.115699241993279	-0.167146538033554	-0.0475943325505582
196.265811980655	0.195955742299988	0.118564439573615	0.236858409504241	0.0777456739027501	0.0588879956762101	0.098099821088423	-0.115143564534782	-0.163918379095276	-0.0450537779655849
196.365906638393	0.195129737884431	0.125858250513752	0.241327366677772	0.0777456739027501	0.0588879956762101	0.098099821088423	-0.113561641088417	-0.158118440991728	-0.0431381281275633
196.466001296131	0.194444275082906	0.118564439573615	0.232552658821444	0.0777456739027501	0.0588879956762101	0.098099821088423	-0.112787807481917	-0.157801947684245	-0.0431381281275633
196.566095953869	0.194220823316895	0.118564439573615	0.232437348269488	0.0777456739027501	0.0588879956762101	0.098099821088423	-0.112101568391647	-0.158118440991728	-0.0431381281275633
196.666190611607	0.1936669790074	0.118564439573615	0.232437348269488	0.077934458058733	0.0572152549027762	0.098099821088423	-0.109703690259061	-0.157532697188022	-0.0405939673164813
196.766285269345	0.192065773115324	0.111891108849451	0.235235045017231	0.0787020407227394	0.0502727520312595	0.111449312816268	-0.103669018297717	-0.157801947684245	-0.00710854234118541
196.866379927083	0.182120802746487	0.0524615941965137	0.229311656923027	0.0799607795327293	0.0583403268209825	0.158733753384861	-0.0806327689253924	-0.157801947684245	0.0338286318734009
196.966474584821	0.180645455453759	0.0524615941965137	0.229311656923027	0.0807365010530359	0.0572152549027762	0.159595673110032	-0.0762199457194398	-0.157801947684245	0.04193822248438
197.06656924256	0.179795683964511	0.0524615941965137	0.228736383385921	0.0821194259222769	0.0584672899855585	0.162871963911599	-0.0709324702958858	-0.160914458897013	0.051331857196574
197.166663900298	0.178463958926205	0.0525545770078487	0.228417104850931	0.0830465201939849	0.0602189083160179	0.165409979780826	-0.0650786538820408	-0.1540184466698	0.0705688590213172
197.266758558036	0.177160438075991	0.0529796931332467	0.228417104850931	0.0836948595491942	0.0603792441773545	0.166856632688069	-0.061023813256807	-0.152040326342882	0.0744380379773817
197.366853215774	0.176060903415976	0.0531827635659814	0.228417104850931	0.0847380170115849	0.0598863429383437	0.16779365054638	-0.0564515554970382	-0.15398574375049	0.0746898199429339
197.466947873512	0.174634014084656	0.0531827635659814	0.22836127977291	0.0856085465729145	0.0603792441773545	0.169016328801203	-0.0524222985341508	-0.15017612526046	0.0850206450144231
197.56704253125	0.173703030112945	0.0531827635659814	0.22836127977291	0.0859727819675902	0.061609902435476	0.170628037363954	-0.0501204851546187	-0.144294104155178	0.0911398765185646
197.667137188988	0.173751110690069	0.0531827635659814	0.228417104850931	0.0869285320874277	0.0603792441773545	0.173623963830297	-0.0468443847185273	-0.150050268733819	0.0874453800298734
197.767231846726	0.175720351535199	0.0524615941965137	0.230324645636588	0.0887623947051908	0.0603792441773545	0.17788862683939	-0.0450461925001122	-0.150050268733819	0.0911398765185646
197.867326504464	0.177097174554098	0.0524615941965137	0.233315846270406	0.0923663335783481	0.0603792441773545	0.181617651485721	-0.0422461220179087	-0.151339960944935	0.0911398765185646
197.967421162202	0.189674856982462	0.0588295402453412	0.247917746303699	0.100671923116335	0.0603792441773545	0.184944965254857	-0.0608404575437524	-0.161144761017246	0.0882025754850628
198.06751581994	0.190411580922183	0.064626573227128	0.252944979796975	0.141792438237676	0.0603792441773545	0.186964620794077	-0.0580348754346869	-0.160914458897013	0.0863445816763247
198.167610477679	0.192566302977004	0.0649008880240013	0.254587398097047	0.158327586166564	0.0661979966728084	0.190838951396934	-0.0446293235326719	-0.150050268733819	0.0905023343190287
198.267705135417	0.195536975209013	0.0658435733240086	0.257660605972761	0.159593797444171	0.06663588094943	0.192021318441291	-0.0468421504174552	-0.150050268733819	0.0892296033935229
198.367799793155	0.19841485655503	0.064626573227128	0.257660605972761	0.166570596227494	0.0753947170863004	0.197696320152228	-0.0356540322698589	-0.151500212755536	0.0765120716133641
198.467894450893	0.200895105414822	0.0769072921383685	0.26275293984498	0.167675703707303	0.0765454954723012	0.19821197298559	-0.0368398529476395	-0.14782932199184	0.0647895691399455
198.567989108631	0.203434970795607	0.145814938996965	0.27821150904908	0.168783909156652	0.0974352346893538	0.209452372637579	-0.0378185742562852	-0.13928938254512	0.0311979731957025
198.668083766369	0.205257422897207	0.158609302457342	0.26275293984498	0.169635412266829	0.139520808353895	0.206025635401443	-0.0381550252931051	-0.10427523962643	0.0302807313636968
198.768178424107	0.205257422897207	0.15723272647967	0.261964492338065	0.169635412266829	0.139520808353895	0.206025635401443	-0.0380983459335034	-0.10427523962643	0.0302807313636968
198.868273081845	0.205141998425698	0.155209816409466	0.260139225150413	0.169660581828844	0.138740724075492	0.204230310820713	-0.0376854951794038	-0.102110988341319	0.0311979731957025
198.968367739583	0.204982596409046	0.155209816409466	0.260139225150413	0.169675088342944	0.139520808353895	0.204230310820713	-0.0372359139858318	-0.101014848366925	0.0302807313636968
199.068462397321	0.204982596409046	0.155209816409466	0.260139225150413	0.169675088342944	0.139520808353895	0.204230310820713	-0.0372359139858318	-0.101014848366925	0.0302807313636968
199.16855705506	0.204982596409046	0.155209816409466	0.260139225150413	0.169701457084029	0.139800064217336	0.204230310820713	-0.0371332458757836	-0.100276345541253	0.0302807313636968
199.268651712798	0.204982596409046	0.155209816409466	0.260139225150413	0.169799119826153	0.140340943936897	0.203600474795534	-0.036814976967019	-0.0980634707938782	0.0311979731957025
199.368746370536	0.204982596409046	0.155209816409466	0.260139225150413	0.169799119826153	0.140340943936897	0.203600474795534	-0.036814976967019	-0.0980634707938782	0.0311979731957025
199.468841028274	0.204972416187101	0.155404073362342	0.260139225150413	0.169799119826153	0.140340943936897	0.203600474795534	-0.0366350517970721	-0.0980634707938782	0.0302807313636968
199.568935686012	0.204972416187101	0.155404073362342	0.260139225150413	0.169911483976594	0.140340943936897	0.20258437153257	-0.0361151137067711	-0.0954110580035399	0.0311979731957025
199.66903034375	0.209960184693805	0.145814938996965	0.414857071890395	0.169949480569042	0.140340943936897	0.20258437153257	-0.0544909489614077	-0.252958513803811	0.0375238639913111
199.769125001488	0.213998189590712	0.149113796195398	0.433066174652798	0.17001737780594	0.140340943936897	0.202941798628763	-0.0655511553877902	-0.279492396037373	0.0302807313636968
199.869219659226	0.226153779789925	0.149113796195398	0.454252515719335	0.170097856110662	0.140340943936897	0.202941798628763	-0.0955162765231287	-0.289682448530238	0.0298036771402569
199.969314316964	0.228273646048259	0.149113796195398	0.454252515719335	0.170298594510825	0.140705087015439	0.203600474795534	-0.0988825457867009	-0.289682448530238	0.0302807313636968
200.069408974702	0.230958976007461	0.149113796195398	0.454252515719335	0.170298594510825	0.140705087015439	0.203600474795534	-0.102606406635741	-0.289682448530238	0.0302807313636968
200.16950363244	0.28633391970941	0.169091170314819	0.474219859403338	0.170450923434256	0.140705087015439	0.203600474795534	-0.140445349309571	-0.308519815807345	0.00182268109576497
200.269598290179	0.299408251699021	0.199765894688505	0.474219859403338	0.170463096201829	0.140340943936897	0.202941798628763	-0.147638003388861	-0.304787176991634	-0.0210052063550162
200.369692947917	0.302488514080718	0.197155637098841	0.469567808731301	0.170605311222727	0.140340943936897	0.203415657269471	-0.149286438017288	-0.303718818457398	-0.0225590633395328
200.469787605655	0.305251961866648	0.200945747667598	0.469567808731301	0.170619685599697	0.140340943936897	0.203600474795534	-0.151222469360516	-0.306486894447704	-0.0278629962001643
200.569882263393	0.310712778637877	0.201594752090682	0.468752019562344	0.170619685599697	0.140340943936897	0.203600474795534	-0.153772327401738	-0.303166214576738	-0.0267231381629311
200.669976921131	0.31442559236704	0.204204535360174	0.469567808731301	0.170532881998719	0.0295099879585439	0.197696320152228	-0.167984552670154	-0.304787176991634	-0.0314763909161339
200.770071578869	0.281104348613343	0.192932798891417	0.464476451461354	0.166984642421156	0.0281732949419813	0.196910660245488	-0.161973652825625	-0.317115859246692	-0.0172293098265233
200.870166236607	0.276633753384595	0.192932798891417	0.464476451461354	0.166984642421156	0.0281732949419813	0.196910660245488	-0.159040582633821	-0.317662977961788	-0.0187309165720601
200.970260894345	0.276633753384595	0.192932798891417	0.464476451461354	0.163220881136815	0.0272252924600553	0.195812146854903	-0.174753393352656	-0.321594958087821	-0.0258771836750576
201.070355552083	0.272535241203865	0.193028216495111	0.472630491429255	0.152759654147089	0.026524099039534	0.195067091280376	-0.189327805141592	-0.317115859246692	-0.023036853212951
201.170450209821	0.27054456593056	0.192932798891417	0.481699358337755	0.152759654147089	0.026524099039534	0.195067091280376	-0.187706641457398	-0.315386881112025	-0.0258771836750576
201.27054486756	0.262291394374216	0.164023406952099	0.473638481016025	0.0343564399936893	0.0268522691021409	0.195058218128182	-0.199584169201505	-0.317115859246692	-0.0317469485814469
201.370639525298	0.223399025574962	0.14743338372333	0.373329807211418	0.0343564399936893	0.0268522691021409	0.195058218128182	-0.143358291757208	-0.282691400331222	0.0297171529454199
201.470734183036	0.222734600658321	0.149021504449311	0.375402285112179	0.0332875531616672	0.0268199338876282	0.195058218128182	-0.157659142794415	-0.293249989213064	0.00486312898324887
201.570828840774	0.221456416014143	0.140055188997081	0.366562854515402	0.0319376549606511	0.0267350242680846	0.187299963445421	-0.185219966812602	-0.345226503249613	0.00486312898324887
201.670923498512	0.208014059345074	0.110786680695605	0.2945522527339	0.0313371406261111	0.0260012937527712	0.0353147467551258	-0.172683797195761	-0.264584614284752	-0.0799348789175011
201.77101815625	0.207800170679908	0.109871439500369	0.2945522527339	0.0313371406261111	0.0260012937527712	0.0353147467551258	-0.172329169304582	-0.265388797066145	-0.0799348789175011
201.871112813988	0.193961606231036	0.0777014606239049	0.296345733524029	0.0313371406261111	0.0260012937527712	0.0353147467551258	-0.157635458176248	-0.267540804171631	-0.0473640770364143
201.971207471726	0.189356113527329	0.0777014606239049	0.296345733524029	0.0313371406261111	0.0260012937527712	0.0353147467551258	-0.155075918471289	-0.267540804171631	-0.0473640770364143
202.071302129464	0.166662089595136	0.0763229567188027	0.248141129231155	0.0313371406261111	0.0260012937527712	0.0353147467551258	-0.134217945027637	-0.213024614375666	-0.0419728966476467
202.171396787202	0.166387546292429	0.0763229567188027	0.248141129231155	0.0313371406261111	0.0260012937527712	0.0353147467551258	-0.133797864998559	-0.213024614375666	-0.0419728966476467
202.27149144494	0.164802777192636	0.0729900860128758	0.244509811106703	0.0313285167529401	0.0261426212981674	0.0353748905254523	-0.132926003457331	-0.212729599789675	-0.0419728966476467
202.371586102679	0.163172039600189	0.0769360228379073	0.248141129231155	0.0313285167529401	0.0261426212981674	0.0353748905254523	-0.131812414102886	-0.213024614375666	-0.0426985052227307
202.471680760417	0.162578129005596	0.0772832971165755	0.248141129231155	0.0313285167529401	0.0260012937527712	0.035151197055636	-0.131378992702857	-0.212729599789675	-0.0426985052227307
202.571775418155	0.130292759475196	0.0758453739052184	0.226376673474156	0.0313285167529401	0.0260012937527712	0.035151197055636	-0.112755001481739	-0.191857876669516	-0.0426985052227307
202.671870075893	0.130187181921285	0.0763229567188027	0.226376673474156	0.0313371406261111	0.0261426212981674	0.0352551313746446	-0.112524943431426	-0.191596829813823	-0.0426985052227307
202.771964733631	0.11963246487353	0.0732202398329673	0.226376673474156	0.0313371406261111	0.0261426212981674	0.0352551313746446	-0.10171580846471	-0.191596829813823	-0.0407356538091745
202.872059391369	0.11963246487353	0.0732202398329673	0.226376673474156	0.0313371406261111	0.0261426212981674	0.0352551313746446	-0.10171580846471	-0.191596829813823	-0.0407356538091745
202.972154049107	0.11089061656385	0.0630412395790616	0.196913089337042	0.0313371406261111	0.0261426212981674	0.0352551313746446	-0.0849855560910188	-0.168613981989695	-0.0292137846710016
203.072248706845	0.0999007533610854	0.0579457516573888	0.155249571991295	0.0313371406261111	0.0261426212981674	0.0352551313746446	-0.0701777670693897	-0.123699760775431	-0.0259646120679818
203.172343364583	0.0986764265521145	0.0579457516573888	0.155249571991295	0.0313371406261111	0.0261426212981674	0.0352551313746446	-0.0695602447114948	-0.123699760775431	-0.0259646120679818
203.272438022321	0.0967471085547769	0.0581122044082774	0.155249571991295	0.0313371406261111	0.0261426212981674	0.0352551313746446	-0.069036382979621	-0.123503485948042	-0.0262168942085391
203.37253268006	0.0962218274043581	0.058389462705021	0.155249571991295	0.0313371406261111	0.0261426212981674	0.0352551313746446	-0.0687165166541383	-0.125290901860257	-0.028346856530244
203.472627337798	0.0940804760940319	0.058389462705021	0.155249571991295	0.0313371406261111	0.0261426212981674	0.0352551313746446	-0.0680929115504346	-0.125290901860257	-0.028346856530244
203.572721995536	0.092694038618899	0.058389462705021	0.155249571991295	0.0313371406261111	0.0261426212981674	0.0352551313746446	-0.0676750024096126	-0.125290901860257	-0.028346856530244
203.672816653274	0.0911045031872332	0.0584383010613077	0.155249571991295	0.0313371406261111	0.0261426212981674	0.0352551313746446	-0.0670305955638067	-0.123503485948042	-0.0269882665851338
203.772911311012	0.089592760022756	0.0579457516573888	0.15430452056705	0.0313418347044561	0.0261426212981674	0.035151197055636	-0.0661854386655764	-0.120370109170661	-0.0248480025890292
203.87300596875	0.08875759565695	0.0577116780309563	0.15292088978813	0.0313418347044561	0.0261426212981674	0.035151197055636	-0.065314603903189	-0.118951218932756	-0.0248480025890292
203.973100626488	0.0880531267995218	0.0562299104901445	0.149181287444174	0.0313454710923119	0.0261689126676101	0.035151197055636	-0.0643416356956292	-0.117722725253043	-0.0248480025890292
204.073195284226	0.0875446744370122	0.0577116780309563	0.149181287444174	0.031349371595395	0.0263598355981654	0.0352551313746446	-0.0636316155935778	-0.113473750229603	-0.0228709238140185
204.173289941964	0.0871082234703165	0.0577116780309563	0.141496131714583	0.0313551630021648	0.0263598355981654	0.0351398474582298	-0.0624202431403782	-0.107762414166234	-0.0246585678709166
204.273384599702	0.0862480130581311	0.0567901189447236	0.136136468361889	0.0313551630021648	0.0263598355981654	0.0351398474582298	-0.0615998357826024	-0.102122202968522	-0.0246585678709166
204.37347925744	0.0858155086314649	0.0577116780309563	0.131362914781971	0.0313623257036369	0.0264015614988068	0.035151197055636	-0.0602509856501886	-0.100571362529767	-0.0274881147342455
204.473573915179	0.0852796589730824	0.058389462705021	0.130304908725307	0.0313623257036369	0.0264015614988068	0.035151197055636	-0.0595147599870128	-0.100571362529767	-0.0292137846710016
204.573668572917	0.0850499468346791	0.0567901189447236	0.128058427843624	0.0313731199834287	0.0264015614988068	0.0351398474582298	-0.0589954053508172	-0.0987344587064085	-0.0286148929013782
204.673763230655	0.0828854682941992	0.0567901189447236	0.134475096700331	0.0313731199834287	0.0264015614988068	0.0351398474582298	-0.0561540141294656	-0.100571362529767	-0.0248480025890292
204.773857888393	0.0819510294880161	0.0483372539102261	0.131866582853419	0.0313731199834287	0.0264015614988068	0.0351398474582298	-0.054849831463376	-0.100971024222657	-0.0197085067596342
204.873952546131	0.0808994734773102	0.0460532681172409	0.130304908725307	0.0313731199834287	0.0264015614988068	0.0351398474582298	-0.0538574422314593	-0.0998303894659408	-0.0164670808100145
204.974047203869	0.0796003406888633	0.0454205398045982	0.131362914781971	0.0313731199834287	0.0264015614988068	0.0351398474582298	-0.052220981343455	-0.0986675417765314	-0.0129861202679385
205.074141861607	0.0745978733127886	0.0283802645142671	0.12326475658313	0.0313802946527911	0.0264015614988068	0.0351398474582298	-0.0467861619739254	-0.0937901782412676	0.00166947083137024
205.174236519345	0.0732309746914463	0.0295835573861795	0.123357645278878	0.0313802946527911	0.0264015614988068	0.0351398474582298	-0.0448552625627286	-0.090508594931805	0.00314851575081086
205.274331177083	0.0714951373468321	0.0287940140532291	0.121214921329108	0.0313802946527911	0.0264015614988068	0.0351398474582298	-0.0424485553496975	-0.0886827662684246	0.00314851575081086
205.374425834821	0.0700414314501279	0.0283802645142671	0.119394534381177	0.0313802946527911	0.0264015614988068	0.0351398474582298	-0.0409963145494265	-0.0882328210234141	0.00314851575081086
205.47452049256	0.0675147349782045	0.0283802645142671	0.113913342830789	0.0313802946527911	0.0264015614988068	0.0351398474582298	-0.0376246090727424	-0.0830814543047325	0.00311851624088901
205.574615150298	0.0667383227804426	0.0283802645142671	0.112877689487101	0.0313802946527911	0.0264015614988068	0.0351398474582298	-0.0365944947550537	-0.0815095834633986	0.00314851575081086
205.674709808036	0.060705841507584	0.0138588083840315	0.0870989154036212	0.0313802946527911	0.0264015614988068	0.0351398474582298	-0.0257373359079166	-0.0564023044454394	0.0199586292098358
205.774804465774	0.059501321387987	0.0143711768431318	0.0867492858941161	0.0313802946527911	0.0264015614988068	0.0351398474582298	-0.0249191109558503	-0.0551726262205317	0.0201734996608855
205.874899123512	0.0582834871658319	0.0154886182797505	0.0870989154036212	0.0313802946527911	0.0264015614988068	0.0351398474582298	-0.0241559447757457	-0.054505125114481	0.0201734996608855
205.97499378125	0.0551404750845076	0.0154886182797505	0.086967457003398	0.0313843961982157	0.0263598355981654	0.0350294415222396	-0.0230998661331621	-0.054505125114481	0.0199586292098358
206.075088438988	0.0534177047993506	0.0154886182797505	0.0864583368821446	0.0313843961982157	0.0263598355981654	0.0350294415222396	-0.0225374210777226	-0.0539567283410586	0.0201734996608855
206.175183096726	0.0514412269905364	0.0128683771592031	0.0829863409379756	0.0313843961982157	0.0263598355981654	0.0350294415222396	-0.0214833911301239	-0.0524625523047937	0.0199586292098358
206.275277754464	0.0500957625092109	0.0142230115312789	0.0830897379781004	0.0313843961982157	0.0263598355981654	0.0350294415222396	-0.0206790021055728	-0.0547550048100964	0.0169534385262979
206.375372412202	0.0499006715784765	0.0154886182797505	0.0839805215443395	0.0313880277931948	0.0264015614988068	0.0351398474582298	-0.0204339149890137	-0.0551726262205317	0.0160375166318658
206.47546706994	0.0490108777646273	0.0154886182797505	0.0834947976568835	0.0313880277931948	0.0264015614988068	0.0351398474582298	-0.0198638605477064	-0.0547550048100964	0.0160375166318658
206.575561727679	0.0486208120521988	0.0154886182797505	0.0826675279639539	0.0313880277931948	0.0264015614988068	0.0351398474582298	-0.0192067016145144	-0.0528910504182943	0.0169534385262979
206.675656385417	0.0485922051656341	0.0161490889806478	0.0830897379781004	0.0313880277931948	0.0264015614988068	0.0351398474582298	-0.0191062225450978	-0.0524625523047937	0.0169534385262979
206.775751043155	0.0475285745542612	0.0151365411537807	0.0832543873441871	0.0313880277931948	0.0264015614988068	0.0351398474582298	-0.0176899112305827	-0.0500421690389798	0.0202270495194278
206.875845700893	0.0463961941790604	0.0133439194763697	0.0803994738853505	0.0313880277931948	0.0264015614988068	0.0351398474582298	-0.0158046787863821	-0.0481227502122297	0.0199586292098358
206.975940358631	0.0444798416981512	0.0122553744996968	0.0776580473644525	0.0313880277931948	0.0264015614988068	0.0351398474582298	-0.0132610307253675	-0.0445190638492553	0.0205097094291151
207.076035016369	0.0444798416981512	0.0122553744996968	0.0774810359182651	0.0313880277931948	0.0264015614988068	0.0351398474582298	-0.013238934843207	-0.0442295656202599	0.0205097094291151
207.176129674107	0.0450664151291649	0.0120006483529323	0.0776580473644525	0.0313880277931948	0.0264015614988068	0.0351398474582298	-0.0137876224335527	-0.0447024775112823	0.0205097094291151
207.276224331845	0.0459392661251798	0.0117016307948616	0.0774810359182651	0.0313880277931948	0.0264015614988068	0.0351398474582298	-0.0144197502997615	-0.0481227502122297	0.0176893033391119
207.376318989583	0.0461642672972618	0.0117016307948616	0.0776580473644525	0.0313880277931948	0.0264015614988068	0.0351398474582298	-0.0147554246889601	-0.0466905771318497	0.019370624685838
207.476413647321	0.0464660215765753	0.0117016307948616	0.0776580473644525	0.0313880277931948	0.0264015614988068	0.0351398474582298	-0.0151355531569154	-0.0481227502122297	0.0173269173720927
207.57650830506	0.0467843228770826	0.014119247779432	0.0803994738853505	0.0313880277931948	0.0264015614988068	0.0351398474582298	-0.0155143690199366	-0.0480536072634078	0.0173269173720927
207.676602962798	0.0475109373008531	0.0117016307948616	0.0810849380926138	0.0313880277931948	0.0264015614988068	0.0351398474582298	-0.0171662253715755	-0.0501986207603583	0.019370624685838
207.776697620536	0.0480824906575108	0.0117016307948616	0.0999597850283698	0.0313880277931948	0.0264015614988068	0.0351398474582298	-0.0196952939511099	-0.0679725004353808	0.0205097094291151
207.876792278274	0.0485083254990723	0.0117016307948616	0.109337501397778	0.0313880277931948	0.0264015614988068	0.0351398474582298	-0.0215593517402716	-0.077911414922048	0.0205097094291151
207.976886936012	0.0693431818410216	0.0187370073621872	0.134706538924238	0.0313880277931948	0.0264015614988068	0.0351398474582298	-0.0445398601641856	-0.10420297051817	0.0103292227644379
208.07698159375	0.0760761631022964	0.0201847887782355	0.140539790690008	0.0313880277931948	0.0264015614988068	0.0351398474582298	-0.0493739481584022	-0.10674754805519	0.0106745430442831
208.177076251488	0.0893731896502619	0.0201847887782355	0.141243463499085	0.0313880277931948	0.0264015614988068	0.0351398474582298	-0.0537561520139297	-0.108901235663934	0.00927172017043345
208.277170909226	0.095216227555896	0.0212563793067738	0.142973386933899	0.0313880277931948	0.0264015614988068	0.0351398474582298	-0.0564035039805333	-0.110973406862293	0.00747002476736794
208.377265566964	0.0984369172678547	0.020782369563854	0.142794220526869	0.0313880277931948	0.0264015614988068	0.0351398474582298	-0.0597756965067979	-0.110883433233333	0.00829417743366984
208.477360224702	0.102599336091136	0.0464292162213203	0.144458686399861	0.0313880277931948	0.0264015614988068	0.0351398474582298	-0.0701325660002599	-0.112761816872802	-0.0129172210185206
208.57745488244	0.103578072486131	0.0472135116326877	0.144180285097682	0.0313880277931948	0.0264015614988068	0.0351398474582298	-0.0716417383429025	-0.118424325283712	-0.0209681767228496
208.677549540179	0.104063824783487	0.0546412066341329	0.150713407888893	0.0313880277931948	0.0264015614988068	0.0351398474582298	-0.0721458266095953	-0.11815084400518	-0.0209681767228496
208.777644197917	0.104093872511078	0.0549788185854072	0.150108878922852	0.0313880277931948	0.0264015614988068	0.0351398474582298	-0.0723201860971839	-0.118424325283712	-0.0222263256067401
208.877738855655	0.10414131807577	0.0546412066341329	0.14763273154881	0.0313880277931948	0.0264015614988068	0.0351398474582298	-0.0726916272193217	-0.115449675930143	-0.0209681767228496
208.977833513393	0.103422099836353	0.0521099522591181	0.144458686399861	0.0313880277931948	0.0264015614988068	0.0351398474582298	-0.0720877559999584	-0.11526534049935	-0.0220678844545803
209.077928171131	0.102355749096589	0.0521099522591181	0.144180285097682	0.0313880277931948	0.0264015614988068	0.0351398474582298	-0.0709620032830115	-0.115449675930143	-0.0220678844545803
209.178022828869	0.101259185837436	0.0521099522591181	0.144180285097682	0.0313843961982157	0.0264015614988068	0.035151197055636	-0.069546894651537	-0.115449675930143	-0.0220678844545803
209.278117486607	0.100095159494614	0.0521099522591181	0.144180285097682	0.0313843961982157	0.0264015614988068	0.035151197055636	-0.0680288851210805	-0.110883433233333	-0.0182008824265357
209.378212144345	0.0975734569165717	0.0485215782939746	0.14024267398949	0.0313843961982157	0.0264015614988068	0.035151197055636	-0.0647626575155722	-0.10927842189881	-0.0175144788845125
209.478306802083	0.0960873474121111	0.0449802053377921	0.133916313031252	0.0313843961982157	0.0264015614988068	0.035151197055636	-0.0621507793939027	-0.10420297051817	-0.0136012788146251
209.578401459821	0.0913731148771778	0.0457546656375251	0.12357152321868	0.0313731199834287	0.0263598355981654	0.0351398474582298	-0.0560576315131025	-0.094134768115813	-0.0152469323214391
209.67849611756	0.0889142987384908	0.0457546656375251	0.117866937702501	0.0313731199834287	0.0263598355981654	0.0351398474582298	-0.0533380666647515	-0.0878788125281777	-0.01332239389018
209.778590775298	0.0881105112750593	0.0460257703672244	0.117348587371265	0.0313731199834287	0.0263598355981654	0.0351398474582298	-0.0526340797049343	-0.0872828744114219	-0.01332239389018
209.878685433036	0.0873033784596045	0.0460257703672244	0.117348587371265	0.0313731199834287	0.0263598355981654	0.0351398474582298	-0.051822785076227	-0.0859054463318164	-0.0115589078102163
209.978780090774	0.0863907431498392	0.0460740912289214	0.116604228942101	0.0313731199834287	0.0263598355981654	0.0351398474582298	-0.0512363768503854	-0.0853834567343367	-0.0122664287255776
210.078874748512	0.0706685976847075	0.0174603260128344	0.116604228942101	0.0313731199834287	0.0263598355981654	0.0351398474582298	-0.0426654266779319	-0.0853834567343367	0.0120423609155087
210.17896940625	0.0624571564736536	0.0166660895841868	0.108605275488374	0.0313731199834287	0.0263598355981654	0.0351398474582298	-0.0333242057160221	-0.0771946124821606	0.0122052102900847
210.279064063988	0.0619634974932486	0.0154918418592886	0.106059847280597	0.0313802946527911	0.0263598355981654	0.035151197055636	-0.0328425282469604	-0.0759337800997178	0.0122052102900847
210.379158721726	0.0611866908918632	0.0166660895841868	0.106059847280597	0.0313802946527911	0.0263598355981654	0.035151197055636	-0.0318914965341344	-0.0748018922705326	0.0119578623369322
210.479253379464	0.0606014310779724	0.0174524818633307	0.105655914256733	0.0313802946527911	0.0263598355981654	0.035151197055636	-0.0312519642805714	-0.0742059138964679	0.0120423609155087
210.579348037202	0.0598764871256837	0.0177510502033324	0.105655914256733	0.0313802946527911	0.0263598355981654	0.035151197055636	-0.0306611859695723	-0.073121340286288	0.0125048432066946
210.67944269494	0.0589000026732839	0.0159186219338537	0.103433344360446	0.0313802946527911	0.0263598355981654	0.035151197055636	-0.0298840091357784	-0.0719729355573588	0.0125048432066946
210.779537352679	0.0567455046493768	0.0157861273694792	0.102856436261809	0.0313802946527911	0.0263598355981654	0.035151197055636	-0.0287278270803451	-0.0713991549480899	0.0125048432066946
210.879632010417	0.0500212346881494	0.0160793018483172	0.0985393704708816	0.0313802946527911	0.0263598355981654	0.035151197055636	-0.0205490280501699	-0.068018828057652	0.0120715358929915
210.979726668155	0.0493630167058773	0.0160793018483172	0.0970070553598827	0.0313802946527911	0.0263598355981654	0.035151197055636	-0.0195376450418814	-0.0663026693378012	0.0125048432066946
211.079821325893	0.0494344750065912	0.0178227585542086	0.0970070553598827	0.0313802946527911	0.0263598355981654	0.035151197055636	-0.0193341925063315	-0.0624539601395903	0.0143089136003102
211.179915983631	0.0494344750065912	0.0157861273694792	0.0918664607456408	0.0313802946527911	0.0263598355981654	0.035151197055636	-0.0191634713468396	-0.0574880010841153	0.0143089136003102
211.280010641369	0.0494659504228493	0.0157861273694792	0.0854035415053426	0.0313802946527911	0.0263598355981654	0.035151197055636	-0.0192086531539772	-0.0544948864641424	0.0125048432066946
211.380105299107	0.0494398279496362	0.0178227585542086	0.0760406615350557	0.0313802946527911	0.0263598355981654	0.035151197055636	-0.0188563289852549	-0.0467975506599964	0.0120423609155087
211.480199956845	0.0491661179293056	0.024154273127419	0.0764397238654041	0.0313843961982157	0.0263598355981654	0.035151197055636	-0.0181875943659707	-0.0452747359366939	0.00872553599593462
211.580294614583	0.0490397152192489	0.0261243208993474	0.0736372665348596	0.0313843961982157	0.0263598355981654	0.035151197055636	-0.0177333982068988	-0.0419740305476529	0.0071767377395428
211.680389272321	0.0488168551368381	0.0255416014998341	0.0712711905048261	0.0313880277931948	0.0263598355981654	0.035151197055636	-0.017383570115879	-0.0407737658807442	0.0071767377395428
211.78048393006	0.0487558677531927	0.0259972273481322	0.0712711905048261	0.0313880277931948	0.0263598355981654	0.035151197055636	-0.0172626517574097	-0.0404572142443392	0.0071767377395428
211.880578587798	0.0487287546189059	0.0260709020164738	0.0712711905048261	0.031389493033502	0.0263598355981654	0.0352847189031266	-0.0172027213458062	-0.0401620947857665	0.0071767377395428
211.980673245536	0.048707177088312	0.0260709020164738	0.0712711905048261	0.031389493033502	0.0263598355981654	0.0352847189031266	-0.017155624472331	-0.0401620947857665	0.0071767377395428
212.080767903274	0.0486896189788462	0.0259057648231008	0.0710546457450633	0.031389493033502	0.0263598355981654	0.0352847189031266	-0.0171269179730734	-0.0401620947857665	0.0071767377395428
212.180862561012	0.0486372146464303	0.0259057648231008	0.0704418789773088	0.0313997368915858	0.0263598355981654	0.0352847189031266	-0.016931605001828	-0.0394696271482885	0.0071767377395428
212.28095721875	0.0486108738412436	0.0259057648231008	0.0701362466896819	0.0313997368915858	0.0263598355981654	0.0352847189031266	-0.0168806491780428	-0.0393202225998893	0.0071767377395428
212.381051876488	0.0485304276767889	0.0259057648231008	0.0692544558538917	0.0313997368915858	0.0263598355981654	0.0352847189031266	-0.0166523092808006	-0.0396419314992545	0.00620464963469171
212.481146534226	0.0484482901661855	0.0259972273481322	0.068890169159411	0.031389493033502	0.0263598355981654	0.0353147467551258	-0.0165960361866869	-0.0394696271482885	0.00620464963469171
212.581241191964	0.048380369891184	0.0261243208993474	0.068890169159411	0.0313997368915858	0.0261426212981674	0.035151197055636	-0.0164904089002481	-0.0392274030151734	0.00620464963469171
212.681335849702	0.0488168551368381	0.0259057648231008	0.0710546457450633	0.0314098694868473	0.0261426212981674	0.035151197055636	-0.0177801986176842	-0.0404572142443392	0.00798201916694426
212.781430507441	0.0495145939837456	0.0241011688900534	0.0821831028262177	0.0314098694868473	0.0261426212981674	0.035151197055636	-0.0198847155840553	-0.0500088302140315	0.009933009722865
212.881525165179	0.0503173252516744	0.0246260415737152	0.0903223626783437	0.0314098694868473	0.0261426212981674	0.035151197055636	-0.0215747089342057	-0.0588646704920138	0.00798201916694426
212.981619822917	0.0518152086858526	0.0269418347034119	0.0968936989244834	0.0314098694868473	0.0261426212981674	0.035151197055636	-0.0245758733565762	-0.0674499278819407	0.00384374261853247
213.081714480655	0.0593906621925231	0.0269418347034119	0.100837096627042	0.0314098694868473	0.0261426212981674	0.035151197055636	-0.0310385436305604	-0.0714973247861064	0.00405643038055918
213.181809138393	0.0624571564736536	0.0362090664803986	0.108883268022954	0.0314122216970132	0.0263598355981654	0.0354280404974495	-0.0347411646564892	-0.0753621486433477	-0.00121462070179697
213.281903796131	0.0630155164948259	0.0390471214676407	0.108883268022954	0.0314122216970132	0.0263598355981654	0.0354280404974495	-0.0356591611319687	-0.0769141851690438	-0.00573114618521051
213.381998453869	0.0644147997697208	0.0416730265183326	0.108153261895218	0.0314122216970132	0.0263598355981654	0.0354280404974495	-0.0372389718993802	-0.0756458668965553	-0.00842127706268347
213.482093111607	0.065072691952577	0.0408466296506445	0.105849257090297	0.0314122216970132	0.0263598355981654	0.0354280404974495	-0.0377848908804152	-0.0759671820351104	-0.00995859465669687
213.582187769345	0.0654979418196745	0.0412764163111302	0.104628273201253	0.0314122216970132	0.0263598355981654	0.0354280404974495	-0.0383469084305221	-0.0752757312021679	-0.0108215124770367
213.682282427083	0.0655194944940422	0.0416744572796108	0.105528744921128	0.0314122216970132	0.0263598355981654	0.0354280404974495	-0.0383018446151415	-0.0752757312021679	-0.0108215124770367
213.782377084821	0.0654129172073972	0.0412764163111302	0.105849257090297	0.0314098694868473	0.0263598355981654	0.0354863839136191	-0.038016960415962	-0.0756458668965553	-0.010592558030144
213.88247174256	0.064704785117591	0.0392611106162022	0.105702076405566	0.0314098694868473	0.0263598355981654	0.0354863839136191	-0.0373343895183754	-0.0754790095754908	-0.00903217655057563
213.982566400298	0.0630386372206111	0.0384304926411616	0.108153261895218	0.0314098694868473	0.0263598355981654	0.0354863839136191	-0.0357846117499951	-0.0771275638629909	-0.00787712143145134
214.082661058036	0.0619224979769863	0.0333693337527928	0.105528744921128	0.0314098694868473	0.0263598355981654	0.0354863839136191	-0.0345614458881804	-0.0782764016168571	-0.00632474566606695
214.182755715774	0.0546425739484731	0.0314651880476128	0.102193694855195	0.0314098694868473	0.0263598355981654	0.0354863839136191	-0.0303742097351836	-0.070421438946142	0.00191538515033383
214.282850373512	0.050495307334389	0.030465521434004	0.0991426042125624	0.0314098694868473	0.0263598355981654	0.0354863839136191	-0.0255146431214835	-0.0678663267725054	0.00213949768439864
214.38294503125	0.0495872010858545	0.0302555318681533	0.0964284125950819	0.0314098694868473	0.0263598355981654	0.0354863839136191	-0.0238464497610268	-0.0660214611406511	0.00232804468252661
214.483039688988	0.0483107448547051	0.0297926072326033	0.0859275199080164	0.0313997368915858	0.0263598355981654	0.0355285546721769	-0.0204518541643102	-0.054519168193728	0.0035816727867822
214.583134346726	0.0471442091732015	0.0297926072326033	0.0803580536853546	0.0313997368915858	0.0263598355981654	0.0355285546721769	-0.018320565463127	-0.0456842839435847	0.00440864754319974
214.683229004464	0.0463269975599724	0.0285090670699873	0.0706707214597507	0.0313997368915858	0.0263598355981654	0.0355285546721769	-0.0166411657565257	-0.0392274030151734	0.00342151134161307
214.783323662202	0.0460984755371392	0.028246941204824	0.0708747088109148	0.0314310657793904	0.0264015614988068	0.0357276233712143	-0.0161891992049641	-0.0392274030151734	0.00474574137301819
214.883418319941	0.0460418001453166	0.0279833865000417	0.0706707214597507	0.0314399640551615	0.0263598355981654	0.0357276233712143	-0.0159369192319371	-0.0392274030151734	0.00520491289974059
214.983512977679	0.0457606341550018	0.0277833180712226	0.0708747088109148	0.0314594104228145	0.0261426212981674	0.035775084862409	-0.0156211691704759	-0.0404543971281266	0.00520491289974059
215.083607635417	0.0424246150509574	0.0274150913812906	0.0620029446577586	0.0314760015319572	0.0260012937527712	0.0359042171410749	-0.0107145020588511	-0.0288254241047521	0.00788504185785276
215.183702293155	0.0420167276166539	0.0247940046909779	0.0560722631527607	0.0314788635279158	0.0258798947477266	0.0359527510897793	-0.0100672181063052	-0.0272662146663807	0.00815221663399849
215.283796950893	0.0418521467717972	0.0258990524706438	0.0552058511829093	0.0314834207622385	0.02601240095069	0.0362791520443014	-0.00970593362191891	-0.0263161635461522	0.00827272812898991
215.383891608631	0.0415763830539811	0.0273888219050582	0.0552982148051476	0.0314848496028824	0.0260012937527712	0.0367706197348938	-0.00934425195576459	-0.0248350015188444	0.00833880146615611
215.483986266369	0.0412277743201406	0.0274150913812906	0.0546498305863332	0.0315097244220959	0.0258798947477266	0.0370849184320129	-0.00896654261726203	-0.0236756552800188	0.00839240978444609
215.584080924107	0.0411045906197023	0.0270348509459941	0.0539177694103837	0.0315670939561232	0.0258213090365195	0.0376615460089261	-0.00874974323340052	-0.0237408482583521	0.00802045159514069
215.684175581845	0.0407661967556871	0.026922341992646	0.0532016876926476	0.0320850728579995	0.0258798947477266	0.0644349783137249	-0.00514450951658839	-0.0240792683608637	0.0273237296882202
215.784270239583	0.0407661967556871	0.026922341992646	0.0532016876926476	0.0322767737008037	0.0261426212981674	0.0677196520751108	-0.00387762376355338	-0.0240792683608637	0.0278853368431419
215.884364897321	0.0407661967556871	0.026922341992646	0.0532016876926476	0.032656303096492	0.0260012937527712	0.069111933904778	-0.00240793515722611	-0.0240792683608637	0.0296731761160636
215.98445955506	0.0407661967556871	0.026922341992646	0.0532016876926476	0.0329867913061063	0.0263600682233926	0.0709395533766997	-0.00109644906961828	-0.0235076966058532	0.0317753800641259
216.084554212798	0.0406730054427991	0.026922341992646	0.0532016876926476	0.0333809854131069	0.0281320770881597	0.0732835365372758	0.000643329286238336	-0.0240673155363036	0.0317753800641259
216.184648870536	0.040599265380825	0.0275091952208822	0.0538719405487016	0.0335115940887238	0.0281320770881597	0.0732835365372758	0.00155578202887243	-0.0235048127753512	0.0334667370858109
216.284743528274	0.040599265380825	0.0275091952208822	0.0538719405487016	0.0335339781563508	0.0281320770881597	0.0732835365372758	0.00162306849821237	-0.0235048127753512	0.0334667370858109
216.384838186012	0.040599265380825	0.0275091952208822	0.0538719405487016	0.0335785207602317	0.0283337347000621	0.0732835365372758	0.00190813815050954	-0.0235048127753512	0.0332963625014106
216.48493284375	0.040599265380825	0.026922341992646	0.0532016876926476	0.0336654227703238	0.0283337347000621	0.0732835365372758	0.00225700061997021	-0.0231331263122389	0.0335245834085004
216.585027501488	0.0405852645270341	0.0275091952208822	0.0539177694103837	0.0337015658026439	0.0283337347000621	0.0732835365372758	0.00237489662230471	-0.0231331263122389	0.0335245834085004
216.685122159226	0.0399762422071672	0.026922341992646	0.0546498305863332	0.0329595027804132	0.00421811688963371	0.0704922115131863	-0.0026009590917512	-0.0350017886928516	0.029722597624882
216.785216816964	0.039798504889796	0.0268084628369345	0.0548287817524571	0.0329595027804132	0.00421811688963371	0.0704922115131863	-0.00246101853352731	-0.0350017886928516	0.029722597624882
216.885311474702	0.0396897154965883	0.0266692957523034	0.0548287817524571	0.0326811680956034	0.00421811688963371	0.0704922115131863	-0.00354258013391764	-0.0350017886928516	0.029722597624882
216.985406132441	0.039174945990367	0.0257397611376844	0.0552982148051476	0.0318812291110336	0.00421811688963371	0.0704922115131863	-0.00608142230945013	-0.0413897188345371	0.0303540465142732
217.085500790179	0.0388528112411848	0.0243090714655903	0.0556967379689188	0.0159587317954247	0.00421811688963371	0.0697326332074658	-0.0127220844152239	-0.0442482009491102	0.0280723324318177
217.185595447917	0.0383428630510599	0.0209015082053448	0.0530447759230646	0.0147254351716743	0.00421811688963371	0.0544752559336117	-0.0187781031625071	-0.0442482009491102	0.0122962691759413
217.285690105655	0.0382982516551958	0.0208459381108028	0.0530447759230646	0.0144642694424401	0.00421811688963371	0.0544752559336117	-0.0192720094031086	-0.0442482009491102	0.0122962691759413
217.385784763393	0.0379258549934781	0.0206071231567269	0.0528152108807317	0.0143093799515698	0.00421811688963371	0.0544752559336117	-0.0193306717554121	-0.0442482009491102	0.0122962691759413
217.485879421131	0.037531148583852	0.0204491468428779	0.0527975186627364	0.0142609240443325	0.00421811688963371	0.0544752559336117	-0.0191023718363413	-0.0442482009491102	0.0122962691759413
217.585974078869	0.037154230997415	0.019943168790256	0.0525205753416756	0.0134343000786784	0.00544662585969194	0.0177179365817427	-0.0251016288568641	-0.0402286948818171	-0.00644734898477705
217.686068736607	0.0362890517657064	0.0193415799048503	0.0523787791037742	0.0134343000786784	0.00544662585969194	0.0177179365817427	-0.0241098597119916	-0.0401667259044892	-0.00606184563231073
217.786163394345	0.0347861365426343	0.0177788447000898	0.0523787791037742	0.0134343000786784	0.00544662585969194	0.0177179365817427	-0.02259337444172	-0.0415467946791186	-0.00566817744242238
217.886258052083	0.0342971568821716	0.0170414967360906	0.0533607283066972	0.0134343000786784	0.00544662585969194	0.0177179365817427	-0.0219809268042314	-0.0416288056369938	-0.00322719942785184
217.986352709821	0.0338421737061042	0.0148478658640386	0.0523787791037742	0.0134343000786784	0.00544662585969194	0.0177179365817427	-0.0212591617158957	-0.0401667259044892	-0.000506931921742362
218.08644736756	0.0329057757591986	0.0125674344757545	0.0504905387603533	0.0134343000786784	0.00544662585969194	0.0177179365817427	-0.0203471579043272	-0.0401667259044892	0.000693122117443741
218.186542025298	0.0324197329948734	0.0125674344757545	0.0504018385210058	0.0134343000786784	0.00544662585969194	0.0177179365817427	-0.0196711768437025	-0.0401667259044892	0.000961584097750278
218.286636683036	0.0307233702749413	0.0125061990890926	0.048595877807919	0.0134343000786784	0.00544662585969194	0.0177179365817427	-0.0174941502304659	-0.0368544237992685	0.00124826756488358
218.386731340774	0.0303505097524887	0.0110233071973043	0.0460783307499525	0.0134343000786784	0.00544662585969194	0.0177179365817427	-0.0170088836341642	-0.0368544237992685	0.00107284575010878
218.486825998512	0.0299635650649109	0.0110233071973043	0.0450606184165734	0.0134343000786784	0.00544662585969194	0.0177179365817427	-0.0166588344318262	-0.0342918270683123	0.00354662741052246
218.58692065625	0.0297019388809216	0.0114920040582331	0.0449710710615362	0.0134417094707078	0.00544662585969194	0.0177179365817427	-0.0163692753358744	-0.033908081869843	0.00354662741052246
218.687015313988	0.0286346340960098	0.0124582956344358	0.0452119516745414	0.0134417094707078	0.00544662585969194	0.0177179365817427	-0.0154205622150178	-0.0350282386264513	0.00201822021510639
218.787109971726	0.0270628000834634	0.0119380435003388	0.0448217894565124	0.0134417094707078	0.00544662585969194	0.0177179365817427	-0.0145842136456138	-0.0317035290553385	0.00477992818239273
218.887204629464	0.0256955835337518	0.0119380435003388	0.0448217894565124	0.0134417094707078	0.00544662585969194	0.0177179365817427	-0.014225059124705	-0.0317035290553385	0.00424316056303319
218.987299287202	0.0224613996617567	0.0120038475597476	0.0449710710615362	0.0134417094707078	0.00544662585969194	0.0177179365817427	-0.0127217746087106	-0.0293377231420352	0.00424316056303319
219.087393944941	0.0223867533473502	0.0120038475597476	0.0449710710615362	0.0134417094707078	0.00544662585969194	0.0177179365817427	-0.0126409408042612	-0.0293377231420352	0.00424316056303319
219.187488602679	0.0206671459363374	0.0108151220679475	0.0375907222104995	0.0134417094707078	0.00544662585969194	0.0177179365817427	-0.0102445242754725	-0.0262143171606576	0.00451798066801237
219.287583260417	0.0197554655017693	0.0114068115514166	0.0352935005743646	0.0134417094707078	0.00544662585969194	0.0177179365817427	-0.00892925895876962	-0.0236365356729884	0.00436690906707719
219.387677918155	0.0194544521310263	0.0114068115514166	0.035177148464201	0.0134417094707078	0.00544662585969194	0.0177179365817427	-0.00874819524718889	-0.0236365356729884	0.00451798066801237
219.487772575893	0.0192996519918447	0.0110233071973043	0.0347111212456315	0.0134417094707078	0.00544662585969194	0.0177179365817427	-0.00865167189323662	-0.0236365356729884	0.00451798066801237
219.587867233631	0.0191353191854949	0.0112702851888879	0.0347111212456315	0.0134417094707078	0.00544662585969194	0.0177179365817427	-0.00850991019569236	-0.0236365356729884	0.00458077760607361
219.687961891369	0.0189291801884111	0.0112702851888879	0.0347111212456315	0.0134417094707078	0.00544662585969194	0.0177179365817427	-0.00838074250179889	-0.0237400682776841	0.00458077760607361
219.788056549107	0.0186817326726879	0.0114068115514166	0.0352030810979963	0.0134508260276604	0.00544662585969194	0.0177179365817427	-0.00823389757251024	-0.023541107614457	0.0050395172197395
219.888151206845	0.0177880232896589	0.0107664428708991	0.0347111212456315	0.0134508260276604	0.00544662585969194	0.0177179365817427	-0.00768732577112297	-0.0231472239398455	0.00522777014495173
219.988245864583	0.0171589179499476	0.0107664428708991	0.035177148464201	0.0134508260276604	0.00544662585969194	0.0177179365817427	-0.00728385083295316	-0.0231472239398455	0.00526642201753517
220.088340522321	0.0164757908284197	0.0107664428708991	0.0352895052562063	0.0134565488928473	0.00542092616438703	0.0177179365817427	-0.00686401608076174	-0.0215525238872506	0.00672182210750998
220.18843518006	0.0162447408503371	0.00983353363033625	0.0347111212456315	0.0134833331078679	0.00538170414160567	0.0177179365817427	-0.00659672018958179	-0.0215525238872506	0.00672182210750998
220.288529837798	0.01586280955931	0.00983353363033625	0.0346317823799062	0.0135084173271613	0.00538170414160567	0.0177745306064675	-0.00604081804845296	-0.0209066491799826	0.00685728978927119
220.388624495536	0.015661642410464	0.0093126577270911	0.0342410934378409	0.0135138465636788	0.00531844396597585	0.0177179365817427	-0.00568594537285661	-0.0197269232525441	0.00743429010624791
220.488719153274	0.0154971898709481	0.00965626760913482	0.0347111212456315	0.013517315280655	0.00544662585969194	0.0178877615865408	-0.00534209874704535	-0.0196790592792193	0.00717092795793776
220.588813811012	0.0152531584657946	0.0093126577270911	0.034194711119093	0.0135539058057778	0.00542092616438703	0.0179177527435785	-0.00499960290527279	-0.0191823505155348	0.00717092795793776
220.68890846875	0.0150036760003273	0.00834822761797847	0.0327277687534912	0.0135614531578479	0.00538170414160567	0.0179177527435785	-0.00451453950806047	-0.0192054193622982	0.00685728978927119
220.789003126488	0.0149687297971353	0.00834822761797847	0.0327096528679939	0.0135688830530913	0.00531844396597585	0.0178877615865408	-0.00440908814789317	-0.0192054193622982	0.00685728978927119
220.889097784226	0.0149258617522031	0.00815238986251482	0.0324326310040358	0.0135688830530913	0.00531844396597585	0.0178877615865408	-0.004290066170644	-0.0183211000157085	0.00773707681847679
220.989192441964	0.0148876811810237	0.00831485370999785	0.0324326310040358	0.0135936904642184	0.00531844396597585	0.0179177527435785	-0.00421529802762252	-0.0173716450526558	0.00845332778410695
221.089287099702	0.0147921408590595	0.00831485370999785	0.0322104650004461	0.0136232257446118	0.00542092616438703	0.0181350298055783	-0.0039796565396958	-0.0170911560430769	0.00845332778410695
221.189381757441	0.0146683573919274	0.00730438353576737	0.0303542691149114	0.013683664407421	0.00542092616438703	0.0181350298055783	-0.00361473630757832	-0.0163809746148922	0.00845332778410695
221.289476415179	0.0145947143478803	0.00716185470333708	0.0263284998325237	0.013693825790103	0.00538170414160567	0.0181350298055783	-0.00338516986673159	-0.0158956503714078	0.00845332778410695
221.389571072917	0.0144869274895996	0.00730438353576737	0.024331705611987	0.01370030782027	0.00544662585969194	0.0182336748722488	-0.00321069794600675	-0.0147443217544507	0.00887627190037567
221.489665730655	0.0143258427614026	0.00827469579986139	0.0241903010471587	0.0137147045574904	0.00542092616438703	0.0182336748722488	-0.00289610968380283	-0.0140184706661098	0.00845332778410695
221.589760388393	0.0142240493423734	0.00827469579986139	0.0236065330231639	0.0137630553423399	0.00542092616438703	0.0182644693785204	-0.00252832384550013	-0.0140184706661098	0.00773707681847679
221.689855046131	0.0141671714620018	0.00831443559872826	0.023175351016886	0.013814742136136	0.00544662585969194	0.0185903340466012	-0.00212114030437136	-0.0137786539062707	0.00765823515506458
221.789949703869	0.0141671714620018	0.00831443559872826	0.023175351016886	0.0140261312932347	0.0047750583531892	0.0186351249777548	-0.00181254506235045	-0.0130891635292123	0.00845332778410695
221.890044361607	0.0141671714620018	0.00831443559872826	0.023175351016886	0.0141581972071118	0.00468069206563089	0.0190323517930685	-0.00169984954597898	-0.0130891635292123	0.0084328323860752
221.990139019345	0.0141671714620018	0.00831443559872826	0.023175351016886	0.0143623060658429	0.00515266415446512	0.0204250550857938	-0.00130020124749722	-0.0132811122529774	0.00845332778410695
222.090233677083	0.0141671714620018	0.00831443559872826	0.023175351016886	0.0144646653266898	0.00525021102955241	0.0210144134562235	-0.0011067584687962	-0.0133020329317389	0.00845332778410695
222.190328334821	0.0141671714620018	0.00831443559872826	0.023175351016886	0.0145615872626434	0.00542092616438703	0.0212925926054688	-0.000932597932953925	-0.0131642537079067	0.00845332778410695
222.29042299256	0.0141671714620018	0.00831443559872826	0.023175351016886	0.0146585877685338	0.00609356955818703	0.0220134115753836	-0.000740357363834074	-0.0131642537079067	0.00845332778410695
222.390517650298	0.0141671714620018	0.00831443559872826	0.023175351016886	0.0147649862410154	0.00716154843632585	0.0230005062219303	-0.000500808159721623	-0.0126806647794337	0.00893178847854965
222.490612308036	0.0141671714620018	0.00831443559872826	0.023175351016886	0.0148780992548423	0.00737708445541415	0.0230005062219303	-0.00029434679511109	-0.0125044443194759	0.00921430895305043
222.590706965774	0.0141621490306322	0.00823103046792944	0.0230465416452472	0.0149979047061545	0.00764136875842076	0.0229257502134393	1.85354360605042e-05	-0.0117879993991013	0.00933206222323862
222.690801623512	0.0141329184868003	0.00823103046792944	0.023175351016886	0.0150778796041844	0.00779606695757426	0.0230289410690979	0.000185352868181588	-0.0113565882133414	0.00933206222323862
222.79089628125	0.014068050412956	0.00823103046792944	0.023175351016886	0.0151863984308931	0.00780845938389362	0.0229257502134393	0.000580899444710606	-0.0103404949487177	0.0109883240984553
222.890990938988	0.0139845356972153	0.00831443559872826	0.0236065330231639	0.0152359544460803	0.00780845938389362	0.0230289410690979	0.000881438514440233	-0.0105573348666964	0.0112333062854697
222.991085596726	0.0139311097344304	0.00714708095896576	0.0223937257828123	0.0153104556090102	0.00808551389449375	0.0232058606182687	0.00106633535160354	-0.0109406722843657	0.0109883240984553
223.091180254464	0.0138807783958253	0.00730438353576737	0.0227784747221227	0.0153930792627215	0.00883853139648678	0.0239115153146231	0.00134603193044252	-0.0110074644859421	0.011316658548981
223.191274912202	0.0138428569604816	0.00730438353576737	0.0227784747221227	0.0154286163422115	0.00883853139648678	0.0236902557516508	0.00158535148136861	-0.0112030195455111	0.011462511920998
223.291369569941	0.0137257351593299	0.00714708095896576	0.0227784747221227	0.0154570422452068	0.00893985363045973	0.0236902557516508	0.00181213291800268	-0.0112030195455111	0.0119872663439137
223.391464227679	0.0136840325843279	0.00669125199955708	0.0224459411194035	0.0154892992978172	0.00931099214676334	0.0236902557516508	0.00199435365759377	-0.0113565882133414	0.0119872663439137
223.491558885417	0.0136257260252441	0.00646399900377193	0.022216955741259	0.0155223049367846	0.00959365806786315	0.0236902557516508	0.00220387402375493	-0.0113565882133414	0.0119872663439137
223.591653543155	0.0135541326034664	0.00653942716896931	0.0221961346177994	0.0155534875147812	0.00974992963304417	0.0236740637472703	0.0024754079139127	-0.0109406722843657	0.0124780419234878
223.691748200893	0.0134576352750736	0.00653942716896931	0.022216955741259	0.0155711943613005	0.00974992963304417	0.0236740637472703	0.00269864030477141	-0.0111297429837087	0.0119872663439137
223.791842858631	0.0134576352750736	0.00653942716896931	0.022216955741259	0.0156760773824491	0.00974992963304417	0.0242386081536727	0.00285697630508242	-0.0109406722843657	0.0119872663439137
223.891937516369	0.0134576352750736	0.00653942716896931	0.022216955741259	0.0157424088837972	0.00975575555841143	0.0244178114943203	0.00295724752940142	-0.0101636242305106	0.0129454885740036
223.992032174107	0.0134459296814617	0.00653942716896931	0.022216955741259	0.015772760169444	0.00974992963304417	0.0245156982307992	0.00306408647151814	-0.0100688504861652	0.012857159753698
224.092126831845	0.0134328137442	0.00645363095772381	0.0221961346177994	0.0158967453260628	0.00974992963304417	0.0247113330649336	0.00319583220794496	-0.0101636242305106	0.0124780419234878
224.192221489583	0.0134328137442	0.00645363095772381	0.0221961346177994	0.0159905895360892	0.00959365806786315	0.0249229976133432	0.00327233267545117	-0.00932967640949135	0.0130945318580298
224.292316147321	0.0134312590466164	0.00645363095772381	0.0221961346177994	0.0160236170089649	0.00974992963304417	0.0251918798890792	0.00337628295542884	-0.00936192777881834	0.012857159753698
224.39241080506	0.0134194404394805	0.00645363095772381	0.0221961346177994	0.0161176389889568	0.00974992963304417	0.025385784228359	0.00356837867535152	-0.0063221239317605	0.0149356541608376
224.492505462798	0.0134063352512733	0.00645363095772381	0.022216955741259	0.0161538881541305	0.00999242998849521	0.0256351268548691	0.00369910090982864	-0.00701399662748364	0.0137352621845543
224.592600120536	0.0133972476467565	0.00645363095772381	0.022216955741259	0.0161979258600135	0.00987990876674604	0.0256351268548691	0.0038131364873546	-0.00443693316701719	0.0149356541608376
224.692694778274	0.0132489703569894	0.00490482965549809	0.0220010663505204	0.0163130410773764	0.0105899675339743	0.0265866918018593	0.00446126710029141	-0.00568639488429015	0.0151144839098117
224.792789436012	0.0130367537484017	0.000982179467836728	0.0185906860635678	0.0163903822313637	0.0106608075855053	0.0266284941981797	0.00525597942464775	-0.00443693316701719	0.0214467998669174
224.89288409375	0.0126975628982035	0.00192507124846761	0.0179930385893628	0.0164768712022765	0.0107276354407821	0.0266284941981797	0.00603074683186177	-0.00297595638070938	0.0231778768631293
224.992978751488	0.0126975628982035	0.00192507124846761	0.0179930385893628	0.0166146689671339	0.0106608075855053	0.0266284941981797	0.00619122920197757	-0.00297595638070938	0.0231778768631293
225.093073409226	0.0126975628982035	0.00192507124846761	0.0179930385893628	0.0167649381587505	0.0109479021996886	0.0266284941981797	0.00635717837248832	-0.00289347664995581	0.0231778768631293
225.193168066964	0.0126975628982035	0.00192507124846761	0.0179930385893628	0.016841032943398	0.0116571829662244	0.0274034735450802	0.00647556067070627	-0.00274043695785289	0.0231685133490362
225.293262724702	0.0126975628982035	0.00192507124846761	0.0179930385893628	0.0169953377260903	0.0123043085800789	0.0275002496602609	0.00659639932524866	-0.0026400896086202	0.0231778768631293
225.393357382441	0.0126975628982035	0.00192507124846761	0.0179930385893628	0.0171246855688934	0.012450150091621	0.0273868709336232	0.00675039263986591	-0.00274043695785289	0.0231778768631293
225.493452040179	0.0126975628982035	0.00192507124846761	0.0179930385893628	0.0172453561141146	0.0123043085800789	0.0271295710351306	0.00686338218311465	-0.00289347664995581	0.0231778768631293
225.593546697917	0.0126832668797976	0.00192507124846761	0.0179930385893628	0.0173159624070499	0.012450150091621	0.0271295710351306	0.00695021240090817	-0.00289347664995581	0.0231778768631293
225.693641355655	0.0126832668797976	0.00192507124846761	0.0179930385893628	0.0173526840714492	0.0128553622476893	0.0275199095634901	0.00701508164128841	-0.0026400896086202	0.0231778768631293
225.793736013393	0.0126832668797976	0.00192507124846761	0.0179930385893628	0.0173526840714492	0.0128553622476893	0.0275199095634901	0.00701508164128841	-0.0026400896086202	0.0231778768631293
225.893830671131	0.0133899038602519	0.00441454612628896	0.0897439072653293	0.0173526840714492	0.0128553622476893	0.0275199095634901	-0.00234828648667941	-0.0652134657964107	0.0178220367045657
225.993925328869	0.0133899038602519	0.00441454612628896	0.0897439072653293	0.0173526840714492	0.0128553622476893	0.0275199095634901	-0.00234828648667941	-0.0652134657964107	0.0178220367045657
226.094019986607	0.0133899038602519	0.00441454612628896	0.0897439072653293	0.0173526840714492	0.0128553622476893	0.0275199095634901	-0.00234828648667941	-0.0652134657964107	0.0178220367045657
226.194114644345	0.0133899038602519	0.00441454612628896	0.0897439072653293	0.0173526840714492	0.0123043085800789	0.026893394340457	-0.00236919379859786	-0.0652134657964107	0.0175598721260783
226.294209302083	0.014009510563641	0.00441454612628896	0.0897439072653293	0.0173526840714492	0.0123043085800789	0.026893394340457	-0.00865096106893086	-0.0648046828132749	0.0163337968848861
226.394303959821	0.014009510563641	0.00441454612628896	0.0897439072653293	0.0173526840714492	0.0123043085800789	0.026893394340457	-0.00865096106893086	-0.0648046828132749	0.0163337968848861
226.49439861756	0.014009510563641	0.00441454612628896	0.0897439072653293	0.0173526840714492	0.0123043085800789	0.026893394340457	-0.00865096106893086	-0.0648046828132749	0.0163337968848861
226.594493275298	0.0716338189704133	0.0124357470099189	0.117299952702035	0.0173526840714492	0.0123043085800789	0.026893394340457	-0.0487786900538619	-0.0957128899873683	0.0110886477511856
226.694587933036	0.0836413485076729	0.0619906890003051	0.121387628469133	0.0174643695123117	0.0129319799040231	0.0275503062695439	-0.0676675551548933	-0.104134001852974	-0.0416168666857046
226.794682590774	0.0836413485076729	0.0619906890003051	0.121387628469133	0.0175700428042836	0.0128553622476893	0.0275199095634901	-0.0675855928915789	-0.104134001852974	-0.0416168666857046
226.894777248512	0.0836413485076729	0.0619906890003051	0.121387628469133	0.0177215671578452	0.0127558592666117	0.0275503062695439	-0.0674387918964741	-0.104134001852974	-0.0416168666857046
226.99487190625	0.0836413485076729	0.0619906890003051	0.121387628469133	0.0178819057623642	0.0127558592666117	0.0276101394626075	-0.0673373600662618	-0.104134001852974	-0.0416168666857046
227.094966563988	0.0836413485076729	0.0619906890003051	0.121387628469133	0.0179675259336989	0.012689139855261	0.0276101394626075	-0.0672480187190908	-0.10436332518801	-0.0416869362789724
227.195061221726	0.0836413485076729	0.0619906890003051	0.121387628469133	0.0181072699762577	0.012689139855261	0.0275776367988414	-0.0671144174719216	-0.10436332518801	-0.0416869362789724
227.295155879464	0.0836413485076729	0.0619906890003051	0.121387628469133	0.0182023646318968	0.0130582479094155	0.0280944339428849	-0.0670443684538522	-0.10436332518801	-0.0416168666857046
227.395250537202	0.0836413485076729	0.0619906890003051	0.121387628469133	0.0182672096692697	0.0132076089742298	0.028360940380467	-0.0669489250132018	-0.10436332518801	-0.0416168666857046
227.495345194941	0.0836413485076729	0.0619906890003051	0.121328503441892	0.0184294163619223	0.0132076089742298	0.028360940380467	-0.0668967726184629	-0.10436332518801	-0.0416869362789724
227.595439852679	0.076395943109617	0.04162277648328	0.111390366582702	0.0187570863514421	0.0130582479094155	0.0280944339428849	-0.059055296489868	-0.0968455430110245	-0.0192771459500128
227.695534510417	0.0716338189704133	0.0419378700550257	0.0987727558957543	0.018787073833985	0.0131406903794847	0.028360940380467	-0.0520848112127428	-0.0779562830916537	-0.0239035992352894
227.795629168155	0.0706716584348438	0.0418437253249299	0.0994335741544114	0.0188018336422973	0.0131096395866296	0.028360940380467	-0.0506491408360795	-0.0781153301331157	-0.0223922216227927
227.895723825893	0.0704569971529986	0.04162277648328	0.100093407529291	0.0188018336422973	0.0131096395866296	0.028360940380467	-0.0501658942276126	-0.0781153301331157	-0.0212587797664704
227.995818483631	0.0655666416093573	0.0333335383262423	0.0936803924141505	0.0188018336422973	0.0131096395866296	0.028360940380467	-0.0423093621480318	-0.070468112552737	-0.0102260651415937
228.095913141369	0.0631061049338373	0.0334611302317838	0.0907850300741639	0.0188018336422973	0.013085746539501	0.028360940380467	-0.0399687443107696	-0.0688451894128801	-0.0101341037386719
228.196007799107	0.0625704195092059	0.0328825446034021	0.0897439072653293	0.0188018336422973	0.0130661871077835	0.028360940380467	-0.0395765300924576	-0.0688451894128801	-0.0101341037386719
228.296102456845	0.0619405512189908	0.0314010488650859	0.0860642897391694	0.01881847100645	0.0130582479094155	0.028360940380467	-0.0388875263780112	-0.0682327784735256	-0.00999599833981223
228.396197114583	0.0605138535664708	0.0314010488650859	0.0850312609307432	0.01881847100645	0.0130582479094155	0.028360940380467	-0.0385804793341641	-0.0682327784735256	-0.0103696035228815
228.496291772321	0.0590745701551642	0.0314010488650859	0.0839086537309661	0.0188352644567442	0.0130582479094155	0.0284738699805112	-0.0382375511529838	-0.0669503962764981	-0.00975516691152087
228.59638643006	0.0507421398918947	0.0339522048891226	0.0787647974642319	0.0188352644567442	0.0130582479094155	0.0284738699805112	-0.0357954941306843	-0.0636489416397074	-0.00975516691152087
228.696481087798	0.0506512685585033	0.0336165032721141	0.0786641909334459	0.0188880764063348	0.0127846296659932	0.0284907529038164	-0.0355801376252924	-0.0643741177404127	-0.0101341037386719
228.796575745536	0.0499276261630284	0.0333335383262423	0.0796892376495692	0.0189696393208772	0.0123448706246134	0.0284907529038164	-0.034803249468493	-0.0620581884992757	-0.00711165779982207
228.896670403274	0.0493198325783052	0.0323793908311097	0.0796892376495692	0.0189977227813016	0.012703443490965	0.0290508289657111	-0.0341805941338638	-0.0620581884992757	-0.00711165779982207
228.996765061012	0.0456520001229936	0.0274815002172556	0.0746796680071346	0.0190394766049717	0.012703443490965	0.0297886573659695	-0.0286781650331529	-0.0569791981767487	-0.00805283768343869
229.09685971875	0.0453786926162384	0.027028164078671	0.0746796680071346	0.0190811525229503	0.012450150091621	0.0305599335525025	-0.0280716632831245	-0.0569791981767487	-0.00807003938238376
229.196954376488	0.0452506398556919	0.027028164078671	0.0746796680071346	0.0191574104172906	0.012703443490965	0.033036285084575	-0.0276364320909105	-0.0569791981767487	-0.00807003938238376
229.297049034226	0.0448120744120284	0.0268819174105623	0.0746796680071346	0.0192594114530172	0.0123448706246134	0.0331930683638013	-0.0268643748937708	-0.0569625551527463	-0.00832718798052236
229.397143691964	0.0445238380515353	0.0259710694676944	0.0740200818519837	0.0206060832077869	0.0130661871077835	0.0362784709960896	-0.0252194801664626	-0.0555567438462659	-0.00645201220235442
229.497238349702	0.0440838903192251	0.0259710694676944	0.0740637487512137	0.0212966584901069	0.0130582479094155	0.0366140445886302	-0.0239873365947632	-0.0555567438462659	-0.00645201220235442
229.597333007441	0.0436455647831254	0.0260635208141615	0.0740637487512137	0.0219079832707616	0.013574081134476	0.0373082441653309	-0.0227233572359854	-0.053115208511601	-0.00486568107779108
229.697427665179	0.0428806799038853	0.0259251890720221	0.0740637487512137	0.0220383485399458	0.0134315446998564	0.0373082441653309	-0.0216775910467868	-0.0567730449747178	-0.00486568107779108
229.797522322917	0.042663475882922	0.0259251890720221	0.0740200818519837	0.0223930106235904	0.0137656130370547	0.0378438129463173	-0.0210451051314232	-0.0584420177653136	-0.00404185193688936
229.897616980655	0.041885378244707	0.0237209026656937	0.0717196622933883	0.0235705380431325	0.0142631820569078	0.0392304843402388	-0.0189328382593618	-0.053115208511601	0.0103153073589941
229.997711638393	0.041151357598166	0.024402009732872	0.0717196622933883	0.0238206611028619	0.0142631820569078	0.0393275187571165	-0.0177748172354856	-0.053115208511601	0.0100273635891629
230.097806296131	0.0406219889921841	0.0235601960707559	0.0710702752349255	0.0240945211194461	0.0142631820569078	0.0393342888484661	-0.0168235445101	-0.0529732263311763	0.00969488311622986
230.197900953869	0.040084454609316	0.0235601960707559	0.0704417426139653	0.0240945211194461	0.0142631820569078	0.0393342888484661	-0.0159376508666936	-0.0416869362789724	0.0163727604713995
230.297995611607	0.0393848143355671	0.0216651571988111	0.0660323225045379	0.0241193444547781	0.0142631820569078	0.0393342888484661	-0.014861178449701	-0.0354751090207588	0.0141685144864742
230.398090269345	0.0388289913997189	0.0201756534056508	0.0560901953926848	0.0241193444547781	0.0142631820569078	0.0393342888484661	-0.0140364162905949	-0.032571106437912	0.012742467977239
230.498184927083	0.0380817426282554	0.022500640259924	0.0534430744408168	0.0243696897345035	0.0142631820569078	0.0393825008044923	-0.012960323353748	-0.0295493259074439	0.012742467977239
230.598279584821	0.0374061744968468	0.0235601960707559	0.0525098979056395	0.0246016223186244	0.014168037113465	0.039415311537655	-0.0118397321253065	-0.0291807120528704	0.0103153073589941
230.69837424256	0.0378115778270151	0.0226193837843977	0.0534430744408168	0.0250155509092357	0.0133239390362959	0.039415311537655	-0.0117947405348576	-0.0293375894799337	0.0153205233934495
230.798468900298	0.0381725909806838	0.021314969266364	0.0586595839575677	0.0254691670798889	0.0138139782982352	0.0410802257876111	-0.0118129237156885	-0.0381780703365119	0.0170681699069394
230.898563558036	0.0372720776337572	0.0194428583940901	0.0591708179376609	0.0256673776391207	0.0130582479094155	0.0413812384341961	-0.0105988129441014	-0.0401653388095853	0.0170681699069394
230.998658215774	0.0360376490155521	0.0161103944438858	0.056290258659228	0.0263613106028237	0.0130582479094155	0.0481390079515102	-0.00841808112718543	-0.0343506434847638	0.0248837050626504
231.098752873512	0.0354328599681273	0.0150917383034498	0.0553551155190007	0.02749280639448	0.0132383898631943	0.0514196522414596	-0.00659219996497679	-0.0343506434847638	0.0226030513405113
231.19884753125	0.0345030939207301	0.0151576429420182	0.0553551155190007	0.027937994403085	0.0138139782982352	0.0522471732837648	-0.00529642662203684	-0.032909346050695	0.0234106455036276
231.298942188988	0.0343578297136237	0.0151576429420182	0.0553551155190007	0.0297563444145764	0.0136132997939608	0.0529841862361638	-0.00404100092145894	-0.0327928268802654	0.0226673555236111
231.399036846726	0.034146321330943	0.0151576429420182	0.0553551155190007	0.0322478732625819	0.014036230351177	0.0537700465438081	-0.00287624656618086	-0.0291807120528704	0.0234106455036276
231.499131504464	0.0340542025042188	0.0151576429420182	0.0553551155190007	0.0328902635603883	0.0138139782982352	0.0538875779176062	-0.00244579539378255	-0.0291807120528704	0.0234106455036276
231.599226162202	0.033827815581317	0.0150917383034498	0.0553551155190007	0.0336182411592321	0.01426596826972	0.0554537659682721	-0.00151635885499676	-0.0291807120528704	0.0226797391744877
231.699320819941	0.0367176316365379	0.0150917383034498	0.183368954033858	0.0345020842948108	0.01426596826972	0.056086189243421	-0.0302623513980878	-0.143653613338936	0.0226797391744877
231.799415477679	0.0375429402025958	0.0159569871617966	0.195720261473497	0.0346566508043474	0.0145586818139783	0.0571266007656981	-0.0448904262377414	-0.15815623384874	0.0250765152591586
231.899510135417	0.0375429402025958	0.0159569871617966	0.195720261473497	0.0347697579787021	0.01426596826972	0.0571266007656981	-0.0446439222829393	-0.158980970533619	0.0219977440756307
231.999604793155	0.0375429402025958	0.0159569871617966	0.195720261473497	0.0349487883311771	0.0140878579887113	0.0572789857414787	-0.0443900983903808	-0.15679989678414	0.0226030513405113
232.099699450893	0.0408293987413292	0.0150917383034498	0.200763394286311	0.0350797221774447	0.0140096568651758	0.0578420715084319	-0.061113795296146	-0.172444125694465	0.0219766252061491
232.199794108631	0.0408293987413292	0.0150917383034498	0.200763394286311	0.0375384134089068	0.0218637099234488	0.0666049048247611	-0.0563929625010907	-0.175849914729488	0.0344157038128946
232.299888766369	0.138856220689901	0.0161606046036331	0.200763394286311	0.0376896316320545	0.0218637099234488	0.0662126037482418	-0.0687374455560866	-0.172444125694465	0.0364463861447948
232.399983424107	0.138856220689901	0.0161606046036331	0.200763394286311	0.0378349313102413	0.0218637099234488	0.065347918601341	-0.0684892918428535	-0.170367687478821	0.0375158266056156
232.500078081845	0.139808293910184	0.0161900447102897	0.200763394286311	0.0382569524531771	0.0218637099234488	0.0642335394990339	-0.07904816124193	-0.169034332127171	0.0201016416327617
232.600172739583	0.152053645034027	0.0161900447102897	0.200763394286311	0.0387121888163907	0.0226423738280152	0.0638553728409309	-0.0912175380996322	-0.166362363525515	0.0127952799888357
232.700267397321	0.140453845308669	0.0827699243888307	0.200884466971596	0.0388364090537709	0.0226423738280152	0.0638553728409309	-0.100549932266135	-0.169034332127171	-0.0350668856657438
232.80036205506	0.140453845308669	0.0827699243888307	0.200884466971596	0.0394699492271477	0.0222565045342928	0.0638553728409309	-0.100066955148502	-0.169034332127171	-0.0347219342052747
232.900456712798	0.134732099732832	0.0829777365662578	0.200884466971596	0.0400752499948489	0.0222565045342928	0.0638553728409309	-0.0949311949940672	-0.169034332127171	-0.0337252924205898
233.000551370536	0.13334558644142	0.0794755371766344	0.196090156091456	0.0420835411979864	0.0234161675132288	0.065347918601341	-0.0922942413149242	-0.16898380756057	-0.0330290935365878
233.100646028274	0.127271921189331	0.0802556338302046	0.192824121305468	0.0457800974651377	0.0248655613660871	0.0665390313250217	-0.0835238030239869	-0.166362363525515	-0.0323411786424461
233.200740686012	0.123053280476239	0.0801364746824966	0.186472535776021	0.0498389367735825	0.0256351268548691	0.0679142392472751	-0.0756710543503758	-0.12845419792244	-0.0291053343514545
233.30083534375	0.120673778364543	0.0757540391460838	0.173070640385995	0.0507903020727573	0.0273080607375684	0.0684480884026831	-0.07290958572262	-0.124040470245651	-0.0270835024630875
233.400930001488	0.119744042702091	0.0780121902295397	0.170550300087205	0.0508720087305587	0.0297155656423891	0.0709024944554854	-0.0719238826400152	-0.119967185347056	-0.0254531772672253
233.501024659226	0.118477934942744	0.0801364746824966	0.164732527267055	0.0512228447907272	0.0313791875717191	0.0703647692261447	-0.0690660063194112	-0.118239476160978	-0.0279737400323873
233.601119316964	0.117156903927486	0.077871209037892	0.15808069942633	0.0512228447907272	0.0313791875717191	0.0703647692261447	-0.0670285377136262	-0.117338526334414	-0.0285356897568758
233.701213974702	0.116064350081908	0.0757540391460838	0.156541781088347	0.051687498523261	0.0313791875717191	0.0688588417143264	-0.0657841546903154	-0.113401988615839	-0.0237187371274668
233.801308632441	0.11173082570794	0.0721260778596406	0.155109089022051	0.052158906825697	0.0313791875717191	0.0712589865345064	-0.0630104013043721	-0.113401988615839	-0.0244278580115245
233.901403290179	0.104429185551902	0.0720265180836013	0.155550812138752	0.0528350548865392	0.0313791875717191	0.0753400204037488	-0.0589447044801699	-0.113401988615839	-0.0237187371274668
234.001497947917	0.100879234282791	0.0720265180836013	0.155550812138752	0.0537691151602575	0.0309562851058974	0.0809610978844727	-0.0558162200392511	-0.109679660232463	-0.0138096466862039
234.101592605655	0.0988279777027803	0.0718183179304189	0.155550812138752	0.0545776424738265	0.0297155656423891	0.0859674552642821	-0.0525299769829109	-0.109679660232463	-0.0138096466862039
234.201687263393	0.0964667638041525	0.0717706067798134	0.156541781088347	0.0550550803363153	0.0297240314631834	0.0890214300477992	-0.0493439044033352	-0.10546109259343	-0.00847324924100628
234.301781921131	0.0837961170877508	0.050287679019728	0.120599518300228	0.0569512702270073	0.0315940702324987	0.0928030866761296	-0.0258226157110868	-0.0648638552249823	0.0280086186554708
234.401876578869	0.082607217713831	0.050287679019728	0.116954156482973	0.0612688946800681	0.0370343727381989	0.0974655573135799	-0.0178648492779476	-0.0631631150244754	0.0281973516695296
234.501971236607	0.0815190921380096	0.0473182660231257	0.109482777630247	0.0627044301655084	0.0445959546025554	0.0994278977230381	-0.014544014051557	-0.0533046676388545	0.0357393918241528
234.602065894345	0.0794345911630113	0.0522589513282745	0.10249733141949	0.0629659339550546	0.0443721655840161	0.0974655573135799	-0.0114201645554745	-0.0494657163953422	0.030415773407601
234.702160552083	0.0786551781928083	0.0534863428751093	0.101681531114104	0.0632411286420689	0.0443721655840161	0.0996387618778919	-0.00992884629499206	-0.0476389554272798	0.0331721537231685
234.802255209821	0.0786551781928083	0.0534863428751093	0.101681531114104	0.0636896350445919	0.0444689716773092	0.102262469941322	-0.00930429699393447	-0.0494657163953422	0.034048705345788
234.90234986756	0.0785088536514216	0.0535719895235704	0.101681531114104	0.070695872733835	0.0443721655840161	0.14113773504078	-0.00100022029088344	-0.0468539932653128	0.0719385910422813
235.002444525298	0.0785088536514216	0.0535719895235704	0.101681531114104	0.0715528507879795	0.0443721655840161	0.14113773504078	-0.000479288025936094	-0.0468539932653128	0.0723354128751267
235.102539183036	0.0785088536514216	0.0535719895235704	0.101681531114104	0.0842555629120983	0.0444689716773092	0.147007410745013	0.0108501041072106	-0.0461071078225483	0.0727513981116012
235.202633840774	0.0785088536514216	0.0535719895235704	0.101681531114104	0.0855046075478925	0.0443721655840161	0.147438654292443	0.0123314418336003	-0.0441230784714604	0.0763342443357178
235.302728498512	0.0785088536514216	0.0535719895235704	0.101681531114104	0.0865638505184219	0.0455142271977815	0.14892798946398	0.0135991946171172	-0.0444469114596619	0.0765485541192768
235.40282315625	0.0785088536514216	0.0535719895235704	0.101681531114104	0.0877961043876691	0.0445959546025554	0.148295265010542	0.015894728081392	-0.0450648374033928	0.0764802104453083
235.502917813988	0.0785088536514216	0.0535719895235704	0.101681531114104	0.122532401759029	0.0439038369572397	0.14892798946398	0.0271892604311157	-0.0454878616593456	0.0780732546369263
235.603012471726	0.0785088536514216	0.0535719895235704	0.101681531114104	0.132453319350511	0.0530476587091371	0.154477600883279	0.0425013578053441	-0.0276966454603108	0.0830326130877591
235.703107129464	0.0794601925745245	0.050287679019728	0.101989561360503	0.136836697543131	0.0857552585675175	0.158547489181958	0.0523415536948613	0.0034306250681761	0.0800486426862256
235.803201787202	0.0801523810083946	0.044340935648034	0.105146809321009	0.140138259786584	0.115900755072065	0.17695582770691	0.0604513200080194	0.020730451059259	0.107551256503889
235.903296444941	0.0854141320190667	0.0662354532483942	0.125639516184179	0.140197377234304	0.116749622610231	0.177673755958282	0.0525197401693102	-0.0073728028317649	0.100648854784502
236.003391102679	0.0867198009065401	0.0665606322928345	0.127057122577248	0.140266211312402	0.115556143121884	0.17695582770691	0.051168090021056	-0.00793580712816057	0.101203674791036
236.103485760417	0.0872495027628786	0.0671148842233825	0.128287609931888	0.140433850980172	0.115556143121884	0.17695582770691	0.0509038983936769	-0.00793580712816057	0.101203674791036
236.203580418155	0.0875995443797043	0.0687113513956839	0.129686229438594	0.140534049024971	0.116749622610231	0.177673755958282	0.0508094737300203	-0.009007724808752	0.100648854784502
236.303675075893	0.0877145739463918	0.0687113513956839	0.129686229438594	0.140534049024971	0.116749622610231	0.177673755958282	0.0507401278134073	-0.009007724808752	0.100648854784502
236.403769733631	0.0878247287990978	0.0687113513956839	0.129686229438594	0.140606148700635	0.116749622610231	0.17695582770691	0.0507924962762996	-0.009007724808752	0.100648854784502
236.503864391369	0.0878247287990978	0.0687113513956839	0.12950813279165	0.140649388090663	0.116749622610231	0.17695582770691	0.0508972921809447	-0.009007724808752	0.100648854784502
236.603959049107	0.0878247287990978	0.0687113513956839	0.12950813279165	0.140649388090663	0.116749622610231	0.17695582770691	0.0508972921809447	-0.009007724808752	0.100648854784502
236.704053706845	0.0875548070465012	0.0687113513956839	0.12992841939749	0.139350350754599	0.0717081852377042	0.176405420202168	0.0444497099385468	-0.0226344560643461	0.104638677664003
236.804148364583	0.0871722156012697	0.0687113513956839	0.13163075678958	0.139350350754599	0.0717081852377042	0.176405420202168	0.0447797665134532	-0.0226344560643461	0.104638677664003
236.904243022321	0.0867356275265342	0.0687862211154742	0.132703240299522	0.136660323287884	0.0692608051764024	0.176806759476958	0.0376954234994742	-0.0312321828481709	0.100648854784502
237.00433768006	0.0862513335627652	0.068360134445306	0.133452988384355	0.136660323287884	0.0692608051764024	0.176806759476958	0.0380992500526744	-0.0289283963694008	0.102481449506284
237.104432337798	0.0823534244072888	0.0458647372779716	0.130113853462475	0.136660323287884	0.0692608051764024	0.176806759476958	0.0420323898948203	-0.0297608765871275	0.107551256503889
237.204526995536	0.0735840330119267	0.0448101961933761	0.0999146297916458	0.136340887639014	0.0490310688279446	0.18225907456325	0.0505853539533301	-0.0297608765871275	0.107551256503889
237.304621653274	0.0727265653120885	0.0448101961933761	0.0996563066728931	0.079038015252491	0.0397917343765891	0.17695582770691	0.0321507876423339	-0.0436969747360157	0.101507570783016
237.404716311012	0.072149391001656	0.0448217356726545	0.0991931789056572	0.0750494779815566	0.0396986358737505	0.17695582770691	0.0242788462796311	-0.0436969747360157	0.100310387811099
237.50481096875	0.0717551381095322	0.0448101961933761	0.0987279421972693	0.0716379175533751	0.0396986358737505	0.175459575074994	0.00971893331029141	-0.0436969747360157	0.0971468169289982
237.604905626488	0.0714616706432651	0.0448101961933761	0.0984280590345481	0.0689383868964373	0.0408551209274113	0.0816263281548422	-0.00335137917610444	-0.0421280700679873	0.0264748166397433
237.705000284226	0.0704563567340555	0.0430174771070258	0.0974881609120868	0.0689383868964373	0.0408551209274113	0.0816263281548422	-0.00244195873985071	-0.0437327085893813	0.0264748166397433
237.805094941964	0.0697572108867796	0.0430174771070258	0.0974881609120868	0.0689383868964373	0.0408551209274113	0.0816263281548422	-0.0017794408840758	-0.0432921421714362	0.0279743570722595
237.905189599702	0.0685574864328646	0.0413862479449905	0.0951845802734588	0.0689383868964373	0.0408551209274113	0.0816263281548422	-0.000916263820821771	-0.0417741518319891	0.0301474008901075
238.005284257441	0.066946620560118	0.0400458860190142	0.0933350067324939	0.0689383868964373	0.0408551209274113	0.0816263281548422	-0.000307246787560564	-0.0421280700679873	0.0307887788354975
238.105378915179	0.0657575151329298	0.040317985289815	0.0933350067324939	0.0689383868964373	0.0408551209274113	0.0816263281548422	9.6004974151949e-05	-0.0428268095219085	0.0307887788354975
238.205473572917	0.0604883152639998	0.0375996594223665	0.0878448841403267	0.0689383868964373	0.0408551209274113	0.0816263281548422	0.00086480619863537	-0.0417741518319891	0.0326674533999466
238.305568230655	0.0598191381960017	0.0382055520807035	0.087426245712682	0.0698681354667865	0.0404317317750762	0.0824770467702478	0.00230813313401035	-0.0379264258480308	0.0368843107037957
238.405662888393	0.0588269927676743	0.0389545786400066	0.087426245712682	0.0714021213957869	0.0418043340950265	0.0862731957552144	0.00431167021504403	-0.0366911379711803	0.0374771244404416
238.505757546131	0.0574022412547993	0.0409151054324101	0.087426245712682	0.0721522001485949	0.0420421459708556	0.0867574714090498	0.00680051925663057	-0.0366769513110352	0.0357779804650861
238.605852203869	0.0565124595912241	0.0409151054324101	0.0863625978659022	0.0741363449695306	0.0531871208677976	0.117125291032929	0.0138064825652599	-0.00911628087486335	0.0471242818472389
238.705946861607	0.0536763401606517	0.0354984451829534	0.0838751719449375	0.0745546238922303	0.0544506607793574	0.114604189678411	0.0177994614828573	-0.00911628087486335	0.0523259084754122
238.806041519345	0.0525723932725392	0.0325245351300368	0.081455595677897	0.0745546238922303	0.0544506607793574	0.114604189678411	0.0196521039541627	-0.00859843864830136	0.0566748121217132
238.906136177083	0.0520809391060051	0.0315051111923685	0.0800674861979246	0.0745546238922303	0.0544506607793574	0.114604189678411	0.0204852290002548	-0.0101110789818368	0.0588551284475652
239.006230834821	0.0518244765540191	0.0315051111923685	0.0802556338302046	0.0745546238922303	0.0544506607793574	0.114604189678411	0.0210434950207998	-0.0101110789818368	0.0609945193489936
239.10632549256	0.0514035476640691	0.0305019114576324	0.0784159357400008	0.0745546238922303	0.0544506607793574	0.114604189678411	0.0219395268417324	-0.00900192582403632	0.0622878212107874
239.206420150298	0.0510037710911081	0.0305019114576324	0.0781731878853731	0.0745546238922303	0.0544506607793574	0.114604189678411	0.0226308071003833	-0.00859843864830136	0.0628788755199387
239.306514808036	0.0509297703178711	0.0305356456573601	0.0778941271677678	0.0745546238922303	0.0544506607793574	0.114604189678411	0.02288986411465	-0.00859843864830136	0.0628788755199387
239.406609465774	0.0508992128478411	0.0305019114576324	0.077974116459821	0.0745546238922303	0.0544506607793574	0.114604189678411	0.0229898771813197	-0.00859843864830136	0.0628987241206056
239.506704123512	0.0509151516883821	0.0305356456573601	0.0778941271677678	0.0745546238922303	0.0544506607793574	0.114604189678411	0.0230276761122774	-0.00859843864830136	0.0628987241206056
239.60679878125	0.0509151516883821	0.0305356456573601	0.0778941271677678	0.0740696666594443	0.0510291912671101	0.093157483689349	0.0218586554166224	-0.00859843864830136	0.0601572565712847
239.706893438988	0.0510705746798846	0.0300676306069275	0.0788236778297245	0.0737100488871135	0.0544506607793574	0.0870441776069738	0.0197614012380787	-0.00859843864830136	0.0563405941264976
239.806988096726	0.0517928059212324	0.0238395086886328	0.0837875907187552	0.0744813409915372	0.0529663987562725	0.0933018858465828	0.0183697893372655	-0.0252826423347444	0.064585704914549
239.907082754464	0.0543558935810705	0.0254076420814784	0.114633916737484	0.0752375805991674	0.0531871208677976	0.106071740630093	0.01586346441178	-0.0476830766726683	0.064585704914549
240.007177412202	0.0662374017227672	0.0274856271298859	0.120512652754159	0.0759631026199565	0.0544506607793574	0.110034452284627	0.0136831456640864	-0.0533671180390957	0.0609945193489936
240.107272069941	0.0719697579883259	0.0305019114576324	0.123782042779579	0.0762509295243584	0.0529663987562725	0.110034452284627	0.0112900679100015	-0.052353358948291	0.0609945193489936
240.207366727679	0.0738041815478166	0.0305019114576324	0.123782042779579	0.0764230402212512	0.0569752060432339	0.113441197880767	0.00779050369566493	-0.0528164115589428	0.0608221358272476
240.307461385417	0.0770925241303894	0.0355457285318267	0.124758692762532	0.0766557545178319	0.0626315663319478	0.116647794844496	0.00204610520431423	-0.0528164115589428	0.0582602423463034
240.407556043155	0.0780673611504127	0.0347962455643821	0.124782941798409	0.0768148958328342	0.0626315663319478	0.114418772369133	-8.6582580077535e-05	-0.0528164115589428	0.0561731942683894
240.507650700893	0.0789670022106387	0.0489194388069839	0.131180251415228	0.0771490148127712	0.0639040190075986	0.113441197880767	-0.00249558535314155	-0.0563574227579482	0.0457257555925729
240.607745358631	0.0796390194208254	0.0661590181539715	0.123957793693765	0.077520815009195	0.0641778295570874	0.110999219143663	-0.00468562262811719	-0.0555389632533339	0.0321679770639378
240.707840016369	0.0798947315773465	0.0682641364382661	0.123782042779579	0.0775460805618552	0.0641778295570874	0.110034452284627	-0.00501768714648194	-0.0533671180390957	0.0321679770639378
240.807934674107	0.0797401494585853	0.0682549242838043	0.12387281225003	0.0775460805618552	0.0641778295570874	0.110034452284627	-0.0048485735975784	-0.0533671180390957	0.0321679770639378
240.908029331845	0.0796441157646482	0.0682549242838043	0.12387281225003	0.0775460805618552	0.0641778295570874	0.110034452284627	-0.0047634436874416	-0.0533671180390957	0.0321679770639378
241.008123989583	0.079473101221336	0.0682549242838043	0.12387281225003	0.0775460805618552	0.0641778295570874	0.110034452284627	-0.00418457874738404	-0.0528164115589428	0.0321679770639378
241.108218647321	0.0791921028622747	0.0682549242838043	0.123782042779579	0.0753969414210537	0.0279190433852693	0.0952467372897655	-0.0120035379128791	-0.0563629939124196	0.0138914781005684
241.20831330506	0.0787430560152259	0.0664638982612016	0.121172436050436	0.0753851193461511	0.0279190433852693	0.0952467372897655	-0.0107733994200104	-0.0563629939124196	0.0151792532491251
241.308407962798	0.0781725637921819	0.0660716313209042	0.119469615936055	0.0753851193461511	0.0279190433852693	0.0952467372897655	-0.00927518720384031	-0.0560979843862884	0.0171827522096617
241.408502620536	0.0778204383610183	0.0654364239756505	0.116149318303003	0.0753851193461511	0.0279190433852693	0.0952467372897655	-0.00779370465496535	-0.0555757724861944	0.0191092897843553
241.508597278274	0.0771220553635696	0.0640733510545628	0.108420864434201	0.0753851193461511	0.0279190433852693	0.0952467372897655	-0.00605850644908151	-0.053591549453935	0.0214521523120119
241.608691936012	0.0759641179978594	0.0655752686324656	0.0863141423526621	0.0753851193461511	0.0279190433852693	0.0952467372897655	-0.00347011463147253	-0.0539306200006189	0.0214521523120119
241.70878659375	0.0758246315782767	0.0658771828045642	0.086075872498479	0.0753851193461511	0.0279190433852693	0.0952467372897655	-0.00308019060581602	-0.053907033817418	0.0214521523120119
241.808881251488	0.0758246315782767	0.0658771828045642	0.086075872498479	0.0753851193461511	0.0279190433852693	0.0952467372897655	-0.00308019060581602	-0.053907033817418	0.0214521523120119
241.908975909226	0.0758246315782767	0.0658771828045642	0.086075872498479	0.0753851193461511	0.0279190433852693	0.0952467372897655	-0.00308019060581602	-0.053907033817418	0.0214521523120119
242.009070566964	0.0758246315782767	0.0658771828045642	0.086075872498479	0.0753969414210537	0.0283585195116116	0.0958896916430345	-0.00303601915013866	-0.0539306200006189	0.0214521523120119
242.109165224702	0.0758246315782767	0.0658771828045642	0.086075872498479	0.0754109923707512	0.0281649624543092	0.0958346845705162	-0.0030020977482533	-0.0541875377907737	0.0214521523120119
242.209259882441	0.0758246315782767	0.0658771828045642	0.086075872498479	0.0754417045398919	0.0281649624543092	0.0958346845705162	-0.00295602921820015	-0.0541875377907737	0.0214521523120119
242.309354540179	0.0758246315782767	0.0658771828045642	0.086075872498479	0.0754531739646005	0.0281649624543092	0.0958896916430345	-0.00286375794140063	-0.0543390555869329	0.0214521523120119
242.409449197917	0.0758246315782767	0.0658771828045642	0.086075872498479	0.0754531739646005	0.0281649624543092	0.0958896916430345	-0.00286375794140063	-0.0543390555869329	0.0214521523120119
242.509543855655	0.0758246315782767	0.0658771828045642	0.086075872498479	0.0777284832797087	0.0655739470289998	0.101365488253676	0.00441565998184487	-0.0132541618868236	0.0250861571349039
242.609638513393	0.0758246315782767	0.0658771828045642	0.086075872498479	0.0777610092931467	0.0655739470289998	0.101365488253676	0.00444554135742461	-0.0132541618868236	0.0250861571349039
242.709733171131	0.0758246315782767	0.0658771828045642	0.086075872498479	0.0777610092931467	0.0655739470289998	0.101365488253676	0.00444554135742461	-0.0132541618868236	0.0250861571349039
242.809827828869	0.0758246315782767	0.0658771828045642	0.086075872498479	0.0783530958613904	0.0643979250057065	0.162430931978242	0.0117058939241258	-0.0152604699261705	0.0897126323830418
242.909922486607	0.0758246315782767	0.0658771828045642	0.086075872498479	0.0836148303291397	0.0643979250057065	0.182910575347168	0.0243056187948802	-0.0159095682489194	0.11088460644022
243.010017144345	0.0758246315782767	0.0658771828045642	0.086075872498479	0.0844617013244037	0.0643979250057065	0.182910575347168	0.0254036351494836	-0.0159095682489194	0.11088460644022
243.110111802083	0.0758246315782767	0.0658771828045642	0.086075872498479	0.091111171953366	0.0677235864719151	0.183788864553509	0.035566223163789	-0.0109695093182912	0.114347042376399
243.210206459821	0.0758246315782767	0.0658771828045642	0.086075872498479	0.0919412084003314	0.0677235864719151	0.183788864553509	0.0368998992352071	-0.0109695093182912	0.114347042376399
243.31030111756	0.0758246315782767	0.0658771828045642	0.086075872498479	0.0920336909941469	0.0677235864719151	0.183788864553509	0.0371709077332852	-0.0109695093182912	0.114347042376399
243.410395775298	0.0758246315782767	0.0658771828045642	0.086075872498479	0.106906546479891	0.0690908504720127	0.185025679760985	0.0495065966167782	-0.0084051932701763	0.114366434932703
243.510490433036	0.0758246315782767	0.0658771828045642	0.086075872498479	0.158719695671818	0.070552001897514	0.18983669459986	0.0593995805686105	-0.00871857121669802	0.115074207151473
243.610585090774	0.0758246315782767	0.0658771828045642	0.086075872498479	0.166361312253519	0.14187712102012	0.190631623271309	0.0901579014118245	0.0682644425566952	0.124162006982923
243.710679748512	0.0757823010460671	0.0654364239756505	0.0859185251906996	0.166361312253519	0.142996538007432	0.190621312941425	0.0907815196275772	0.0666889365811571	0.12118173078965
243.81077440625	0.0755956472476675	0.0654364239756505	0.086075872498479	0.166361312253519	0.142996538007432	0.190621312941425	0.0909723965832385	0.0666889365811571	0.12118173078965
243.910869063988	0.0754475136167536	0.0654364239756505	0.0868458347872467	0.166361312253519	0.142996538007432	0.190621312941425	0.0913186575583104	0.0667620545425385	0.120898747917475
244.010963721726	0.0753602587217369	0.0654364239756505	0.0876036718441842	0.166361312253519	0.142996538007432	0.190621312941425	0.0915491533316015	0.0666889365811571	0.119187584095779
244.111058379464	0.075351830389469	0.0654364239756505	0.0876429827372729	0.166361312253519	0.142996538007432	0.190621312941425	0.0915845487206536	0.0666889365811571	0.119187584095779
244.211153037202	0.0753398886342218	0.0654364239756505	0.0876429827372729	0.166361312253519	0.142996538007432	0.190621312941425	0.0916242006643551	0.0666889365811571	0.119050880095933
244.311247694941	0.075327421692282	0.0655752686324656	0.0880037567027178	0.166361312253519	0.142996538007432	0.190621312941425	0.0916401381828318	0.0666889365811571	0.119050880095933
244.411342352679	0.075327421692282	0.0655752686324656	0.0880037567027178	0.166361312253519	0.142996538007432	0.190621312941425	0.0916401381828318	0.0666889365811571	0.119050880095933
244.511437010417	0.075327421692282	0.0655752686324656	0.0880037567027178	0.166361312253519	0.142996538007432	0.190621312941425	0.0916401381828318	0.0666889365811571	0.119050880095933
244.611531668155	0.075327421692282	0.0655752686324656	0.0880037567027178	0.166361312253519	0.142996538007432	0.190621312941425	0.0916401381828318	0.0666889365811571	0.119050880095933
244.711626325893	0.07542686132379	0.0640733510545628	0.138627594059025	0.166921975024076	0.137769726857863	0.2811831021301	0.095077506739261	0.0279996588629342	0.168912854064372
244.811720983631	0.07542686132379	0.0640733510545628	0.138627594059025	0.167480293122091	0.140345589347167	0.314745985272991	0.107627376374885	0.0329857649425541	0.239999980259161
244.911815641369	0.07542686132379	0.0640733510545628	0.138627594059025	0.170974288980813	0.140345589347167	0.314745985272991	0.118101386881904	0.0329857649425541	0.239999980259161
245.011910299107	0.0763372453787827	0.0646252198847753	0.141614381014344	0.173553572655924	0.140512966559083	0.316875028654106	0.12018381067805	0.0317944540996251	0.239999980259161
245.112004956845	0.121953420111022	0.0654364239756505	0.143749732772792	0.263663459962773	0.143367847680408	0.357021761338054	0.145018799102442	0.0113500216962023	0.281548316243894
245.212099614583	0.121953420111022	0.0654364239756505	0.143749732772792	0.28545074996125	0.146019308049634	0.359367627282739	0.16408639568321	0.0201376184945246	0.286287615931107
245.312194272321	0.128494503630332	0.0640733510545628	0.161248869555162	0.300345198647068	0.169468394922441	0.363702101878077	0.175008084530567	0.0409953390721407	0.29020973741194
245.41228893006	0.131682591744845	0.0665606322928345	0.161248869555162	0.301140885554175	0.169468394922441	0.363702101878077	0.162764456229162	0.0457720866560795	0.25478398596033
245.512383587798	0.131682591744845	0.0665606322928345	0.161248869555162	0.303025785035066	0.226912113025196	0.371929813964029	0.169357306523035	0.0917739738835892	0.25478398596033
245.612478245536	0.132880725011429	0.118115067982107	0.164064294809698	0.303119788925162	0.232073312324964	0.365638976637457	0.164175416130345	0.0917739738835892	0.228354537681101
245.712572903274	0.132880725011429	0.118115067982107	0.164064294809698	0.303119788925162	0.232544220913928	0.365638976637457	0.164364824263489	0.0926748396713947	0.228354537681101
245.812667561012	0.132880725011429	0.118115067982107	0.164064294809698	0.302973522227947	0.228211182299182	0.365638976637457	0.163303307321536	0.0917739738835892	0.2331071769259
245.91276221875	0.132880725011429	0.118115067982107	0.164064294809698	0.302658774830623	0.227760871069127	0.371182574668706	0.162374315568007	0.0926748396713947	0.23855589027839
246.012856876488	0.132880725011429	0.118115067982107	0.164064294809698	0.302040844988754	0.222788780999514	0.376714439767471	0.160754855151194	0.0893382999599605	0.247417547936062
246.112951534226	0.132880725011429	0.118115067982107	0.164064294809698	0.298685215277065	0.190438524006174	0.365638976637457	0.155251096704067	0.053164550202978	0.2331071769259
246.213046191964	0.132880725011429	0.118115067982107	0.164064294809698	0.29723336716336	0.188874706590975	0.365638976637457	0.151277130329314	0.053164550202978	0.237907047440535
246.313140849702	0.132793296364483	0.115188055577589	0.154608832233462	0.292812657761784	0.181570642603231	0.359158483517875	0.146891436435452	0.0452120522790284	0.23766269645132
246.413235507441	0.132508196850183	0.116964780270478	0.150204445849897	0.27824513069874	0.178056878588378	0.35871811590894	0.139164672371849	0.0379081357596739	0.2331071769259
246.513330165179	0.132316151775297	0.117459122798889	0.147357391455278	0.205026136323344	0.152012169794452	0.326498778099617	0.0901801364571281	0.0190731666759293	0.194093604889532
246.613424822917	0.132215503031894	0.118622647708001	0.147357391455278	0.197888649909307	0.151747923200491	0.267240224033169	0.0724606432458128	0.0195807973627775	0.139430973152866
246.713519480655	0.132196790415964	0.117695830701749	0.146056420496312	0.19049298946844	0.143924579665396	0.251844785294636	0.0598856377602035	0.00982338028737406	0.119702595617134
246.813614138393	0.132196790415964	0.117695830701749	0.146056420496312	0.189516584617111	0.140155279034822	0.245872293769063	0.0584800056081588	0.00923051432150829	0.119702595617134
246.913708796131	0.132196790415964	0.117695830701749	0.146056420496312	0.189009452803337	0.140155279034822	0.244483739663934	0.0577622026646769	-0.00126291005283431	0.106783410332889
247.013803453869	0.132196790415964	0.117695830701749	0.146056420496312	0.188080480801419	0.135623204334463	0.237893988608409	0.0568091616168145	0.00155922414413415	0.106783410332889
247.113898111607	0.132196790415964	0.117695830701749	0.146056420496312	0.187757560838247	0.13356168165039	0.234277869296657	0.0560995428136705	0.00090302073263368	0.105823322756667
247.213992769345	0.132196790415964	0.117695830701749	0.146056420496312	0.186909126499029	0.134790733911521	0.230617907478403	0.05523446357518	-0.00126291005283431	0.0993825090673364
247.314087427083	0.132196790415964	0.117695830701749	0.146056420496312	0.186447882857249	0.130730845433196	0.223042348357372	0.054458821031182	-0.00128182564360182	0.097039295788268
247.414182084821	0.132178868713257	0.117695830701749	0.146056420496312	0.186382841105942	0.13105387504473	0.223042348357372	0.0543613543194357	-0.00128182564360182	0.0966355663556551
247.51427674256	0.132178868713257	0.117695830701749	0.146056420496312	0.185406883253431	0.135623204334463	0.222788780999514	0.0530918284600545	0.00209292099129013	0.0966355663556551
247.614371400298	0.132178868713257	0.117695830701749	0.146056420496312	0.184242899076322	0.136555694306207	0.218705838051715	0.0506382130713055	0.00201071918489718	0.0910278716996035
247.714466058036	0.13214448947646	0.117695830701749	0.146056420496312	0.181224819873446	0.104170598546817	0.223042348357372	0.0441545380340597	-0.0299409037419943	0.0956040188301761
247.814560715774	0.13214448947646	0.117695830701749	0.146056420496312	0.172444030944121	0.0887100763719582	0.218031772229648	0.0300784515893765	-0.0470177195159329	0.086380612678464
247.914655373512	0.132114345188219	0.118808154484146	0.147357391455278	0.165996437577955	0.0808450636302577	0.210099248121828	0.0217711730032216	-0.0500586377934885	0.0854273653777317
248.01475003125	0.132114345188219	0.118808154484146	0.147357391455278	0.150985256830112	0.081165869984458	0.208434846883072	0.0135212217356414	-0.0524804184808843	0.079889812833704
248.114844688988	0.132097417792568	0.118808154484146	0.147357391455278	0.124438726300981	0.0764956438754914	0.206173967219315	0.00256683183280487	-0.0605866985912285	0.0739661341150361
248.214939346726	0.132097417792568	0.118808154484146	0.147357391455278	0.11621211701222	0.0739262056913851	0.199744811221861	-0.00166868519210173	-0.061385379567744	0.0700334401235098
248.315034004464	0.132087298480773	0.118622647708001	0.147357391455278	0.109262553252404	0.0764956438754914	0.184326925869155	-0.00961944210766863	-0.0616348349530194	0.0554589804970597
248.415128662202	0.132083402184356	0.117695830701749	0.146686732262684	0.108236579864226	0.0778252071988425	0.18399651064975	-0.0112351646610555	-0.0603260849360311	0.0554589804970597
248.515223319941	0.132069693229244	0.117459122798889	0.146346773991928	0.107734777700385	0.0764956438754914	0.182110506451235	-0.0119589957582929	-0.0633636564639478	0.0517235172114648
248.615317977679	0.132056249397288	0.117695830701749	0.146686732262684	0.107620971582263	0.0764956438754914	0.181758459119467	-0.012197232268658	-0.0605866985912285	0.0542444983365205
248.715412635417	0.132056249397288	0.117695830701749	0.146686732262684	0.107940465828494	0.0731042088113811	0.183528953612738	-0.00946850837097652	-0.0659463952642693	0.0554589804970597
248.815507293155	0.132069693229244	0.117695830701749	0.146702946328592	0.108838856905754	0.0681915242370882	0.229029431654861	-0.00526900919309569	-0.0714699145631512	0.096866918281224
248.915601950893	0.132069693229244	0.117695830701749	0.146686732262684	0.110491846886128	0.0701444664511923	0.24835415273915	0.00143432996567601	-0.0652633929519345	0.125005529009597
249.015696608631	0.132083402184356	0.117695830701749	0.146686732262684	0.114614626806045	0.0729234283849088	0.260010519491055	0.00870935280999968	-0.0659463952642693	0.133180503912274
249.115791266369	0.132083402184356	0.117695830701749	0.146686732262684	0.167162219057364	0.0729234283849088	0.280769229472502	0.0346072179736004	-0.0650790784073192	0.149728255886467
249.215885924107	0.132083402184356	0.117695830701749	0.146686732262684	0.171493062492131	0.0729234283849088	0.281650680345521	0.0398333862471812	-0.0652633929519345	0.151266239641714
249.315980581845	0.132083402184356	0.117695830701749	0.146686732262684	0.213589615017027	0.0798744435220151	0.288973733918121	0.0636768685460509	-0.0531175921546461	0.160725511129534
249.416075239583	0.132083402184356	0.117695830701749	0.146686732262684	0.242285955281429	0.0835585893642187	0.295015972414506	0.0872556088943017	-0.0510101109277356	0.163242922207809
249.516169897321	0.132083402184356	0.117695830701749	0.146686732262684	0.242883183987042	0.0835585893642187	0.295015972414506	0.0881533679644152	-0.0510101109277356	0.163242922207809
249.61626455506	0.132114345188219	0.117695830701749	0.146686732262684	0.247803054794171	0.16229888051051	0.288864038812839	0.106534923431573	0.029803244046872	0.160357250982806
249.716359212798	0.132114345188219	0.117695830701749	0.146686732262684	0.247671851149701	0.162404272216524	0.289551872002997	0.106250168777205	0.0283848779220324	0.159675882573344
249.816453870536	0.133002221970223	0.112727576306292	0.530164844013466	0.24747210636283	0.16229888051051	0.292318957605463	0.0612760153920735	-0.275724618789639	0.172759887284695
249.916548528274	0.133002221970223	0.112727576306292	0.530164844013466	0.246890295022063	0.162562189056845	0.296388210447717	0.0595970479783751	-0.275724618789639	0.172759887284695
250.016643186012	0.134719693037162	0.113075612092772	0.535026527932902	0.246198548880286	0.154268595688969	0.302591733991946	0.0161800233597054	-0.340413059845741	0.163242922207809
250.11673784375	0.385424894885548	0.118115067982107	0.561845437441076	0.245079155524883	0.124191247998388	0.297098143779501	-0.092012481620814	-0.347250438579131	0.163242922207809
250.216832501488	0.392382226931846	0.118115067982107	0.561845437441076	0.240477542422422	0.110986846600672	0.296388210447717	-0.129585678631783	-0.345116265010879	0.156504368841258
250.316927159226	0.398101452640118	0.119437860497936	0.561308293778601	0.239584494576432	0.101319265560995	0.289551872002997	-0.16062369990023	-0.359738459930176	0.12544009233051
250.417021816964	0.398101452640118	0.119437860497936	0.561308293778601	0.177177698491803	0.104421196566757	0.289551872002997	-0.183030164886384	-0.378224284595048	0.113395889098739
250.517116474702	0.398101452640118	0.119437860497936	0.561308293778601	0.163279581437727	0.0958829033907256	0.276790116126505	-0.205798024547717	-0.431118371859967	0.0529050946374988
250.617211132441	0.402289895388624	0.360819033225889	0.562951702667314	0.150315525551811	0.0896300270865179	0.241527609939	-0.282642122423022	-0.441301924809176	-0.137777999047979
250.717305790179	0.402289895388624	0.360819033225889	0.562951702667314	0.143361910523672	0.0992216732360191	0.184473857905577	-0.290356278142669	-0.434695976954774	-0.200357739926335
250.817400447917	0.402289895388624	0.360819033225889	0.562951702667314	0.143361910523672	0.0992216732360191	0.184473857905577	-0.290356278142669	-0.434695976954774	-0.200357739926335
250.917495105655	0.402289895388624	0.360819033225889	0.562951702667314	0.143638335519685	0.0995929256061362	0.184473857905577	-0.290125788693392	-0.436223866503687	-0.200357739926335
251.017589763393	0.399657776566842	0.360819033225889	0.591144340892832	0.144145830081488	0.0995929256061362	0.184473857905577	-0.283592793740989	-0.46179444435384	-0.187349122182084
251.117684421131	0.390143851423897	0.269917714689874	0.547977653697887	0.144419518776992	0.0992216732360191	0.185204499400577	-0.251815979513853	-0.395261425448746	-0.115711296869982
251.217779078869	0.387194815088718	0.269917714689874	0.547006108828475	0.145284683672446	0.0995929256061362	0.186413539604089	-0.243448335868216	-0.395261425448746	-0.113201856088012
251.317873736607	0.387194815088718	0.269917714689874	0.547006108828475	0.146488185548702	0.0958829033907256	0.185065722097959	-0.242581180697733	-0.393351474536595	-0.113201856088012
251.417968394345	0.387194815088718	0.269917714689874	0.547006108828475	0.148910345261638	0.0958829033907256	0.188102562665751	-0.240989349077823	-0.393351474536595	-0.113201856088012
251.518063052083	0.379242209173404	0.189631795731246	0.41808645288058	0.153226180602838	0.0997838738382062	0.190190441724908	-0.200355867331835	-0.283723492790891	-0.0238446024266129
251.618157709821	0.379242209173404	0.189631795731246	0.41808645288058	0.159800456737548	0.115731931516766	0.191005662425087	-0.195422725046267	-0.280508216906466	-0.0267498420689029
251.71825236756	0.379242209173404	0.189631795731246	0.41808645288058	0.164241149009759	0.115686146851339	0.206850787006259	-0.189276004827077	-0.28336736843669	-0.0348238964049548
251.818347025298	0.371580657012996	0.104508028037517	0.416898313217639	0.16895774649981	0.124418884724563	0.223592659073429	-0.152437568996114	-0.26567815489726	0.0301564530832519
251.918441683036	0.371580657012996	0.104508028037517	0.416898313217639	0.17261191030874	0.125611545218222	0.22582563359479	-0.1462457033493	-0.245240665694382	0.0301564530832519
252.018536340774	0.324384305720002	0.103150037294818	0.411178411788743	0.173102880567813	0.127691439782459	0.226790410225021	-0.113674311808581	-0.24793006825735	0.0987395460683409
252.118630998512	0.288614320174175	0.101649172172113	0.406681259301314	0.178819027109649	0.144812923901789	0.304293091754017	-0.0644885693465231	-0.242687295538193	0.193168731914251
252.21872565625	0.288614320174175	0.101649172172113	0.406681259301314	0.178859246701959	0.148163044747251	0.307142139478931	-0.0644191728507546	-0.242687295538193	0.193168731914251
252.318820313988	0.118761404947588	0.0964975300544073	0.397301540956687	0.179021655975099	0.146075078754526	0.304293091754017	0.0381941407592821	-0.224277408165729	0.198484073277003
252.418914971726	0.118761404947588	0.0964975300544073	0.397301540956687	0.179086426330174	0.148163044747251	0.305032207464952	0.0383725612170917	-0.224277408165729	0.198484073277003
252.519009629464	0.118761404947588	0.0964975300544073	0.397301540956687	0.179274030300215	0.148593334219669	0.304293091754017	0.0386424003279859	-0.224277408165729	0.198484073277003
252.619104287202	0.11566052392439	0.0957197054206756	0.20493743627753	0.179274030300215	0.148593334219669	0.304293091754017	0.070779115480988	-0.046702949277509	0.193168731914251
252.719198944941	0.11566052392439	0.0957197054206756	0.20493743627753	0.188215510361788	0.14930859251752	0.468338880280011	0.104131765412324	-0.0579059967731195	0.353623808135059
252.819293602679	0.115636018609364	0.0952736297842988	0.20493743627753	0.188215510361788	0.14930859251752	0.468338880280011	0.104179972412598	-0.0579059967731195	0.353623808135059
252.919388260417	0.112776145300914	0.0815717863847177	0.131145118117027	0.210358621543023	0.14930859251752	0.482163188177878	0.174998779189902	0.0429741172411121	0.378167224576615
253.019482918155	0.112776145300914	0.0815717863847177	0.131145118117027	0.395338054224279	0.14930859251752	0.482163188177878	0.223296107685969	0.0429741172411121	0.378167224576615
253.119577575893	0.112776145300914	0.0815717863847177	0.131145118117027	0.416838409539012	0.14930859251752	0.490706584627508	0.254958249684906	0.0459909609349891	0.378167224576615
253.219672233631	0.112776145300914	0.0815717863847177	0.131145118117027	0.421201982947018	0.14930859251752	0.490706584627508	0.280178180521806	0.0623541269012418	0.377949468506111
253.319766891369	0.112776145300914	0.0815717863847177	0.131145118117027	0.421201982947018	0.14930859251752	0.490706584627508	0.280178180521806	0.0623541269012418	0.377949468506111
253.419861549107	0.112776145300914	0.0815717863847177	0.131145118117027	0.421201982947018	0.14930859251752	0.490706584627508	0.280178180521806	0.0623541269012418	0.377949468506111
253.519956206845	0.112776145300914	0.0815717863847177	0.131145118117027	0.421201982947018	0.14930859251752	0.490706584627508	0.280178180521806	0.0623541269012418	0.377949468506111
253.620050864583	0.112776145300914	0.0815717863847177	0.131145118117027	0.430821045428848	0.283121171689587	0.49207343149039	0.309816798195364	0.174300450084409	0.384501491693878
253.720145522321	0.111391650988462	0.0670731550897275	0.132423356420587	0.430821045428848	0.283121171689587	0.49207343149039	0.312722737390353	0.174300450084409	0.3913854969181
253.82024018006	0.110672399064192	0.0636966619252182	0.13022434375179	0.416654516123708	0.0652454098374704	0.485347496212053	0.272036023642498	-0.0382414477279261	0.383774699651972
253.920334837798	0.108724094219514	0.0632026189645772	0.131145118117027	0.416654516123708	0.0652454098374704	0.485347496212053	0.275329132421709	-0.0393248723666133	0.386621001526434
254.020429495536	0.106205993145588	0.0596782057523922	0.128752092919382	0.416654516123708	0.0652454098374704	0.485347496212053	0.257518168124049	-0.0330894772419996	0.39527623770647
254.120524153274	0.103908610140298	0.0596782057523922	0.128752092919382	0.416654516123708	0.0652454098374704	0.485347496212053	0.259989591056472	-0.0273229465694132	0.404608720099024
254.220618811012	0.101582256122427	0.0596406903325814	0.128058738895045	0.416654516123708	0.0652454098374704	0.485347496212053	0.261757498853269	-0.0217236920061475	0.407347198214898
254.32071346875	0.0902085813325847	0.0594566484259238	0.128058738895045	0.388769410169912	0.0664679696368651	0.486186816579485	0.194944413291775	-0.0272823816882837	0.409014969007714
254.420808126488	0.085696307103387	0.0594566484259238	0.128058738895045	0.116246191205562	0.0681027896153954	0.445372143501882	0.118132534858254	-0.0272823816882837	0.368035844242361
254.520902784226	0.0791116376455111	0.0589237898350067	0.126385098308915	0.112005832370907	0.0681027896153954	0.444909088466352	0.0869598485923699	-0.0234646715679026	0.368035844242361
254.620997441964	0.074641796729134	0.0583177420045344	0.12484665752301	0.108069198182552	0.0746305629340235	0.135869595514765	0.0219841851520546	-0.0211650074990668	0.0613535636735791
254.721092099702	0.0726870295959253	0.0583177420045344	0.12500117308761	0.108069198182552	0.0746305629340235	0.135869595514765	0.0244009747674576	-0.0197745605112583	0.0621808683616972
254.821186757441	0.0718064249625526	0.0555216894550049	0.121893359632215	0.108069198182552	0.0746305629340235	0.135869595514765	0.0260222000436361	-0.0169371845717762	0.064893045384429
254.921281415179	0.0708666184412545	0.0555216894550049	0.121067261573013	0.108069198182552	0.0746305629340235	0.135869595514765	0.0273390448743029	-0.0171848969416296	0.064893045384429
255.021376072917	0.0701192262066476	0.0555780408750839	0.120472950108255	0.108069198182552	0.0746305629340235	0.135869595514765	0.0289977952100039	-0.0144989183984548	0.0653162470422669
255.121470730655	0.0690567775988092	0.0555216894550049	0.119755058362424	0.108069198182552	0.0746305629340235	0.135869595514765	0.0309531276026168	-0.0141060032814798	0.064893045384429
255.221565388393	0.0683301303157321	0.0535138519137084	0.116451742102464	0.108069198182552	0.0746305629340235	0.135869595514765	0.0327740888274994	-0.00825715185437965	0.0686216841133675
255.321660046131	0.0676175006802057	0.0514191355004594	0.109292307035418	0.108069198182552	0.0746305629340235	0.135869595514765	0.0347110022523051	-0.00621918329985437	0.0668574637618808
255.421754703869	0.0672541799989317	0.0474725745956196	0.0978706382276077	0.108069198182552	0.0746305629340235	0.135869595514765	0.0360202392095459	-0.0058083932106638	0.0653162470422669
255.521849361607	0.0666478129083718	0.0514191355004594	0.0908568263026875	0.108118853462136	0.0743652384478374	0.135869595514765	0.0377596246762581	0.00166377075533788	0.0686216841133675
255.621944019345	0.0664210139266728	0.0535138519137084	0.0908568263026875	0.108157130107552	0.0746305629340235	0.136180496380972	0.0385736627883904	0.00118809109310541	0.066746030424623
255.722038677083	0.0664120750336189	0.0535138519137084	0.0902882278147407	0.109230395236006	0.0681027896153954	0.136646497811317	0.0410380378714873	0.000309869891907025	0.071379422742617
255.822133334821	0.0663735746838429	0.0535685860416264	0.0902882278147407	0.110039396223411	0.0625390131035174	0.156943156156116	0.043968865879374	-0.00825715185437965	0.0809984621211332
255.92222799256	0.0663368094350612	0.0526247401691389	0.0889390151649374	0.11384781550956	0.0687678724464196	0.219075405535633	0.0573779379571991	0.000309869891907025	0.159451683570192
256.022322650298	0.0663274042798824	0.0514191355004594	0.0875578269549656	0.114782912379779	0.0687678724464196	0.219075405535633	0.0592857046463177	0.000309869891907025	0.159451683570192
256.122417308036	0.0663156616864813	0.0514191355004594	0.0875578269549656	0.1152304465373	0.0681027896153954	0.219075405535633	0.0603143602089667	0.000309869891907025	0.159451683570192
256.222511965774	0.066309035385	0.0514191355004594	0.0872420454163563	0.122094014130422	0.0726691672701015	0.243012095830005	0.075923304043306	0.00120392343273032	0.17670452945282
256.322606623512	0.0662744818194381	0.0514191355004594	0.0872420454163563	0.133465724293901	0.0648268196832393	0.249643968053497	0.0919113756534644	0.00120392343273032	0.190052313258879
256.42270128125	0.0662744818194381	0.0514191355004594	0.0870780236325025	0.135808476642821	0.0648268196832393	0.249643968053497	0.093103610420239	0.00120392343273032	0.190052313258879
256.522795938988	0.066272181262401	0.0514191355004594	0.0868574453863685	0.19173246404906	0.102014857694112	0.254406391054153	0.110076910265402	0.0309513682321212	0.191784879839816
256.622890596726	0.066272181262401	0.0514191355004594	0.0868574453863685	0.20654504265021	0.106683788093644	0.254848561442611	0.121937837275362	0.0307559179464182	0.193568388670949
256.722985254464	0.0661866938686769	0.0511582152124339	0.0872420454163563	0.208787748648909	0.107510616339904	0.257459460948345	0.124500643346167	0.0284805807643592	0.191784879839816
256.823079912202	0.0660041908075354	0.0511582152124339	0.0876438560411935	0.21067382545683	0.106683788093644	0.259547903297608	0.127301071599309	0.0307559179464182	0.196174946022729
256.923174569941	0.0658955316204397	0.0511582152124339	0.0876438560411935	0.211678606005612	0.106909055599518	0.262572792078289	0.129091761421148	0.0307559179464182	0.199241019302369
257.023269227679	0.0658550809322145	0.0514191355004594	0.0886979698163986	0.213052283239996	0.106194339271155	0.265588563911256	0.131201955153935	0.0309513682321212	0.200762561003821
257.123363885417	0.0657838332987459	0.0511582152124339	0.0886979698163986	0.213563270740347	0.106194339271155	0.267494291705736	0.132690438913399	0.0293563825315428	0.200762561003821
257.223458543155	0.0656611031649453	0.0511582152124339	0.0894873928972773	0.216831397354835	0.102168610816582	0.272073895574099	0.137421366704922	0.0284805807643592	0.20760526940171
257.323553200893	0.0655945309493523	0.0481418953967819	0.0866297259119972	0.218882071771835	0.106194339271155	0.285805426658996	0.140571707783583	0.0277403653823007	0.213745792750287
257.423647858631	0.0655296291210637	0.0471242254772685	0.0840946847828784	0.223918106028128	0.107950798419964	0.300534451441019	0.150040300392771	0.0287666003542075	0.230717675677787
257.523742516369	0.0653718558601431	0.0471242254772685	0.0843915787120752	0.239541767124908	0.182409645796937	0.342409924077299	0.18600744918883	0.124813129638588	0.28794848223377
257.623837174107	0.0652634422123778	0.0471242254772685	0.0836865391971014	0.239863902960196	0.182409645796937	0.340372752908616	0.18695459044833	0.12398887216318	0.283910835677233
257.723931831845	0.065224623461805	0.0467424459673146	0.0836258901821317	0.239863902960196	0.182409645796937	0.340372752908616	0.187092617375836	0.12398887216318	0.283910835677233
257.824026489583	0.0652166671469445	0.0466332327672322	0.0840946847828784	0.239863902960196	0.182409645796937	0.340372752908616	0.187268904831537	0.12398887216318	0.285199434552819
257.924121147321	0.0651164656528344	0.0449893501668518	0.0840946847828784	0.239863902960196	0.182409645796937	0.340372752908616	0.187467013684977	0.12398887216318	0.286731457700184
