# Supplementary material for: Global diversity dynamics in the fossil record are regionally heterogeneous
Source: Nat Commun. 2022 May 18;13:2751. doi: 10.1038/s41467-022-30507-0 (PMC9117201; doi:10.1038/s41467-022-30507-0)
Supplement: Supplementary file 4 — Source Data [file 41467_2022_30507_MOESM4_ESM.zip › source_data/Supplementary Figure 16 - diversity.txt]

Supplementary.Figure.16...diversity.time	Supplementary.Figure.16...diversity.median	Supplementary.Figure.16...diversity.0.5_lower	Supplementary.Figure.16...diversity.0.5_upper	Supplementary.Figure.16...diversity.0.75_lower	Supplementary.Figure.16...diversity.0.75_upper	Supplementary.Figure.16...diversity.0.95_lower	Supplementary.Figure.16...diversity.0.95_upper
193.436	186.409915637452	171.825507027816	198.373064623449	153.03352905336	205.184603167473	151.167994050993	235.643529615601
194.494	194.853118369501	187.239090702804	224.102399875049	158.97869140744	216.24999850688	154.970145555046	234.540669022786
195.552	180.948587990568	172.091803020338	192.742709238063	162.507896520664	197.583231627873	143.966669440027	205.013856559089
196.24	105.496099281658	74.4565932447211	121.962539332718	71.8431042479425	148.927788866247	50.1178636664442	163.118339834701
196.769	167.780052989169	146.9648621168	171.657762957207	142.01738728751	196.381032548286	142.099349031085	221.84703080899
197.667	221.171495029417	198.669288953976	229.74238164368	193.847955956678	240.832620740504	188.951971135569	254.878874777459
198.725	237.306612906709	219.53286227194	242.87577165037	218.542354357734	261.475531429176	210.814967475261	274.430265681262
199.357	124.363202829226	113.256518641149	146.443782230184	95.2557186004452	154.805789767406	75.0631287204702	163.730682992614
199.886	246.769244864988	236.123632781724	255.98852362242	230.956067230425	265.952766859197	213.903822556314	275.877015739445
200.836	267.60021115618	258.619618647705	282.119948260168	248.00460802303	288.215550077597	233.960613867658	296.334265329951
201.365	377.220749882157	307.800946073673	414.319481252344	279.675746611263	463.392990600519	249.798808122001	540.483277538068
201.899	391.582917887302	366.92755417251	439.425611472586	337.088054048998	463.386725627889	289.664864116789	466.964172025585
202.956	361.622438704481	341.321143960269	390.685616505759	318.538382485654	418.560345817753	256.74109213678	429.045752689596
204.014	389.592663568946	364.75003744067	424.020294852879	332.152187314065	433.147985296524	305.415616472725	470.078328994423
204.771	306.823596075502	258.025830384356	318.08516986533	255.485031472305	374.908658958059	242.623815090593	422.859719071935
205.3	294.594485392881	268.430482255506	306.740393844803	256.048089251541	323.333931117148	246.784763185094	426.944875841429
206.13	364.390478096226	313.434315458921	371.521471825826	319.0701147502	431.297672194973	305.288645770182	457.386817740739
207.187	359.471919610243	341.36115789634	380.890928087495	324.687600491566	396.379433470725	247.910017543236	414.78584834412
208.245	379.40000128796	353.773825424128	418.956618395574	337.805335983068	437.7506091246	293.845886124052	449.012980024962
209.142	322.932928775445	276.331311146806	349.242764611078	243.141638941052	364.009326802815	235.902087871767	452.685848094503
209.671	325.068542468108	263.258425064151	428.688725348496	158.713898519141	418.479197274662	124.52362317322	524.059379815067
210.361	485.920478030707	459.644986150478	522.985528610808	403.686180296425	534.484199743188	376.704530236757	567.662454842131
211.419	455.439718330387	437.194176990382	526.699140708781	391.418918157852	543.483248232873	288.620859850385	548.872883397232
212.476	453.449242011539	412.332774732626	482.083434562406	393.261566196274	522.571681160878	341.119668148467	594.040000065
213.518	477.838045722729	453.334081741508	540.169130813026	412.062517485427	548.880197539556	338.362630981604	565.448584121805
214.047	265.506262503242	221.456220751547	294.81732787996	196.167539474491	327.716928202891	160.303991584824	400.842816690683
214.592	392.629431196455	369.220684698861	424.021484196441	353.201258501665	460.628881442613	287.42026491173	467.698368042069
215.65	407.510016146403	358.615896737967	425.145618066127	353.828488727344	461.7114700437	339.9843447671	494.815820201109
216.708	384.663440887731	362.143824238738	419.578710835608	318.32328024311	432.273013219049	279.721936542276	505.526968608439
217.363	176.656012928857	134.880971623573	202.227628430025	116.376922790562	229.39277440974	82.6490516198876	277.795299511742
217.892	232.625192253909	187.384133246137	270.838930603029	141.68724865522	276.521068163241	129.338086062507	453.109772886017
218.823	306.832534692308	290.793526165781	358.28252857697	236.807231139979	364.359348241863	203.377019052723	378.079809355302
219.881	313.483205424264	301.044676824491	408.701732733219	205.421822901214	399.716748959123	92.6298848584017	412.278877115647
220.939	285.899993315906	234.724122257752	339.704724346976	170.301574096523	365.224033287382	109.984640522232	441.814476369961
221.997	263.859536197109	210.87013879901	315.484745138389	154.015246824355	356.98676949369	94.4784437888955	427.391045948869
223.054	353.262848442779	333.373359312532	415.074405374768	290.224919300028	415.056527004198	247.007097580608	434.19291209892
224.112	270.87227771559	222.513919251212	302.813937821228	194.846790056404	317.176551115807	174.073093820009	409.80070636098
225.17	266.785628852669	173.41757794071	274.749424504626	171.166026806142	327.324425075376	167.600716778262	383.552684713401
226.228	274.597840412065	237.962343436492	305.139680128709	194.905807118012	361.262832912546	118.750518698803	415.07560878597
227.028	116.752409847958	56.0946099882882	125.096323248315	41.2467166808684	204.981725199346	41.5799824231405	368.611237584261
227.557	383.899775209834	294.775637551969	417.655645214746	281.235112205667	499.488908613889	243.986865880102	640.38655480365
228.343	542.365070471477	443.533435604289	581.779108434139	406.813132498827	630.521332039622	393.850256342705	724.710216333813
229.401	594.435338121094	456.614832576716	616.015860060213	465.196170382381	703.148496568883	442.721679383841	755.099230946304
230.459	556.687217027912	524.379662462901	595.056565906135	497.764180249322	620.337761621179	418.692062258282	651.407611721542
231.517	536.216521430796	496.818473237879	579.575460828783	388.106247699122	601.437187491209	355.522790055331	750.955331372008
232.574	589.394980886501	436.440475921117	603.089869219106	441.071412032816	703.573393885872	422.591857038443	763.950888045875
233.352	471.899658982875	446.112094778936	548.69176874452	344.171969030399	559.974296549396	248.123287869545	589.753385413307
233.881	773.275738498389	745.071261875625	834.86262706754	715.706071070474	908.199118525377	567.082184471957	883.352895795449
234.69	965.226420766614	947.608068462208	1017.83872491311	903.788373235352	1032.99470084993	827.363555740387	1037.55975341441
235.748	946.324296673734	909.628163371638	1011.56136044852	808.692507513335	999.144628241736	791.612243206517	1051.04244118256
236.638	781.545590607721	701.633733700644	803.059192068507	713.627940879442	887.461406569936	674.426015807185	907.096215443384
237.167	525.970316415797	483.537518230214	585.946810639569	444.802246728369	623.579344974353	391.731690320286	643.49007293533
237.863	782.401083608048	750.958523548119	810.896980662779	727.626066209514	830.013899239389	698.921902256101	865.769667214327
238.921	800.948962571927	742.504417156353	827.516243733329	730.273354371072	869.688085935238	702.55649324051	905.207478195
239.465	499.640521410456	364.40110429167	531.551107237033	357.592566538448	653.527412394307	315.158291272187	764.147881544836
239.994	710.659585799402	686.365838931645	731.666725239514	677.497853453978	757.995568671081	610.098869341051	777.245358835988
240.984	645.69299190861	580.039716815352	663.483858978409	566.333181166863	704.033096391267	552.089743163023	735.390776121302
241.513	395.193294436945	375.73451916192	452.409989922032	318.787584916343	473.476130873539	203.176222399747	482.132478250551
242.095	776.551966992109	731.656840084965	805.889225897361	713.352327310963	836.635560804232	679.457879261257	863.732259113507
243.152	901.722601255963	887.795356011778	931.711217712542	860.616527922425	944.817776853816	811.838635663988	954.136695702811
243.961	696.002928329249	662.354464721631	716.692316994669	650.672181824387	752.996585013484	623.706411651469	788.516313620635
244.49	520.787438418007	493.437360509484	545.141295845609	475.30474333126	578.890523921881	438.772876994164	606.746209766808
245.268	809.747848894107	794.82521283046	837.045295667498	767.997075017772	874.702722696026	686.581631131873	862.214602174252
246.248	703.319379118327	662.427530089948	718.495186102179	650.359873847989	756.074640064724	598.643123923327	798.201571583726
246.777	312.312357141494	291.582137858969	331.111694304913	277.998530882217	346.505898233539	251.841560671486	367.895310668249
247.383	526.185487071326	512.808536436891	538.380091808257	504.292543027615	546.864969423191	491.790964318628	561.312926461234
248.006	338.433579641105	317.835093315968	358.791278194003	302.896386960734	371.786425610398	282.053898095112	397.012874611784
248.535	403.636096261722	383.518237094805	412.883108640418	379.511570910287	427.378082521313	370.374382025847	445.44975441467
249.425	389.998240270754	371.25839418918	396.984311335558	366.512957459174	412.435558189449	361.102268704703	429.576726291294
249.954	226.335359318834	213.655418492321	240.864774152567	202.960963372434	248.842282362103	187.966026534109	263.88853325365
250.264	410.468345168421	399.938792002795	417.033990638093	393.650656540283	423.62755673965	386.268316240157	440.663905577354
250.793	269.040124303213	261.84376806495	277.11171046411	255.339598745201	282.015965796081	220.822424674931	291.306518228529
251.494	291.705478150123	283.261470861069	297.180516305336	278.390743423695	302.555882606282	273.959921700265	316.154345973114
252.023	708.103569150356	660.804243082481	726.572821670969	635.74183979624	751.585389792776	630.595697432877	828.211306824017
252.607	1041.26184209496	1015.42598353089	1055.8997943943	1001.96254152659	1073.23729775646	987.02182483419	1105.87228268397
253.136	514.480145449312	475.874779112656	531.704782421494	439.555742724472	562.868622327663	438.437839815647	642.747015652412
253.721	996.527471458097	980.862063319571	1003.97915431155	975.631160381474	1016.86806340768	967.525871584619	1040.89268525015
254.25	409.354637148339	330.326064044924	458.00779576527	283.212277289757	503.213674206887	242.551651421041	590.81123402155
254.788	580.197183010244	555.0127111072	602.194400813347	541.008629541626	616.658499000183	524.858213429721	637.848214257753
255.846	575.749598168552	556.070332010139	588.867929224157	546.416465009852	599.411600487248	537.488238860262	621.38228804859
256.637	483.742078021422	462.480237086706	503.141952335393	453.773965468997	524.373432675094	403.599011092073	540.849963769072
257.166	470.28660421488	442.888084168443	496.585710097174	420.038573736796	509.005432913303	394.620670157108	537.76297086593
257.961	577.335301533348	551.600820258593	590.487632068842	545.453426630802	608.293409086725	530.897389392088	631.603879175667
259.019	574.953195233076	541.520467234511	582.53523280547	544.972442064312	614.783474259467	531.898853368124	633.96592279478
