# Supplementary material for: Global diversity dynamics in the fossil record are regionally heterogeneous
Source: Nat Commun. 2022 May 18;13:2751. doi: 10.1038/s41467-022-30507-0 (PMC9117201; doi:10.1038/s41467-022-30507-0)
Supplement: Supplementary file 4 — Source Data [file 41467_2022_30507_MOESM4_ESM.zip › source_data/Supplementary Figure 16 - histograms.txt]

Supplementary.Figure.16...histograms.mids	Supplementary.Figure.16...histograms.ex	Supplementary.Figure.16...histograms.sp
-194.365126676602	0.006	0.619
-194.749627421759	0.001	0.004
-195.134128166915	0	0.004
-195.518628912072	0.002	0.019
-195.903129657228	0.002	0.039
-196.287630402385	0	0.039
-196.672131147541	0.131	0.015
-197.056631892697	0.184	0.006
-197.441132637854	0.185	0.02
-197.82563338301	0.113	0.092
-198.210134128167	0.255	0.064
-198.594634873323	0.133	0.081
-198.97913561848	0.006	0.06
-199.363636363636	0.005	0.032
-199.748137108793	0.003	0.321
-200.132637853949	0	0.064
-200.517138599106	0.2	0.428
-200.901639344262	0.2	0.071
-201.286140089419	0.3	0.083
-201.670640834575	0.3	0.375
-202.055141579732	0	0.14
-202.439642324888	0.001	0.146
-202.824143070045	0.002	0.181
-203.208643815201	0	0.05
-203.593144560358	0.001	0.166
-203.977645305514	0	0.199
-204.362146050671	0	0.116
-204.746646795827	0	0.308
-205.131147540984	0	0.067
-205.51564828614	0	0.073
-205.900149031297	0.001	0.13
-206.284649776453	0.001	0
-206.66915052161	0.029	0.074
-207.053651266766	0.045	0.045
-207.438152011923	0.048	0.045
-207.822652757079	0.055	0.222
-208.207153502235	0.049	0.083
-208.591654247392	0.007	0.253
-208.976154992548	0.097	0.145
-209.360655737705	0.121	0.222
-209.745156482861	0.003	0.083
-210.129657228018	0.007	0.25
-210.514157973174	0.006	0.168
-210.898658718331	0.045	0.033
-211.283159463487	0.036	0.045
-211.667660208644	0.027	0.011
-212.0521609538	0.077	0.003
-212.436661698957	0.034	0.013
-212.821162444113	0.002	0.255
-213.20566318927	0.002	0.125
-213.590163934426	0.002	0.116
-213.974664679583	0	0.124
-214.359165424739	0.001	0.153
-214.743666169896	0.006	0.063
-215.128166915052	0.004	0.064
-215.512667660209	0.096	0.076
-215.897168405365	0.084	0.065
-216.281669150522	0.006	0.058
-216.666169895678	0.13	0.047
-217.050670640835	0.478	0.053
-217.435171385991	0.392	0.028
-217.819672131148	0	0.066
-218.204172876304	0.001	0.104
-218.588673621461	0.001	0.05
-218.973174366617	0.003	0.042
-219.357675111773	0.005	0.032
-219.74217585693	0.014	0.013
-220.126676602086	0.015	0.001
-220.511177347243	0.027	0.043
-220.895678092399	0.034	0.15
-221.280178837556	0.035	0.097
-221.664679582712	0.075	0.013
-222.049180327869	0.065	0.013
-222.433681073025	0.044	0.02
-222.818181818182	0.019	0.08
-223.202682563338	0.033	0.085
-223.587183308495	0.032	0.035
-223.971684053651	0.002	0.04
-224.356184798808	0.005	0.03
-224.740685543964	0.025	0.001
-225.125186289121	0.035	0
-225.509687034277	0.041	0.1
-225.894187779434	0.01	0.5
-226.27868852459	0.015	0.3
-226.663189269747	0.003	0.1
-227.047690014903	0.001	0.023
-227.43219076006	0.002	0.093
-227.816691505216	0.013	0.086
-228.201192250373	0.007	0.115
-228.585692995529	0.027	0.192
-228.970193740686	0.034	0.221
-229.354694485842	0.037	0.09
-229.739195230999	0.056	0.055
-230.123695976155	0.077	0.057
-230.508196721311	0.073	0.033
-230.892697466468	0.065	0.018
-231.277198211624	0.129	0.016
-231.661698956781	0.227	0.304
-232.046199701937	0.098	0.1
-232.430700447094	0.175	0.6
-232.81520119225	0.022	0.043
-233.199701937407	0.09	0.097
-233.584202682563	0.102	0.471
-233.96870342772	0.105	0.233
-234.353204172876	0.082	0.149
-234.737704918033	0.332	0.038
-235.122205663189	0.438	0.01
-235.506706408346	0.137	0.096
-235.891207153502	0.15	0.352
-236.275707898659	0	0.103
-236.660208643815	0.5	0.067
-237.044709388972	0.4	0.313
-237.429210134128	0	0.339
-237.813710879285	0.014	0.008
-238.198211624441	0.067	0.015
-238.582712369598	0.026	0.068
-238.967213114754	0.002	0.12
-239.351713859911	0.002	0.047
-239.736214605067	0.03	0.253
-240.120715350224	0.017	0.295
-240.50521609538	0.137	0.223
-240.889716840537	0.038	0.038
-241.274217585693	0.016	0.056
-241.658718330849	0.227	0.005
-242.043219076006	0.226	0
-242.427719821162	0.133	0.001
-242.812220566319	0.226	0.002
-243.196721311475	0.269	0.001
-243.581222056632	0.133	0
-243.965722801788	0.114	0.001
-244.350223546945	0	0
-244.734724292101	0.398	0.4
-245.119225037258	0.2	0.4
-245.503725782414	0.342	0.2
-245.888226527571	0.343	0.003
-246.272727272727	0.262	0.007
-246.657228017884	0.117	0.002
-247.04172876304	0.213	0.001
-247.426229508197	0.062	0.002
-247.810730253353	0.214	0.001
-248.19523099851	0.035	0.003
-248.579731743666	0.107	0.001
-248.964232488823	0.315	0
-249.348733233979	0.088	0.001
-249.733233979136	0.157	0.4
-250.117734724292	0.271	0.2
-250.502235469449	0.219	0.603
-250.886736214605	0.028	0.02
-251.271236959762	0.229	0.202
-251.655737704918	0.19	0.4
-252.040238450075	0.005	0
-252.424739195231	0.5	0.5
-252.809239940387	0.2	0.1
-253.193740685544	0.2	0.001
-253.5782414307	0.2	0.185
-253.962742175857	0.5	0.155
-254.347242921013	0.4	0.239
-254.73174366617	0.008	0.101
-255.116244411326	0.056	0.103
-255.500745156483	0.147	0.106
-255.885245901639	0.246	0.029
-256.269746646796	0.243	0.027
-256.654247391952	0.243	0.04
-257.038748137109	0.303	0.039
-257.423248882265	0.272	0.04
-257.807749627422	0.1	0.019
