# Supplementary material for: Global diversity dynamics in the fossil record are regionally heterogeneous
Source: Nat Commun. 2022 May 18;13:2751. doi: 10.1038/s41467-022-30507-0 (PMC9117201; doi:10.1038/s41467-022-30507-0)
Supplement: Supplementary file 4 — Source Data [file 41467_2022_30507_MOESM4_ESM.zip › source_data/Supplementary Figure 16 - rates.txt]

Supplementary.Figure.16...rates.time	Supplementary.Figure.16...rates.exr	Supplementary.Figure.16...rates.exr_mn	Supplementary.Figure.16...rates.exr_mx	Supplementary.Figure.16...rates.spr	Supplementary.Figure.16...rates.spr_mn	Supplementary.Figure.16...rates.spr_mx	Supplementary.Figure.16...rates.dvr	Supplementary.Figure.16...rates.dvr_mn	Supplementary.Figure.16...rates.dvr_mx
194.077594411458	0.431318922511834	0.16393726183366	0.65501824867729	0.074858147325491	0.051751508646174	0.0970076939069596	-0.322643528823222	-0.58280124391992	-0.0925251626362205
194.177659177827	0.431318922511834	0.16393726183366	0.65501824867729	0.0748735189781109	0.051751508646174	0.0970076939069596	-0.322625162416122	-0.58280124391992	-0.0925251626362205
194.277723944196	0.42633067311906	0.158840491473522	0.65099745233866	0.074858147325491	0.051751508646174	0.0970076939069596	-0.318057113663092	-0.583768035409918	-0.0925251626362205
194.377788710565	0.294599480250127	0.158840491473522	0.65099745233866	0.0748831466477015	0.0528145498112341	0.0981748791440151	-0.286088449792201	-0.583768035409918	-0.0925251626362205
194.477853476935	0.237581288527209	0.157399382279841	0.647662727712154	0.0748831466477015	0.0528145498112341	0.0981748791440151	-0.264140712005487	-0.593385567528267	-0.0891277495088932
194.577918243304	0.193147962388924	0.142464474407393	0.426882703047492	0.0749354880719366	0.0528145498112341	0.0981748791440151	-0.138011135244775	-0.338705126623683	-0.0502784641586713
194.677983009673	0.191427206264437	0.151829452164067	0.249418532330469	0.0749354880719366	0.0528145498112341	0.0981748791440151	-0.119855614508535	-0.178083048701932	-0.0625934628933579
194.778047776042	0.191427206264437	0.151829452164067	0.249418532330469	0.0749354880719366	0.0528145498112341	0.0981748791440151	-0.119855614508535	-0.178083048701932	-0.0625934628933579
194.878112542411	0.191423978988102	0.152274473188652	0.249418532330469	0.0749517640921737	0.0528145498112341	0.0980960655847136	-0.119683093303499	-0.177207227698461	-0.0625934628933579
194.97817730878	0.191366349920964	0.151566734599299	0.248217897122822	0.0749517640921737	0.0528145498112341	0.0980960655847136	-0.119590033066176	-0.177207227698461	-0.0633521078364786
195.078242075149	0.191235061142824	0.151566734599299	0.247088745618409	0.0749517640921737	0.0528145498112341	0.0980960655847136	-0.119290804532726	-0.176229569869953	-0.0636757713872084
195.178306841518	0.191235061142824	0.151566734599299	0.247088745618409	0.0749517640921737	0.0528145498112341	0.0980960655847136	-0.119290804532726	-0.176229569869953	-0.0636757713872084
195.278371607887	0.191235061142824	0.151566734599299	0.247088745618409	0.0749517640921737	0.0528145498112341	0.0980960655847136	-0.119290804532726	-0.176229569869953	-0.0636757713872084
195.378436374256	0.191219124988971	0.151566734599299	0.246518938251654	0.0749517640921737	0.0528145498112341	0.0980960655847136	-0.119145493112476	-0.177207227698461	-0.0652878179249421
195.478501140625	0.190994973516544	0.151566734599299	0.244004882246375	0.0749517640921737	0.0528145498112341	0.0980960655847136	-0.11877757913828	-0.178083048701932	-0.0678107978925288
195.578565906994	0.190994973516544	0.151566734599299	0.24373302489576	0.074979525025025	0.0528145498112341	0.0980960655847136	-0.118670364411269	-0.177207227698461	-0.0678107978925288
195.678630673363	0.190393149049254	0.149649388258295	0.244004882246375	0.074979525025025	0.0528145498112341	0.0980960655847136	-0.118133446651752	-0.176229569869953	-0.0652878179249421
195.778695439732	0.189921132233199	0.152274473188652	0.249418532330469	0.0749517640921737	0.0534343237633369	0.0985059925956558	-0.117255732427388	-0.174698012030082	-0.0625934628933579
195.878760206101	0.189323309415856	0.142414583007424	0.243579093331441	0.0749517640921737	0.0534343237633369	0.0985059925956558	-0.116157869487063	-0.176070640740086	-0.0615350778011706
195.97882497247	0.188626649297745	0.145080422172257	0.248894997382431	0.0749517640921737	0.0534343237633369	0.0985059925956558	-0.115155215807832	-0.177207227698461	-0.0615350778011706
196.078889738839	0.188241308530721	0.142414583007424	0.249233408771398	0.0749517640921737	0.0534343237633369	0.0985059925956558	-0.11416912005087	-0.166914599258665	-0.0488050730502395
196.178954505208	0.187622926873329	0.134546033434367	0.24373302489576	0.074979525025025	0.0534343237633369	0.0985059925956558	-0.113212935164243	-0.166914599258665	-0.0488050730502395
196.279019271577	0.187269974192207	0.12808123397362	0.238194468068932	0.074979525025025	0.0534343237633369	0.0985059925956558	-0.11231481680253	-0.166755108636833	-0.0488050730502395
196.379084037946	0.186825521470113	0.12739269332184	0.238194468068932	0.074979525025025	0.0534343237633369	0.0985059925956558	-0.111247866469643	-0.166914599258665	-0.0488050730502395
196.479148804315	0.186297379801454	0.12808123397362	0.238194468068932	0.074979525025025	0.0534343237633369	0.0985059925956558	-0.110056905491813	-0.166755108636833	-0.0488050730502395
196.579213570684	0.18608043167624	0.12739269332184	0.238194468068932	0.074979525025025	0.0534343237633369	0.0985059925956558	-0.109498329218939	-0.167587370302179	-0.0485441636858893
196.679278337054	0.185608463075975	0.126463667796158	0.238194468068932	0.0753410326181859	0.0492182238985757	0.0993521173099174	-0.106601565401656	-0.162927230862004	-0.0366515178967092
196.779343103423	0.185608463075975	0.126463667796158	0.238194468068932	0.0769192372665661	0.050475244796109	0.160580653558949	-0.100997973164296	-0.165553273261646	-0.0258478478038965
196.879407869792	0.185608463075975	0.126463667796158	0.238194468068932	0.0775907498470735	0.050475244796109	0.163017062493562	-0.0980950864173331	-0.159862430905077	-0.0158453711052923
196.979472636161	0.185608463075975	0.126176461800482	0.238194468068932	0.0789826774398226	0.05373028576495	0.168125514666947	-0.0949676239069936	-0.159884209525637	-0.0146065082102981
197.07953740253	0.185648125511899	0.12808123397362	0.239952357957253	0.0800039061569817	0.0529480001581136	0.169568330770452	-0.0912448947988183	-0.161318585622032	-0.0107471259882451
197.179602168899	0.185648125511899	0.12808123397362	0.239952357957253	0.080939086346625	0.0510445092945236	0.170552945979824	-0.0878199351197701	-0.156087527533812	-0.00242716651223482
197.279666935268	0.185648125511899	0.12808123397362	0.239952357957253	0.0838923950352865	0.0562213038067696	0.175630498283703	-0.0809465349034893	-0.152629901106629	0.000311416969030365
197.379731701637	0.185648125511899	0.12808123397362	0.239952357957253	0.0842968660532164	0.0562213038067696	0.175630498283703	-0.0797577448779351	-0.152629901106629	0.000311416969030365
197.479796468006	0.185648125511899	0.12808123397362	0.239952357957253	0.0860847054549484	0.0561861454454492	0.176152276689289	-0.0759967329310413	-0.148136282562218	0.001978960948714
197.579861234375	0.185648125511899	0.12808123397362	0.239952357957253	0.0914633479267739	0.0641737189503314	0.17916619095034	-0.068679533535384	-0.144965662908414	0.000489246533229015
197.679926000744	0.186323705718506	0.12808123397362	0.243579093331441	0.104377149981819	0.0641737189503314	0.179085933057797	-0.065675175323828	-0.144225644012708	0.00542368659813802
197.779990767113	0.187753406276457	0.119465840712624	0.243579093331441	0.142574776619656	0.0641737189503314	0.1816151332812	-0.0665237691125736	-0.149696695100354	0.0135714547838456
197.880055533482	0.189142688506623	0.12808123397362	0.255178932613621	0.147036791936053	0.0641737189503314	0.184915133130843	-0.0660468833014955	-0.157091081776442	0.0164962687918315
197.980120299851	0.189926796247849	0.126463667796158	0.255468045347417	0.149851637337642	0.0648714345013472	0.186755174707804	-0.0650760667874126	-0.16397994697204	0.0171656423082747
198.08018506622	0.191580898425647	0.130539997006295	0.262849887182131	0.15146199286421	0.0641737189503314	0.186686449897873	-0.0647900652067866	-0.181329018119586	0.00564324803587579
198.180249832589	0.192519996552961	0.137967386856874	0.262849887182131	0.152864226525804	0.0635478096289281	0.18697567967638	-0.0645487094440773	-0.180476129551838	0.00564324803587579
198.280314598958	0.193243685915754	0.146922169519284	0.262849887182131	0.160390647509162	0.0654676917718297	0.196298072735339	-0.0518550820090921	-0.175112864359935	0.0259914897402027
198.380379365327	0.194142282304494	0.151566734599299	0.262849887182131	0.161903587107109	0.0654030934479463	0.196455477680248	-0.0494647412047277	-0.180476129551838	0.0237012416643352
198.480444131696	0.194869006555234	0.154816428803347	0.262849887182131	0.165076175069638	0.0672024193650659	0.199305002461867	-0.043135853673795	-0.17260289869133	0.0259914897402027
198.580508898065	0.196375677703204	0.159039231876011	0.262849887182131	0.168445493793561	0.141771363206431	0.211931201348672	-0.0354353747183867	-0.114220651149785	0.025953019519733
198.680573664435	0.196540798421194	0.158441232062554	0.263448303641861	0.169206568939432	0.141620902625778	0.205880209236312	-0.0340330888292781	-0.108531078356295	0.025953019519733
198.780638430804	0.196685510190637	0.154816428803347	0.266718104948262	0.169206568939432	0.141620902625778	0.205880209236312	-0.0329253427772505	-0.103380132164184	0.0391782622302817
198.880703197173	0.196685510190637	0.153634007086213	0.272817739368326	0.169265741475309	0.141771363206431	0.205880209236312	-0.032093189407782	-0.113291723673064	0.0354990525136949
198.980767963542	0.196540798421194	0.140146148873676	0.272817739368326	0.169324136663245	0.142013227096741	0.205880209236312	-0.0307735337895531	-0.113291723673064	0.0393741668775526
199.080832729911	0.196410013661633	0.125476740743344	0.272817739368326	0.169324136663245	0.142013227096741	0.205880209236312	-0.0294735357876994	-0.123996353082371	0.0422085511980831
199.18089749628	0.196347488595608	0.11088110521045	0.268725756378189	0.169345438854531	0.142013227096741	0.205880209236312	-0.0288973850166143	-0.103380132164184	0.0672355648357897
199.280962262649	0.196460684025476	0.10592876621345	0.272559074930266	0.169380157029731	0.141578545540513	0.204486397428246	-0.0286630927309293	-0.110470389817498	0.0672355648357897
199.381027029018	0.196685510190637	0.10592876621345	0.273271460937758	0.169380157029731	0.141578545540513	0.204486397428246	-0.0286829392132761	-0.113291723673064	0.0672355648357897
199.481091795387	0.196685510190637	0.0968196876986038	0.268725756378189	0.169459236363861	0.141578545540513	0.203421499784943	-0.0283387696816849	-0.113291723673064	0.0672355648357897
199.581156561756	0.196861862020188	0.0975511788832044	0.27047329412634	0.169459236363861	0.141578545540513	0.203421499784943	-0.0283106917223193	-0.113291723673064	0.0703775410516959
199.681221328125	0.205616341782686	0.100767297589964	0.408249700980484	0.169459236363861	0.141578545540513	0.203222285084057	-0.0513609600559192	-0.248665352262366	0.0672355648357897
199.781286094494	0.226644416408119	0.0920448898547124	0.431024096883372	0.169459236363861	0.141578545540513	0.203222285084057	-0.0793103553757072	-0.287622691959552	0.0703775410516959
199.881350860863	0.232039398834324	0.0920448898547124	0.431024096883372	0.169544325841177	0.141578545540513	0.203222285084057	-0.0844594601001853	-0.288377849784862	0.0703775410516959
199.981415627232	0.235099139651938	0.0920448898547124	0.431024096883372	0.169581256980137	0.141578545540513	0.203222285084057	-0.0879778653257672	-0.288377849784862	0.0703775410516959
200.081480393601	0.237959926898029	0.0920448898547124	0.431024096883372	0.169581256980137	0.141578545540513	0.203222285084057	-0.0908458155318374	-0.288377849784862	0.0703775410516959
200.18154515997	0.239878399149095	0.0920448898547124	0.431024096883372	0.169581256980137	0.141578545540513	0.203222285084057	-0.0947592494417663	-0.288377849784862	0.0703775410516959
200.281609926339	0.24161833563151	0.0920448898547124	0.431024096883372	0.169581256980137	0.141578545540513	0.203222285084057	-0.0968376096909235	-0.288377849784862	0.0703775410516959
200.381674692708	0.242378172147263	0.0920448898547124	0.431024096883372	0.169581256980137	0.141578545540513	0.203222285084057	-0.0975692640230103	-0.288377849784862	0.0672355648357897
200.481739459077	0.270496183937007	0.126054678665918	0.492990252195192	0.169581256980137	0.141578545540513	0.203222285084057	-0.127853489479889	-0.335695276043172	0.040318700775367
200.581804225446	0.273254520231924	0.151566734599299	0.500927152043633	0.169581256980137	0.141578545540513	0.203222285084057	-0.129650265592538	-0.327046963509923	0.040318700775367
200.681868991815	0.278164821452063	0.192485108792569	0.471391758337334	0.163218161800288	0.0216723005761388	0.198764374563707	-0.162874623989909	-0.327238343691181	-0.00892422806933055
200.781933758184	0.244152153310162	0.136843126323269	0.445936646154296	0.163218161800288	0.0216723005761388	0.198764374563707	-0.123741499289164	-0.326432591687246	0.0200231275569477
200.881998524554	0.241577655835265	0.136843126323269	0.447901023928079	0.163218161800288	0.0216723005761388	0.198764374563707	-0.121060652777058	-0.317196005149055	0.0281956832337143
200.982063290923	0.239971548589166	0.131518518506606	0.444458425341035	0.159602604322461	0.0213027231970778	0.198088266652644	-0.132199674255375	-0.326432591687246	0.00697415760093195
201.082128057292	0.238743191920869	0.131518518506606	0.444525854947197	0.155313134473233	0.0219478212495093	0.198428836623754	-0.142064088917808	-0.326394796724732	-0.000770889611275388
201.182192823661	0.237245403184927	0.130966386320481	0.444525854947197	0.155313134473233	0.0219478212495093	0.198428836623754	-0.138421307343708	-0.326432591687246	-0.00300869158733796
201.28225759003	0.233771092864135	0.130966386320481	0.444525854947197	0.155313134473233	0.0219478212495093	0.198428836623754	-0.134039494442783	-0.318850843341167	0.000498991894993583
201.382322356399	0.230565981974429	0.130966386320481	0.445936646154296	0.155313134473233	0.0219478212495093	0.198428836623754	-0.129786075169295	-0.309365499747939	0.00619450153421666
201.482387122768	0.228638017504158	0.130966386320481	0.445936646154296	0.0339757890572664	0.0219478212495093	0.194448142046296	-0.156027231460064	-0.291625030609411	-0.00165161584512058
201.582451889137	0.227599839711546	0.129503396270864	0.445936646154296	0.0327183198222942	0.0213027231970778	0.191006476606218	-0.18195613578327	-0.291331442991305	-0.0266998572343397
201.682516655506	0.212103065569484	0.124324304055308	0.290230960642655	0.0319098882183174	0.0235021878543477	0.0368563463728792	-0.176600498411188	-0.262906139106288	-0.0923952121253682
201.782581421875	0.185226691369545	0.0987369838816142	0.283396371307197	0.0319098882183174	0.0235021878543477	0.0368563463728792	-0.154049137711371	-0.252604627568537	-0.0708536018828061
201.882646188244	0.171576324395794	0.0567790849675441	0.278456129059114	0.0319098882183174	0.0235021878543477	0.0368563463728792	-0.143143288789083	-0.239734523882887	-0.0184283433298217
201.982710954613	0.164077773553854	0.052671969179939	0.273271460937758	0.0319098882183174	0.0235021878543477	0.0368563463728792	-0.139286173147677	-0.239734523882887	-0.0192630809500771
202.082775720982	0.159297797591728	0.0536022244074843	0.273271460937758	0.0319098882183174	0.0235021878543477	0.0368563463728792	-0.136839355762004	-0.240948485562953	-0.0217169911735246
202.182840487351	0.147937487529037	0.0536022244074843	0.26731358316055	0.0319098882183174	0.0235021878543477	0.0368563463728792	-0.131494714680762	-0.236772752935101	-0.0217169911735246
202.28290525372	0.141621053228315	0.0567790849675441	0.26493154322812	0.0319098882183174	0.0235021878543477	0.0368563463728792	-0.125719258319654	-0.232206348395408	-0.0219080730334843
202.382970020089	0.13784149608745	0.0536022244074843	0.255613440111525	0.0319098882183174	0.0235021878543477	0.0368563463728792	-0.119666789483303	-0.223457273471319	-0.0217169911735246
202.483034786458	0.135998773602722	0.0574618958793956	0.255613440111525	0.0319067131693927	0.0235021878543477	0.0368183358131239	-0.116163035790144	-0.220477762776056	-0.0217169911735246
202.583099552827	0.133715166805783	0.0574618958793956	0.252105403483087	0.0319067131693927	0.0235021878543477	0.0368183358131239	-0.112213976284228	-0.220477762776056	-0.0249155096657904
202.683164319196	0.132183379296324	0.052671969179939	0.244781267381621	0.0319067131693927	0.0235021878543477	0.0368183358131239	-0.109021013274409	-0.210512455153884	-0.0192630809500771
202.783229085565	0.131325832816377	0.052671969179939	0.244781267381621	0.0319067131693927	0.0235021878543477	0.0368183358131239	-0.107581834299164	-0.210512455153884	-0.0192630809500771
202.883293851935	0.129841299950545	0.052671969179939	0.244781267381621	0.0319040630837923	0.0235021878543477	0.0368183358131239	-0.105863995694273	-0.210512455153884	-0.0192630809500771
202.983358618304	0.13109684294852	0.0567790849675441	0.241666377674908	0.0319040630837923	0.0235021878543477	0.0368183358131239	-0.108498094137076	-0.210767807509663	-0.0255435799517901
203.083423384673	0.13350999462936	0.0858065441776531	0.247727474656257	0.0319040630837923	0.0235021878543477	0.0368183358131239	-0.113170960606072	-0.221888985559956	-0.0587938261197969
203.183488151042	0.13258500164086	0.08517143468909	0.247243123717924	0.0319040630837923	0.0235021878543477	0.0368183358131239	-0.112060388521115	-0.221888985559956	-0.0579309282396652
203.283552917411	0.131676247164245	0.08517143468909	0.248643326648895	0.0319040630837923	0.0235021878543477	0.0368183358131239	-0.11059944443609	-0.209685844667944	-0.0442207987573329
203.38361768378	0.131325832816377	0.08517143468909	0.248643326648895	0.0319040630837923	0.0235021878543477	0.0368183358131239	-0.110053178039454	-0.209685844667944	-0.0442207987573329
203.483682450149	0.130409868373674	0.08517143468909	0.249492273199599	0.0318958725988369	0.0235021878543477	0.0368563463728792	-0.109148239176538	-0.209685844667944	-0.0442207987573329
203.583747216518	0.123021037841946	0.0659427829578311	0.177308925599052	0.0318958725988369	0.0235021878543477	0.0368563463728792	-0.0923702951643371	-0.14569498930036	-0.0353773548937578
203.683811982887	0.121578703507801	0.0607585720640592	0.180841700040768	0.0318958725988369	0.0235021878543477	0.0368563463728792	-0.090339668947675	-0.149455731329571	-0.0327533442262717
203.783876749256	0.120057256810788	0.0536285612887698	0.177308925599052	0.0318958725988369	0.0235021878543477	0.0368563463728792	-0.0885091937332367	-0.14569498930036	-0.0236604383784372
203.883941515625	0.119013673049027	0.0548401359007698	0.179439991243494	0.0318958725988369	0.0235021878543477	0.0368563463728792	-0.0869146620466815	-0.14569498930036	-0.02259507464878
203.984006281994	0.117223135211051	0.0503105119469794	0.180599479137199	0.0318958725988369	0.0235021878543477	0.0368563463728792	-0.0842646253182252	-0.14569498930036	-0.0153964821709692
204.084071048363	0.107938535505339	0.0444189659989668	0.148633463742425	0.0318958725988369	0.0235021878543477	0.0368563463728792	-0.0705650539293123	-0.115424391885863	-0.0101318275560264
204.184135814732	0.10708882142562	0.0433695958217461	0.147862768212665	0.0318958725988369	0.0235021878543477	0.0368563463728792	-0.0692847140604805	-0.115424391885863	-0.00997730120606501
204.284200581101	0.105853673480145	0.0409427939852985	0.143420613238728	0.0318958725988369	0.0235021878543477	0.0368563463728792	-0.0676071703439501	-0.118304443856203	-0.0144768666867533
204.38426534747	0.103542330687287	0.0409427939852985	0.142592739091387	0.0318958725988369	0.0235021878543477	0.0368563463728792	-0.0644446236399074	-0.110046222171839	-0.00639395684130453
204.484330113839	0.101684483544439	0.0407687379933469	0.141966057771744	0.0318958725988369	0.0235021878543477	0.0368563463728792	-0.0629449395732614	-0.110292552267963	-0.00700021835034049
204.584394880208	0.0996771140757631	0.0393087814016679	0.140644423383597	0.0318958725988369	0.0235021878543477	0.0368563463728792	-0.0611089049193021	-0.109264149028566	-0.00606354228950007
204.684459646577	0.0958371094113664	0.0407687379933469	0.141966057771744	0.0318958725988369	0.0235021878543477	0.0368563463728792	-0.0595410808402323	-0.109264149028566	-0.00639395684130453
204.784524412946	0.0645452915918204	0.0234929349248422	0.140317389040186	0.0318958725988369	0.0235021878543477	0.0368563463728792	-0.0463298368735404	-0.104018865310652	0.01342919103062
204.884589179315	0.0611939389003265	0.0200153802362276	0.121002780440385	0.0318958725988369	0.0235021878543477	0.0368563463728792	-0.0382305231429584	-0.0928450127639486	0.0118219101728571
204.984653945684	0.0610286088343829	0.0215049942908322	0.120586508527802	0.0318958725988369	0.0235021878543477	0.0368563463728792	-0.0371503218661909	-0.0918671834151346	0.0112603586076057
205.084718712054	0.060855993811017	0.0216462210923178	0.120586508527802	0.0318958725988369	0.0235021878543477	0.0368563463728792	-0.0367554354211427	-0.0918671834151346	0.0111597560467541
205.184783478423	0.06074052329346	0.0218331697387073	0.120586508527802	0.0318958725988369	0.0235021878543477	0.0368563463728792	-0.0360661096448932	-0.0906941746800373	0.0118219101728571
205.284848244792	0.0605774477111783	0.0195007661000846	0.117597072316581	0.0318958725988369	0.0235021878543477	0.0368563463728792	-0.0348255316552815	-0.0902044826286998	0.0114030589778316
205.384913011161	0.0605159121301448	0.0195007661000846	0.117597072316581	0.0318958725988369	0.0235021878543477	0.0368563463728792	-0.034503409345227	-0.0902044826286998	0.0114030589778316
205.48497777753	0.060319925731441	0.0218331697387073	0.112932479831408	0.0318958725988369	0.0235021878543477	0.0368563463728792	-0.0314546737240871	-0.085496903161926	0.0118219101728571
205.585042543899	0.0602389542460176	0.0215049942908322	0.11243885417593	0.0318958725988369	0.0235021878543477	0.0368563463728792	-0.0309837927566195	-0.085496903161926	0.0118219101728571
205.685107310268	0.0602304602754824	0.0216462210923178	0.11243885417593	0.0318958725988369	0.0235021878543477	0.0368563463728792	-0.0308094641493929	-0.0854241034939525	0.0118219101728571
205.785172076637	0.0602304602754824	0.0216462210923178	0.11243885417593	0.0318958725988369	0.0235021878543477	0.0368563463728792	-0.0308094641493929	-0.0854241034939525	0.0118219101728571
205.885236843006	0.059728652141373	0.0215049942908322	0.11243885417593	0.0318958725988369	0.0235021878543477	0.0368563463728792	-0.0297119832440026	-0.085496903161926	0.0118219101728571
205.985301609375	0.0587326007618228	0.0114610174758657	0.0964937577122872	0.0318958725988369	0.0235021878543477	0.0368563463728792	-0.0248625774030078	-0.0725454677349694	0.0154155388749949
206.085366375744	0.0575361922302443	0.0123333482794755	0.0800354350794589	0.0318958725988369	0.0235021878543477	0.0368563463728792	-0.0218361706253554	-0.0477370572983054	0.0162950886251345
206.185431142113	0.0572473418128994	0.0155659255291639	0.0800354350794589	0.0319040630837923	0.0229245269318182	0.0363165641207816	-0.0210533140153177	-0.0473653623770049	0.0136175625679112
206.285495908482	0.0572473418128994	0.0155659255291639	0.0800354350794589	0.0319040630837923	0.0229245269318182	0.0363165641207816	-0.0210533140153177	-0.0473653623770049	0.0136175625679112
206.385560674851	0.0572473418128994	0.0155659255291639	0.0800354350794589	0.0319067131693927	0.0228900898225836	0.0363165641207816	-0.0210281046079432	-0.0473653623770049	0.0136175625679112
206.48562544122	0.0572473418128994	0.0155659255291639	0.0800354350794589	0.0319067131693927	0.0228900898225836	0.0363165641207816	-0.0210281046079432	-0.0473653623770049	0.0136175625679112
206.585690207589	0.0569440197163426	0.0114610174758657	0.0700238369515385	0.0319067131693927	0.0228900898225836	0.0363165641207816	-0.0200567572941434	-0.0457395106798017	0.0133765346854258
206.685754973958	0.0552169628456465	0.0191901739683669	0.0671748622884739	0.0319067131693927	0.0228900898225836	0.0363165641207816	-0.0174253075413578	-0.0402566948743179	0.0114030589778316
206.785819740327	0.0552906912318712	0.0199832091505799	0.0681433454895429	0.0319222554248543	0.0227304778526817	0.0362878208449196	-0.017415170472924	-0.0400468397790869	0.0118219101728571
206.885884506696	0.0553103151636443	0.0199832091505799	0.0683324896021874	0.0320875518273416	0.0226346370463129	0.0371429967052755	-0.0166892161159322	-0.0380312028971471	0.01342919103062
206.985949273065	0.0553103151636443	0.0199832091505799	0.0683324896021874	0.0321372056673091	0.0219478212495093	0.0375153682897744	-0.0163840257529609	-0.0381839148800826	0.0130799093877841
207.086014039435	0.0556079286715582	0.0184166850022828	0.0676873319293111	0.0321675419679268	0.0211350829361847	0.0375153682897744	-0.0168094784257431	-0.0383719115268717	0.0136175625679112
207.186078805804	0.0560323248092204	0.0184166850022828	0.0685122225172796	0.0324150488381384	0.0221171749225413	0.0543466101613174	-0.0168388275143859	-0.0383719115268717	0.0136175625679112
207.286143572173	0.0568243433283949	0.0164529661987837	0.0714734033202603	0.0324728551194962	0.0221323314225617	0.0553702928125494	-0.017867811925359	-0.0426548830322507	0.0136175625679112
207.386208338542	0.0569699141426684	0.0125357427797234	0.0714734033202603	0.0325679090806509	0.0226346370463129	0.0584080553241459	-0.0178523688997637	-0.0426548830322507	0.0162950886251345
207.486273104911	0.0571920695562339	0.0177001080914494	0.0834682705215625	0.0326227489333599	0.0221323314225617	0.0586763718702084	-0.0184998362755993	-0.0541233099520166	0.0154155388749949
207.58633787128	0.0577709986489366	0.0200153802362276	0.0900399971748641	0.0327765440024297	0.0234216279525133	0.0604368895693037	-0.0190798033642703	-0.06138221218629	0.0149528886934943
207.686402637649	0.0580235519814108	0.0200153802362276	0.0900399971748641	0.0327889576398639	0.0234216279525133	0.0605995360433563	-0.0194761962287664	-0.0615894168333521	0.0149528886934943
207.786467404018	0.0594977311263967	0.0191911553613732	0.171133527673703	0.033018739246579	0.0228344457574974	0.0659141842582616	-0.0289792003833829	-0.140342624678912	0.0161752755490276
207.886532170387	0.0618007097851906	0.0200153802362276	0.175836790056313	0.033018739246579	0.0228344457574974	0.0659141842582616	-0.0410596988333646	-0.144672499564721	0.0136175625679112
207.986596936756	0.0618270193483453	0.0200153802362276	0.175836790056313	0.0331139539773239	0.0234216279525133	0.0691669482203872	-0.0403473787704845	-0.145580610611273	0.0161752755490276
208.086661703125	0.0622670472132369	0.0200153802362276	0.175836790056313	0.0331139539773239	0.0234216279525133	0.0691669482203872	-0.0417420009781869	-0.144672499564721	0.0161752755490276
208.186726469494	0.0624665033429245	0.0200153802362276	0.175836790056313	0.0331139539773239	0.0234216279525133	0.0691669482203872	-0.0425989307859782	-0.144672499564721	0.0134843152279906
208.286791235863	0.0629231102931772	0.0200153802362276	0.175836790056313	0.0331139539773239	0.0234216279525133	0.0691669482203872	-0.0447639347914959	-0.143535381217404	0.0136175625679112
208.386856002232	0.0634328135064135	0.0200153802362276	0.175836790056313	0.0331139539773239	0.0234216279525133	0.0691669482203872	-0.0464197058771637	-0.143211918803156	0.0136175625679112
208.486920768601	0.0637667403706381	0.0200153802362276	0.175836790056313	0.033398239159273	0.0282856498231004	0.0798919204829891	-0.0450404571915914	-0.143535381217404	0.0136175625679112
208.58698553497	0.0992035436245091	0.0522236929476613	0.177177651667871	0.033398239159273	0.0282856498231004	0.0798919204829891	-0.0612335387829881	-0.145580610611273	0.00704837203370247
208.687050301339	0.101022444534014	0.051813989709913	0.176065891975937	0.033398239159273	0.0282856498231004	0.0798919204829891	-0.0619666490155395	-0.144672499564721	0.00950818184751552
208.787115067708	0.104031617788644	0.0529852987031932	0.177177651667871	0.0333560601863864	0.0278815981957444	0.0807947498306693	-0.0630420818030066	-0.145580610611273	0.0105751137801991
208.887179834077	0.105765261884282	0.0529852987031932	0.177177651667871	0.0331661552568133	0.0260643803981763	0.0883557360958774	-0.0656738873089313	-0.146423989156683	0.00966583887041902
208.987244600446	0.103052730023824	0.0514201507125126	0.175015872591675	0.0330099496207076	0.0113173474918966	0.0763708992078257	-0.0654865821080046	-0.145384974399049	0.00966583887041902
209.087309366815	0.101638428148363	0.0520756004001529	0.175015872591675	0.0329656577600069	0.0113173474918966	0.0761424218036347	-0.064858478926611	-0.148222746664286	0.00950818184751552
209.187374133185	0.0985933252157929	0.0514201507125126	0.172936335376887	0.0328426866181553	0.00860503676827701	0.0730574088031554	-0.064035810211114	-0.153206709299704	0.0039343709596461
209.287438899554	0.096915203471903	0.0514201507125126	0.171914285539202	0.0327831346437566	0.00860503676827701	0.0730574088031554	-0.0634936206964572	-0.153206709299704	0.00756450892889464
209.387503665923	0.0963649093170054	0.0518026931930701	0.171133527673703	0.0325278024377147	0.00990220990952009	0.0726988887890959	-0.0649715952365167	-0.157599421297789	-0.00307845796125054
209.487568432292	0.0696154388420306	0.0516917084094779	0.137388104942057	0.0320251901777401	0.0120599989743877	0.0368563463728792	-0.0576426630762554	-0.107818464384957	-0.0213246623438805
209.587633198661	0.067634441983657	0.051375377616959	0.136755289337049	0.0319515338354798	0.012449896697979	0.0368183358131239	-0.0562063740583557	-0.104364297164351	-0.0180904367782408
209.68769796503	0.0658561740773091	0.0497541871851343	0.135010837038231	0.0319515338354798	0.012449896697979	0.0368183358131239	-0.0540074416851445	-0.102882235300012	-0.0180904367782408
209.787762731399	0.0653065815999512	0.0497541871851343	0.135867511436531	0.0319515338354798	0.012449896697979	0.0368183358131239	-0.0529308735830366	-0.103513785619396	-0.0178337732916977
209.887827497768	0.0646026587248984	0.0488355217344384	0.135642896690596	0.0319222554248543	0.012449896697979	0.0368183358131239	-0.0519033198578284	-0.104444308281607	-0.0172631308505624
209.987892264137	0.0641807670694026	0.0488355217344384	0.137043695885632	0.0319222554248543	0.012449896697979	0.0368183358131239	-0.0510099132096888	-0.102882235300012	-0.0147538948384043
210.087957030506	0.0621938944309233	0.0245242473615115	0.131577958737289	0.0319098882183174	0.0128035385990297	0.0371429967052755	-0.0414200457409844	-0.0981456732940345	0.00983152913611239
210.188021796875	0.059634205315399	0.0234039062511907	0.126586736868291	0.0319067131693927	0.012449896697979	0.0368183358131239	-0.0314350739590033	-0.0945058932182804	0.00951125624667016
210.288086563244	0.0595019485880992	0.0234039062511907	0.126586736868291	0.0318958725988369	0.0128035385990297	0.0371429967052755	-0.0310522127239893	-0.0945058932182804	0.00951125624667016
210.388151329613	0.0590701157420359	0.0234039062511907	0.126586736868291	0.0318958725988369	0.0128035385990297	0.0371429967052755	-0.0301462168228173	-0.0945058932182804	0.00951125624667016
210.488216095982	0.058467699272355	0.023079507726451	0.126586736868291	0.0318958725988369	0.0128035385990297	0.0371429967052755	-0.0291465930866486	-0.0942230179130856	0.00983152913611239
210.588280862351	0.0577517117017436	0.023079507726451	0.126586736868291	0.0318877827167208	0.0128035385990297	0.0371429967052755	-0.0281244596604034	-0.0923984645868716	0.0117650109339919
210.68834562872	0.0544696655603816	0.0242369471640457	0.0665947894120641	0.0319098882183174	0.0127321960891562	0.0371429967052755	-0.0205570212234799	-0.047774537963978	0.00886319102616937
210.788410395089	0.0542087797036108	0.0244033142852884	0.0671168467240148	0.0319695200728276	0.012449896697979	0.0371036787253282	-0.0200564946193705	-0.0472597522090347	0.00951125624667016
210.888475161458	0.0539233012873563	0.0244033142852884	0.0671748622884739	0.0320721956906827	0.0127321960891562	0.0375153682897744	-0.0192625393175265	-0.0473055086198834	0.00951125624667016
210.988539927827	0.053842053874217	0.0244033142852884	0.0671748622884739	0.032118635518458	0.0119626037739139	0.0371429967052755	-0.0188500179717215	-0.047774537963978	0.00917956105386203
211.088604694196	0.0534224271096503	0.02393368022809	0.0668693487092648	0.0321923006961781	0.0120599989743877	0.037610513950486	-0.01822990161473	-0.047774537963978	0.00927017564660912
211.188669460565	0.0530382520417462	0.0244033142852884	0.0671748622884739	0.0322963087201987	0.0121262086313599	0.0380873212828495	-0.0175789322008273	-0.0473055086198834	0.00951125624667016
211.288734226934	0.0523798991630725	0.0235326184660478	0.0663463033717038	0.032399587933132	0.0124132599031355	0.0392921952168162	-0.016764275937515	-0.046907154364327	0.00985774213461095
211.388798993304	0.0519966579419852	0.0235176238402065	0.0665947894120641	0.0324418464357654	0.013559216946074	0.0405545665811907	-0.0162095687213622	-0.0471702536050862	0.00985774213461095
211.488863759673	0.0515724520240623	0.02393368022809	0.0671168467240148	0.0324605788046539	0.0137701010573032	0.0405545665811907	-0.015870883687226	-0.0472124819101561	0.00985774213461095
211.588928526042	0.0513945315000182	0.0233174836755318	0.0665947894120641	0.0325305681101973	0.0143540263105418	0.0412550889978366	-0.0153758458234389	-0.0473055086198834	0.00985774213461095
211.688993292411	0.0511816078669297	0.022787234879419	0.0660087091910165	0.0326073169952812	0.0144214434477408	0.0406952152624322	-0.014845962083898	-0.0465725973102569	0.0103135544486573
211.78905805878	0.0511816078669297	0.0228982717954287	0.0660087091910165	0.0326442131059714	0.0144214434477408	0.0408826581154528	-0.0147384148361051	-0.046907154364327	0.00985774213461095
211.889122825149	0.0511816078669297	0.0228982717954287	0.0660087091910165	0.0326697101521688	0.0144214434477408	0.0408826581154528	-0.0147069527140749	-0.0465725973102569	0.0103135544486573
211.989187591518	0.0511816078669297	0.0228982717954287	0.0660087091910165	0.0327648049029231	0.0144214434477408	0.0412550889978366	-0.0143603263560449	-0.0465725973102569	0.00951125624667016
212.089252357887	0.0511816078669297	0.0228982717954287	0.0660087091910165	0.0330364259533197	0.0251765836910821	0.0475161329278176	-0.0131658772734762	-0.0375902566154544	0.0132781679661965
212.189317124256	0.0511084218751082	0.0229614112890204	0.0660087091910165	0.0330905441805751	0.0266459869119807	0.0460548076935491	-0.012744264103425	-0.035400414384624	0.0135107708815435
212.289381890625	0.0510950972163343	0.0230209140032975	0.0660087091910165	0.0331196590832092	0.0278815981957444	0.0462424792638844	-0.0126146570812939	-0.0345254387825085	0.0135107708815435
212.389446656994	0.0510950972163343	0.0230209140032975	0.0660087091910165	0.0332484245150959	0.0280843843474805	0.0442731482341994	-0.0120615698755344	-0.0345254387825085	0.0111375181645405
212.489511423363	0.0510950972163343	0.0230209140032975	0.0660087091910165	0.0332898146216328	0.0286242477986818	0.0442731482341994	-0.0119088083875989	-0.0345254387825085	0.0103135544486573
212.589576189732	0.0510950972163343	0.0230209140032975	0.0660087091910165	0.0333114485809156	0.0285919966407738	0.0441598386681697	-0.0118743447549981	-0.0345254387825085	0.0103135544486573
212.689640956101	0.0515724520240623	0.0233174836755318	0.0671748622884739	0.0333202288313426	0.0285919966407738	0.0440969543458126	-0.0124506855261269	-0.0345254387825085	0.0117650109339919
212.78970572247	0.0593587257301723	0.0209494544446649	0.114873118680931	0.0333312050517227	0.0285919966407738	0.0440969543458126	-0.028170811837905	-0.0812467735461528	0.0132781679661965
212.889770488839	0.0596315569456081	0.0209494544446649	0.114620740067628	0.0333312050517227	0.0285919966407738	0.0440969543458126	-0.0292408098251208	-0.0814239606102709	0.0120982495805983
212.989835255208	0.0600668992976283	0.0215149132935645	0.114873118680931	0.0333312050517227	0.0285919966407738	0.0440969543458126	-0.0300040416892809	-0.0814239606102709	0.0120982495805983
213.089900021577	0.0604489303579193	0.02203028867239	0.114985023776636	0.0333312050517227	0.0285919966407738	0.0440969543458126	-0.0307348127713379	-0.0821750199965913	0.0105305220935062
213.189964787946	0.0618633905431091	0.0234039062511907	0.114985023776636	0.0333442530167164	0.0285919966407738	0.0440969543458126	-0.0344182813218945	-0.0814239606102709	0.00981011213954655
213.290029554315	0.0619452093390899	0.0235326184660478	0.114985023776636	0.0333501308738808	0.0285919966407738	0.0440969543458126	-0.0347094332698832	-0.0814239606102709	0.00981011213954655
213.390094320685	0.0631210980448358	0.0417352585873286	0.117828494742126	0.0333501308738808	0.0285919966407738	0.0440969543458126	-0.038119956186231	-0.0855254730364631	-0.00800299586629605
213.490159087054	0.0631574830067556	0.0418349324392581	0.117828494742126	0.0333501308738808	0.0285919966407738	0.0440969543458126	-0.0381916364341762	-0.0855254730364631	-0.00864074484227111
213.590223853423	0.0634272823143169	0.0417352585873286	0.114985023776636	0.0333509494292635	0.0285919966407738	0.0440969543458126	-0.0386380453181848	-0.0833617705636692	-0.00886169266109731
213.690288619792	0.0634272823143169	0.0417352585873286	0.114985023776636	0.0333509494292635	0.0285919966407738	0.0440969543458126	-0.0386380453181848	-0.0833617705636692	-0.00886169266109731
213.790353386161	0.0614384890053202	0.0283230972305902	0.113633246236351	0.0333509494292635	0.0285919966407738	0.0440969543458126	-0.03190095146283	-0.0814239606102709	0.00422981209541166
213.89041815253	0.0612875740935992	0.0283230972305902	0.113633246236351	0.0333509494292635	0.0285919966407738	0.0440969543458126	-0.0316259075987377	-0.0814239606102709	0.00422981209541166
213.990482918899	0.058467699272355	0.0245604352517359	0.0955076438223734	0.0333509494292635	0.0285919966407738	0.0440969543458126	-0.0227695092419142	-0.0640031567505088	0.0112939747636206
214.090547685268	0.058329773688699	0.0245604352517359	0.0955076438223734	0.0333509494292635	0.0285919966407738	0.0440969543458126	-0.0226974228130437	-0.0640031567505088	0.0112939747636206
214.190612451637	0.0581438089104873	0.023985695546694	0.0944970225834342	0.0333509494292635	0.0285919966407738	0.0440969543458126	-0.0223175475780562	-0.0640031567505088	0.01120063837328
214.290677218006	0.0568087865971492	0.023985695546694	0.0925893761575298	0.0333509494292635	0.0285919966407738	0.0440969543458126	-0.0207531718516773	-0.0640031567505088	0.00899786715228823
214.390741984375	0.0546094919403921	0.023985695546694	0.0844882688802193	0.0333509494292635	0.0285919966407738	0.0440969543458126	-0.0176132357107113	-0.0547072459979387	0.0113792613602599
214.490806750744	0.0534224271096503	0.023985695546694	0.0689855847320611	0.0333509494292635	0.0285919966407738	0.0440969543458126	-0.0154842703864254	-0.0400780674929526	0.0116518914558707
214.590871517113	0.0520584002609372	0.0257856905471877	0.0668693487092648	0.0333509494292635	0.0285919966407738	0.0440969543458126	-0.0137888232550979	-0.0375902566154544	0.00776645928699333
214.690936283482	0.0514194635135267	0.0257856905471877	0.0668593967421033	0.0333509494292635	0.0285919966407738	0.0440969543458126	-0.0134183646465437	-0.0376384463951188	0.00777469615334569
214.791001049851	0.0502845909876486	0.0260786296090864	0.0665947894120641	0.0333509494292635	0.0285919966407738	0.0441598386681697	-0.0127230884520591	-0.0368982315984095	0.00826255183226376
214.89106581622	0.0500417949010383	0.0259418664760978	0.0663463033717038	0.033364191484905	0.0285919966407738	0.0444103596193541	-0.0125038931680531	-0.0345254387825085	0.0110684343285608
214.991130582589	0.0487879972322776	0.0259418664760978	0.0660082887437996	0.0333706518866769	0.0285919966407738	0.0444997716280071	-0.0116614821068242	-0.0337442654414274	0.011668725677254
215.091195348958	0.0464220151288815	0.0260786296090864	0.0659461202726822	0.0333753307090288	0.0285919966407738	0.0447005423186281	-0.0107315210575252	-0.0337442654414274	0.0113792613602599
215.191260115327	0.0459921188772278	0.0260786296090864	0.0659461202726822	0.0333818246902625	0.0285919966407738	0.0447005423186281	-0.0105132284231328	-0.0337442654414274	0.0113792613602599
215.291324881696	0.0431132922864412	0.0261047102588771	0.0659461202726822	0.0333866070164358	0.0285919966407738	0.0447390524982721	-0.0100112863266542	-0.0345254387825085	0.0103578631346505
215.391389648065	0.0415888154135224	0.0261047102588771	0.0659461202726822	0.033398239159273	0.0285919966407738	0.0447390524982721	-0.00967385806339361	-0.0337442654414274	0.0113792613602599
215.491454414434	0.0404360088396043	0.0261373863851676	0.0659409217189897	0.0334276687703838	0.0278815981957444	0.0442731482341994	-0.00940617927847828	-0.0345254387825085	0.0101243999415198
215.591519180804	0.0402294749448159	0.0260786296090864	0.0657904160282053	0.0334276687703838	0.0278815981957444	0.0442731482341994	-0.00929722968181415	-0.0345254387825085	0.0098139063241616
215.691583947173	0.0373225405191705	0.0245604352517359	0.0670262174212857	0.0337107626031594	0.0264428934460113	0.0514744695051081	-0.00630030031620341	-0.031407225756433	0.0205998490770309
215.791648713542	0.0349190387326618	0.0202799498866162	0.0660082887437996	0.0342191580665259	0.0282856498231004	0.0674559527457969	-0.00228596413224048	-0.0279284142897838	0.0237860784276025
215.891713479911	0.0343996882304307	0.0183840593905248	0.0645665495249825	0.0344242392657314	0.0287604653328522	0.0694231643763243	-0.000679731494498512	-0.0254070218938504	0.0257522094546728
215.99177824628	0.0343996882304307	0.0183840593905248	0.0645665495249825	0.034623593207585	0.0286242477986818	0.0696411965030976	-0.000135062908729771	-0.0257857556162285	0.0251733256311499
216.091843012649	0.0341136129273602	0.018146967484473	0.0642729217517817	0.0350401763347055	0.0288968283160932	0.0696411965030976	0.00130480572287496	-0.0257857556162285	0.0262798515034793
216.191907779018	0.0341136129273602	0.018146967484473	0.0642729217517817	0.0351310418910028	0.0288968283160932	0.0694231643763243	0.00135575295455517	-0.0257857556162285	0.0262798515034793
216.291972545387	0.0335883155198012	0.0179524494449726	0.0637856874040475	0.03516220684139	0.0288968283160932	0.0694231643763243	0.00215001401972276	-0.0257857556162285	0.0257897030996398
216.392037311756	0.0330205678633326	0.0183571084169484	0.0637856874040475	0.0351772323543548	0.0288968283160932	0.0694231643763243	0.00306063024024752	-0.0257857556162285	0.0257897030996398
216.492102078125	0.0328379009666849	0.0183571084169484	0.0631888774086473	0.0351819090606148	0.0288968283160932	0.0694231643763243	0.00358055381649824	-0.0254070218938504	0.0259363077290243
216.592166844494	0.0328379009666849	0.0183571084169484	0.0631888774086473	0.0351976768335002	0.0288968283160932	0.0694231643763243	0.00359365332364949	-0.0254070218938504	0.0259363077290243
216.692231610863	0.0325192676114825	0.0183079630156459	0.0631888774086473	0.0349665145401307	0.00872948708625439	0.0705711757482176	0.00260909034461553	-0.0307083820266482	0.0268688505553249
216.792296377232	0.0324120602122264	0.0179524494449726	0.0631875552535204	0.0341164937996371	0.00636940145900686	0.0653839970949381	-0.000132097394438505	-0.052748700855457	0.0276955219224415
216.892361143601	0.0321988085573885	0.0179524494449726	0.0637856874040475	0.0341164937996371	0.00636940145900686	0.0653839970949381	0.000618473821401559	-0.0344273871138141	0.041701942208458
216.99242590997	0.0319619792932533	0.0179524494449726	0.065932138047829	0.0340166141638971	0.00636940145900686	0.0653839970949381	0.000599013326607954	-0.0319825182852644	0.0395875978928008
217.092490676339	0.0317987857071804	0.0113077046390556	0.0591154052285687	0.0315877635029408	0.00466499791546876	0.0596098417670019	-0.00828357693198372	-0.0504771284409602	0.0289703744417148
217.192555442708	0.0316516072891148	0.0113077046390556	0.0577562086334715	0.0144940206268225	0.00487227182451054	0.0368183358131239	-0.0138608059247122	-0.0481855849296038	0.011668725677254
217.292620209077	0.0311036875405546	0.0108730520857321	0.0547053311169318	0.0144940206268225	0.00487227182451054	0.0368183358131239	-0.0125571054384958	-0.0367771672632032	0.0122838974441248
217.392684975446	0.0308486425379853	0.0117246532448359	0.0547053311169318	0.0143010045176037	0.00466499791546876	0.0364581201555753	-0.0125605858483579	-0.0367771672632032	0.0103578631346505
217.492749741815	0.0308486425379853	0.0117246532448359	0.0547053311169318	0.0132001690034861	0.00469913449129822	0.0360928738786105	-0.0157674594796654	-0.0503231910158204	0.00878456396899227
217.592814508185	0.030761234991824	0.0117516574443292	0.0544841241672173	0.0113152734990983	0.00530165307644916	0.0164125198384989	-0.0207580691934291	-0.0469691152431342	0.00250604960587029
217.692879274554	0.0305025710834351	0.0116668188561562	0.0545976699264911	0.0113152734990983	0.00530165307644916	0.0164125198384989	-0.0202781416055342	-0.0469691152431342	0.00225538964923896
217.792944040923	0.0303928981275224	0.0116668188561562	0.0545976699264911	0.0113152734990983	0.00530165307644916	0.0164125198384989	-0.019968877998708	-0.0469116971950315	0.00225538964923896
217.893008807292	0.0296356256756354	0.0108730520857321	0.0544030473232769	0.0113152734990983	0.00530165307644916	0.0164125198384989	-0.0189587742919257	-0.0455122383962491	0.00259167245266942
217.993073573661	0.0294028884087898	0.0105625166242085	0.0538738127999187	0.0113152734990983	0.00530165307644916	0.0164125198384989	-0.0184195167122027	-0.0453215907671803	0.00245188116586023
218.09313834003	0.0291364315680853	0.0105625166242085	0.0537881786988494	0.0113152734990983	0.00530165307644916	0.0164125198384989	-0.0180830778990886	-0.0453215907671803	0.00245188116586023
218.193203106399	0.0288614077973786	0.00954762902627921	0.0524115049517557	0.0113152734990983	0.00530165307644916	0.0164125198384989	-0.0175446063705452	-0.0439722968239118	0.00259167245266942
218.293267872768	0.0279755650497808	0.00876229313913989	0.0491291117274228	0.0113322346352354	0.00530165307644916	0.0164125198384989	-0.0164638096536873	-0.0352431485504872	0.00259167245266942
218.393332639137	0.0267037837572389	0.00876229313913989	0.0385584086186708	0.0113322346352354	0.00530165307644916	0.0164125198384989	-0.0144860236807591	-0.0280050894173067	0.00259167245266942
218.493397405506	0.0263529863350451	0.00926124438232144	0.0380535195047357	0.0113322346352354	0.00530165307644916	0.0164125198384989	-0.0141200002856475	-0.0269361638054981	0.00250604960587029
218.593462171875	0.0261235291554702	0.00962515951171572	0.0378617220214706	0.0113322346352354	0.00530165307644916	0.0164125198384989	-0.013747003828719	-0.0256102263441193	0.00250604960587029
218.693526938244	0.0258758223385963	0.00994110829753368	0.0378617220214706	0.0113322346352354	0.00530165307644916	0.0164125198384989	-0.0134850730648224	-0.0253865147735414	0.00225538964923896
218.793591704613	0.0256970197934839	0.00994110829753368	0.0378617220214706	0.0113462590468518	0.00530165307644916	0.0164125198384989	-0.0133873427477838	-0.0252912223929123	0.00225538964923896
218.893656470982	0.0251393869773584	0.00937996066859532	0.03691158762441	0.0113462590468518	0.00530165307644916	0.0164125198384989	-0.012949314540781	-0.0246043709388312	0.00225538964923896
218.993721237351	0.0247880902933784	0.00876229313913989	0.0361828804267357	0.0113462590468518	0.00530165307644916	0.0164125198384989	-0.0127642879006528	-0.0245115332998415	0.00225538964923896
219.09378600372	0.024646774193343	0.00915940378506988	0.0361828804267357	0.0113462590468518	0.00530165307644916	0.0164125198384989	-0.0126076628478422	-0.0239159641700889	0.00259167245266942
219.193850770089	0.0242884366950899	0.00937996066859532	0.0359599614082308	0.0113790213721174	0.00530165307644916	0.0164125198384989	-0.0123689022809747	-0.0236021794864264	0.00225538964923896
219.293915536458	0.0240162966346879	0.00937996066859532	0.0353611001538987	0.0113850776654502	0.00531633024880172	0.0164425646579576	-0.0120825108404056	-0.0236021794864264	0.00166100464381394
219.393980302827	0.0238215759531466	0.00919073263547447	0.0349294115606721	0.0114140578542278	0.00530165307644916	0.0164425646579576	-0.0118994116564671	-0.0221353576093438	0.00259167245266942
219.494045069196	0.02363589854327	0.00926124438232144	0.0349086659046515	0.0114201421987121	0.00531633024880172	0.0164425646579576	-0.0117972407711249	-0.0221353576093438	0.00236085613760209
219.594109835565	0.0232191565478615	0.00953454826038697	0.0349294115606721	0.0114272276533103	0.00531633024880172	0.0164425646579576	-0.011547421904287	-0.0214445318260325	0.00225538964923896
219.694174601934	0.0230464677055858	0.0096766451626967	0.0349086659046515	0.0114574405040013	0.00536760412926298	0.0165526970366296	-0.0113259029758218	-0.0214069755960937	0.00220124811572564
219.794239368304	0.0230464677055858	0.0096766451626967	0.0349086659046515	0.0115997657900523	0.00536760412926298	0.0165526970366296	-0.0113064099599562	-0.0214069755960937	0.00220124811572564
219.894304134673	0.0230157250696806	0.00976003681978478	0.0349294115606721	0.011763904304538	0.00536760412926298	0.0165526970366296	-0.0112380829939893	-0.0214445318260325	0.00225538964923896
219.994368901042	0.0229665400791846	0.00976003681978478	0.0349294115606721	0.0118026126576404	0.00536760412926298	0.0165732746995863	-0.011162604291872	-0.0214445318260325	0.00236085613760209
220.094433667411	0.0229665400791846	0.00976003681978478	0.0349294115606721	0.0118995886406332	0.00577648746400406	0.0169800974713912	-0.0111212128487275	-0.0214445318260325	0.00259167245266942
220.19449843378	0.0229665400791846	0.00976003681978478	0.0349294115606721	0.0120353847858859	0.00577648746400406	0.0169800974713912	-0.0110651701460862	-0.0216980587018873	0.00269191590729198
220.294563200149	0.0229015028649016	0.00976003681978478	0.0349294115606721	0.0120533038509751	0.00577648746400406	0.0169800974713912	-0.0110347983329903	-0.0214445318260325	0.00316214574030322
220.394627966518	0.0229015028649016	0.00976003681978478	0.0349294115606721	0.0122122561869048	0.00576482458118405	0.0169800974713912	-0.0109950993397165	-0.0214069755960937	0.00335460834268743
220.494692732887	0.0229015028649016	0.00976003681978478	0.0349294115606721	0.0122907309479513	0.00577648746400406	0.0169800974713912	-0.010963220515207	-0.0214445318260325	0.00340611242046315
220.594757499256	0.0229015028649016	0.00976003681978478	0.0349294115606721	0.0123034533988005	0.00577773104940114	0.0169800974713912	-0.0109454209696158	-0.0214445318260325	0.00335460834268743
220.694822265625	0.0213011277493078	0.00936727825272706	0.0349086659046515	0.0124582896938948	0.00569091436431425	0.0172567470389065	-0.0100338717212577	-0.0214069755960937	0.00434931721478139
220.794887031994	0.0203981635155663	0.00825952168105018	0.0337441068567913	0.0126153929844194	0.00536760412926298	0.0175408066810706	-0.00902376346312357	-0.0214445318260325	0.00437826449104864
220.894951798363	0.0191494969273547	0.00827891423334801	0.0336597339933722	0.0127257938600532	0.00576482458118405	0.0181856432742099	-0.00771556121359329	-0.0205461139011081	0.00580708685471138
220.995016564732	0.0183251852346793	0.00830032520501491	0.0333298904500544	0.0128373649254691	0.00569224009993198	0.0183506614958882	-0.0070218615926437	-0.0205461139011081	0.00557924484198523
221.095081331101	0.0167986253392272	0.00825952168105018	0.0330234180218668	0.012873223783454	0.00569224009993198	0.018486138511701	-0.00622589598382378	-0.0205461139011081	0.00552365429774004
221.19514609747	0.0163847565438001	0.00806425786365342	0.0327132359096875	0.0129737390493073	0.00577773104940114	0.0186293399332731	-0.00603016638763146	-0.0204505801929795	0.00552365429774004
221.295210863839	0.0148372870229696	0.00769572439216682	0.0308630614166384	0.0131074044858748	0.00579417085950767	0.0191015700874072	-0.00503740230096758	-0.0196860100812773	0.00630965735705581
221.395275630208	0.0142229662104691	0.00761349556403846	0.0296069312553166	0.0131282423242918	0.00579417085950767	0.0192141469258899	-0.00452467491754389	-0.0193286203472027	0.00630965735705581
221.495340396577	0.013888204968659	0.00769572439216682	0.0283876175539462	0.0131795700823386	0.00579588063223158	0.0193040833070688	-0.00386098653813865	-0.0185978880687305	0.00681228429886303
221.595405162946	0.0136615982745082	0.00776553106828434	0.0278818196565509	0.0132415811272817	0.0060534976795017	0.0197409247854374	-0.00345272767479401	-0.0173271871772176	0.00742580302592506
221.695469929315	0.0136615982745082	0.00776553106828434	0.0278818196565509	0.0134071586923553	0.00587188787223833	0.0197530666219762	-0.00316216439000445	-0.0185978880687305	0.00705063759232536
221.795534695685	0.0135327701283713	0.00776553106828434	0.0278818196565509	0.0135261083642809	0.00601620494802142	0.0203071984033705	-0.00290951315878794	-0.0180078142450671	0.00830872108013144
221.895599462054	0.0135094206099348	0.00776553106828434	0.0278818196565509	0.0136855944564873	0.00598254044965382	0.020430306064045	-0.00260097181441775	-0.0185978880687305	0.00828697267564055
221.995664228423	0.0134753230220496	0.00776553106828434	0.0278818196565509	0.0137892629467723	0.00601620494802142	0.0205491116374964	-0.00240338466954198	-0.018578424021732	0.00863126858255194
222.095728994792	0.013446049153261	0.00769572439216682	0.02778603836245	0.0138492713001457	0.00601620494802142	0.0205491116374964	-0.00217742617751448	-0.0180386744150093	0.00905312342498195
222.195793761161	0.0134189966295403	0.00769572439216682	0.02778603836245	0.0139368424680416	0.00624500985495934	0.0208841989296684	-0.00201119814503753	-0.0176846496943695	0.00977022557761032
222.29585852753	0.0133758653618734	0.00776553106828434	0.0278818196565509	0.0141372703003619	0.00624500985495934	0.0207263084683504	-0.00167911464955038	-0.0174221828712916	0.0103451328939846
222.395923293899	0.0133257094105062	0.00776553106828434	0.0278818196565509	0.0141687881645273	0.00673248501777687	0.0210810494521756	-0.00156417046848458	-0.0174221828712916	0.0103451328939846
222.495988060268	0.0132909067740056	0.00769572439216682	0.02778603836245	0.0142312137221719	0.00673248501777687	0.0210810494521756	-0.00143926213358052	-0.0175529683843689	0.0103451328939846
222.596052826637	0.0132040530441797	0.00748376029090571	0.0274513794423646	0.014304602891797	0.00703837554900054	0.0213972165546428	-0.00120034950494181	-0.0167391340108122	0.0112005220396443
222.696117593006	0.0130628037504221	0.00726251096955395	0.0274513794423646	0.0144135811755029	0.00703837554900054	0.0213972165546428	-0.000809725297292644	-0.0172181117379072	0.0111362347847602
222.796182359375	0.0129305474238566	0.00729296920825114	0.0274513794423646	0.0144681860202708	0.00707462408702917	0.0214990092160515	-0.00054271975054856	-0.0167391340108122	0.0112005220396443
222.896247125744	0.0124479041381612	0.00726251096955395	0.0278818196565509	0.0144912733265848	0.00707462408702917	0.0215185634555457	0.00022548266993805	-0.0167932282324248	0.0123410924375523
222.996311892113	0.0122462151758794	0.00688612742598681	0.0274513794423646	0.0145546449963104	0.00707462408702917	0.0213972165546428	0.000559859701514309	-0.0167932282324248	0.0117479692886757
223.096376658482	0.011980445283889	0.00639052200926531	0.0264525146920338	0.0145685771797447	0.0074534695087362	0.0216857553502494	0.000962875838164325	-0.0165940252358068	0.0117479692886757
223.196441424851	0.011927416297418	0.00588929110602758	0.0255509066138277	0.0146916792409487	0.00770069236825484	0.0219428192492869	0.00130457035460211	-0.0142736067290171	0.0131922572514969
223.29650619122	0.0114416585349684	0.00552527500057256	0.0224352518803533	0.0147788297276817	0.00807673672157378	0.0219815862311528	0.0023618922201821	-0.0124298935886987	0.0145192932414771
223.396570957589	0.0113912815599983	0.00597138952678102	0.0224352518803533	0.0148121090719859	0.00807673672157378	0.0217108250017039	0.00259145789980392	-0.0119592481582392	0.0141407840449423
223.496635723958	0.0113484378839532	0.00639052200926531	0.0224352518803533	0.0148151067458848	0.00807673672157378	0.0216857553502494	0.00273758787317995	-0.0105653799576117	0.0145192932414771
223.596700490327	0.0112744304233259	0.00588929110602758	0.0212440767002079	0.0149521632299525	0.00938292033240281	0.0224165137245661	0.00319447692026616	-0.00605236732438172	0.0145192932414771
223.696765256696	0.0112578552387316	0.00584154830806165	0.0212440767002079	0.0150339590781992	0.00938292033240281	0.0220047494542289	0.00337904330469838	-0.00567130170749933	0.0141407840449423
223.796830023065	0.0111492706132339	0.00543098307368864	0.0212099903740538	0.0150354963687291	0.00938292033240281	0.0219815862311528	0.00355111948314248	-0.00509889286060898	0.0145192932414771
223.896894789434	0.0110315951850564	0.00535996913379893	0.0218131529862972	0.0150459282470564	0.00938292033240281	0.0219815862311528	0.00377615234388452	-0.00570653807181419	0.0134452825790739
223.996959555804	0.0109392948910011	0.00535996913379893	0.0220211649600591	0.0150656783803835	0.00938292033240281	0.0219815862311528	0.00395600288866622	-0.00434016788432628	0.0145192932414771
224.097024322173	0.0108992989712313	0.00535996913379893	0.0222159714487419	0.0150779828225803	0.00938292033240281	0.0219815862311528	0.00403098638683226	-0.00468959953533995	0.0141407840449423
224.197089088542	0.010848208112288	0.00366564709781007	0.0209138845611487	0.0150779828225803	0.00938292033240281	0.0219815862311528	0.00422454773348099	-0.00381866078485888	0.0145192932414771
224.297153854911	0.0107700162874484	0.00366564709781007	0.0209809905522962	0.0150779828225803	0.00938292033240281	0.0219815862311528	0.00438392417436729	-0.00297617754592021	0.0146902728229962
224.39721862128	0.0106985527676315	0.00366564709781007	0.0209455883927815	0.0151168561751309	0.00938292033240281	0.0219756598225112	0.00460193152834339	-0.00236758002752167	0.0145192932414771
224.497283387649	0.0106770393288811	0.00366564709781007	0.0210269833064643	0.0151224908962709	0.00938292033240281	0.0219815862311528	0.00467957940282669	-0.0022842799944268	0.0145192932414771
224.597348154018	0.0106322524959257	0.00304517508866666	0.0205138373697807	0.0151259408925771	0.00938292033240281	0.0219756598225112	0.00478394225146059	-0.00217222023449504	0.0143456872045169
224.697412920387	0.010617910464316	0.00304517508866666	0.0205138373697807	0.0152088464652589	0.00931463043601826	0.0221298742214303	0.0049642453293159	-0.00208261352211938	0.0145192932414771
224.797477686756	0.010617910464316	0.00304517508866666	0.0205138373697807	0.015234351701298	0.00947724354515852	0.0224788207744841	0.0050268051941261	-0.00217222023449504	0.0145192932414771
224.897542453125	0.010617910464316	0.00304517508866666	0.0205138373697807	0.0152669246230483	0.00940452001250468	0.0224165137245661	0.0051071588948411	-0.00237721524106477	0.0145192932414771
224.997607219494	0.010617910464316	0.00304517508866666	0.0205138373697807	0.0153077509832908	0.00938292033240281	0.0224788207744841	0.00515972219705119	-0.00237721524106477	0.0145192932414771
225.097671985863	0.010617910464316	0.00304517508866666	0.0205138373697807	0.015398243881925	0.00921228972670733	0.022709856229456	0.00526633244949726	-0.00269355243108591	0.0144791247833147
225.197736752232	0.010617910464316	0.00304517508866666	0.0205138373697807	0.0155193394403979	0.00940452001250468	0.0230471305475884	0.00543623746173171	-0.00277554114198826	0.0149150563055787
225.297801518601	0.010617910464316	0.00304517508866666	0.0205138373697807	0.0156010714683877	0.00931463043601826	0.0230471305475884	0.00550445754333022	-0.00285374418487413	0.0149150563055787
225.39786628497	0.010617910464316	0.00304517508866666	0.0205138373697807	0.0157717229769441	0.00980562007244569	0.0240522935742887	0.00570770605025438	-0.00269355243108591	0.0152060321161617
225.497931051339	0.010617910464316	0.00304517508866666	0.0205138373697807	0.015992968660924	0.0107918186639317	0.0249100348589251	0.00596841954464962	-0.00285374418487413	0.0153668863511939
225.597995817708	0.010617910464316	0.00304517508866666	0.0205138373697807	0.0160886967331811	0.0106037261307976	0.024402127661105	0.00606968034000124	-0.00297617754592021	0.0157090237188677
225.698060584077	0.010617910464316	0.00304517508866666	0.0205138373697807	0.0162342361863618	0.0109698434091223	0.0247930825139982	0.00619822911121512	-0.00297617754592021	0.0157090237188677
225.798125350446	0.0112049769108743	0.00172649445967306	0.05241998706514	0.0162586684347801	0.0109939015966977	0.0247930825139982	0.0019952783525362	-0.0399617939302888	0.0173226693607441
225.898190116815	0.0121416110203136	0.0044491518868176	0.0849246127512742	0.0162635268413615	0.0111056189782961	0.0247930825139982	-0.00597499477165528	-0.0709920387690189	0.0184721337241537
225.998254883185	0.0135556385626478	0.00624660094923436	0.084593563317159	0.0163755852337315	0.011185650888982	0.0247930825139982	-0.0123919549784776	-0.0709920387690189	0.0184721337241537
226.098319649554	0.016009579956325	0.00675017530301995	0.0849246127512742	0.0164156504748511	0.0111925985282053	0.0247930825139982	-0.0181940875694006	-0.0709920387690189	0.0184721337241537
226.198384415923	0.0586064970488633	0.00760016869991601	0.101139456891019	0.0164293990144343	0.0111925985282053	0.0247930825139982	-0.0352621792650603	-0.0840667769259549	0.00907185467122909
226.298449182292	0.0586064970488633	0.00760016869991601	0.101139456891019	0.0164728446102296	0.011185650888982	0.0247930825139982	-0.0352423085914959	-0.0836055746190891	0.00976409229053202
226.398513948661	0.0586064970488633	0.00760016869991601	0.101139456891019	0.0165301136855894	0.0117953993231287	0.0253625818678865	-0.0352058438078827	-0.0836055746190891	0.00986501829048118
226.49857871503	0.0718810358642834	0.0108730520857321	0.101502555570797	0.0167415329566853	0.0119602826228796	0.0253625818678865	-0.0478953174501995	-0.0836055746190891	0.00526795783659845
226.598643481399	0.0742427581539655	0.0488629886629309	0.101502555570797	0.0167827703770002	0.0120170178986346	0.0253625818678865	-0.0586633087091231	-0.0825323457071125	-0.034695698000382
226.698708247768	0.0742427581539655	0.0488629886629309	0.101502555570797	0.0167827703770002	0.0120170178986346	0.0253625818678865	-0.0586633087091231	-0.0825323457071125	-0.034695698000382
226.798773014137	0.0742427581539655	0.0488629886629309	0.101502555570797	0.0167926514358069	0.0120426592098303	0.0253625818678865	-0.0586465774637333	-0.0825323457071125	-0.034695698000382
226.898837780506	0.0742427581539655	0.0488629886629309	0.101502555570797	0.0167926514358069	0.0120426592098303	0.0253625818678865	-0.0586465774637333	-0.0825323457071125	-0.034695698000382
226.998902546875	0.0742427581539655	0.0490516876377841	0.101502555570797	0.0167926514358069	0.0120426592098303	0.0253625818678865	-0.0586141333659825	-0.0822537584842036	-0.034695698000382
227.098967313244	0.0742427581539655	0.0490516876377841	0.101502555570797	0.0167926514358069	0.0120426592098303	0.0253625818678865	-0.0586141333659825	-0.0822537584842036	-0.034695698000382
227.199032079613	0.0738883409642894	0.0480099732744125	0.101502555570797	0.0168008169775491	0.0120426592098303	0.0253625818678865	-0.0578407569484106	-0.0836055746190891	-0.0353292960132169
227.299096845982	0.0737275491182195	0.0480099732744125	0.103581145930609	0.0168008169775491	0.0120426592098303	0.0253625818678865	-0.0573434415754364	-0.084269851154528	-0.033949784555029
227.399161612351	0.0729921579411095	0.0421479717151123	0.101139456891019	0.0168008169775491	0.0120426592098303	0.0253625818678865	-0.0563538393979663	-0.09105920328102	-0.033949784555029
227.49922637872	0.0718443795711664	0.0407264356329268	0.0978488586722863	0.0168008169775491	0.0120426592098303	0.0253625818678865	-0.0545758290131367	-0.078461063518616	-0.0216498612420457
227.599291145089	0.0712378610383721	0.0399079948961213	0.0944433365174166	0.0168008169775491	0.0120426592098303	0.0253625818678865	-0.0533472248651993	-0.0768114676925867	-0.0218873770743029
227.699355911458	0.0707456057283643	0.038394374514766	0.0944085841576296	0.016830163234442	0.01206394849212	0.0253625818678865	-0.0519894975085646	-0.0760721179031713	-0.020586672924572
227.799420677827	0.0699254599507626	0.0378958792600059	0.0944433365174166	0.0168513923531087	0.01206394849212	0.0253625818678865	-0.0508411933638716	-0.0768114676925867	-0.020586672924572
227.899485444196	0.0695038720914888	0.0364925668618301	0.0933978755287828	0.0169298885125356	0.01206394849212	0.0253625818678865	-0.0498642704875468	-0.0767843367297339	-0.0196162711681106
227.999550210565	0.0690652536244286	0.0364030088402862	0.0933978755287828	0.0169602859653836	0.01206394849212	0.0253625818678865	-0.0487998037911732	-0.0764143271143152	-0.0175143019093228
228.099614976935	0.0680090075781227	0.0353384959827656	0.0933978755287828	0.0170329583033048	0.01206394849212	0.0253625818678865	-0.0473275967798383	-0.0767843367297339	-0.0152698167426639
228.199679743304	0.0673921985950477	0.0360002393931784	0.0933978755287828	0.017061318260286	0.0121971812871685	0.0253625818678865	-0.046361482474867	-0.0763586212932287	-0.0146512053982717
228.299744509673	0.0670002905873708	0.0360002393931784	0.0933978755287828	0.0170834764627905	0.0121971812871685	0.0253625818678865	-0.0454733545665795	-0.0752390228477839	-0.0130045120986368
228.399809276042	0.0667157700479083	0.0318522710317121	0.0890231731849968	0.0171265001996425	0.0121971812871685	0.0253625818678865	-0.0449348899733297	-0.0758256376894804	-0.0130045120986368
228.499874042411	0.0648451255936603	0.0297811533726309	0.0855060670034496	0.0171599749679489	0.0121971812871685	0.0253625818678865	-0.042369346698248	-0.0672357820931243	-0.00679022221507265
228.59993880878	0.0595745206434546	0.0297621481697841	0.0816291513129908	0.0172272725588222	0.0121971812871685	0.0253625818678865	-0.0391212245776329	-0.0634630492880582	-0.0116174243888277
228.700003575149	0.0507902276130063	0.0233162056331904	0.07874380565296	0.0173040225245755	0.0121150816809353	0.0253625818678865	-0.0350265088767001	-0.0601114587016177	-0.00421458902180759
228.800068341518	0.0498909088550668	0.0228340997076966	0.0781854457096185	0.0175393327042651	0.0123386143910963	0.0260949239536261	-0.0342862893256031	-0.0601114587016177	-0.00421458902180759
228.900133107887	0.0485897362597292	0.0230794059002494	0.0781854457096185	0.0177004423888996	0.0123869752811256	0.0268509180219315	-0.0334515144485576	-0.059895491208714	-0.00421458902180759
229.000197874256	0.0409841378703253	0.0235607797005468	0.0741777411110255	0.0178024516306965	0.0122950639127561	0.0269302468057761	-0.0269248695310314	-0.056599997351281	-0.00336849013908603
229.100262640625	0.0402017487142352	0.0232287875181139	0.0733249254255677	0.0180455894808003	0.01206394849212	0.0276444021252638	-0.0257129574866695	-0.0563115030930642	-0.00336849013908603
229.200327406994	0.0398723946172273	0.0214902378837755	0.0710157412661547	0.0180842613658061	0.0118980421644735	0.0278630042662222	-0.0249320724909671	-0.0560498457584939	-0.00347816281184861
229.300392173363	0.0393880775949236	0.0220742135258559	0.0708167711493643	0.01812221649291	0.0114186862764086	0.0279800898572447	-0.0241187561882118	-0.0560498457584939	-0.00347816281184861
229.400456939732	0.0391419473223167	0.0233113998581501	0.0708167711493643	0.0183185994504723	0.012229147440207	0.0293856355530781	-0.0232247949678582	-0.056226372637948	-0.00378499244293446
229.500521706101	0.0389414642734333	0.0235267250245439	0.0707412640269697	0.0183591873309146	0.0122950639127561	0.0295414586977255	-0.0224811616805336	-0.0560498457584939	-0.00347816281184861
229.60058647247	0.0385471586380752	0.0214902378837755	0.0670275181795345	0.0185756042967588	0.0123869752811256	0.0301317838044227	-0.0213472010242161	-0.053705256216574	-0.00241689376213998
229.700651238839	0.0383823521790438	0.0208994923566859	0.066010480445133	0.0186223667158042	0.0122950639127561	0.0301317838044227	-0.0208600009489704	-0.0538798119771754	-0.00241689376213998
229.800716005208	0.0381764353310633	0.0215373621529293	0.066010480445133	0.018661454048419	0.0122950639127561	0.0303707252640474	-0.02039384035191	-0.0546273867115049	-0.00215575239023643
229.900780771577	0.0376784610256503	0.0189028139566861	0.0627506003954971	0.0190827393893764	0.0114679046482551	0.0340814566008476	-0.0188759340287771	-0.0533711111659968	0.00252025227257092
230.000845537946	0.0374691320979001	0.0189028139566861	0.0609823182014922	0.0192104021059289	0.0114186862764086	0.0355631213650829	-0.0180944376366242	-0.0454631813697006	0.0114704848249707
230.100910304315	0.0371088955138598	0.0192600507320183	0.0590329101964311	0.0196565462161004	0.012229147440207	0.0402009999022014	-0.016730333654658	-0.043500702844508	0.0114704848249707
230.200975070684	0.0368322511944621	0.0187808226376201	0.0562536334469428	0.0197499602741754	0.0125133835903608	0.0407355952233861	-0.0158652673053745	-0.0425612921625576	0.0113355634271015
230.301039837054	0.0365856416831023	0.0197518579190099	0.0557476322345735	0.0199191928954465	0.0123386143910963	0.0407355952233861	-0.0152657306431754	-0.0429128821532464	0.0114704848249707
230.401104603423	0.0364446232361338	0.0208994923566859	0.0562536334469428	0.0201275004040148	0.0123869752811256	0.0410760762728628	-0.0145277113118084	-0.0425612921625576	0.0124701308560257
230.501169369792	0.0362107514045126	0.020872193143955	0.0557476322345735	0.0202789408911546	0.0122950639127561	0.0410760762728628	-0.0140096129109098	-0.0425612921625576	0.0124701308560257
230.601234136161	0.0360498646307316	0.0208047142970408	0.0546481259333345	0.020589778144634	0.0125133835903608	0.0419024925711204	-0.012968167867215	-0.04130333096425	0.0144440701977152
230.70129890253	0.0360143827630149	0.020872193143955	0.0549801440625517	0.020883734680295	0.0122950639127561	0.0430094944607486	-0.0120837685503827	-0.0409394381682091	0.015968131870228
230.801363668899	0.0360044907776023	0.0208047142970408	0.0549801440625517	0.0209398050097975	0.0125254201775239	0.0433941644088009	-0.0119456025122778	-0.0405138707817771	0.0166081144438842
230.901428435268	0.0359530297578825	0.020872193143955	0.0557476322345735	0.0210137209297461	0.0122950639127561	0.0433941644088009	-0.0116352960892371	-0.0405138707817771	0.0165582764774119
231.001493201637	0.0359309835499384	0.0208047142970408	0.0562536334469428	0.0214181270395098	0.0122950639127561	0.0461232133721272	-0.0104241235487073	-0.0403576047584734	0.0166768137988371
231.101557968006	0.0358855281106115	0.0187808226376201	0.0549801440625517	0.0216211156272535	0.0114679046482551	0.0480492166608638	-0.00992713244919707	-0.0382964840479076	0.0187205516933233
231.201622734375	0.0358759775819409	0.0188654949637625	0.0552053367861072	0.0219931678426908	0.0124221727989274	0.0516710692777137	-0.00912633396027061	-0.0306798907138266	0.0235691340985029
231.301687500744	0.035831079086806	0.0189004450025924	0.0557476322345735	0.0237414329264484	0.0124221727989274	0.0543428556237128	-0.00659591950783501	-0.0306798907138266	0.0252994399383517
231.401752267113	0.0357023252639872	0.0186173440521471	0.0557476322345735	0.025017202264827	0.0131230225952054	0.0557116416207979	-0.00523929410426142	-0.02916043611905	0.0249871694441805
231.501817033482	0.0356739301209686	0.0186173440521471	0.0562536334469428	0.0260935541793818	0.0142992373532868	0.0563413971124268	-0.00432186712756534	-0.0289030206028247	0.0218346598108935
231.601881799851	0.0356054096145277	0.0177178429962048	0.0562536334469428	0.0275550657583813	0.0148971479307935	0.0563413971124268	-0.00343839190073285	-0.0267593418196875	0.0218346598108935
231.70194656622	0.0356054096145277	0.0177178429962048	0.0562536334469428	0.0365953522753429	0.0148971479307935	0.0647068997132187	0.00238350674296773	-0.0261491232704805	0.0341011843691112
231.802011332589	0.0393810774906123	0.0122235672831557	0.184725543601326	0.0389758184682643	0.0145691652122714	0.0666535959933923	-0.0332882974200512	-0.140092431696464	0.036140449616719
231.902076098958	0.0393810774906123	0.0122235672831557	0.184725543601326	0.0399667866545013	0.0148971479307935	0.0672760465618896	-0.0324262395242213	-0.140778302073715	0.0363545513770044
232.002140865327	0.0393810774906123	0.0122235672831557	0.184725543601326	0.0406310090098219	0.0145691652122714	0.0673192517150943	-0.0316553014282046	-0.139191726807094	0.0391518258233062
232.102205631696	0.0393810774906123	0.0122235672831557	0.184725543601326	0.0422083227590601	0.0152359515640538	0.0683830942874067	-0.0300595554111449	-0.140092431696464	0.039409961259053
232.202270398065	0.0415170673069606	0.0122235672831557	0.184725543601326	0.0440349894463443	0.0152359515640538	0.0683830942874067	-0.0376319411399796	-0.140092431696464	0.039409961259053
232.302335164435	0.0738702833079083	0.0122235672831557	0.184725543601326	0.0452957934398542	0.0154073310424481	0.0683830942874067	-0.0486632090245567	-0.140778302073715	0.0395855703145082
232.402399930804	0.137045777992671	0.0114733732913635	0.19054155792842	0.0508005813910959	0.0177804590781174	0.0710528194006991	-0.0604518304211447	-0.146890819834139	0.0403099478463854
232.502464697173	0.137045777992671	0.0114733732913635	0.19054155792842	0.0526948363552025	0.0220553129530232	0.0720900226136898	-0.0582302626962317	-0.143554685049744	0.0465298882461554
232.602529463542	0.15501565113528	0.0127012294516353	0.205299358728482	0.0536314145097091	0.0249141905232778	0.0708541923047287	-0.0962705445914056	-0.173617645799649	0.0500615710258292
232.702594229911	0.156727728761213	0.116450423165934	0.209849941576829	0.0541333101155381	0.025808904366475	0.0710528194006991	-0.109212493337875	-0.173924258783117	-0.0572403247604592
232.80265899628	0.156518488493641	0.113234500270429	0.209849941576829	0.0543263727275874	0.0269302468057761	0.0729247712820534	-0.108065802334036	-0.173617645799649	-0.0539386245473919
232.902723762649	0.15622103087892	0.110029385780257	0.209849941576829	0.0544952033651172	0.0267381117480963	0.0729247712820534	-0.107235513980466	-0.173617645799649	-0.0523297137244724
233.002788529018	0.155513929452874	0.103543497985979	0.209271775585465	0.0545626620811939	0.027535541054784	0.0740839776529877	-0.105127592805152	-0.174818916053909	-0.0468283590168997
233.102853295387	0.155122527485068	0.103543497985979	0.213077379954502	0.0545988382053027	0.0274598996344377	0.0740547881585691	-0.104245519199818	-0.177413009599406	-0.0457947925605907
233.202918061756	0.154869312591249	0.103939716836221	0.214778128689904	0.0547536135146177	0.0274598996344377	0.0740547881585691	-0.103453938414432	-0.180719622837421	-0.0468283590168997
233.302982828125	0.154687090289861	0.100912634099819	0.216157961278525	0.0549397773443622	0.0282291224460737	0.0752884350170762	-0.10237059093352	-0.185295396944351	-0.0468283590168997
233.403047594494	0.152009468494099	0.0788334840674862	0.204550938084966	0.0550265520503279	0.0279448459632273	0.0750535349275557	-0.0952950602648497	-0.169209937531767	-0.0233765943693846
233.503112360863	0.150105167467542	0.0742703711924484	0.199471381960598	0.0574536885918521	0.034248408867118	0.0785825376072629	-0.0874697377501469	-0.137288343990466	-0.0254233310570116
233.603177127232	0.144936415458234	0.0774711050519058	0.168990888562519	0.0576271844603781	0.0346123265487014	0.0785825376072629	-0.074139513118125	-0.128009512742562	-0.00714243247835657
233.703241893601	0.108601916880405	0.0500560069590412	0.164389279064069	0.0586231057415939	0.0346123265487014	0.0811268463777359	-0.0534321463736342	-0.111214666740362	0.017477750017922
233.80330665997	0.0928639034672284	0.0486320218488395	0.160220740761963	0.0586897253784029	0.0346123265487014	0.0821772959246182	-0.0441078320302931	-0.11264293337178	0.0179946729519859
233.903371426339	0.0848570795878787	0.0470574860220865	0.156730197990878	0.0604163092985632	0.0370571503668856	0.0872514235796311	-0.0328174161638895	-0.101417029565623	0.0179946729519859
234.003436192708	0.0783876339135522	0.0475239419171576	0.149188195831402	0.0614975014035297	0.03877892713588	0.093756839647416	-0.0214283760540533	-0.0960772659311589	0.0310274036542865
234.103500959077	0.078290804473078	0.0475239419171576	0.149188195831402	0.0620135646389564	0.0371256800685388	0.0941118728998316	-0.0202381279386687	-0.0966475970629902	0.0333218769050504
234.203565725446	0.0780609669413575	0.0475239419171576	0.149188195831402	0.0626441015325651	0.0375323329902274	0.0977704018015593	-0.0189781659752242	-0.0960772659311589	0.0377800071198968
234.303630491815	0.0779881400474061	0.0475239419171576	0.149188195831402	0.0628320533882126	0.0375323329902274	0.09860672927302	-0.0181835921366187	-0.0966475970629902	0.0383732411709931
234.403695258184	0.0776063984083947	0.0475239419171576	0.149188195831402	0.0635987006298268	0.0391592490822454	0.103463251742826	-0.0163462414051809	-0.0966475970629902	0.0412857437020216
234.503760024554	0.0726511069644698	0.0475239419171576	0.106088024331323	0.0642123484164808	0.0396921392255111	0.103463251742826	-0.00616292192205233	-0.0572403247604592	0.0464508375490102
234.603824790923	0.0725888728306218	0.0464075345819404	0.10245908348059	0.0660329833064383	0.0450987598860885	0.106238917854428	-0.00383756226510215	-0.0569091042400643	0.0454743686555083
234.703889557292	0.072325014946019	0.0475901949598253	0.100963730590029	0.0715196126176509	0.0488396275260315	0.192732631460628	0.0114659387650028	-0.050246251202391	0.117873661409916
234.803954323661	0.072202651879563	0.0475239419171576	0.100839287867492	0.0721201531436012	0.0488396275260315	0.192732631460628	0.0138050311644025	-0.050246251202391	0.117416263872845
234.90401909003	0.072007283950717	0.0472687544189177	0.100548261602762	0.0809400142380669	0.0503658325166252	0.194231477991066	0.0237692484594123	-0.050246251202391	0.117088314225501
235.004083856399	0.0718317106954456	0.0470574860220865	0.099937774681601	0.0862297848403357	0.0503658325166252	0.194231477991066	0.0266067212723917	-0.050246251202391	0.117088314225501
235.104148622768	0.0717930965192701	0.0470574860220865	0.0996989951394485	0.0896497913040196	0.0503658325166252	0.194231477991066	0.0279980517285914	-0.050246251202391	0.116900325244049
235.204213389137	0.0717341712445454	0.0470574860220865	0.0994810168158155	0.122326735643537	0.0508000634695335	0.192526635491513	0.0404846880668818	-0.0450514724761281	0.117692685149485
235.304278155506	0.0717930965192701	0.0472193347911158	0.099707051803796	0.131507908846982	0.0584141359880741	0.192526635491513	0.0511290767164559	-0.000273714887345372	0.118010097463492
235.404342921875	0.0717930965192701	0.0470574860220865	0.0994810168158155	0.135652368457457	0.072104359109426	0.194231477991066	0.0610812422340395	0.00526383937729169	0.118010097463492
235.504407688244	0.0718218987668141	0.0470574860220865	0.0994810168158155	0.136245243697034	0.0851316929715086	0.200236904157219	0.0627777595646389	0.01518642209334	0.12100451807528
235.604472454613	0.0718317106954456	0.0470574860220865	0.0994810168158155	0.136707359416991	0.0866826423417044	0.194231477991066	0.0642954960903109	0.0201090786372664	0.116900325244049
235.704537220982	0.0730342181752149	0.0466990446418559	0.108112592319847	0.137224547239965	0.0887296538035147	0.194231477991066	0.0634829610164924	0.01518642209334	0.117873661409916
235.804601987351	0.0762631630420596	0.0472193347911158	0.120010656848502	0.139720859125774	0.110141385303147	0.193665894267919	0.0647690072455208	0.0136979226524782	0.117918103537152
235.90466675372	0.0789664756774886	0.0472193347911158	0.125089787084525	0.140043190456828	0.11353460468388	0.194231477991066	0.0616279617947249	0.010136505856791	0.118010097463492
236.004731520089	0.0821334496388083	0.0472193347911158	0.128389551183404	0.140058105133751	0.114051735077486	0.194231477991066	0.0582053229537169	0.00672010589503413	0.116900325244049
236.104796286458	0.0861245499711655	0.0506102576080132	0.13090869668435	0.137088521293551	0.078010173179562	0.167737303661444	0.0444009655153802	-0.00410052554688287	0.0936322522430964
236.204861052827	0.0982649257878233	0.0564996008879448	0.139187895027906	0.137088521293551	0.078010173179562	0.167737303661444	0.0354220285843913	-0.0194578583709844	0.0830098099809536
236.304925819196	0.100042623651728	0.0661513370634554	0.141100123444259	0.137088521293551	0.078010173179562	0.167737303661444	0.0343857872258131	-0.0211540346830906	0.0779216157269903
236.404990585565	0.10091840703868	0.0694030850955906	0.139187895027906	0.137088521293551	0.078010173179562	0.167737303661444	0.0333942554093765	-0.0211540346830906	0.073048955189357
236.505055351935	0.10144084090229	0.0699936862886543	0.138188469284059	0.137088521293551	0.078010173179562	0.167737303661444	0.0327347008347866	-0.013563578142954	0.0773641601484851
236.605120118304	0.101525481523595	0.0673731490289974	0.135121813174893	0.137088521293551	0.078010173179562	0.167737303661444	0.0325620418650075	-0.0154140531305073	0.0742674387921955
236.705184884673	0.101373167442908	0.070101431040399	0.13910311534856	0.137088521293551	0.078010173179562	0.167737303661444	0.0329180237998758	-0.0152332241418363	0.0774470346707107
236.805249651042	0.100645310049598	0.0649422298211186	0.141100123444259	0.135192748321477	0.0730932803270449	0.168834192470375	0.0271442869621187	-0.0469803876823467	0.0833723191615938
236.905314417411	0.0998224132426985	0.0580514513778198	0.139587908010875	0.0837733433103175	0.0627082033670882	0.169722604688289	0.00457157650029924	-0.0696391573352646	0.0756098904301581
237.00537918378	0.0931300735870677	0.0499626424902381	0.135975607461559	0.0780223649638979	0.0410092369936661	0.152193516500966	-0.00886679545214419	-0.0779221207854535	0.0704684295941113
237.105443950149	0.0813928137905388	0.0469644611249107	0.1332101569197	0.0765932932456459	0.0404164918882983	0.132794546316634	-0.00990011838666833	-0.0777524635921213	0.0575994904844729
237.205508716518	0.0774012369567446	0.0463528365504797	0.131863457031917	0.0765932932456459	0.0404164918882983	0.132794546316634	-0.00525385237656757	-0.0689155016365395	0.058980950610167
237.305573482887	0.0757463028853471	0.0462661511057545	0.131595418667733	0.0756631046687721	0.0444311920147791	0.088420301631715	-0.00887055558551438	-0.0636720946439707	0.0295526312030048
237.405638249256	0.0724334847247991	0.0453939771771771	0.131863457031917	0.0756631046687721	0.0444311920147791	0.088420301631715	-0.00503202891303187	-0.0600966018112895	0.0311659378023436
237.505703015625	0.0660000775273777	0.0438899250594945	0.109224618074627	0.0756631046687721	0.0444311920147791	0.088420301631715	0.00532311139786727	-0.0342847222530774	0.033906921810246
237.605767781994	0.0617136328241715	0.0436039299103967	0.0829418920970296	0.0756631046687721	0.0444311920147791	0.088420301631715	0.00960758118717409	-0.0137873237077379	0.0338865277245103
237.705832548363	0.0615282829344833	0.045212243072783	0.0829418920970296	0.0756631046687721	0.0444311920147791	0.088420301631715	0.00999325010973212	-0.0125521536915879	0.033906921810246
237.805897314732	0.0608081130245051	0.0453939771771771	0.0823680575894265	0.0756631046687721	0.0444311920147791	0.088420301631715	0.0101526030559871	-0.0139142005070376	0.0323635225749677
237.905962081101	0.0607403185273943	0.045212243072783	0.0820041837430892	0.0756631046687721	0.0444311920147791	0.088420301631715	0.0102587710056566	-0.0137873237077379	0.0323635225749677
238.00602684747	0.0607019768561222	0.045212243072783	0.0820041837430892	0.0757286313522458	0.0452663765580804	0.088420301631715	0.0105651559726326	-0.0123895709174424	0.033906921810246
238.106091613839	0.0604753747081713	0.0453939771771771	0.0818804661572091	0.0759387973622686	0.0472100532327833	0.0893931039695209	0.0113135613330782	-0.0115111870063429	0.033906921810246
238.206156380208	0.0604355082571067	0.04550554880877	0.0818804661572091	0.0760921482209294	0.0484936189985566	0.0895632788861853	0.0118447262831966	-0.0115111870063429	0.033906921810246
238.306221146577	0.0600666737908327	0.0464928672674311	0.0823680575894265	0.0764746450507041	0.0601803406352193	0.0930250232014168	0.0129666170408592	-0.0097495092007025	0.033906921810246
238.406285912946	0.0600101938535774	0.0462661511057545	0.0818504487176664	0.0766515214676126	0.0601803406352193	0.0904318833415812	0.0136007442622289	-0.00935856866488412	0.033906921810246
238.506350679315	0.0598854780951376	0.0464928672674311	0.0817136358813821	0.07680678251755	0.0653402409918831	0.0930250232014168	0.0142129721352427	-0.0097495092007025	0.033906921810246
238.606415445684	0.0598762382987322	0.0464928672674311	0.0816082746659421	0.0769867659983107	0.0650865710014202	0.0910913578722522	0.0147414774020443	-0.00589867072718446	0.0381307402357396
238.706480212054	0.0587535757824071	0.0449990321375915	0.0823680575894265	0.0770682637873722	0.0650865710014202	0.0904318833415812	0.0158144110983514	-0.00619151087800072	0.0391675846839607
238.806544978423	0.0573703574114123	0.0399376218039154	0.0835887795610161	0.0770682637873722	0.0650865710014202	0.0904318833415812	0.0171293342700662	-0.00694290122747319	0.0417908518031555
238.906609744792	0.055370139269708	0.0285364584382452	0.0802476228593372	0.0770682637873722	0.0650865710014202	0.0904318833415812	0.019605834667796	-0.0049988304837162	0.0478166908500798
239.006674511161	0.0547936442312037	0.0282127313434145	0.0802476228593372	0.0770941054324366	0.0653402409918831	0.0906122936557255	0.0206406898695586	-0.00504267214322339	0.0482188159433663
239.10673927753	0.054394107165423	0.0281516822352237	0.0799374284666054	0.0770941054324366	0.0653402409918831	0.0906122936557255	0.0215334258736457	-0.00287121171039947	0.0500010223842105
239.206804043899	0.0541271460638523	0.0281516822352237	0.0798344486953197	0.077116219957126	0.0653402409918831	0.0906122936557255	0.0220264638172124	-0.00247565735511165	0.0506658261875549
239.306868810268	0.0537589475810604	0.0281516822352237	0.0798344486953197	0.077116219957126	0.0650865710014202	0.0904318833415812	0.0226978802527001	-0.00183354220424921	0.0515515208065837
239.406933576637	0.0533857474705067	0.027508293448521	0.0791290629685316	0.077116219957126	0.0650865710014202	0.0906122936557255	0.0232192109020279	-0.000167240607130692	0.0532250130824532
239.506998343006	0.0531249894401283	0.0274108175944068	0.0789671065789138	0.077116219957126	0.0650865710014202	0.0906122936557255	0.0237858112108856	3.59531873476565e-05	0.0526460742592669
239.607063109375	0.0529449393605679	0.027508293448521	0.0789671065789138	0.077116219957126	0.0650865710014202	0.0906122936557255	0.0239059464619198	3.59531873476565e-05	0.052634834853138
239.707127875744	0.0538178902272529	0.0245957619871451	0.0817845864905979	0.0772314235767881	0.0650865710014202	0.0904318833415812	0.0214913150054401	-0.00593081031662661	0.0568035083688666
239.807192642113	0.0543698104336194	0.0225582290537758	0.0837953312474359	0.0773602257093977	0.0650865710014202	0.0916999791458358	0.0203112311367054	-0.0130714777756914	0.0568035083688666
239.907257408482	0.0553547394367079	0.0225582290537758	0.085260367215642	0.0774700139771667	0.0663539050844971	0.0933259197812178	0.0192564562762552	-0.0159227997706651	0.05650400186751
240.007322174851	0.0628669246768082	0.0225582290537758	0.114159716181152	0.0776819083631637	0.065498940446675	0.0928840281062649	0.0149909357179808	-0.0382742159191285	0.052634834853138
240.10738694122	0.0705697545566982	0.0245957619871451	0.121569865898935	0.0777669613997921	0.065498940446675	0.0929264321444414	0.0116106550602448	-0.0407732320960987	0.052634834853138
240.207451707589	0.0727093935397428	0.0273264905851698	0.124676666636684	0.0778904041803222	0.065498940446675	0.0933259197812178	0.00949754270337438	-0.0409485423752625	0.052634834853138
240.307516473958	0.0742241193542414	0.0266749968976768	0.124676666636684	0.077927388842677	0.065498940446675	0.0933259197812178	0.00753208087304216	-0.0414707420497045	0.052634834853138
240.407581240327	0.0760545072465572	0.0295588079723172	0.124390928798682	0.0779619034940313	0.0667915385800369	0.0941911353438439	0.0038666399989388	-0.0431962169489691	0.0495072947653361
240.507646006696	0.0768663304362902	0.0399376218039154	0.13391665688931	0.0780223649638979	0.0670976532855996	0.0941911353438439	0.00145755177062506	-0.0424503120558402	0.0491035839134335
240.607710773065	0.0779430395055985	0.0660848877153438	0.127817338245286	0.0782647111657944	0.0667915385800369	0.0932610410983523	-0.001794350778578	-0.0498585784174956	0.025072784889246
240.707775539435	0.0780403928659439	0.0671677358997882	0.124676666636684	0.0779211401184192	0.0650865710014202	0.0951653844796948	-0.00292371955727285	-0.0474132120383916	0.0209603021469447
240.807840305804	0.0780232928812538	0.0671677358997882	0.124390928798682	0.0760033018841986	0.0277240051257409	0.0916999791458358	-0.00839327363000266	-0.0522872851413955	0.017697681688959
240.907905072173	0.0779724039111595	0.0671677358997882	0.124390928798682	0.0758770015710572	0.0275942430553121	0.0895632788861853	-0.00876018504306909	-0.052075925883391	0.0166096803367659
241.007969838542	0.0777810394002234	0.065973599091042	0.121905975985905	0.0757587201090339	0.0275942430553121	0.0891102102337066	-0.00845480876934442	-0.0522872851413955	0.0161507866149431
241.108034604911	0.0777323724496294	0.065973599091042	0.121569865898935	0.075681288815147	0.0275942430553121	0.0885241899883968	-0.00845514113507726	-0.0515833519415412	0.0166096803367659
241.20809937128	0.0775519941947911	0.0622205892827535	0.109129810739317	0.0756065433272142	0.0277240051257409	0.0885241899883968	-0.00792828075042019	-0.0474132120383916	0.0209915996990301
241.308164137649	0.0771548683564633	0.0647818034848343	0.0884081211101652	0.075552264392538	0.0290233396540432	0.0885241899883968	-0.00707927459941343	-0.0452375974756227	0.0209915996990301
241.408228904018	0.0768663304362902	0.065973599091042	0.0866689065999438	0.0754972238461348	0.0291507026291079	0.0885076717920431	-0.0060846714928989	-0.0440699064643904	0.0209915996990301
241.508293670387	0.0767485665841153	0.066251041684798	0.0866406143602355	0.0754778057106807	0.0291507026291079	0.088420301631715	-0.00580292455848568	-0.0441151932572368	0.0207371297177098
241.608358436756	0.0766157397551252	0.0663590027195009	0.0866689065999438	0.0754778057106807	0.0291507026291079	0.088420301631715	-0.00559232314942686	-0.0441151932572368	0.0207371297177098
241.708423203125	0.0766157397551252	0.0664097031363084	0.0866689065999438	0.0757286313522458	0.0284222233658469	0.0982313713805598	-0.00390705027783286	-0.0511912697155545	0.0209915996990301
241.808487969494	0.0766157397551252	0.0664097031363084	0.0866689065999438	0.0763667808114699	0.0275942430553121	0.127416251302424	-0.00116209029755511	-0.0515833519415412	0.0483168057876202
241.908552735863	0.0766157397551252	0.0664097031363084	0.0866689065999438	0.0794076509065426	0.0409991252065588	0.138478650388897	0.00926664262786182	-0.0311425418555778	0.0722022161335952
242.008617502232	0.0766157397551252	0.0664097031363084	0.0866689065999438	0.0801462765526215	0.0535196665458161	0.149919472963236	0.0111850500916003	-0.0172637528123698	0.082383549225178
242.108682268601	0.0766157397551252	0.0664097031363084	0.0866689065999438	0.0810700797651171	0.0667915385800369	0.15018330343961	0.0137217874439231	-0.0147788771962394	0.0775419447366827
242.20874703497	0.0766157397551252	0.0664097031363084	0.0866689065999438	0.081844672297548	0.0683686408950159	0.15018330343961	0.015647679287733	-0.0145088194513412	0.0773191603587342
242.308811801339	0.0766157397551252	0.0664097031363084	0.0866689065999438	0.0856210137289371	0.069186591866657	0.148764195566758	0.0215583454325945	-0.0140948017655119	0.0747588150867088
242.408876567708	0.0766157397551252	0.0664097031363084	0.0866689065999438	0.0884838664870378	0.0690067021285929	0.14652128981832	0.0234093575026027	-0.0121880219213002	0.0722022161335952
242.508941334077	0.0766157397551252	0.0664097031363084	0.0866689065999438	0.0959674894465356	0.0714235525185092	0.147377758129027	0.0270763382038142	-0.0121880219213002	0.0722022161335952
242.609006100446	0.0766157397551252	0.0664097031363084	0.0866689065999438	0.0988435383326768	0.0720301773071609	0.147813375202406	0.0287505760900426	-0.0100704980044863	0.0736770855417991
242.709070866815	0.0766045876740282	0.0663590027195009	0.0866689065999438	0.0993109293350434	0.0720301773071609	0.147377758129027	0.0290888670012768	-0.0100704980044863	0.0734805662227423
242.809135633184	0.0766045876740282	0.0663590027195009	0.0866689065999438	0.0999086031668648	0.0720301773071609	0.147515700009358	0.029382365236632	-0.009881548941821	0.0740433291002091
242.909200399554	0.0766045876740282	0.0663590027195009	0.0866689065999438	0.128055524323438	0.0711644233972545	0.183391392547018	0.0458947114501931	-0.0121880219213002	0.108379890243546
243.009265165923	0.0766045876740282	0.0660469804258436	0.086298761947189	0.129385882690543	0.0708907116562486	0.183221372860837	0.0472202418789858	-0.0121880219213002	0.108379890243546
243.109329932292	0.0766045876740282	0.0660469804258436	0.086298761947189	0.135447000444003	0.0714235525185092	0.184748323833856	0.0569898976960929	-0.00740128457211892	0.112679773711138
243.209394698661	0.0766045876740282	0.0660469804258436	0.086298761947189	0.142485307796145	0.0783954354195426	0.186301402350492	0.0666983389553722	0.00718200263039132	0.116567204171289
243.30945946503	0.0766036386193664	0.0660469804258436	0.086298761947189	0.142944015701536	0.0787403475414913	0.186301402350492	0.0672806242603002	0.00758195928133189	0.116168822243436
243.409524231399	0.0766036386193664	0.0660469804258436	0.086298761947189	0.143435116143655	0.0837547661838121	0.190042435891324	0.0679576197970705	0.00930772785610352	0.116567204171289
243.509588997768	0.0766036386193664	0.0660469804258436	0.086298761947189	0.148411588158459	0.0976894582665691	0.195698346500759	0.0721570794527934	0.0205043679849322	0.122627273520214
243.609653764137	0.0766036386193664	0.0660469804258436	0.086298761947189	0.153673499078102	0.119084697196829	0.190042435891324	0.0764619478543859	0.0406225487877175	0.117729648825645
243.709718530506	0.0766036386193664	0.0660469804258436	0.086298761947189	0.15635481869556	0.119389204548857	0.195698346500759	0.0787526126798668	0.0393106089143029	0.121519044349642
243.809783296875	0.0766036386193664	0.0660469804258436	0.086298761947189	0.157735118150699	0.118493229594884	0.196390112286099	0.0798586381323408	0.0393106089143029	0.124048135688531
243.909848063244	0.0766036386193664	0.0665271554654445	0.0866689065999438	0.159022092091083	0.119520753970484	0.197632954763277	0.0806272170894766	0.0393106089143029	0.124335034120098
244.009912829613	0.0766036386193664	0.0665271554654445	0.0866689065999438	0.159119035287252	0.118493229594884	0.197632954763277	0.0807615261992584	0.0406225487877175	0.125792812190904
244.109977595982	0.0766036386193664	0.0665271554654445	0.0866689065999438	0.164969964737576	0.121243003085147	0.272942841600704	0.09491687714753	0.0427423287175554	0.189905236203999
244.210042362351	0.0766036386193664	0.0665271554654445	0.0866689065999438	0.164969964737576	0.121243003085147	0.272942841600704	0.0949286055660081	0.0427423287175554	0.189905236203999
244.31010712872	0.0766036386193664	0.0665271554654445	0.0866689065999438	0.164969964737576	0.121243003085147	0.272942841600704	0.0949286055660081	0.0427423287175554	0.189905236203999
244.410171895089	0.0766036386193664	0.0665271554654445	0.0866689065999438	0.164969964737576	0.121243003085147	0.272942841600704	0.0949286055660081	0.0427423287175554	0.189905236203999
244.510236661458	0.0766036386193664	0.0665271554654445	0.0866689065999438	0.164969964737576	0.121243003085147	0.272942841600704	0.0949286055660081	0.0427423287175554	0.189905236203999
244.610301427827	0.0766036386193664	0.0665271554654445	0.0866689065999438	0.164969964737576	0.121243003085147	0.272942841600704	0.0949286055660081	0.0427423287175554	0.189905236203999
244.710366194196	0.0766036386193664	0.0665271554654445	0.0866689065999438	0.165484722580302	0.121243003085147	0.287823830313305	0.100178667071158	0.0444030550576532	0.206467772841005
244.810430960565	0.0780874464198128	0.065973599091042	0.142963219336889	0.171912603986526	0.121243003085147	0.367713142458733	0.114424718262473	0.0135420746310231	0.242186879619205
244.910495726934	0.0801170273545052	0.0659004973082021	0.145292803801552	0.182779465149668	0.126112252511982	0.378218541163476	0.143060528114326	0.0189651082988142	0.271316305109925
245.010560493304	0.105923428453852	0.0677680480022438	0.148171472960139	0.214804846071108	0.126112252511982	0.378218541163476	0.132575265100047	0.0200723214751792	0.254634611340699
245.110625259673	0.105923428453852	0.0677680480022438	0.148171472960139	0.214804846071108	0.126112252511982	0.378218541163476	0.132575265100047	0.0200723214751792	0.254634611340699
245.210690026042	0.132523057613503	0.0673731490289974	0.149772273415813	0.214804846071108	0.126112252511982	0.378218541163476	0.125461741145221	-0.0121478211342465	0.260925315629831
245.310754792411	0.135283236800817	0.0671677358997882	0.150349013802269	0.305857708407968	0.135310872383036	0.384946890511004	0.156371803093934	0.020463916367407	0.273732000500565
245.41081955878	0.138364640111845	0.0757897258204315	0.152509594893068	0.305857708407968	0.135310872383036	0.384946890511004	0.143633714792837	-0.0175424073418547	0.265186444399633
245.510884325149	0.139183399747971	0.125130965244519	0.152799423508526	0.305857708407968	0.135310872383036	0.384946890511004	0.137758582813748	-0.012841272112233	0.245492851785235
245.610949091518	0.139183399747971	0.125130965244519	0.152799423508526	0.32278538955085	0.153084069041512	0.384946890511004	0.157951301049051	0.017610122824252	0.248966205742661
245.711013857887	0.139183399747971	0.125130965244519	0.152799423508526	0.323210359067474	0.249152569181094	0.384946890511004	0.17961038635127	0.111320786115419	0.245492851785235
245.811078624256	0.139183399747971	0.125130965244519	0.152799423508526	0.321922749717153	0.238361499741382	0.402406314705395	0.173640869439313	0.0985553063261275	0.264983573463044
245.911143390625	0.139183399747971	0.125130965244519	0.152799423508526	0.320249141301344	0.164568736000087	0.384946890511004	0.171440664586687	0.0262337794101689	0.247921881851748
246.011208156994	0.13915823962398	0.12558973353837	0.153058206979304	0.286623722315564	0.153692466559791	0.381776700585984	0.132115708293358	0.00994718286187302	0.241844461789141
246.111272923363	0.13915823962398	0.12558973353837	0.152799423508526	0.277017031612048	0.153537533212601	0.381776700585984	0.12293509652326	0.00994718286187302	0.242485435092995
246.211337689732	0.139144326421626	0.125675865605961	0.152799423508526	0.276488832132713	0.153423774958991	0.381776700585984	0.122540065516138	0.00994718286187302	0.242186879619205
246.311402456101	0.139122447028399	0.125813113312829	0.152799423508526	0.276433734130016	0.153423774958991	0.381776700585984	0.12240950816468	0.00994718286187302	0.242186879619205
246.41146722247	0.139111171956994	0.126218283548603	0.153058206979304	0.186412071136331	0.153423774958991	0.34680578111405	0.0802126656255245	0.00950551836460894	0.201523288803129
246.511531988839	0.139073487997543	0.126218283548603	0.152799423508526	0.185531235752344	0.153423774958991	0.346550084942297	0.0786593296231726	0.00950551836460894	0.200665524636148
246.611596755208	0.139057024534321	0.126218283548603	0.152739013560818	0.179331470795982	0.153423774958991	0.296800990968193	0.0623360660097756	0.00950551836460894	0.160701781053421
246.711661521577	0.139057024534321	0.126218283548603	0.152739013560818	0.179222003852576	0.153423774958991	0.294216406524639	0.0607102954303326	0.00950551836460894	0.15688497319047
246.811726287946	0.139041949947527	0.126278394449568	0.152739013560818	0.179222003852576	0.153423774958991	0.294216406524639	0.0607451493232916	0.00976874709295344	0.15688497319047
246.911791054315	0.139041949947527	0.126278394449568	0.152739013560818	0.179152360638156	0.153423774958991	0.294609461880115	0.0602864837527277	0.00994718286187302	0.157435166824271
247.011855820685	0.139041949947527	0.126278394449568	0.152739013560818	0.1784036399606	0.152358167126997	0.294918024963328	0.0591274799937734	0.00976874709295344	0.157435166824271
247.111920587054	0.139041949947527	0.126278394449568	0.152739013560818	0.175829913130205	0.146290885418941	0.296800990968193	0.0546216924023048	0.00659564820356928	0.157651922495187
247.211985353423	0.139041949947527	0.126218283548603	0.152509594893068	0.175514352515402	0.144923855956324	0.296800990968193	0.053821659015217	0.00581673177789244	0.157435166824271
247.312050119792	0.139041949947527	0.126218283548603	0.152509594893068	0.169229713451992	0.123158705295061	0.208213359208335	0.0329561474316956	-0.0156031513158136	0.0715836002685152
247.412114886161	0.139041949947527	0.126218283548603	0.152509594893068	0.168300121460868	0.128760667967799	0.201420074950313	0.0293671210381282	-0.00605817554460175	0.0683941837472687
247.51217965253	0.139041949947527	0.126218283548603	0.152509594893068	0.168198930711789	0.12821140903837	0.200422596152665	0.0292692464168011	-0.00613084080059617	0.0683941837472687
247.612244418899	0.139041949947527	0.126218283548603	0.152509594893068	0.168185877492114	0.128760667967799	0.201420074950313	0.0292153591657204	-0.00698112991009886	0.0679237836226788
247.712309185268	0.139041949947527	0.126278394449568	0.152509594893068	0.167057893413527	0.121365594836863	0.208213359208335	0.0259822316719981	-0.0204681893676642	0.0679237836226788
247.812373951637	0.139022862874972	0.126278394449568	0.152509594893068	0.165944117676247	0.10035603811368	0.201420074950313	0.0228927619019318	-0.0324883706523969	0.0689464272125661
247.912438718006	0.139022862874972	0.126278394449568	0.152509594893068	0.161658440280304	0.0832239962192237	0.194384814803759	0.0108024431652333	-0.0596825089343396	0.0542483751833043
248.012503484375	0.139022862874972	0.126278394449568	0.152509594893068	0.161058149072487	0.0833273960835921	0.194384814803759	0.00929446171064312	-0.0598142448273254	0.0521311280746937
248.112568250744	0.139022862874972	0.126278394449568	0.152509594893068	0.160144260682742	0.0833273960835921	0.19361438088326	0.00780465063483211	-0.0596825089343396	0.0505688661707483
248.212633017113	0.139022862874972	0.126278394449568	0.152509594893068	0.159614249747138	0.0827074023115051	0.192575095074816	0.00703976688315595	-0.0598142448273254	0.0498647929281329
248.312697783482	0.138970836419688	0.126218283548603	0.152239563282031	0.159199044737384	0.0824702493319124	0.191957111960533	0.00655316468590141	-0.0596825089343396	0.0498647929281329
248.412762549851	0.138970836419688	0.126218283548603	0.152239563282031	0.158472674154464	0.0824702493319124	0.191957111960533	0.00604493966873741	-0.0598142448273254	0.0502948457436899
248.51282731622	0.138970836419688	0.126218283548603	0.152239563282031	0.158429049950021	0.0824702493319124	0.191957111960533	0.00601368685589962	-0.0598142448273254	0.0502948457436899
248.612892082589	0.138970836419688	0.126218283548603	0.152239563282031	0.158375870907312	0.0824702493319124	0.191957111960533	0.00600014453460699	-0.0598142448273254	0.0502948457436899
248.712956848958	0.138970836419688	0.126218283548603	0.152239563282031	0.161058149072487	0.0721899555327906	0.200128134230071	0.0103887562776884	-0.0675278658314341	0.0654357920054473
248.813021615327	0.138970836419688	0.126218283548603	0.152239563282031	0.163220208548388	0.0784597572984332	0.251703083909566	0.0164263259129845	-0.0627358423023318	0.114929963468217
248.913086381696	0.138970836419688	0.126218283548603	0.152239563282031	0.166964533664671	0.0784597572984332	0.265482967704703	0.0302578651030785	-0.0627358423023318	0.130453554362841
249.013151148065	0.138970836419688	0.126218283548603	0.152239563282031	0.173477256613087	0.0942226437000885	0.286933085685541	0.0516263939403575	-0.0494083571223106	0.148499525480912
249.113215914434	0.138970836419688	0.126218283548603	0.152239563282031	0.176460559734247	0.095117390566982	0.286933085685541	0.0552005219576423	-0.0513015045370006	0.14522405765757
249.213280680804	0.138970836419688	0.126218283548603	0.152239563282031	0.18097998574094	0.0942226437000885	0.284788753903173	0.0589788680548467	-0.0505850749767928	0.14522405765757
249.313345447173	0.138970836419688	0.126218283548603	0.152239563282031	0.183717790403428	0.0981074742902595	0.284215350664538	0.061352644964961	-0.0344531892818423	0.159206516164228
249.413410213542	0.138970836419688	0.126218283548603	0.152239563282031	0.196168913910366	0.154621767221539	0.280720608861225	0.0695299585629671	0.00976874709295344	0.144654180877116
249.513474979911	0.138970836419688	0.126218283548603	0.152239563282031	0.198756113696975	0.155834033675823	0.280720608861225	0.0700972104078255	0.0115106489597683	0.145175718008825
249.61353974628	0.138993016890941	0.126218283548603	0.152239563282031	0.199552508041872	0.155704072809824	0.280481686343934	0.0701129426338551	0.00976874709295344	0.143433076769829
249.713604512649	0.144018182659734	0.124078552932229	0.585925402218897	0.196542798738852	0.153734733945957	0.284215350664538	-0.0359446131609813	-0.395351765779363	0.161491596869177
249.813669279018	0.144018182659734	0.124078552932229	0.585925402218897	0.196300438280348	0.150905957938029	0.305849159530851	-0.0384523952474227	-0.39702928909604	0.161491596869177
249.913734045387	0.144018182659734	0.124078552932229	0.585925402218897	0.185191257834648	0.0830162024329289	0.283925296076662	-0.0453981769157552	-0.39702928909604	0.161491596869177
250.013798811756	0.261138878958839	0.124089266283729	0.585925402218897	0.174237650515399	0.0830162024329289	0.283794676991515	-0.113915211757783	-0.410698251830918	0.153248203037576
250.113863578125	0.398564476410828	0.121290590555151	0.586580225820086	0.170688449820024	0.0774103110905647	0.280720608861225	-0.159337375269883	-0.417697322839733	0.15116363336382
250.213928344494	0.398564476410828	0.121290590555151	0.586580225820086	0.168579512289399	0.0780230185112677	0.282002187421692	-0.16415923411971	-0.425307928753515	0.15116363336382
250.313993110863	0.398564476410828	0.121290590555151	0.586580225820086	0.162613965694987	0.071834508258993	0.261787991146364	-0.188361288492364	-0.458612273692864	0.0576433068302427
250.414057877232	0.398564476410828	0.121290590555151	0.586580225820086	0.16053039827125	0.0726520449001374	0.261881109851101	-0.193201685788227	-0.449688541451792	0.0365140617038141
250.514122643601	0.412284737942822	0.133000314963102	0.586580225820086	0.144040014896401	0.064748598680071	0.222520592464593	-0.285878802113754	-0.449688541451792	-0.0364272105157973
250.61418740997	0.414656191293614	0.371404228459623	0.595216509665372	0.138959400017284	0.0751281094042574	0.174674286611697	-0.317757897299206	-0.439014476142578	-0.20508207464144
250.714252176339	0.414430270320817	0.371404228459623	0.598239132611804	0.138959400017284	0.0753070283689509	0.17426056692956	-0.317541935148388	-0.439014476142578	-0.202909212971878
250.814316942708	0.399004926612076	0.232242719453147	0.552234248090818	0.139254049833436	0.0753070283689509	0.174519812402454	-0.263630211818911	-0.389931268074022	-0.0891240181409136
250.914381709077	0.398860853888205	0.232242719453147	0.552234248090818	0.139526336476975	0.0771244948319434	0.176895562602169	-0.263003083711888	-0.389931268074022	-0.0891240181409136
251.014446475446	0.398555386761114	0.232242719453147	0.552234248090818	0.140841998336826	0.0773080702798113	0.177770547331992	-0.261763868174153	-0.389931268074022	-0.0891240181409136
251.114511241815	0.398153839259983	0.232242719453147	0.552234248090818	0.143742244730999	0.0753070283689509	0.177244485468771	-0.259603313511746	-0.389931268074022	-0.0891240181409136
251.214576008185	0.397980363952665	0.232242719453147	0.552234248090818	0.145225419848935	0.0753070283689509	0.17847445615421	-0.257647447099803	-0.389931268074022	-0.0891240181409136
251.314640774554	0.397951204498819	0.232242719453147	0.552234248090818	0.15226780814412	0.0730235782325385	0.183512719681238	-0.25307492078564	-0.389931268074022	-0.0891240181409136
251.414705540923	0.392056434591136	0.224938623088018	0.541648940315936	0.157182325755879	0.0753070283689509	0.18716181242312	-0.228470295391558	-0.3851223762004	-0.0940829731837272
251.514770307292	0.383856672310416	0.229837576738089	0.420062018069118	0.162419721476313	0.0868121995499906	0.193476171495218	-0.195077091032713	-0.312632665778998	-0.0885193557475779
251.614835073661	0.383856672310416	0.229837576738089	0.420062018069118	0.164734641019026	0.12012147308246	0.193271234485705	-0.18762364347278	-0.260340522928383	-0.0940829731837272
251.71489984003	0.383856672310416	0.229837576738089	0.420062018069118	0.166386551915362	0.12012147308246	0.202162368150725	-0.182475923779037	-0.273561401398482	-0.067929203381922
251.814964606399	0.332806867762698	0.102186727192757	0.419174499788122	0.166658519695353	0.120650618443233	0.205051923167849	-0.138731499981114	-0.25204871178647	0.0620049009691816
251.915029372768	0.263362338479325	0.100342789752235	0.416470178434047	0.168031713986632	0.131761191870603	0.22202479887739	-0.0780647676466505	-0.243237041018981	0.071021878854875
252.015094139137	0.263362338479325	0.100342789752235	0.416470178434047	0.168171689418935	0.132558368557367	0.221371631477366	-0.0775750049402469	-0.243237041018981	0.071021878854875
252.115158905506	0.263362338479325	0.100342789752235	0.416470178434047	0.168171689418935	0.132558368557367	0.221371631477366	-0.0775750049402469	-0.243237041018981	0.071021878854875
252.215223671875	0.263362338479325	0.100342789752235	0.416470178434047	0.168171689418935	0.132558368557367	0.221371631477366	-0.0775750049402469	-0.243237041018981	0.071021878854875
252.315288438244	0.263362338479325	0.100342789752235	0.416470178434047	0.1715570499259	0.136758656726895	0.305575835502789	-0.0624172079707197	-0.243237041018981	0.071021878854875
252.415353204613	0.124315732936838	0.0908244374111799	0.403711084205567	0.175826340339659	0.153423774958991	0.316254182568897	0.0257015596926549	-0.225312018506831	0.210729048946825
252.515417970982	0.124315732936838	0.0908244374111799	0.403711084205567	0.175826340339659	0.153423774958991	0.316254182568897	0.0257015596926549	-0.225312018506831	0.210729048946825
252.615482737351	0.120651164587809	0.0931828217982262	0.299993703736528	0.182150340493399	0.154968621366914	0.318734064032099	0.068209934925851	-0.140252999282921	0.210729048946825
252.71554750372	0.115528075222491	0.0905390617042403	0.143470666166038	0.260242962208856	0.147851247549075	0.474099050586583	0.155463695184391	0.0124792039784403	0.370471037946046
252.815612270089	0.115528075222491	0.0905390617042403	0.143470666166038	0.298337972480788	0.157300823864788	0.48456547478226	0.185260887220951	0.0227417012077553	0.370471037946046
252.915677036458	0.115528075222491	0.0905390617042403	0.143470666166038	0.298337972480788	0.157300823864788	0.48456547478226	0.185260887220951	0.0227417012077553	0.370471037946046
253.015741802827	0.115528075222491	0.0905390617042403	0.143470666166038	0.309849623653473	0.157300823864788	0.48456547478226	0.206588605785581	0.0218907617945593	0.370471037946046
253.115806569196	0.115528075222491	0.0905390617042403	0.143470666166038	0.309849623653473	0.157300823864788	0.48456547478226	0.206588605785581	0.0218907617945593	0.370471037946046
253.215871335565	0.115528075222491	0.0905390617042403	0.143470666166038	0.362631332344475	0.155006766368429	0.487469353886358	0.23377382329818	0.0255753070021987	0.381760620666229
253.315936101934	0.11551471010669	0.0905390617042403	0.143540475082228	0.430356179114068	0.160406181290063	0.499056691176543	0.265019017091926	0.0210436313004715	0.381760620666229
253.416000868304	0.11551471010669	0.0905390617042403	0.143540475082228	0.430356179114068	0.160406181290063	0.499056691176543	0.265019017091926	0.0210436313004715	0.381760620666229
253.516065634673	0.115484994698569	0.0905390617042403	0.143470666166038	0.435516512311974	0.285443208773332	0.506443560869835	0.290915613533508	0.152170188166998	0.381760620666229
253.616130401042	0.115484994698569	0.0905390617042403	0.143470666166038	0.435516512311974	0.285443208773332	0.506443560869835	0.290915613533508	0.152170188166998	0.381760620666229
253.716195167411	0.115239406067507	0.0888347705157279	0.149021545036558	0.435516512311974	0.0978274967611622	0.509381560279788	0.272591287076379	-0.0326209169639895	0.392825884077949
253.81625993378	0.108774196590443	0.0584974324319531	0.136544925279016	0.435516512311974	0.0978274967611622	0.509381560279788	0.283048483488203	-0.0196695307076559	0.421424256141783
253.916324700149	0.107883119258537	0.0584571815050782	0.136544925279016	0.420415391456006	0.0885270647142954	0.499491774600019	0.231960177214391	-0.0326209169639895	0.392825884077949
254.016389466518	0.10525443632415	0.0581928184677335	0.135530247243824	0.420415391456006	0.0885270647142954	0.499491774600019	0.215841616612891	-0.0326209169639895	0.393349368155708
254.116454232887	0.104213284998771	0.0576673819537052	0.134155623243083	0.420415391456006	0.0885270647142954	0.499491774600019	0.217231021946556	-0.0326209169639895	0.398571563041862
254.216518999256	0.101996884068435	0.0582297612403291	0.134155623243083	0.124992005065968	0.0554731237591185	0.49020823328953	0.145131817135938	-0.0486221092829499	0.384550949599666
254.316583765625	0.0993538548191205	0.0582297612403291	0.134155623243083	0.114693579588017	0.0528265407692617	0.483351306778538	0.11057715750428	-0.0495510808893453	0.379741651803729
254.416648531994	0.096538991168903	0.0579687348377456	0.132681932855144	0.114693579588017	0.0528265407692617	0.483351306778538	0.112930957245851	-0.0442532929572913	0.384550949599666
254.516713298363	0.0797991609528875	0.0576673819537052	0.125863905349991	0.114693579588017	0.0554731237591185	0.484596242825677	0.0881722160858988	-0.0275549460149274	0.389609527190168
254.616778064732	0.0749815622353635	0.0581928184677335	0.122978264806593	0.105948817677427	0.0598067744124462	0.144139247527698	0.0222135107698671	-0.0365787907801952	0.0780069040702596
254.716842831101	0.073855099638079	0.0553188431310251	0.120252061792488	0.106043979840946	0.0596103445129943	0.144139247527698	0.0234106060842133	-0.0354549618993367	0.0775362454197677
254.81690759747	0.0726155786200374	0.0544420254884734	0.119280928089586	0.106113497838815	0.0596103445129943	0.144139247527698	0.0253061320835783	-0.0292791290088208	0.0813971020393976
254.916972363839	0.0716399441400864	0.0549776800470541	0.118889315942783	0.106281447761436	0.0598067744124462	0.144492498358581	0.0265968070412805	-0.0279176448065436	0.0813971020393976
255.017037130208	0.0708976420029291	0.0549776800470541	0.11826713312143	0.106740794897932	0.0594029577513542	0.144492498358581	0.0276411593949269	-0.0279176448065436	0.0806526798392033
255.117101896577	0.0699467644657627	0.0528735385482935	0.116121417349457	0.106991091605536	0.0588030373067913	0.144139247527698	0.0293432028470439	-0.0256459140354946	0.0806526798392033
255.217166662946	0.0695297917809573	0.0534487979327996	0.11630141934532	0.108523803717198	0.0583596547765472	0.144988908323199	0.0317547593986839	-0.0243544465680487	0.0806526798392033
255.317231429315	0.0691115607867764	0.0508845834114986	0.113259651424449	0.110396303582654	0.0667516821255615	0.154720402014214	0.0349096328614156	-0.0243544465680487	0.0862290557230134
255.417296195685	0.0684591888128395	0.0504480339889235	0.108147821188513	0.112490226062039	0.0717545190590643	0.154720402014214	0.0383714292140791	-0.014780272006539	0.090093552669512
255.517360962054	0.0679658301628785	0.0512777997977676	0.105818927795991	0.114395315482306	0.0744778225250702	0.152738487644798	0.0415662174343229	-0.00983396930419887	0.0863676957489977
255.617425728423	0.0675065830670522	0.0508845834114986	0.10264573460131	0.116457786227951	0.0779599717537773	0.152409509624883	0.0444247805159698	0.00194963971316921	0.090093552669512
255.717490494792	0.0672639075697055	0.0519362716898517	0.103069788909549	0.120782624635551	0.07029633584543	0.1847587134697	0.0521161039708101	-0.0166921961126576	0.110376339104849
255.817555261161	0.067083305930874	0.0520996154641812	0.10264573460131	0.12450573560466	0.0741515422494189	0.208510831221091	0.0571903376119198	-0.00759963623338167	0.144091238225955
255.91762002753	0.0669472146225207	0.0519362716898517	0.10264573460131	0.134092845700721	0.0777309563704517	0.232032741950949	0.0738386632138207	0.00301402221428054	0.161119912666413
256.017684793899	0.0668369084154387	0.0492999626273578	0.0991759058318935	0.134747430730183	0.0776311108126581	0.232032741950949	0.0759372296991865	0.00890700098895511	0.168020353534326
256.117749560268	0.066630739980756	0.0504480339889235	0.0991759058318935	0.137824098416509	0.0732797846738596	0.233694132080315	0.0810717609250192	0.0100675229096298	0.173773953733147
256.217814326637	0.0665321464319923	0.0509783659304228	0.0991759058318935	0.139195435080173	0.0741515422494189	0.238365751928784	0.0830772629768567	0.00917133965104494	0.173945958845633
256.317879093006	0.0663329788558124	0.0482980632011856	0.0960355827189224	0.139991985399606	0.0741515422494189	0.238365751928784	0.0847319319292329	0.0108145743176784	0.173945958845633
256.417943859375	0.0661924494548562	0.0491674273836104	0.0955895019478426	0.171046438948482	0.115403601557328	0.276977637471835	0.11533226935007	0.0387200397236501	0.213345166200931
256.518008625744	0.0660851315685348	0.0496788726771387	0.0952932803575927	0.173127221401927	0.118171331697068	0.275133786836508	0.116539996715608	0.039195481953299	0.211163943064437
256.618073392113	0.0659216676585396	0.0504480339889235	0.0952932803575927	0.179708616969804	0.120565973724448	0.273992014643084	0.119018201988324	0.0430434629648796	0.211163943064437
256.718138158482	0.0657569301184794	0.0496788726771387	0.0952932803575927	0.199410095040337	0.118872156827407	0.29303582055615	0.132103403176651	0.0420918660909258	0.230605945771858
256.818202924851	0.0655978889098314	0.0491674273836104	0.0952932803575927	0.214801607198783	0.118171331697068	0.311246109241043	0.144882983275464	0.0425474387566623	0.247831295516961
256.91826769122	0.065435640942717	0.0432035643040058	0.0895526433392487	0.225703710777022	0.115403601557328	0.314661861313089	0.153835284796837	0.0424662351711465	0.252335700992586
257.018332457589	0.0651657778925467	0.0376495825452261	0.0839247321016464	0.236118884712435	0.118171331697068	0.329992972678563	0.163519253682558	0.0436887917848193	0.266291483275345
257.118397223958	0.0650217425272201	0.0376495825452261	0.0831380717728416	0.243297561959109	0.121133275091772	0.338596833302148	0.170912960241524	0.0420966017171398	0.269348293847107
257.218461990327	0.0648961206728249	0.0365692607398156	0.0802381587038642	0.25466526932683	0.126421021049045	0.348138158667828	0.186096652769013	0.0687751102731681	0.29304588896766
257.318526756696	0.0647356165983962	0.0379607654713725	0.0799561540430309	0.266323391321667	0.154395420291539	0.365159562164495	0.200290482638164	0.0881285594937836	0.298602284470233
257.418591523065	0.064517324408782	0.0386356409092942	0.078502053478499	0.272534318715469	0.187864009601423	0.371932838661135	0.209063193570258	0.117069958055311	0.304487786558208
257.518656289434	0.064353887103116	0.0392610295846737	0.078502053478499	0.27756727912735	0.20566461185155	0.362747143295976	0.21659114913394	0.14154105827707	0.304487786558208
257.618721055804	0.0639516793003844	0.0413534850586664	0.078502053478499	0.277959024213986	0.207014851754586	0.362747143295976	0.217971241683086	0.137397580518586	0.298602284470233
257.718785822173	0.0638931942307873	0.0413534850586664	0.078502053478499	0.282887364507153	0.190343045595739	1.44864101000129	0.336093100598659	0.137909090871012	1.40345053642046
257.818850588542	0.0637822121484	0.040793865590509	0.0787871829519235	0.300504017922622	0.195901114248778	1.55522167147344	0.46438112285066	0.137397580518586	1.50437842994527
257.918915354911	0.0635145761460748	0.0394224979382086	0.078502053478499	0.300504017922622	0.195901114248778	1.55522167147344	0.464614062830293	0.137397580518586	1.50437842994527
