# Supplementary material for: Global diversity dynamics in the fossil record are regionally heterogeneous
Source: Nat Commun. 2022 May 18;13:2751. doi: 10.1038/s41467-022-30507-0 (PMC9117201; doi:10.1038/s41467-022-30507-0)
Supplement: Supplementary file 4 — Source Data [file 41467_2022_30507_MOESM4_ESM.zip › source_data/Supplementary Figure 17 - diversity.txt]

Supplementary.Figure.17...diversity.time	Supplementary.Figure.17...diversity.median	Supplementary.Figure.17...diversity.0.5_lower	Supplementary.Figure.17...diversity.0.5_upper	Supplementary.Figure.17...diversity.0.75_lower	Supplementary.Figure.17...diversity.0.75_upper	Supplementary.Figure.17...diversity.0.95_lower	Supplementary.Figure.17...diversity.0.95_upper
193.431	192.778188106589	184.941444208965	209.206289719966	169.122239778611	218.349678779171	146.212653223289	225.71164749284
194.489	197.15095517714	178.397639737008	221.616236099879	160.82261356865	231.411823816722	145.675367610318	253.76358717521
195.547	207.250097491156	194.456435701093	218.993615886395	183.091375837951	225.812416025548	174.196873113965	242.961083569847
196.238	117.4740628374	95.5555590842859	125.991307371419	83.970646185206	143.719326329599	79.5103734789952	222.245132486811
196.767	199.133559036284	180.42676741896	227.625859448271	152.831183380848	227.442741827309	147.453286201431	275.594900374281
197.663	217.828193209201	200.525257561465	230.192889383312	190.009292324655	240.165996654765	182.693498609595	290.600834309274
198.72	243.784165978595	231.303255635942	272.29156154078	215.697828413286	284.205117853577	182.390708640296	287.6897616185
199.355	172.039613103146	141.862328558553	197.702978913671	115.770065121609	214.702630549134	97.7622431310876	253.478117821637
199.884	262.550034548936	253.34271533354	277.526273779149	241.70271016677	283.3980498439	227.938606891776	293.095635403147
200.834	271.974945145159	256.779389045699	282.19595527211	252.037001980237	295.06388970475	237.248251523768	307.688716551526
201.363	403.121031576005	355.179326990209	420.48085737316	340.182094747309	461.156192715242	316.978883681606	571.24097242904
201.894	403.343863429289	361.958107410138	419.851307051586	352.184337481129	449.322475354266	338.779392071475	485.242482945474
202.952	375.767867038654	336.307495214237	396.389092251612	320.211579229578	418.715881716937	307.185989399808	462.183017321327
204.01	371.149854753145	336.612170786186	413.184803830623	315.848955912974	446.422892189949	267.100610108597	470.050328427618
204.769	321.670279491048	302.776026877043	380.891978389546	244.824859976429	378.204179914233	207.260454221085	402.956410185311
205.298	338.743250164527	300.404225108811	372.525497512418	263.347866633126	388.565010630248	242.708359854908	510.447455587213
206.125	401.549270871543	370.415501973547	428.250221041413	338.275814076954	454.90543583105	318.539249503295	509.302382827396
207.183	426.137596443406	391.331356508507	457.438128418655	367.261207610457	473.867608685999	343.414168931094	513.968179643922
208.241	397.82397366933	369.577752629661	434.357528418527	337.94999936807	452.834152600782	296.13676223365	504.004134041903
209.14	383.638413166524	347.652790020264	426.51905458494	329.576906472551	464.67883584383	272.616421599077	479.336148469779
209.669	378.237021597239	332.901129642447	419.324955680233	303.993874972376	461.469878567518	215.995547574903	611.323144364842
210.357	463.972079337341	439.150694397571	510.429605536545	404.686721928518	529.402759028031	326.022087949526	551.194486189776
211.415	505.475161071373	475.771838639837	540.65705712571	460.572467456389	568.840242236926	376.460304818525	590.693074060707
212.473	513.93437463189	482.075998872723	546.304718531234	462.372936808874	571.628860797897	416.953104995984	602.231348625024
213.516	467.696024015867	413.477033261062	482.685340543991	414.318492808062	529.51648158074	394.158758590445	564.352269365872
214.045	436.28939630367	380.309674443296	471.237191579532	357.185021379193	515.068274641155	306.291136828082	587.657544784926
214.588	489.541384189452	440.169274411962	514.574015885502	426.776937284179	558.250953619108	402.315400568315	602.293289665059
215.646	467.53196062289	392.284601831141	480.361877131412	391.144984923188	541.783353453382	372.052088729457	656.448555969456
216.704	490.585834127871	439.622333361873	511.052389535224	430.243943712134	559.452756782978	409.748957709976	607.111173248296
217.362	322.698242388053	229.003427740222	375.495867609673	222.95335032787	442.747126652115	155.212392182666	484.930830315245
217.89	340.217248951248	217.77717625125	372.633941001935	179.67486045558	440.469719022807	172.229827040454	541.418866785654
218.82	410.115427974624	318.81364238369	446.67623827545	293.737155037243	512.220661356111	266.816255587301	641.238593377298
219.878	403.73857774931	351.839981609744	456.404442089456	313.472490880218	490.202789187751	242.458407134826	533.873780545514
220.936	427.122066366522	344.472965246365	481.705882255641	345.081648370678	587.685828424841	214.172438856282	617.470263329747
221.993	415.728496542326	342.799771536606	463.467428050424	325.993252885651	558.735930398347	211.254904934735	609.667636828119
223.051	364.462825752207	219.305515179228	374.606467493406	216.603239489119	458.556917323504	203.281007608432	648.745780711051
224.109	354.970960355837	262.20768373712	432.705483798306	162.135767889061	473.440263389321	153.579735921392	701.6528340166
225.167	417.542494031474	302.905358402186	480.820425799801	256.887458929612	550.695652591999	188.588556017975	711.563872583041
226.225	453.12697002852	424.656515536027	592.368983987445	287.289112475862	575.78985675808	220.761965858968	617.742759552052
227.027	280.077232186148	238.665470905991	310.222915388515	215.114900450136	332.886605125185	191.834079635853	384.435060284861
227.556	493.053783784334	394.964513276458	542.099658623104	300.577885704192	612.023359840773	289.427632681302	776.798160081161
228.341	592.775755263549	569.341591540822	656.219412674078	513.163471385538	675.398974590623	434.917521929626	695.508709778381
229.398	634.435362285912	553.30108536473	676.722833785176	549.901074264352	752.487208835251	491.175863172713	782.575504553117
230.456	544.287962841357	491.079860476897	590.410926885663	458.605064770439	637.241557210055	351.722969939058	819.026961208471
231.514	543.401850929798	477.351408492386	625.493842467073	427.826903062985	664.806578092586	368.29206694468	737.947675992199
232.572	537.816229823822	483.533781839902	564.761983596025	461.331487382688	598.102327994534	440.080679427075	692.569348392041
233.35	561.522383195992	474.153309294193	673.714390099929	354.100020923255	678.753463343239	280.296107189797	806.701471059568
233.879	811.264648454723	708.561769496046	845.901639356018	655.66290967349	887.721608570732	663.339799356513	991.241835984481
234.688	1043.09165280803	1018.74513245509	1068.46974883356	994.015169706489	1089.92559262228	933.691627907538	1136.14081448442
235.746	1027.75980547404	958.947692748516	1043.60991003871	961.931575190052	1096.01276764023	942.548632340788	1137.9361639157
236.637	915.080861074287	852.262506004004	960.767595869038	834.058687607259	1029.78541077752	763.309879999598	1065.0175279742
237.166	599.973733089761	552.46177470788	632.381460548205	524.073129208989	694.322304418955	433.855308169987	832.413013087634
237.861	822.786692773195	803.70499033649	867.851468484787	738.040065250846	877.738880848783	694.347433392929	902.479201691966
238.919	749.163579186211	724.063416523143	795.587034835872	686.789256406829	814.96060571967	642.383104017711	835.225408942427
239.464	561.404466927126	479.608381220994	611.839774252595	439.229254155869	662.135630017469	394.749220556516	762.985922975307
239.993	738.464517408204	697.616196710914	764.852230976896	665.479221433901	780.258656475821	659.534206990147	859.691162242716
240.983	757.810116276152	732.772283684093	809.829665437634	702.16485796392	820.424998831114	670.909064256999	843.85315306195
241.512	495.648152375387	456.574385192308	542.251935508873	382.174283354127	581.537083696593	266.130824091317	708.484277317696
242.093	827.278017580309	809.939533836508	858.123944465747	778.830683947269	859.707347881249	759.859721019147	901.2292734047
243.151	873.732740341703	841.483720222931	891.542467891872	828.180007561319	917.929488668556	811.445131343669	963.570881949391
243.96	747.810959842724	694.703354210271	769.091038853417	677.206886317916	793.466054752659	663.849927160432	847.882268707318
244.489	633.644669103021	597.975008277223	655.913241540205	583.238832541404	680.850596484136	562.253632912286	724.768093225103
245.266	776.922723243402	744.013378869986	801.040291941942	698.766017776296	820.620958042778	690.954527270138	885.972560824151
246.248	746.876866475635	728.286941024421	791.073086043127	692.933329722543	807.379709789871	648.254464120252	813.528931905825
246.777	294.177876266922	250.690692202861	334.853702736461	230.554499735334	360.153103162848	200.512511686741	385.927143557154
247.382	440.491412822002	426.71567471454	462.070033477171	410.812061785816	472.145251915129	387.022319058057	486.168181859872
248.005	295.382592736644	246.001156439798	306.470354623877	243.414393209667	347.439435808427	233.03166121966	388.059463324228
248.534	356.049783126852	342.496477591756	371.177980273359	334.688736228838	385.118937544652	308.665350841745	398.153797844751
249.424	359.891021063147	338.87367846476	370.648872251652	333.052851330258	385.167904742082	323.283784213469	405.657780919487
249.953	254.582296350678	238.799434088914	273.221727142443	228.451811732166	285.208727060514	208.485071194285	300.266022527209
250.263	411.239798862516	400.008647412373	422.802078683508	391.895813985058	431.226767038353	378.492889452111	444.283243655488
250.792	260.848634822403	245.112258201357	268.503976120235	241.575054834597	280.805027302262	232.260743347528	296.819451746864
251.493	287.002557082481	273.941416016629	295.882880171351	269.099688825381	305.561224698115	260.065576860601	319.216107993924
252.022	702.753759264293	604.424547573742	718.091633220677	612.307249227412	775.715839212558	594.600082860454	808.781142706135
252.606	1049.24078741286	1027.99904454641	1072.70040541522	1015.55877489131	1090.68266314541	991.074112186522	1104.9354095452
253.135	545.360028607545	487.340806839978	576.014803176328	450.14604391804	607.010541565416	439.122615534637	797.689865187031
253.72	982.274036897144	959.644525560615	995.200809959576	955.581954558911	1032.41271383398	924.668298717766	1056.39260099159
254.249	456.585634056844	421.96348092657	487.680198357535	398.682625871531	513.714692729109	358.889949824025	563.167675259883
254.787	573.7074814799	554.521154282407	594.782167838618	538.90381049885	602.167898279248	524.957317751561	621.850721468769
255.845	597.999595607945	580.605426437521	627.966840939124	554.978144997936	628.764079691118	543.410106109685	653.746522525609
256.637	462.764426229793	427.73624467675	485.173853990736	384.219034051303	510.770776211036	385.367725223462	579.021502466756
257.166	471.795463590629	446.656238695435	487.33819254141	431.589761829341	513.310030286843	407.202784663073	561.601144959283
257.961	596.098423933887	580.030806708822	610.527413942914	570.412881757041	621.231660751139	557.285076599398	639.388565701095
259.019	585.495785133723	567.171334857996	595.940202082177	558.345479621197	609.193949969542	545.238375257637	634.81322914035
