# Supplementary material for: Global diversity dynamics in the fossil record are regionally heterogeneous
Source: Nat Commun. 2022 May 18;13:2751. doi: 10.1038/s41467-022-30507-0 (PMC9117201; doi:10.1038/s41467-022-30507-0)
Supplement: Supplementary file 4 — Source Data [file 41467_2022_30507_MOESM4_ESM.zip › source_data/Supplementary Figure 17 - histograms.txt]

Supplementary.Figure.17...histograms.mids	Supplementary.Figure.17...histograms.ex	Supplementary.Figure.17...histograms.sp
-194.075892857143	0	0.302
-194.459821428571	0.003	0.228
-194.84375	0.012	0.002
-195.227678571429	0.01	0.018
-195.611607142857	0.003	0.076
-195.995535714286	0.005	0.074
-196.379464285714	0.008	0.303
-196.763392857143	0.061	0.028
-197.147321428571	0.074	0.02
-197.53125	0.072	0.083
-197.915178571429	0.34	0.342
-198.299107142857	0.284	0.082
-198.683035714286	0.13	0.08
-199.066964285714	0.007	0.074
-199.450892857143	0.008	0.034
-199.834821428571	0.006	0.541
-200.21875	0.004	0.247
-200.602678571429	0.2	0.234
-200.986607142857	0.4	0.472
-201.370535714286	0.4	0.141
-201.754464285714	0.002	0.117
-202.138392857143	0.001	0.254
-202.522321428571	0.005	0.072
-202.90625	0.024	0.139
-203.290178571429	0.024	0.108
-203.674107142857	0.007	0.053
-204.058035714286	0.001	0.085
-204.441964285714	0.001	0.087
-204.825892857143	0	0.105
-205.209821428571	0.001	0
-205.59375	0	0.053
-205.977678571429	0.005	0.08
-206.361607142857	0.008	0.168
-206.745535714286	0.002	0.139
-207.129464285714	0.002	0.045
-207.513392857143	0.003	0.05
-207.897321428571	0.023	0.167
-208.28125	0.002	0.397
-208.665178571429	0.006	0.135
-209.049107142857	0.017	0.113
-209.433035714286	0.017	0.145
-209.816964285714	0.003	0.092
-210.200892857143	0	0.237
-210.584821428571	0.003	0.227
-210.96875	0.001	0.168
-211.352678571429	0.003	0.071
-211.736607142857	0.05	0.011
-212.120535714286	0.031	0.059
-212.504464285714	0.016	0.166
-212.888392857143	0.024	0.097
-213.272321428571	0.026	0.003
-213.65625	0.017	0.117
-214.040178571429	0.001	0.108
-214.424107142857	0	0.016
-214.808035714286	0.005	0.09
-215.191964285714	0.007	0.073
-215.575892857143	0.125	0.043
-215.959821428571	0.126	0.105
-216.34375	0.022	0.004
-216.727678571429	0.586	0.035
-217.111607142857	0.31	0.065
-217.495535714286	0.101	0.223
-217.879464285714	0.001	0.016
-218.263392857143	0.002	0
-218.647321428571	0.003	0.018
-219.03125	0.005	0.085
-219.415178571429	0.007	0.003
-219.799107142857	0	0.175
-220.183035714286	0	0.048
-220.566964285714	0.003	0.02
-220.950892857143	0	0.058
-221.334821428571	0.002	0.126
-221.71875	0.023	0.004
-222.102678571429	0.066	0.002
-222.486607142857	0.084	0.002
-222.870535714286	0.104	0
-223.254464285714	0.038	0
-223.638392857143	0.094	0.1
-224.022321428571	0.018	0.001
-224.40625	0.095	0
-224.790178571429	0.004	0
-225.174107142857	0.005	0
-225.558035714286	0.023	0.2
-225.941964285714	0.036	0.3
-226.325892857143	0.043	0.3
-226.709821428571	0.021	0.224
-227.09375	0.006	0.077
-227.477678571429	0.005	0.088
-227.861607142857	0.011	0.22
-228.245535714286	0.004	0.157
-228.629464285714	0.034	0.089
-229.013392857143	0.036	0.06
-229.397321428571	0.029	0.142
-229.78125	0.004	0.109
-230.165178571429	0.003	0.229
-230.549107142857	0.016	0.053
-230.933035714286	0.073	0
-231.316964285714	0.05	0.1
-231.700892857143	0.162	0.1
-232.084821428571	0.207	0.3
-232.46875	0.078	0.515
-232.852678571429	0.147	0
-233.236607142857	0.023	0.185
-233.620535714286	0.352	0.327
-234.004464285714	0.115	0.142
-234.388392857143	0.198	0.33
-234.772321428571	0.273	0.001
-235.15625	0.06	0.001
-235.540178571429	0.191	0.04
-235.924107142857	0.346	0.059
-236.308035714286	0.119	0.016
-236.691964285714	0.212	0.157
-237.075892857143	0.381	0.22
-237.459821428571	0.407	0.299
-237.84375	0.003	0.026
-238.227678571429	0.064	0.047
-238.611607142857	0.046	0.062
-238.995535714286	0.007	0.022
-239.379464285714	0.01	0.006
-239.763392857143	0.065	0.237
-240.147321428571	0.053	0.361
-240.53125	0.05	0.112
-240.915178571429	0.003	0.041
-241.299107142857	0.001	0.149
-241.683035714286	0.206	0.014
-242.066964285714	0.115	0
-242.450892857143	0.072	0.004
-242.834821428571	0.165	0.007
-243.21875	0.506	0.014
-243.602678571429	0.108	0.008
-243.986607142857	0.006	0.01
-244.370535714286	0.008	0.002
-244.754464285714	0.336	0.429
-245.138392857143	0.462	0.316
-245.522321428571	0.186	0.085
-245.90625	0.215	0.037
-246.290178571429	0.225	0.056
-246.674107142857	0.1	0.039
-247.058035714286	0.106	0.033
-247.441964285714	0.298	0.026
-247.825892857143	0.362	0
-248.209821428571	0.027	0
-248.59375	0.28	0.004
-248.977678571429	0.347	0.101
-249.361607142857	0.102	0.101
-249.745535714286	0.195	0.2
-250.129464285714	0.423	0.3
-250.513392857143	0.249	0.3
-250.897321428571	0.023	0.224
-251.28125	0.045	0.309
-251.665178571429	0.536	0.2
-252.049107142857	0.127	0.4
-252.433035714286	0.207	0.2
-252.816964285714	0.5	0.1
-253.200892857143	0.3	0.2
-253.584821428571	0	0.036
-253.96875	0.2	0.083
-254.352678571429	0.7	0.093
-254.736607142857	0.1	0.142
-255.120535714286	0.016	0.141
-255.504464285714	0.083	0.141
-255.888392857143	0.337	0.042
-256.272321428571	0.162	0.041
-256.65625	0.224	0.05
-257.040178571429	0.128	0.064
-257.424107142857	0.299	0.061
-257.808035714286	0.2	0.079
