# Supplementary material for: Global diversity dynamics in the fossil record are regionally heterogeneous
Source: Nat Commun. 2022 May 18;13:2751. doi: 10.1038/s41467-022-30507-0 (PMC9117201; doi:10.1038/s41467-022-30507-0)
Supplement: Supplementary file 4 — Source Data [file 41467_2022_30507_MOESM4_ESM.zip › source_data/Supplementary Figure 17 - rates.txt]

Supplementary.Figure.17...rates.time	Supplementary.Figure.17...rates.exr	Supplementary.Figure.17...rates.exr_mn	Supplementary.Figure.17...rates.exr_mx	Supplementary.Figure.17...rates.spr	Supplementary.Figure.17...rates.spr_mn	Supplementary.Figure.17...rates.spr_mx	Supplementary.Figure.17...rates.dvr	Supplementary.Figure.17...rates.dvr_mn	Supplementary.Figure.17...rates.dvr_mx
194.021020857355	0.376992322349268	0.17015878763178	0.625447977515333	0.0790495747927492	0.0604308482401636	0.101468908707953	-0.311244505136383	-0.549473552906879	-0.0915625783542517
194.121031534918	0.324604109654694	0.171322535118887	0.580127855321191	0.0790495747927492	0.0604308482401636	0.101468908707953	-0.276188558600271	-0.504349786638088	-0.0901630800284459
194.221042212481	0.324604109654694	0.171322535118887	0.580127855321191	0.0790495747927492	0.0604308482401636	0.101468908707953	-0.276188558600271	-0.504349786638088	-0.0901630800284459
194.321052890045	0.263239280667519	0.162409497706842	0.556571241471553	0.0790495747927492	0.0591403688872053	0.100110878839122	-0.217582883187548	-0.483727543197936	-0.0788605061337418
194.421063567608	0.254799285151098	0.164156514471937	0.557556560574017	0.0790495747927492	0.0591403688872053	0.100110878839122	-0.208119954956715	-0.482383170592417	-0.0788605061337418
194.521074245171	0.224031834572633	0.143636620410413	0.407569649959425	0.0790495747927492	0.0591403688872053	0.100110878839122	-0.168693746768205	-0.319176696078141	-0.060056411862526
194.621084922734	0.210051169877977	0.150839142786129	0.345292095772914	0.0790495747927492	0.0591403688872053	0.100110878839122	-0.153303777999834	-0.261342518650481	-0.0743148676670711
194.721095600297	0.207958769116734	0.152145638080707	0.341460052144884	0.079177831165474	0.0595314270761034	0.100888851979173	-0.149180138382049	-0.257091674018175	-0.075410125661496
194.82110627786	0.207958769116734	0.152145638080707	0.341460052144884	0.0792171443375774	0.0604308482401636	0.102033611915063	-0.149044994660706	-0.257091674018175	-0.075016157070329
194.921116955423	0.207958769116734	0.152145638080707	0.341460052144884	0.0792171443375774	0.0604308482401636	0.102673899170283	-0.149006689145324	-0.257694395625841	-0.075016157070329
195.021127632987	0.207958769116734	0.152145638080707	0.341460052144884	0.0792494476649774	0.0604308482401636	0.102673899170283	-0.14894994597814	-0.257694395625841	-0.075016157070329
195.12113831055	0.205171855875518	0.150192978446176	0.341460052144884	0.0792629698407911	0.0604308482401636	0.103305440254045	-0.146150248606544	-0.256849186542233	-0.0729391821276477
195.221148988113	0.205171855875518	0.150192978446176	0.341460052144884	0.0792992592161332	0.0604308482401636	0.103943545672002	-0.14588028185821	-0.257694395625841	-0.0723673109157066
195.321159665676	0.205171855875518	0.150192978446176	0.341460052144884	0.0793122874506134	0.0604308482401636	0.103943545672002	-0.145797044738726	-0.257694395625841	-0.0709618624414799
195.421170343239	0.205171855875518	0.150192978446176	0.341460052144884	0.0794616709675323	0.0596136952489415	0.103506939115731	-0.145585287628482	-0.253460229317297	-0.0661529634154633
195.521181020802	0.205171855875518	0.150192978446176	0.341460052144884	0.079472878532874	0.0596136952489415	0.103506939115731	-0.145531355786659	-0.253460229317297	-0.0661529634154633
195.621191698366	0.205171855875518	0.150192978446176	0.340795260021913	0.0795625195967359	0.0595314270761034	0.103506939115731	-0.145410207150754	-0.254636376844329	-0.066731210363055
195.721202375929	0.201164729091631	0.134413316787607	0.345292095772914	0.0795625195967359	0.0595314270761034	0.103506939115731	-0.138352652478337	-0.260815854466526	-0.0570002777185811
195.821213053492	0.199509249850358	0.127269953811942	0.347687532148812	0.0795625195967359	0.060473735552958	0.104827486439386	-0.136177621057528	-0.257091674018175	-0.0436731334823948
195.921223731055	0.196589139745095	0.10863087985903	0.336399650757789	0.0795065707564115	0.060473735552958	0.105156421807931	-0.131789129905048	-0.252729180962553	-0.0322996626504425
196.021234408618	0.195129367949093	0.103946019880994	0.336399650757789	0.0795065707564115	0.060473735552958	0.105156421807931	-0.129057536299835	-0.257091674018175	-0.0314105841195887
196.121245086181	0.194040007548522	0.10358467620706	0.337763301994989	0.0795065707564115	0.060473735552958	0.105156421807931	-0.126294280342634	-0.252323163169608	-0.0259504478152492
196.221255763744	0.193248699011172	0.10358467620706	0.337335722816225	0.079610587282326	0.060473735552958	0.105373889314284	-0.124094263458623	-0.249937092588037	-0.022854688501826
196.321266441308	0.191116719967331	0.10358467620706	0.336399650757789	0.0795625195967359	0.060473735552958	0.105643923005741	-0.119755897578757	-0.246347316216995	-0.0221680126481703
196.421277118871	0.188115788366415	0.0973795464106983	0.336273385506345	0.079610587282326	0.060473735552958	0.105643923005741	-0.114302970564291	-0.242785202471158	-0.0131483962774169
196.521287796434	0.178650756351935	0.0748813296108043	0.326647757363513	0.079610587282326	0.0595314270761034	0.105419907560136	-0.0977033758303015	-0.22941125781144	0.0123202959074522
196.621298473997	0.163129941463402	0.0596714329356318	0.216668859448922	0.079610587282326	0.0596136952489415	0.105672854800229	-0.0684849077065044	-0.135418814953906	0.0405764179078374
196.72130915156	0.162514679080215	0.0624159819019295	0.217148058163532	0.0797240007855022	0.0516003541793155	0.11808997875956	-0.0657837319993645	-0.135240583208395	0.0389936506458272
196.821319829123	0.160403619418308	0.0624159819019295	0.216668859448922	0.0799437264822952	0.0591403688872053	0.142213350284389	-0.0638748688848838	-0.135240583208395	0.0398267998739567
196.921330506686	0.158334470720095	0.0628860184942963	0.216668859448922	0.080159013288231	0.0595314270761034	0.147474973835995	-0.0622239029294079	-0.135018810508293	0.0391354473360602
197.02134118425	0.15694004616233	0.0628860184942963	0.216668859448922	0.0803783485228381	0.0581840845097668	0.149048710552743	-0.0607559214448327	-0.135240583208395	0.0398267998739567
197.121351861813	0.15629446366383	0.0628860184942963	0.216668859448922	0.0806705806855386	0.0605387434488866	0.153912730266715	-0.0591674603592139	-0.135240583208395	0.0391354473360602
197.221362539376	0.154480038861105	0.0624159819019295	0.21577038638427	0.0809791117517438	0.0610073898972672	0.156054273796025	-0.056733289769759	-0.134008937919105	0.0391354473360602
197.321373216939	0.154480038861105	0.0624159819019295	0.21577038638427	0.0811470732491022	0.0610073898972672	0.158745866646088	-0.0550484044489854	-0.134008937919105	0.0391354473360602
197.421383894502	0.152395513299604	0.0624159819019295	0.21577038638427	0.0814766350755538	0.0604812243634759	0.159103909726837	-0.0530789694876543	-0.132579525529645	0.0391354473360602
197.521394572065	0.152176531393529	0.0626262902451936	0.215078424597119	0.0817720685508902	0.0630709311755074	0.162464977349752	-0.0519876102803342	-0.132579525529645	0.0380915213183604
197.621405249629	0.152176531393529	0.0624159819019295	0.214651527744396	0.0825667864522574	0.0635645962787673	0.164338186893237	-0.0498705092502	-0.132579525529645	0.0398267998739567
197.721415927192	0.160502217027182	0.0556966844636074	0.216668859448922	0.0827469972398455	0.0630709311755074	0.165516337395252	-0.0525940277218569	-0.13348874116309	0.0699042285799296
197.821426604755	0.181518079563295	0.0543325559675886	0.309856295584665	0.083834375440575	0.0634254415464849	0.174963463070272	-0.075727491436764	-0.258336099235472	0.0498183427867928
197.921437282318	0.185157136784717	0.0515884612952787	0.307431040438899	0.0879082467862485	0.0644543786070199	0.185957071265058	-0.0701712996268333	-0.222036726685919	0.0925642632848414
198.021447959881	0.199453436889368	0.104132941995628	0.343051243204511	0.13836710447645	0.0662524384981268	0.195403450227156	-0.0838862367231835	-0.231076771579855	0.0380915213183604
198.121458637444	0.20105120564275	0.106586691234492	0.343051243204511	0.143739213668824	0.0662524384981268	0.195984684601788	-0.0832400272838876	-0.219966647315743	0.0402139517608209
198.221469315007	0.202581389004918	0.109668233257208	0.341803381878716	0.153862207566005	0.0668123054875668	0.197408074594815	-0.0770555255183403	-0.211141756813421	0.0346402640015636
198.321479992571	0.20480391892674	0.126933701202366	0.350272233446601	0.157387546808474	0.0674607101679877	0.197408074594815	-0.0751976143908236	-0.212032878695876	0.0371027997293649
198.421490670134	0.206077304367119	0.152099262306077	0.346117414870127	0.161793376557622	0.0687722842378029	0.197408074594815	-0.0694927700375857	-0.209675683184475	0.0303141103856566
198.521501347697	0.208622173663328	0.155357979198846	0.333482516720627	0.16490373718776	0.0756941574486181	0.202240498192554	-0.0667754518779631	-0.203724846953165	0.0246424334815565
198.62151202526	0.210051169877977	0.155157915857423	0.320511317331472	0.170364682997368	0.133879250541623	0.209113136646698	-0.0572424658948792	-0.163095890325852	0.0246424334815565
198.721522702823	0.209663795273224	0.154147627134555	0.319111292323765	0.170401575752675	0.133350688572366	0.207040788093723	-0.0560951220550186	-0.162056981772122	0.0240576178772595
198.821533380386	0.207958769116734	0.155157915857423	0.322245446935819	0.170511611168218	0.133879250541623	0.204636119789696	-0.0539953143107339	-0.164401690252299	0.0246424334815565
198.921544057949	0.203976325125418	0.129786030965428	0.316073693906522	0.170511611168218	0.133879250541623	0.204636119789696	-0.0478345626919175	-0.160846295977339	0.0404010298856518
199.021554735513	0.201415165435423	0.126031089755926	0.301985996375847	0.170524569802002	0.134945829428143	0.204636119789696	-0.0423917885449533	-0.148773709516125	0.0404010298856518
199.121565413076	0.199453436889368	0.129786030965428	0.2962775649013	0.170524569802002	0.134945829428143	0.204636119789696	-0.0387017252361936	-0.134657905569877	0.04239190182915
199.221576090639	0.198630672889079	0.124470795625385	0.290432938402644	0.170524569802002	0.134945829428143	0.204636119789696	-0.0366022090936824	-0.122640382916488	0.0541007710293698
199.321586768202	0.198174179001457	0.126031089755926	0.291586765565201	0.170579648179214	0.134945829428143	0.202554755673397	-0.0352067825895607	-0.122640382916488	0.0522215452915837
199.421597445765	0.197363466632341	0.123078205459233	0.285946440717904	0.170579648179214	0.135130378813605	0.202240498192554	-0.0339279722441962	-0.122640382916488	0.051507545636417
199.521608123328	0.196837321468706	0.12404675112215	0.285946440717904	0.170591413455143	0.136404275137872	0.202554755673397	-0.0329049522809177	-0.122640382916488	0.0481759305304881
199.621618800892	0.196565511382927	0.12404675112215	0.285946440717904	0.170667667031732	0.136404275137872	0.201994710479628	-0.0323473999485132	-0.122640382916488	0.0472285944432927
199.721629478455	0.2113848738053	0.12295402138707	0.50632368535758	0.170667667031732	0.136404275137872	0.201994710479628	-0.0954762082267453	-0.330763078317571	0.05997263838175
199.821640156018	0.249304145182931	0.12295402138707	0.50632368535758	0.170683769222051	0.136404275137872	0.201994710479628	-0.114951734757727	-0.330763078317571	0.05997263838175
199.921650833581	0.292320399384372	0.127911825338271	0.509915139138112	0.170713237222907	0.136404275137872	0.201994710479628	-0.142455444015811	-0.336341447377685	0.0541007710293698
200.021661511144	0.32387892707759	0.134062343627125	0.511331129051844	0.17076490695514	0.136467628816598	0.202240498192554	-0.150855080150378	-0.339477742354467	0.0411184140356893
200.121672188707	0.371832346776134	0.138968691365295	0.509915139138112	0.170974119160092	0.136404275137872	0.201994710479628	-0.178926251750802	-0.336341447377685	0.0411184140356893
200.22168286627	0.375249369713961	0.153328695692697	0.516664051490837	0.171011278660341	0.136404275137872	0.201994710479628	-0.186811925653714	-0.336341447377685	0.0356835563286245
200.321693543834	0.377033500040524	0.175954521180545	0.516664051490837	0.171011278660341	0.136404275137872	0.201994710479628	-0.195111505916855	-0.352819981848868	0.00741262559641237
200.421704221397	0.377447896712462	0.235768696937561	0.549256062932697	0.171032700936085	0.136404275137872	0.201994710479628	-0.198601887729056	-0.380475919269039	-0.0542096669297047
200.52171489896	0.378756835981558	0.246495928171105	0.516664051490837	0.171032700936085	0.136404275137872	0.201994710479628	-0.202143679147829	-0.351872112997895	-0.0567346972071946
200.621725576523	0.378880358446078	0.254875866207821	0.506670808691779	0.171032700936085	0.136404275137872	0.201994710479628	-0.205236779487252	-0.335752180601778	-0.0621313943477225
200.721736254086	0.378880358446078	0.118988944935989	0.494982777437382	0.170667667031732	0.0306812433828869	0.198771053885776	-0.209068930913113	-0.380475919269039	0.0736197037115806
200.821746931649	0.377650739564861	0.118988944935989	0.494982777437382	0.169729761640701	0.0297787002655899	0.198256702671995	-0.218047524498658	-0.398889642638329	0.0610842048705961
200.921757609212	0.326163355040809	0.113092748791794	0.485491820495404	0.164361338523083	0.028509872421336	0.197408074594815	-0.17452367202062	-0.353096543103437	0.0690251394970405
201.021768286776	0.216335781636013	0.113092748791794	0.41621148201739	0.0870460326225194	0.010206775583255	0.195403450227156	-0.141442524416875	-0.391819023424128	0.0690251394970405
201.121778964339	0.216335781636013	0.113092748791794	0.41621148201739	0.0358771680169829	0.010206775583255	0.195403450227156	-0.153317774420999	-0.391819023424128	0.0690251394970405
201.221789641902	0.165860157185084	0.107538547232753	0.38638331182858	0.0358771680169829	0.010206775583255	0.195403450227156	-0.120878182171757	-0.316740170672406	0.0826053809289375
201.321800319465	0.156668347661458	0.106094632341201	0.366933489207612	0.0346316324341296	0.010206775583255	0.192778493649641	-0.120948622810206	-0.304507934511172	0.0826053809289375
201.421810997028	0.152820773252379	0.10239658909986	0.3487094202604	0.0342037716933501	0.010206775583255	0.191282931638339	-0.129204469396021	-0.304507934511172	0.0826053809289375
201.521821674591	0.152820773252379	0.10239658909986	0.3487094202604	0.0339301579244632	0.010206775583255	0.180866720875742	-0.144028533317579	-0.310204646155871	-0.0705669048957278
201.621832352155	0.152820773252379	0.114293582405202	0.330623664749295	0.0332236549582679	0.017199048245032	0.0394043547133093	-0.149228853507333	-0.297818150465507	-0.0771055110856029
201.721843029718	0.152820773252379	0.114293582405202	0.330623664749295	0.0332236549582679	0.017199048245032	0.0394043547133093	-0.149228853507333	-0.297818150465507	-0.0771055110856029
201.821853707281	0.152820773252379	0.114293582405202	0.330623664749295	0.0332236549582679	0.017199048245032	0.0394043547133093	-0.149228853507333	-0.297818150465507	-0.0771055110856029
201.921864384844	0.144726857392585	0.105836651122691	0.301590842158424	0.0332236549582679	0.017199048245032	0.0394043547133093	-0.131354927737428	-0.27007393155425	-0.0727783791228094
202.021875062407	0.144108731500644	0.0799326970227592	0.282980826209454	0.0332144709897678	0.0175050292115067	0.0393488006466165	-0.130539624852808	-0.253069982027484	-0.04659615807751
202.12188573997	0.143069502925933	0.0799326970227592	0.282980826209454	0.0332115752847135	0.0175050292115067	0.039138723624443	-0.129862453657785	-0.253069982027484	-0.04659615807751
202.221896417533	0.131397207913647	0.0715188941502738	0.183009428599489	0.0332115752847135	0.0175050292115067	0.039138723624443	-0.0953996428847853	-0.150793521027327	-0.0399551096472441
202.321907095097	0.130559235558523	0.0712880849089555	0.182215073515315	0.0332115752847135	0.0175050292115067	0.039138723624443	-0.0943853288746473	-0.148523083991148	-0.0387349506000643
202.42191777266	0.130048764731344	0.0689957827652554	0.1776295961551	0.0332115752847135	0.0175050292115067	0.039138723624443	-0.0932995855925567	-0.144269046924727	-0.0365432376598491
202.521928450223	0.128749539691734	0.0683515158445585	0.176040912836083	0.0332115752847135	0.0175050292115067	0.039138723624443	-0.0921037075684809	-0.143869428099421	-0.0368866633872481
202.621939127786	0.128248338082706	0.0713671224698559	0.175709704807291	0.0332115752847135	0.0175050292115067	0.039138723624443	-0.0909303073572927	-0.141373895824781	-0.0368866633872481
202.721949805349	0.127118878626932	0.0712880849089555	0.175385810695573	0.0332115752847135	0.0175050292115067	0.0385964994020844	-0.0895101777624464	-0.13941120260785	-0.0368866633872481
202.821960482912	0.126186125913295	0.0712880849089555	0.1749935117026	0.0332343556685656	0.0202183658820313	0.0394043547133093	-0.0878178878749389	-0.139308318510162	-0.0368304067465704
202.921971160475	0.12541795615725	0.0683515158445585	0.170750083272026	0.0332590253378238	0.021561232195875	0.0393488006466165	-0.0864863040851117	-0.138315548678494	-0.0368304067465704
203.021981838039	0.121665052961287	0.0689957827652554	0.170417529246059	0.0332932617387169	0.0240902136495219	0.0394043547133093	-0.0820123819243734	-0.130567688151809	-0.0307086515306084
203.121992515602	0.120037582758097	0.0683515158445585	0.164520893165601	0.0333337567114796	0.0255558505782678	0.0394043547133093	-0.0801919106685173	-0.125951866214177	-0.0301751695247031
203.222003193165	0.110322929276522	0.0540427477624416	0.153010720943326	0.0333853523073984	0.0256973310102384	0.039031706276749	-0.0756297908239504	-0.122828194064448	-0.0257284794987429
203.322013870728	0.0930380752797517	0.053370005455419	0.149326201767081	0.0334732288679835	0.0256973310102384	0.0384351234279013	-0.0701466962358975	-0.114817745836424	-0.021003617026052
203.422024548291	0.0928902241468597	0.0538467809542454	0.149188415277428	0.0335146004354185	0.0256973310102384	0.038176779256366	-0.0697824395530838	-0.115464860456257	-0.0222605842811789
203.522035225854	0.0916126630331352	0.0538467809542454	0.147856875741768	0.0335622054010121	0.0267952849512964	0.039031706276749	-0.0687239834088204	-0.112371824217581	-0.021003617026052
203.622045903418	0.0904559400758415	0.0524283637024385	0.146184970003394	0.0335989418303656	0.0268801445318661	0.0384791812001331	-0.0677327106402254	-0.113054645110453	-0.0226723398845975
203.722056580981	0.0890353421270556	0.0527758120445832	0.146110197956919	0.0336014679827536	0.0269415728874866	0.0384791812001331	-0.066482732636731	-0.113054645110453	-0.0229622264626398
203.822067258544	0.0884109406588545	0.0524283637024385	0.146184970003394	0.0336014679827536	0.0269415728874866	0.0384791812001331	-0.0656241063244528	-0.112371824217581	-0.0210348762052603
203.922077936107	0.0877983589282332	0.0521383733383376	0.146184970003394	0.0336014679827536	0.0269415728874866	0.0384791812001331	-0.0648604517718878	-0.112371824217581	-0.020769029705612
204.02208861367	0.0872424200141345	0.0517139578876985	0.146110197956919	0.0336014679827536	0.0269415728874866	0.0384791812001331	-0.0639982970288619	-0.110638687311083	-0.0179983920361299
204.122099291233	0.0859911892556861	0.0502390019959361	0.144205291050828	0.0336014679827536	0.0269415728874866	0.0384791812001331	-0.0624444527614986	-0.110060564753885	-0.0179983920361299
204.222109968796	0.0852798029329332	0.050046932757157	0.143556603326899	0.0336014679827536	0.0269415728874866	0.0384791812001331	-0.0613171075920742	-0.109745467311157	-0.0174412201627207
204.32212064636	0.0835874465986902	0.0502390019959361	0.143556603326899	0.0336014679827536	0.0269415728874866	0.0384791812001331	-0.0584062121404705	-0.109392402606959	-0.0171576798104425
204.422131323923	0.083192968424659	0.050046932757157	0.143556603326899	0.0336014679827536	0.0269415728874866	0.0384791812001331	-0.0576557820617285	-0.109392402606959	-0.0171576798104425
204.522142001486	0.0812992033641836	0.049299720151313	0.142193317931405	0.0336065833060238	0.0269415728874866	0.0384351234279013	-0.0547181433297773	-0.109076008047929	-0.0173721355496157
204.622152679049	0.0803070909548425	0.049299720151313	0.142609769301782	0.0336065833060238	0.0269415728874866	0.0384351234279013	-0.0529178928519532	-0.109392402606959	-0.0168330846939564
204.722163356612	0.0802090164872155	0.049299720151313	0.142619623629763	0.0336065833060238	0.0269415728874866	0.0384351234279013	-0.0528281289345741	-0.109745467311157	-0.0169673988176386
204.822174034175	0.0801326087891795	0.049299720151313	0.142619623629763	0.0336065833060238	0.0269415728874866	0.0384351234279013	-0.0527810116119675	-0.109745467311157	-0.0169673988176386
204.922184711738	0.0801326087891795	0.049299720151313	0.142619623629763	0.0336065833060238	0.0269415728874866	0.0384351234279013	-0.0527716635874526	-0.109745467311157	-0.0169673988176386
205.022195389302	0.0764447181546116	0.0406195986866245	0.127773934488805	0.0336065833060238	0.0269415728874866	0.0384351234279013	-0.0437456201071317	-0.0937564848233844	-0.00644237091533888
205.122206066865	0.0764447181546116	0.0406195986866245	0.127773934488805	0.0336065833060238	0.0269415728874866	0.0384351234279013	-0.0437456201071317	-0.0937564848233844	-0.00644237091533888
205.222216744428	0.0764447181546116	0.0406195986866245	0.127773934488805	0.0336113247055492	0.0269691199885343	0.0384351234279013	-0.0437326353462165	-0.0937564848233844	-0.00644237091533888
205.322227421991	0.0764447181546116	0.0406195986866245	0.127773934488805	0.0336113247055492	0.0269691199885343	0.0384351234279013	-0.0437326353462165	-0.0937564848233844	-0.00644237091533888
205.422238099554	0.0764447181546116	0.0406195986866245	0.127773934488805	0.0336113247055492	0.0269691199885343	0.0384351234279013	-0.0437326353462165	-0.0937564848233844	-0.00644237091533888
205.522248777117	0.0764447181546116	0.0406195986866245	0.127773934488805	0.0336113247055492	0.0269691199885343	0.0384351234279013	-0.0437326353462165	-0.0937564848233844	-0.00644237091533888
205.622259454681	0.0764447181546116	0.0406195986866245	0.127773934488805	0.0336113247055492	0.0269691199885343	0.0384351234279013	-0.0437326353462165	-0.0937564848233844	-0.00644237091533888
205.722270132244	0.0752602414535211	0.0371349843781871	0.128397721232341	0.0336113247055492	0.0269691199885343	0.0384351234279013	-0.0424245639357362	-0.0940512069161689	-0.002934038488328
205.822280809807	0.0740192313751061	0.0338275073427772	0.1290496289253	0.0336113247055492	0.0269691199885343	0.0384351234279013	-0.0412137464830395	-0.0965654366144366	-0.00265313683546171
205.92229148737	0.0735985703116638	0.0338275073427772	0.130422096890033	0.0336126538286013	0.0268801445318661	0.0382713977204664	-0.0405868651160687	-0.0949660531710521	5.31030063874172e-05
206.022302164933	0.0719192714060027	0.0304802230423646	0.129330506251893	0.0336126538286013	0.0268801445318661	0.0382713977204664	-0.0390564184771996	-0.0965654366144366	0.000955420096881154
206.122312842496	0.0713614860533585	0.0298857907097868	0.129330506251893	0.0336172376439332	0.0268801445318661	0.0381902899463824	-0.0385074661066607	-0.0965654366144366	0.00137479295283958
206.222323520059	0.0686409404629567	0.0283107107459057	0.1290496289253	0.0336191038497056	0.0268801445318661	0.0381902899463824	-0.0370134063169509	-0.0965654366144366	0.0028917073356455
206.322334197623	0.0654970156374075	0.0258415993959118	0.127941129080448	0.0336544629400639	0.0269415728874866	0.0381902899463824	-0.0351562092472436	-0.0949660531710521	0.0059991580837239
206.422344875186	0.0602714547258402	0.0258415993959118	0.0915547215152131	0.0336726278761577	0.0268801445318661	0.0380904044750682	-0.0277471069863414	-0.060339902781831	0.00554950051915369
206.522355552749	0.0598573467448339	0.0258415993959118	0.0912057589720958	0.0336726278761577	0.0268801445318661	0.0380904044750682	-0.0273036981751063	-0.0601604324736161	0.00554950051915369
206.622366230312	0.0590497840433297	0.0258415993959118	0.0912057589720958	0.033686224152672	0.0269415728874866	0.0380464981515435	-0.0266927406568172	-0.0601604324736161	0.00492939951481488
206.722376907875	0.0583244222790958	0.0259421945349453	0.0912057589720958	0.033686224152672	0.0269415728874866	0.0380464981515435	-0.0260186227787301	-0.0594219074469937	0.0059991580837239
206.822387585438	0.0560885028628905	0.0249103114989049	0.0906413040442257	0.033686224152672	0.0269415728874866	0.0380464981515435	-0.0228686783960479	-0.0563206170236033	0.0102652554318733
206.922398263001	0.0550458514455601	0.0249103114989049	0.0882693146126055	0.033686224152672	0.0269415728874866	0.0380464981515435	-0.021283246397955	-0.0541648384343825	0.0104251671895026
207.022408940565	0.0528179182914539	0.0235005444892966	0.0847018519946609	0.033686224152672	0.0269415728874866	0.0380464981515435	-0.0188068951627133	-0.0504909835352766	0.0111338275372902
207.122419618128	0.0519551207307523	0.0241478522876841	0.0845668581807763	0.033686224152672	0.0269415728874866	0.0380464981515435	-0.0178985661184179	-0.0491174348138719	0.0109103977763186
207.222430295691	0.0509974180911826	0.0227990919518061	0.0823209970845559	0.033686224152672	0.0269415728874866	0.0380904044750682	-0.0171552711124688	-0.0485594857349744	0.0105328170696102
207.322440973254	0.0507823773074466	0.0223015556317119	0.0812179612211474	0.033686224152672	0.0269415728874866	0.0380904044750682	-0.0168916545560174	-0.0482533607573081	0.0105328170696102
207.422451650817	0.0507523926363617	0.0223015556317119	0.0812179612211474	0.033686224152672	0.0269415728874866	0.0380904044750682	-0.0168595268871053	-0.0482533607573081	0.0105328170696102
207.52246232838	0.0504377800421107	0.0226248749000227	0.0812179612211474	0.033686224152672	0.0269415728874866	0.0380904044750682	-0.0165494808258209	-0.0477400851354283	0.0105328170696102
207.622473005944	0.0503161064100689	0.0222607003554428	0.0806930270095681	0.033686224152672	0.0269415728874866	0.0380904044750682	-0.0164065179837843	-0.0475973732582006	0.0105328170696102
207.722483683507	0.0509719765305284	0.0226248749000227	0.0845668581807763	0.0336953766387332	0.0269691199885343	0.0381902899463824	-0.0176161445836975	-0.0490403783778114	0.0133383689475221
207.82249436107	0.0523271219452698	0.0182603290417586	0.0878778105960104	0.0337136692815309	0.0269415728874866	0.0382713977204664	-0.0195936722861248	-0.0579603001744886	0.0136086755209084
207.922505038633	0.0532539290101983	0.0180501019866197	0.0940926694491021	0.0337325183928767	0.0269415728874866	0.0384351234279013	-0.020655448162536	-0.0664633954169529	0.0136086755209084
208.022515716196	0.0552058866678348	0.0180501019866197	0.1035772311372	0.0337741952924915	0.0269691199885343	0.039031706276749	-0.0232420560184235	-0.0784203114607628	0.0136086755209084
208.122526393759	0.0579086929487237	0.0184197381476348	0.122569698238121	0.0338275916228166	0.0267952849512964	0.0394043547133093	-0.0277974922186171	-0.0925930442110692	0.0136086755209084
208.222537071322	0.066368578611353	0.0226514748958307	0.129770640298719	0.0338532718985607	0.0269691199885343	0.039658242524184	-0.0379335799471806	-0.0974242660545256	0.0134639125961408
208.322547748886	0.0751033467570985	0.0228470317078351	0.134654816054389	0.0338532718985607	0.0269691199885343	0.039658242524184	-0.0438431165461049	-0.102813909451992	0.0102652554318733
208.422558426449	0.0780661734526774	0.0272341185931695	0.139079493813898	0.0338557585603657	0.0257048191414353	0.0386771425584375	-0.0463521746210343	-0.103654754980138	0.0108693698725679
208.522569104012	0.0858694537864252	0.0478351370437722	0.143176748646976	0.0338557585603657	0.0257048191414353	0.0386771425584375	-0.0538852966230989	-0.110016836572578	-0.0101234641551339
208.622579781575	0.0877490937807716	0.049055677293451	0.139214150785027	0.033858308886914	0.0266129550488559	0.039658242524184	-0.0561133330396503	-0.109377835063809	-0.0146199975039229
208.722590459138	0.0891999448635692	0.049299720151313	0.139214150785027	0.0338557585603657	0.0267952849512964	0.039658242524184	-0.0575231441607136	-0.10651447673213	-0.0130342470181784
208.822601136701	0.0907229000369978	0.0478351370437722	0.139161449921288	0.033853713351924	0.0267952849512964	0.039658242524184	-0.059089470529471	-0.109377835063809	-0.0149267412590457
208.922611814264	0.0925859763268803	0.0491639686595133	0.141582898282268	0.0338275916228166	0.0267952849512964	0.0394043547133093	-0.0615504402012201	-0.110052634082452	-0.0153616204740511
209.022622491828	0.093656573419498	0.049299720151313	0.142009671682916	0.0337962835875741	0.0267952849512964	0.0394043547133093	-0.0631129668249611	-0.111598623964876	-0.017040902993694
209.122633169391	0.0954432974643484	0.0527915354099705	0.145168711967724	0.0337633614782411	0.0267952849512964	0.0394043547133093	-0.0647429247938478	-0.111598623964876	-0.017040902993694
209.222643846954	0.0951721128353909	0.0527915354099705	0.145168711967724	0.0337399455526897	0.0269691199885343	0.0394043547133093	-0.0648030519171161	-0.113278101488884	-0.0180812001479303
209.322654524517	0.093656573419498	0.0536429155588898	0.144875115902979	0.0337334933511702	0.0269691199885343	0.039658242524184	-0.0635999105947504	-0.111262083913743	-0.017040902993694
209.42266520208	0.0937053475032093	0.0527355903709497	0.141973721275016	0.0337114525722742	0.0267952849512964	0.039658242524184	-0.0639942689616038	-0.110976455382171	-0.0185362452954262
209.522675879643	0.0909388600835722	0.0507935243319079	0.138580192953834	0.0337031081415925	0.0266129550488559	0.039658242524184	-0.0601843847488966	-0.105591254467854	-0.0151222576755535
209.622686557207	0.0904170092325769	0.0507935243319079	0.138385427713152	0.0336227113096216	0.0267952849512964	0.039658242524184	-0.0600946850044238	-0.104694048159274	-0.0156993610882868
209.72269723477	0.0881762567709767	0.0507935243319079	0.138102031324601	0.0336227113096216	0.0267952849512964	0.039658242524184	-0.0576319580014143	-0.104694048159274	-0.0156520542120263
209.822707912333	0.0877828784338127	0.0469829730867476	0.136060206451739	0.0336191038497056	0.0266129550488559	0.039658242524184	-0.0571258515989616	-0.102692459232463	-0.0127062303111655
209.922718589896	0.0868130552184953	0.046182342364738	0.135695818240157	0.0336191038497056	0.0266129550488559	0.039658242524184	-0.0561993766192601	-0.103853478967211	-0.013003807687095
210.022729267459	0.0850212537417977	0.046182342364738	0.135695818240157	0.0336191038497056	0.0267952849512964	0.039658242524184	-0.0538668158813105	-0.104226166839625	-0.0132038166850181
210.122739945022	0.0827952557075051	0.046182342364738	0.133029378465266	0.0336191038497056	0.0267952849512964	0.039658242524184	-0.0514962496833002	-0.101001532298579	-0.0107253756916944
210.222750622585	0.078074256602306	0.046182342364738	0.126733834286227	0.0336191038497056	0.0267952849512964	0.039658242524184	-0.0468112717847215	-0.0933635589952809	-0.0101500548877676
210.322761300149	0.0737883340452042	0.0451614618318982	0.123736568295375	0.0336191038497056	0.0267952849512964	0.039658242524184	-0.0437228467608066	-0.0917060811053793	-0.0101500548877676
210.422771977712	0.0661997788061294	0.042800596473564	0.117302618744627	0.0336191038497056	0.0267952849512964	0.039658242524184	-0.03944928116484	-0.0824477367135599	-0.00806273310596164
210.522782655275	0.0624746833715396	0.042151277361648	0.10402477529151	0.0336191038497056	0.0267952849512964	0.039658242524184	-0.036858776881955	-0.0748438682010508	-0.00862958749214487
210.622793332838	0.0604912867513306	0.0434143734042895	0.0981743591445056	0.0336191038497056	0.0269691199885343	0.039658242524184	-0.0342025567178938	-0.0698525452347019	-0.0101500548877676
210.722804010401	0.0592644086025491	0.0446760312585853	0.097091007148785	0.0336191038497056	0.0269691199885343	0.039658242524184	-0.0327810886224463	-0.0680271722201661	-0.0101500548877676
210.822814687964	0.0555988946140536	0.0348929923393453	0.0969932121077698	0.0336254208705122	0.0269691199885343	0.039658242524184	-0.0264344732207968	-0.0643006540897645	-0.0040813653521108
210.922825365528	0.0552427222265752	0.0345142166021287	0.0969932121077698	0.0336254208705122	0.0269691199885343	0.039658242524184	-0.0258360383069708	-0.0649507897224939	-0.0040813653521108
211.022836043091	0.0547864275380978	0.0324713421428271	0.0957350922270314	0.0336321377056717	0.0267952849512964	0.0394043547133093	-0.0250721699913921	-0.0594028048732303	0.00193903841204582
211.122846720654	0.0523289661069936	0.0140253795178137	0.0781871828361408	0.0336321377056717	0.0267952849512964	0.0394043547133093	-0.0175569746083572	-0.0457923073330317	0.0167645801199602
211.222857398217	0.0518976804896426	0.0131886049234922	0.0743906495727817	0.0336544629400639	0.0267952849512964	0.0394043547133093	-0.0169585242609487	-0.0430662189146058	0.0178713845822783
211.32286807578	0.0516291131748453	0.0128376305625347	0.0722477093216588	0.0336726278761577	0.0269691199885343	0.0394043547133093	-0.0164623331317457	-0.0411445547896731	0.0178713845822783
211.422878753343	0.051093595661288	0.0153243532994315	0.0707653788407388	0.0336796434217101	0.0267952849512964	0.0394043547133093	-0.015650914667722	-0.0368304067465704	0.0178713845822783
211.522889430906	0.0506663768660015	0.015556812835901	0.0683662090252277	0.0336796434217101	0.0267952849512964	0.0394043547133093	-0.0150134365622562	-0.0333070625411544	0.0176490014198762
211.62290010847	0.0504806547566113	0.0168904227643276	0.0675856404901431	0.0336796434217101	0.0267952849512964	0.0394043547133093	-0.0144930065165446	-0.0323481055279864	0.0165738959323475
211.722910786033	0.0503610579197133	0.0171856373013884	0.0670310236822486	0.0337378741810572	0.02578947442763	0.0394043547133093	-0.0137330365134456	-0.033390970774638	0.0163924889261264
211.822921463596	0.0503610579197133	0.0171856373013884	0.0670310236822486	0.033862030431902	0.0252404799348068	0.0404396993704355	-0.0130418193613827	-0.0344101692268136	0.0183911246138998
211.922932141159	0.0503780055496548	0.0168904227643276	0.0664479835835445	0.03396061795242	0.0214705967470434	0.0431325670094467	-0.012596303770058	-0.033390970774638	0.0217987606992145
212.022942818722	0.0503780055496548	0.0168904227643276	0.0664479835835445	0.034055800811405	0.017389752709905	0.0448187594997973	-0.0121446043338532	-0.0365554630801665	0.0212233299760384
212.122953496285	0.0505678019067862	0.0176826402983576	0.0669327810608971	0.0340899821645245	0.0150954511861701	0.054006844348425	-0.0122310910272472	-0.0368066546250604	0.0233679285468655
212.222964173848	0.0510338173200305	0.0176826402983576	0.0664479835835445	0.0341239103687578	0.0265368603356082	0.0666604977469262	-0.0128517804163095	-0.0369516863740123	0.0255592090782602
212.322974851412	0.0512813221769157	0.0192079292476732	0.0675856404901431	0.0341827811104004	0.0260294259641202	0.0666604977469262	-0.0134267260904409	-0.0410712594274903	0.0232446084616086
212.422985528975	0.051835259968807	0.0264921259400618	0.0714644232107771	0.0342205417622852	0.0265368603356082	0.0665753336517449	-0.014093261625552	-0.0369516863740123	0.0289436523270739
212.522996206538	0.052078192341732	0.0301999630052106	0.0710246479553759	0.03423101796918	0.0271521786091558	0.0666604977469262	-0.0146396733064211	-0.0410712594274903	0.0249352005441346
212.623006884101	0.0524440410870664	0.0324713421428271	0.06844944000898	0.0342613896074237	0.02735458254788	0.0657693349542493	-0.0153283315285905	-0.0410712594274903	0.0255592090782602
212.723017561664	0.0534990983482197	0.0320976699936934	0.10627308377043	0.0342709420325551	0.0278162738999858	0.0660763789169561	-0.0201238101358967	-0.0843132365195802	0.0249352005441346
212.823028239227	0.0543571090802994	0.0320976699936934	0.108779716086142	0.0342613896074237	0.0278162738999858	0.0660763789169561	-0.0235097452789376	-0.0838737010458599	0.0278421888410365
212.92303891679	0.0546809079823313	0.03255098673811	0.109581979533645	0.0342499915105208	0.0260052327522323	0.0610136854274684	-0.024805753441708	-0.0870574577128611	0.0238746396270452
213.023049594354	0.0550792494178566	0.0354266696091566	0.110558226346615	0.0342412284467112	0.02482697762595	0.0497985624382013	-0.0259597847260679	-0.0843132365195802	0.023667325325689
213.123060271917	0.0554528049906294	0.0372079781206376	0.109637668840983	0.0342205417622852	0.0260052327522323	0.0448187594997973	-0.0273831519190882	-0.0900755442523441	0.00231880709554298
213.22307094948	0.0554528049906294	0.0372079781206376	0.109637668840983	0.0342151064852534	0.02735458254788	0.0448187594997973	-0.0275405168937979	-0.0870574577128611	0.00231880709554298
213.323081627043	0.0555434636510641	0.0378159597076353	0.109581979533645	0.0341882232357439	0.0278162738999858	0.0436855405358901	-0.027964982638744	-0.0838737010458599	0.00157645623515087
213.423092304606	0.0555434636510641	0.0378159597076353	0.109581979533645	0.0341636985310835	0.0278162738999858	0.0430602278051063	-0.0281879371377947	-0.0843132365195802	-0.00159099540064311
213.523102982169	0.0555434636510641	0.0378159597076353	0.109581979533645	0.0341116840254935	0.0278162738999858	0.0416978221322695	-0.0284914366151018	-0.0841488685603824	-0.00328212771576723
213.623113659733	0.0555434636510641	0.0378159597076353	0.109581979533645	0.0340694156604369	0.0278162738999858	0.0401012913281859	-0.0290622704115218	-0.0797362234348221	-0.00237495516724288
213.723124337296	0.0554193298719482	0.0375031059228546	0.109637668840983	0.0340694156604369	0.0278162738999858	0.0400037610449412	-0.029025458860505	-0.0797362234348221	-0.00237495516724288
213.823135014859	0.0553411967594976	0.0372079781206376	0.109637668840983	0.0340694156604369	0.0278162738999858	0.0400037610449412	-0.028859323454165	-0.0797362234348221	-0.00237495516724288
213.923145692422	0.0527211455751166	0.0235990880474864	0.10072173888938	0.0340635144570993	0.0278162738999858	0.0400037610449412	-0.0215450545201411	-0.0691393726104271	0.0129951827544752
214.023156369985	0.0525570306441766	0.0235990880474864	0.10072173888938	0.0340635144570993	0.0278162738999858	0.0400037610449412	-0.021472060834355	-0.0691393726104271	0.0129951827544752
214.123167047548	0.0503610579197133	0.0242364557729409	0.0651915246043473	0.0340635144570993	0.0278162738999858	0.0400037610449412	-0.0140403258558443	-0.0319943590508302	0.0104598349315047
214.223177725111	0.0502655281993488	0.0242640137967979	0.0651915246043473	0.0340635144570993	0.0278162738999858	0.0400037610449412	-0.0139915966396263	-0.0319943590508302	0.0104253175900077
214.323188402675	0.0501616738416735	0.0245199957847243	0.0651915246043473	0.0340635144570993	0.0278162738999858	0.0400037610449412	-0.0138869618468684	-0.0313332630584626	0.0105767475823055
214.423199080238	0.0500694932475267	0.0250366202260726	0.0650976845677185	0.0340635144570993	0.0278162738999858	0.0400037610449412	-0.0135690359275987	-0.0319943590508302	0.0093154390039161
214.523209757801	0.0500392645976222	0.0250366202260726	0.0650976845677185	0.0340635144570993	0.0278162738999858	0.0400037610449412	-0.0135480583984437	-0.0323481055279864	0.00904765979954896
214.623220435364	0.0500169299895593	0.0250522410593771	0.0650365516210933	0.0340635144570993	0.0278162738999858	0.0400037610449412	-0.0134975014630795	-0.0319943590508302	0.0093154390039161
214.723231112927	0.0494706698334826	0.0240585272238968	0.0638224384247875	0.0340656885419391	0.0278162738999858	0.0400037610449412	-0.0130051523160822	-0.0306889463039666	0.0105767475823055
214.82324179049	0.0490293992769057	0.0242364557729409	0.0635663237882198	0.0340656885419391	0.0278162738999858	0.0400037610449412	-0.012349978812477	-0.0306889463039666	0.0101860507879195
214.923252468054	0.0488287424077535	0.024719470875779	0.0638224384247875	0.0340694156604369	0.0278641816352225	0.04022894254216	-0.0120015122337732	-0.030669921666535	0.0101860507879195
215.023263145617	0.0478786949221056	0.0242364557729409	0.0634771198113172	0.0340756205494763	0.0278641816352225	0.04022894254216	-0.0110118234624847	-0.0308558574206814	0.0101860507879195
215.12327382318	0.0472595725513893	0.0248885125471327	0.0638224384247875	0.0340756205494763	0.0278641816352225	0.04022894254216	-0.0104767845026446	-0.030669921666535	0.0101860507879195
215.223284500743	0.0470269686623753	0.0248885125471327	0.0635663237882198	0.0340788285958275	0.0278265600772925	0.04022894254216	-0.0101794194392736	-0.0306889463039666	0.0100651685727758
215.323295178306	0.0465464460003629	0.0242364557729409	0.0625963686908465	0.0340833311849974	0.0278162738999858	0.0404396993704355	-0.00965918275472695	-0.0311847765197084	0.0093154390039161
215.423305855869	0.0458521689841339	0.0235990880474864	0.0615291020565015	0.0340899821645245	0.0276811639752585	0.0406966743929859	-0.00895760156540306	-0.0297775970211115	0.0106078142652677
215.523316533432	0.0448999297843321	0.0234936984249724	0.0612912720935858	0.0340899821645245	0.0276811639752585	0.0406966743929859	-0.0083657144508021	-0.026884806587491	0.0134268465411157
215.623327210996	0.0433510617153794	0.0234936984249724	0.0606027818894649	0.0340957875838048	0.0273190109328992	0.0406122990550808	-0.00773762244950033	-0.026884806587491	0.0131787840124565
215.723337888559	0.0429308166236916	0.0234936984249724	0.0606027818894649	0.0346698678647661	0.0276811639752585	0.0660189656634297	-0.00462463467101539	-0.0286360317997402	0.0196209074531129
215.823348566122	0.0427272048417788	0.0234936984249724	0.0606027818894649	0.0348942263162993	0.0273190109328992	0.0680811493964252	-0.00347852887536386	-0.0295460397360119	0.0229303056139563
215.923359243685	0.0427236806202477	0.0234936984249724	0.0606027818894649	0.0352311971600694	0.0278265600772925	0.0712893449194229	-0.00189568771307176	-0.0286360317997402	0.0277609739740521
216.023369921248	0.0376345583830293	0.0181605957748488	0.0565645126057797	0.0353271067414897	0.0276811639752585	0.0714588743536976	0.00204428145791405	-0.0252397273098926	0.039832869627953
216.123380598811	0.0375363923261496	0.0181605957748488	0.0565645126057797	0.0358525316933897	0.0300937636328449	0.0800599370409137	0.00519778950101902	-0.0240547101628887	0.0542774750442119
216.223391276374	0.0373589781665879	0.0182257818090897	0.0565645126057797	0.0358791107942356	0.0293410253242797	0.0788245381456699	0.00546052512154408	-0.0234937863237736	0.0546430205485856
216.323401953938	0.0372386764835656	0.0182257818090897	0.0565645126057797	0.0359255018326226	0.0300937636328449	0.0788245381456699	0.00564064524941894	-0.0234937863237736	0.0546430205485856
216.423412631501	0.0370864808967029	0.0182257818090897	0.0565645126057797	0.0360885132750399	0.0301459453226352	0.0793267993905023	0.00642026419470694	-0.0244109214469569	0.0546430205485856
216.523423309064	0.0370864808967029	0.0182257818090897	0.0565645126057797	0.0360885132750399	0.0301459453226352	0.0793267993905023	0.00642026419470694	-0.0244109214469569	0.0546430205485856
216.623433986627	0.0370245103136814	0.0173031092148615	0.055569391061523	0.0360885132750399	0.0301459453226352	0.0793267993905023	0.00644095574229415	-0.0244109214469569	0.0546430205485856
216.72344466419	0.0361499157314627	0.0173552819202247	0.0565053525294479	0.0354476961376321	0.00365316495287819	0.0788245381456699	0.00205564283377812	-0.026849885770041	0.0528167435722585
216.823455341753	0.0361831220526886	0.0173552819202247	0.0565053525294479	0.0341882232357439	0.00235293872187407	0.0778919655870338	-0.00400673305133407	-0.0512556775433638	0.0525941482855771
216.923466019316	0.0362370753171509	0.0178242724919908	0.0568331675441223	0.0116327599527318	0.00228296719091989	0.0758126294992698	-0.0130145066449849	-0.0512556775433638	0.0525941482855771
217.02347669688	0.0362370753171509	0.0174602843800979	0.0565645126057797	0.0114257964231564	0.00228296719091989	0.0758126294992698	-0.0133477435280136	-0.0512556775433638	0.0525941482855771
217.123487374443	0.0362722135164512	0.0174602843800979	0.0565645126057797	0.0112667794393806	0.00228296719091989	0.0758126294992698	-0.0147250869805779	-0.0512556775433638	0.0525941482855771
217.223498052006	0.0362370753171509	0.01610333008148	0.0554194524274686	0.0112635194175139	0.00228296719091989	0.0758126294992698	-0.0148691957199306	-0.0512556775433638	0.052155906659307
217.323508729569	0.0348146711009457	0.0150531257355389	0.0545843022569912	0.0111491490190725	0.00228296719091989	0.0758126294992698	-0.0164427635671784	-0.0512556775433638	0.0500096367810858
217.423519407132	0.0348509019283172	0.0150531257355389	0.0545843022569912	0.0107275340686197	0.00228296719091989	0.0758126294992698	-0.0193414716119782	-0.0512556775433638	0.0510490395653101
217.523530084695	0.0337591228837922	0.0143399734801846	0.0532525264801786	0.00954819029103829	0.00319173506608739	0.0162377816942817	-0.0252246802157755	-0.0456598602515351	-0.00899214480980091
217.623540762259	0.0337613320363065	0.0143399734801846	0.0532525264801786	0.00954819029103829	0.00319173506608739	0.0162377816942817	-0.0252359639717415	-0.0456598602515351	-0.00899214480980091
217.723551439822	0.0285714137197614	0.0125166090446777	0.0501546069682453	0.00954819029103829	0.00319173506608739	0.0162377816942817	-0.0189434433011589	-0.0371424369520264	0.000404918999829178
217.823562117385	0.0283313329112372	0.0116187648898105	0.0492926809812931	0.00954819029103829	0.00319173506608739	0.0162377816942817	-0.0186871485606071	-0.0373415665911291	-0.000596301669415173
217.923572794948	0.0283313329112372	0.0116187648898105	0.0492926809812931	0.00954819029103829	0.00319173506608739	0.0162377816942817	-0.0186871485606071	-0.0373415665911291	-0.000596301669415173
218.023583472511	0.0281067769971916	0.0121486602072137	0.0494428805145081	0.00954819029103829	0.00319173506608739	0.0162377816942817	-0.0183267561191763	-0.0371424369520264	-0.00143885599788232
218.123594150074	0.0281067769971916	0.0121486602072137	0.0494710386892705	0.00954819029103829	0.00323763623259304	0.0162377816942817	-0.0183709850049891	-0.0371424369520264	-0.00143885599788232
218.223604827637	0.0281067769971916	0.0121486602072137	0.0494710386892705	0.00954819029103829	0.00325212763219076	0.0162377816942817	-0.0183924965885935	-0.0371424369520264	-0.0015856326899792
218.323615505201	0.0281067769971916	0.0121486602072137	0.0494710386892705	0.00954819029103829	0.00326496886148092	0.0162377816942817	-0.0184156670491216	-0.0371424369520264	-0.00170847394173381
218.423626182764	0.0281067769971916	0.0121486602072137	0.0494710386892705	0.00954819029103829	0.00326496886148092	0.0162377816942817	-0.0184156670491216	-0.0371424369520264	-0.00170847394173381
218.523636860327	0.0281067769971916	0.0116187648898105	0.0490231034367043	0.00954819029103829	0.00326496886148092	0.0162377816942817	-0.0184359494080257	-0.0371424369520264	-0.0015856326899792
218.62364753789	0.0281067769971916	0.0116187648898105	0.0490231034367043	0.00954819029103829	0.00326496886148092	0.0162377816942817	-0.0184359494080257	-0.0371424369520264	-0.0015856326899792
218.723658215453	0.0281067769971916	0.0116187648898105	0.0490231034367043	0.00955707604957666	0.00325212763219076	0.0162377816942817	-0.0184389109552091	-0.0371424369520264	-0.00143885599788232
218.823668893016	0.0278327514625459	0.0113462718189756	0.0494710386892705	0.00956254844986044	0.00323763623259304	0.0162377816942817	-0.0178391691578895	-0.0358442456990036	0.00117669349503135
218.923679570579	0.0264162419903601	0.00893468190701554	0.0471008932427763	0.00956714232525241	0.0031406606793881	0.0162069678330064	-0.0162846653736978	-0.0329591125062145	0.00690758032203099
219.023690248143	0.0255334730199655	0.00784438825407689	0.0434494407431673	0.00958821118136644	0.0031406606793881	0.0162069678330064	-0.0156799564100826	-0.032350298635537	0.00691806528747383
219.123700925706	0.0224878016306175	0.00807147160938399	0.0413182504771329	0.00958821118136644	0.0031406606793881	0.0162069678330064	-0.0145453145405442	-0.0290758739376106	0.00765339140084762
219.223711603269	0.0224878016306175	0.00807147160938399	0.0413182504771329	0.00966143865861991	0.00316071372186788	0.0162377816942817	-0.0145218496519823	-0.0290758739376106	0.00765339140084762
219.323722280832	0.0224878016306175	0.00807147160938399	0.0413182504771329	0.00967243207840399	0.00316071372186788	0.0162377816942817	-0.0145111002952406	-0.0290758739376106	0.00765339140084762
219.423732958395	0.0224878016306175	0.00807147160938399	0.0413182504771329	0.0097157765447239	0.0031406606793881	0.0162377816942817	-0.0144912535427517	-0.0291231817482589	0.00765339140084762
219.523743635958	0.0224878016306175	0.00807147160938399	0.0413182504771329	0.0097157765447239	0.0031406606793881	0.0162377816942817	-0.0144912535427517	-0.0291231817482589	0.00765339140084762
219.623754313522	0.0224878016306175	0.00807147160938399	0.0413182504771329	0.00976951852794457	0.00319173506608739	0.0164279626072923	-0.0144556993714661	-0.0291231817482589	0.00765339140084762
219.723764991085	0.0214244154324788	0.00763880275080098	0.041373040632043	0.0098027429144531	0.00299273184196242	0.0162377816942817	-0.0143709216068778	-0.0301615642954429	0.00765339140084762
219.823775668648	0.0208684281378237	0.00773433843722631	0.042032266077487	0.0098027429144531	0.00299273184196242	0.0162377816942817	-0.0142398905862854	-0.0306714480585038	0.00765339140084762
219.923786346211	0.0174068947706893	0.00726710153282722	0.0419548127243439	0.0098027429144531	0.00299273184196242	0.0162377816942817	-0.0116494353598289	-0.029738842287477	0.00804515805272494
220.023797023774	0.0172566230842365	0.00784438825407689	0.042736169504753	0.0098027429144531	0.00299273184196242	0.0162377816942817	-0.0114823773857579	-0.029738842287477	0.00819116492943059
220.123807701337	0.0171505663366936	0.00747309046251021	0.042736169504753	0.0098027429144531	0.00299273184196242	0.0162377816942817	-0.0114323359349864	-0.0301476372426225	0.00819116492943059
220.2238183789	0.0166248029523193	0.00747309046251021	0.042736169504753	0.0098027429144531	0.00299273184196242	0.0162377816942817	-0.0109592240339917	-0.029738842287477	0.00804515805272494
220.323829056464	0.0164529085062062	0.0071888496155261	0.042460140992826	0.0098027429144531	0.00299273184196242	0.0162377816942817	-0.0107327940287248	-0.029738842287477	0.00804515805272494
220.423839734027	0.0163987774427883	0.0071888496155261	0.042460140992826	0.0098027429144531	0.00299273184196242	0.0162377816942817	-0.0106454013637451	-0.029738842287477	0.00804515805272494
220.52385041159	0.0161893235197166	0.0071176387612781	0.0419548127243439	0.00981747439876433	0.00299273184196242	0.0162377816942817	-0.0103471328827995	-0.0284852231772491	0.00819116492943059
220.623861089153	0.0161893235197166	0.0071176387612781	0.0419548127243439	0.00983598075072328	0.00299273184196242	0.0162377816942817	-0.010340554131278	-0.0282785425173315	0.00819116492943059
220.723871766716	0.0161115324035712	0.0071176387612781	0.0419548127243439	0.00985409953326217	0.0031406606793881	0.0164074646784905	-0.0101838669888034	-0.0282785425173315	0.00819116492943059
220.823882444279	0.0160533488773029	0.00691831813764914	0.0418280384517652	0.00985409953326217	0.0031406606793881	0.0164074646784905	-0.0101171179774286	-0.0282785425173315	0.00819116492943059
220.923893121842	0.0158375616052832	0.00681769146384864	0.0418280384517652	0.00985409953326217	0.0031406606793881	0.0164074646784905	-0.00991009272874777	-0.0279021585183205	0.00819116492943059
221.023903799406	0.0153775790309375	0.00681769146384864	0.041373040632043	0.00985409953326217	0.0031406606793881	0.0164074646784905	-0.00933149203691243	-0.0276984336423371	0.00763633766225784
221.123914476969	0.0151904372444401	0.0071888496155261	0.041373040632043	0.00985409953326217	0.0031406606793881	0.0164074646784905	-0.00873376521145123	-0.0268222827827467	0.00752725033961487
221.223925154532	0.0149376062108187	0.0071888496155261	0.0411548445735888	0.00985409953326217	0.0031406606793881	0.0164074646784905	-0.00835030300703908	-0.0268222827827467	0.00709260755789071
221.323935832095	0.0148600492199295	0.00679737209957216	0.0406845010754042	0.00985409953326217	0.0031406606793881	0.0164074646784905	-0.00812967750591668	-0.0267888876620837	0.00691806528747383
221.423946509658	0.0145777805626925	0.00660183910965128	0.0398667265817401	0.00986801288500447	0.00314901692928294	0.0164279626072923	-0.00749556917591227	-0.0254140080189901	0.00765339140084762
221.523957187221	0.0145777805626925	0.00660183910965128	0.0398667265817401	0.00988623959039029	0.0031406606793881	0.0164279626072923	-0.00748093412233121	-0.0254422669158593	0.00765339140084762
221.623967864785	0.0125998539903998	0.00539259438080645	0.0285413966219834	0.00988623959039029	0.0031406606793881	0.0164279626072923	-0.00411681461800506	-0.0206315262066384	0.010417342676663
221.723978542348	0.0125998539903998	0.00539259438080645	0.0285413966219834	0.00992172372130556	0.00299273184196242	0.0164208786165033	-0.00407373543188003	-0.0205179712459585	0.010417342676663
221.823989219911	0.0125891628253836	0.00539259438080645	0.0285413966219834	0.00999796099700296	0.0031406606793881	0.016870492965733	-0.00393102760760634	-0.0204366985722983	0.010417342676663
221.923999897474	0.0125891628253836	0.00539259438080645	0.0285413966219834	0.0101209706992218	0.00299273184196242	0.0170387451034045	-0.00379645644747878	-0.0204680504020847	0.0102589420014834
222.024010575037	0.0125840173720604	0.00539259438080645	0.0285413966219834	0.0106026313922244	0.00288446788588032	0.0201770264256418	-0.00300596280892326	-0.0203351627063903	0.0104900171674993
222.1240212526	0.0125840173720604	0.00539259438080645	0.0285413966219834	0.0106150506064512	0.00268719193716419	0.0201770264256418	-0.00297511980094602	-0.0203351627063903	0.010417342676663
222.224031930163	0.0125840173720604	0.00539259438080645	0.0285413966219834	0.0108847102238542	0.00360704258816097	0.0217472136403988	-0.00264475723602892	-0.0203351627063903	0.0104900171674993
222.324042607727	0.0125478301519394	0.00539259438080645	0.0285413966219834	0.0108847102238542	0.00360704258816097	0.0217472136403988	-0.00262459883727988	-0.0203351627063903	0.0104900171674993
222.42405328529	0.0125478301519394	0.00539259438080645	0.0285413966219834	0.011067221149642	0.00360704258816097	0.0220356168208885	-0.00234100117994821	-0.0205593162595074	0.010417342676663
222.524063962853	0.0125478301519394	0.00539259438080645	0.0285413966219834	0.0112248996428977	0.00360704258816097	0.0220448539905336	-0.00207593174313499	-0.0205593162595074	0.010417342676663
222.624074640416	0.0125478301519394	0.00539259438080645	0.0285413966219834	0.0112456640551364	0.00360704258816097	0.0220448539905336	-0.00206080933900646	-0.0205179712459585	0.010417342676663
222.724085317979	0.0125129751972299	0.00539259438080645	0.0285413966219834	0.0119655383979323	0.00360704258816097	0.0238765838649553	-0.00117591054620473	-0.0189298182633782	0.0115676717606587
222.824095995542	0.0125129751972299	0.00539259438080645	0.0285413966219834	0.0121073455705871	0.00361082688528081	0.0240895817755152	-0.00101142215910614	-0.0179516221491778	0.0120476467668269
222.924106673105	0.0125129751972299	0.00539259438080645	0.0285413966219834	0.0122979490944605	0.00360704258816097	0.0241879259201113	-0.000846881817546295	-0.017406244216064	0.0115676717606587
223.024117350669	0.0125129751972299	0.00539259438080645	0.0285413966219834	0.012457324142358	0.00360704258816097	0.0243637925554701	-0.000705661516893158	-0.0169367663716508	0.0115676717606587
223.124128028232	0.0125129751972299	0.00539259438080645	0.0285413966219834	0.013800076479954	0.00360704258816097	0.0256732021558142	0.000707196851323875	-0.0135101352688829	0.0120476467668269
223.224138705795	0.0125129751972299	0.00539259438080645	0.0285413966219834	0.0138894431832836	0.00360704258816097	0.0256732021558142	0.000743520223706877	-0.0135101352688829	0.0120476467668269
223.324149383358	0.0125129751972299	0.00539259438080645	0.0285413966219834	0.0141591758707615	0.00360704258816097	0.0256959062897481	0.00096135748039357	-0.0128490992235077	0.0115358495199011
223.424160060921	0.0125129751972299	0.00539259438080645	0.0285413966219834	0.0142850807577384	0.00360704258816097	0.0256959062897481	0.00107028666912825	-0.0133112411851766	0.010613232850427
223.524170738484	0.0107061954124549	0.00458385309987715	0.0200215312218165	0.0145261133086422	0.00360704258816097	0.0258581052848892	0.00335194507653199	-0.0133769658363563	0.0166737639507059
223.624181416048	0.0107061954124549	0.00458385309987715	0.0200215312218165	0.014551198493824	0.00360704258816097	0.0259276437515711	0.00341360923696056	-0.0137310958626092	0.0165631625536927
223.724192093611	0.0107061954124549	0.00458385309987715	0.0200215312218165	0.0145763561540779	0.00360704258816097	0.0260148114681194	0.00347778245704092	-0.013813843029923	0.0165631625536927
223.824202771174	0.0107061954124549	0.00458385309987715	0.0200215312218165	0.0155054075367078	0.00707598020992108	0.0273644904677894	0.0049908115825931	-0.00551432342591919	0.0190419717808585
223.924213448737	0.0106980656462022	0.00458385309987715	0.0200215312218165	0.0155578341247679	0.00728001400444725	0.0277901026406424	0.00510348795935763	-0.00551432342591919	0.0190419717808585
224.0242241263	0.0106980656462022	0.00458385309987715	0.0200215312218165	0.0156922951595053	0.00728001400444725	0.0278056335691897	0.00528963244738102	-0.00537925732489023	0.0191145354786281
224.124234803863	0.0106980656462022	0.00458385309987715	0.0200215312218165	0.0156922951595053	0.00728001400444725	0.0278056335691897	0.00528963244738102	-0.00537925732489023	0.0191145354786281
224.224245481426	0.0106980656462022	0.00458385309987715	0.0200215312218165	0.0157000479193724	0.0073888431020504	0.0278056335691897	0.00532661623756227	-0.00521091892459848	0.0191145354786281
224.32425615899	0.0106980656462022	0.00458385309987715	0.0200215312218165	0.0158314696875534	0.00733516737545547	0.0278056335691897	0.00545765773279809	-0.00461939892029391	0.0196107537632659
224.424266836553	0.0106980656462022	0.00458385309987715	0.0200215312218165	0.0162334345049103	0.00832016811379157	0.0285712870470608	0.00583878763205541	-0.00458065851720665	0.0196107537632659
224.524277514116	0.0106980656462022	0.00458385309987715	0.0200215312218165	0.0187432676351282	0.00887318678852832	0.0273644904677894	0.00692388471372863	-0.0015856326899792	0.0196107537632659
224.624288191679	0.0106980656462022	0.00458385309987715	0.0200215312218165	0.0187432676351282	0.00887318678852832	0.0273644904677894	0.00692388471372863	-0.0015856326899792	0.0196107537632659
224.724298869242	0.0106980656462022	0.00458385309987715	0.0200215312218165	0.0187941475860898	0.00887318678852832	0.0273644904677894	0.0069356447894592	-0.00187363240680715	0.0192670756854045
224.824309546805	0.0106980656462022	0.00458385309987715	0.0200215312218165	0.0189070165172531	0.00928503979831698	0.0278729120992943	0.00698184370908591	-0.00181071948226656	0.0192670756854045
224.924320224369	0.0106980656462022	0.00458385309987715	0.0200215312218165	0.0189070165172531	0.00928503979831698	0.0278729120992943	0.00698184370908591	-0.00181071948226656	0.0192670756854045
225.024330901932	0.0106980656462022	0.00458385309987715	0.0200215312218165	0.0189070165172531	0.00928503979831698	0.0278729120992943	0.00698184370908591	-0.00181071948226656	0.0192670756854045
225.124341579495	0.0106980656462022	0.00458385309987715	0.0200215312218165	0.0189629063985584	0.00933101221809414	0.0278729120992943	0.00699775220446479	-0.00144993746020653	0.0196107537632659
225.224352257058	0.0106980656462022	0.00458385309987715	0.0200215312218165	0.0189629063985584	0.00933101221809414	0.0278729120992943	0.00699775220446479	-0.00144993746020653	0.0196107537632659
225.324362934621	0.0106980656462022	0.00458385309987715	0.0200215312218165	0.0190181519823259	0.00933101221809414	0.0278729120992943	0.00702467510533033	-0.00147888724637782	0.0192670756854045
225.424373612184	0.0106980656462022	0.00458385309987715	0.0200215312218165	0.0190320348378325	0.00933101221809414	0.0278729120992943	0.00703359506301227	-0.00144993746020653	0.0192670756854045
225.524384289747	0.0106980656462022	0.00458385309987715	0.0200215312218165	0.0190641922589109	0.00933101221809414	0.0278729120992943	0.00704187027797667	-0.00147888724637782	0.019140519135071
225.624394967311	0.0106980656462022	0.00458385309987715	0.0200215312218165	0.0191073809600387	0.00933101221809414	0.0278729120992943	0.00705446514080284	-0.00144993746020653	0.019140519135071
225.724405644874	0.0106980656462022	0.00393808820741098	0.0804549040619113	0.0192915895932519	0.00933101221809414	0.0278729120992943	0.00116181333702018	-0.0559018503694062	0.0211256862391358
225.824416322437	0.014354427985198	0.00419777731201256	0.120860145724245	0.0196017088784883	0.00938638994991928	0.0278056335691897	-0.0179085731346439	-0.106117326878647	0.0211256862391358
225.924427	0.0161693200660348	0.00419777731201256	0.120860145724245	0.0196879439699385	0.00938638994991928	0.0278333230918587	-0.0233047126272111	-0.106117326878647	0.0211256862391358
226.024437677563	0.036900621220249	0.00419777731201256	0.12120810884871	0.0198063346194027	0.00941375065944207	0.0278056335691897	-0.0306545723130884	-0.106117326878647	0.0211256862391358
226.124448355126	0.036900621220249	0.00419777731201256	0.12120810884871	0.0198745429536801	0.00941375065944207	0.0278333230918587	-0.0306020857825775	-0.106117326878647	0.0213711155576582
226.224459032689	0.0681773419691474	0.00419777731201256	0.12120810884871	0.0202381968169915	0.00991962418435512	0.0283147028367053	-0.0378698893846608	-0.106117326878647	0.021125306438064
226.324469710253	0.0743838214811984	0.00763880275080098	0.120860145724245	0.0203607717092678	0.00965728772166247	0.0279451590196371	-0.0446354827274324	-0.103638294596773	0.0136874215374086
226.424480387816	0.0760132125008113	0.00763880275080098	0.120860145724245	0.0205368651068762	0.0100266149311462	0.0283147028367053	-0.0500293997368401	-0.103638294596773	0.0136874215374086
226.524491065379	0.0760132125008113	0.00763880275080098	0.120860145724245	0.0206174064623897	0.0100380039231085	0.0283147028367053	-0.0499624753616859	-0.103638294596773	0.0136874215374086
226.624501742942	0.0760132125008113	0.00763880275080098	0.120860145724245	0.0207262165139335	0.010830407426568	0.0285712870470608	-0.0497968753350004	-0.103638294596773	0.0136874215374086
226.724512420505	0.0818715963084737	0.0580548920729223	0.122095448075724	0.0208889830113402	0.0110198300271523	0.0285712870470608	-0.064034204001377	-0.106117326878647	-0.0392494154138435
226.824523098068	0.0818061647672087	0.0571594371966508	0.121258887640746	0.0208889830113402	0.0110198300271523	0.0285712870470608	-0.0638642565854593	-0.103638294596773	-0.0368959851317826
226.924533775631	0.0811669594903749	0.0571594371966508	0.120706492695809	0.0207412257978994	0.0108801107685595	0.0282998182903972	-0.0629877846947028	-0.102287757806356	-0.03697837389075
227.024544453195	0.0804124391875659	0.0571594371966508	0.122095448075724	0.020732373361143	0.0105139395514861	0.0278729120992943	-0.062095058065636	-0.103452078886828	-0.0368959851317826
227.124555130758	0.0793939107911689	0.0571594371966508	0.123350450938469	0.0207262165139335	0.0108513909047623	0.0281755717330884	-0.0608163741992123	-0.104794037603258	-0.0358098407142914
227.224565808321	0.078756353349754	0.0513277505653377	0.117693219977827	0.0207262165139335	0.0108513909047623	0.0281755717330884	-0.0600663635188545	-0.105943919809965	-0.0363129756567625
227.324576485884	0.0778381168550986	0.0495234322161565	0.108823404091576	0.0207106248387186	0.0108513909047623	0.0279667146685882	-0.0587217895627904	-0.0915279150413188	-0.0271833350167533
227.424587163447	0.076864818676189	0.0513277505653377	0.103791951427325	0.0206833763519691	0.0108801107685595	0.0279667146685882	-0.0572683666391889	-0.0874904843523286	-0.0330996419552721
227.52459784101	0.0765376398219066	0.0519675143043416	0.103195771853106	0.0206789259859707	0.0108801107685595	0.0279667146685882	-0.0568061911657573	-0.0853402273121036	-0.034067654699955
227.624608518574	0.0757601510473203	0.0520273341359902	0.101364148949857	0.0206789259859707	0.0108801107685595	0.0279667146685882	-0.0558513378030061	-0.0814359638021217	-0.0337358179759693
227.724619196137	0.0741429595881261	0.0479035010127476	0.103791951427325	0.0206833763519691	0.0108513909047623	0.0279667146685882	-0.0542285054718176	-0.0814359638021217	-0.0212698746383106
227.8246298737	0.0690951513905117	0.0312108217021814	0.0922955289345091	0.0206833763519691	0.0108513909047623	0.0279667146685882	-0.0472980386004655	-0.0733397357015773	-0.00911658368398314
227.924640551263	0.0684137855833271	0.0312108217021814	0.0919157933355013	0.0206833763519691	0.0108801107685595	0.0279667146685882	-0.0463160802377961	-0.0730897984244225	-0.00923435970216542
228.024651228826	0.0670393024792034	0.0312108217021814	0.0918155528577418	0.0207106248387186	0.0108513909047623	0.028053076873001	-0.0449539701491606	-0.071243330669428	-0.00754497616531635
228.124661906389	0.0655700872958269	0.0309241365637048	0.0911654079409671	0.0207215961486553	0.0105822157031409	0.0279667146685882	-0.0428637494785809	-0.0707226364369874	-0.00752544403152408
228.224672583952	0.0639013009223581	0.0301113291096477	0.0902401905979337	0.0207106248387186	0.0108513909047623	0.0281755717330884	-0.0410127119874454	-0.0692134087008334	-0.00677243456121698
228.324683261516	0.0621054119329392	0.0303919573098713	0.0894655445531495	0.0207106248387186	0.0105822157031409	0.0279667146685882	-0.0389513622863394	-0.067122668878257	-0.00677243456121698
228.424693939079	0.0603096782217936	0.0288979366089272	0.0844386524783658	0.0207215961486553	0.0108801107685595	0.0282998182903972	-0.0373157867738098	-0.0640967075728561	-0.00710438303191232
228.524704616642	0.0584434889320042	0.029789742299941	0.0834114222101839	0.0206957900228941	0.0105822157031409	0.0279667146685882	-0.0359309582622573	-0.0618913921899902	-0.00658152916762946
228.624715294205	0.0564180682567336	0.0303919573098713	0.081536550531784	0.0207106248387186	0.0108801107685595	0.0283147028367053	-0.0342442083359028	-0.0604660183527641	-0.00710438303191232
228.724725971768	0.0544910492450513	0.0280932373583723	0.0792550935264287	0.0209838527158295	0.0105822157031409	0.0285712870470608	-0.0329133065891507	-0.0604660183527641	-0.00717248391567497
228.824736649331	0.0536776650437617	0.0288979366089272	0.0792550935264287	0.0211954898372379	0.0105822157031409	0.0296072961230779	-0.0319632294772179	-0.0588945955121754	-0.00581537746297739
228.924747326895	0.0532187529132126	0.0288979366089272	0.0792550935264287	0.0212442549080437	0.009998508537722	0.0296570384797187	-0.0314362811501009	-0.0588025205750634	-0.00597057429120033
229.024758004458	0.0517329546253824	0.0287394330174014	0.078825057511633	0.0212542668612886	0.00982063024169454	0.0296570384797187	-0.0307540872839716	-0.0588945955121754	-0.00626572785695967
229.124768682021	0.0493661155319415	0.0286032079906274	0.078825057511633	0.021264505641262	0.00965728772166247	0.0296570384797187	-0.0298602245035945	-0.0588945955121754	-0.00621948580943563
229.224779359584	0.0485780439717938	0.0259441307822291	0.0750541106239554	0.0213673263121301	0.0101619661943479	0.0314562659700186	-0.0291192471373775	-0.0584084039907573	-0.00597057429120033
229.324790037147	0.0454196173306192	0.0268157470477191	0.0746778492188189	0.021843705029658	0.0120994561162384	0.0388203514266555	-0.0275877834621837	-0.0581514942385082	-0.00597057429120033
229.42480071471	0.0423415671119899	0.026224727062619	0.0746483725444574	0.022012328017281	0.0126632884365908	0.0388692427203366	-0.0256149234768641	-0.0570591805193619	-0.0054891831498747
229.524811392273	0.0393333483455651	0.0253732675648432	0.0743892759327899	0.022012328017281	0.0126632884365908	0.0388692427203366	-0.0228839595786324	-0.0555713188421392	-0.00529339762938723
229.624822069837	0.0390850074474853	0.0239103100626254	0.0725212995699531	0.022012328017281	0.0126632884365908	0.0388692427203366	-0.0225635199183649	-0.0553921200328659	-0.00529339762938723
229.7248327474	0.0384050593252559	0.0239103100626254	0.0728977099730375	0.022012328017281	0.0126632884365908	0.0388692427203366	-0.0216640706528758	-0.0551412931923038	-0.00370985418248045
229.824843424963	0.0374629505751797	0.0238516759009347	0.0744624979753842	0.0220136379384717	0.0126632884365908	0.0389468812514279	-0.0202496005885442	-0.0551412931923038	-0.000978444663239212
229.924854102526	0.036682655742054	0.0219166635785349	0.0746483725444574	0.0220248503414946	0.0126632884365908	0.0389468812514279	-0.019176111678077	-0.0562989683559962	-0.000625526870338632
230.024864780089	0.0361355132352952	0.0185488582461304	0.0725212995699531	0.0220393831914291	0.0126632884365908	0.0389468812514279	-0.0179526227043025	-0.0551412931923038	0.0018581981781999
230.124875457652	0.0355272567069352	0.0162355851907389	0.0717461202886179	0.0220440017762516	0.0126632884365908	0.0389260714028519	-0.0168040542069369	-0.051855274750414	0.0060106429860917
230.224886135215	0.0346330034085215	0.0132903245396753	0.068803944748206	0.0220459202504759	0.0126632884365908	0.0389260714028519	-0.0153575867441606	-0.0507902216519428	0.00660221238623094
230.324896812779	0.0318021655746021	0.0120205227411542	0.0649308104508686	0.0220545781580457	0.0126632884365908	0.0389468812514279	-0.0101115013495834	-0.0430560680914655	0.0255753673157556
230.424907490342	0.0309104997984452	0.0117438660518231	0.0458701346570581	0.022099878390017	0.0126632884365908	0.0389829766132257	-0.00831172540153545	-0.027370411070483	0.0249929933714604
230.524918167905	0.0305779394263962	0.0118477867558527	0.0433504477803851	0.0221416271752483	0.0126632884365908	0.0390528344904624	-0.00762834116335599	-0.0216086615582233	0.0249929933714604
230.624928845468	0.0299747162073979	0.0135045559794188	0.043110051734064	0.0221416271752483	0.0126632884365908	0.0390528344904624	-0.00685042237268345	-0.0212698746383106	0.0224094872904608
230.724939523031	0.0299112332512134	0.0139155123604456	0.043110051734064	0.022185644802029	0.0127160054397861	0.039398676169775	-0.00659563557878863	-0.0212698746383106	0.0221982738331167
230.824950200594	0.0299112332512134	0.0139155123604456	0.043110051734064	0.0222787267057031	0.0126632884365908	0.039398676169775	-0.0063317855607573	-0.0212622620836805	0.0224094872904608
230.924960878157	0.0299112332512134	0.0139155123604456	0.043110051734064	0.022472559116517	0.0126632884365908	0.0397868449770267	-0.00593519503032678	-0.0212698746383106	0.0224094872904608
231.024971555721	0.0299112332512134	0.0139155123604456	0.043110051734064	0.0227673121470807	0.0131327404422123	0.0407438315262308	-0.00531348865655246	-0.0205190013973545	0.0227316489989439
231.124982233284	0.0299112332512134	0.0139155123604456	0.043110051734064	0.023017237441601	0.0126784249035822	0.0407438315262308	-0.00493443549089879	-0.0212698746383106	0.0224094872904608
231.224992910847	0.0299112332512134	0.0139155123604456	0.043110051734064	0.0231398582200242	0.0126632884365908	0.0407438315262308	-0.0047696701418589	-0.0212698746383106	0.0221982738331167
231.32500358841	0.0299112332512134	0.0139155123604456	0.043110051734064	0.0232076906704128	0.0134093790337064	0.0415666509071179	-0.00457391602518012	-0.020961889260902	0.0224094872904608
231.425014265973	0.0299112332512134	0.0139155123604456	0.043110051734064	0.0233425786419357	0.0133980608685024	0.0417804375463084	-0.00420307680462898	-0.020961889260902	0.0224433107763447
231.525024943536	0.03205690605946	0.014162112434475	0.140019919637865	0.0234994322269611	0.0131327404422123	0.0418296303739378	-0.0161315053735623	-0.123743732555039	0.0269927003814163
231.6250356211	0.03205690605946	0.014162112434475	0.140019919637865	0.0236428665162853	0.0131327404422123	0.0420173530491699	-0.0158742905779656	-0.123743732555039	0.0269927003814163
231.725046298663	0.03205690605946	0.014162112434475	0.140019919637865	0.0245019212927053	0.0131327404422123	0.0569676799397953	-0.0131846752508115	-0.095692502227883	0.0296346487483933
231.825056976226	0.03205690605946	0.014162112434475	0.140019919637865	0.0249587836567435	0.0131327404422123	0.0615866220561047	-0.0117722052600251	-0.0816466000765279	0.0291721623198815
231.925067653789	0.0342274269833855	0.0152033479377665	0.145360135684951	0.0257146406949555	0.0132911671042941	0.0629521154519534	-0.0214940438109065	-0.109994672873046	0.0269927003814163
232.025078331352	0.0342274269833855	0.0152033479377665	0.145360135684951	0.0264187501891182	0.014218067181379	0.0638516951061061	-0.0207565497163513	-0.109279514410575	0.0269927003814163
232.125089008915	0.0389261340436032	0.0223954342624713	0.237361032671944	0.0269626220949281	0.0140308717263015	0.0635550600603852	-0.0538750035650991	-0.197297757570549	0.0240935254757714
232.225099686478	0.0389261340436032	0.0223954342624713	0.237361032671944	0.0284524566006367	0.0145825231932221	0.0638516951061061	-0.0530351468654249	-0.193562853606351	0.0280534044443591
232.325110364042	0.082524363490593	0.0223954342624713	0.237361032671944	0.0366375269452511	0.0191256578763338	0.0678666856353577	-0.0593496423467104	-0.193562853606351	0.0284129357283685
232.425121041605	0.134336137245507	0.0226769036533661	0.236889163663968	0.0370351156795715	0.019034719718732	0.066271288597421	-0.0702303024869721	-0.198557321375109	0.0189186275935168
232.525131719168	0.139019328442096	0.0226769036533661	0.236889163663968	0.0375574094830641	0.0191745766724326	0.0656167610117144	-0.0809517108315296	-0.198557321375109	0.0189186275935168
232.625142396731	0.147489228605858	0.126366386063451	0.237504247956682	0.0386917889419039	0.0195646749760177	0.0647372724256996	-0.115550348225534	-0.199134383655362	-0.0660546292371346
232.725153074294	0.147432910490262	0.125934440391857	0.241276171673955	0.0390604151093893	0.0195646749760177	0.0647372724256996	-0.114228014020906	-0.203537442487657	-0.0641321672093672
232.825163751857	0.147432910490262	0.125934440391857	0.241276171673955	0.0395461546388265	0.019261421904441	0.0645692172659009	-0.113766807160117	-0.203537442487657	-0.0641321672093672
232.92517442942	0.147432910490262	0.125934440391857	0.241276171673955	0.0433169253452209	0.0221944488458846	0.0656167610117144	-0.109977887013111	-0.203537442487657	-0.0641321672093672
233.025185106984	0.147432910490262	0.125934440391857	0.241276171673955	0.0436529377699252	0.0221944488458846	0.0656167610117144	-0.109556010834498	-0.203537442487657	-0.0641321672093672
233.125195784547	0.147432910490262	0.125934440391857	0.241276171673955	0.0439247625868194	0.0221944488458846	0.0656167610117144	-0.109379042509907	-0.203537442487657	-0.0641321672093672
233.22520646211	0.147432910490262	0.125934440391857	0.241276171673955	0.0441257091801544	0.0234431406818978	0.0664264309879095	-0.109187850389478	-0.203537442487657	-0.0641321672093672
233.325217139673	0.147432910490262	0.125934440391857	0.241276171673955	0.0445715405888479	0.0234431406818978	0.0662170516723291	-0.108912923191924	-0.203537442487657	-0.0641321672093672
233.425227817236	0.143837038679567	0.0714033660393101	0.165406321129234	0.0445715405888479	0.0234431406818978	0.0661722932685845	-0.0886220370596569	-0.131430326905369	-0.00879114013738384
233.525238494799	0.143837038679567	0.0714033660393101	0.165406321129234	0.0489036307393637	0.0269520643639484	0.0788104827851524	-0.0834583283301142	-0.125080944710425	-0.00736325227021292
233.625249172363	0.143837038679567	0.0714033660393101	0.165406321129234	0.0540772707352419	0.0249889376672369	0.0880950826557244	-0.0782868326593709	-0.11824501618544	-0.00483712440185489
233.725259849926	0.141520015810644	0.0714463050899349	0.165406321129234	0.0575656490642278	0.0321155718735953	0.0983168460917815	-0.0679543617675939	-0.116941951697115	-0.00312122621086557
233.825270527489	0.141447617693566	0.0714463050899349	0.165406321129234	0.0585847445404322	0.030632189579834	0.0983168460917815	-0.0662350835263053	-0.115858493301979	-0.000718780643552283
233.925281205052	0.0957413968851936	0.0695865493867181	0.164059949771659	0.0611424361060962	0.034002814366378	0.100797930404186	-0.0501416206046339	-0.114190756760664	0.0187743698590292
234.025291882615	0.0945868378855686	0.0695865493867181	0.164059949771659	0.0627067674711949	0.034002814366378	0.102305234608772	-0.0476761820161723	-0.114190756760664	0.0186428766456717
234.125302560178	0.0896887036496883	0.0699874819644395	0.162824445550067	0.0637290994411172	0.0341215326757447	0.102305234608772	-0.0384321093098905	-0.102288842080317	0.0226565268178772
234.225313237741	0.0895739656365268	0.0699874819644395	0.162824445550067	0.0651413806758417	0.0344655298347336	0.103073892909464	-0.0369995999006265	-0.103065618629568	0.0223389902540107
234.325323915305	0.0892379713062983	0.0699874819644395	0.162824445550067	0.0696057416469564	0.0344655298347336	0.103484421154858	-0.034501215806503	-0.103065618629568	0.0223389902540107
234.425334592868	0.0891663125851897	0.0699874819644395	0.162824445550067	0.0729369024816753	0.0362408228255346	0.105288808067593	-0.0322277086526405	-0.101320167030027	0.0255727640416418
234.525345270431	0.0867046030843314	0.0673545028726937	0.158871633442311	0.0790443269076807	0.0367164776586577	0.105397198367122	-0.0203244597119762	-0.0994531256598266	0.0284798506848135
234.625355947994	0.0829016931327316	0.0679933635307363	0.0967097371500827	0.0802472140133167	0.0380591964971925	0.106036698905731	-0.00491600840821929	-0.0513079693241619	0.0294192516982662
234.725366625557	0.0829016931327316	0.0679933635307363	0.0966577206096509	0.0860519461418316	0.038700487649804	0.143208930394166	0.00362740780476943	-0.0512036388046192	0.0680171858258444
234.82537730312	0.0829016931327316	0.0679933635307363	0.0966577206096509	0.0884944971751499	0.0372046343219549	0.147576285993341	0.00823204660308389	-0.0463483154882385	0.0788969417397549
234.925387980683	0.0829016931327316	0.0679933635307363	0.0966577206096509	0.0940361876348146	0.038700487649804	0.161703965559293	0.0184565711138037	-0.0463483154882385	0.0856626998804126
235.025398658247	0.0828531340589182	0.0679933635307363	0.0965166554236926	0.0944747764747232	0.038700487649804	0.161703965559293	0.018924014095344	-0.0465544732170646	0.0852532855802339
235.12540933581	0.0828531340589182	0.0679933635307363	0.0966577206096509	0.0948813638500958	0.038700487649804	0.161703965559293	0.0194591987948749	-0.0465544732170646	0.0852532855802339
235.225420013373	0.0828531340589182	0.0679933635307363	0.0966577206096509	0.0954333716106723	0.038700487649804	0.161703965559293	0.0203104771611217	-0.0460850087355817	0.0858258619640736
235.325430690936	0.0828531340589182	0.0679933635307363	0.0966577206096509	0.0959813135375669	0.038700487649804	0.161703965559293	0.0211356667239486	-0.0460850087355817	0.0858258619640736
235.425441368499	0.0829016931327316	0.0679933635307363	0.0966859718668362	0.0965825106117227	0.038700487649804	0.161703965559293	0.021800045217972	-0.0460850087355817	0.0858258619640736
235.525452046062	0.0829756632564732	0.0679933635307363	0.0966859718668362	0.105739065726667	0.0709339999724773	0.165353222126385	0.0338933903248582	-0.0147608890217663	0.0858258619640736
235.625462723626	0.0829756632564732	0.0679933635307363	0.0966859718668362	0.108637321299366	0.0709339999724773	0.165353222126385	0.0345716416716612	-0.0147608890217663	0.0858258619640736
235.725473401189	0.0837203111849459	0.0670938266024017	0.0976450113451123	0.119455247216771	0.0705247362425775	0.165981663109316	0.035548540988269	-0.0159191643152817	0.0873992922430503
235.825484078752	0.0843676981741923	0.0670938266024017	0.101433460434899	0.137701279177612	0.0705247362425775	0.178949100649904	0.0443835940928479	-0.0222978616633116	0.109104776615271
235.925494756315	0.0847593983380406	0.0673964377110463	0.10534794970649	0.13987212310449	0.0702610878894721	0.178949100649904	0.045333546906962	-0.0220530083309952	0.111446825152675
236.025505433878	0.0849295239324695	0.0681388485056588	0.110645293356853	0.151775296645767	0.0778175517093625	0.190593890045176	0.0616117655397997	-0.00742852345952229	0.115264412925588
236.125516111441	0.0851868817361914	0.0680119265324384	0.111806486167266	0.152271889789325	0.0778175517093625	0.190593890045176	0.0619749472644216	-0.00710223570951068	0.115264412925588
236.225526789004	0.0856031190965264	0.0666760605220632	0.112059001618311	0.152909451754555	0.0778175517093625	0.190784439853388	0.0628710291799948	-0.00694913517145435	0.115264412925588
236.325537466568	0.0857541919616076	0.0681388485056588	0.115010428557934	0.152973492889683	0.0778175517093625	0.190784439853388	0.0628950152897025	-0.00694913517145435	0.115264412925588
236.425548144131	0.0857998789620808	0.0681388485056588	0.115010428557934	0.158579515600122	0.122045511267699	0.206009238988786	0.0743580566709883	0.0308636428463472	0.119020320639085
236.525558821694	0.0858069497955524	0.0680119265324384	0.115010428557934	0.158579515600122	0.122045511267699	0.205807457045879	0.0743432077501268	0.0308636428463472	0.119020320639085
236.625569499257	0.0858153727218833	0.0680119265324384	0.115010428557934	0.158579515600122	0.122045511267699	0.205807457045879	0.0742498398983138	0.0301818604663376	0.118767138522275
236.72558017682	0.0850178783171714	0.0646324674558436	0.123473947361856	0.158579515600122	0.122045511267699	0.205807457045879	0.0756511775243854	0.0257516263090103	0.120110486235911
236.825590854383	0.0840138120965192	0.0480406497341894	0.116131125631559	0.15569256851642	0.0661253566129327	0.205176526319777	0.0687287968287237	-0.0249001872469807	0.124919721805079
236.925601531947	0.0819206617104388	0.0437109810343333	0.112059001618311	0.147340018165882	0.0642734704499538	0.204741519762835	0.0597743411151949	-0.0274231083558353	0.127814000684659
237.02561220951	0.0789865859319302	0.0439162138041754	0.111806486167266	0.141229495270636	0.0642734704499538	0.209941971529626	0.05308556134008	-0.02668960622708	0.138371341693762
237.125622887073	0.0768186372684934	0.0437109810343333	0.110875845548206	0.129367818399688	0.0623765475396863	0.210151024356085	0.0440171800624384	-0.02668960622708	0.142297431670121
237.225633564636	0.0752420604416688	0.0417108456435569	0.105089518199023	0.0792609339339651	0.0408042232007213	0.204741519762835	0.0347889347681315	-0.0479308811112589	0.144822411130414
237.325644242199	0.0738974387012243	0.0417108456435569	0.102187234982712	0.0780842323967738	0.0408042232007213	0.204741519762835	0.0342632806860344	-0.0490307674783923	0.145343658299519
237.425654919762	0.0720135525310758	0.0423295445508607	0.0974946761253669	0.0777981360986767	0.0408042232007213	0.204741519762835	0.0356991130455233	-0.0490307674783923	0.147795848024607
237.525665597325	0.0689129210443872	0.0437109810343333	0.0945152058778387	0.0749658711242285	0.0385240860909806	0.181041336837652	0.0239365546102074	-0.0504775489642849	0.130862122707055
237.625676274889	0.063684674309981	0.043652858290635	0.0903824799353477	0.0726219839638298	0.0423602657350886	0.0852314389400801	0.00683742966743389	-0.0405497741958864	0.0354790250407037
237.725686952452	0.0572325053461784	0.0438143618953873	0.0805851751139764	0.0726078335340804	0.0443111495916344	0.0852314389400801	0.00936421643143283	-0.0175992105388177	0.0336680129362595
237.825697630015	0.0572325053461784	0.0438143618953873	0.0805851751139764	0.0726219839638298	0.0440837619579574	0.0852314389400801	0.00940166661411484	-0.0172215527226104	0.0338808816076858
237.925708307578	0.0564857577460871	0.0439162138041754	0.0809098349299433	0.0726219839638298	0.0440837619579574	0.0852314389400801	0.00985378440510236	-0.0172215527226104	0.0336680129362595
238.025718985141	0.0562495770736395	0.0438143618953873	0.0805550543118693	0.0726219839638298	0.0440837619579574	0.0852314389400801	0.0100055740972324	-0.0172215527226104	0.0338808816076858
238.125729662704	0.0559044189024327	0.0430614609579726	0.0797915345927696	0.0727078524014519	0.0440837619579574	0.0856912699530739	0.0105244078933623	-0.0172215527226104	0.0338808816076858
238.225740340267	0.0550867148707105	0.0424082913879564	0.0785688809548291	0.0729620650518309	0.045493381198112	0.0875048550389065	0.0117595287994445	-0.0150500737255603	0.0365351471529092
238.325751017831	0.0548554543275062	0.0426691486966544	0.0785688809548291	0.0732874779600035	0.0471972600353343	0.0906278913145828	0.0128760927549685	-0.014549986563808	0.0380040902676644
238.425761695394	0.0547968230510125	0.0426691486966544	0.0785688809548291	0.0736011882622085	0.0549635732107878	0.0932784419747091	0.0137535847741246	-0.014549986563808	0.0372813505751823
238.525772372957	0.0546732774912571	0.0419433533076389	0.0781803105845416	0.0739592895704056	0.056648138866684	0.0907129318220672	0.0151734570210959	-0.011578351636905	0.0393695516824746
238.62578305052	0.0541761789372374	0.0417108456435569	0.0776816057919005	0.0744465898597964	0.0592093713265958	0.0907129318220672	0.0169138958568549	-0.00490039066958095	0.0407870523983322
238.725793728083	0.0539116296026474	0.0417850513230037	0.0785688809548291	0.0744761055033558	0.0594082918756582	0.0907129318220672	0.0175560045174182	-0.00362738746113189	0.0405106364196152
238.825804405646	0.0537148695945543	0.0408437824346857	0.0785688809548291	0.0744902271105098	0.0592093713265958	0.0907129318220672	0.0180282741453711	-0.00362738746113189	0.0405106364196152
238.925815083209	0.0533779196684999	0.0400817049504042	0.0797915345927696	0.0744992616901319	0.0591863206336577	0.0907129318220672	0.0185293944607317	-8.82095125422505e-05	0.0438396840159924
239.025825760773	0.0532167335875879	0.0378418070526736	0.0797915345927696	0.0745436766196921	0.0588906135902291	0.0906677140352496	0.0189430734042916	0.000650838707418638	0.0438396840159924
239.125836438336	0.0531744754967945	0.0363836705130583	0.0785688809548291	0.0745507719101304	0.0589125377812327	0.0907129318220672	0.0190688265037179	0.000650838707418638	0.0438396840159924
239.225847115899	0.0531234553007681	0.036251799558694	0.0785688809548291	0.0745633119289616	0.0588906135902291	0.0907129318220672	0.0191688797868457	-8.82095125422505e-05	0.0425815397686046
239.325857793462	0.0531017250418365	0.0361653307097609	0.0785688809548291	0.0745745971649741	0.0588906135902291	0.0907129318220672	0.0192801842185013	-8.82095125422505e-05	0.0425815397686046
239.425868471025	0.0530981303900263	0.0361653307097609	0.0785688809548291	0.0746024956763388	0.0585664420000151	0.0907129318220672	0.0193885639733431	0.00046016014192482	0.0425815397686046
239.525879148588	0.0530753152647647	0.0361653307097609	0.0785688809548291	0.0746508156845151	0.0585664420000151	0.0907129318220672	0.0195309379272871	0.000650838707418638	0.0425815397686046
239.625889826152	0.0530753152647647	0.0361653307097609	0.0785688809548291	0.074678452593444	0.0599915372326398	0.0925093985231795	0.0195866231857983	0.00109791558957668	0.0425815397686046
239.725900503715	0.0541479862142785	0.0272398623448971	0.0810675866639857	0.0749468328877732	0.0597901749021035	0.0932976337254331	0.0171302041267817	-0.011874048793143	0.0473277145440866
239.825911181278	0.055643798123109	0.0252313891558202	0.0857937691056567	0.0752296084209551	0.0588906135902291	0.0932976337254331	0.0157240637093595	-0.0188961002207921	0.0526441986775087
239.925921858841	0.0612032406902603	0.0317911756778868	0.110979465092461	0.0754911706699827	0.0606826867976545	0.0962085289201943	0.0129099569057399	-0.0385225508489227	0.0481612753013039
240.025932536404	0.0659550770245809	0.0316649828068012	0.111399403362915	0.0758461187090516	0.0604790768170674	0.0968346993640726	0.0114040761319167	-0.0413701844426904	0.0492790923778221
240.125943213967	0.0742775243567844	0.0403727816868382	0.127727161194067	0.0760959511048381	0.0606826867976545	0.0969109101771214	0.00165470730278296	-0.0501271690564944	0.0380040902676644
240.22595389153	0.0752306542279055	0.040752891143088	0.127727161194067	0.0763046952849732	0.0605443518892953	0.0982346053677578	0.000675372405536345	-0.0516113611016041	0.0350158739122026
240.325964569094	0.0761908956873188	0.0448830891502387	0.127727161194067	0.0766085086879646	0.0637945299717977	0.101393625276771	-0.00132156878242721	-0.0467833273727297	0.0321045247764609
240.425975246657	0.0769812958843055	0.0474076267163203	0.126033734388266	0.0769140451435386	0.0640726715228258	0.101828486918586	-0.00265789212985218	-0.0481266491518533	0.0262351573370581
240.52598592422	0.0773338145335502	0.0490011906137671	0.125622060280154	0.0773525501147023	0.0642734704499538	0.101556442583409	-0.00272159975876746	-0.0450663972306164	0.0265144825312824
240.625996601783	0.0776410503503793	0.0611296067270748	0.124739230977283	0.0775267571421487	0.0661253566129327	0.10312511145918	-0.00350639513451924	-0.0424652795612187	0.0246904254994517
240.726007279346	0.0777909678557599	0.0611296067270748	0.122639849917865	0.0775952626186397	0.0661253566129327	0.102920690475052	-0.00354038040586858	-0.0413701844426904	0.0246904254994517
240.826017956909	0.0776410503503793	0.0615357074874864	0.123774507733289	0.0775672508148597	0.0661253566129327	0.10312511145918	-0.00331791713107765	-0.0403120183809944	0.0246904254994517
240.926028634472	0.077561139655829	0.0615357074874864	0.123866144392296	0.0775672508148597	0.0661253566129327	0.10312511145918	-0.00310988472840838	-0.0403120183809944	0.0246904254994517
241.026039312036	0.0774026932095215	0.0609943573615341	0.123866144392296	0.0775672508148597	0.0661253566129327	0.10312511145918	-0.00256053272565367	-0.0401599365771307	0.0246904254994517
241.126049989599	0.077196446974511	0.0609943573615341	0.123866144392296	0.0775517829769575	0.0661253566129327	0.103231452250049	-0.00217154292936941	-0.0401599365771307	0.0246308748224916
241.226060667162	0.0770013485078224	0.0585817821964003	0.121686552331543	0.0775517829769575	0.0661253566129327	0.103231452250049	-0.00156681444324813	-0.0395772762964637	0.0246904254994517
241.326071344725	0.0758260930535908	0.0573373609571404	0.112123154798758	0.0775517829769575	0.0661253566129327	0.103231452250049	0.00227013381941681	-0.0289407647133322	0.0404784250612868
241.426082022288	0.0755591867029347	0.0578479602305083	0.111399403362915	0.0775517829769575	0.0661253566129327	0.103231452250049	0.00297257385964229	-0.0289407647133322	0.0376003173581602
241.526092699851	0.0746819027929521	0.0582180219635502	0.088096226223054	0.0775445029771261	0.0661253566129327	0.103231452250049	0.00580436318661078	-0.0193786147368664	0.0409520363977768
241.626103377415	0.0744041607110375	0.0582376857793352	0.0861433034264884	0.0775445029771261	0.0661253566129327	0.103231452250049	0.00667445295332515	-0.0155543955314352	0.0382128750881023
241.726114054978	0.0743726602300086	0.0582376857793352	0.0861433034264884	0.0810005022003913	0.0642734704499538	0.150561827987524	0.0157803409768247	-0.0146879198582136	0.0767365342220853
241.826124732541	0.0743726602300086	0.0582376857793352	0.0861433034264884	0.0822593478948067	0.0642734704499538	0.151313346712155	0.0178904278411266	-0.0156663668675373	0.076782392927176
241.926135410104	0.0743726602300086	0.0582376857793352	0.0861433034264884	0.0835517040024262	0.0663205869494001	0.153335483335722	0.0199476677864377	-0.0149275303737487	0.0774401641032158
242.026146087667	0.0743726602300086	0.0582376857793352	0.0861433034264884	0.0846806647910843	0.0658479169194913	0.153998618928547	0.0214750289655913	-0.0143005024861676	0.0799033183072787
242.12615676523	0.0743726602300086	0.0582376857793352	0.0861433034264884	0.0876430931618747	0.0663972865776753	0.155047478733971	0.023826473895867	-0.0149275303737487	0.0794183258869809
242.226167442793	0.0743726602300086	0.0582376857793352	0.0861433034264884	0.0893200073474098	0.065135957284281	0.155047478733971	0.025699433248939	-0.00928990751186831	0.0830610578012679
242.326178120357	0.0743726602300086	0.0582376857793352	0.0861433034264884	0.0904906471682405	0.0664969745200468	0.157512505027554	0.0276193931220169	-0.00886024449453314	0.0828828553551329
242.42618879792	0.0743726602300086	0.0582376857793352	0.0861433034264884	0.0916948087908662	0.0672617206162531	0.158446054929399	0.0291980180247608	-0.00427615773792678	0.0860084532024186
242.526199475483	0.0743726602300086	0.0582376857793352	0.0861433034264884	0.0926176604393466	0.0696845407786003	0.160865611268254	0.030538231041273	-0.00210430346000105	0.0857476458745947
242.626210153046	0.0743726602300086	0.0582376857793352	0.0861433034264884	0.0937443459129326	0.0709173362075177	0.161408786655376	0.0319606796918275	-0.00203071902402643	0.0844558194179813
242.726220830609	0.0743462077651003	0.0582376857793352	0.0861433034264884	0.0943880713166092	0.0707439521662784	0.161883632979057	0.032664239515261	-0.00183138719153507	0.085405222984046
242.826231508172	0.0743010225759091	0.0582180219635502	0.0861433034264884	0.0951289223081751	0.0709173362075177	0.162814775165052	0.034143044209304	-0.003858002504671	0.0857476458745947
242.926242185736	0.0742872187772941	0.0582180219635502	0.0861228609001842	0.095724957302562	0.0709173362075177	0.163452275867352	0.0350600811395912	0.000554330653975338	0.0913663221284368
243.026252863299	0.0742617856371427	0.0582180219635502	0.0861433034264884	0.0975737021060818	0.0696845407786003	0.167105423558296	0.0376096344424705	-0.00427615773792678	0.0913663221284368
243.126263540862	0.0742561740040305	0.0582180219635502	0.0861228609001842	0.116882711023814	0.0709250239230802	0.180223691729645	0.0488177545326198	0.000554330653975338	0.109559818844937
243.226274218425	0.0742112423266752	0.0582180219635502	0.0861228609001842	0.123948237885447	0.0712714175204662	0.182873505699602	0.0518195906976826	0.000554330653975338	0.112051293074194
243.326284895988	0.0741806834411195	0.0582180219635502	0.0861433034264884	0.151972802089664	0.0712714175204662	0.189935949918118	0.0671779936890786	0.000954952406687526	0.120006204315351
243.426295573551	0.0740750308731623	0.058382391748884	0.0862239349938303	0.164653485070361	0.100836526867775	0.203313976661765	0.0881994939431516	0.0255996990553678	0.127811829635332
243.526306251114	0.0740100937135047	0.0582180219635502	0.0858827102608149	0.166497845359268	0.119883409687589	0.20672047770225	0.0918632265973837	0.0369582335221571	0.127811829635332
243.626316928678	0.0739836569930246	0.058382391748884	0.0861433034264884	0.16854260231329	0.139355788688517	0.195662519778035	0.0960675488066243	0.0633454822322581	0.126425370772919
243.726327606241	0.0739836569930246	0.058382391748884	0.0861433034264884	0.16897291293361	0.139355788688517	0.195119951721474	0.0964437382393621	0.0645754900119691	0.12749369684317
243.826338283804	0.0739568879672748	0.058382391748884	0.0861433034264884	0.169003766430232	0.14137699954516	0.197540039508727	0.0965446754312684	0.0645754900119691	0.127811829635332
243.926348961367	0.0739103565506338	0.058382391748884	0.0862239349938303	0.169147878344048	0.140045140285376	0.196867504930073	0.0967899286393796	0.062964816991926	0.126635487479128
244.02635963893	0.0738588113456042	0.0582180219635502	0.0862239349938303	0.169228991756236	0.140549633006338	0.197540039508727	0.0969541358492743	0.062964816991926	0.127097186440422
244.126370316493	0.0738477701422244	0.0578941839336575	0.0861433034264884	0.16934351858432	0.139873751470171	0.197129644583303	0.097078357777707	0.0626332224259321	0.127097186440422
244.226380994056	0.0738228538130842	0.0578479602305083	0.0862239349938303	0.169382815460606	0.139355788688517	0.196704341551152	0.097262360279772	0.062964816991926	0.127811829635332
244.32639167162	0.0738228538130842	0.0578479602305083	0.0862239349938303	0.16934351858432	0.139355788688517	0.196704341551152	0.0972381371140766	0.062964816991926	0.127811829635332
244.426402349183	0.0738202901344156	0.0578479602305083	0.0865151300617958	0.169578098680578	0.139873751470171	0.197540039508727	0.0974161301396517	0.0619009357736547	0.127811829635332
244.526413026746	0.0738228538130842	0.0578479602305083	0.0866310141782544	0.169578098680578	0.139873751470171	0.197540039508727	0.0974285882375797	0.0616013520395908	0.127811829635332
244.626423704309	0.0738228538130842	0.0578479602305083	0.0866310141782544	0.169637754675447	0.139604705707537	0.197540039508727	0.097511935299763	0.0613998246789518	0.127811829635332
244.726434381872	0.0774308484322154	0.0611296067270748	0.142917998050158	0.170205924530371	0.135949119851437	0.205310200360539	0.0850833458433791	0.00813083044839805	0.135943125487769
244.826445059435	0.0802855139379621	0.0615198132060363	0.143732378004338	0.171231183989652	0.138766612924898	0.270193617928456	0.0815848402831602	0.00813083044839805	0.155853740755777
244.926455736998	0.081019184435412	0.0615198132060363	0.143732378004338	0.182192304526843	0.146470946408764	0.379184627721049	0.124366255461537	0.0103566484196306	0.30204345154545
245.026466414562	0.0827767495330072	0.0657274522259105	0.14691049729988	0.184052462895664	0.146470946408764	0.379184627721049	0.125565979791671	0.0106559923286129	0.292476765785332
245.126477092125	0.0923110882404599	0.0660275550271648	0.143750878297771	0.242130720221728	0.146660259908641	0.381357183483085	0.149511482226332	0.0143735166310619	0.291787900968921
245.226487769688	0.124862097544	0.0698592504464215	0.145042694709732	0.300572301907395	0.149747503642246	0.382147843763983	0.177431752651247	0.0364600185117954	0.285636356919195
245.326498447251	0.127084939307989	0.0712206183320041	0.145406212794739	0.301025198559283	0.149747503642246	0.382147843763983	0.173930154657166	0.024120200094751	0.27110358776253
245.426509124814	0.128396454824064	0.0738129222987955	0.144599543020971	0.301102781126827	0.158331941807811	0.389928475805912	0.170290069994482	0.0300710801963542	0.27110358776253
245.526519802377	0.128690944581835	0.0741046949871181	0.143785185742665	0.30197319764703	0.159529754522328	0.385625122468755	0.174390944782785	0.038499428243063	0.27110358776253
245.626530479941	0.128882904381676	0.0749634439571638	0.144489829281951	0.30330592758529	0.229954852079838	0.38718196099536	0.186976337316952	0.124131712070646	0.25809402610147
245.726541157504	0.128882904381676	0.0749634439571638	0.144489829281951	0.30330592758529	0.229954852079838	0.38718196099536	0.186976337316952	0.124131712070646	0.25809402610147
245.826551835067	0.12893180199817	0.0749634439571638	0.144489829281951	0.303475663264186	0.229954852079838	0.388574188919849	0.187159440423587	0.124131712070646	0.25809402610147
245.92656251263	0.12893180199817	0.0749634439571638	0.144489829281951	0.303475663264186	0.229954852079838	0.388574188919849	0.187159440423587	0.124131712070646	0.25809402610147
246.026573190193	0.129432661127834	0.0749634439571638	0.144489829281951	0.303837355204988	0.229954852079838	0.3888771522035	0.185535070495123	0.119264836481636	0.27110358776253
246.126583867756	0.129470582818651	0.0749634439571638	0.144489829281951	0.292165590534235	0.181410131471333	0.382147843763983	0.168319806224458	0.0496185715100045	0.250907546856672
246.226594545319	0.129760335172099	0.0749634439571638	0.144289308349241	0.272082992160373	0.146280302744233	0.349322966572373	0.133671277310167	0.0212586053904962	0.239070225592312
246.326605222883	0.130019181472365	0.0749634439571638	0.144032038016396	0.273312879658753	0.146280302744233	0.354193413639095	0.134430262995403	0.0147558908282192	0.239342260645301
246.426615900446	0.130109420568352	0.0749634439571638	0.144032038016396	0.274015133237403	0.150673369572096	0.359753994148335	0.13420684033956	0.0147558908282192	0.24447727607903
246.526626578009	0.13022964250286	0.0752921451902061	0.144599543020971	0.255786122393685	0.146280302744233	0.330248380611142	0.117781892936441	0.00533595987686955	0.23383484441099
246.626637255572	0.130275890123186	0.0751174777495317	0.144523329504423	0.255786122393685	0.146280302744233	0.330248380611142	0.117430551848095	0.00533595987686955	0.23383484441099
246.726647933135	0.13061900124206	0.0751174777495317	0.144599543020971	0.224653161212994	0.108708816261435	0.321688076133329	0.100576782338027	0.002369119523286	0.25683656990927
246.826658610698	0.130781210970827	0.0963083709289877	0.158671503952277	0.224653161212994	0.108708816261435	0.321688076133329	0.0999831103102452	-0.0199932368131928	0.231522573139333
246.926669288262	0.130993809841267	0.106519282511161	0.158488858900999	0.224653161212994	0.108708816261435	0.321688076133329	0.0995159679887749	-0.0154612438295799	0.233468457987889
247.026679965825	0.131162857914467	0.112227218381581	0.158488858900999	0.224653161212994	0.108708816261435	0.321688076133329	0.0989344567306906	-0.0129689317462096	0.230499006952437
247.126690643388	0.131284497267583	0.113873506785082	0.157302922563091	0.200863875725176	0.108708816261435	0.321688076133329	0.0861436725296489	-0.00710238894452656	0.230499006952437
247.226701320951	0.131472285009543	0.114229153674221	0.155766040144358	0.200669347799246	0.108708816261435	0.321688076133329	0.0856369082690161	-0.00710238894452656	0.225433190383765
247.326711998514	0.13159872731532	0.114135281107495	0.152529574874205	0.199583907842556	0.108708816261435	0.321688076133329	0.0844084295768127	-0.0281557787399998	0.200305955022425
247.426722676077	0.131691134614066	0.114135281107495	0.152529574874205	0.183231627386293	0.109568532103323	0.29378054438624	0.0641833331314752	-0.0251019404350546	0.168616451982232
247.52673335364	0.131786557020621	0.114373166893642	0.152282035435981	0.16001271353939	0.0992800554636606	0.241492423587685	0.0314158359172221	-0.0379160632312287	0.111499576331924
247.626744031204	0.132066100911757	0.116297765643432	0.152282035435981	0.16001271353939	0.0992800554636606	0.241492423587685	0.0304667997826265	-0.0378894335747183	0.112406345553308
247.726754708767	0.132066100911757	0.116297765643432	0.152282035435981	0.155619329649002	0.0928417296603425	0.241586685711235	0.0243547129812171	-0.0522627520448435	0.102055915110777
247.82676538633	0.132066100911757	0.116297765643432	0.152282035435981	0.132182735876511	0.0509327851300101	0.232532022385442	0.00615088499610128	-0.0775549006515149	0.103941158675127
247.926776063893	0.132066100911757	0.116297765643432	0.152282035435981	0.1258464862553	0.0509327851300101	0.214581731150396	-0.00207513371483884	-0.0768775810780734	0.0828797538600312
248.026786741456	0.132066100911757	0.116297765643432	0.152282035435981	0.125595576512726	0.0509327851300101	0.214581731150396	-0.00221171503029202	-0.0768775810780734	0.0828797538600312
248.126797419019	0.132066100911757	0.116297765643432	0.152282035435981	0.115954694709004	0.0574278429513035	0.187996994719953	-0.0143069090447525	-0.0802203140371795	0.0570920077010548
248.226808096582	0.132066100911757	0.116297765643432	0.152282035435981	0.115904531913283	0.0574278429513035	0.187996994719953	-0.0145942758843667	-0.0802203140371795	0.0570920077010548
248.326818774146	0.132066100911757	0.116297765643432	0.152282035435981	0.114651129266151	0.0581930493388395	0.185320456018192	-0.0165166694703328	-0.0779802414019578	0.0543652702917974
248.426829451709	0.132066100911757	0.116297765643432	0.152282035435981	0.1145211120312	0.0581930493388395	0.185320456018192	-0.0165795839962872	-0.0779802414019578	0.054300375631774
248.526840129272	0.132066100911757	0.116297765643432	0.152282035435981	0.114486747499653	0.0581930493388395	0.185320456018192	-0.0166712787682331	-0.0779802414019578	0.054300375631774
248.626850806835	0.132066100911757	0.116297765643432	0.152282035435981	0.114410873947235	0.0581930493388395	0.185320456018192	-0.0167445871848387	-0.0779802414019578	0.054300375631774
248.726861484398	0.132073995098962	0.116146979286168	0.152282035435981	0.115157742405686	0.0509327851300101	0.187624815351566	-0.0133222423723131	-0.0811521381560066	0.0629018495348382
248.826872161961	0.132089864628465	0.114135281107495	0.150503157361985	0.150905420019487	0.0668247915068863	0.268923035572926	0.025920002135208	-0.0730399405377019	0.143096603790511
248.926882839524	0.132101604859767	0.114445001357196	0.150946281845511	0.157003719812856	0.0668247915068863	0.268923035572926	0.0312303156924617	-0.0730399405377019	0.143096603790511
249.026893517088	0.133141301585214	0.114135281107495	0.359823834977375	0.185315385090724	0.0709845070469416	0.277340822270506	0.0273737509173762	-0.264201462952695	0.162015134806252
249.126904194651	0.133165382243134	0.114135281107495	0.359823834977375	0.210613245976118	0.0867044803094382	0.282511811141178	0.0443444212011725	-0.177065245771862	0.174373570461764
249.226914872214	0.133165382243134	0.114135281107495	0.359823834977375	0.212659409836821	0.0874423746169508	0.282242545440369	0.0461730788747695	-0.165111326994267	0.174373570461764
249.326925549777	0.133165382243134	0.114135281107495	0.359823834977375	0.216486588176307	0.119688574070783	0.282511811141178	0.0533411698217407	-0.152215140584499	0.156976996579325
249.42693622734	0.133165382243134	0.114135281107495	0.359823834977375	0.216910804693126	0.12062012336097	0.277340822270506	0.0548531490836593	-0.152215140584499	0.156976996579325
249.526946904903	0.133165382243134	0.114135281107495	0.359823834977375	0.218290716908174	0.126707511972263	0.279396355318373	0.056605087090292	-0.152215140584499	0.156976996579325
249.626957582467	0.135172525171606	0.117918479119301	0.37162352944771	0.218445887891879	0.126863797538895	0.277340822270506	0.0345000562122637	-0.149995035652952	0.13615379648617
249.72696826003	0.135172525171606	0.117918479119301	0.37162352944771	0.218381680902428	0.123647869461081	0.286497322132562	0.0324151445952726	-0.149995035652952	0.13615379648617
249.826978937593	0.137039189945642	0.114445001357196	0.54264844521311	0.217486322925291	0.115525286059077	0.290613757076966	-0.0111116256716311	-0.328874554268762	0.140589650083564
249.926989615156	0.13820728031728	0.116146979286168	0.564003943979623	0.207000495809668	0.0921354834727669	0.283638449001028	-0.0640958876016355	-0.398662459536647	0.135324805745175
250.027000292719	0.251903485532001	0.116146979286168	0.564683831309497	0.204884631854449	0.0872164087956689	0.283638449001028	-0.0985128480351532	-0.410431121678176	0.140589650083564
250.127010970282	0.356818409850472	0.117918479119301	0.61106293941852	0.173484961652237	0.0881359690342678	0.263658463142349	-0.162351523113515	-0.453267383370125	0.133488896250909
250.227021647845	0.356818409850472	0.117918479119301	0.61106293941852	0.159655355749643	0.0872164087956689	0.263953376690705	-0.167994711843904	-0.469473132680019	0.143745768883217
250.327032325409	0.389921963286015	0.118067507760682	0.61106293941852	0.122323800024518	0.0586212658276	0.241376774559856	-0.234230525048398	-0.485681876305475	0.0428330199402007
250.427043002972	0.389921963286015	0.118067507760682	0.61106293941852	0.11838591300553	0.0587881065345164	0.239930663195044	-0.239999378084398	-0.485681876305475	0.0436409466009121
250.527053680535	0.389921963286015	0.118067507760682	0.61106293941852	0.115483579652331	0.0583783623996972	0.226469630853256	-0.248712851043073	-0.494715511072401	0.0368484644901145
250.627064358098	0.429729228507262	0.124385011548973	0.61124120421805	0.112833838715278	0.0661579613520074	0.162408548863508	-0.318529985691641	-0.501561828299643	0.0368484644901145
250.727075035661	0.43270651020074	0.330685937830367	0.61124120421805	0.112898981776156	0.0683376141824908	0.163490989038003	-0.347311411105549	-0.513966592063907	-0.216722800262852
250.827085713224	0.43270651020074	0.330685937830367	0.61124120421805	0.113062061217548	0.0639299023386115	0.160678693456314	-0.346756239025831	-0.513386982249793	-0.215605087281817
250.927096390788	0.42719854462846	0.210000359628446	0.613913726316456	0.11318192479925	0.0639299023386115	0.161041630556193	-0.325413374063336	-0.51134937626242	-0.108428453937267
251.027107068351	0.422884348158316	0.210000359628446	0.613913726316456	0.113287914271156	0.0639299023386115	0.161819492631693	-0.320059781265827	-0.51134937626242	-0.108428453937267
251.127117745914	0.416938587550565	0.210000359628446	0.613545425137487	0.11345299478631	0.0639299023386115	0.163490989038003	-0.31143479346328	-0.51134937626242	-0.108428453937267
251.227128423477	0.379383168408444	0.209204454473699	0.513217596138809	0.113817285541392	0.0586212658276	0.161444967698346	-0.257282483379979	-0.404586923393516	-0.104452545048169
251.32713910104	0.37858835430856	0.205843236411609	0.508546721155098	0.114574449762098	0.0583783623996972	0.164077781207366	-0.255643511411423	-0.404586923393516	-0.104075942314566
251.427149778603	0.375168323165866	0.205843236411609	0.506837277762307	0.115060279448755	0.0583783623996972	0.167666368139231	-0.253018286929269	-0.403862545330121	-0.104075942314566
251.527160456166	0.370654766879182	0.203152718110155	0.50383468373538	0.115234974096064	0.0587881065345164	0.17082478176565	-0.238505625185411	-0.401188909659982	-0.0889804953897135
251.62717113373	0.341113215195819	0.211766781406543	0.444665478189226	0.120866804541098	0.0945340146240365	0.179021465679647	-0.20128107856164	-0.313981286341089	-0.0902553661794087
251.727181811293	0.341113215195819	0.211766781406543	0.444665478189226	0.12091268228191	0.0937918944878226	0.179021465679647	-0.200952913235183	-0.311692075903306	-0.0889804953897135
251.827192488856	0.302682745538444	0.10128360805864	0.436468758072248	0.134909062724345	0.0937918944878226	0.226342356068833	-0.149749731964909	-0.278618615730465	0.0700425917918758
251.927203166419	0.302682745538444	0.10128360805864	0.436468758072248	0.171779931560948	0.094777396399183	0.255480449647526	-0.123533760492456	-0.268247638986981	0.0711840827565055
252.027213843982	0.25739322400939	0.0942220048195285	0.431948015746019	0.195440746447304	0.0945340146240365	0.255619943055412	-0.0829739233037274	-0.263675526813684	0.0763654911458962
252.127224521545	0.25739322400939	0.0942220048195285	0.431948015746019	0.196177903087116	0.0945340146240365	0.255619943055412	-0.0821350993726858	-0.245687952879634	0.083564129542939
252.227235199108	0.222176794856385	0.0947795830547631	0.433602301750219	0.198008327010287	0.0945340146240365	0.255619943055412	-0.0417293467899645	-0.249909222008405	0.146720627209256
252.327245876672	0.115528129117406	0.0840145390637797	0.404248788085249	0.198974158388162	0.0945340146240365	0.255619943055412	0.0155334130915857	-0.185564875666124	0.153952340280613
252.427256554235	0.115528129117406	0.0840145390637797	0.404248788085249	0.211841358669111	0.103010882254494	0.341700233943744	0.0393788936480473	-0.185564875666124	0.154783132667311
252.527267231798	0.115528129117406	0.0840145390637797	0.404248788085249	0.211841358669111	0.103010882254494	0.341700233943744	0.0393788936480473	-0.185564875666124	0.154783132667311
252.627277909361	0.111421171735388	0.086531042578318	0.24366413920726	0.222386365219265	0.149107603367021	0.341700233943744	0.0892339776047676	-0.0146506875598191	0.215444715675156
252.727288586924	0.111421171735388	0.086531042578318	0.24366413920726	0.222386365219265	0.149107603367021	0.341700233943744	0.0892339776047676	-0.0146506875598191	0.215444715675156
252.827299264487	0.108486364776613	0.0831745366603583	0.244359774916247	0.222386365219265	0.149107603367021	0.341700233943744	0.101819072911185	-0.0179624022771301	0.252783838971064
252.92730994205	0.108486364776613	0.0831745366603583	0.244359774916247	0.222386365219265	0.149107603367021	0.341700233943744	0.101819072911185	-0.0179624022771301	0.252783838971064
253.027320619614	0.108486364776613	0.0831745366603583	0.244359774916247	0.311970172535534	0.17293859234452	0.469382010733354	0.186264689693773	-0.0146506875598191	0.368539536691747
253.127331297177	0.108486364776613	0.0831745366603583	0.244359774916247	0.373777626884666	0.175741131725901	0.488606221444424	0.231809626359253	-0.0146506875598191	0.387060868942389
253.22734197474	0.106191200263056	0.0783902218985065	0.239835593328044	0.417569224475558	0.175741131725901	0.489242310421963	0.265064591628084	0.0776387193502116	0.383060368097901
253.327352652303	0.103300495989525	0.077564153205979	0.125991059620679	0.417569224475558	0.175741131725901	0.489242310421963	0.280061659825747	0.0843610973644088	0.391297444492797
253.427363329866	0.103300495989525	0.077564153205979	0.125991059620679	0.430415229329144	0.286883443573991	0.489242310421963	0.305876180033376	0.179892643389522	0.393310290717104
253.527374007429	0.103300495989525	0.077564153205979	0.125991059620679	0.430415229329144	0.286883443573991	0.489242310421963	0.305876180033376	0.179892643389522	0.393310290717104
253.627384684993	0.103300495989525	0.077564153205979	0.125991059620679	0.430415229329144	0.286883443573991	0.489242310421963	0.305875261209152	0.179892643389522	0.393310290717104
253.727395362556	0.102717121396904	0.0747284500799725	0.125991059620679	0.430415229329144	0.286883443573991	0.489242310421963	0.306679028511592	0.179892643389522	0.393310290717104
253.827406040119	0.102030707656649	0.0732038693087296	0.126352408931423	0.430415229329144	0.286883443573991	0.489242310421963	0.307463885554611	0.180293703486889	0.393310290717104
253.927416717682	0.100839148473286	0.0709315896816889	0.125991059620679	0.430415229329144	0.286883443573991	0.489242310421963	0.308546558170256	0.179028991550456	0.393310290717104
254.027427395245	0.100029030663402	0.0709315896816889	0.127256471375106	0.430415229329144	0.107917765861182	0.489242310421963	0.289102332408893	-0.000756865232795778	0.398725459518804
254.127438072808	0.0993751720198212	0.0651561908496339	0.121585139463506	0.430415229329144	0.0768645323170766	0.489242310421963	0.264844872847417	-0.0207088600882095	0.395254999279747
254.227448750371	0.0982923947313924	0.0656844922703169	0.121585139463506	0.430415229329144	0.0768645323170766	0.489242310421963	0.26598705645318	-0.0207088600882095	0.395254999279747
254.327459427935	0.0977819365058532	0.0639915106699891	0.11981932251166	0.363990146647829	0.0736377555954524	0.485321008850206	0.201090228439629	-0.0226833145118013	0.397546425830267
254.427470105498	0.0966654949076709	0.0643566798059837	0.118857900112436	0.121676328933021	0.0725001250100519	0.449273929700249	0.0718331007616893	-0.0319696875164958	0.357039080093265
254.527480783061	0.0960755381285857	0.0643566798059837	0.117457748978226	0.116781331661353	0.0772975112388199	0.308057744541582	0.0382023035265363	-0.0318153436421424	0.209402773239249
254.627491460624	0.0949256551125353	0.0656035916515975	0.117457748978226	0.116781331661353	0.0772975112388199	0.308057744541582	0.0394963685879626	-0.0319696875164958	0.209901547284788
254.727502138187	0.0929015057682482	0.0609028780176549	0.116293800239166	0.116153222317192	0.0787893660538214	0.150918182539103	0.0245900072240426	-0.0226833145118013	0.0661142764924236
254.82751281575	0.091409362314841	0.0580120568557629	0.115000338413788	0.116153222317192	0.0787893660538214	0.150918182539103	0.0257483653211215	-0.0209951581575052	0.0712447807410436
254.927523493313	0.0898131302950712	0.0572468724468348	0.11494147769841	0.116153222317192	0.0787893660538214	0.150918182539103	0.0276475321984655	-0.0209951581575052	0.072606469523217
255.027534170877	0.0872801268734675	0.0573461685590834	0.115856312393033	0.116153222317192	0.0787893660538214	0.150918182539103	0.0292316339092026	-0.0209951581575052	0.0745871391171126
255.12754484844	0.0848538844363152	0.0561994136363368	0.115000338413788	0.116153222317192	0.0787893660538214	0.150918182539103	0.0312327745973093	-0.0145905860333863	0.0825869413201201
255.227555526003	0.0837711104318432	0.0556937878925488	0.115000338413788	0.116153222317192	0.0787893660538214	0.150918182539103	0.0320076362982779	-0.0145201311026037	0.081209512422782
255.327566203566	0.0805641540982508	0.0527130935828788	0.111439523694327	0.116680163745413	0.0772975112388199	0.151994140390507	0.0348785920151152	-0.0154189403430877	0.0836321446671039
255.427576881129	0.0784885792267562	0.054028253109981	0.111439523694327	0.117125394054308	0.0772975112388199	0.15406653296673	0.0367374602173755	-0.00867355853343441	0.0906511586579914
255.527587558692	0.075648364951496	0.0518957832398449	0.108033759126027	0.117695075066906	0.0779935834161525	0.156967583641262	0.0404379304492098	-0.00546012411988182	0.0928785734901342
255.627598236256	0.0735917598736564	0.0512213965033303	0.10341063408246	0.118894027461453	0.0854605191602238	0.163700659830566	0.0438210001284619	-0.00544060252544985	0.0906511586579914
255.727608913819	0.0728053416231954	0.0505055789294471	0.102612588559395	0.119975223350679	0.077424331880879	0.163700659830566	0.0469415567844638	-0.00397146439949264	0.100467977534373
255.827619591382	0.0721159909884614	0.0499622749600262	0.101826100041121	0.126345210278407	0.0755787995485485	0.247869120928158	0.064000822533331	-0.0035479405064246	0.168600993333864
255.927630268945	0.0719808662409541	0.0505055789294471	0.101826100041121	0.128523082399369	0.0755787995485485	0.247869120928158	0.0681188953702044	-0.00529226663958557	0.168159359902175
256.027640946508	0.071536642309292	0.0499622749600262	0.100697555708317	0.139641336018048	0.077424331880879	0.257369387549984	0.0846898480891015	-0.000345834917921561	0.190432738610336
256.127651624071	0.071186024660314	0.0499622749600262	0.100430533640192	0.142259156626439	0.077424331880879	0.257369387549984	0.0874001490424283	-0.000345834917921561	0.190432738610336
256.227662301634	0.0707922402326115	0.0490599113271509	0.0986780637167974	0.163435916410126	0.109125348628648	0.275836857354555	0.10786023690864	0.0263493117334932	0.198402543834068
256.327672979198	0.0704486413133116	0.0488458660592015	0.0981459627832481	0.165120390203041	0.110315012354303	0.276135436747488	0.109126703628327	0.0276713986118189	0.198352789166958
256.427683656761	0.0697221637272964	0.0493307639476812	0.0981459627832481	0.168323759903493	0.109499233201806	0.273337767416912	0.110874304452253	0.0286570548458614	0.196805850610693
256.527694334324	0.0692626728024303	0.0490599113271509	0.0975328867731542	0.173051658662033	0.110530368478555	0.273198593723933	0.112822309003337	0.0286570548458614	0.196051933423354
256.627705011887	0.0687762578253014	0.0490599113271509	0.0975328867731542	0.180929606633066	0.115186214617035	0.275435927251135	0.115419118540782	0.0316143996941211	0.198402543834068
256.72771568945	0.0682646500396637	0.0471094825750918	0.0975328867731542	0.194966174219027	0.110315012354303	0.276135436747488	0.121600624171909	0.0286570548458614	0.208641189262966
256.827726367013	0.0679147326307009	0.0458714709415591	0.0968847609188416	0.219697442915534	0.109125348628648	0.356887212655158	0.145604041680817	0.0256096935033808	0.28641049419399
256.927737044576	0.0675094772380984	0.0454982005734412	0.0968847609188416	0.228482245685697	0.109125348628648	0.356887212655158	0.153839647071696	0.0256096935033808	0.285339989186019
257.02774772214	0.0667071300034484	0.0419785771371698	0.0945757052013679	0.231247230074466	0.109125348628648	0.356887212655158	0.158258975089444	0.0256096935033808	0.285339989186019
257.127758399703	0.066245929269883	0.0419277806715078	0.0941832993575971	0.234554351497061	0.109125348628648	0.356887212655158	0.162218037331881	0.0256096935033808	0.285339989186019
257.227769077266	0.0656186629856488	0.0419277806715078	0.0945757052013679	0.240132820841635	0.109125348628648	0.356887212655158	0.16853653109794	0.0256096935033808	0.285339989186019
257.327779754829	0.0648102543625341	0.0419277806715078	0.094919072367461	0.244168972188606	0.109125348628648	0.356887212655158	0.173953251063558	0.0265019488713905	0.285100705169931
257.427790432392	0.0643461167507489	0.0419277806715078	0.0945757052013679	0.247997357123658	0.109499233201806	0.357921429773468	0.180333343422078	0.0265019488713905	0.285100705169931
257.527801109955	0.0641377210370652	0.0385711548947187	0.0914163487232116	0.262696029970108	0.196221456833748	0.379898917609672	0.209266761666796	0.131252687771517	0.305151750240651
257.627811787519	0.0636629988700274	0.0375084198143286	0.0886452756169837	0.26281665766457	0.196221456833748	0.379457899258349	0.210330700815608	0.13374035498874	0.305668328762603
257.727822465082	0.0630838042753241	0.0384876034135929	0.0913436456316706	0.2750030994499	0.180566589621418	1.42743787718898	0.33015208724936	0.124150085950041	1.36204070507266
257.827833142645	0.0624517077949575	0.0356905952794486	0.0923300518854291	0.298718024777333	0.187599340460302	1.51498707979736	0.454454961208568	0.126847611043813	1.45435171833777
257.927843820208	0.0615541026012447	0.0293743748487531	0.0929741501757215	0.298718024777333	0.183949201850811	1.54197124990769	0.567578240475513	0.126847611043813	1.48377735676808
