# Supplementary material for: Global diversity dynamics in the fossil record are regionally heterogeneous
Source: Nat Commun. 2022 May 18;13:2751. doi: 10.1038/s41467-022-30507-0 (PMC9117201; doi:10.1038/s41467-022-30507-0)
Supplement: Supplementary file 4 — Source Data [file 41467_2022_30507_MOESM4_ESM.zip › source_data/Supplementary Figure 18 - diversity.txt]

Supplementary.Figure.18...diversity.time	Supplementary.Figure.18...diversity.median	Supplementary.Figure.18...diversity.0.5_lower	Supplementary.Figure.18...diversity.0.5_upper	Supplementary.Figure.18...diversity.0.75_lower	Supplementary.Figure.18...diversity.0.75_upper	Supplementary.Figure.18...diversity.0.95_lower	Supplementary.Figure.18...diversity.0.95_upper
193.437	178.839137933087	167.345179791606	187.538821311751	161.477710999991	203.008041843187	133.222944140018	217.515789757302
194.495	200.15913885333	181.972748950629	208.828824589649	177.19573823932	224.895443448007	165.373514397637	245.721291391646
195.553	174.65527139095	152.025837463002	187.857231376154	149.53736500278	219.956924742511	113.072957908056	232.434491072753
196.241	113.688328370844	107.731103578382	144.959196921496	75.8656855589264	138.407299333577	61.8294968595933	150.397091923589
196.77	174.150775618079	161.421947747447	185.965200873867	155.355653888507	194.068131397045	142.987604852487	204.445717610733
197.668	194.595800553219	189.70460627533	220.717185190706	167.479252724414	213.411933235419	160.505965522535	223.241398329548
198.726	222.400832571521	212.932957864766	235.524437582149	189.77595678394	238.865060940937	180.65682341241	254.985658605779
199.357	111.46157252782	92.5220025331033	118.451779151343	90.9378883010888	134.017008063065	80.5817034452248	147.621856917824
199.886	240.627701516991	229.236441408197	249.232397873243	224.667145947986	258.313488991439	215.155846712404	269.308695369373
200.836	245.879304396645	233.410840797636	252.376243843021	229.661305967145	261.308098520098	222.879057912452	273.576980245416
201.365	299.546369696362	267.632150926531	321.82690110522	250.289128615664	341.181222630446	234.094858238722	386.519663715729
201.899	307.572708749461	286.100703872237	331.530068886048	262.803291187967	337.645094910728	252.07051273928	368.00075331852
202.956	338.745445899338	306.879059764767	363.651137718232	285.846970572445	381.367170107948	269.829772800801	419.879193988396
204.014	311.389727596845	248.315535142224	327.310254685371	243.337824794281	374.949048239296	225.776703146317	416.161728780626
204.771	237.277538823551	214.271233761647	261.270385404803	191.697296186331	271.901801633871	174.153801039408	309.495175449258
205.3	220.03555812021	193.580544718385	236.537650461167	175.46363363918	252.177978183481	165.530067431932	287.882649287821
206.129	284.870687376935	270.055396167013	308.872799808232	251.103804993331	324.608350918451	211.003685073543	333.377520826834
207.187	273.020890290924	243.393461954407	281.146206052576	231.033249391656	307.671206031445	221.268630993689	386.609385892187
208.245	260.890424688662	215.307898460134	271.865180586974	202.162229345106	312.691503551496	202.074095166136	365.903170687026
209.142	292.291251921108	281.479791214898	324.106160593172	230.336069215706	328.684271741842	203.15789551026	340.707721826514
209.671	234.002172061486	149.105538637696	265.537204247279	139.109888055776	350.990530411099	68.5306788489808	412.606253403449
210.36	355.357004143784	304.905853733294	384.082121092746	286.072636910834	419.929632042617	262.336496252615	484.71518004827
211.418	321.859506739941	232.777141434708	334.560790691207	228.006249584026	390.344119068307	217.297373041939	473.493686287269
212.475	405.784251341471	389.534341598618	455.781502621997	333.464014926866	465.262710552353	281.703089904594	477.333484022926
213.517	368.931919159468	352.239267209911	407.268622031855	305.870919315941	423.313148818386	260.548414910615	434.282329933601
214.046	250.712563553029	212.607947018228	269.769803443979	196.47094625942	293.330904027953	174.114561052453	346.419099189498
214.591	316.108159797375	304.412084906763	343.250574963822	275.143166196133	355.242799632142	229.472292896024	364.542549656138
215.648	266.642775237558	229.935356194062	281.232986428353	221.383930892767	318.173596589563	210.146800166686	354.496574875866
216.706	290.486789559607	269.585909543662	313.333614509624	245.758760708637	320.470388049005	227.521993592821	359.166328145676
217.362	162.496587807315	124.017722954151	173.8616722363	117.603033050792	214.968702564883	103.739318134137	279.030610985067
217.891	218.283272939666	199.337056005508	253.377967727051	173.536531009321	263.550813979893	144.837991721879	278.519564519409
218.821	227.582488608709	176.121740566117	243.76360407403	160.397460174401	276.187160422372	150.19490899632	359.425747751799
219.879	223.344245452667	162.738862848158	266.058093434333	95.0885589603159	275.099236485788	86.1186312317562	364.731603317928
220.937	217.243018006426	191.424008067641	235.245627684307	171.596316827232	262.393877848322	142.818885854002	385.084045590831
221.994	273.925680678182	252.151508432738	355.330864922157	155.65294609646	339.712009933745	117.980772734604	370.287287664106
223.052	250.458416726195	235.350454194861	359.573110167419	141.106445549667	340.730014539309	102.973068062133	368.584384694473
224.11	252.105128668192	228.959817263175	320.118515045262	177.742625116899	342.895945887899	86.4629908211522	344.119518477668
225.167	225.332877893805	202.436805943156	319.172368710708	117.300342155561	280.340683036839	106.430152263684	329.714294108306
226.225	219.436787703717	153.770558539389	227.553064537286	156.863416019127	305.887369095744	142.373736488797	445.21687373219
227.027	187.117520165685	97.6315540187582	198.336064234341	121.175741672144	327.534239933878	94.7648623617326	362.879527325509
227.556	337.864145658184	256.40886695367	373.732643598798	260.22882438263	492.8295060214	188.385291306099	693.514633752727
228.34	496.084967223327	458.660038797466	547.656115931955	397.630186400327	548.535812375484	382.977214873266	643.704207925869
229.398	506.610994286809	440.397737052367	554.853049998633	440.397737052367	640.687677024019	266.664467947202	658.951697721529
230.455	527.657512938603	492.102256297282	579.495483588864	456.623434441096	604.618065709259	366.939131498207	643.736242269144
231.513	477.033344799088	433.072652797039	510.756446456735	411.788159808662	547.366296651539	356.695111318846	583.657803689954
232.571	416.413008382073	360.809807359006	443.950923764969	336.480488278822	492.202781045357	309.364417650831	577.968588769839
233.35	363.170910430191	282.914175352664	429.727453225909	282.448490234954	513.986312264725	190.653569540629	529.539889192303
233.879	689.157361616896	665.662275109975	739.398603467741	633.086348076171	769.903275657939	506.233565914375	766.340395049535
234.686	865.126116984745	840.429890178285	900.460577735083	817.13014217809	911.078202734475	792.225182129833	930.13937623397
235.744	831.44249229592	773.99122987487	880.908004404508	773.992207292764	927.27433198658	622.32927732238	938.500048599113
236.636	764.931502732155	739.039131336683	803.16052033763	673.144816716016	811.175095144229	642.652486078186	854.570796774819
237.165	499.550479640081	466.665223480524	552.618624743772	424.266111893977	577.46262460547	329.90338848939	606.650558114872
237.859	684.980965506654	662.256529392221	744.638615720165	618.919598196693	751.922789907765	581.584508818575	776.801183273873
238.917	709.986980010305	668.791711258592	747.863138894798	647.356967155644	805.634159425988	589.299908382266	820.474622593786
239.463	488.69008221091	405.745983204003	534.492057454574	377.481513252636	599.149248514396	330.974184396323	691.605688184979
239.992	628.496872938294	577.008271410295	639.234072717427	581.805511662335	704.65687805975	566.136380692442	730.012322870899
240.982	585.25675549925	558.412678580195	605.45243550992	542.875964180706	617.120671622263	527.05972285368	674.187832630077
241.51	295.641951801252	230.030632364888	312.943519986794	203.271228987474	357.109215955619	197.147276361556	534.546215484338
242.09	642.876961087393	601.217448154694	663.62280557199	597.138714349373	692.142802444621	578.187012960212	715.690788792236
243.147	663.485290182825	646.441335070783	684.56676074039	634.48565709726	699.573360954057	593.181312769964	711.641547981278
243.958	573.281980468611	559.552289938508	597.01669682219	540.288320825311	611.408466139289	486.259019003358	623.454302184277
244.487	441.016128518183	410.416660498241	473.977522475798	393.792965857713	517.766691817096	294.416022273267	518.641489680831
245.263	599.723504945826	577.432434464881	628.086486310335	561.105329753836	648.823668037146	498.386104237683	664.242207751871
246.246	522.520994810773	476.128732206612	532.808032832637	475.315925075797	563.425735272159	465.21567165086	586.820472904045
246.775	219.19229080494	201.139308694878	234.730276944142	187.509469315399	245.955723070356	169.624909807289	277.251238067211
247.378	354.473137096386	345.467050379279	369.020555799311	334.47112555362	373.359997817092	323.968736990592	386.151423778454
248.003	222.302919223988	206.976313024293	236.29397413516	195.522701973447	245.36778198113	182.512398132141	264.19445578876
248.532	245.046086378676	232.084966940445	252.320662949649	228.023146117583	262.035594349768	221.147033267688	274.19196764208
249.422	250.767714594916	236.337333847036	256.576166150379	234.09506906122	268.717562565922	225.610500593452	281.050352094625
249.951	163.745280979785	143.692437415314	179.342066258282	138.931075498312	196.789493611058	119.002526855315	206.495587708484
250.261	274.366763222647	262.76902874397	286.31975002073	252.728133677358	294.385131142204	239.469701262134	309.269720128655
250.79	147.118181632519	140.608497772927	154.994974292545	135.08631931006	159.390873662715	127.189389979545	166.958846801854
251.491	169.946607977605	162.781024121909	179.074971792803	156.211121242164	186.043963131179	142.226045553868	190.492009971413
252.02	385.55648960987	365.295992417857	412.247284644103	350.075260228328	452.810610418351	294.141484447716	457.856110459802
252.604	577.638475211684	566.28596067635	589.803408117736	556.72500151131	596.376109467307	544.879846369812	612.33625299437
253.133	300.966555173686	288.935245257273	344.656973933463	250.24532632546	342.358359541758	227.391413410725	360.125022848565
253.718	539.169080278383	527.58556240579	553.426557413272	516.039560806705	558.582403250089	504.493562618732	572.10742977623
254.246	350.155932493837	320.91358858536	376.283309294995	303.305268351678	397.764748037753	276.193139806751	437.56892817656
254.782	413.99816507907	403.410089690153	435.227258039345	384.496353741192	440.075499314238	365.7229957082	450.664298662375
255.839	447.155074285065	423.973330516191	461.24347812655	412.554196490528	474.142177195964	404.833260381574	511.29100378014
256.634	361.166119217811	339.537276497623	374.919987944455	331.073849282599	392.08219332675	315.32484508314	415.511448662116
257.163	335.262616671743	314.836883521653	350.863698722432	302.425824066754	362.482500583091	289.070159803096	405.282993812035
257.955	443.133212993241	432.876432552127	456.497980684105	421.6876953032	463.04039818706	406.833705504154	474.815667923138
259.012	427.642653634393	411.005443797836	449.178663097164	386.091378292277	458.14736858545	368.549819621175	485.656673010159
