# Supplementary material for: Global diversity dynamics in the fossil record are regionally heterogeneous
Source: Nat Commun. 2022 May 18;13:2751. doi: 10.1038/s41467-022-30507-0 (PMC9117201; doi:10.1038/s41467-022-30507-0)
Supplement: Supplementary file 4 — Source Data [file 41467_2022_30507_MOESM4_ESM.zip › source_data/Supplementary Figure 18 - histograms.txt]

Supplementary.Figure.18...histograms.mids	Supplementary.Figure.18...histograms.ex	Supplementary.Figure.18...histograms.sp
-194.075892857143	0.002	0.22
-194.459821428571	0.005	0.343
-194.84375	0	0.028
-195.227678571429	0.003	0.025
-195.611607142857	0.009	0.147
-195.995535714286	0.01	0.181
-196.379464285714	0.009	0.118
-196.763392857143	0.029	0.024
-197.147321428571	0.035	0.032
-197.53125	0.087	0.099
-197.915178571429	0.351	0.169
-198.299107142857	0.282	0.194
-198.683035714286	0.135	0.054
-199.066964285714	0.013	0
-199.450892857143	0.02	0.073
-199.834821428571	0.034	0.074
-200.21875	0.01	0.087
-200.602678571429	0.4	0.111
-200.986607142857	0.2	0.049
-201.370535714286	0.4	0.146
-201.754464285714	0.001	0.2
-202.138392857143	0	0.122
-202.522321428571	0.001	0.281
-202.90625	0	0.131
-203.290178571429	0	0.065
-203.674107142857	0	0.124
-204.058035714286	0	0.035
-204.441964285714	0.001	0.037
-204.825892857143	0	0.076
-205.209821428571	0	0.056
-205.59375	0	0.032
-205.977678571429	0	0.025
-206.361607142857	0.001	0.119
-206.745535714286	0.016	0.042
-207.129464285714	0.04	0.034
-207.513392857143	0.079	0.079
-207.897321428571	0.051	0.216
-208.28125	0.011	0.472
-208.665178571429	0.015	0.218
-209.049107142857	0.042	0.037
-209.433035714286	0.142	0.154
-209.816964285714	0	0.32
-210.200892857143	0	0.244
-210.584821428571	0.002	0.086
-210.96875	0.002	0.085
-211.352678571429	0.001	0.061
-211.736607142857	0.005	0.017
-212.120535714286	0.003	0.045
-212.504464285714	0.002	0.073
-212.888392857143	0.001	0.074
-213.272321428571	0	0.06
-213.65625	0.001	0.042
-214.040178571429	0.002	0.117
-214.424107142857	0.005	0.138
-214.808035714286	0	0.04
-215.191964285714	0.001	0.046
-215.575892857143	0.017	0.039
-215.959821428571	0.01	0.017
-216.34375	0.003	0.009
-216.727678571429	0.32	0.018
-217.111607142857	0.314	0.026
-217.495535714286	0.364	0.029
-217.879464285714	0.001	0.081
-218.263392857143	0	0.115
-218.647321428571	0.005	0.097
-219.03125	0.008	0.077
-219.415178571429	0.005	0.115
-219.799107142857	0.004	0.14
-220.183035714286	0.002	0.052
-220.566964285714	0.021	0.13
-220.950892857143	0.064	0.04
-221.334821428571	0.045	0.149
-221.71875	0.065	0.023
-222.102678571429	0.051	0.031
-222.486607142857	0.032	0.041
-222.870535714286	0.032	0.004
-223.254464285714	0.05	0.004
-223.638392857143	0.204	0.006
-224.022321428571	0.099	0.005
-224.40625	0.072	0.002
-224.790178571429	0.027	0.045
-225.174107142857	0.034	0.007
-225.558035714286	0.018	0.002
-225.941964285714	0.016	0.3
-226.325892857143	0.019	0.4
-226.709821428571	0.003	0.3
-227.09375	0.004	0.001
-227.477678571429	0.014	0.278
-227.861607142857	0.016	0.199
-228.245535714286	0.01	0.105
-228.629464285714	0.017	0.073
-229.013392857143	0.011	0.183
-229.397321428571	0.006	0.096
-229.78125	0.012	0.095
-230.165178571429	0.016	0.084
-230.549107142857	0.03	0.042
-230.933035714286	0.068	0.039
-231.316964285714	0.073	0.08
-231.700892857143	0.048	0.463
-232.084821428571	0.063	0.1
-232.46875	0.052	0.4
-232.852678571429	0.163	0.113
-233.236607142857	0.109	0.144
-233.620535714286	0.333	0.265
-234.004464285714	0.273	0.472
-234.388392857143	0.09	0.184
-234.772321428571	0.084	0.105
-235.15625	0.627	0.004
-235.540178571429	0.172	0.02
-235.924107142857	0.113	0.097
-236.308035714286	0.088	0.021
-236.691964285714	0.2	0.078
-237.075892857143	0.2	0.214
-237.459821428571	0.6	0.12
-237.84375	0.07	0.016
-238.227678571429	0.119	0.012
-238.611607142857	0.162	0.06
-238.995535714286	0.088	0.068
-239.379464285714	0.098	0.043
-239.763392857143	0.03	0.059
-240.147321428571	0.025	0.05
-240.53125	0.047	0.062
-240.915178571429	0.048	0.033
-241.299107142857	0.02	0.071
-241.683035714286	0.14	0.021
-242.066964285714	0.25	0.001
-242.450892857143	0.096	0.001
-242.834821428571	0.272	0.01
-243.21875	0.314	0.008
-243.602678571429	0.117	0.007
-243.986607142857	0.055	0.009
-244.370535714286	0.156	0.012
-244.754464285714	0.266	0.615
-245.138392857143	0.212	0.17
-245.522321428571	0.225	0.202
-245.90625	0.001	0.016
-246.290178571429	0.034	0.016
-246.674107142857	0.353	0.008
-247.058035714286	0.155	0.002
-247.441964285714	0.146	0.003
-247.825892857143	0.236	0.001
-248.209821428571	0.129	0.002
-248.59375	0.079	0.002
-248.977678571429	0.203	0.001
-249.361607142857	0.241	0
-249.745535714286	0.078	0.3
-250.129464285714	0.179	0
-250.513392857143	0.365	0.7
-250.897321428571	0.012	0.001
-251.28125	0.093	0.001
-251.665178571429	0.126	0.1
-252.049107142857	0.043	0.5
-252.433035714286	0.17	0.4
-252.816964285714	0.377	0
-253.200892857143	0.071	0.001
-253.584821428571	0.25	0.098
-253.96875	0.382	0.084
-254.352678571429	0.363	0.067
-254.736607142857	0.052	0.284
-255.120535714286	0.098	0.162
-255.504464285714	0.138	0.173
-255.888392857143	0.151	0.051
-256.272321428571	0.175	0.062
-256.65625	0.481	0.025
-257.040178571429	0.241	0.014
-257.424107142857	0.041	0.013
-257.808035714286	0.5	0.031
