# Supplementary material for: Global diversity dynamics in the fossil record are regionally heterogeneous
Source: Nat Commun. 2022 May 18;13:2751. doi: 10.1038/s41467-022-30507-0 (PMC9117201; doi:10.1038/s41467-022-30507-0)
Supplement: Supplementary file 4 — Source Data [file 41467_2022_30507_MOESM4_ESM.zip › source_data/Supplementary Figure 18 - rates.txt]

Supplementary.Figure.18...rates.time	Supplementary.Figure.18...rates.exr	Supplementary.Figure.18...rates.exr_mn	Supplementary.Figure.18...rates.exr_mx	Supplementary.Figure.18...rates.spr	Supplementary.Figure.18...rates.spr_mn	Supplementary.Figure.18...rates.spr_mx	Supplementary.Figure.18...rates.dvr	Supplementary.Figure.18...rates.dvr_mn	Supplementary.Figure.18...rates.dvr_mx
194.009470222883	0.34960408119239	0.163911022403846	0.621552528495501	0.0830591292536646	0.0597165302315518	0.106555162275002	-0.300727204996129	-0.537644813733952	-0.0751305561509432
194.10950166419	0.285912759132545	0.1665436809206	0.614901440214985	0.0830591292536646	0.0597165302315518	0.106555162275002	-0.267147184146743	-0.530370693162483	-0.0774050925612368
194.209533105498	0.26516610041406	0.166685627581013	0.614901440214985	0.0830678686007561	0.0597165302315518	0.106555162275002	-0.240941070369508	-0.527144592172131	-0.0751305561509432
194.309564546805	0.264514842032563	0.166685627581013	0.614901440214985	0.0830870040620002	0.0597165302315518	0.106555162275002	-0.238236828575525	-0.530370693162483	-0.0751305561509432
194.409595988113	0.229290232224432	0.126476852058336	0.591052121794695	0.0830870040620002	0.0597165302315518	0.106555162275002	-0.185399001498518	-0.504004654037657	-0.0465562879204743
194.509627429421	0.215791908874182	0.126476852058336	0.569588926867394	0.0830870040620002	0.0597165302315518	0.106465891947247	-0.168474370417273	-0.47787837560289	-0.0359493668569349
194.609658870728	0.209393827537263	0.127628963763266	0.295057191351733	0.0831061844019309	0.0597165302315518	0.106555162275002	-0.133788402288809	-0.216869716868482	-0.0465562879204743
194.709690312036	0.208967117253326	0.128591599549941	0.295057191351733	0.0831171956541209	0.0597165302315518	0.106555162275002	-0.133094489065545	-0.215341155034641	-0.0466112683330409
194.809721753343	0.208674374167075	0.130390289264156	0.296440929698742	0.0831171956541209	0.0597165302315518	0.106555162275002	-0.132444029261507	-0.214291275432567	-0.0465562879204743
194.909753194651	0.208045593753316	0.126476852058336	0.289432652919953	0.0831171956541209	0.0597165302315518	0.106555162275002	-0.13125882840449	-0.212575469820185	-0.0465562879204743
195.009784635958	0.207229499244659	0.126476852058336	0.288046107818722	0.0831171956541209	0.0597165302315518	0.106555162275002	-0.13001767856662	-0.21057152805805	-0.0465562879204743
195.109816077266	0.206709979884895	0.126476852058336	0.287140942727575	0.0831171956541209	0.0597165302315518	0.106555162275002	-0.129624606542933	-0.210172091836472	-0.0466112683330409
195.209847518574	0.206273452073949	0.127628963763266	0.288046107818722	0.0831147575668027	0.0597165302315518	0.106555162275002	-0.128939513076409	-0.210172091836472	-0.0488412372311769
195.309878959881	0.20533947169675	0.127892127756156	0.285401567230607	0.0831147575668027	0.0597165302315518	0.106465891947247	-0.128146323971574	-0.210172091836472	-0.0513829691007588
195.409910401189	0.205006401407666	0.126476852058336	0.282224587219748	0.0831171956541209	0.0597165302315518	0.106465891947247	-0.127537337726112	-0.21065488069043	-0.0537090139046265
195.509941842496	0.204701347545471	0.127628963763266	0.282594089648752	0.0831338912607775	0.0597165302315518	0.106555162275002	-0.127027230635382	-0.206315629154873	-0.0503082636340078
195.609973283804	0.204461445084528	0.127892127756156	0.282594089648752	0.0832104500350516	0.060377470876289	0.10779649055625	-0.126355624469528	-0.205926138178855	-0.0503082636340078
195.710004725111	0.202507898875859	0.126476852058336	0.289432652919953	0.0832592569674486	0.0603406213138177	0.10779649055625	-0.1228095502203	-0.21065488069043	-0.04553562024741
195.810036166419	0.196285311551429	0.0952341278845674	0.287238179199325	0.0832592569674486	0.0602541932817429	0.10779649055625	-0.109811643816264	-0.214100744692137	-0.0134256211724057
195.910067607727	0.192861309145589	0.0777395635306908	0.281246566043241	0.0832995380852087	0.0597429246648365	0.10779649055625	-0.101691177783523	-0.197410712826392	0.0119566586320778
196.010099049034	0.188869530472348	0.0733886907671347	0.281246566043241	0.0832995380852087	0.0597165302315518	0.10779649055625	-0.095789751805917	-0.196915316352349	0.0171504475417576
196.110130490342	0.184602031305708	0.0693321259596914	0.274713933227095	0.0833541083038588	0.0597165302315518	0.109237866036114	-0.088696342402283	-0.196571405060817	0.0171602514897687
196.210161931649	0.180387069681943	0.0693321259596914	0.271252479002143	0.0833656170299076	0.0597165302315518	0.109880825772261	-0.0841297141505283	-0.197410712826392	0.0133368442869295
196.310193372957	0.171113833659217	0.052303282085689	0.239886233498062	0.0833832141849796	0.0597165302315518	0.110180543279516	-0.0763589133666011	-0.166169245996375	0.028327170807092
196.410224814264	0.158302508723157	0.0591323492496808	0.22346930029484	0.0834241403045683	0.0597165302315518	0.111669602719156	-0.0714321795608476	-0.149562340662271	0.028327170807092
196.510256255572	0.150402859039114	0.069213844858972	0.220077783801133	0.0834114768965124	0.0597165302315518	0.111797426613711	-0.068159883849261	-0.134580383897406	0.0287433053661718
196.61028769688	0.14561219512776	0.0733603372239634	0.219322267813489	0.0834320787378782	0.0597165302315518	0.112858871391066	-0.064947915310283	-0.134213905911558	0.0209799731407299
196.710319138187	0.143961710120189	0.0733603372239634	0.216479900096952	0.0834951272280216	0.0597165302315518	0.114435056219993	-0.0634640636928615	-0.132472476612427	0.0217215165275205
196.810350579495	0.143961710120189	0.0733603372239634	0.216479900096952	0.0839342837451142	0.0569891904073359	0.115906569032551	-0.0624537777238149	-0.128917562901231	0.028327170807092
196.910382020802	0.1441286348023	0.0733603372239634	0.216479900096952	0.0842250583400107	0.0569891904073359	0.119571364039774	-0.0619592799622984	-0.128917562901231	0.0287433053661718
197.01041346211	0.147915679319521	0.0733603372239634	0.218768566167277	0.0843919472526802	0.0569891904073359	0.124347117666279	-0.0642093485487466	-0.136562380470777	0.025568253036025
197.110444903418	0.150613636935927	0.0764017687791925	0.221440138260671	0.0844920373654191	0.0569891904073359	0.132597702056197	-0.065339976805258	-0.137585966549818	0.0257660208649893
197.210476344725	0.15077463925256	0.0758487893114123	0.22184008946501	0.0848828473261526	0.0569891904073359	0.156582589950003	-0.0643075306299399	-0.13796493230022	0.0281055867104036
197.310507786033	0.155489346334802	0.0735886654166807	0.221440138260671	0.085017141469106	0.0571105791824728	0.160435004636923	-0.0654887238117633	-0.141187406555025	0.027817202161534
197.41053922734	0.160603206443156	0.0819349770430184	0.229613243001392	0.0852561175209076	0.0569891904073359	0.163097837169482	-0.0657848347025344	-0.147185360779826	0.0238773953853851
197.510570668648	0.165244499261697	0.086558596629335	0.231074323023632	0.0856027975506939	0.0569891904073359	0.167937900089692	-0.0663647410625931	-0.146417379165183	0.0269289635504771
197.610602109955	0.17346565681219	0.0928462199971161	0.229984651000572	0.0862217236008712	0.0597165302315518	0.17322845596027	-0.0681038168592815	-0.150625811425095	0.026909978517341
197.710633551263	0.178300775529906	0.0909864221964454	0.235222261459902	0.0868202052719373	0.0602541932817429	0.177741088636947	-0.0697881232296165	-0.153508289288327	0.046759237125618
197.810664992571	0.182194144625675	0.0915764067756596	0.239886233498062	0.0874889458171297	0.0597165302315518	0.181899540479256	-0.0699777209927066	-0.154334514745564	0.0686683968532817
197.910696433878	0.185753015682268	0.086558596629335	0.239076080407933	0.0895044910818037	0.0597165302315518	0.189622821832809	-0.067115709226516	-0.16576826496082	0.0722229310391956
198.010727875186	0.190448480344706	0.086558596629335	0.246748990036268	0.0919515762766251	0.0621827920867356	0.197883641567556	-0.0661382600498741	-0.171197480990437	0.0780317973373099
198.110759316493	0.19483108304054	0.0985536974276284	0.262191220679521	0.104732300758283	0.0597165302315518	0.198808119973934	-0.0573795140056879	-0.182465923970107	0.0749326755350574
198.210790757801	0.198002059509302	0.0985536974276284	0.263800877491319	0.158005221053055	0.0597165302315518	0.202137550756408	-0.0529487765285616	-0.187471269262617	0.0722229310391956
198.310822199108	0.200608883671135	0.0997291031135493	0.26604129435889	0.161794204809341	0.0597165302315518	0.202411456151535	-0.0542932180694634	-0.190597835638128	0.0713900166473239
198.410853640416	0.202668539353354	0.101482977475147	0.26604129435889	0.166964550143149	0.0600711152555495	0.203654393882628	-0.0533830192359953	-0.2000789303867	0.0619208370237918
198.510885081724	0.206211716389575	0.126476852058336	0.278592053667982	0.175722930230991	0.0648551658068428	0.209443275478077	-0.0456264356391393	-0.180981104800951	0.0470054379357641
198.610916523031	0.210841477443479	0.1665436809206	0.270023999438718	0.180937348574318	0.0988340250750326	0.221096318856937	-0.0372534200175675	-0.109063415121143	0.0295420543181521
198.710947964339	0.211019149580807	0.169246203355422	0.268849287691815	0.181391852487237	0.102818305404718	0.221809888803065	-0.0372042514183912	-0.100476328519935	0.0270831288602398
198.810979405646	0.211019149580807	0.169246203355422	0.268849287691815	0.181402572535933	0.103493123053102	0.221809888803065	-0.0369015840061884	-0.0999970727089271	0.0270831288602398
198.911010846954	0.211019149580807	0.169246203355422	0.268849287691815	0.181473080788781	0.102600727103816	0.220068011090338	-0.0365781120587026	-0.0974464261896403	0.0295420543181521
199.011042288262	0.211019149580807	0.169246203355422	0.268849287691815	0.181524125636282	0.103493123053102	0.219992544913918	-0.0361879742078854	-0.094515821940212	0.0311173292636991
199.111073729569	0.211019149580807	0.169246203355422	0.268849287691815	0.181595423670821	0.112765557879675	0.228474524587103	-0.0360205352753301	-0.0980598624576087	0.0270831288602398
199.211105170877	0.211019149580807	0.169246203355422	0.268849287691815	0.181709859304543	0.111669602719156	0.224714821824047	-0.0357427798525881	-0.0969627751004287	0.0270831288602398
199.311136612184	0.211019149580807	0.169246203355422	0.268849287691815	0.181709859304543	0.111669602719156	0.223976720512507	-0.0356898209125041	-0.0980598624576087	0.0255090945540642
199.411168053492	0.211019149580807	0.169246203355422	0.268849287691815	0.181860082130784	0.113864674464629	0.223295124666196	-0.0352430512514289	-0.0952600711175231	0.0270831288602398
199.511199494799	0.211019149580807	0.169246203355422	0.268849287691815	0.181876060470005	0.120626056358118	0.228474524587103	-0.0350772417695946	-0.0941918198864874	0.0270831288602398
199.611230936107	0.211019149580807	0.169246203355422	0.268849287691815	0.181895354177784	0.132597702056197	0.233653538564893	-0.0347106556616798	-0.094515821940212	0.0255090945540642
199.711262377415	0.216571682477164	0.16199273749798	0.36105587894371	0.182162456195705	0.134207010129123	0.228474524587103	-0.0479781485214828	-0.188749247252517	0.0262364756593474
199.811293818722	0.217181652115197	0.169255551534369	0.377935106153154	0.182832716722247	0.142686913094081	0.227817761056211	-0.0488223455150505	-0.188749247252517	0.0311173292636991
199.91132526003	0.221426940901583	0.1710370960294	0.396595001578426	0.183326090479077	0.14545922626285	0.227817761056211	-0.0577031023395098	-0.221667264271338	0.0270831288602398
200.011356701337	0.221856101888788	0.17225819439963	0.400934155409084	0.183646934708834	0.144150427895011	0.224714821824047	-0.0593269460294559	-0.221667264271338	0.0263324735405719
200.111388142645	0.222032698787441	0.1710370960294	0.400934155409084	0.183979878855708	0.14545922626285	0.223976720512507	-0.0593896670781111	-0.221667264271338	0.0263324735405719
200.211419583952	0.228396092786351	0.180362183596626	0.409552824624826	0.18440058826458	0.147255046656051	0.223295124666196	-0.0704864785788032	-0.23037417480862	0.0138113701241747
200.31145102526	0.229743446479318	0.183734925460101	0.410958154205292	0.184405020342755	0.147255046656051	0.222870832976292	-0.0744907550400864	-0.229757550349627	0.0138113701241747
200.411482466568	0.229743446479318	0.183734925460101	0.410958154205292	0.184405020342755	0.147255046656051	0.222870832976292	-0.0744907550400864	-0.229757550349627	0.0138113701241747
200.511513907875	0.229841947129644	0.183734925460101	0.410958154205292	0.184405020342755	0.147255046656051	0.222870832976292	-0.074547747066042	-0.229757550349627	0.0138113701241747
200.611545349183	0.229841947129644	0.183734925460101	0.410958154205292	0.184405020342755	0.147255046656051	0.222870832976292	-0.074547747066042	-0.229757550349627	0.0138113701241747
200.71157679049	0.220690039124535	0.130265711714197	0.410958154205292	0.181381892443064	0.0256380163815601	0.220068011090338	-0.0758472257816736	-0.233288698407286	0.0566749252152904
200.811608231798	0.220569425030604	0.130265711714197	0.410958154205292	0.166255795742498	0.025967354287669	0.219992544913918	-0.119283104505983	-0.235413519795329	-0.00131672208716041
200.911639673105	0.219671710951982	0.131288960342334	0.409552824624826	0.0846485924607415	0.0210063970115961	0.207591966006565	-0.136042933368308	-0.233654689685832	-0.00402201438780833
201.011671114413	0.219624649619254	0.131288960342334	0.409552824624826	0.0846485924607415	0.0210063970115961	0.207591966006565	-0.135820612505786	-0.243128055295993	-0.013215308651912
201.111702555721	0.218505785588852	0.129518436875451	0.406709690428631	0.0846485924607415	0.0210063970115961	0.207591966006565	-0.131670392998412	-0.248894966264421	-0.00402201438780833
201.211733997028	0.217181652115197	0.127621957470874	0.400823221996632	0.0380287499916943	0.0212795459313732	0.200594621853234	-0.142242803520681	-0.36179183191332	0.0184431873569965
201.311765438336	0.215805587904733	0.12822867462688	0.39335889283151	0.0370886924223573	0.0212795459313732	0.197817614929834	-0.15102106616448	-0.356270125530918	0.033243712479747
201.411796879643	0.207729502768446	0.0777119997229877	0.264164134661671	0.0367190097486305	0.0192456948076569	0.192928366421463	-0.136031964213839	-0.234104261956098	0.0153356838561789
201.511828320951	0.206273452073949	0.0762273062831529	0.253816987793723	0.0367190097486305	0.0192456948076569	0.192928366421463	-0.132165768212284	-0.234104261956098	0.0207200817283662
201.611859762259	0.205186913674855	0.0772125143369417	0.252473798681144	0.0360084015137309	0.0237919440957588	0.0411557461946514	-0.158984156356574	-0.22103547448487	-0.0407167324821514
201.711891203566	0.205186913674855	0.0772125143369417	0.252473798681144	0.0360084015137309	0.0237919440957588	0.0411557461946514	-0.158984156356574	-0.22103547448487	-0.0407167324821514
201.811922644874	0.205186913674855	0.0772125143369417	0.252473798681144	0.0360084015137309	0.0237919440957588	0.0411557461946514	-0.158984156356574	-0.22103547448487	-0.0407167324821514
201.911954086181	0.188748512307922	0.0566283674756054	0.246512373371396	0.0360084015137309	0.0237115298067208	0.040932173090749	-0.126796045360554	-0.210791007483894	-0.0223816614157197
202.011985527489	0.188748512307922	0.0566283674756054	0.246512373371396	0.0360084015137309	0.0237115298067208	0.040932173090749	-0.126796045360554	-0.210791007483894	-0.0223816614157197
202.112016968796	0.188579633800596	0.0566283674756054	0.246512373371396	0.0360084015137309	0.0237115298067208	0.040932173090749	-0.126507277801153	-0.210791007483894	-0.0223816614157197
202.212048410104	0.188423979295902	0.0566283674756054	0.246512373371396	0.0360084015137309	0.0237115298067208	0.040932173090749	-0.126458212658177	-0.210791007483894	-0.0223816614157197
202.312079851412	0.1505945560911	0.0569809955109879	0.246110107819911	0.0360084015137309	0.0237115298067208	0.040932173090749	-0.113576656633102	-0.209260960644486	-0.0223816614157197
202.412111292719	0.147344430229945	0.0569809955109879	0.246110107819911	0.0360084015137309	0.0237115298067208	0.040932173090749	-0.112304120092232	-0.209260960644486	-0.0223816614157197
202.512142734027	0.0972184072402492	0.0461545093275954	0.216837939135919	0.0360084015137309	0.0237115298067208	0.040932173090749	-0.0909599173698112	-0.188276674768147	-0.0109673664865238
202.612174175334	0.08996543666095	0.0455424776319226	0.212390078221291	0.0360084015137309	0.0237115298067208	0.040932173090749	-0.0770665766559388	-0.180106613359012	-0.00694916071176315
202.712205616642	0.088633775621263	0.0394921769630584	0.211044166795783	0.0359905448937205	0.0237115298067208	0.040932173090749	-0.0739448569640904	-0.180106613359012	-0.00313519272370436
202.812237057949	0.0881177085583004	0.0394921769630584	0.211044166795783	0.0359905448937205	0.0237115298067208	0.040932173090749	-0.0732244813054175	-0.180106613359012	-0.00313519272370436
202.912268499257	0.0879110642259618	0.0394921769630584	0.211246201986415	0.0359905448937205	0.0237115298067208	0.040932173090749	-0.0728823539057089	-0.180106613359012	-0.00254149027682486
203.012299940565	0.0849019920597994	0.0422271020162823	0.208928300182658	0.0359905448937205	0.0237115298067208	0.040932173090749	-0.0655109262231766	-0.172865457188366	-0.00322859189092026
203.112331381872	0.0813382069953528	0.0394921769630584	0.206964760865724	0.0359905448937205	0.0237115298067208	0.040932173090749	-0.0596055335512612	-0.173324141508067	-0.0023506012737721
203.21236282318	0.0795019005430476	0.0389163056814038	0.206964760865724	0.0359905448937205	0.0237115298067208	0.040932173090749	-0.0578630043419754	-0.172865457188366	-0.00106511790039369
203.312394264487	0.0792862221322896	0.0388226953399159	0.206964760865724	0.0359905448937205	0.0237115298067208	0.040932173090749	-0.0576457858897685	-0.17278443706959	-0.000833682578329657
203.412425705795	0.0745309947368968	0.0388226953399159	0.200069662642304	0.0359905448937205	0.0237115298067208	0.040932173090749	-0.0484935700242732	-0.164322827531365	-0.0023506012737721
203.512457147103	0.0741479251154841	0.039374545107068	0.201333391362908	0.0359905448937205	0.0237115298067208	0.040932173090749	-0.0482453866390899	-0.16413634075307	-0.0014942351028299
203.61248858841	0.0678205655734424	0.039374545107068	0.100933100323187	0.0359905448937205	0.0237115298067208	0.040932173090749	-0.0347213880108477	-0.0660833853685901	-0.00275978120161282
203.712520029718	0.0675733602357735	0.0388226953399159	0.101138176797446	0.0359905448937205	0.0237115298067208	0.040932173090749	-0.0344836524343108	-0.0660833853685901	-0.0023506012737721
203.812551471025	0.0672201461914203	0.039374545107068	0.1028790832529	0.0359905448937205	0.0237115298067208	0.040932173090749	-0.033882488033315	-0.0660833853685901	-0.000898716121190378
203.912582912333	0.0668633365437044	0.0374305415565941	0.1028790832529	0.0359905448937205	0.0237115298067208	0.040932173090749	-0.0334593082210025	-0.0677046293956078	-0.00133646407717528
204.01261435364	0.0663020477319493	0.0359764338088392	0.1028790832529	0.0359905448937205	0.0237115298067208	0.040932173090749	-0.0328937675024782	-0.064899147136929	0.00263088385779484
204.112645794948	0.0658001475414441	0.0340494532321592	0.102205446335253	0.0359905448937205	0.0237115298067208	0.040932173090749	-0.0323610181417254	-0.0660833853685901	0.00244776623540383
204.212677236256	0.0656754751427903	0.0340494532321592	0.1026564834548	0.0359905448937205	0.0237115298067208	0.040932173090749	-0.0321315792670771	-0.0666016538164229	0.00263088385779484
204.312708677563	0.0651503172509491	0.0326080002107652	0.1028790832529	0.0359905448937205	0.0237115298067208	0.040932173090749	-0.0315085400421839	-0.0674371029236983	0.00306490103189073
204.412740118871	0.0649196467114873	0.0320777333685374	0.1026564834548	0.0359905448937205	0.0237115298067208	0.040932173090749	-0.0311756976062742	-0.0676715025982814	0.00306490103189073
204.512771560178	0.0645273052306173	0.0298079689862331	0.101138176797446	0.0359905448937205	0.0237115298067208	0.040932173090749	-0.0306072645170421	-0.0625256351954457	0.00948088204482328
204.612803001486	0.0641724988928462	0.028882856828708	0.100933100323187	0.0360084015137309	0.0237115298067208	0.040932173090749	-0.0300439954032183	-0.0625256351954457	0.00948088204482328
204.712834442793	0.0634330624321053	0.0276626887555524	0.0992348460339963	0.0360084015137309	0.0237115298067208	0.040932173090749	-0.0293943054284642	-0.0616064532268099	0.0100012573314754
204.812865884101	0.0616372316901793	0.0276626887555524	0.099123643480787	0.0360084015137309	0.0237115298067208	0.040932173090749	-0.0282415906924666	-0.0625256351954457	0.00880427695965185
204.912897325409	0.0605766428833782	0.0276626887555524	0.0986365995273606	0.0360084015137309	0.0237115298067208	0.040932173090749	-0.0273824753635653	-0.0597112151162847	0.0110456784593355
205.012928766716	0.060060397471137	0.0276626887555524	0.0984434266746804	0.0360084015137309	0.0237115298067208	0.040932173090749	-0.0267669235146124	-0.0603408797325506	0.0101138918703561
205.112960208024	0.0578312330517881	0.0246414884512898	0.0944861314366487	0.0360084015137309	0.0237115298067208	0.040932173090749	-0.0254938979971196	-0.0586949507681558	0.0110456784593355
205.212991649331	0.0565878786590635	0.0250290685066035	0.0944861314366487	0.0360084015137309	0.0237115298067208	0.040932173090749	-0.0247953967893023	-0.0585323775501672	0.0109535861318283
205.313023090639	0.0557306334365435	0.0249406668627286	0.0941777702263299	0.0360084015137309	0.0237115298067208	0.040932173090749	-0.0242426416573021	-0.0580478731673948	0.0110456784593355
205.413054531946	0.0554909903426581	0.0249406668627286	0.0936123155801153	0.0360084015137309	0.0237115298067208	0.040932173090749	-0.0239251905613101	-0.0578617470521633	0.0110456784593355
205.513085973254	0.0546410922468968	0.0254978926522856	0.0938628155769874	0.0360084015137309	0.0237115298067208	0.040932173090749	-0.0233103768232943	-0.0572488363685818	0.0110456784593355
205.613117414562	0.0539358512144902	0.0260047807136765	0.0936123155801153	0.0360084015137309	0.0237115298067208	0.040932173090749	-0.0226601479863862	-0.0572488363685818	0.0101138918703561
205.713148855869	0.053610108951733	0.0260531048931633	0.0936123155801153	0.0360084015137309	0.0237115298067208	0.040932173090749	-0.0222803068930754	-0.0570705067868005	0.0101138918703561
205.813180297177	0.0534339110217493	0.0260531048931633	0.0936123155801153	0.0360084015137309	0.0237115298067208	0.040932173090749	-0.0221961705321997	-0.0570705067868005	0.0101138918703561
205.913211738484	0.0532480819368117	0.0261774429213279	0.0936123155801153	0.0360084015137309	0.0237115298067208	0.040932173090749	-0.0219441992088245	-0.0570705067868005	0.0100012573314754
206.013243179792	0.0528812696089388	0.0261774429213279	0.0936123155801153	0.0360084015137309	0.0237115298067208	0.040932173090749	-0.0217046675404967	-0.0570705067868005	0.0100012573314754
206.1132746211	0.0527167640406372	0.0272514728063197	0.0944861314366487	0.0360084015137309	0.0237115298067208	0.040932173090749	-0.0214437998242177	-0.056422555819925	0.010292368424028
206.213306062407	0.0525090277695042	0.0272514728063197	0.0944861314366487	0.0360084015137309	0.0237115298067208	0.040932173090749	-0.0211460570466159	-0.056422555819925	0.010292368424028
206.313337503715	0.0484496150943127	0.0149553900460191	0.0752699055749407	0.0360084015137309	0.0237115298067208	0.040932173090749	-0.0136766506453298	-0.0441813945289455	0.0223734587794334
206.413368945022	0.0481302045390578	0.014689871859083	0.0742272097842161	0.0360237190418004	0.0237919440957588	0.0411557461946514	-0.0133438378823171	-0.0458359346057826	0.0201032064292318
206.51340038633	0.0480973939184561	0.0150420843286059	0.0742272097842161	0.0360237190418004	0.0237919440957588	0.0411557461946514	-0.0132160364416606	-0.0435687539651115	0.0223249081425754
206.613431827637	0.0480231954042436	0.0148977900250174	0.0735788287175931	0.0360237190418004	0.0237919440957588	0.0411557461946514	-0.0130325205550133	-0.0434830011123384	0.0222417666368247
206.713463268945	0.0478450802011898	0.0148977900250174	0.0734612250091977	0.0360408850249268	0.0237115298067208	0.0412908409845082	-0.0124710131660865	-0.0433842111777028	0.0223249081425754
206.813494710253	0.047572686395696	0.0148977900250174	0.0734612250091977	0.0360483847975648	0.0240509069177747	0.0417880235386313	-0.0119291232858545	-0.0435687539651115	0.0222417666368247
206.91352615156	0.0474124690641694	0.0148977900250174	0.0734612250091977	0.0360704390926906	0.0237115298067208	0.0415955359553003	-0.0114087589344813	-0.0435687539651115	0.0223249081425754
207.013557592868	0.0468755471261505	0.0148977900250174	0.0734612250091977	0.0361417987077921	0.0237115298067208	0.0420181790958049	-0.0102715107630786	-0.0435687539651115	0.0223734587794334
207.113589034175	0.0467295475852443	0.0148977900250174	0.0732805855092465	0.0361686815293824	0.0233945405696628	0.0421407536370062	-0.00985530164354098	-0.0434830011123384	0.0223734587794334
207.213620475483	0.0463304908386691	0.0148977900250174	0.0736843092664621	0.0363108005977348	0.0181498694849198	0.0430227254558976	-0.00817091080179635	-0.0412501256147576	0.0230521197922604
207.31365191679	0.0461527319893395	0.0148977900250174	0.0735788287175931	0.0363368394728845	0.0222790469688316	0.0661294625723064	-0.00729330974027462	-0.0410354019234938	0.0223734587794334
207.413683358098	0.0456502598784076	0.0148253446367936	0.0735788287175931	0.0363444661321596	0.0220547139376075	0.0662985880316027	-0.00668817792041734	-0.0360508086547632	0.0264715467715733
207.513714799406	0.0455738336329771	0.0148253446367936	0.0736843092664621	0.0363444661321596	0.0220547139376075	0.0662985880316027	-0.0065367619790018	-0.0360508086547632	0.0264051839948207
207.613746240713	0.0455738336329771	0.0148253446367936	0.0736843092664621	0.0364697195177046	0.0259074887809984	0.0747950665958799	-0.00546718591441602	-0.0360508086547632	0.0230521197922604
207.713777682021	0.0463982903725026	0.00940015069573673	0.0887330883417905	0.0368028653320703	0.0247163179281558	0.0837705149104811	-0.00656095320961296	-0.0522085230915604	0.0616975409772698
207.813809123328	0.0472357836544321	0.0105902091055633	0.131956800987536	0.0368080134407087	0.0259074887809984	0.0862515823835079	-0.0100345212736033	-0.10152894613938	0.0442643626012764
207.913840564636	0.0475084002110002	0.0120145974306907	0.144063612372734	0.0370669702956904	0.0308278009273964	0.100048888992263	-0.0147040459875114	-0.106919323750053	0.0549686492248212
208.013872005944	0.0479680672437737	0.0120145974306907	0.145207372185941	0.0371178040821052	0.0308278009273964	0.0989987559683026	-0.0162861580974867	-0.111998403670745	0.0528221748423939
208.113903447251	0.0488668723058097	0.0141745551026351	0.148738922661206	0.0371666614617927	0.0308278009273964	0.0986924619047159	-0.0203739881798547	-0.112345173880616	0.0532761546397468
208.213934888559	0.0528296230448614	0.0141745551026351	0.148513795665933	0.0372106312326738	0.0299116323781035	0.0967008955001841	-0.0263522909593033	-0.112819880562071	0.0549686492248212
208.313966329866	0.0990676429952296	0.015281655374264	0.149769354186013	0.0372539412114729	0.0308278009273964	0.0967008955001841	-0.0447332723066143	-0.111998403670745	0.0218032392198097
208.413997771174	0.0995856969297127	0.0150499271744905	0.149769354186013	0.0372717662460408	0.0308278009273964	0.0967008955001841	-0.0446852556163482	-0.111858045917076	0.0218032392198097
208.514029212481	0.114237455043644	0.0372036227764517	0.152022141339491	0.0372717662460408	0.0308278009273964	0.0967008955001841	-0.0584292322824474	-0.1126746162295	0.000980517687753722
208.614060653789	0.12675205692294	0.06901360866935	0.198270261086104	0.0372717662460408	0.0308278009273964	0.0967008955001841	-0.082380211292142	-0.165085532320246	-0.0153328238413311
208.714092095097	0.12675205692294	0.06901360866935	0.198270261086104	0.0372539412114729	0.0308130996412823	0.0967008955001841	-0.0826241864254908	-0.165085532320246	-0.0153328238413311
208.814123536404	0.126978726637407	0.0698753887301768	0.198270261086104	0.0371429404814613	0.0308130996412823	0.0967008955001841	-0.0833038219832318	-0.165085532320246	-0.0153328238413311
208.914154977712	0.126909208235743	0.0698753887301768	0.198270261086104	0.0371429404814613	0.0308130996412823	0.0967008955001841	-0.0831346764086373	-0.165085532320246	-0.0153328238413311
209.014186419019	0.1267108647753	0.0682988719993654	0.196364188163667	0.037093191365494	0.0308130996412823	0.0967008955001841	-0.0830853681540738	-0.168925215967867	-0.0184109059185679
209.114217860327	0.126662536204162	0.0682988719993654	0.196364188163667	0.0369937867861708	0.0299116323781035	0.0967008955001841	-0.0838917454342988	-0.168925215967867	-0.0184109059185679
209.214249301634	0.126616128288436	0.0682988719993654	0.196364188163667	0.0369146005222953	0.0299116323781035	0.096543333226067	-0.0846722440374708	-0.171649205481387	-0.0223931420432192
209.314280742942	0.126117347823303	0.0682988719993654	0.196364188163667	0.0368426439723024	0.0299116323781035	0.0967008955001841	-0.0844611217704398	-0.171197324712464	-0.0223931420432192
209.41431218425	0.125768984502352	0.0682988719993654	0.196364188163667	0.036624314612474	0.0289140862444992	0.0907929817361095	-0.0865302608576371	-0.171649205481387	-0.0301446787618122
209.514343625557	0.125189842480953	0.068634040320908	0.196186029553595	0.0364468568502799	0.0257752078277097	0.0432635825095937	-0.0880827468122399	-0.169185256315989	-0.030546571335272
209.614375066865	0.124484918268029	0.068634040320908	0.196364188163667	0.0362758347130515	0.0298918494839198	0.0408188173921938	-0.0898272567587467	-0.161934376826898	-0.0319088028127912
209.714406508172	0.115963195176444	0.0505483272507153	0.152513028004049	0.0362758347130515	0.0298918494839198	0.0408188173921938	-0.0732622173677383	-0.114578230374294	-0.00994018091584366
209.81443794948	0.114233372361853	0.0459890104250861	0.149003636786041	0.0362758347130515	0.0298918494839198	0.0408188173921938	-0.0715015414348137	-0.116228834410609	-0.0105239760058659
209.914469390788	0.10319829032838	0.0429185926952883	0.149812572912469	0.0362758347130515	0.0298918494839198	0.0408188173921938	-0.0616335084351568	-0.112406352679656	-0.00535114179574769
210.014500832095	0.0803822429887673	0.0390206719239723	0.143843551863371	0.0362758347130515	0.0298918494839198	0.0408188173921938	-0.0497192116438191	-0.105402310027002	-0.00215888386433028
210.114532273403	0.0753596066481624	0.0382310546879818	0.142061954435666	0.0362758347130515	0.0298918494839198	0.0408188173921938	-0.0463390531767814	-0.105241249567677	-0.00247692435633063
210.21456371471	0.0576526929239928	0.0401505874788388	0.12847933208768	0.0362758347130515	0.0298918494839198	0.0408188173921938	-0.0362116247600284	-0.0926316940403497	-0.00433592456828141
210.314595156018	0.0569801430510824	0.0382310546879818	0.125666553511638	0.0362758347130515	0.0298918494839198	0.0408188173921938	-0.0349058981423226	-0.0870589122618231	-0.000921038916882361
210.414626597325	0.054933373404106	0.0392291901171399	0.114903747399657	0.0362758347130515	0.0298918494839198	0.0408188173921938	-0.0311632979714597	-0.0796150397795751	-0.00433592456828141
210.514658038633	0.0546305417545775	0.0407173639788017	0.112345560868928	0.0362758347130515	0.0298918494839198	0.0408188173921938	-0.0289603357593376	-0.0758481636239049	-0.00443623551477019
210.614689479941	0.0545026666505763	0.0409038343700539	0.11141572930826	0.0362758347130515	0.0298918494839198	0.0408188173921938	-0.0282911315179827	-0.0749766818512431	-0.00489145622408255
210.714720921248	0.0539264006918789	0.0392291901171399	0.111355559558236	0.0362784386490379	0.0298918494839198	0.0408188173921938	-0.025862958172136	-0.0749081468202529	-0.00299742094885071
210.814752362556	0.053413555089129	0.0382310546879818	0.111961221553664	0.0362808632083123	0.0298918494839198	0.0408188173921938	-0.0250005184771802	-0.0747057461593584	-0.000817195631154413
210.914783803863	0.0531573779460771	0.0382310546879818	0.114049053375749	0.0362784386490379	0.0298918494839198	0.0408713054799962	-0.0241477031990651	-0.0769259359713349	-0.000921038916882361
211.014815245171	0.0527263102707757	0.0282789761190895	0.109577360146695	0.0362808632083123	0.0298918494839198	0.0408188173921938	-0.0225507612011416	-0.0803487363475947	0.00262308372303669
211.114846686478	0.0524945240394512	0.0182519309868305	0.0990805472585052	0.0362808632083123	0.0298918494839198	0.0408188173921938	-0.0208262751277791	-0.0657576013523639	0.0156658152892391
211.214878127786	0.0523168831815374	0.0192449418687086	0.0981472764750285	0.0362808632083123	0.0298918494839198	0.0408188173921938	-0.0199627400830184	-0.0623280208955392	0.0170828851212554
211.314909569094	0.0519330652404339	0.0182519309868305	0.0907723798844619	0.0362808632083123	0.0298918494839198	0.0408188173921938	-0.0188943790071147	-0.0528262813146345	0.0202244926343839
211.414941010401	0.051879955261409	0.018538429900065	0.0859727734288722	0.0362808632083123	0.0298918494839198	0.0408188173921938	-0.0183203619718052	-0.0510810598315044	0.0170828851212554
211.514972451709	0.0517458068087038	0.0212960996717164	0.0835140879976777	0.0362808632083123	0.0298918494839198	0.0407581679205911	-0.0173619360343656	-0.0467633905086859	0.0170828851212554
211.615003893016	0.0517149361195562	0.0231400455071513	0.0821470044416605	0.0362808632083123	0.0298918494839198	0.0407581679205911	-0.0167340209902098	-0.0446753708813179	0.0162131792123866
211.715035334324	0.05162179221761	0.0228960464007441	0.0809926922096079	0.0362839923636214	0.0298918494839198	0.0407581679205911	-0.0164312527687154	-0.0449942869661944	0.0149298432864625
211.815066775631	0.05162179221761	0.0228960464007441	0.0809926922096079	0.0362998932474125	0.0298918494839198	0.0407581679205911	-0.0163716670550476	-0.0449942869661944	0.0149298432864625
211.915098216939	0.0516843299397522	0.0231400455071513	0.0809926922096079	0.0362998932474125	0.0298918494839198	0.0407581679205911	-0.0165397059380518	-0.0449942869661944	0.0148731910463214
212.015129658247	0.0517605429896442	0.0231400455071513	0.0808048327459125	0.0363262669537154	0.031256213633947	0.0420181790958049	-0.016695255954384	-0.0446753708813179	0.0150842446141883
212.115161099554	0.0517843273772462	0.0231400455071513	0.0808359611975187	0.0363326237591495	0.031256213633947	0.0420181790958049	-0.0167566681883766	-0.0446753708813179	0.0150842446141883
212.215192540862	0.0520278976039497	0.02638051445379	0.083543851166189	0.0363326237591495	0.031256213633947	0.0420181790958049	-0.0173415692130118	-0.0495797475635717	0.0101503611269126
212.315223982169	0.0523855600307144	0.0273966159803116	0.083543851166189	0.0363326237591495	0.031256213633947	0.0420181790958049	-0.0183872228658002	-0.0483736446368066	0.00976539883905639
212.415255423477	0.0526020705610841	0.0378053606872564	0.0890813293617424	0.0363326237591495	0.031256213633947	0.0420181790958049	-0.019319314180762	-0.0528544837861684	-0.000921038916882361
212.515286864785	0.0527263102707757	0.0364191272054925	0.0853883955756199	0.0363326237591495	0.031256213633947	0.0420181790958049	-0.0199077406133223	-0.0515719221550734	-0.00164980026870528
212.615318306092	0.0528605586154147	0.0387089185956198	0.0850644190154953	0.0363356816602467	0.031256213633947	0.0420181790958049	-0.0204343742815745	-0.0496915226974529	-0.00181147692945713
212.7153497474	0.0535950459779542	0.0378053606872564	0.0875813240414893	0.0363356816602467	0.031256213633947	0.0420181790958049	-0.0222795478627393	-0.0512125169337546	-0.000921038916882361
212.815381188707	0.0542246537412563	0.0378053606872564	0.0977135843106433	0.0363356816602467	0.031256213633947	0.0420181790958049	-0.0239477491736981	-0.0617052229645785	0.000283131020556056
212.915412630015	0.0544248971204355	0.0378053606872564	0.10269271407021	0.0363361268014589	0.0313298586327374	0.0420181790958049	-0.0247794913047432	-0.0651144534157949	0.000283131020556056
213.015444071322	0.0546672382751257	0.0378053606872564	0.107232660005658	0.0363361268014589	0.0313298586327374	0.0420181790958049	-0.0260003112145477	-0.0730841637989966	-0.00299742094885071
213.11547551263	0.0548193572618094	0.0378053606872564	0.108160407780394	0.0363361268014589	0.0313298586327374	0.0420181790958049	-0.026697429023977	-0.0733413980709456	-0.00287221361902979
213.215506953938	0.0554145687348646	0.0418746550368752	0.113731677349908	0.0363361268014589	0.0313298586327374	0.0420181790958049	-0.0277972591654111	-0.0760219840959281	-0.00365675519697194
213.315538395245	0.0558222097689928	0.0410714120748403	0.114150896335504	0.0363361268014589	0.0313298586327374	0.0420181790958049	-0.0288523998379082	-0.0757657525315635	-0.00287221361902979
213.415569836553	0.0561526501435689	0.0410714120748403	0.114150896335504	0.0363361268014589	0.0313298586327374	0.0420181790958049	-0.0294948342878601	-0.0771144445339143	-0.00365675519697194
213.51560127786	0.056842070968546	0.0429812341404377	0.115612116079632	0.0363361268014589	0.0313298586327374	0.0420181790958049	-0.0301837682710125	-0.079740418612322	-0.00609583170606853
213.615632719168	0.0569200321942508	0.0418770104940028	0.114150896335504	0.0363361268014589	0.0313298586327374	0.0420181790958049	-0.0303320605540189	-0.0780375059304014	-0.00450400769521934
213.715664160475	0.0567042975575668	0.0420567353956136	0.115612116079632	0.0363356816602467	0.0313298586327374	0.0420181790958049	-0.030110068947851	-0.0801758546884846	-0.00598132936149412
213.815695601783	0.0559699480711001	0.0410668724067684	0.115612116079632	0.0363356816602467	0.0313298586327374	0.0420181790958049	-0.0294315444405894	-0.0808488472436498	-0.00490398425772715
213.915727043091	0.0553479655702497	0.0382447044471988	0.115612116079632	0.0363356816602467	0.0313298586327374	0.0420181790958049	-0.0282265499480308	-0.0806954338509593	-0.0021336671274589
214.015758484398	0.0546762268863073	0.0380617768317274	0.117038833641748	0.0363356816602467	0.0313298586327374	0.0419633445181161	-0.0272521146374968	-0.0820947305583319	-0.0021336671274589
214.115789925706	0.0540438270791619	0.0305492810888487	0.113033417712134	0.0363356816602467	0.0313298586327374	0.0419633445181161	-0.0253590250513086	-0.0760219840959281	0.00702544211473485
214.215821367013	0.0534565654345704	0.0305492810888487	0.113033417712134	0.0363346803913577	0.0313298586327374	0.0419633445181161	-0.024384090926397	-0.0731488038683177	0.00946960143408439
214.315852808321	0.05267100142095	0.027086252336794	0.106087485837654	0.0363326237591495	0.0313298586327374	0.0419633445181161	-0.022319319274037	-0.0700662857652417	0.00946960143408439
214.415884249629	0.0523014029554817	0.0266569232508035	0.10145870366143	0.0363326237591495	0.0313298586327374	0.0419633445181161	-0.0207524204219363	-0.0679601611622543	0.00889528035535731
214.515915690936	0.0512622447376527	0.0269868470996773	0.0841643810858053	0.0363262669537154	0.0313298586327374	0.0419633445181161	-0.0178534025874346	-0.048422182710047	0.00946960143408439
214.615947132244	0.0504926328954332	0.0284417572390215	0.0788721968228943	0.0363206985084385	0.0313298586327374	0.0419633445181161	-0.0152837152060855	-0.0431497289171362	0.00702544211473485
214.715978573551	0.0501339728464344	0.0277470125849891	0.0774870361710902	0.0363190299006564	0.0313298586327374	0.0419633445181161	-0.0147273402348978	-0.0430683131130225	0.00673628477246395
214.816010014859	0.0499042536024411	0.0266569232508035	0.0760012824825231	0.0363190299006564	0.0313298586327374	0.0419633445181161	-0.0143148844993448	-0.0410076101764815	0.008472912852111
214.916041456166	0.0496450783667919	0.0269868470996773	0.0754271023893832	0.0363190299006564	0.0313298586327374	0.0419633445181161	-0.0140304819079819	-0.0410076101764815	0.00786401769254537
215.016072897474	0.0493880924343492	0.0269868470996773	0.0745343822588258	0.0363190299006564	0.0313298586327374	0.0419633445181161	-0.0136917895988169	-0.0410076101764815	0.00764337098595323
215.116104338782	0.0491016685223571	0.0266569232508035	0.0731417771217044	0.0363190299006564	0.0313298586327374	0.0419633445181161	-0.0132094314011707	-0.0367242995090463	0.010442344023705
215.216135780089	0.0488600664938182	0.0266569232508035	0.0696382764208101	0.0363190299006564	0.0313298586327374	0.0419633445181161	-0.0128162354249719	-0.0356906150147365	0.010442344023705
215.316167221397	0.0485853171440401	0.0266569232508035	0.0656333209794966	0.0363190299006564	0.0313298586327374	0.0419633445181161	-0.012213892773288	-0.0312682695888951	0.0100666991431108
215.416198662704	0.0483406554993221	0.0266569232508035	0.063459155668527	0.0363206985084385	0.0313298586327374	0.0420181790958049	-0.0117751356799351	-0.0286003381991685	0.010442344023705
215.516230104012	0.0481243319739025	0.0266569232508035	0.061331263745223	0.0363262669537154	0.0313298586327374	0.0419633445181161	-0.011297182613792	-0.0261479925306227	0.0100666991431108
215.616261545319	0.0478742275967917	0.02810001261749	0.0606364973606114	0.0363326237591495	0.031256213633947	0.0417938982952233	-0.0105976517298313	-0.0261479925306227	0.00801711576891348
215.716292986627	0.0477269437355756	0.0280620144871781	0.0603237644434132	0.0363389726820128	0.031256213633947	0.0420181790958049	-0.0102289164236484	-0.0261479925306227	0.00786401769254537
215.816324427935	0.0475535053770164	0.0282300457261746	0.0603237644434132	0.0363778565065344	0.031142157149604	0.0420181790958049	-0.00975164392595866	-0.0261479925306227	0.00786401769254537
215.916355869242	0.0475288779335884	0.0282538698693744	0.0603237644434132	0.0364103628903006	0.0308130996412823	0.0417938982952233	-0.00950935930837922	-0.0249562426428646	0.00954755114713986
216.01638731055	0.047461111154565	0.0285397779545488	0.0603237644434132	0.036428818436532	0.0308130996412823	0.0417938982952233	-0.00922081038922789	-0.0244345815011393	0.0100666991431108
216.116418751857	0.0474426139883593	0.0287195633117257	0.0604356002851226	0.0364319630857895	0.0306663383774769	0.0417938982952233	-0.00912682475292954	-0.0262062802815162	0.00801711576891348
216.216450193165	0.0473071301733815	0.0287195633117257	0.0603237644434132	0.0364319630857895	0.0306663383774769	0.0417938982952233	-0.0090287945510748	-0.0245607736624899	0.00954755114713986
216.316481634472	0.0472548795127141	0.0287918073632858	0.0603237644434132	0.0364455342651335	0.0308130996412823	0.0420181790958049	-0.00891778278601755	-0.0245607736624899	0.00954755114713986
216.41651307578	0.0471862391929268	0.0285397779545488	0.0599747792813072	0.0364468568502799	0.0308130996412823	0.0420181790958049	-0.00883562169705816	-0.0244345815011393	0.00954755114713986
216.516544517088	0.0470546793194821	0.0285951301501055	0.0599747792813072	0.0364468568502799	0.0308130996412823	0.0420181790958049	-0.00876188217832931	-0.024309476045126	0.00954755114713986
216.616575958395	0.0470155818383452	0.0290058566077242	0.0603237644434132	0.0364468568502799	0.0308130996412823	0.0420181790958049	-0.00869505901493232	-0.024309476045126	0.00954755114713986
216.716607399703	0.0468463432545556	0.0285951301501055	0.0602957989541081	0.0360310236233402	0.011526410276828	0.0425489839752547	-0.0110942442945205	-0.031546032513435	0.00912815539630023
216.81663884101	0.0468215321666864	0.0280620144871781	0.0599747792813072	0.0359649587838278	0.011526410276828	0.0430227254558976	-0.0112251732461106	-0.0316767312044293	0.00946960143408439
216.916670282318	0.0468463432545556	0.0280620144871781	0.0600964703502429	0.0356623358157669	0.00871052542540495	0.0417203360728066	-0.0122757593604814	-0.0323657100336693	0.010442344023705
217.016701723626	0.0468463432545556	0.0280620144871781	0.0603237644434132	0.0348522779138778	0.00591276933200318	0.0398188201537955	-0.0171518771917955	-0.0486581853252963	0.00544213185232119
217.116733164933	0.0470155818383452	0.0269868470996773	0.0604356002851226	0.034172771211112	0.00581628606202619	0.0397161878918742	-0.0187972293886101	-0.0483863530640182	0.00464430464039514
217.216764606241	0.0468463432545556	0.0268545529745835	0.0621821004162661	0.0341440589747146	0.00581628606202619	0.0397161878918742	-0.018670275865092	-0.0489139209870315	0.00464430464039514
217.316796047548	0.0468086464675917	0.0266569232508035	0.0625492449999613	0.0330541446376579	0.00612524256903559	0.0399798966443055	-0.0196459284744781	-0.0489380665351367	0.00528070758554896
217.416827488856	0.0468086464675917	0.0240209387411777	0.062359157383775	0.0126032578120969	0.00581628606202619	0.0385835239823343	-0.0276218337892276	-0.0518145182591876	0.0011675802872136
217.516858930163	0.0468086464675917	0.0240209387411777	0.0625492449999613	0.00999038228019173	0.0044321854665046	0.0364748021134822	-0.0322561282071093	-0.0522365444220635	-0.0117588235394907
217.616890371471	0.0467629721819504	0.0240209387411777	0.0647627118006842	0.00914979998713788	0.00439398095515808	0.0170417215641974	-0.0349966223849545	-0.0571887833377828	-0.0136594247509187
217.716921812779	0.0464021330275217	0.0186169521650619	0.0625492449999613	0.00914979998713788	0.00445661850337634	0.0170528929247469	-0.034527964640926	-0.053917888690552	-0.00905081507485002
217.816953254086	0.0456963278678926	0.0134461558266223	0.0592003905962317	0.00914979998713788	0.00445661850337634	0.0170528929247469	-0.0337972650484	-0.0514095520149359	-0.00412040237484498
217.916984695394	0.0451127118564776	0.0113724307651629	0.0581349226755268	0.00914979998713788	0.00445661850337634	0.0170528929247469	-0.0331508222418904	-0.0515686265384919	-0.00375451103500084
218.017016136701	0.0444518366865853	0.01078050376953	0.0574773487930956	0.00914397629698046	0.00447690752779563	0.0170528929247469	-0.0323979334918453	-0.0516768939145933	-0.00375451103500084
218.117047578009	0.0440015755398096	0.0109260134761473	0.0574773487930956	0.00914397629698046	0.00447690752779563	0.0170528929247469	-0.0316672028365473	-0.0518145182591876	-0.00375451103500084
218.217079019316	0.0425319467209361	0.01078050376953	0.0571881606517864	0.00914397629698046	0.00447690752779563	0.0170528929247469	-0.0300857010311819	-0.0500829041593245	-0.00206401959902596
218.317110460624	0.0414515227837749	0.0105621298631914	0.0561384585050392	0.00914397629698046	0.00447690752779563	0.0170528929247469	-0.0291274369187391	-0.0499857413737033	-0.00231290664554405
218.417141901932	0.0408507327114787	0.0107281963986083	0.0557621054683862	0.00914397629698046	0.00447690752779563	0.0170528929247469	-0.028232611592184	-0.0493872823209948	-0.00235553391423653
218.517173343239	0.0403304778295757	0.0101602073609037	0.0549523441264952	0.00914397629698046	0.00447690752779563	0.0170528929247469	-0.02747029221986	-0.0489382393138669	-0.00231290664554405
218.617204784547	0.039615422078912	0.0105621298631914	0.0544640214811596	0.00914397629698046	0.00448994786750542	0.0170528929247469	-0.0265025670188074	-0.0486737030045776	-0.00231290664554405
218.717236225854	0.0389397333025874	0.0105621298631914	0.0544273398444051	0.00914979998713788	0.00447690752779563	0.0170528929247469	-0.0256253927508738	-0.0484602302705177	-0.00182922407565463
218.817267667162	0.0380948450113438	0.00977437805881716	0.05365211187147	0.00915599072587368	0.00445661850337634	0.0170528929247469	-0.0247194524350343	-0.0484602302705177	-0.000955941745072944
218.91729910847	0.0378654514841601	0.00977437805881716	0.0533793437956624	0.00917424504065692	0.0044321854665046	0.0170528929247469	-0.0239494026029073	-0.0484602302705177	-0.000340438903768997
219.017330549777	0.0370805436099916	0.00977437805881716	0.0533179784938934	0.00919003498015748	0.00439398095515808	0.0170528929247469	-0.0230734795189759	-0.0476562704848576	0.000620460639890116
219.117361991085	0.036106509411576	0.00977437805881716	0.0533179784938934	0.00919515302021137	0.00439398095515808	0.0170844058782956	-0.0225810367895771	-0.0467269220954044	0.00117525472348692
219.217393432392	0.0356977075211567	0.00959979681666093	0.0529773328645076	0.009202275327095	0.00439398095515808	0.0170844058782956	-0.0221803618489354	-0.0467269220954044	0.000832509259219754
219.3174248737	0.0342796279536407	0.00959979681666093	0.0529345358785494	0.00921764528674812	0.00439398095515808	0.0172426556907107	-0.0208873158537394	-0.0465310530874148	0.000832509259219754
219.417456315007	0.0323989176244311	0.00959979681666093	0.0529345358785494	0.00924421992811404	0.00451696135481722	0.0174005826598527	-0.0197506223426278	-0.0467269220954044	0.00117525472348692
219.517487756315	0.0297683299745364	0.00959979681666093	0.0529345358785494	0.00924421992811404	0.00451696135481722	0.0174005826598527	-0.0186838725985979	-0.0450916101499157	0.00292443697894339
219.617519197623	0.0289000341887101	0.00959979681666093	0.0529345358785494	0.00925683976277242	0.00451696135481722	0.017444261457346	-0.0182252604144625	-0.0450916101499157	0.00292443697894339
219.71755063893	0.0285961000038548	0.00943063433685649	0.0528920877203043	0.00925683976277242	0.00440046913781877	0.0174005826598527	-0.0179603865895004	-0.045152154641238	0.00292443697894339
219.817582080238	0.0284454043266989	0.00943063433685649	0.0529773328645076	0.00925683976277242	0.00440046913781877	0.0174005826598527	-0.0178073198061703	-0.0447767846401834	0.00348829453316805
219.917613521545	0.0283004656979041	0.00936548367366178	0.0529773328645076	0.00926982047972384	0.00440046913781877	0.0174005826598527	-0.0176937814024141	-0.045152154641238	0.00340603276941427
220.017644962853	0.0152351520151331	0.006659975446184	0.0486073212422959	0.00927573437798435	0.00439398095515808	0.0174005826598527	-0.0134011594416645	-0.0382376104274927	0.00334249009507825
220.11767640416	0.0148977516913495	0.00659472855391419	0.0484337618698662	0.00927573437798435	0.00439398095515808	0.0174005826598527	-0.013162549125506	-0.0381869292005106	0.00334249009507825
220.217707845468	0.0147066046608268	0.00751408245493229	0.0493044452046305	0.00928104123413976	0.00439398095515808	0.017444261457346	-0.0130202771137366	-0.0382376104274927	0.00348829453316805
220.317739286776	0.0146185498806894	0.00659472855391419	0.0483057847608708	0.00928104123413976	0.00439398095515808	0.017444261457346	-0.0128741914282129	-0.0381869292005106	0.00371810883574526
220.417770728083	0.0145287985080674	0.00662775913076639	0.0480038699874068	0.00930104641776499	0.00439398095515808	0.0175091107494309	-0.0127495172014263	-0.0382376104274927	0.00371810883574526
220.517802169391	0.0143288563947223	0.00662775913076639	0.0480038699874068	0.00930104641776499	0.00439398095515808	0.0175091107494309	-0.0125881828385977	-0.0382376104274927	0.00395602775344811
220.617833610698	0.0132938532831662	0.00549384008763453	0.0426488195336413	0.00930104641776499	0.00439398095515808	0.0175091107494309	-0.00918759426724263	-0.0333016885118266	0.00473901821205663
220.717865052006	0.0132645766615128	0.00549384008763453	0.0426488195336413	0.00942127435499677	0.0044321854665046	0.0182853019009776	-0.00889880813930975	-0.0346057954342251	0.00604967777441878
220.817896493314	0.0131485608002547	0.00549384008763453	0.0426488195336413	0.00949055504362922	0.00410479308474046	0.018534736897131	-0.00846160058476924	-0.0316581367133877	0.0113676669708443
220.917927934621	0.0130394586070015	0.00549384008763453	0.0426488195336413	0.00967196143658276	0.00369135068774582	0.0197341906658928	-0.00785849492492702	-0.0330289027826956	0.0115451267810568
221.017959375929	0.0130022815545557	0.00549384008763453	0.0426488195336413	0.00985871179407855	0.00451696135481722	0.0221211084642219	-0.00744726250042791	-0.0333016885118266	0.0120307743362937
221.117990817236	0.0127976889738795	0.00528051971081411	0.042038510549812	0.0100067350108223	0.00477960376387674	0.0224683863585447	-0.0065865792388688	-0.0306536709723808	0.0144665303170891
221.218022258544	0.0126894314232684	0.00549384008763453	0.042038510549812	0.0101997543698713	0.00477960376387674	0.0225970667377271	-0.00606187061279549	-0.0306536709723808	0.0144665303170891
221.318053699851	0.0125896394236793	0.00528721973395823	0.042038510549812	0.0104077595895061	0.00477960376387674	0.0228747570330007	-0.00542809839806739	-0.0306536709723808	0.0146716678627755
221.418085141159	0.0116372497170506	0.00384798782734902	0.0327970671289988	0.010519133768154	0.00477960376387674	0.0232285646055535	-0.00138837715556063	-0.0237433975985496	0.0152790633774594
221.518116582467	0.0116372497170506	0.00384798782734902	0.0327970671289988	0.0105541559006265	0.00477960376387674	0.0232285646055535	-0.00130563662729324	-0.0235464088219021	0.0152790633774594
221.618148023774	0.0115115933108582	0.00395781793920059	0.0312070557458329	0.0107389631882641	0.00477960376387674	0.0235547021795458	-0.000704698298334541	-0.0231466116843813	0.0152074339610503
221.718179465082	0.0114718304498701	0.00384798782734902	0.0306864066163912	0.0108517659722534	0.00477960376387674	0.0239799652192101	-0.000225607509697842	-0.0231874567665507	0.0152790633774594
221.818210906389	0.0114631253873097	0.00339882184485386	0.0299257291047959	0.0113138361040817	0.00461464140867113	0.0249307895136516	0.000618252031949476	-0.0272864226642761	0.016586383319927
221.918242347697	0.0114249265459776	0.00384798782734902	0.0296067164506377	0.0115779106111718	0.00499225660873319	0.0258556517332137	0.00115551683652638	-0.0329335153852768	0.016586383319927
222.018273789004	0.0114178896834412	0.00395781793920059	0.0290812987679482	0.0116929436646022	0.00499225660873319	0.0258556517332137	0.0014349300897473	-0.032055449503464	0.016586383319927
222.118305230312	0.0113868236560545	0.00408814680490318	0.0285970698576041	0.0120039360255315	0.00477960376387674	0.0260242358862432	0.00203718777101002	-0.0237433975985496	0.0253930530532828
222.21833667162	0.0113771126392798	0.00291573530409867	0.024828448664987	0.0125336336870021	0.00477960376387674	0.0263243410399779	0.00255122682017157	-0.0234549613891489	0.0246096111761141
222.318368112927	0.0113721424423168	0.00339882184485386	0.0189028055522227	0.012655513973303	0.00477960376387674	0.0263243410399779	0.00286320179835895	-0.023254539369026	0.0246096111761141
222.418399554235	0.0112957700642862	0.00408814680490318	0.016953169663461	0.0130693100672574	0.00477960376387674	0.0266541698374649	0.00348774327634958	-0.0228344556734437	0.0244338600732533
222.518430995542	0.0112473298928625	0.00427379122661664	0.0164121732016484	0.0131975732780637	0.00477960376387674	0.0266541698374649	0.00392130482035638	-0.0105070367400227	0.029389001656885
222.61846243685	0.0112382970836521	0.00455945053427658	0.0162117951189806	0.0132904785202554	0.00477960376387674	0.0266541698374649	0.00422993277961343	-0.00943278902473632	0.0244338600732533
222.718493878158	0.0112364638937993	0.00450670940940512	0.0159812949324668	0.0134589822889868	0.00477960376387674	0.026860585410799	0.00438150019381803	-0.0105070367400227	0.0180594480771734
222.818525319465	0.0112364638937993	0.00450670940940512	0.0159812949324668	0.0134998975252118	0.00477960376387674	0.0266541698374649	0.00440394386230985	-0.0105070367400227	0.0170853559747265
222.918556760773	0.0112143490529053	0.00455133977246757	0.0159714930108102	0.0136969687124218	0.00490715396589716	0.0266541698374649	0.00444866472836943	-0.00995344295775521	0.0170858034653393
223.01858820208	0.0112143490529053	0.00455133977246757	0.0159714930108102	0.0138229609884518	0.00510911957767793	0.0264124069294693	0.00444316076639635	-0.00915639145616833	0.0170858034653393
223.118619643388	0.0112083829634378	0.00455133977246757	0.0159714930108102	0.0138229609884518	0.00510911957767793	0.0260337611613371	0.00431808705667764	-0.00854321479755764	0.0170858034653393
223.218651084695	0.0111890197778842	0.00455133977246757	0.0159488139874381	0.0138332209595269	0.00573905374069623	0.0264124069294693	0.00424005360076628	-0.00825946209030667	0.0170858034653393
223.318682526003	0.0111890197778842	0.00444269164861762	0.0158276014620592	0.0141149799324842	0.00573905374069623	0.0261803122432074	0.00421095904680843	-0.00854321479755764	0.0162961311549285
223.418713967311	0.0111750807083855	0.00450670940940512	0.0158276014620592	0.0141879328630001	0.00573905374069623	0.0258795343791857	0.00412042136946423	-0.00825946209030667	0.0161215410858146
223.518745408618	0.0111750807083855	0.00450670940940512	0.0158276014620592	0.0144294100970536	0.00577500891281449	0.0257228618079781	0.00402975949598043	-0.00737083623168465	0.016586383319927
223.618776849926	0.0111750807083855	0.00450670940940512	0.0158276014620592	0.0145301009480291	0.00608354260561933	0.0258795343791857	0.00395100944997566	-0.00737083623168465	0.0160301409427019
223.718808291233	0.0111326179911471	0.00450670940940512	0.0158276014620592	0.015018582794053	0.00597708866947929	0.0258795343791857	0.00440030012013308	-0.00737083623168465	0.0168346777515021
223.818839732541	0.0111224508463078	0.00450670940940512	0.0158276014620592	0.0171864707592694	0.00573905374069623	0.0302226800709891	0.00746204543931322	-0.0064075406084227	0.0205117015406431
223.918871173848	0.0111136108443418	0.00455133977246757	0.0158276014620592	0.0182572742871163	0.0056615997957579	0.0302226800709891	0.00796984315764951	-0.0064075406084227	0.0205814886765032
224.018902615156	0.0111136108443418	0.00450670940940512	0.0158276014620592	0.0188382369381042	0.0058172196237299	0.0302226800709891	0.00833063786210674	-0.0064075406084227	0.0210279314073263
224.118934056464	0.01109274911174	0.00455133977246757	0.0158276014620592	0.0195742225694946	0.00594100805011437	0.0302226800709891	0.00876523661987626	-0.00660361990544112	0.0210279314073263
224.218965497771	0.0110741295093271	0.00455133977246757	0.0158276014620592	0.0206178203606185	0.00602306818898627	0.0302226800709891	0.00949304365165747	-0.00549888353755142	0.0210925411855792
224.318996939079	0.0110607895195155	0.00450670940940512	0.0158276014620592	0.0212083883653959	0.00672639047386935	0.030643086654946	0.00988052927073222	-0.00497522532692743	0.0210925411855792
224.419028380386	0.01105193204979	0.00444269164861762	0.0158276014620592	0.0216809968267114	0.00677110194297323	0.0306768714226516	0.0102701170007488	-0.00497522532692743	0.0210925411855792
224.519059821694	0.01105193204979	0.00444269164861762	0.0158276014620592	0.022122636424228	0.00799895646154501	0.0317089534311725	0.0106666261225417	-0.00297332725300096	0.0218651596392869
224.619091263001	0.01105193204979	0.00444269164861762	0.0158276014620592	0.0223604866374438	0.00810434040326399	0.031431220677789	0.0109126904098536	-0.00247762216541929	0.0210925411855792
224.719122704309	0.0111890197778842	0.00408814680490318	0.0160410465627782	0.0224033218658261	0.00810434040326399	0.031431220677789	0.0106585464064495	-0.00242962224145251	0.0221668262278084
224.819154145617	0.011296106025695	0.00384798782734902	0.016953169663461	0.0224378698150468	0.00907964009002028	0.0318965443402921	0.0102948009257756	-0.00247762216541929	0.0225354042856905
224.919185586924	0.0113790748475692	0.00291573530409867	0.0179333347440586	0.022479790665295	0.00940709123297516	0.0319217942146792	0.010032680338402	-0.00386807204941627	0.0222765158613623
225.019217028232	0.0113868236560545	0.0028121694356651	0.0182738587498977	0.0225087659183381	0.0104942410381802	0.032443990652835	0.0100594329755764	-0.00386807204941627	0.0222765158613623
225.119248469539	0.011397883476375	0.0028121694356651	0.0184414379255176	0.0225633993807064	0.0119791488235239	0.0325440523649849	0.0102258517415376	-0.00325808935636607	0.0229985221199363
225.219279910847	0.0114199714359516	0.0028121694356651	0.0190730843397251	0.022613648494895	0.0123867201353539	0.0319217942146792	0.0100959611523015	-0.00292927854186077	0.0227341158024098
225.319311352155	0.0114249265459776	0.0028121694356651	0.0194436797808994	0.0228265289335898	0.0125162250887701	0.0313356810338699	0.0103081000736056	-0.00292927854186077	0.0227341158024098
225.419342793462	0.011433604141602	0.00291573530409867	0.0199924635628308	0.0228708337790527	0.0125400765650073	0.0313356810338699	0.0103381534628515	-0.00292927854186077	0.0227801209678499
225.51937423477	0.0114394749909753	0.0028121694356651	0.0204973478703282	0.0228943626086654	0.0125162250887701	0.0311088948265977	0.0103159004077557	-0.00274968564032596	0.0227801209678499
225.619405676077	0.0114394749909753	0.0028121694356651	0.0204973478703282	0.0229317880922788	0.0125336807410127	0.030932076484281	0.0103723373583403	-0.00257595233105492	0.0227801209678499
225.719437117385	0.0114394749909753	0.0028121694356651	0.0204973478703282	0.0229839280542475	0.0125162250887701	0.030932076484281	0.0104882053473421	-0.00292927854186077	0.0229985221199363
225.819468558692	0.0114394749909753	0.0028121694356651	0.0204973478703282	0.0230070102937359	0.0130520737148105	0.0317089534311725	0.0105573088961265	-0.00360585978562238	0.0227801209678499
225.9195	0.0118712406396687	0.00312639317659096	0.114762437175466	0.0230407551662312	0.0125400765650073	0.0313356810338699	-0.00537749259344327	-0.0917371906413612	0.0227801209678499
226.019531441308	0.0118712406396687	0.00312639317659096	0.114762437175466	0.0231286903766232	0.0125162250887701	0.0314103655060622	-0.00526320761106262	-0.0923896729357334	0.0232088426981657
226.119562882615	0.0125229512718498	0.00312639317659096	0.114762437175466	0.0232215442475721	0.0125336807410127	0.0316345402231486	-0.0122466844623419	-0.0913834656061506	0.0260038986069298
226.219594323923	0.0135408105153853	0.00408814680490318	0.116908457843303	0.0232260607802867	0.0125162250887701	0.0316345402231486	-0.0207692579657257	-0.0918118837070796	0.0227341158024098
226.31962576523	0.0135408105153853	0.00408814680490318	0.116908457843303	0.0232734001159574	0.0125162250887701	0.0317089534311725	-0.0206904858676392	-0.0918118837070796	0.0226193848101954
226.419657206538	0.0135408105153853	0.00408814680490318	0.116908457843303	0.023402651645127	0.0125162250887701	0.0319217942146792	-0.020566348445917	-0.0918118837070796	0.0226193848101954
226.519688647845	0.0762960534803101	0.00408814680490318	0.116908457843303	0.0234393318603393	0.0125162250887701	0.0319217942146792	-0.0353613101239875	-0.0915994419972918	0.0227341158024098
226.619720089153	0.0902792446130011	0.0607789349869817	0.129269487017127	0.0234700357292815	0.0123049550168564	0.0319217942146792	-0.0711997522244841	-0.106304511846812	-0.0374680691262993
226.719751530461	0.0902792446130011	0.0607789349869817	0.129269487017127	0.0234700357292815	0.0123867201353539	0.0319217942146792	-0.0712242383266662	-0.106304511846812	-0.0374680691262993
226.819782971768	0.0902792446130011	0.0607789349869817	0.129269487017127	0.0234700357292815	0.0123867201353539	0.0319217942146792	-0.0712242383266662	-0.106304511846812	-0.0374680691262993
226.919814413076	0.0902792446130011	0.0607789349869817	0.129269487017127	0.0234700357292815	0.0123867201353539	0.0319217942146792	-0.0712242383266662	-0.106304511846812	-0.0374680691262993
227.019845854383	0.0902792446130011	0.0607789349869817	0.129269487017127	0.0234572503796026	0.0125162250887701	0.0319217942146792	-0.0712475106221201	-0.106304511846812	-0.0374680691262993
227.119877295691	0.0902792446130011	0.0607789349869817	0.129269487017127	0.0234572503796026	0.0125162250887701	0.0319217942146792	-0.0712475106221201	-0.106304511846812	-0.0374680691262993
227.219908736999	0.0902411958114701	0.0607789349869817	0.129269487017127	0.0234237319571184	0.0125162250887701	0.0318563416346936	-0.0713022627716818	-0.106304511846812	-0.0374680691262993
227.319940178306	0.0902411958114701	0.0607789349869817	0.129269487017127	0.023402651645127	0.0125162250887701	0.0317972050743134	-0.071330794070071	-0.106304511846812	-0.0374680691262993
227.419971619614	0.0902411958114701	0.0607789349869817	0.129269487017127	0.0233279838452151	0.0125162250887701	0.0316345402231486	-0.0714538435835313	-0.108579979453501	-0.0405058354325136
227.520003060921	0.0902411958114701	0.0607789349869817	0.129269487017127	0.0232743933939907	0.0125162250887701	0.0314928543504769	-0.0715398713139857	-0.108579979453501	-0.0405058354325136
227.620034502229	0.0873416368772739	0.0603650301646842	0.12012511325548	0.0232260607802867	0.0125400765650073	0.0313356810338699	-0.0658025066471818	-0.093730760464724	-0.030217927392251
227.720065943536	0.0820673077018663	0.0302413890676623	0.106245626531367	0.0231931903049245	0.0126879573784459	0.0313356810338699	-0.0538108640134637	-0.0862654710732722	-0.00422666373432443
227.820097384844	0.0791051122946158	0.0308213343806693	0.103987070248606	0.0231429189867176	0.0125162250887701	0.0311088948265977	-0.0501494515809517	-0.0835271721030762	-0.00313464041823383
227.920128826152	0.0760815024365072	0.0308213343806693	0.102788078976	0.0231429189867176	0.0125162250887701	0.0310305594665181	-0.0475113462941879	-0.0836624989253401	-0.00469665745893803
228.020160267459	0.0713146973124626	0.0292885910254912	0.0990753049337605	0.0231062448596397	0.0123049550168564	0.0307616986558106	-0.0447618024192459	-0.0807458081835033	-0.00422666373432443
228.120191708767	0.0694630024834604	0.0301235287510682	0.0988658453282294	0.0230840319381629	0.0123337618024731	0.0306964943058622	-0.0440858162109766	-0.0786361956259158	-0.00301349283542601
228.220223150074	0.0659886865357635	0.0308213343806693	0.0978234127808333	0.0230407551662312	0.0119791488235239	0.0302734944270272	-0.0428763801497431	-0.0769213866565253	-0.00313464041823383
228.320254591382	0.0640267065047735	0.0302413890676623	0.0945037673449243	0.023016320442311	0.0120652300839132	0.0302226800709891	-0.0407340130103144	-0.0762836266219741	-0.00451109610354044
228.420286032689	0.0629516416342856	0.0313881281764945	0.0945037673449243	0.0230101104922957	0.0121970163087902	0.0302734944270272	-0.0399274547795842	-0.0761338238073297	-0.00478609633522943
228.520317473997	0.0619681089706797	0.0301235287510682	0.0923003525395445	0.0230051909475035	0.0121970163087902	0.0302734944270272	-0.0392105649369344	-0.0758646975069469	-0.00484537674823843
228.620348915305	0.0610077958050772	0.0301235287510682	0.0914110833232513	0.0229757048221192	0.0123867201353539	0.0302734944270272	-0.0387247164177586	-0.0744505356828091	-0.00410057766548825
228.720380356612	0.0606717456216379	0.0297042893515298	0.0910536587339918	0.0229839280542475	0.0123867201353539	0.0302734944270272	-0.0382111459473232	-0.0744505356828091	-0.00410057766548825
228.82041179792	0.0590306021014784	0.0292217600560061	0.0914110833232513	0.0230701271754941	0.0123049550168564	0.0302226800709891	-0.0371824346090108	-0.0744505356828091	-0.00422666373432443
228.920443239227	0.0542613671993267	0.0291245337200682	0.0910536587339918	0.0230840319381629	0.0123049550168564	0.0302226800709891	-0.0355577669459134	-0.0731866178850386	-0.00301349283542601
229.020474680535	0.0447768131055817	0.0252401180795804	0.0878673933959425	0.0231286903766232	0.0123049550168564	0.0302226800709891	-0.0293951714889945	-0.0680489017885078	-0.00313464041823383
229.120506121842	0.0443191651099402	0.0247369673773149	0.0874250075893203	0.0231667405373134	0.0123049550168564	0.0302226800709891	-0.0287605050582463	-0.0680489017885078	-0.00319780937790511
229.22053756315	0.0433807198377234	0.0242689600605878	0.0862699091158987	0.0232190770707622	0.0123049550168564	0.0302734944270272	-0.0273593370894935	-0.0655372738666294	-0.00209399620607836
229.320569004458	0.0425799397572594	0.0242689600605878	0.0858145183965999	0.023304032405163	0.0123867201353539	0.0306964943058622	-0.0256920265765586	-0.0654886030406217	-0.00319780937790511
229.420600445765	0.0418087228598757	0.0238433225373481	0.0832247883220143	0.0233279838452151	0.0123337618024731	0.0306964943058622	-0.0247762192530872	-0.0654886030406217	-0.00319780937790511
229.520631887073	0.0411813737299088	0.0241028740490821	0.0798121255176737	0.0233279838452151	0.0123337618024731	0.0306964943058622	-0.0233024682261485	-0.0595808567423853	-0.000730447740441578
229.62066332838	0.0405903732523297	0.0215773407304865	0.0748817470789235	0.0233279838452151	0.0123337618024731	0.0306964943058622	-0.0222449990128559	-0.0555651920961532	-0.000248420698978808
229.720694769688	0.0403342061249674	0.0215773407304865	0.0748817470789235	0.0233693375450452	0.0130865464197043	0.0315195848198233	-0.0218758056277491	-0.0545011132361925	0.000486567819288942
229.820726210996	0.0398648261326682	0.0206806047878058	0.0761517472001542	0.0234237319571184	0.0130865464197043	0.031624071220409	-0.0207365802547442	-0.0579410277887665	0.000486567819288942
229.920757652303	0.0385819642494398	0.0121091120620492	0.071315337861084	0.0234746055802875	0.0130865464197043	0.0316345402231486	-0.0182592938187804	-0.0472976858561203	0.0161837348634999
230.020789093611	0.0381906665233744	0.0117420997915673	0.0694086601672721	0.0235045880322245	0.0126273353867307	0.0313356810338699	-0.0176649517663415	-0.0470046855740176	0.0142659331744036
230.120820534918	0.0376770689312532	0.0121091120620492	0.0663974788691679	0.0236530593509911	0.0125336807410127	0.0313356810338699	-0.0166503598406957	-0.0422232189617085	0.0142726967071923
230.220851976226	0.0370029020465325	0.0127351179541993	0.0652313598997143	0.0236711077310281	0.0125336807410127	0.0314928543504769	-0.0154296097668481	-0.0384752474157518	0.0161837348634999
230.320883417533	0.0364933902589344	0.012457141388489	0.0635832930193484	0.0237094912669381	0.0125336807410127	0.0315195848198233	-0.0144925829368482	-0.039373375889594	0.0142726967071923
230.420914858841	0.0362039310935981	0.012457141388489	0.0610226177226105	0.0237659770220883	0.0124363951191679	0.0317089534311725	-0.0136859769292976	-0.0369518707965988	0.0142726967071923
230.520946300149	0.0360793746782964	0.0127351179541993	0.0608773285672754	0.0238699586307278	0.0123049550168564	0.0319217942146792	-0.0132917978958163	-0.0351017732940549	0.0153958778291355
230.620977741456	0.0359416294981212	0.0121091120620492	0.0578021677386613	0.0238809297407854	0.0125336807410127	0.0322444991582355	-0.0128644847831504	-0.0343278731335952	0.0142726967071923
230.721009182764	0.035587287678294	0.0121091120620492	0.0556003738451911	0.02401877110593	0.0123049550168564	0.0325440523649849	-0.0121327067288232	-0.0341540872961623	0.0138093566860364
230.821040624071	0.0350746457015901	0.0121091120620492	0.0520890880352224	0.0242469386214871	0.0123049550168564	0.0343155488763171	-0.0113271393066664	-0.0334129208659383	0.0138093566860364
230.921072065379	0.0349453032482896	0.0125760493768732	0.0520890880352224	0.0244309557816855	0.0123049550168564	0.0365642456884646	-0.0106256804753098	-0.0333076795090149	0.0138093566860364
231.021103506686	0.0347680099824639	0.0131852742114032	0.0520890880352224	0.0246449817819454	0.0123049550168564	0.0379400986388273	-0.00994344160047883	-0.0332684861624815	0.0138093566860364
231.121134947994	0.0345621703471399	0.012457141388489	0.0504837903804463	0.0248110911080403	0.0123049550168564	0.0403675118325218	-0.00911141871159873	-0.0329818038362729	0.0140388610331457
231.221166389302	0.0341022152751588	0.0134953732461755	0.05020002024118	0.0250712023726975	0.0123049550168564	0.0411504433985312	-0.00800405534682548	-0.0302446716462025	0.0153958778291355
231.321197830609	0.0338925098881392	0.0139363952655648	0.0497561177712145	0.0252281979297849	0.0129349119478815	0.0428534450801531	-0.007155038711489	-0.029874883175694	0.0142726967071923
231.421229271917	0.033483852644632	0.0134953732461755	0.0487003152342921	0.0255366393529106	0.0123049550168564	0.0434083652112314	-0.00615777416225964	-0.0262890873121776	0.0161837348634999
231.521260713224	0.0343214938115243	0.0124725767362006	0.0519868025053397	0.0257540636825019	0.0141932348391349	0.0454571784856961	-0.00775716807094002	-0.0301384273920537	0.0185445227678002
231.621292154532	0.0342329399913359	0.0125760493768732	0.0519868025053397	0.0259058026143799	0.0141932348391349	0.0457886224128801	-0.0072460499042118	-0.0284881253851792	0.0177972147677353
231.72132359584	0.036242598357508	0.0176750219323785	0.21233389455295	0.0261502568284008	0.0157317809316626	0.0481295522128739	-0.0322437333967342	-0.186379100691778	0.0171920279694605
231.821355037147	0.0363048206416723	0.0172797936717961	0.212934141951729	0.0262634030106635	0.0157317809316626	0.0480796448292327	-0.0454432212317676	-0.18534702350442	0.0174807279221329
231.921386478455	0.0559565616480594	0.0172797936717961	0.212934141951729	0.0263165191754648	0.0157317809316626	0.0481295522128739	-0.0735013589592757	-0.18534702350442	0.0174807279221329
232.021417919762	0.0559565616480594	0.0172797936717961	0.212934141951729	0.0263790731135496	0.0157317809316626	0.0482690422275997	-0.0733583149647914	-0.18534702350442	0.0171920279694605
232.12144936107	0.0559565616480594	0.0172797936717961	0.212934141951729	0.0265603576607736	0.0155937577499312	0.0485988672866361	-0.0729591727936469	-0.18534702350442	0.0179681767234078
232.221480802377	0.15945708221132	0.015452577583916	0.231248342060978	0.0268690571830103	0.015819335491219	0.0490583501720542	-0.0921355938269247	-0.201042060582549	0.0171920279694605
232.321512243685	0.15945708221132	0.015452577583916	0.231248342060978	0.0271825289624152	0.015922777941022	0.0500093604805065	-0.0915741278836577	-0.197573443688652	0.0171920279694605
232.421543684993	0.170005859093958	0.015369285136455	0.231248342060978	0.0273717778756351	0.0182768735136482	0.0516166454496346	-0.107642196460722	-0.200526813481917	0.0131577499839562
232.5215751263	0.170005859093958	0.015369285136455	0.231248342060978	0.0276033589824023	0.0196659521256432	0.0515238412185552	-0.107194434712921	-0.194725695460011	0.0164593339221462
232.621606567608	0.171683741495697	0.0318351042942264	0.231248342060978	0.0277507796913475	0.0200579811745028	0.0513235552068115	-0.132767524622512	-0.197525970183518	-0.00942256018119208
232.721638008915	0.171712590850925	0.13681405577401	0.248078341680614	0.0278362594344555	0.0200579811745028	0.0516166454496346	-0.144194107101625	-0.207417056495049	-0.0995232078653308
232.821669450223	0.171048824338999	0.131399731757599	0.248298847449952	0.0279938634255209	0.0190248586086274	0.0531629442239339	-0.142592493232814	-0.219340498135742	-0.0991924996510015
232.92170089153	0.169249755467145	0.116260520442086	0.248298847449952	0.0283809920001436	0.0192909985780771	0.0568366391587199	-0.140203307537344	-0.217289357726199	-0.0718174080380605
233.021732332838	0.170268623074778	0.127788931288323	0.235096179331976	0.0286249237674796	0.0203296651972924	0.0599118833678093	-0.142517539504574	-0.207417056495049	-0.0942495610692657
233.121763774146	0.168478918273818	0.123064331166379	0.234527214289108	0.0313834508558295	0.0204953899271581	0.0739345316405616	-0.135870413770204	-0.201757454628291	-0.0816161154743316
233.221795215453	0.166937944848234	0.122106163476786	0.235448260937674	0.0321591355760805	0.0204953899271581	0.0738719715663156	-0.133781365683979	-0.194053411745252	-0.0652023118951867
233.321826656761	0.166507745118182	0.120870829404312	0.234527214289108	0.0331899349685423	0.0204953899271581	0.0738719715663156	-0.13244557697399	-0.194725695460011	-0.0652023118951867
233.421858098068	0.166146900922851	0.115843426538897	0.230514549698074	0.0374617338524208	0.0204953899271581	0.0739345316405616	-0.129949024059614	-0.196187494768418	-0.0652023118951867
233.521889539376	0.161475305875023	0.093809494302724	0.226659532898656	0.0385923571405917	0.0204953899271581	0.0738719715663156	-0.118890644657721	-0.190309761321077	-0.0547964082063714
233.621920980684	0.155243260966261	0.0821241251968444	0.188707240039893	0.0464736285125594	0.022398454038457	0.0824885338138054	-0.0974919533402307	-0.14323647860656	-0.0366059086858078
233.721952421991	0.154491465902134	0.0821241251968444	0.188707240039893	0.0510203311282031	0.0234487776245608	0.0864410347280266	-0.0919482754833431	-0.147035445268565	-0.0290006529141527
233.821983863299	0.144910410806398	0.0252211241275211	0.180892494829662	0.0550157121941252	0.0224319220429364	0.0920103713578088	-0.0725931618881291	-0.142068553868283	0.0471774758062223
233.922015304606	0.142838365479518	0.0252211241275211	0.180210779605717	0.0586555552624774	0.0236151913644168	0.0955756183193148	-0.0690062636779167	-0.142068553868283	0.0469175636823913
234.022046745914	0.105499661046298	0.0255445608490078	0.180210779605717	0.0660636328190622	0.0230115376633003	0.10820395390122	-0.0462872960949878	-0.121747387649246	0.0469175636823913
234.122078187221	0.100809730313761	0.0255445608490078	0.180210779605717	0.0684745789600515	0.0230115376633003	0.10820395390122	-0.0398563252417977	-0.116018084937055	0.0503506061639976
234.222109628529	0.0887659520839021	0.0225386213464489	0.16827092062142	0.0716013068378399	0.0381132318853386	0.116205439820161	-0.02291340186476	-0.10346610125873	0.0503506061639976
234.322141069837	0.0875174138985534	0.0264789942680916	0.164098388712284	0.0732895122129451	0.0417135094268405	0.112641835242911	-0.0161846354104234	-0.104236477704811	0.0486368382269328
234.422172511144	0.0864952956199187	0.0225386213464489	0.143629253507476	0.0748807361471299	0.0453198342273006	0.113736275210818	-0.0109898251622064	-0.0722139167887281	0.0508176752219128
234.522203952452	0.0844438595169573	0.023465236419808	0.1288667899735	0.075967878699263	0.0464614283316112	0.112487601220515	-0.00647486415599801	-0.0555975364433144	0.0547441944933525
234.622235393759	0.0821632431157972	0.0266482733813921	0.109511754810328	0.0770119039511882	0.0464614283316112	0.110762326211834	-0.00156914754856926	-0.0455124764463455	0.0445570869551079
234.722266835067	0.0818471160366726	0.0255445608490078	0.107349217917346	0.0772126193166455	0.0441437146234897	0.113736275210818	0.000222855770296853	-0.0455124764463455	0.0468827648201663
234.822298276374	0.0822198616205083	0.0606938219532881	0.109511754810328	0.0776196660639523	0.0464614283316112	0.139501791144997	-0.00272762801634789	-0.0548692745475449	0.0453837081430239
234.922329717682	0.0822198616205083	0.0606938219532881	0.109511754810328	0.0779848804802535	0.047341315933809	0.146040615290531	-0.001380196005753	-0.0468647519571937	0.0676834803029981
235.02236115899	0.0822198616205083	0.0606938219532881	0.109511754810328	0.0781896510237052	0.0464614283316112	0.148079196680043	-5.21433715631857e-05	-0.0455124764463455	0.0728133262159896
235.122392600297	0.0821764449295819	0.0605508263320464	0.109511754810328	0.0786548414067474	0.0465817125622277	0.153622627475403	0.00249055014575104	-0.0443539773534388	0.0789692498255885
235.222424041605	0.0821632431157972	0.0605508263320464	0.109511754810328	0.0879529465585079	0.0464614283316112	0.158058797691274	0.012828684864785	-0.0380543832265843	0.0845621027744854
235.322455482912	0.0821374509510714	0.0605508263320464	0.109511754810328	0.0967670925065143	0.0464614283316112	0.182786384052075	0.0254901070662111	-0.0345558511351427	0.0880556052906129
235.42248692422	0.0821374509510714	0.0605508263320464	0.109511754810328	0.151482591836891	0.0673827557765102	0.190722293703223	0.0575333450016023	-0.0125753151852402	0.110971007114846
235.522518365528	0.0819287027904503	0.0605508263320464	0.109511754810328	0.152100193469444	0.0673827557765102	0.190722293703223	0.0587759226286361	-0.0110656995479617	0.110971007114846
235.622549806835	0.0818471160366726	0.0605508263320464	0.109511754810328	0.15739334901407	0.0897694523509948	0.190722293703223	0.069891853895512	0.012790358345467	0.110767768025962
235.722581248143	0.0823114591123742	0.0584411116964128	0.10939349809351	0.157457411508604	0.0900084648334697	0.190722293703223	0.0693956487005201	0.012790358345467	0.110053932895826
235.82261268945	0.0821841488916527	0.0602438395714609	0.111112741635626	0.157473361496723	0.0900084648334697	0.190722293703223	0.0695958222993846	0.0126065299425157	0.110053932895826
235.922644130758	0.083288269095339	0.0584411116964128	0.114786126607751	0.162008140041847	0.128348197851444	0.234023260433643	0.0808250640607553	0.0266791361710018	0.15248413575532
236.022675572065	0.0844744782776151	0.0615213352803411	0.130459756792609	0.162008140041847	0.128348197851444	0.234023260433643	0.0785403377975906	0.01729729636417	0.15164620947408
236.122707013373	0.0852232561216242	0.0615213352803411	0.131193369964591	0.162080633018371	0.128149182593677	0.23335909720376	0.0776895889855185	0.0176179022095772	0.15248413575532
236.222738454681	0.0852737481438828	0.0643879045637282	0.134147357335301	0.162956059928586	0.129700249908786	0.234965591817625	0.0792821497532313	0.02230321968157	0.159317351820424
236.322769895988	0.0854743695322848	0.0643879045637282	0.133884026558653	0.164665984569348	0.129279220468564	0.234023260433643	0.0817766749786762	0.0204240116702816	0.159090773159239
236.422801337296	0.085252443800874	0.0643879045637282	0.133884026558653	0.166378098986831	0.134781448776236	0.237610746751212	0.0845201606812543	0.0204240116702816	0.159317351820424
236.522832778603	0.084860365586562	0.0643879045637282	0.133884026558653	0.167141455986771	0.133570386010751	0.234965591817625	0.0860476903310544	0.0204240116702816	0.15959838666367
236.622864219911	0.0847120541353044	0.0643879045637282	0.133884026558653	0.167141455986771	0.133570386010751	0.234965591817625	0.0860915222818578	0.0204240116702816	0.15959838666367
236.722895661218	0.0833958560387594	0.0625016396634886	0.134147357335301	0.162080633018371	0.0417290968211224	0.23479218258638	0.0747940764892806	-0.0581062401039516	0.159090773159239
236.822927102526	0.0823367712319652	0.0616040059916431	0.133884026558653	0.159192437326067	0.0441611626796255	0.237610746751212	0.0652430607029184	-0.0581062401039516	0.159090773159239
236.922958543834	0.0817517021167014	0.0613404502648306	0.133986378232834	0.159192437326067	0.0441611626796255	0.237610746751212	0.0657596860846517	-0.0581062401039516	0.159090773159239
237.022989985141	0.0804673814393169	0.0604263805999251	0.130459756792609	0.159192437326067	0.0441611626796255	0.237610746751212	0.0668005545938091	-0.0596821535772518	0.157740392933877
237.123021426449	0.0792026586585462	0.0602587758178647	0.131193369964591	0.159192437326067	0.0441611626796255	0.237610746751212	0.0676345337266449	-0.0581062401039516	0.15959838666367
237.223052867756	0.0764825563496057	0.059521964730986	0.126347924707367	0.156435549982443	0.0441611626796255	0.237610746751212	0.0626024208235378	-0.0581062401039516	0.160862515368946
237.323084309064	0.073133222125313	0.0583661517319081	0.106607351901549	0.155455044388956	0.0397244363992377	0.234965591817625	0.0593652060116436	-0.0434657756101375	0.170163791339022
237.423115750371	0.0723874990745073	0.0583661517319081	0.100680992916691	0.114011146462535	0.0397244363992377	0.234965591817625	0.049153413599931	-0.0443132743278344	0.169987452948179
237.523147191679	0.0721619499153552	0.0583661517319081	0.100993209285565	0.0733588356979239	0.0440772684070995	0.168039737140095	0.00436548138021272	-0.0443132743278344	0.107455748769217
237.623178632987	0.0706656710157874	0.0557399573668264	0.090577507644519	0.069322177649569	0.0440772684070995	0.0944335350693242	-0.00260871229533597	-0.0313433816463895	0.0297010625726514
237.723210074294	0.0704868996238847	0.0557399573668264	0.090577507644519	0.0693563939468667	0.0440772684070995	0.0945498637239716	-0.0024705239177604	-0.0313433816463895	0.029435217131586
237.823241515602	0.0703565265324494	0.0557399573668264	0.0906602650719398	0.0703395438224639	0.0435499320462317	0.09564629113816	-0.00160158938241323	-0.0312593176328219	0.0302694137118606
237.923272956909	0.0702859602143153	0.0557399573668264	0.0906602650719398	0.0716743607088763	0.0435499320462317	0.096559474954745	-0.000504722062049826	-0.0325888262449053	0.0303536560796022
238.023304398217	0.0701960749144984	0.0557399573668264	0.090577507644519	0.072833519078489	0.0417290968211224	0.0960131626624663	0.000278210469263518	-0.0313433816463895	0.0323230739584043
238.123335839525	0.0701712999848109	0.0557399573668264	0.090577507644519	0.0739739043894686	0.0436350984557563	0.0988617766915024	0.00102222497715167	-0.0300327774760478	0.0341333714596842
238.223367280832	0.0701108425370006	0.0556491782072924	0.0903023617544291	0.0745588429175882	0.0441867680733818	0.10005410233776	0.00177014977560837	-0.0276300635191919	0.0361336833995994
238.32339872214	0.0700363243429027	0.0556491782072924	0.0903023617544291	0.0767922280475197	0.0467686496478898	0.104986992739793	0.00324218359252544	-0.0301361872658057	0.0343294379106761
238.423430163447	0.0699674477203495	0.0556491782072924	0.0903023617544291	0.0793479168935093	0.0467686496478898	0.105617997444662	0.00525886294040223	-0.0268379624345298	0.0384793310311133
238.523461604755	0.0698175188420401	0.0556491782072924	0.0903023617544291	0.0808549841939553	0.0472048521313074	0.105617997444662	0.00718645624509268	-0.0266196665060275	0.0383948969222399
238.623493046062	0.0698142622036216	0.0561376618638264	0.0906602650719398	0.0839697092463487	0.0556792665657619	0.108516010271512	0.0115460950002624	-0.0215806381928547	0.0445281016024467
238.72352448737	0.0692703317319937	0.0515958373390868	0.0897698693089101	0.0847071633459893	0.0575752554594585	0.107629508684583	0.0144094101404496	-0.024480942586855	0.045232745800159
238.823555928678	0.0688366878842212	0.0496881470219245	0.0923372561783496	0.0851099204562878	0.0575752554594585	0.107629508684583	0.0156210060244882	-0.0219086705083133	0.0498262380670722
238.923587369985	0.0683384819383398	0.0324627020993878	0.0897698693089101	0.0859217052281181	0.0576554972830806	0.107666792336453	0.0174800106326189	-0.020811035644448	0.0517143184170228
239.023618811293	0.0679972470130469	0.0304664400277619	0.088160825500017	0.0866461328609511	0.0589209861121407	0.108516010271512	0.0189926885424296	-0.0161534137896776	0.0561708613549995
239.1236502526	0.0677635617358278	0.0288037814380653	0.0867125622537397	0.0872084780872753	0.0592199315427085	0.108516010271512	0.0205743959805377	-0.015853093925089	0.054628754896668
239.223681693908	0.0676177192912809	0.0270216998095333	0.0841133035296656	0.087984943788615	0.0595243009095055	0.108668432239672	0.0217044503173498	-0.0110818005312103	0.0561708613549995
239.323713135215	0.0675080497906725	0.0270216998095333	0.0829979413908886	0.0891603123234102	0.0618334145012643	0.109761119056668	0.0229230930564429	-0.00799723291367897	0.0561708613549995
239.423744576523	0.0673071008830805	0.0274904905340093	0.0825912691639584	0.0900082691651068	0.0654417545669556	0.111647327894498	0.0244451865793365	-0.00735486126176819	0.0549900328130336
239.523776017831	0.067242249245128	0.0272165994344359	0.0818277479799723	0.090899778353445	0.0683289058690548	0.110794613227335	0.0254412653501012	-0.0037590663145481	0.0553644811133743
239.623807459138	0.0670920442920608	0.0288037814380653	0.0818277479799723	0.0915325805050555	0.070967032638632	0.109905345668466	0.0268714524198509	0.00127913888394902	0.0553644811133743
239.723838900446	0.0671956482350253	0.0272165994344359	0.0818277479799723	0.0918282963634992	0.0728812456903064	0.111241740627864	0.0268842792836531	-0.00205069926845125	0.0546762629170567
239.823870341753	0.0672432518312692	0.0269844902444841	0.0825912691639584	0.0920157102177253	0.073400594300746	0.111241740627864	0.026788703905592	-0.00205069926845125	0.0556837576401233
239.923901783061	0.06733258775127	0.0246921419464976	0.0818277479799723	0.0922617618329554	0.0727447539480376	0.11000890259464	0.0265529623932107	-0.00336750671728953	0.0565687409819802
240.023933224369	0.0678400022440685	0.0199557824273263	0.0986610361693489	0.0925388832195531	0.0728812456903064	0.11000890259464	0.0242047044377146	-0.0215823036842492	0.0609636452926827
240.123964665676	0.0682166583031472	0.0225891060787588	0.110337378898834	0.0926861061726024	0.0736683017153828	0.110794613227335	0.0228545473909936	-0.0287305367332155	0.0585216819565122
240.223996106984	0.0686738980709565	0.0418929417481476	0.126141480316875	0.0928811613618107	0.0732955045666077	0.110312911119769	0.0222125817064019	-0.0287305367332155	0.058018984800331
240.324027548291	0.0687123993559613	0.0418929417481476	0.126141480316875	0.0930145827545967	0.0734444338730362	0.11000890259464	0.0222166808504412	-0.0310467055877125	0.0565687409819802
240.424058989599	0.0688066234517678	0.0418929417481476	0.125906636072133	0.0931918210849325	0.0740886753720476	0.11033318915773	0.0219826167939615	-0.0310467055877125	0.0565687409819802
240.524090430906	0.0692574200274182	0.0557399573668264	0.123028676387779	0.0933464692021924	0.0741976137493303	0.11033318915773	0.0212917992963418	-0.0357864539464101	0.0516799618054388
240.624121872214	0.0695244724120358	0.0574360462550763	0.118829720428678	0.0934541571485434	0.0742349050786921	0.11033318915773	0.0202373419716781	-0.0331419292455171	0.0516799618054388
240.724153313522	0.0698142622036216	0.0571730447216552	0.113492141569582	0.0929125502457042	0.0734444338730362	0.112414471835504	0.0183829443405431	-0.0378113020743651	0.0447928247775295
240.824184754829	0.0697487988010732	0.0571730447216552	0.113177351933048	0.0923481675721325	0.068929710817356	0.117951920482699	0.0172605718964837	-0.0390717349138096	0.0453873436088222
240.924216196137	0.0697296622817307	0.0574360462550763	0.113177351933048	0.0918410974222814	0.041162383426905	0.113521473538291	0.0165294993568847	-0.0390717349138096	0.0453873436088222
241.024247637444	0.0695244724120358	0.0574360462550763	0.112205425862643	0.0915325805050555	0.0389457536458382	0.113521473538291	0.0160500730756407	-0.0399841485598858	0.045120614548284
241.124279078752	0.0693388347539969	0.05539685424833	0.107031514390882	0.0914453845004185	0.0389457536458382	0.113521473538291	0.0164536114845715	-0.038545182177221	0.045120614548284
241.224310520059	0.0690408952731326	0.05539685424833	0.10424476694844	0.0911698083674888	0.0389457536458382	0.113422204095384	0.0170126173870285	-0.0378113020743651	0.0444168223023824
241.324341961367	0.0688366878842212	0.05539685424833	0.10315479825431	0.0911052422123445	0.0389457536458382	0.113422204095384	0.0172234849370778	-0.0378113020743651	0.0444168223023824
241.424373402675	0.0685029325523225	0.0491493780539808	0.0831297955711049	0.091012617308092	0.0389457536458382	0.113422204095384	0.0179781249010835	-0.0371457685789969	0.0444168223023824
241.524404843982	0.0680673159371821	0.0574360462550763	0.0817618501159264	0.0908837271235967	0.0393584031771271	0.113521473538291	0.0187822642370056	-0.0348148185838717	0.0444168223023824
241.62443628529	0.0678857195971518	0.0571730447216552	0.080485531075058	0.090771168221685	0.0403690924228427	0.113422204095384	0.0192242985128331	-0.033509587481609	0.0443236216772058
241.724467726597	0.0678187721383839	0.0574360462550763	0.0799618600646436	0.0916185168618416	0.0293639680712267	0.114059419588028	0.021921648703696	-0.0367322309201999	0.051499897576346
241.824499167905	0.0678187721383839	0.0574360462550763	0.0799618600646436	0.0930610258022674	0.0336095066623091	0.144383048452219	0.0251549924879914	-0.0354679690212323	0.0784394849853734
241.924530609212	0.0677898057924843	0.0574360462550763	0.0799469496248031	0.0942783840559662	0.0363322096020387	0.150622641557081	0.0275650152107829	-0.0348148185838717	0.0832767990375615
242.02456205052	0.0677635617358278	0.0574360462550763	0.0799618600646436	0.0968988475969337	0.0557503826875723	0.163885655950426	0.0323180194777065	-0.00890126505111929	0.104939205336312
242.124593491828	0.0677635617358278	0.0574360462550763	0.0799618600646436	0.0988615643752598	0.0557503826875723	0.158098800562094	0.0365791791193472	-0.00733056328369324	0.0979865824003813
242.224624933135	0.0677635617358278	0.0574360462550763	0.0799618600646436	0.101148517988279	0.0613347051362323	0.167075583438427	0.0411786877262333	-0.00733056328369324	0.100669911576877
242.324656374443	0.0677635617358278	0.0574360462550763	0.0799618600646436	0.102115469189404	0.0557503826875723	0.165493134961825	0.043542737897896	-0.0030166469428632	0.107197022725828
242.42468781575	0.0677635617358278	0.0574360462550763	0.0799618600646436	0.102778726764599	0.0709649139372165	0.180331578462687	0.0453892112176474	-0.00242795395016657	0.107197022725828
242.524719257058	0.0677635617358278	0.0574360462550763	0.0799618600646436	0.103222221893023	0.0613347051362323	0.171418679630251	0.0461134691116439	-0.00242795395016657	0.106985080115512
242.624750698366	0.0677635617358278	0.0574360462550763	0.0799618600646436	0.105245634182722	0.0675774428116915	0.180331578462687	0.0483856846434678	-0.00365126495214746	0.107197022725828
242.724782139673	0.0678187721383839	0.0574360462550763	0.0799618600646436	0.105820368144547	0.0725860476837014	0.186181584390376	0.0495173142561534	-0.00542369574606803	0.107347321855724
242.824813580981	0.0678372646757604	0.0574360462550763	0.0799469496248031	0.128884196355486	0.0552649066330214	0.23429982342925	0.0637988077864667	-0.00695356417831283	0.169700951864656
242.924845022288	0.0678465939488486	0.0574360462550763	0.0799469496248031	0.142443356605416	0.0725860476837014	0.258409667312511	0.0784749889419571	-0.000223501830715414	0.187610971037834
243.024876463596	0.0678779127534425	0.0574360462550763	0.0799469496248031	0.144305894052614	0.0725860476837014	0.258409667312511	0.0802499269651713	-0.000223501830715414	0.187610971037834
243.124907904903	0.0678904357660742	0.0574360462550763	0.0799469496248031	0.15617456147866	0.0897102882079317	0.273315644573142	0.102214597845522	0.0227603011820716	0.207175903867896
243.224939346211	0.0679004052598202	0.0574360462550763	0.0799469496248031	0.158257533361884	0.0930670065615412	0.273315644573142	0.104221261210851	0.0251745493083412	0.207175903867896
243.324970787519	0.0679456965777518	0.0574360462550763	0.0797820994402786	0.161265010967096	0.0951737029170654	0.273315644573142	0.106043486775073	0.0229607977858259	0.201402808143823
243.425002228826	0.0679579073733789	0.0574360462550763	0.0797820994402786	0.179211873793812	0.120472359291198	0.276595161730432	0.116812020040333	0.0469289598400475	0.207175903867896
243.525033670134	0.0679972470130469	0.0574360462550763	0.0799469496248031	0.180142342533421	0.125091021507938	0.2729555091921	0.118188842515744	0.0586509780917239	0.206179019021958
243.625065111441	0.0680270474508823	0.0574360462550763	0.0799469496248031	0.18238756000698	0.130414437387894	0.272881938706662	0.120204986281174	0.0645401474990359	0.203688938111177
243.725096552749	0.0680673159371821	0.0574360462550763	0.0799618600646436	0.187155128309872	0.130469336864634	0.273140988805155	0.125018851422809	0.0632261317972796	0.204453070771583
243.825127994056	0.0680786331315374	0.0574360462550763	0.080107765795483	0.190499318528549	0.132855371093544	0.277171212627305	0.128469642163064	0.0632261317972796	0.207175903867896
243.925159435364	0.0682088190308	0.0578973006498361	0.0811847503588039	0.192065842677841	0.132995289831248	0.278396204052973	0.129471004069068	0.0586509780917239	0.207175903867896
244.025190876672	0.0682166583031472	0.05811650401191	0.0815712458705705	0.193872743142287	0.134696605217685	0.279738497686254	0.130677896809247	0.0602738745184168	0.210755188581699
244.125222317979	0.0682329764968673	0.05811650401191	0.0815712458705705	0.197144173942837	0.134696605217685	0.279410362768523	0.132871609295285	0.0660565700253928	0.219754056795957
244.225253759287	0.0682879291285573	0.0580914434435153	0.0815712458705705	0.19912113541491	0.133282197292302	0.279410362768523	0.134896874947423	0.0638391351959819	0.219754056795957
244.325285200594	0.0683554091610573	0.0574360462550763	0.0809391194142455	0.200242919525391	0.133282197292302	0.279410362768523	0.135427837215706	0.0626091922572775	0.219754056795957
244.425316641902	0.0684546653888916	0.0574360462550763	0.08112590646943	0.201917787901539	0.133988484689146	0.2815039073473	0.136732448300312	0.0626091922572775	0.225370092727164
244.52534808321	0.0685029325523225	0.0574360462550763	0.08112590646943	0.217906873487959	0.137015218033114	0.325611884398098	0.154909879942532	0.0658505971845144	0.255484492046197
244.625379524517	0.0685890836119447	0.0574360462550763	0.0815712458705705	0.221624918731928	0.140547722992479	0.321625748544116	0.158611573544314	0.0677092859803892	0.254215328297376
244.725410965825	0.0733153098728968	0.0574360462550763	0.157861781980469	0.260693696700851	0.164852303919893	0.369049514702996	0.170637018802739	0.0737706811071111	0.287838110684592
244.825442407132	0.073547509048331	0.0574434708626064	0.157861963047716	0.262141855727951	0.164852303919893	0.369049514702996	0.169567700689187	0.0596824619818422	0.287838110684592
244.92547384844	0.137724943827084	0.0595951372224991	0.163676763436949	0.266040397193806	0.164852303919893	0.369049514702996	0.149136630969869	0.0504399155288468	0.277996442098529
245.025505289747	0.140667397563355	0.0595951372224991	0.163676763436949	0.267527902966746	0.164852303919893	0.369049514702996	0.143112143439006	0.0508952647566096	0.278276391892952
245.125536731055	0.141347098842664	0.0598134604016861	0.163956422666676	0.277332644472753	0.164852303919893	0.375030642032003	0.148845497784913	0.0504399155288468	0.287838110684592
245.225568172363	0.141688066897916	0.0598134604016861	0.163956422666676	0.279302289382026	0.164852303919893	0.375030642032003	0.149827112803851	0.0504399155288468	0.287838110684592
245.32559961367	0.141919324869539	0.0601546128867199	0.163956422666676	0.282459748292082	0.164250689078557	0.375030642032003	0.151167698661036	0.0504399155288468	0.285842173828673
245.425631054978	0.143721019016368	0.0601546128867199	0.163956422666676	0.310767302284367	0.18966160413894	0.449533034938801	0.174788825827409	0.0457200343717329	0.382088369344001
245.525662496285	0.144195883858028	0.0601546128867199	0.163956422666676	0.321358249486853	0.239604191921468	0.449533034938801	0.185686813454803	0.078161952751819	0.377190799513961
245.625693937593	0.147015514809075	0.125285030926802	0.166893889248806	0.323804141122798	0.239354747609388	0.437345412400681	0.177420652182488	0.0869829738404518	0.295406773990078
245.7257253789	0.147098643397255	0.126010087665082	0.166893889248806	0.31509207787072	0.163447601225471	0.437345412400681	0.162590435430614	0.011511198699443	0.286811589047558
245.825756820208	0.147098643397255	0.126010087665082	0.166893889248806	0.314765603434761	0.163447601225471	0.437345412400681	0.162508092273272	0.011511198699443	0.286811589047558
245.925788261516	0.147198493341563	0.126010087665082	0.166893889248806	0.314765603434761	0.163447601225471	0.437345412400681	0.162499779926099	0.011511198699443	0.286811589047558
246.025819702823	0.146920303997162	0.12636086308628	0.166595933112226	0.314765603434761	0.163447601225471	0.437345412400681	0.162913032822857	0.011511198699443	0.286811589047558
246.125851144131	0.146623381808084	0.126010087665082	0.16507029323264	0.314765603434761	0.163447601225471	0.437345412400681	0.163373978260071	0.011511198699443	0.286811589047558
246.225882585438	0.146469369134762	0.126010087665082	0.16507029323264	0.311622264196916	0.163447601225471	0.437345412400681	0.161080740970769	0.011511198699443	0.286811589047558
246.325914026746	0.146384629809494	0.125285030926802	0.163676763436949	0.311622264196916	0.163447601225471	0.437345412400681	0.161456880979767	0.011511198699443	0.286811589047558
246.425945468053	0.146140189816639	0.12636086308628	0.163956422666676	0.311340062757264	0.163447601225471	0.437345412400681	0.16173509063578	0.011511198699443	0.286811589047558
246.525976909361	0.146039101874875	0.126010087665082	0.163094619996417	0.304122021754079	0.163447601225471	0.437345412400681	0.159305242525218	0.011511198699443	0.286811589047558
246.626008350669	0.145962520426291	0.12636086308628	0.163094619996417	0.281219102693615	0.168233002097161	0.382881282686573	0.138188231917147	0.0145229389533097	0.23945661969354
246.726039791976	0.145877506829322	0.126164623401914	0.163094619996417	0.261832278589049	0.163447601225471	0.377325260628774	0.117138495933575	0.00755794777333432	0.227623364439015
246.826071233284	0.145877506829322	0.126164623401914	0.163094619996417	0.255062855199755	0.158735351820124	0.377325260628774	0.109328354757758	0.00269750626063811	0.227623364439015
246.926102674591	0.145877506829322	0.126164623401914	0.163094619996417	0.242688672754138	0.141046090842814	0.359474307697543	0.0996000074399422	0.00307705213177009	0.227144357623767
247.026134115899	0.145877506829322	0.126164623401914	0.163094619996417	0.236535043294987	0.140116696325787	0.359474307697543	0.0958954656349384	-0.00560989977022688	0.220949049982578
247.126165557207	0.145864699555604	0.126010087665082	0.163094619996417	0.223092282016683	0.144748919057568	0.358858025986612	0.086826852314084	-0.0120944552711431	0.20514147221719
247.226196998514	0.145864699555604	0.126010087665082	0.163094619996417	0.212406114160396	0.140116696325787	0.34526359828181	0.0792364746040691	-0.010770396893538	0.198183028111011
247.326228439822	0.145864699555604	0.126164623401914	0.163094619996417	0.210452078024962	0.140116696325787	0.341154907107188	0.0768666610073975	-0.012303546956268	0.18777551450133
247.426259881129	0.145840045378582	0.126164623401914	0.163094619996417	0.205691058556901	0.125981144999128	0.316240345393773	0.0721120478062861	-0.0120944552711431	0.173349792072209
247.526291322437	0.14581112088318	0.126164623401914	0.163094619996417	0.200476790455023	0.125981144999128	0.28656302513699	0.0661106158409728	-0.012303546956268	0.148208814065067
247.626322763744	0.14581112088318	0.126164623401914	0.163094619996417	0.198228169322846	0.140546780760825	0.286275753703612	0.0622606231763073	-0.00560989977022688	0.142488226800151
247.726354205052	0.14581112088318	0.126164623401914	0.163094619996417	0.190577638490517	0.101104030792975	0.286107293481226	0.0505226616309921	-0.0490077717730381	0.138368978444701
247.82638564636	0.14581112088318	0.126164623401914	0.163094619996417	0.184800639392305	0.0869945946111129	0.278721046672427	0.0413993262618896	-0.0568929486123509	0.139020057680856
247.926417087667	0.145791939706692	0.12636086308628	0.163094619996417	0.180906443988918	0.0821476076050977	0.273566407217528	0.0340024702669674	-0.0644641948816931	0.129911461417658
248.026448528975	0.145791939706692	0.12636086308628	0.163094619996417	0.17637312326687	0.0807400531552779	0.265959626197974	0.0266327204800984	-0.0702436096939068	0.118529002599109
248.126479970282	0.145791939706692	0.12636086308628	0.163094619996417	0.172557943697696	0.073911931449024	0.251826393262135	0.0194796750107912	-0.0748509771829259	0.104393058716098
248.22651141159	0.145786831134705	0.126164623401914	0.163094619996417	0.170464118623534	0.0727061680489375	0.241951914927852	0.0153211922749395	-0.0748509771829259	0.0974648077505242
248.326542852897	0.145782474424235	0.12636086308628	0.163094619996417	0.167258976488275	0.0782312564000607	0.22469585338033	0.00995328913114125	-0.0718512304983092	0.0807533786382633
248.426574294205	0.145782474424235	0.12636086308628	0.163094619996417	0.165725170689726	0.0807400531552779	0.224277075510141	0.00754930829442005	-0.0698888982235918	0.0807533786382633
248.526605735513	0.145782474424235	0.12636086308628	0.163094619996417	0.165437994016877	0.0748831477258159	0.216552349221847	0.00697451190512616	-0.0698888982235918	0.0791004708091428
248.62663717682	0.145777416800569	0.126164623401914	0.163094619996417	0.165437994016877	0.0727061680489375	0.212413396401821	0.00663039216015865	-0.0694441920695368	0.0780696882031029
248.726668618128	0.145782474424235	0.126164623401914	0.163094619996417	0.168047452187087	0.0710721003868922	0.22469585338033	0.0111393090545281	-0.0782376843451587	0.0832617483659743
248.826700059435	0.145782474424235	0.126164623401914	0.163094619996417	0.169858456106239	0.0727061680489375	0.256381011745785	0.0149837758707574	-0.0813647272735868	0.102715251560854
248.926731500743	0.145786831134705	0.126010087665082	0.163094619996417	0.172411549732042	0.0710721003868922	0.267640168744012	0.0189763464583432	-0.0748509771829259	0.12209414012925
249.026762942051	0.145786831134705	0.126010087665082	0.163094619996417	0.175254479743052	0.0727061680489375	0.282482697061591	0.0246042783076851	-0.0773398020875098	0.133422703472536
249.126794383358	0.145786831134705	0.126010087665082	0.163094619996417	0.181587000138582	0.0754583277287132	0.298498426516525	0.0354217336139833	-0.0698888982235918	0.149674128025661
249.226825824666	0.145786831134705	0.126010087665082	0.163094619996417	0.186538764291761	0.0755682929251763	0.304789664548881	0.0451404810573892	-0.0655839218970791	0.158117094558498
249.326857265973	0.145786831134705	0.126010087665082	0.163094619996417	0.189778654162945	0.0843671943853343	0.312768748022078	0.0513229217161512	-0.0682742882315041	0.158117094558498
249.426888707281	0.145786831134705	0.126010087665082	0.163094619996417	0.209853237284612	0.151243099649869	0.366734163495251	0.0797063223395793	-0.0183923868360192	0.208928330257927
249.526920148588	0.145786831134705	0.126010087665082	0.163094619996417	0.22054642100508	0.162733017917644	0.328365095022915	0.0865005449915996	0.00896864368521333	0.188074526846471
249.626951589896	0.145786831134705	0.126010087665082	0.163094619996417	0.22158753046711	0.162733017917644	0.326459169707804	0.087394499579295	0.00939760148991925	0.184426264035588
249.726983031204	0.148268157878911	0.120596871479062	0.381607887057895	0.22158753046711	0.162733017917644	0.328365095022915	0.0626056201811483	-0.0836277909108398	0.171052510283342
249.827014472511	0.15215040503662	0.122860966028507	0.401488432130355	0.219666338356429	0.156896736999926	0.336955746219	0.0138687806106156	-0.222537444760792	0.172542276608323
249.927045913819	0.15215040503662	0.122860966028507	0.401488432130355	0.211594072756403	0.11026170487258	0.338372835338435	0.0102019383703148	-0.229227655883217	0.16658839026702
250.027077355126	0.15215040503662	0.122860966028507	0.401488432130355	0.204404740232521	0.0928233990670533	0.331759912795182	0.00604191528826334	-0.229227655883217	0.171052510283342
250.127108796434	0.15215040503662	0.122860966028507	0.401488432130355	0.199180989266765	0.0856300289101971	0.328365095022915	0.00187920414817697	-0.229227655883217	0.171311461827262
250.227140237741	0.15215040503662	0.122860966028507	0.401488432130355	0.192764668962465	0.0860714490655456	0.328085087196684	-0.00573356792502405	-0.238531368908839	0.16658839026702
250.327171679049	0.15215040503662	0.122860966028507	0.401488432130355	0.188634714260594	0.0865560884412573	0.328365095022915	-0.0102738728481232	-0.239188634917846	0.16658839026702
250.427203120357	0.15215040503662	0.122860966028507	0.401488432130355	0.184726614224602	0.0865560884412573	0.328365095022915	-0.0149486339769481	-0.239757953526801	0.16658839026702
250.527234561664	0.358822295401234	0.137683137546547	0.414143074818178	0.164337004007342	0.0660702850914026	0.274989875345577	-0.144432860085272	-0.288347514144443	0.0505326215099889
250.627266002972	0.369151094732447	0.139472788968939	0.414143074818178	0.158092504481925	0.073726126490804	0.205775759294576	-0.199311647742554	-0.307499126692956	-0.0284891024902775
250.727297444279	0.372983331642215	0.330042270707759	0.413927888077136	0.157650200246206	0.0758010568943207	0.205775759294576	-0.224095881372733	-0.307499126692956	-0.143570474038621
250.827328885587	0.37293161491286	0.330042270707759	0.414143074818178	0.157650200246206	0.0758010568943207	0.205775759294576	-0.22398699242057	-0.307499126692956	-0.143570474038621
250.927360326895	0.37293161491286	0.330042270707759	0.414143074818178	0.157650200246206	0.0758010568943207	0.205775759294576	-0.22398699242057	-0.307499126692956	-0.143570474038621
251.027391768202	0.37293161491286	0.330042270707759	0.414143074818178	0.15795702798222	0.0758010568943207	0.206240062738084	-0.223666569899815	-0.307499126692956	-0.143570474038621
251.12742320951	0.37293161491286	0.330042270707759	0.414143074818178	0.158720970669733	0.073726126490804	0.205775759294576	-0.222871576966977	-0.307499126692956	-0.143570474038621
251.227454650817	0.37293161491286	0.330042270707759	0.414143074818178	0.158771852495667	0.0739857730170441	0.205775759294576	-0.222747715883328	-0.307499126692956	-0.143616111742342
251.327486092125	0.372983331642215	0.330042270707759	0.414143074818178	0.161346177333832	0.0743505095375857	0.211459277315835	-0.219363886400447	-0.307499126692956	-0.145822230639404
251.427517533432	0.372983331642215	0.330042270707759	0.414143074818178	0.163091720632652	0.0739857730170441	0.211591944122093	-0.217135474909229	-0.301285376698467	-0.140760698588126
251.52754897474	0.372983331642215	0.330042270707759	0.414143074818178	0.165916665682538	0.0870400541885415	0.219246920649027	-0.212761043179515	-0.297905094755477	-0.142301261733073
251.627580416048	0.372983331642215	0.330042270707759	0.414143074818178	0.170066870345869	0.110052342557875	0.217175339225057	-0.204602400448267	-0.262613241887635	-0.134279772149842
251.727611857355	0.370391836210277	0.133051605752935	0.417566340394171	0.171588995774421	0.110259338909584	0.21787643915842	-0.179736721362715	-0.262480066418986	0.0380635649667883
251.827643298663	0.370391836210277	0.133051605752935	0.417566340394171	0.172510201341011	0.110829043138856	0.221542377633111	-0.178473827156553	-0.262613241887635	0.037315622102519
251.92767473997	0.370391836210277	0.133051605752935	0.417566340394171	0.173741084277104	0.111421583969019	0.225952557608569	-0.176262988784752	-0.262613241887635	0.0322186931377861
252.027706181278	0.370391836210277	0.133051605752935	0.417566340394171	0.174456817700254	0.111591177878686	0.227050118423695	-0.175491823642131	-0.262613241887635	0.0314054539557085
252.127737622585	0.366242218723163	0.135363280869319	0.41890725526606	0.175079975186056	0.111421583969019	0.227804126759941	-0.153135713153843	-0.25926959262186	0.0341005155145036
252.227769063893	0.245847138657866	0.125812892713288	0.410139865993735	0.176715718051743	0.115092059415489	0.235404465800537	-0.0824380078225114	-0.247783727507139	0.0785047477711245
252.327800505201	0.158982737297729	0.122338734261238	0.400849385775747	0.177895135795488	0.115462632820664	0.238401554199419	-0.0562174152409693	-0.244767901733764	0.0855722326484788
252.427831946508	0.158982737297729	0.122338734261238	0.400849385775747	0.179979170517145	0.127463029895476	0.250348507781188	-0.0535531254082877	-0.241678988062434	0.088779968882399
252.527863387816	0.15194811533094	0.122338734261238	0.399454489208584	0.182097524565383	0.131712443409181	0.244920932060953	-0.00850941360633096	-0.229227655883217	0.114555779813494
252.627894829123	0.143036027284875	0.11943164072557	0.182093270524544	0.183389906957294	0.134515530840194	0.244920932060953	0.0428618604704672	-0.0227157596734179	0.110378825045657
252.727926270431	0.143036027284875	0.11943164072557	0.182093270524544	0.198511727067196	0.137426298728155	0.295349091516544	0.0620430253648243	-0.0227157596734179	0.150989017908689
252.827957711738	0.143036027284875	0.11943164072557	0.182093270524544	0.210095945241895	0.142328685438938	0.304552473089728	0.072422330986303	-0.0210730733987172	0.159628705427708
252.927989153046	0.143036027284875	0.11943164072557	0.182093270524544	0.219028877105304	0.139631562345943	0.306037963266019	0.0793028853008481	-0.0208383108767921	0.163835858134845
253.028020594354	0.143036027284875	0.11943164072557	0.182093270524544	0.22245386800948	0.138700539876539	0.306037963266019	0.0816822723633233	-0.023004395516706	0.163209926418993
253.128052035661	0.143036027284875	0.11943164072557	0.182093270524544	0.239952503105332	0.169012648646664	0.318433593590729	0.0964119875143819	0.0261264714196913	0.179445384595544
253.228083476969	0.143036027284875	0.11943164072557	0.182093270524544	0.243005294592662	0.172378463191691	0.320054895618745	0.0982056469648212	0.0261264714196913	0.177223319599421
253.328114918276	0.143074669288264	0.11943164072557	0.182093270524544	0.246326516159389	0.179669380488532	0.320413885395268	0.100550451776912	0.0318740592804988	0.177223319599421
253.428146359584	0.143074669288264	0.11943164072557	0.182093270524544	0.248495890769424	0.181820708659048	0.320054895618745	0.102225595514506	0.0323608343381031	0.176079467944399
253.528177800892	0.14310496002807	0.11943164072557	0.182093270524544	0.250590609732764	0.18441104805657	0.320740729310099	0.103291981096956	0.0323608343381031	0.176079467944399
253.628209242199	0.14310496002807	0.11943164072557	0.182093270524544	0.25088063328518	0.184783972163882	0.320740729310099	0.103502447081356	0.0323608343381031	0.175985333550119
253.728240683507	0.139448203659702	0.0706343129514239	0.179670857464821	0.245548791697796	0.0565055866388686	0.320586595286013	0.0908645123115422	-0.0927716874508476	0.224101474215586
253.828272124814	0.139238941311703	0.0706343129514239	0.179670857464821	0.219820272992499	0.0561585376577228	0.320054895618745	0.0711802996215874	-0.101145976964001	0.216551620288109
253.928303566122	0.138115588586069	0.0663648617155399	0.176980173347667	0.116198569745056	0.0484646876658208	0.308185495351656	0.0284430309212424	-0.105769921445671	0.226512171336882
254.028335007429	0.137927046221879	0.0663648617155399	0.176980173347667	0.113675391851136	0.0484646876658208	0.308185495351656	0.0272612765555538	-0.105769921445671	0.226512171336882
254.128366448737	0.136815497674297	0.0644256392081459	0.175108037835747	0.11172015529745	0.0484646876658208	0.308185495351656	0.0258102249918524	-0.105769921445671	0.226512171336882
254.228397890045	0.136245783052776	0.0650487690277037	0.176073888776693	0.111496759482635	0.0484646876658208	0.308185495351656	0.02633037363985	-0.105769921445671	0.226512171336882
254.328429331352	0.13561789570543	0.0650487690277037	0.176073888776693	0.109735822941958	0.0484646876658208	0.308185495351656	0.0211761916569928	-0.105769921445671	0.226512171336882
254.42846077266	0.134894211896886	0.0644256392081459	0.174475099531596	0.109735822941958	0.0484646876658208	0.308185495351656	0.0219311635178516	-0.105769921445671	0.226512171336882
254.528492213967	0.134530157868549	0.0602450588878631	0.170351032021253	0.107517452624806	0.0533200085519845	0.311851138243474	0.0154336414374602	-0.105769921445671	0.226512171336882
254.628523655275	0.129274560679824	0.0650487690277037	0.154342659994873	0.104225609675734	0.0580175315003956	0.152688708612555	-0.0107750431451422	-0.0823862537220343	0.0662349699171337
254.728555096582	0.127859427567908	0.0636780408472881	0.154490944820805	0.104713769949852	0.0581870460850816	0.152268740098006	-0.00811432659304575	-0.0833000893918354	0.0665143135716561
254.82858653789	0.12490107046121	0.0612184049514728	0.154490944820805	0.106420184654276	0.0598783501418279	0.152688708612555	-0.0030763122373272	-0.0810484863492306	0.0696214535656264
254.928617979198	0.107010257719091	0.0568294606817786	0.154342659994873	0.107261971827236	0.059287876102306	0.152688708612555	0.0038297898265257	-0.072460236428478	0.0765818571195881
255.028649420505	0.0819072251557857	0.056972589274507	0.153414433831741	0.108316280336953	0.0546671336582087	0.152688708612555	0.00937602160605776	-0.0690555888218622	0.0776810573655451
255.128680861813	0.0794730677014237	0.056972589274507	0.153414433831741	0.112051503325612	0.0598783501418279	0.175217090221116	0.0153050502969789	-0.0685303896663719	0.0804478854854452
255.22871230312	0.0771887135447631	0.054664946523322	0.149821280053695	0.112311326839198	0.0598783501418279	0.173586358122929	0.0189944035786199	-0.0559939699908896	0.0840296949768843
255.328743744428	0.0754717537555111	0.0533902212852043	0.148253548242957	0.114794531643957	0.0576027931107018	0.179981971056172	0.024398740017073	-0.0545155558431696	0.0914279789561121
255.428775185736	0.0738705402820155	0.0553829927724786	0.14834629957168	0.116418554820216	0.0580507638267442	0.185430450033137	0.0304516874333736	-0.0571861074917612	0.0914279789561121
255.528806627043	0.0719594127685081	0.0521938725068096	0.142390879876098	0.118522553445202	0.0686094663501425	0.198592129016079	0.0401852998918417	-0.0494464189152249	0.108125079374581
255.628838068351	0.0712897140962303	0.0510987252023473	0.135049726955927	0.124913739310567	0.0753685314170743	0.209676723998456	0.0501645211455783	-0.0101668887818839	0.149623730626084
255.728869509658	0.0712037268712042	0.0519594058594964	0.135049726955927	0.126485937562596	0.0726809010779814	0.210677296545678	0.0522483493381906	-0.0129703402611255	0.144156469044932
255.828900950966	0.0711644575935229	0.0519594058594964	0.13540718093724	0.134633063579297	0.0708462536393908	0.254626610804837	0.0712876098418656	-0.0131225333609091	0.19881806518514
255.928932392273	0.0711065023461176	0.0515267227198055	0.134967477378933	0.135127369245383	0.0708462536393908	0.255386223606252	0.0723631744445479	-0.0131225333609091	0.197988943773656
256.028963833581	0.0702060977038615	0.0471338143272058	0.127466808482637	0.135660021754845	0.0775694834691008	0.262185131438809	0.0763799442177248	-0.00662090716235725	0.195169505061929
256.128995274889	0.0700966771685653	0.0485479163630545	0.127466808482637	0.135954816269135	0.0775694834691008	0.262185131438809	0.0773190261376309	-0.00662090716235725	0.195169505061929
256.229026716196	0.0695428373336869	0.0444527338288945	0.11738380043102	0.136795378520771	0.0782735327232701	0.265485610026042	0.081693885699327	-0.00591388409901909	0.198020087344317
256.329058157504	0.0693103327283839	0.043123890774701	0.106954338895959	0.150151243425056	0.0942430269968745	0.265485610026042	0.100095805460785	0.024715964550053	0.214073565283215
256.429089598811	0.0688315380696312	0.0462385953898883	0.0893631142616035	0.157511134787998	0.100241072857946	0.272442393999411	0.106270294001142	0.0299781442089508	0.217658808870948
256.529121040119	0.0687033035389542	0.0455013975092872	0.0872939969316247	0.164500774604224	0.10325120766565	0.272442393999411	0.108837422293344	0.0299781442089508	0.218047030631684
256.629152481426	0.0683709955493881	0.0462385953898883	0.0846954929116642	0.197400086526679	0.11571934498973	0.293952971413969	0.128046293003228	0.0394717012201241	0.235456797857585
256.729183922734	0.0683043272793663	0.0462385953898883	0.0846954929116642	0.240143767888227	0.115371220033341	0.382188288758688	0.165645678906625	0.0278853716539416	0.314890810173902
256.829215364042	0.0681643117835093	0.0462385953898883	0.0848028568021464	0.255753535734945	0.115371220033341	0.380322173262526	0.181270291351807	0.0326052789545328	0.314890810173902
256.929246805349	0.068082012674557	0.0462385953898883	0.0848028568021464	0.277022167222913	0.128498141324005	0.392413229113753	0.208995259298281	0.0574392295415421	0.327656374576995
257.029278246657	0.0679911724623784	0.0462385953898883	0.0848589748903053	0.287168058025193	0.167079979421524	0.395331026746747	0.221777551917629	0.113904702853926	0.337203823485154
257.129309687964	0.0678758455319745	0.0462385953898883	0.0848589748903053	0.290247946599007	0.197100171506586	0.412588386895346	0.226060640951624	0.121676793580218	0.336127504065587
257.229341129272	0.0677568197964682	0.0462385953898883	0.0848028568021464	0.293084793927275	0.197560034129065	0.402134557160401	0.228932153167743	0.121676793580218	0.32905090745217
257.329372570579	0.0677065162098696	0.0462385953898883	0.0848028568021464	0.294611918222273	0.203313904195207	0.399630310778399	0.231649542841725	0.138511185556446	0.342756918727796
257.429404011887	0.0675310080434006	0.0462385953898883	0.0845431860745064	0.297164203958655	0.209325730669587	0.393455539936376	0.234783703186651	0.136975396296871	0.327656374576995
257.529435453195	0.067450562891285	0.0462385953898883	0.0845431860745064	0.299321567472438	0.211586955869753	0.393455539936376	0.236439138466572	0.144808284449394	0.330043762356321
257.629466894502	0.0673946364676153	0.0462385953898883	0.0845431860745064	0.299390251827828	0.21230276413078	0.393455539936376	0.236766294163959	0.144808284449394	0.330043762356321
257.72949833581	0.0672039144255196	0.0450309471009942	0.0853006500832372	0.314900398057238	0.218221622440856	1.46434497397508	0.45838368128509	0.162738643711498	1.399595134958
257.829529777117	0.0671153230723682	0.0450309471009942	0.0871259560214512	0.314900398057238	0.218221622440856	1.46434497397508	0.458671572537637	0.162738643711498	1.399595134958
257.929561218425	0.0668236885840762	0.0398856074121454	0.0871259560214512	0.333395195633346	0.22626655924437	1.56007360554489	0.58442052925471	0.160391604792506	1.49361930616176
