# Supplementary material for: Global diversity dynamics in the fossil record are regionally heterogeneous
Source: Nat Commun. 2022 May 18;13:2751. doi: 10.1038/s41467-022-30507-0 (PMC9117201; doi:10.1038/s41467-022-30507-0)
Supplement: Supplementary file 4 — Source Data [file 41467_2022_30507_MOESM4_ESM.zip › source_data/Supplementary Figure 19 - diversity.txt]

Supplementary.Figure.19...diversity.time	Supplementary.Figure.19...diversity.median	Supplementary.Figure.19...diversity.0.5_lower	Supplementary.Figure.19...diversity.0.5_upper	Supplementary.Figure.19...diversity.0.75_lower	Supplementary.Figure.19...diversity.0.75_upper	Supplementary.Figure.19...diversity.0.95_lower	Supplementary.Figure.19...diversity.0.95_upper
193.438	195.759331928926	184.194528013709	207.522636315015	174.489873371753	213.554457763096	165.297040878505	226.549802880799
194.495	197.979661347648	180.567160840386	220.331973072748	173.586592207363	244.789858392183	143.331130436157	245.955088816142
195.553	182.540009786672	175.129205872484	201.364877269025	157.829300481548	200.934185106229	148.326668421394	212.867753446764
196.241	92.0191639158739	62.8193900935701	96.818990561827	64.6540517003236	128.87177903056	58.9810259999344	149.763422181682
196.77	162.449537490605	139.064270358599	173.001410042362	135.035780459855	200.837341280535	116.787178994668	217.695253056188
197.668	206.9319243408	195.182340231985	217.803464654868	185.641601313294	222.616141406676	176.1938837486	236.789126289637
198.726	223.501446884034	210.750383605201	234.170355713064	204.485766764533	243.188445693109	193.683913160258	255.422320078669
199.357	112.502009082939	84.9636895039555	121.45793588022	84.1543871736308	146.063250009554	72.8967809210586	163.961574355674
199.886	230.570045077449	207.784562807992	236.422231950658	205.520052340594	254.874802222304	198.709295742435	270.566145604455
200.836	256.005581006648	248.980468077066	263.231998111712	243.060702067229	267.471221867954	234.702314235677	277.083686451355
201.365	277.771990406506	248.66197544556	302.470714215107	232.715664321175	323.340047448483	198.525379799299	355.367161611948
201.899	286.927542996394	259.923784374236	304.629421687379	250.349663972416	325.774405461786	223.017112140399	355.710534164909
202.957	315.8269634803	293.799339366514	335.141189605308	274.844149913396	347.904935947255	252.500717806135	388.443990243809
204.015	306.718010289307	285.02334930326	336.588854210396	266.175880229694	351.910299166683	238.999084568541	371.698092466418
204.772	249.01781861313	201.477906830213	269.916194927023	186.55693768188	295.679226568856	174.506126553054	340.693126884313
205.301	244.427472307055	219.644113780962	273.510593808373	181.126403570677	277.336656147096	162.398631382322	356.078743243818
206.13	249.066891121929	214.571346994237	266.463945322084	214.407505671604	301.89776641511	183.538256451544	318.576591826357
207.188	280.943457195835	253.599865796826	293.290783442857	249.936722485979	311.700503161822	237.495232589888	329.726421555291
208.246	285.488338040996	264.309627658428	298.634501253725	254.662863957117	312.946881689786	241.797135671383	337.037222590056
209.142	261.910909476491	237.825345115927	297.412228203095	196.426279422973	311.003987089552	139.397823142694	335.060198003473
209.671	239.497397560375	140.225909707452	252.536744668836	126.543646998301	336.566473838284	118.969597415713	455.974287836006
210.361	321.519928418077	273.187148985895	346.769670576341	250.111416289365	369.517444929939	240.454464130437	463.97633601398
211.419	377.553453063271	355.818554422688	426.182133397228	319.804540122322	434.002972530853	279.784146971553	460.25872636526
212.477	363.416151947474	340.613608434344	426.352577095416	293.588046960823	439.636188909481	218.584173778265	453.918499482388
213.518	312.493214386815	280.002402008095	345.770717028159	255.143447973231	368.215999561494	215.355425245786	405.544190218212
214.047	206.767227207956	160.85634743114	225.987266933775	148.41894556249	256.720076658305	126.985356236425	310.317660120764
214.592	250.456252826349	234.033259095574	287.414806424478	187.122698033112	284.384171553466	170.68930474932	315.319861626663
215.65	269.013728920288	242.326070801806	292.243153946095	219.950943413995	308.099367290974	202.93720871866	365.841456036251
216.707	259.964694989547	237.008254375486	274.055127387953	227.074657560201	293.590243510091	207.124460917854	318.185294699172
217.363	138.813939971712	96.1672933034051	175.462582895989	48.4015867582088	196.677292196853	37.6541723248161	254.254084288621
217.892	196.126211865317	171.907947859586	237.684899567698	138.378689447279	248.719881290952	97.990571870393	270.944418027063
218.823	205.435299997956	185.229689667653	254.734618743502	123.944498176368	248.635804071745	103.118597579744	277.429492260846
219.881	175.8467623812	82.6181944570816	180.822142148031	88.589672438968	238.569994391408	77.8991498566087	332.437357049922
220.938	191.44100287754	155.715051083795	219.103295488869	132.267198974663	270.858307012226	76.8887116644249	383.693031122601
221.996	248.294021370621	227.034631057882	286.118547235353	198.469884731282	304.356306795423	122.541283327203	317.466643060892
223.054	210.491085334143	167.996012475855	254.226999319918	157.38700009514	318.907121796451	56.8163202912889	317.246393871252
224.111	225.900004580523	184.709927002161	291.12635942058	87.048731934651	276.459045749148	79.0782014801926	333.931689907637
225.169	221.582847162335	203.862491489579	249.323480656257	183.033652590202	263.246086554155	139.382292745165	282.580488234131
226.227	194.374069958787	143.629400655474	211.663908143837	144.473777125404	263.005836893387	121.885756637891	286.785018173702
227.028	176.659845275873	137.012204375037	225.676222830931	70.6428486330198	234.075435848177	57.8699945168113	320.283441928036
227.557	291.90958860178	228.156225193621	314.043945120432	211.289308505151	366.879857374262	189.614996579887	469.252567400452
228.342	487.465693371544	444.652833008421	526.915930113976	412.680250737639	562.008009788323	349.32302774106	605.61613440922
229.4	424.982128831508	346.088242579984	482.83218417875	317.841003263074	513.008228296353	285.848819232659	564.085540229992
230.458	450.163981823302	409.78853045679	514.905099775156	340.889406425136	516.322502404856	306.532714866452	570.383224079449
231.515	431.315663501741	374.679670807806	471.158059128981	359.441765284187	511.385519651237	318.025072604628	550.725586615915
232.573	397.615643831548	345.588382868114	441.880986851823	320.414629582528	482.343258490374	267.629240692691	531.151449717056
233.351	383.527503359184	338.112349733207	430.520351287296	308.446259990259	470.287774055848	169.827940824841	504.89637551211
233.88	666.927859572129	642.682429873238	707.744034573068	617.140029265543	750.339151666557	557.565106481861	744.91356061056
234.689	828.074895957442	774.696539552357	836.284555497752	774.316981406226	880.797222652792	761.084242700142	930.296042596021
235.746	806.851373255711	757.724446028766	896.603298488305	698.590731100742	908.576918637463	652.627932770251	943.631604454071
236.638	676.258145033976	563.468319843123	690.588429502749	635.342405366663	826.209921133423	551.265838478712	841.877918467539
237.166	485.045524188382	446.925382202083	521.629804153183	425.789031727258	562.939833809201	308.560449045451	595.792220307206
237.862	668.200356217866	641.542544257221	718.518522648691	581.7809844429	717.218482497716	552.854704843906	788.679546185589
238.92	704.642550724993	683.039391794757	739.763626617394	654.469238273	762.102925565875	558.102298731813	776.162973327758
239.464	502.593651001149	434.263465881488	606.78944063876	351.160352310382	643.021759096612	256.153781533616	708.65199077251
239.993	615.140162650372	576.73230501663	630.218671725976	575.228002818169	651.975541876815	558.322460865159	669.122204567168
240.983	604.733030068249	577.196309756602	633.731146977582	561.811702957536	654.066075207773	526.878146870185	671.072202818371
241.512	327.540937567659	275.24012457792	350.809242395571	251.658411392457	384.608166547496	234.250102075418	521.370380268141
242.093	604.882465493024	579.116271107975	621.29426263794	574.519496440137	641.17855748923	553.463738661216	656.120820691377
243.15	661.808608155184	644.878388325681	696.762546480261	612.504291414112	696.723518208222	593.220962857281	722.98510859567
243.96	540.06547629328	508.975650251619	577.580900964973	487.079474167336	601.281954972019	454.15354732558	630.934330912237
244.489	426.900163113592	389.307720549025	456.868780976504	336.086942897112	465.96394361584	326.114029131697	551.492826509283
245.266	584.636691857227	566.345492833219	626.772153169749	541.481301658564	641.258365258455	446.166414335741	646.61454204535
246.247	504.501213317983	474.749303545106	519.690883980206	461.900397618367	541.361303989159	454.584433677764	574.393101419247
246.776	201.567082217022	158.601712633727	214.952145298824	152.448373419438	258.939146773164	141.740857928144	292.691494351827
247.381	343.73563493381	335.697260653186	353.600655602629	329.568808180146	360.436146161808	316.689443314593	369.929216447617
248.005	226.668657428033	195.206830895446	254.766524408846	171.923512948395	264.094150626762	159.559129212213	300.174643356744
248.534	246.381997455645	234.629181280151	255.569229296858	228.016214150783	264.647658513533	214.520958332718	277.120231611115
249.424	240.289607061225	230.230159522797	246.97350918517	225.861152084326	254.476127407912	219.684761162306	267.96981747406
249.953	159.524794355128	148.576153460895	177.210385397337	137.922128942431	186.948055871397	112.370604229577	196.910205695854
250.263	272.414072730089	261.65927636917	278.485219134229	258.363311182499	286.673582258789	249.437113797264	297.052724538882
250.792	144.629015526038	129.061333066996	153.53666872166	127.043009478844	165.706753517984	114.923485479999	173.987653644066
251.493	168.845482387376	161.560347365248	181.820406533426	152.036221510268	185.593372243135	141.609474775559	192.720743368424
252.022	368.982141848173	333.099848568817	400.137520199423	321.773155903894	424.0923646706	275.135833547655	445.573879347436
252.606	584.103991805104	573.378800537985	604.493768881648	558.027435608658	613.133129725835	530.933668041018	625.225464880813
253.134	285.018288235139	257.808961141921	307.538348831748	245.786174889942	340.401727143573	193.597751895393	367.514177512129
253.719	531.062267011764	520.349661987535	541.707888110658	512.339679004415	548.086973048612	500.482284053839	561.14470218762
254.248	348.98179118361	314.640593265009	390.080822729134	284.743336490196	411.150277634482	240.551992185553	448.215266714923
254.785	438.741412693487	425.244621949169	456.025517349828	416.129675588936	468.49370281638	381.364425921626	479.84055073479
255.843	443.50542058375	429.325362111499	465.990515713845	404.653719641883	470.227810099418	389.186482110727	490.493844040935
256.636	355.27723284045	329.371402534107	381.168654207287	299.173383427246	388.867746794891	290.371384951421	428.991515023834
257.165	349.558780245462	330.080070945112	374.405598049775	314.113680479635	390.31054349723	266.296079294545	404.829054347159
257.959	422.33375150943	405.39346135149	443.98477583399	392.440476247014	463.051624934759	354.813686585596	471.915338218299
259.016	446.171700151626	433.81488499981	458.13642203675	425.139594766141	470.13501525146	397.882428209183	484.493805637155
