# Supplementary material for: Global diversity dynamics in the fossil record are regionally heterogeneous
Source: Nat Commun. 2022 May 18;13:2751. doi: 10.1038/s41467-022-30507-0 (PMC9117201; doi:10.1038/s41467-022-30507-0)
Supplement: Supplementary file 4 — Source Data [file 41467_2022_30507_MOESM4_ESM.zip › source_data/Supplementary Figure 19 - histograms.txt]

Supplementary.Figure.19...histograms.mids	Supplementary.Figure.19...histograms.ex	Supplementary.Figure.19...histograms.sp
-194.075892857143	0.004	0.027
-194.459821428571	0.001	0.302
-194.84375	0.001	0.005
-195.227678571429	0.001	0.005
-195.611607142857	0.03	0.029
-195.995535714286	0.032	0.046
-196.379464285714	0.012	0.05
-196.763392857143	0.083	0.034
-197.147321428571	0.078	0.019
-197.53125	0.251	0.041
-197.915178571429	0.197	0.088
-198.299107142857	0.3	0.112
-198.683035714286	0.06	0.025
-199.066964285714	0.031	0
-199.450892857143	0.012	0.046
-199.834821428571	0.003	0.253
-200.21875	0.002	0.085
-200.602678571429	0.5	0.072
-200.986607142857	0.1	0.191
-201.370535714286	0.4	0.254
-201.754464285714	0.002	0.183
-202.138392857143	0.001	0.27
-202.522321428571	0.004	0.095
-202.90625	0	0.106
-203.290178571429	0.001	0.084
-203.674107142857	0	0.064
-204.058035714286	0	0.047
-204.441964285714	0	0.066
-204.825892857143	0	0.088
-205.209821428571	0	0.099
-205.59375	0.001	0.091
-205.977678571429	0	0.122
-206.361607142857	0	0.05
-206.745535714286	0.017	0.005
-207.129464285714	0.041	0.002
-207.513392857143	0.021	0.036
-207.897321428571	0.035	0.296
-208.28125	0.029	0.207
-208.665178571429	0.038	0.087
-209.049107142857	0.047	0.085
-209.433035714286	0.085	0.029
-209.816964285714	0	0.227
-210.200892857143	0	0.017
-210.584821428571	0.016	0.155
-210.96875	0.026	0.247
-211.352678571429	0.032	0.082
-211.736607142857	0.007	0.013
-212.120535714286	0.004	0.057
-212.504464285714	0.003	0.065
-212.888392857143	0.004	0.074
-213.272321428571	0.006	0.057
-213.65625	0.003	0.043
-214.040178571429	0	0.03
-214.424107142857	0	0.05
-214.808035714286	0.001	0.096
-215.191964285714	0.001	0.086
-215.575892857143	0.004	0.053
-215.959821428571	0.005	0.036
-216.34375	0.001	0.05
-216.727678571429	0.321	0.03
-217.111607142857	0.365	0.155
-217.495535714286	0.311	0.145
-217.879464285714	0	0.102
-218.263392857143	0.002	0.058
-218.647321428571	0.016	0.021
-219.03125	0.028	0.123
-219.415178571429	0.028	0.065
-219.799107142857	0	0.031
-220.183035714286	0.002	0.091
-220.566964285714	0.008	0.071
-220.950892857143	0.021	0.102
-221.334821428571	0.032	0.119
-221.71875	0.01	0.028
-222.102678571429	0.009	0.007
-222.486607142857	0.013	0.014
-222.870535714286	0.037	0.044
-223.254464285714	0.113	0.095
-223.638392857143	0.041	0.021
-224.022321428571	0.093	0.021
-224.40625	0.023	0.013
-224.790178571429	0.008	0
-225.174107142857	0.011	0.001
-225.558035714286	0.021	0.2
-225.941964285714	0	0.3
-226.325892857143	0.001	0.4
-226.709821428571	0.029	0.105
-227.09375	0.035	0.064
-227.477678571429	0.037	0.243
-227.861607142857	0.005	0.128
-228.245535714286	0.009	0.145
-228.629464285714	0.007	0.145
-229.013392857143	0	0.159
-229.397321428571	0.001	0.159
-229.78125	0	0.008
-230.165178571429	0	0.013
-230.549107142857	0	0.026
-230.933035714286	0.001	0.062
-231.316964285714	0	0.037
-231.700892857143	0.067	0.1
-232.084821428571	0.1	0.2
-232.46875	0.164	0.7
-232.852678571429	0.072	0.035
-233.236607142857	0.319	0.181
-233.620535714286	0.237	0.105
-234.004464285714	0.089	0.6
-234.388392857143	0.281	0.206
-234.772321428571	0.12	0.001
-235.15625	0.367	0.011
-235.540178571429	0.26	0.045
-235.924107142857	0.249	0.132
-236.308035714286	0	0.038
-236.691964285714	0.523	0.038
-237.075892857143	0.236	0.039
-237.459821428571	0.24	0.15
-237.84375	0.058	0.032
-238.227678571429	0.17	0.04
-238.611607142857	0.112	0.062
-238.995535714286	0.005	0.044
-239.379464285714	0.007	0.035
-239.763392857143	0.085	0.003
-240.147321428571	0.073	0.003
-240.53125	0.05	0.005
-240.915178571429	0.002	0.002
-241.299107142857	0.006	0.003
-241.683035714286	0.139	0
-242.066964285714	0.151	0
-242.450892857143	0.172	0.019
-242.834821428571	0.272	0.064
-243.21875	0.137	0.041
-243.602678571429	0.16	0.028
-243.986607142857	0.057	0.048
-244.370535714286	0.113	0.042
-244.754464285714	0.341	0.202
-245.138392857143	0.139	0.328
-245.522321428571	0.223	0.44
-245.90625	0.126	0.003
-246.290178571429	0.237	0.013
-246.674107142857	0.221	0.111
-247.058035714286	0.188	0.037
-247.441964285714	0.182	0.034
-247.825892857143	0.178	0.002
-248.209821428571	0.142	0.002
-248.59375	0.171	0.001
-248.977678571429	0.25	0
-249.361607142857	0.288	0
-249.745535714286	0.07	0.2
-250.129464285714	0.25	0.2
-250.513392857143	0.363	0.6
-250.897321428571	0.001	0
-251.28125	0.083	0
-251.665178571429	0.118	0.101
-252.049107142857	0.087	0.3
-252.433035714286	0.117	0.6
-252.816964285714	0.324	0
-253.200892857143	0.117	0.009
-253.584821428571	0.081	0.095
-253.96875	0.471	0.214
-254.352678571429	0.441	0.27
-254.736607142857	0.026	0.092
-255.120535714286	0.066	0.101
-255.504464285714	0.133	0.088
-255.888392857143	0.274	0.075
-256.272321428571	0.201	0.094
-256.65625	0.288	0.059
-257.040178571429	0.151	0.051
-257.424107142857	0.025	0.041
-257.808035714286	0.3	0.02
