# Supplementary material for: Global diversity dynamics in the fossil record are regionally heterogeneous
Source: Nat Commun. 2022 May 18;13:2751. doi: 10.1038/s41467-022-30507-0 (PMC9117201; doi:10.1038/s41467-022-30507-0)
Supplement: Supplementary file 4 — Source Data [file 41467_2022_30507_MOESM4_ESM.zip › source_data/Supplementary Figure 19 - rates.txt]

Supplementary.Figure.19...rates.time	Supplementary.Figure.19...rates.exr	Supplementary.Figure.19...rates.exr_mn	Supplementary.Figure.19...rates.exr_mx	Supplementary.Figure.19...rates.spr	Supplementary.Figure.19...rates.spr_mn	Supplementary.Figure.19...rates.spr_mx	Supplementary.Figure.19...rates.dvr	Supplementary.Figure.19...rates.dvr_mn	Supplementary.Figure.19...rates.dvr_mx
194.014163953938	0.206989460471988	0.146794103722129	0.468388070164226	0.0845327038604379	0.0628309207184245	0.103987642444366	-0.175303073223497	-0.387010619534915	-0.0699901307373971
194.114182922734	0.206849535859519	0.146794103722129	0.468388070164226	0.0845327038604379	0.0628309207184245	0.103987642444366	-0.174587769117922	-0.387010619534915	-0.0699901307373971
194.21420189153	0.206041787617396	0.147948754820391	0.46780340887735	0.0845327038604379	0.0628309207184245	0.103848951109759	-0.172837400928021	-0.365952847531952	-0.052224711058869
194.314220860327	0.205034034583216	0.145146714168972	0.462779992615506	0.084651666977004	0.0630347764673464	0.103848951109759	-0.168720480223454	-0.365898588300208	-0.0565355171118927
194.414239829123	0.203365789113001	0.147948754820391	0.462779992615506	0.084651666977004	0.0630347764673464	0.103848951109759	-0.162285394310888	-0.357679614410678	-0.052224711058869
194.51425879792	0.199816609967177	0.131656101684568	0.430920383120331	0.084651666977004	0.0630347764673464	0.103848951109759	-0.146752320489331	-0.339800836893151	-0.052224711058869
194.614277766716	0.19476297749449	0.133956577759972	0.303524006972381	0.084651666977004	0.0630347764673464	0.103848951109759	-0.119082680206987	-0.217530398310465	-0.050747613562717
194.714296735513	0.192551838426769	0.139871249524866	0.246955055834618	0.0846689966142083	0.0629505212164367	0.103848951109759	-0.108154004417796	-0.163820096201413	-0.0559223378303058
194.814315704309	0.192551838426769	0.139871249524866	0.246955055834618	0.0846689966142083	0.0629505212164367	0.103848951109759	-0.108074982721119	-0.163820096201413	-0.0559223378303058
194.914334673105	0.192491519882174	0.140633331882566	0.246955055834618	0.0846689966142083	0.0629505212164367	0.103848951109759	-0.107967454925438	-0.163820096201413	-0.0560985778312982
195.014353641902	0.192391302642676	0.141782466010494	0.246955055834618	0.0846689966142083	0.0629505212164367	0.103848951109759	-0.107778499188554	-0.158650846817614	-0.0521046031095311
195.114372610698	0.192391302642676	0.141782466010494	0.246955055834618	0.0846689966142083	0.0629505212164367	0.103848951109759	-0.107778499188554	-0.158650846817614	-0.0521046031095311
195.214391579495	0.192289825124473	0.141782466010494	0.246955055834618	0.0846689966142083	0.0629505212164367	0.103848951109759	-0.107568868976349	-0.1580477980669	-0.0521046031095311
195.314410548291	0.192260108435347	0.142135312310196	0.246955055834618	0.0846689966142083	0.0629505212164367	0.103848951109759	-0.107362958091779	-0.157925956477863	-0.0521046031095311
195.414429517088	0.19219694231417	0.142135312310196	0.246955055834618	0.0846689966142083	0.0629505212164367	0.103848951109759	-0.107317245369283	-0.157925956477863	-0.0521046031095311
195.514448485884	0.192260108435347	0.142135312310196	0.246955055834618	0.0846689966142083	0.0629505212164367	0.103848951109759	-0.107366756545604	-0.157925956477863	-0.0521046031095311
195.614467454681	0.192260108435347	0.142135312310196	0.246955055834618	0.0846689966142083	0.063880137652209	0.10476147035753	-0.107356836909159	-0.157925956477863	-0.0521046031095311
195.714486423477	0.191942821007337	0.141398602451452	0.246955055834618	0.0842598391072065	0.0628309207184245	0.106528276999425	-0.107644214544687	-0.168223833093737	-0.0559223378303058
195.814505392273	0.191413900635614	0.137132242660929	0.246489211700811	0.0840952718438759	0.0620447796188922	0.107730252283688	-0.106873448320066	-0.168972795909531	-0.0498885424841756
195.91452436107	0.191248175430995	0.137132242660929	0.248249769180172	0.0837853933634099	0.0607638428736904	0.109829660380439	-0.107070676790568	-0.176246384523307	-0.0521046031095311
196.014543329866	0.190725869445456	0.132631855003399	0.246955055834618	0.0836704393406589	0.0616458553155752	0.114307657197445	-0.106374980103076	-0.178109745100351	-0.0498885424841756
196.114562298663	0.190106144287702	0.131635939506005	0.250996230205672	0.0835422321298125	0.0579679262999821	0.118616341804849	-0.105355532990044	-0.182987349027967	-0.0498885424841756
196.214581267459	0.189687220650739	0.11442204745202	0.231371877704218	0.0834055552071549	0.0300396737390441	0.110089664815415	-0.104491846882583	-0.190889898745209	-0.0500986897727291
196.314600236256	0.188951702131881	0.116209801498465	0.231371877704218	0.0832154795419883	0.0266979461037583	0.107730252283688	-0.104237888569171	-0.195478237496576	-0.0498885424841756
196.414619205052	0.187821291206771	0.116518154063743	0.227597322042801	0.0831747631446025	0.0279144736203745	0.109220757718499	-0.102619027288571	-0.176378272153117	-0.0248334483976825
196.514638173848	0.187232379896971	0.119181896075367	0.227597322042801	0.0831095408422158	0.026415661177556	0.107730252283688	-0.101741541572593	-0.176378272153117	-0.02414737227884
196.614657142645	0.186829514342448	0.114737856895902	0.221130347055299	0.083067476273021	0.0275548082965672	0.109220757718499	-0.100418825423365	-0.178752873887066	-0.0246275734674593
196.714676111441	0.185982434302057	0.110475650008412	0.221130347055299	0.0833336210886268	0.0230260360693975	0.109220757718499	-0.0978389854750217	-0.176378272153117	-0.01558760055789
196.814695080238	0.185664547970336	0.10749039339797	0.221130347055299	0.0838047029340429	0.0114393167233714	0.109220757718499	-0.0944379967788107	-0.173040324818532	-0.00584726841755173
196.914714049034	0.185365195859365	0.105281506753416	0.221130347055299	0.0841666288688657	0.0115058170600824	0.158202859917902	-0.0920293404052773	-0.175419238690654	-0.00584726841755173
197.014733017831	0.185157655029947	0.10394274210639	0.221130347055299	0.0850579748082612	0.0172737317569521	0.169642437706896	-0.0893400090421255	-0.172868522715069	-0.000580975827345315
197.114751986627	0.185215554128738	0.101878934144728	0.221130347055299	0.0852965104106309	0.0207555298222495	0.176424074919137	-0.0875754829975072	-0.173040324818532	-0.000298738786612213
197.214770955423	0.185139806490889	0.101634485404074	0.224257899199401	0.0858352888502801	0.036710354664253	0.192689116466735	-0.0849539338911603	-0.173040324818532	-0.000580975827345315
197.31478992422	0.184966866921689	0.101634485404074	0.225148178472779	0.0862860803460688	0.0411154332001078	0.190830300225031	-0.082591220808811	-0.173040324818532	0.00208608049697409
197.414808893016	0.184732536549672	0.095604638590003	0.22081498101746	0.0871730239483488	0.0624695792660509	0.189644478460608	-0.0791171557624303	-0.155327924570013	0.0184548059784851
197.514827861813	0.184452820564895	0.095604638590003	0.221130347055299	0.0879187774869083	0.0628309207184245	0.187825695832715	-0.0765457817547587	-0.150984004909169	0.0184548059784851
197.614846830609	0.184732536549672	0.095604638590003	0.221130347055299	0.0900843927209279	0.0664346163071607	0.184668182248562	-0.0699668984984979	-0.14404006417183	0.00249642835223415
197.714865799406	0.185424421349877	0.095604638590003	0.227798663335299	0.0908326072712138	0.0673040516100744	0.187998242953021	-0.068265669065718	-0.141612911983672	0.0184548059784851
197.814884768202	0.186993425831002	0.0880950130935272	0.229845723526856	0.0998323994673098	0.0673046287821777	0.196253527650473	-0.0543809999050008	-0.1497492829748	0.0460327553892514
197.914903736998	0.187974086274768	0.0952050268643999	0.238833149578909	0.106271923857891	0.0675654752186538	0.198757960106264	-0.0508509398814491	-0.152291936123784	0.0504469285979812
198.014922705795	0.189750496517321	0.0952050268643999	0.241110582720101	0.157227959986645	0.0655139372140055	0.198596663795865	-0.047694849468444	-0.172337055796267	0.0392961589258652
198.114941674591	0.190576321705763	0.0952050268643999	0.243703435338314	0.162460188000986	0.0666325901918803	0.2027880456548	-0.0443625348364513	-0.172430535475448	0.0548155762888242
198.214960643388	0.191775620728572	0.107466706248662	0.25519659182787	0.166498983784374	0.0673046287821777	0.203732152389008	-0.0429077775825043	-0.179825343276194	0.0488306907939953
198.314979612184	0.193351319146618	0.126419479868712	0.261454481668153	0.169098443742314	0.0671060537579768	0.203732152389008	-0.0419259320926807	-0.177836345400904	0.0392961589258652
198.414998580981	0.1948808767629	0.141398602451452	0.259090190467665	0.171088710850522	0.067661962756095	0.205610273259983	-0.0409552999708787	-0.177836345400904	0.0333366651829277
198.515017549777	0.195991542874287	0.149564684498507	0.25733937729497	0.178773443302301	0.0848878581096861	0.219532522323649	-0.0232809180756314	-0.118024205215764	0.0355734714565146
198.615036518574	0.19714099322692	0.162471921933153	0.258361233963045	0.18015941573199	0.0950402959843841	0.222246288639426	-0.0221217251022897	-0.101667522062001	0.0307405350336284
198.71505548737	0.197575251001179	0.161190633466013	0.254544718974067	0.180430349493864	0.132976242840439	0.245673341156746	-0.0217867934130331	-0.0879461244009321	0.036294156903837
198.815074456166	0.197575251001179	0.161190633466013	0.254544718974067	0.180599964301663	0.136220609998649	0.235237831422982	-0.0211303634049804	-0.0861142165090999	0.0355734714565146
198.915093424963	0.197575251001179	0.161190633466013	0.254544718974067	0.180796207368386	0.136220609998649	0.229134235768368	-0.0206321953418809	-0.0876901515525198	0.0307405350336284
199.015112393759	0.197575251001179	0.161190633466013	0.254544718974067	0.181268849525595	0.145544082097382	0.229910599809451	-0.0194373857231467	-0.0753218654205906	0.036294156903837
199.115131362556	0.197575251001179	0.161190633466013	0.254544718974067	0.181535115966219	0.148025807997192	0.229910599809451	-0.0190499928512727	-0.0746103671799795	0.0355734714565146
199.215150331352	0.197575251001179	0.161190633466013	0.254544718974067	0.181698891767576	0.149113351538067	0.228543458211736	-0.0186334939071948	-0.0774831960888046	0.0307405350336284
199.315169300149	0.197575251001179	0.161190633466013	0.254544718974067	0.182260410348914	0.152141663599859	0.228543458211736	-0.0176102725834304	-0.0684175301545179	0.0352404985473675
199.415188268945	0.197575251001179	0.161190633466013	0.254544718974067	0.182294113736892	0.154021317921417	0.229134235768368	-0.017418146522321	-0.0686241569759234	0.0340135353902886
199.515207237741	0.197575251001179	0.161190633466013	0.254544718974067	0.182480053944443	0.149113351538067	0.222246288639426	-0.0170164834499746	-0.0686241569759234	0.0307405350336284
199.615226206538	0.197684092577727	0.161190633466013	0.254331982325678	0.182579369703208	0.154542692971172	0.226434455459644	-0.016573861529059	-0.0686241569759234	0.0296218872429776
199.715245175334	0.200415266368179	0.155126608793662	0.336079161206027	0.182622603843543	0.154542692971172	0.226692106752501	-0.0267379634614899	-0.145094437547711	0.0369594720939357
199.815264144131	0.204176834139308	0.161190633466013	0.369523397785697	0.182622603843543	0.154542692971172	0.226692106752501	-0.037830918762093	-0.188339001414393	0.0352404985473675
199.915283112927	0.209238878153958	0.161190633466013	0.376813601219736	0.182642592885247	0.154542692971172	0.226434455459644	-0.0512479805345083	-0.207351944315516	0.0333366651829277
200.015302081724	0.213999346769762	0.162507883025821	0.381754017486466	0.182667902421125	0.154542692971172	0.226172930183071	-0.0603284089739833	-0.21294970549284	0.0327553070456646
200.11532105052	0.21890712985042	0.17232272491232	0.391893517056154	0.182759197849955	0.155093293060939	0.226692106752501	-0.066197956544365	-0.213656237821247	0.0333366651829277
200.215340019316	0.226529816160535	0.173008284379184	0.389956709585057	0.182759197849955	0.155093293060939	0.226692106752501	-0.0721080120118438	-0.224361345840544	0.0234044526658513
200.315358988113	0.228937767734469	0.174761227739473	0.391893517056154	0.182759197849955	0.155093293060939	0.226692106752501	-0.074852711255987	-0.224361345840544	0.0234044526658513
200.415377956909	0.232267281156364	0.176174924182366	0.391893517056154	0.182759197849955	0.155093293060939	0.226692106752501	-0.0781498205111567	-0.227035831012273	0.0187919798126669
200.515396925706	0.233612716179399	0.177213165160717	0.391893517056154	0.182759197849955	0.155093293060939	0.226692106752501	-0.0791461603063972	-0.224361345840544	0.0193146125883637
200.615415894502	0.23376091241041	0.177213165160717	0.391893517056154	0.182759197849955	0.155093293060939	0.226692106752501	-0.0792432133188565	-0.224361345840544	0.0193146125883637
200.715434863299	0.232769343481958	0.175015879601684	0.403049603577462	0.166347725532924	0.0305030351358772	0.218874857010411	-0.135435855644393	-0.34299848803418	0.02890712046634
200.815453832095	0.22886676618307	0.173422299608947	0.42565313093285	0.0988709857756223	0.0303499800650508	0.218874857010411	-0.145251839483059	-0.372607868524507	0.034529134920504
200.915472800892	0.22295261346373	0.117998752437754	0.391893517056154	0.0988709857756223	0.0303499800650508	0.218874857010411	-0.138596412236055	-0.372607868524507	0.0373624389941807
201.015491769688	0.216906120366362	0.108360198784972	0.391893517056154	0.0399730084470838	0.0300094066526302	0.21832545365471	-0.145397849018171	-0.368129605544265	0.0427090197835531
201.115510738484	0.211338281464695	0.0946692296199858	0.376541281035445	0.0399730084470838	0.0300094066526302	0.21832545365471	-0.135064680588627	-0.355758667481652	0.0555022933186908
201.215529707281	0.206597767700055	0.0924305349980759	0.369523397785697	0.0399730084470838	0.0300094066526302	0.21832545365471	-0.124406637230575	-0.34299848803418	0.0634196644605692
201.315548676077	0.204904360204304	0.088108732720449	0.364374205159455	0.0390756606775772	0.0309028272245426	0.217432338719836	-0.132912997701951	-0.34299848803418	0.0555022933186908
201.415567644874	0.195510939966865	0.0825030948534314	0.290458181558746	0.0383036574924746	0.0300094066526302	0.195891046459588	-0.11996314677373	-0.26310290442908	0.0879717279591393
201.51558661367	0.193144687075392	0.0861976774345881	0.258361233963045	0.0373924036977956	0.0300094066526302	0.042876900740405	-0.14407668620366	-0.221661178502018	-0.043914797090834
201.615605582467	0.189264711088733	0.088108732720449	0.246548034685106	0.0373924036977956	0.0300094066526302	0.042876900740405	-0.135059387383665	-0.209397291058615	-0.0503644013067081
201.715624551263	0.187696518529325	0.088108732720449	0.246548034685106	0.0373924036977956	0.0300094066526302	0.042876900740405	-0.133749202399986	-0.209397291058615	-0.0501669340760218
201.815643520059	0.18195030518663	0.0739308729382923	0.243116995794861	0.0373930093793457	0.0300370227661261	0.042876900740405	-0.128499429495542	-0.20756300495383	-0.0387434119714367
201.915662488856	0.136357561615324	0.0641096113423024	0.241220450886918	0.0373930093793457	0.0300370227661261	0.042876900740405	-0.114266023858811	-0.204760691698078	-0.0261255121616004
202.015681457652	0.13427454282764	0.0641096113423024	0.241220450886918	0.0373939123636085	0.0302733082959813	0.043037234910627	-0.112769084557178	-0.204760691698078	-0.0261255121616004
202.115700426449	0.130871669908533	0.0630124665684815	0.240177444137156	0.0373939123636085	0.0302733082959813	0.043037234910627	-0.111220834547652	-0.204760691698078	-0.0256873269920106
202.215719395245	0.11727733526836	0.0641096113423024	0.234360739326158	0.0373939123636085	0.0302733082959813	0.043037234910627	-0.0974874882702968	-0.194475872600784	-0.0230891319406786
202.315738364042	0.103220540536375	0.0552435478141089	0.218235657994794	0.0373939123636085	0.0302733082959813	0.043037234910627	-0.0815448781749783	-0.181065255883064	-0.0172274888223539
202.415757332838	0.100269507822037	0.0583504946667406	0.212254754694201	0.0373930093793457	0.0303499800650508	0.043037234910627	-0.0765809105772525	-0.170417831806418	-0.0167633017617332
202.515776301635	0.0967487995902595	0.0622480193612632	0.206859425799856	0.0374045533854564	0.0306965599911694	0.0431136994108031	-0.0702841579268033	-0.168292082338045	-0.0242626830035801
202.615795270431	0.0965979099323653	0.0622591672819759	0.206859425799856	0.0374045533854564	0.0306965599911694	0.043037234910627	-0.0693373420475209	-0.168292082338045	-0.0242626830035801
202.715814239227	0.095775588452317	0.0622591672819759	0.207173163099738	0.0374045533854564	0.0306965599911694	0.043037234910627	-0.0683202956625687	-0.165803969338367	-0.0213474907334456
202.815833208024	0.0945628726858417	0.0589781868128413	0.205157771409633	0.0374045533854564	0.0306965599911694	0.043037234910627	-0.0666635688558697	-0.166322472843973	-0.0208526916557697
202.91585217682	0.0917686308630847	0.0585127130401437	0.206016298244208	0.0374045533854564	0.0306965599911694	0.043037234910627	-0.0649887793352206	-0.167579454771107	-0.0213261886089633
203.015871145617	0.0887448670075567	0.0531271676657391	0.200110659614618	0.0374045533854564	0.0306965599911694	0.043037234910627	-0.0617277648039677	-0.163962745178777	-0.017174289434337
203.115890114413	0.0866456232439098	0.0516508607995325	0.198587434869317	0.0374045533854564	0.0306965599911694	0.043037234910627	-0.0600341578335356	-0.163962745178777	-0.0167633017617332
203.21590908321	0.084067330708828	0.045279497426434	0.166714926721686	0.0374045533854564	0.0306965599911694	0.043037234910627	-0.0559972742421016	-0.129526555555137	-0.00663501253591953
203.315928052006	0.0839024073714464	0.045279497426434	0.156452791148087	0.0374045533854564	0.0306965599911694	0.043037234910627	-0.0553791635030826	-0.122615366416922	-0.00663501253591953
203.415947020802	0.0827423335734479	0.0475556720836442	0.145131658709975	0.0374045533854564	0.0306965599911694	0.043037234910627	-0.0535031450775429	-0.109316877584139	-0.00663501253591953
203.515965989599	0.0818614611176196	0.0475556720836442	0.132313618250758	0.0373969757062538	0.0306965599911694	0.0429788240740853	-0.0518533038002064	-0.0992966695005467	-0.00966447500568306
203.615984958395	0.0803552131747266	0.0483428645403621	0.12490169782353	0.0373969757062538	0.0306965599911694	0.0429788240740853	-0.0485032050445758	-0.0891863129250565	-0.0111037595352989
203.716003927192	0.0792937766724067	0.0483428645403621	0.12087178169014	0.0373969757062538	0.0306965599911694	0.0429788240740853	-0.0455619833535071	-0.085525320080178	-0.0111037595352989
203.816022895988	0.079233745695015	0.0483428645403621	0.12087178169014	0.0373969757062538	0.0306965599911694	0.0429788240740853	-0.045458188621373	-0.085525320080178	-0.0111037595352989
203.916041864785	0.0791672164175551	0.0483428645403621	0.12087178169014	0.0373969757062538	0.0306965599911694	0.0429788240740853	-0.0452937246655632	-0.085525320080178	-0.0111037595352989
204.016060833581	0.0788443209417185	0.0483988120749981	0.120421489222912	0.0373969757062538	0.0306965599911694	0.0429788240740853	-0.0449694795851738	-0.0843992982917476	-0.0111889942396146
204.116079802377	0.0785561092747481	0.0480915237000219	0.121905264832786	0.0373969757062538	0.0306965599911694	0.0429788240740853	-0.0440487829782556	-0.0837648413128263	-0.00835226517665399
204.216098771174	0.078104376021905	0.0478086679530595	0.121905264832786	0.0373969757062538	0.0306965599911694	0.0429788240740853	-0.0433680183002346	-0.0837648413128263	-0.00835226517665399
204.31611773997	0.0777503333181289	0.0483428645403621	0.124107074922712	0.0373969757062538	0.0306965599911694	0.0429788240740853	-0.0428860092416832	-0.0836380337304825	-0.00663501253591953
204.416136708767	0.0775950031608343	0.0478086679530595	0.125032337391275	0.0373969757062538	0.0306965599911694	0.0429788240740853	-0.0423090871044409	-0.0843494298704651	-0.00608179555798047
204.516155677563	0.0768326652745702	0.0465558871100063	0.127020544805823	0.0373969757062538	0.0306965599911694	0.0429788240740853	-0.0412516249427741	-0.0890853727219353	-0.00663501253591953
204.61617464636	0.0762659879648064	0.0444225308057456	0.129335539150567	0.0373969757062538	0.0306965599911694	0.0429788240740853	-0.0404429291892927	-0.0927131250561088	-0.00622082048509904
204.716193615156	0.0755265587657321	0.0190406448565284	0.115350143541182	0.0373969757062538	0.0306965599911694	0.0429788240740853	-0.0389286674739116	-0.0805134577976514	0.0162927622581962
204.816212583952	0.074477552866135	0.0190406448565284	0.114386897278426	0.0373969757062538	0.0306965599911694	0.0429788240740853	-0.0376004967221959	-0.0798367981782637	0.01633454206324
204.916231552749	0.0740298156585759	0.0190406448565284	0.114147061554293	0.0373969757062538	0.0306965599911694	0.0429788240740853	-0.0365970118277595	-0.0798367981782637	0.01633454206324
205.016250521545	0.0736114340908033	0.0197113911133399	0.113687443245441	0.0373969757062538	0.0306965599911694	0.0429788240740853	-0.0357664233085086	-0.078811804642748	0.01633454206324
205.116269490342	0.0727059941275123	0.0190406448565284	0.11172542725756	0.0373969757062538	0.0306965599911694	0.0429788240740853	-0.0347267125988831	-0.0746094469875642	0.0189737847533824
205.216288459138	0.0720721566977225	0.0191390391797376	0.11172542725756	0.0373969757062538	0.0306965599911694	0.0429788240740853	-0.0339615141286616	-0.0743966533619918	0.0189737847533824
205.316307427935	0.0705602398026349	0.0190406448565284	0.109146622985585	0.0373969757062538	0.0306965599911694	0.0429788240740853	-0.032096870648783	-0.0743966533619918	0.0162628831403976
205.416326396731	0.0694101821392731	0.0187794350496186	0.106500725177766	0.0373969757062538	0.0306965599911694	0.0429788240740853	-0.030767429249816	-0.0720569433754108	0.01633454206324
205.516345365528	0.0669039754200711	0.0190406448565284	0.0981758707334872	0.0373969757062538	0.0306965599911694	0.0429788240740853	-0.0276453866637708	-0.0620881788952885	0.0190837292274882
205.616364334324	0.0662164039129206	0.0207175201319089	0.0977493767774345	0.0373969757062538	0.0306965599911694	0.0429788240740853	-0.0266555982939008	-0.0620076252877272	0.01633454206324
205.71638330312	0.0659734440360843	0.0207175201319089	0.0972630795984244	0.0373969757062538	0.0306965599911694	0.0429788240740853	-0.0264384730165607	-0.0617838033481316	0.0162628831403976
205.816402271917	0.0659991789329939	0.02076737840001	0.0977493767774345	0.0373969757062538	0.0306965599911694	0.0429788240740853	-0.0263351835934441	-0.0617838033481316	0.0165428941753045
205.916421240713	0.0617798747699318	0.0187794350496186	0.0870163695779912	0.0373969757062538	0.0306965599911694	0.0429788240740853	-0.0215917936267589	-0.0547375178232518	0.01633454206324
206.01644020951	0.0617798747699318	0.0187794350496186	0.0870163695779912	0.0373969757062538	0.0306965599911694	0.0429788240740853	-0.0215726450939685	-0.0547375178232518	0.0165428941753045
206.116459178306	0.0618664847381727	0.0180394897079931	0.0870163695779912	0.0373969757062538	0.0306965599911694	0.0429788240740853	-0.0215397112858265	-0.0526170916056424	0.0189737847533824
206.216478147103	0.0610889215743247	0.0187794350496186	0.0862682582734524	0.0373969757062538	0.0306965599911694	0.0429788240740853	-0.0208178629891336	-0.0542537408207376	0.0165428941753045
206.316497115899	0.0612881573948923	0.0220475065043723	0.0892367294755929	0.0373969757062538	0.0306965599911694	0.0429788240740853	-0.0210314461115984	-0.0526170916056424	0.0180248551637739
206.416516084695	0.0611164997701812	0.0207175201319089	0.0882509581933249	0.0373969757062538	0.0306965599911694	0.0429788240740853	-0.0209567961329351	-0.0526170916056424	0.0180248551637739
206.516535053492	0.0610362635504145	0.0229298772234256	0.0878001962145959	0.0373969757062538	0.0306965599911694	0.0429788240740853	-0.0206068393605994	-0.0532809165300078	0.015035596974775
206.616554022288	0.0611553587743659	0.0227631759662441	0.0882509581933249	0.0373969757062538	0.0306965599911694	0.0429788240740853	-0.0206631468229549	-0.0526170916056424	0.0165428941753045
206.716572991085	0.0611553587743659	0.0227631759662441	0.0882509581933249	0.0374267833321682	0.0304767301981381	0.0431136994108031	-0.0203741771116878	-0.0525133423587562	0.0165428941753045
206.816591959881	0.0611553587743659	0.0227631759662441	0.0882509581933249	0.0374759354104636	0.0306965599911694	0.0433747126611877	-0.0201484467394756	-0.0526170916056424	0.0165428941753045
206.916610928678	0.0611305355196471	0.0227631759662441	0.0882509581933249	0.0374907540206312	0.0306965599911694	0.0436927737699919	-0.0200405388038084	-0.0526170916056424	0.0165428941753045
207.016629897474	0.0614101795340789	0.0224891152194412	0.0886177897771657	0.0375339679533062	0.0306965599911694	0.0439632685396709	-0.0198957853649062	-0.0525133423587562	0.0165428941753045
207.11664886627	0.0614490740051836	0.0229298772234256	0.0891942185165712	0.0375792227847839	0.0300094066526302	0.0438908339212586	-0.0196167741827042	-0.0503319984285552	0.0187423624215409
207.216667835067	0.0614490740051836	0.0229298772234256	0.0891942185165712	0.0376221108804953	0.0277082641215166	0.0442497313358476	-0.0190502461968548	-0.049750844224625	0.0189395812991322
207.316686803863	0.061484967878834	0.0229298772234256	0.0892367294755929	0.037669414632774	0.0249130574016758	0.0492560577650522	-0.0187452092302265	-0.0493049372310315	0.0189395812991322
207.41670577266	0.061484967878834	0.0229298772234256	0.0892367294755929	0.0376957752952267	0.0273502786747244	0.0630608714821026	-0.0184833119002018	-0.0493754747064325	0.0189395812991322
207.516724741456	0.061484967878834	0.0229298772234256	0.0892367294755929	0.0377380077718766	0.0306965599911694	0.0698046796393111	-0.0180934657039579	-0.0491229710118706	0.0190837292274882
207.616743710253	0.0615148662858302	0.0229298772234256	0.0892367294755929	0.0377668663975362	0.0309028272245426	0.0698046796393111	-0.0178589724565477	-0.0491229710118706	0.0186908643762637
207.716762679049	0.0621242369704307	0.0202522812998948	0.0919645166679828	0.037797467713449	0.0305030351358772	0.0698046796393111	-0.0188650374205017	-0.0508139972646569	0.0226266030950982
207.816781647845	0.0631576795470239	0.015897350560229	0.0922938991297327	0.0378052984318543	0.0306965599911694	0.0706327308278104	-0.0197036252106892	-0.0558670586206901	0.0247235912070251
207.916800616642	0.0641017052750531	0.0142385755697606	0.0996782092094365	0.0378926950271872	0.0300094066526302	0.075563930523919	-0.0198079969232059	-0.0679203902215174	0.0226266030950982
208.016819585438	0.0709208533631608	0.0261119401185014	0.108449433271704	0.0379544011931117	0.031306846331508	0.0788982702359519	-0.0265109230223834	-0.0777180434416468	0.0147024397999256
208.116838554235	0.0719912310064903	0.0280442180607784	0.111535679666412	0.0379878393283566	0.0300370227661261	0.0788982702359519	-0.0271843004589413	-0.077142586940196	0.0170230751810651
208.216857523031	0.078046476029878	0.0357798846652168	0.127218818826859	0.0380226391000415	0.0306965599911694	0.0807437899575214	-0.0370417879764555	-0.0916144292459479	0.0115750454508238
208.316876491828	0.0787598012679028	0.0357798846652168	0.127218818826859	0.0380542289783191	0.0305030351358772	0.0837223290990115	-0.0373670861093514	-0.0907548493991824	0.0130003070404726
208.416895460624	0.0846727052528939	0.0475556720836442	0.141463474804428	0.0381210323875323	0.031306846331508	0.0870610086780899	-0.0477690638491805	-0.116231796400103	0.00704531203285115
208.516914429421	0.0859772839751963	0.0480915237000219	0.142272925809884	0.0381313735610112	0.031306846331508	0.0876592621755281	-0.048538022604086	-0.11507748765997	0.00678703426356185
208.616933398217	0.0877748683020665	0.0475556720836442	0.141463474804428	0.0381962515326842	0.0321256421965175	0.0931436386286668	-0.0485142029864595	-0.11507748765997	0.00704531203285115
208.716952367013	0.0891216228907989	0.0480915237000219	0.144076269829304	0.0381328493174906	0.0327005053158156	0.097941798206768	-0.0507110733054348	-0.11507748765997	0.01153585590958
208.81697133581	0.0918751597070332	0.0475556720836442	0.15281211999835	0.0381054212915116	0.0313966948201095	0.097941798206768	-0.0546935219410973	-0.123901238336755	0.0125811841856143
208.916990304606	0.0924692163056013	0.0536380500773784	0.158951486692801	0.0380107489498976	0.0313966948201095	0.101710003199647	-0.0558266283506967	-0.124538025386567	0.0125811841856143
209.017009273403	0.0972941118224218	0.0613793420700964	0.166838068426626	0.0379603286352161	0.0313966948201095	0.103963086116077	-0.0622067718405836	-0.134946505609188	0.0138290924757929
209.117028242199	0.0972941118224218	0.0613793420700964	0.166838068426626	0.0378580785770046	0.0106278133066572	0.0864568069750281	-0.0633632435923911	-0.134536442482001	0.01153585590958
209.217047210996	0.0974910404745775	0.0627457377228572	0.167735821841551	0.0378213272483554	0.0106278133066572	0.0862300098725329	-0.0636568017608897	-0.134946505609188	0.0108800399942366
209.317066179792	0.0976948121129205	0.0613793420700964	0.167014282011075	0.037797467713449	0.0118438373776444	0.0870610086780899	-0.0639422112147294	-0.140444598658732	0.00370144584456136
209.417085148588	0.0973245513159402	0.0653230554644784	0.171367294760811	0.037691798017203	0.00967175197292802	0.073635896362207	-0.0651391675772777	-0.139914791033272	-0.00364937430148508
209.517104117385	0.0977767338674183	0.0653230554644784	0.171367294760811	0.0375792227847839	0.0115293535508811	0.0443742973606065	-0.0665345191727457	-0.134536442482001	-0.00430443931562723
209.617123086181	0.0974910404745775	0.0611293044576966	0.167735821841551	0.0373911498431591	0.0161948565488245	0.0439632685396709	-0.0686604246987115	-0.132783497627428	-0.0219483428032908
209.717142054978	0.0972054897373895	0.061977488931776	0.171367294760811	0.0373657792644941	0.0164770262088554	0.0439632685396709	-0.0688863462777127	-0.132783497627428	-0.0219483428032908
209.817161023774	0.0964884999175574	0.0610336364596222	0.173651147102614	0.0373657792644941	0.0164770262088554	0.0439632685396709	-0.0685717260540844	-0.134536442482001	-0.0219483428032908
209.917179992571	0.0959399459432346	0.0508225996773253	0.167735821841551	0.0373657792644941	0.0164770262088554	0.0439632685396709	-0.0680995623954321	-0.129107751732328	-0.0113449374874424
210.017198961367	0.0878819868396447	0.0284842801367005	0.166838068426626	0.0373657792644941	0.0164770262088554	0.0439632685396709	-0.0572987852290005	-0.129107751732328	0.00921083055725606
210.117217930163	0.0819172220374821	0.0314100895623444	0.126901006363488	0.0373657792644941	0.0164770262088554	0.0439632685396709	-0.0455613050417994	-0.0890183165023808	0.00813469583351501
210.21723689896	0.0815574594075709	0.0314100895623444	0.126901006363488	0.0373657792644941	0.0164770262088554	0.0439632685396709	-0.0453111355086114	-0.0890183165023808	0.00813469583351501
210.317255867756	0.0813539410121312	0.0319267449679556	0.127245824120638	0.0373657792644941	0.0164770262088554	0.0439632685396709	-0.0450567828146013	-0.0899986331348815	0.00710737354697208
210.417274836553	0.0811348683883542	0.0319267449679556	0.127245824120638	0.0373657792644941	0.0164770262088554	0.0439632685396709	-0.0447618818180949	-0.0899986331348815	0.00710737354697208
210.517293805349	0.0809978805705376	0.0319267449679556	0.127245824120638	0.0373657792644941	0.0164770262088554	0.0439632685396709	-0.0445921632761979	-0.0899986331348815	0.00710737354697208
210.617312774146	0.0757167792516087	0.0312666442577245	0.112692849937968	0.0373657792644941	0.0164770262088554	0.0439632685396709	-0.0371104691231216	-0.0803923760184195	0.00813469583351501
210.717331742942	0.0752126529042857	0.0312666442577245	0.112503769435214	0.037389405939511	0.0179232715435716	0.0443742973606065	-0.0364225083464788	-0.0783788456142833	0.00898998312103771
210.817350711738	0.0737612317591717	0.031007238925594	0.112065807082795	0.037410431494652	0.0187798440330123	0.0442497313358476	-0.0345528817343056	-0.075593614934689	0.00921083055725606
210.917369680535	0.0713305161679205	0.0312666442577245	0.11196399788153	0.0374389910164434	0.0199864725705043	0.0443742973606065	-0.0328118271302043	-0.0751776555457806	0.00813469583351501
211.017388649331	0.0546047886653091	0.00886102757738064	0.104443571547121	0.0374821078812817	0.0245885485375539	0.047610632013212	-0.0234420469635699	-0.0699287688377367	0.0288500817320189
211.117407618128	0.0531203342937694	0.00963770945345826	0.102981308219485	0.0375048990586388	0.0277314227980483	0.047610632013212	-0.0210704237556368	-0.0672338865570735	0.0288500817320189
211.217426586924	0.0524389036770953	0.00735817378735265	0.0954608808019547	0.0375669318794788	0.0282764496658822	0.0450814722432732	-0.0191679414090526	-0.0625354008658275	0.0288500817320189
211.317445555721	0.0520035684329254	0.00893390966673188	0.0925215863054914	0.0375792227847839	0.029788955738189	0.0449360606183932	-0.0179577649154958	-0.0573473374355419	0.0288500817320189
211.417464524517	0.0515000274782185	0.00735817378735265	0.0874015521408458	0.0376006506490541	0.0308865105491369	0.0449360606183932	-0.0167702129807681	-0.0552435572455076	0.0278462024453899
211.517483493314	0.0511069105516441	0.00886102757738064	0.0855990145257716	0.0376221108804953	0.0321185724658472	0.0448417925020624	-0.0155066559051809	-0.050919411836669	0.0280741390396473
211.61750246211	0.0505311605529329	0.0123957969737136	0.0859585038942519	0.037691798017203	0.0325876923620896	0.0443742973606065	-0.0140502447553138	-0.0480840007487104	0.0278462024453899
211.717521430906	0.0505220373562268	0.0126652749145962	0.0859585038942519	0.0376957752952267	0.0325876923620896	0.0443742973606065	-0.0138310803732137	-0.0475881026548784	0.0278462024453899
211.817540399703	0.050491117409787	0.0126652749145962	0.0859585038942519	0.0377004082678295	0.0325876923620896	0.0443742973606065	-0.013626789808456	-0.046312963100839	0.0288500817320189
211.917559368499	0.0504783722678113	0.0126652749145962	0.0859585038942519	0.0377004082678295	0.0325876923620896	0.0443742973606065	-0.0136009992129332	-0.046312963100839	0.0288500817320189
212.017578337296	0.0504783722678113	0.0126652749145962	0.0859585038942519	0.0377040521150191	0.0325876923620896	0.0443742973606065	-0.0136226786843913	-0.046312963100839	0.0288500817320189
212.117597306092	0.050769335492428	0.0128971079542359	0.0851744544222998	0.0377067598483751	0.0325876923620896	0.0443742973606065	-0.0143711906625418	-0.050919411836669	0.0222733514724098
212.217616274889	0.0512624080227507	0.0165712592524816	0.0872133660180123	0.0377067598483751	0.0325876923620896	0.0443742973606065	-0.0151067655442259	-0.050919411836669	0.021070582245932
212.317635243685	0.0515971598428861	0.0254982278315092	0.0924683769195427	0.0377199549915705	0.0325876923620896	0.0443742973606065	-0.0156780825584995	-0.0552435572455076	0.0124662975282575
212.417654212481	0.0518394838624288	0.0254982278315092	0.0884832285724377	0.0377302387924925	0.0325876923620896	0.0443742973606065	-0.0160616743942508	-0.0544600820452464	0.0101698778498704
212.517673181278	0.0520145198785516	0.0284842801367005	0.0887258816687847	0.0377302387924925	0.0325876923620896	0.0443742973606065	-0.0165551351921259	-0.0512816632306561	0.0101698778498704
212.617692150074	0.0523226294364228	0.0303747995718889	0.0872133660180123	0.0377350158017917	0.0325876923620896	0.0443742973606065	-0.0172593683142933	-0.0507623588154342	0.00813469583351501
212.717711118871	0.0523226294364228	0.0312666442577245	0.0850309815558538	0.0377350158017917	0.0325876923620896	0.0443742973606065	-0.017546891573165	-0.0458386885743664	0.00898998312103771
212.817730087667	0.0518850293109397	0.0301135354347679	0.0832120051934052	0.0377350158017917	0.0326190122861284	0.0443742973606065	-0.0169065190773991	-0.0447495212543425	0.0089661806681668
212.917749056464	0.0514789331832264	0.0304327927587282	0.0828171150090353	0.0377350158017917	0.0326190122861284	0.0443742973606065	-0.01625061525887	-0.0450119483497998	0.00921083055725606
213.01776802526	0.0512391323551594	0.0303747995718889	0.0825514318469286	0.0377302387924925	0.0326190122861284	0.0443742973606065	-0.0160585198503765	-0.0447297801672219	0.00898998312103771
213.117786994056	0.0506456575261055	0.0301135354347679	0.0821856421264492	0.0377275127668087	0.0326356357945473	0.0443742973606065	-0.0155600797709319	-0.0447297801672219	0.00898998312103771
213.217805962853	0.0502799765385751	0.031007238925594	0.0828171150090353	0.0377199549915705	0.0326356357945473	0.0443742973606065	-0.0148955101841721	-0.0440812203769711	0.00898998312103771
213.317824931649	0.0502592164754707	0.0312666442577245	0.0828171150090353	0.0377040521150191	0.0325876923620896	0.0442497313358476	-0.0149291464712441	-0.0440812203769711	0.00880689700503385
213.417843900446	0.0501135627738741	0.0301135354347679	0.081310717390279	0.0376980398209263	0.0325876923620896	0.0441425319596206	-0.0147017753570173	-0.0442842527186898	0.00813469583351501
213.517862869242	0.0499788003161385	0.0303747995718889	0.0806143335816098	0.0376980398209263	0.0325876923620896	0.0441425319596206	-0.0143863556791013	-0.0440812203769711	0.00782640155989925
213.617881838039	0.0496807413576611	0.031007238925594	0.0802719854867398	0.0376980398209263	0.0325876923620896	0.0441425319596206	-0.013914452203678	-0.0421091795354241	0.00898998312103771
213.717900806835	0.0494376000068636	0.0301135354347679	0.0787631283981226	0.0376938502742443	0.0325876923620896	0.0440347058603599	-0.0136595544433754	-0.0408118123336517	0.00898998312103771
213.817919775631	0.0492599915759737	0.0303747995718889	0.0785656088439838	0.0376938502742443	0.0325876923620896	0.0440347058603599	-0.0133695882614191	-0.0396975990791119	0.00921083055725606
213.917938744428	0.0490089269012252	0.0301135354347679	0.0777560668383191	0.0376938502742443	0.0325876923620896	0.0440347058603599	-0.0130304037729074	-0.0396307815622894	0.00898998312103771
214.017957713224	0.0488674817292579	0.0301135354347679	0.0777560668383191	0.0376938502742443	0.0325876923620896	0.0440347058603599	-0.0128592679384713	-0.0390463258268853	0.00921083055725606
214.117976682021	0.048777048166092	0.0288955940296305	0.0757224497484449	0.0376938502742443	0.0325876923620896	0.0440347058603599	-0.0126078819828199	-0.0383232848593967	0.00921083055725606
214.217995650817	0.048457561561511	0.0303747995718889	0.0757224497484449	0.0376938502742443	0.0325876923620896	0.0440347058603599	-0.0122613782510402	-0.0366832434136125	0.00898998312103771
214.318014619614	0.0483599501975421	0.0288955940296305	0.0740380184063489	0.0376938502742443	0.0325876923620896	0.0440347058603599	-0.012053474194729	-0.0362791057417754	0.00898998312103771
214.41803358841	0.0481682557709146	0.0303747995718889	0.0740380184063489	0.0376938502742443	0.0325876923620896	0.0440347058603599	-0.0117627047829345	-0.0366019428271233	0.00813469583351501
214.518052557207	0.0479099391409229	0.0303747995718889	0.0727756508858214	0.0376938502742443	0.0325876923620896	0.0440347058603599	-0.0114691249880791	-0.0347329443334644	0.00898998312103771
214.618071526003	0.0478674713841303	0.031007238925594	0.0727756508858214	0.0376938502742443	0.0325876923620896	0.0440347058603599	-0.0112197435905404	-0.0342234428104328	0.00898998312103771
214.718090494799	0.0482847938094734	0.0284070897562835	0.0738334335954363	0.0376938502742443	0.0325876923620896	0.0440347058603599	-0.0123963296431727	-0.0368953092078405	0.00907112088238538
214.818109463596	0.0481496017953691	0.0284070897562835	0.0753866031831996	0.0376938502742443	0.0325876923620896	0.0440347058603599	-0.0124333569711616	-0.0375715039323451	0.00907112088238538
214.918128432392	0.0481546897724705	0.0284070897562835	0.0806967512873618	0.0376957752952267	0.0325876923620896	0.0439632685396709	-0.0130246785873361	-0.0435100215208659	0.00907112088238538
215.018147401189	0.0475959243589212	0.0285512025623151	0.0799721071246914	0.0376957752952267	0.0325876923620896	0.0439632685396709	-0.0123989165290646	-0.0432029195392214	0.00907112088238538
215.118166369985	0.0474042957026332	0.0284070897562835	0.0823407175002781	0.0376957752952267	0.0325876923620896	0.0439632685396709	-0.0122203646769505	-0.0453242334819319	0.00907112088238538
215.218185338782	0.0474995539538759	0.0284070897562835	0.0875885213037346	0.0376957752952267	0.0325876923620896	0.0439632685396709	-0.0128936819855258	-0.0516857469594314	0.00907112088238538
215.318204307578	0.0474042957026332	0.0284070897562835	0.0881500348469779	0.0376957752952267	0.0325876923620896	0.0439632685396709	-0.0128474835405125	-0.0523124606836443	0.00883645397273493
215.418223276374	0.0472341282994782	0.0287519010141018	0.0896614198628271	0.0376980398209263	0.0325876923620896	0.0439632685396709	-0.0125574035119897	-0.0526590950534336	0.00883645397273493
215.518242245171	0.0471994637805316	0.0312186398398731	0.0948585645910581	0.0377004082678295	0.0326190122861284	0.0439632685396709	-0.0128961656525641	-0.0547233324001935	0.00907112088238538
215.618261213967	0.0469493020142796	0.0284070897562835	0.0928587799490705	0.0377004082678295	0.0326190122861284	0.0439632685396709	-0.0125834736571346	-0.0559859909192123	0.00907112088238538
215.718280182764	0.0466400902072499	0.0287519010141018	0.092707986508742	0.0377107794548697	0.0326190122861284	0.0439632685396709	-0.012050331943851	-0.0559859909192123	0.00907112088238538
215.81829915156	0.0466233580838403	0.0299916843246917	0.0928587799490705	0.0377107794548697	0.0326190122861284	0.0439632685396709	-0.0119147739579145	-0.0547233324001935	0.00907112088238538
215.918318120357	0.0465878162458645	0.0299916843246917	0.0928587799490705	0.0377067598483751	0.0325876923620896	0.0439632685396709	-0.0118615179177205	-0.0547233324001935	0.00907112088238538
216.018337089153	0.046612502750164	0.0309076722509616	0.0948585645910581	0.0377067598483751	0.0325876923620896	0.0440347058603599	-0.0119557296743381	-0.0559859909192123	0.00907112088238538
216.118356057949	0.0465502660062954	0.0282459318310621	0.0920844336390976	0.0377067598483751	0.0325876923620896	0.0440347058603599	-0.0118010681066123	-0.0559859909192123	0.00907112088238538
216.218375026746	0.045981089690114	0.0277508090172858	0.0875885213037346	0.0377067598483751	0.0325876923620896	0.0440347058603599	-0.0105867806360531	-0.0515179950194098	0.00907112088238538
216.318393995542	0.0456781571903414	0.0260999530190423	0.0777880625908125	0.0377067598483751	0.0325876923620896	0.0440347058603599	-0.00971545586598852	-0.0381553820220552	0.0179248664590409
216.418412964339	0.0455885828764022	0.0265510530539768	0.0623142152050208	0.0377067598483751	0.0325876923620896	0.0440347058603599	-0.00925574789381737	-0.0320623002382274	0.0112336556344161
216.518431933135	0.0451982998570396	0.0296655066586207	0.0623142152050208	0.0377107794548697	0.0325876923620896	0.0440347058603599	-0.00833560447016328	-0.0252120404456864	0.00981715034288022
216.618450901932	0.0447230789675227	0.0298176066754201	0.0592034050486687	0.0377107794548697	0.0325876923620896	0.0440347058603599	-0.00725203957012051	-0.0229863265479456	0.00883645397273493
216.718469870728	0.0446233495789266	0.0299916843246917	0.0592034050486687	0.0377040521150191	0.0325876923620896	0.0442497313358476	-0.00718203806144684	-0.0228368291005848	0.00912538117316301
216.818488839524	0.0445955952730914	0.0298176066754201	0.0592034050486687	0.0374267833321682	0.0136106294881801	0.0449360606183932	-0.00962619367019469	-0.0335023007267494	0.0102827945202927
216.918507808321	0.0441713154432524	0.0276429139029683	0.059302158044786	0.0370853144920752	0.00794175592653964	0.0439632685396709	-0.0117441399937477	-0.0381553820220552	0.00754246126118312
217.018526777117	0.0441413719707417	0.0263920986321927	0.0585736947606325	0.0360777666599141	0.00784722689525817	0.0443742973606065	-0.014748016633906	-0.0434456670255955	0.00754246126118312
217.118545745914	0.0435875541526594	0.0257651523848973	0.0599015905770657	0.034966465547594	0.00676905746905592	0.0430123166824039	-0.0160820919206699	-0.0446933416830225	0.00880132864891011
217.21856471471	0.0409390512118058	0.0186833722006844	0.0573322137132923	0.0159147398761588	0.000490550583908438	0.0411231885682788	-0.0182435333390432	-0.0451408397938552	0.0208251745874198
217.318583683507	0.0407895665974659	0.0186833722006844	0.0571610708231338	0.0158301931563892	0.00106795329270067	0.0415347795620501	-0.0183895892762009	-0.0453449099020807	0.020439640954944
217.418602652303	0.0404004382206113	0.0186833722006844	0.0571610708231338	0.014766845253033	0.000395932270928947	0.0401368342908117	-0.0220908505028766	-0.0446933416830225	0.020439640954944
217.5186216211	0.0380931766438543	0.0146142139904948	0.0520248687472822	0.0134110040323616	0.000395932270928947	0.0378749476240769	-0.0217738679199015	-0.0423362770629359	0.00103403330238103
217.618640589896	0.0378950798853637	0.0146401146994727	0.0518882524217627	0.0132992608407354	0.00128747885221123	0.0175445924591599	-0.0237179423294164	-0.0411969696212683	-0.000679786988398986
217.718659558692	0.0377858232290011	0.014337618824164	0.0527094488336998	0.0132992608407354	0.00240805653939677	0.0185356817074815	-0.0239486316520706	-0.0423362770629359	-0.000796405291676589
217.818678527489	0.0377129256154585	0.0137873178215461	0.0552325669364929	0.0132992608407354	0.00240805653939677	0.0185356817074815	-0.0244574347007062	-0.0440867041044927	0.00058766613498123
217.918697496285	0.0374194816702203	0.0122965495794932	0.0555946876059338	0.0132992608407354	0.00240805653939677	0.0185356817074815	-0.0245427741983395	-0.0467890229942239	0.00130041489724538
218.018716465082	0.0373088745769957	0.0108870400609505	0.0598850431665168	0.0132992608407354	0.00240805653939677	0.0185356817074815	-0.0247975872578932	-0.0482609007778487	0.00368157333212696
218.118735433878	0.0367479385582342	0.0122965495794932	0.0754224311247433	0.0132992608407354	0.00240805653939677	0.0185356817074815	-0.0248414775678825	-0.0568534363202581	0.00368157333212696
218.218754402675	0.0359175859026373	0.0108870400609505	0.0744549238529582	0.0132992608407354	0.00240805653939677	0.0185356817074815	-0.0244363166327271	-0.0596705096137369	0.0027515362563101
218.318773371471	0.0355013788814553	0.0122965495794932	0.0754224311247433	0.0133751957793989	0.00145801516466377	0.0177502194555473	-0.0241269563258527	-0.0596705096137369	0.0027515362563101
218.418792340267	0.0351174360402793	0.0122965495794932	0.0754224311247433	0.0133751957793989	0.00145801516466377	0.0177502194555473	-0.0238680857428785	-0.0596705096137369	0.0027515362563101
218.518811309064	0.0346178787902385	0.0122965495794932	0.0754224311247433	0.0133751957793989	0.00145801516466377	0.0177502194555473	-0.023533616991489	-0.0597168913563464	0.0027515362563101
218.61883027786	0.0346085617827556	0.0122965495794932	0.0754224311247433	0.0133751957793989	0.00145801516466377	0.0177502194555473	-0.023508977267537	-0.0597168913563464	0.0027515362563101
218.718849246657	0.0344132980912387	0.0122965495794932	0.0754224311247433	0.0134433064376775	0.00240805653939677	0.0184515989458549	-0.0232339503710682	-0.0597168913563464	0.00304468788139604
218.818868215453	0.0343025113139133	0.0113168803861379	0.0744549238529582	0.0137664209170553	0.00306943842585099	0.018650023110041	-0.0229477204468138	-0.0597168913563464	0.00304468788139604
218.91888718425	0.0341309353961829	0.0108870400609505	0.0744549238529582	0.0137904897750182	0.00440558917226997	0.0196966834812257	-0.0228343337893025	-0.0597168913563464	0.00368157333212696
219.018906153046	0.0340743212148892	0.0108870400609505	0.0744549238529582	0.0138390943938195	0.00485637193324769	0.019643568074253	-0.0226574529128291	-0.0597168913563464	0.00368157333212696
219.118925121842	0.0335327927098062	0.0107153738503716	0.0744549238529582	0.0139318747353362	0.00485637193324769	0.0192232264636142	-0.0223302120000385	-0.0597168913563464	0.00368157333212696
219.218944090639	0.0269580360233011	0.00927649942565396	0.0483780443362978	0.0139916916202836	0.00485637193324769	0.018650023110041	-0.0162380011121591	-0.0396256938189437	0.006134572529807
219.318963059435	0.0266582843501858	0.00927649942565396	0.0483780443362978	0.0141616395543277	0.00528392917062842	0.0186023290424197	-0.0158467178703235	-0.0373357550884241	0.00740851835501106
219.418982028232	0.0262009590137655	0.00908849836627282	0.0485076680823492	0.0142199882671617	0.00556711173669884	0.0186023290424197	-0.0155944858464216	-0.0373357550884241	0.00740851835501106
219.519000997028	0.0259640339042462	0.00908849836627282	0.0485076680823492	0.0143221541645298	0.0059963440011957	0.018650023110041	-0.0152905167401659	-0.0367404842691661	0.00740851835501106
219.619019965825	0.025827005970069	0.00908849836627282	0.0485076680823492	0.0143675845885333	0.00602688994706957	0.0186023290424197	-0.0151371991389429	-0.0366122127790681	0.00740851835501106
219.719038934621	0.0241714609473257	0.00893055810811506	0.0474608739874063	0.0143780918302147	0.00602688994706957	0.0185811032269321	-0.0137371492519044	-0.0352645586776116	0.00700437176400726
219.819057903418	0.0235235320327479	0.00893055810811506	0.0474608739874063	0.0143780918302147	0.00602688994706957	0.0185811032269321	-0.0133866314504826	-0.0352645586776116	0.00700437176400726
219.919076872214	0.0232016417515565	0.00858399338657829	0.0468707544202384	0.0143780918302147	0.00602688994706957	0.0185811032269321	-0.0131876346852532	-0.0352645586776116	0.00700437176400726
220.01909584101	0.0231777593359279	0.00858399338657829	0.0466957710853611	0.0143780918302147	0.00602688994706957	0.0185811032269321	-0.0131186371928121	-0.0348127665642251	0.00740851835501106
220.119114809807	0.0202727490330322	0.00891450381371487	0.0452900515188529	0.0143893480265179	0.00608836554420695	0.0186023290424197	-0.0110994991900439	-0.0309318018838979	0.00770450787043987
220.219133778603	0.0196293187643094	0.00870196232942486	0.0443685950264245	0.0143893480265179	0.00608836554420695	0.0186023290424197	-0.0104946206498098	-0.0304260346500155	0.00740851835501106
220.3191527474	0.0196607240526246	0.00870196232942486	0.0443283828029096	0.0143893480265179	0.00608836554420695	0.0186023290424197	-0.010490313810199	-0.0298843357631573	0.00787477445941913
220.419171716196	0.0195855777454987	0.00891450381371487	0.0443685950264245	0.0143913598158106	0.00608836554420695	0.0186023290424197	-0.0103486851980105	-0.0298843357631573	0.00770450787043987
220.519190684993	0.0191626488558177	0.00858399338657829	0.0437162820068207	0.0143913598158106	0.00608836554420695	0.0186023290424197	-0.0100777593375234	-0.0296846292127318	0.00740851835501106
220.619209653789	0.0190212644477698	0.00891450381371487	0.0438537247208483	0.0143913598158106	0.00608836554420695	0.0186023290424197	-0.00979669745249952	-0.0296846292127318	0.00730390620603447
220.719228622585	0.0186894745163036	0.00891450381371487	0.0438537247208483	0.0143948198382865	0.00608836554420695	0.0186023290424197	-0.00948742468411044	-0.0296846292127318	0.0073505572241096
220.819247591382	0.0178627304147142	0.00805441529855498	0.0436741525764568	0.0144653341014227	0.0059963440011957	0.0187302014171169	-0.00853459560573245	-0.0296579679762456	0.00805579745506702
220.919266560178	0.0175189210400987	0.00805441529855498	0.0436741525764568	0.0145178403485156	0.00604693954705566	0.0190018023284573	-0.00789688601655858	-0.0296846292127318	0.00831988505385562
221.019285528975	0.0169615628384176	0.00736924789378581	0.0426525511462909	0.0145355310166644	0.00602688994706957	0.0190018023284573	-0.00716685122097497	-0.0298181533218733	0.00876260005605347
221.119304497771	0.016683265051326	0.00736924789378581	0.0422140387786125	0.014586897537948	0.00608836554420695	0.0191415715766683	-0.00655179015288816	-0.0296846292127318	0.00876260005605347
221.219323466568	0.0162604229045839	0.00676405690730976	0.0410398474710087	0.0146413915136852	0.00604693954705566	0.0192232264636142	-0.00583092153796359	-0.0268830147221238	0.011751720627088
221.319342435364	0.0157345919202274	0.00642806547011225	0.0399165748640148	0.0146731904826523	0.00602688994706957	0.0193024852637447	-0.00505943667823572	-0.026177580503254	0.0109158621880402
221.41936140416	0.0152763959577287	0.00679799908668844	0.0399165748640148	0.0147523233214697	0.00604693954705566	0.0194666780430082	-0.00446487461149612	-0.0257028719296226	0.0116718265889858
221.519380372957	0.0148977768868575	0.00529996602684237	0.034604223203652	0.0147807785327286	0.00608836554420695	0.0196479812225654	-0.00353543175266868	-0.0214291344105188	0.0130832637589994
221.619399341753	0.0144425213339088	0.00494396094114881	0.0304525380428251	0.0148587746802326	0.0059963440011957	0.0196966834812257	-0.00283958540276008	-0.0212537025285989	0.0116718265889858
221.71941831055	0.014384296366004	0.00494396094114881	0.0304525380428251	0.0148836993329882	0.00589440936608825	0.0196966834812257	-0.00276117391536815	-0.020020189199312	0.0130832637589994
221.819437279346	0.014384296366004	0.00494396094114881	0.0304525380428251	0.0149012893947528	0.00604693954705566	0.019953168919374	-0.00273642558407124	-0.020020189199312	0.0129267087707911
221.919456248143	0.014384296366004	0.00529996602684237	0.0314569939398927	0.0149268991957513	0.0059963440011957	0.019953168919374	-0.00277751808387529	-0.0214291344105188	0.0122780256700832
222.019475216939	0.014384296366004	0.00544521699989035	0.032150981575965	0.0149481839920984	0.0059963440011957	0.019953168919374	-0.00281000036332989	-0.021604219744063	0.0126413879414509
222.119494185736	0.014384296366004	0.00544521699989035	0.032150981575965	0.014976339243308	0.0059963440011957	0.019953168919374	-0.00277375137503798	-0.021604219744063	0.0126413879414509
222.219513154532	0.014384296366004	0.00529996602684237	0.032150981575965	0.0149915119375418	0.0059963440011957	0.019953168919374	-0.00278589708001656	-0.0214291344105188	0.0130832637589994
222.319532123328	0.0143523385394089	0.00544521699989035	0.032150981575965	0.015000624489886	0.00608836554420695	0.0200810485406931	-0.00270963958984443	-0.0214291344105188	0.0130832637589994
222.419551092125	0.0143402368558763	0.00544521699989035	0.032150981575965	0.0150111369064149	0.00608836554420695	0.0201135879193156	-0.00266709761924303	-0.0214291344105188	0.0130832637589994
222.519570060921	0.0143115258067679	0.00494396094114881	0.0309775628443507	0.0150389915370478	0.00608836554420695	0.0201345382268079	-0.00255911034286805	-0.0212537025285989	0.0129267087707911
222.619589029718	0.0143115258067679	0.00494396094114881	0.0309775628443507	0.015043806239646	0.00608836554420695	0.0201416207106329	-0.00254713387722359	-0.0212537025285989	0.0129267087707911
222.719607998514	0.0141952022284525	0.00529996602684237	0.0294247173572683	0.0150953652407329	0.0059963440011957	0.0201972980929371	-0.00218174982607014	-0.020020189199312	0.0125710660861737
222.819626967311	0.0141466976803128	0.00539238682970955	0.0292652550289333	0.0151181787548574	0.00604693954705566	0.0203957416402875	-0.00195427075138582	-0.0187497645759687	0.0129267087707911
222.919645936107	0.0140657626737901	0.00529996602684237	0.0286081148871805	0.0151962218438497	0.00608836554420695	0.020920792602542	-0.00158478868401082	-0.0179096379087568	0.0129267087707911
223.019664904903	0.0137468671673	0.00482068260405774	0.0288452191083308	0.0152220947209677	0.00604693954705566	0.0209431141754883	-0.000914834225028216	-0.0179096379087568	0.0129267087707911
223.1196838737	0.0136218495170904	0.00486169093272147	0.0288452191083308	0.0154081199060092	0.00566802265716264	0.0214229535095081	-0.000449129023624504	-0.0170975634940595	0.0130832637589994
223.219702842496	0.0135363381937704	0.00482068260405774	0.0286081148871805	0.015441500826572	0.00604693954705566	0.0219316811041366	-0.000241265094982126	-0.016512863722598	0.0129267087707911
223.319721811293	0.0123647443871271	0.00284196807875149	0.0232173544648465	0.0154605697160919	0.00608836554420695	0.0220276289176574	0.00166665066217887	-0.0120069085778484	0.0148737286784301
223.419740780089	0.0123422975996983	0.0030993511674059	0.0232173544648465	0.0155882125454054	0.00604693954705566	0.0221519014285636	0.00206700963680193	-0.0112095344815853	0.0142919860599194
223.519759748886	0.0122528415943433	0.00243623937028057	0.022061880610637	0.0160058703700723	0.00647536829125586	0.0235417788584281	0.00311590054274287	-0.00865589044843996	0.0142922131928911
223.619778717682	0.0122182227594277	0.00302848583594596	0.0218937751265309	0.0160435205687391	0.006456521211551	0.0235417788584281	0.00339815950352307	-0.00798454804571771	0.0145780692600919
223.719797686478	0.0121125416137966	0.00284196807875149	0.0214338359592439	0.0162013778130156	0.00613704713884437	0.0239997749617983	0.00407329216005289	-0.00916756659387121	0.0145780692600919
223.819816655275	0.0120797467448361	0.00284196807875149	0.021246312575475	0.0162393050267685	0.00609429263299873	0.0242027885477384	0.00429911844679901	-0.00907743680869211	0.0152105414222587
223.919835624071	0.0120207390208439	0.00318468649522242	0.0213063234544808	0.0162643160540862	0.00609429263299873	0.0242027885477384	0.00437009118808303	-0.00907743680869211	0.0152105414222587
224.019854592868	0.0118171237369954	0.00318468649522242	0.0206380450976185	0.016314005790077	0.00609429263299873	0.0244776832405218	0.00464825423583012	-0.00983094711534342	0.015613027920719
224.119873561664	0.0117507274659466	0.00318468649522242	0.0204005605815117	0.0168875814180181	0.0119222155898596	0.0408419763648832	0.00695827484705751	-0.00728152311201809	0.0238299171330855
224.219892530461	0.0117027197929087	0.00322974114282359	0.0202832348114695	0.01690454286595	0.0119980807435453	0.0407507728912402	0.00708170139607881	-0.00622317410971168	0.0250993320608551
224.319911499257	0.0116648131235971	0.00318468649522242	0.020010150894069	0.0169926570650595	0.0111846843080445	0.0393423071509627	0.00729515988333879	-0.00639008651044619	0.0250993320608551
224.419930468054	0.0116401476089238	0.00322974114282359	0.0199621114732995	0.0169941321096055	0.0116276665022325	0.0393423071509627	0.00734124792222342	-0.00622317410971168	0.0251733838314983
224.51994943685	0.0115814564424828	0.0032340006451174	0.0198461548668628	0.0171323058113443	0.0119222155898596	0.0390560934703061	0.00779877097876707	-0.00638463054119931	0.0256579281132272
224.619968405646	0.0115656441490889	0.00328813818380687	0.0197381397156969	0.017143320264964	0.0120691550684978	0.0390560934703061	0.00788299138226485	-0.00638463054119931	0.0256579281132272
224.719987374443	0.0115656441490889	0.00328813818380687	0.0197381397156969	0.0171462334460229	0.012414349838616	0.0393423071509627	0.00791746172009553	-0.00638463054119931	0.0258963331122451
224.820006343239	0.0115656441490889	0.00328813818380687	0.0197381397156969	0.0171585088380545	0.0124906554948138	0.0393423071509627	0.00795557533014369	-0.00638463054119931	0.0258963331122451
224.920025312036	0.0115656441490889	0.00328813818380687	0.0197381397156969	0.0171585088380545	0.0124906554948138	0.0393423071509627	0.00795557533014369	-0.00638463054119931	0.0258963331122451
225.020044280832	0.0115656441490889	0.00328813818380687	0.0197381397156969	0.0171600536155103	0.0126622982515468	0.0393423071509627	0.00795168620673763	-0.00638463054119931	0.0261529529712248
225.120063249629	0.0115580237190767	0.0032340006451174	0.0197381397156969	0.0171663027290915	0.0116276665022325	0.0379822933542145	0.00798478656725958	-0.00621823198505811	0.0264745579540937
225.220082218425	0.0115580237190767	0.0032340006451174	0.0197381397156969	0.0171663027290915	0.0116276665022325	0.0379822933542145	0.00796470891665377	-0.00638463054119931	0.0261529529712248
225.320101187221	0.0115580237190767	0.0032340006451174	0.0197381397156969	0.0171663027290915	0.0121913739194372	0.0379822933542145	0.00790169208985696	-0.00638463054119931	0.0256895708316118
225.420120156018	0.0115580237190767	0.0032340006451174	0.0197381397156969	0.0171600536155103	0.0120691550684978	0.0371193298773702	0.00782808019867875	-0.00621823198505811	0.0255516420013455
225.520139124814	0.0115580237190767	0.0032340006451174	0.0197381397156969	0.0171711069500882	0.0125576845632368	0.0367666567879109	0.00778104906960718	-0.00638463054119931	0.0251733838314983
225.620158093611	0.0115580237190767	0.0032340006451174	0.0197381397156969	0.0171745518352231	0.0127099353419893	0.0364434420094475	0.00775023313667134	-0.00621823198505811	0.0250993320608551
225.720177062407	0.0128051944666512	0.00243623937028057	0.0756461799406806	0.0171745518352231	0.012725636143371	0.0364434420094475	0.00125737695366393	-0.0583446333650787	0.0297122732930339
225.820196031204	0.0142690766288726	0.00156276007731904	0.138859440271831	0.0171745518352231	0.012725636143371	0.0364434420094475	-0.0186723294992954	-0.124735403852677	0.0294070777201494
225.920215	0.0142690766288726	0.00156276007731904	0.138859440271831	0.0171745518352231	0.012725636143371	0.0364434420094475	-0.0186723294992954	-0.124735403852677	0.0294070777201494
226.020233968796	0.0142690766288726	0.00156276007731904	0.138859440271831	0.0171745518352231	0.012725636143371	0.0364434420094475	-0.0186723294992954	-0.124735403852677	0.0294070777201494
226.120252937593	0.016772348899987	0.00156276007731904	0.138859440271831	0.0171745518352231	0.012725636143371	0.0364434420094475	-0.0244034732481393	-0.124735403852677	0.0294070777201494
226.220271906389	0.0390085068619431	0.00202445248831191	0.138859440271831	0.0171745518352231	0.012725636143371	0.0364434420094475	-0.0322221681114115	-0.124735403852677	0.0294070777201494
226.320290875186	0.0682382064369448	0.00202445248831191	0.138859440271831	0.0171745518352231	0.012725636143371	0.0364434420094475	-0.0370329894825923	-0.124735403852677	0.0294070777201494
226.420309843982	0.0742159068994251	0.00202445248831191	0.142681013192434	0.0171745518352231	0.012725636143371	0.0364434420094475	-0.0489394377416786	-0.12650372497162	0.0294070777201494
226.520328812779	0.0818882958830915	0.00927649942565396	0.147692579247648	0.0171745518352231	0.012725636143371	0.0364434420094475	-0.0675058454607389	-0.12934347332945	0.00805209942767169
226.620347781575	0.0818882958830915	0.00927649942565396	0.147692579247648	0.0171745518352231	0.012725636143371	0.0364434420094475	-0.0675040747263786	-0.12934347332945	0.00805209942767169
226.720366750371	0.0826169892096021	0.0535527702192944	0.14966594712185	0.0171600536155103	0.0129464169722842	0.0364434420094475	-0.0740080344765723	-0.132233826460749	-0.0313340353104372
226.820385719168	0.0826169892096021	0.0535527702192944	0.14966594712185	0.0171437305820247	0.0127099353419893	0.0362619166218484	-0.0741361987306012	-0.132233826460749	-0.0313340353104372
226.920404687964	0.082385142269971	0.0532691672768582	0.150168072249676	0.0171228693899345	0.0128684036798479	0.0363356865946779	-0.0738530617095023	-0.133149826411312	-0.0320403791274715
227.020423656761	0.0820066547558581	0.0532691672768582	0.151745508268499	0.0170177471416311	0.0121913739194372	0.0343349671047567	-0.0728684706048749	-0.133843838000762	-0.0320403791274715
227.120442625557	0.0813045501265706	0.0483743186833835	0.151745508268499	0.0169644144312207	0.012414349838616	0.0334350714533094	-0.0706089761285683	-0.133843838000762	-0.0253586239312237
227.220461594354	0.0801452195442212	0.0303673306121172	0.143936849403652	0.0169396125377272	0.0121913739194372	0.0299575114496178	-0.0687524741664226	-0.128718449944049	-0.0160508005629907
227.32048056315	0.0797932606674243	0.0306480302544363	0.143936849403652	0.0168941758579238	0.0124906554948138	0.0297201133951864	-0.0680816816100426	-0.124899836059576	-0.0124584751701358
227.420499531947	0.0749988661677482	0.0282117734644978	0.132229754037	0.0168460235042363	0.0121913739194372	0.0258287201288909	-0.0574400684859325	-0.115328377111254	-0.00940660339048957
227.520518500743	0.0737068565009474	0.0282117734644978	0.122268810961511	0.0168276250697714	0.0124906554948138	0.0252709857920766	-0.0546437778513295	-0.0995665293618715	-0.00830569146558762
227.620537469539	0.0720547640939009	0.0286358874959996	0.0962741609443004	0.0167665218824413	0.012725636143371	0.0239997749617983	-0.051240778897057	-0.0813793742592245	-0.0124414544360427
227.720556438336	0.0709098643279653	0.0300049053691282	0.0964126549120333	0.0167568852572481	0.0129464169722842	0.0239997749617983	-0.049837942489265	-0.0797213265005434	-0.0117881578153023
227.820575407132	0.0699954984379683	0.0293768621824625	0.0962741609443004	0.0167568852572481	0.0129464169722842	0.0239997749617983	-0.0483248005305995	-0.0797110916835075	-0.0117881578153023
227.920594375929	0.0686157367302467	0.0276289856417333	0.0942812458752005	0.0167515698940026	0.0129464169722842	0.0239997749617983	-0.046565332635891	-0.0797213265005434	-0.0111048015478622
228.020613344725	0.0674962023145343	0.0276289856417333	0.0940434444147304	0.016718777602038	0.0129464169722842	0.0239997749617983	-0.045175658638236	-0.0780290323679095	-0.00932968454395577
228.120632313522	0.0653799706805368	0.0273768078206616	0.0940434444147304	0.016718777602038	0.0129464169722842	0.0239997749617983	-0.0437041475656949	-0.0780290323679095	-0.00932968454395577
228.220651282318	0.0630876393413883	0.0278757512558817	0.0940434444147304	0.0167175703214062	0.0129464169722842	0.0239997749617983	-0.0423077029767861	-0.0771244175525557	-0.00940660339048957
228.320670251114	0.0604639236798027	0.0255031247877559	0.088835875885709	0.0166971442270529	0.0127099353419893	0.0237121931970614	-0.0403024853844026	-0.0745815869719793	-0.00908460508776646
228.420689219911	0.055753502892238	0.025717725876587	0.0867402825874038	0.0166915980016228	0.0127099353419893	0.0237121931970614	-0.0383833294476928	-0.0726889127304731	-0.00908460508776646
228.520708188707	0.051866294186087	0.0255031247877559	0.085099087461194	0.0166795610447122	0.0127099353419893	0.0237121931970614	-0.0369599967261217	-0.068164936544859	-0.00553261425774328
228.620727157504	0.0454382479998635	0.0262902987317156	0.0825043414996872	0.016653149077948	0.0127099353419893	0.0236605751632692	-0.0343436230870184	-0.0671537209295981	-0.00908460508776646
228.7207461263	0.0424424786558739	0.0262902987317156	0.0825043414996872	0.0166438953922326	0.0127099353419893	0.0236605751632692	-0.0326207976988143	-0.0636003947374529	-0.00655760858835935
228.820765095097	0.0416599806597933	0.0258370276304518	0.0824221110030269	0.0166438953922326	0.0127099353419893	0.0236605751632692	-0.031463413680899	-0.0636003947374529	-0.00668174269026136
228.920784063893	0.040929482821714	0.0252796157943805	0.0819186636765475	0.0166438953922326	0.0127099353419893	0.0236605751632692	-0.0306142510191857	-0.0633254246428216	-0.00644849862706552
229.020803032689	0.0388904547515573	0.022010674387457	0.077958066490714	0.0166438953922326	0.0127099353419893	0.0236605751632692	-0.0274461426383867	-0.0614424723516591	-0.00547722775691302
229.120822001486	0.0380277834137125	0.0218603161818666	0.077958066490714	0.0166438953922326	0.0127099353419893	0.0236605751632692	-0.0260533223436746	-0.0613191607790277	-0.00515213641623365
229.220840970282	0.0374751832598231	0.022010674387457	0.0771418544826971	0.0166438953922326	0.0127099353419893	0.0236605751632692	-0.0249581397164412	-0.0604282595157726	-0.00515213641623365
229.320859939079	0.0360363035991368	0.022010674387457	0.074249498929374	0.0166447703582428	0.0128684036798479	0.0237839397434132	-0.0229127035668363	-0.056389576790939	-0.00306724097272877
229.420878907875	0.0347933702052802	0.0203161163854321	0.0696445964298274	0.0166447703582428	0.0128684036798479	0.0237839397434132	-0.0209192186645108	-0.05378565200334	-0.00306724097272877
229.520897876672	0.0344844556352922	0.0201572493875066	0.0638766616504209	0.0166447703582428	0.0128684036798479	0.0237839397434132	-0.0197575152947451	-0.0457069413689504	-0.00119950020756036
229.620916845468	0.0334250571987428	0.0203161163854321	0.0549646852069479	0.0166447703582428	0.0128684036798479	0.0237839397434132	-0.0177972209688736	-0.0391808784738723	-0.00289445501867475
229.720935814264	0.0333001849571098	0.0201572493875066	0.0540382740520998	0.0166447703582428	0.0128684036798479	0.0237839397434132	-0.0174972713479071	-0.0377730873432173	-0.00226723321091986
229.820954783061	0.0332734136086654	0.0201572493875066	0.0540382740520998	0.0166447703582428	0.0128684036798479	0.0237839397434132	-0.0174511812658285	-0.0377730873432173	-0.00211366176547421
229.920973751857	0.0332327009814109	0.0202588099639757	0.0540382740520998	0.0166447703582428	0.0128684036798479	0.0237839397434132	-0.0174177368809515	-0.0377730873432173	-0.00226723321091986
230.020992720654	0.0331277929135366	0.0202588099639757	0.0539679205866881	0.0166447703582428	0.0128684036798479	0.0237839397434132	-0.01732936171025	-0.0374354686546615	-0.00211366176547421
230.12101168945	0.0330598401126388	0.0202588099639757	0.0539679205866881	0.0166447703582428	0.0128684036798479	0.0237839397434132	-0.0172291435602976	-0.0374354686546615	-0.00211366176547421
230.221030658247	0.0330506957203036	0.0202588099639757	0.0540382740520998	0.0166447703582428	0.0128684036798479	0.0237839397434132	-0.017223084543847	-0.0377730873432173	-0.00226723321091986
230.321049627043	0.0329701299266983	0.0203161163854321	0.0543257787631467	0.0166447703582428	0.0128684036798479	0.0237839397434132	-0.0171379571147454	-0.0380315515948761	-0.00226723321091986
230.42106859584	0.0329485035345744	0.0202881603696991	0.0543257787631467	0.0166447703582428	0.0128684036798479	0.0237839397434132	-0.0170741870655588	-0.0380315515948761	-0.00226723321091986
230.521087564636	0.0328185147645289	0.0202588099639757	0.0543257787631467	0.0166447703582428	0.0128684036798479	0.0237839397434132	-0.0169848481118096	-0.0380315515948761	-0.00211366176547421
230.621106533432	0.0327171731635022	0.0200440224923187	0.0543257787631467	0.0166447703582428	0.0128684036798479	0.0237839397434132	-0.01692437700053	-0.0382337999910938	-0.00211366176547421
230.721125502229	0.0323896865137782	0.0200440224923187	0.0555800746796824	0.0166447703582428	0.0128684036798479	0.0237839397434132	-0.0164655655577887	-0.0391808784738723	-0.00211366176547421
230.821144471025	0.0319812654733875	0.0200440224923187	0.0564225397451293	0.0166447703582428	0.0128684036798479	0.0237839397434132	-0.0161699100803209	-0.0379719430390988	-0.000243714694928229
230.921163439822	0.0315231603008442	0.0148606365791394	0.051868543145013	0.0166447703582428	0.0128684036798479	0.0237839397434132	-0.0156118497403322	-0.0353706438560653	0.00193717362383691
231.021182408618	0.0311769184422836	0.0145387761549416	0.0517880224687719	0.016653149077948	0.0128684036798479	0.0237121931970614	-0.0150104895233848	-0.0352297673120698	0.0021713701965868
231.121201377415	0.0308572451914921	0.0102047843583889	0.0464891571951596	0.016653149077948	0.0128684036798479	0.0237121931970614	-0.0146101861361237	-0.0308589040609352	0.00493181395405686
231.221220346211	0.0306131517828145	0.0102047843583889	0.0453943197036788	0.016653149077948	0.0128684036798479	0.0237121931970614	-0.0140651045281644	-0.0282614730578322	0.00577780960477945
231.321239315007	0.0304068995884248	0.010303201638731	0.0445264290484477	0.016653149077948	0.0128684036798479	0.0237121931970614	-0.0135592464877235	-0.0280883594963495	0.0046419170508241
231.421258283804	0.0303101809125688	0.0116172971671258	0.045018429576438	0.016653149077948	0.0128684036798479	0.0237121931970614	-0.0133222490890147	-0.0271854192717148	0.00480302090704031
231.5212772526	0.0301443481964007	0.0121401014843719	0.045018429576438	0.016653149077948	0.0128684036798479	0.0237121931970614	-0.012990121025667	-0.0273931587240394	0.00379874363687945
231.621296221397	0.0301111102112968	0.0132273425303838	0.0460000279389276	0.016653149077948	0.0128684036798479	0.0237121931970614	-0.0129303496982113	-0.0271854192717148	0.00390163769024995
231.721315190193	0.0301111102112968	0.0132273425303838	0.0460000279389276	0.016718777602038	0.0127099353419893	0.024612447159045	-0.0125995425262233	-0.0271854192717148	0.00493181395405686
231.82133415899	0.0308494774481658	0.00839076154732295	0.189751608373991	0.0168600955941064	0.00883924269384932	0.0255737069473985	-0.0280744849302468	-0.179932885039224	0.0147806341271622
231.921353127786	0.0308494774481658	0.00839076154732295	0.189751608373991	0.0169314081786526	0.00883924269384932	0.0328267871570674	-0.0277802531739931	-0.177611824940403	0.0173308223006434
232.021372096582	0.0308494774481658	0.00839076154732295	0.189751608373991	0.0171585088380545	0.0127099353419893	0.0400548876104119	-0.0269714183115481	-0.172087654897064	0.0316916556575892
232.121391065379	0.0343083037051272	0.00839076154732295	0.237236468569286	0.0173333316552464	0.0128684036798479	0.0407349387032508	-0.0468682079278881	-0.219578706647522	0.0323850486037316
232.221410034175	0.0343083037051272	0.00839076154732295	0.237236468569286	0.0175121795630155	0.0127099353419893	0.0408459287034782	-0.0463482391573747	-0.219578706647522	0.0323850486037316
232.321429002972	0.034343111474877	0.00839076154732295	0.237236468569286	0.0177238212717887	0.0130408084243887	0.0417311891879995	-0.0596080203080038	-0.220620122141564	0.0322094204104925
232.421447971768	0.0956653811270252	0.00850700967474828	0.263924143838589	0.0179502420866023	0.0130408084243887	0.0417311891879995	-0.0949168131054339	-0.2496001346211	0.0288347383139773
232.521466940565	0.167374484353906	0.00850700967474828	0.263924143838589	0.0184364643410758	0.0124906554948138	0.0417843529067355	-0.108634046221789	-0.249073497346411	0.0302230785905354
232.621485909361	0.181055875217049	0.156238660999873	0.267614975326745	0.0186984277084428	0.013595152662922	0.0429026901901525	-0.16916250485008	-0.249756158732332	-0.125490297473597
232.721504878157	0.181055875217049	0.156238660999873	0.267614975326745	0.0201155169085081	0.0127099353419893	0.0614349825676135	-0.165070142475631	-0.249900007653111	-0.115279583399535
232.821523846954	0.180974095840391	0.155976625342955	0.267614975326745	0.0201977922630368	0.012414349838616	0.0614349825676135	-0.164719605914629	-0.249900007653111	-0.114037441874197
232.92154281575	0.180868157213473	0.155710471524868	0.267614975326745	0.0203998725751735	0.012414349838616	0.0614349825676135	-0.164334195501642	-0.249900007653111	-0.114037441874197
233.021561784547	0.18069305060893	0.155976625342955	0.269054033358112	0.0208648388339384	0.0127099353419893	0.0652942214266022	-0.162725375562234	-0.250520927989647	-0.10713683380121
233.121580753343	0.179788616194496	0.145989683415916	0.26888092077823	0.0217905621346989	0.0130408084243887	0.0696322139384949	-0.157743548072609	-0.249900007653111	-0.0943873633514989
233.22159972214	0.178852261696852	0.139126602982868	0.268006584416684	0.0238775194688338	0.0138421194867523	0.0740510987086028	-0.152062553982224	-0.256188206886018	-0.0852692919305969
233.321618690936	0.17796454520741	0.138489329063065	0.273105975048301	0.0424792233135376	0.0142298608528852	0.0758575364493102	-0.138295263105732	-0.260783144403239	-0.0786518998665891
233.421637659733	0.177712020337044	0.133362551675017	0.269054033358112	0.0426251413030421	0.0142298608528852	0.0757339328663074	-0.13720050667215	-0.254040950167342	-0.0678844178263213
233.521656628529	0.173273071774293	0.0925572543214651	0.196422886244585	0.0427110017625649	0.0142298608528852	0.0758575364493102	-0.119938712815207	-0.170331232433544	-0.0637234414230683
233.621675597325	0.173256288747546	0.0925572543214651	0.196132648747966	0.059379540057943	0.02082496442897	0.0780423765154426	-0.111043930385054	-0.169471785857944	-0.0248340999972542
233.721694566122	0.173256288747546	0.0925572543214651	0.196132648747966	0.0613775607697115	0.0201804974347361	0.0820053177005166	-0.108961018792738	-0.164861681953074	-0.0199055232346084
233.821713534918	0.173256288747546	0.0925572543214651	0.196132648747966	0.0621082575386915	0.019953168919374	0.0842775211369441	-0.107986159260691	-0.164817283201609	-0.0197209049802598
233.921732503715	0.153563131032068	0.0604499706327632	0.194918559571569	0.0630468807225775	0.0201804974347361	0.0880439744329727	-0.0780423831152249	-0.164038283441324	0.0108317431173467
234.021751472511	0.121523867519352	0.0600591317932022	0.192990293532837	0.0637377927613087	0.0204907737137659	0.0900629695016048	-0.0669902002530817	-0.164038283441324	0.0108317431173467
234.121770441308	0.0836922254070884	0.0539325484270635	0.189751608373991	0.0647285056954979	0.0204907737137659	0.093315947993294	-0.0433777226998922	-0.150644009879532	0.0120304887916861
234.221789410104	0.0775803703471793	0.0518286610435531	0.184255165927989	0.0653176234717246	0.0201804974347361	0.0942294955986816	-0.031380553566742	-0.113448655235194	0.0219149310373143
234.3218083789	0.0769515892990031	0.0516352507954918	0.1834707970366	0.0661457113844796	0.0201804974347361	0.0953740007884056	-0.0282916519410583	-0.113448655235194	0.0220756938632329
234.421827347697	0.0763280662890579	0.0516352507954918	0.1834707970366	0.0672198909435734	0.0201804974347361	0.0965701170701529	-0.0253801862539036	-0.108755500449293	0.0220756938632329
234.521846316493	0.0756081639468244	0.0516352507954918	0.1834707970366	0.0749949584938914	0.0530086644560922	0.122431862465743	-0.00430597037327741	-0.10040461503078	0.0655867779048772
234.62186528529	0.0745240214134877	0.0542256473197334	0.100520601582242	0.0756029083548191	0.0539656924694478	0.1206631242557	0.00694951998039868	-0.035874101076732	0.0585241174106099
234.721884254086	0.0745240214134877	0.0542256473197334	0.100520601582242	0.0756594562687704	0.0547931684915555	0.121602334153846	0.00728790945657741	-0.0365162265481514	0.0588508784145602
234.821903222883	0.0745240214134877	0.0542256473197334	0.100520601582242	0.0756673847400163	0.0540078431236524	0.12139369797702	0.00749677576166987	-0.0365162265481514	0.0598923095483604
234.921922191679	0.0745240214134877	0.0542256473197334	0.100520601582242	0.0836793321108142	0.0543139572397408	0.165043387124567	0.0170238577456337	-0.0365162265481514	0.102271234391801
235.021941160475	0.0745050604931952	0.0542953582684776	0.100520601582242	0.0842533751131639	0.0539656924694478	0.165043387124567	0.0178394644238743	-0.0385055577638299	0.100451767798751
235.121960129272	0.0745240214134877	0.0542953582684776	0.100520601582242	0.084326844935097	0.0539656924694478	0.16633000349303	0.0185024152215746	-0.035874101076732	0.103456234042913
235.221979098068	0.0745390272275973	0.0532273750920416	0.0991746463577522	0.0943285468794938	0.0547931684915555	0.181089160803585	0.0298715280772085	-0.035874101076732	0.110022561194381
235.321998066865	0.074545153409686	0.0532273750920416	0.0988839242264816	0.109997215284632	0.0547931684915555	0.181160301213811	0.0402760744169921	-0.0262394944819382	0.110898640776562
235.422017035661	0.0745540378396037	0.0536542090881122	0.0988839242264816	0.127131288605712	0.0604984065135344	0.181160301213811	0.0529869556266837	-0.0152554028346752	0.110432163288039
235.522036004458	0.0745540378396037	0.054014570104991	0.0994827947529097	0.152943463323154	0.0631742409333644	0.185370272305164	0.0598517043654059	-0.0149274680319446	0.110432163288039
235.622054973254	0.0746421884837731	0.054014570104991	0.0994827947529097	0.158717533642038	0.0809213204143489	0.185370272305164	0.0711640092601365	0.0105786177666928	0.115329119150161
235.72207394205	0.0748594800851302	0.0539325484270635	0.102055185124691	0.161716734892538	0.0770651143629718	0.193619433884388	0.0746501661649361	-9.67191645974835e-05	0.126321065126078
235.822092910847	0.0749176534367756	0.0545660521451929	0.104116952488282	0.161716734892538	0.0770651143629718	0.193619433884388	0.0742177099454629	-9.67191645974835e-05	0.128378989041735
235.922111879643	0.0764917637700827	0.0566461903079854	0.152429896293208	0.16554406207268	0.0809213204143489	0.217387216865844	0.075336843401214	0.00116438706495833	0.149199721629249
236.02213084844	0.0769625691463105	0.059266348687597	0.152429896293208	0.167134462274964	0.0770651143629718	0.215234136594439	0.0773701541220949	0.00148495413618467	0.148857323136732
236.122149817236	0.0769625691463105	0.059266348687597	0.152429896293208	0.171650432377193	0.141753986300243	0.241398722893445	0.093034085502624	0.00116438706495833	0.169977348711364
236.222168786033	0.0772009247978167	0.0636866297249722	0.154628820350064	0.171650432377193	0.141753986300243	0.241398722893445	0.0925233582040082	0.00263005785194567	0.169977348711364
236.322187754829	0.0773219546424091	0.064825413501823	0.152568998339261	0.171650432377193	0.141753986300243	0.241398722893445	0.091974955988963	0.00290319459334323	0.169977348711364
236.422206723626	0.0776635478551077	0.0671385623299699	0.152429896293208	0.171650432377193	0.141753986300243	0.241398722893445	0.0913114515092608	0.00263005785194567	0.168979475856418
236.522225692422	0.0777877857462774	0.0677913326139995	0.152568998339261	0.171650432377193	0.141753986300243	0.241398722893445	0.0911493719788274	0.00263005785194567	0.168979475856418
236.622244661218	0.0780466182882335	0.0685445864654509	0.152429896293208	0.171650432377193	0.141753986300243	0.241398722893445	0.0908064307223907	0.00290319459334323	0.168979475856418
236.722263630015	0.0780865793882547	0.0661377306365581	0.148759185374476	0.16715352111031	0.0320249810222447	0.239544955802133	0.068509181782813	-0.0551301683155899	0.167205126060354
236.822282598811	0.0777237694597692	0.066343928570345	0.150426339361361	0.157998325330867	0.0320249810222447	0.239544955802133	0.0518873553712143	-0.0554932454092588	0.169977348711364
236.922301567608	0.077375689505873	0.0651343757240887	0.150426339361361	0.0930989544482778	0.0320249810222447	0.239544955802133	0.0411542815387874	-0.0555844458679807	0.169977348711364
237.022320536404	0.0772580131037232	0.0651343757240887	0.151233647730085	0.09283329791455	0.0320249810222447	0.239544955802133	0.0410435161595275	-0.0578576560453466	0.169977348711364
237.122339505201	0.0770097945474491	0.065560416515833	0.152334441605843	0.0869247211665737	0.0307227892306095	0.238474449370858	0.0256604740647559	-0.0582516513050134	0.169977348711364
237.222358473997	0.0767402023455601	0.0650693217068719	0.152568998339261	0.0844298696918838	0.0307227892306095	0.238474449370858	0.0178564700446105	-0.0635188916051854	0.167844951963401
237.322377442793	0.0764917637700827	0.0635216418979889	0.152429896293208	0.0842930127376096	0.0307227892306095	0.238474449370858	0.0175228315746534	-0.063637484561266	0.168595413502241
237.42239641159	0.0762704673576284	0.0635216418979889	0.152568998339261	0.0800890533555141	0.03138725595754	0.237166270392759	0.00119630318141464	-0.0815015107806772	0.164476066537678
237.522415380386	0.075940483196577	0.0613091506777605	0.150426339361361	0.0776042575462994	0.0343106064494954	0.0975965637015927	-0.0141811747695394	-0.0707800502451333	0.029014834607559
237.622434349183	0.0744600335170506	0.0582068861136901	0.113566977782751	0.0776042575462994	0.0348267663301089	0.0947931199666013	-0.00687441873314677	-0.0661423488744936	0.0332320574747477
237.722453317979	0.0743558195058418	0.0582068861136901	0.113566977782751	0.0776042575462994	0.0348267663301089	0.0947931199666013	-0.00650504748951593	-0.0660973058392534	0.0332320574747477
237.822472286776	0.0743088703889556	0.0582068861136901	0.112762308969495	0.0780375571431435	0.0379176022965137	0.0977535243422754	-0.00598116730974048	-0.0661423488744936	0.033000725660923
237.922491255572	0.0740029580354052	0.0553387448977767	0.104812974538521	0.0784905596025258	0.0379721061945852	0.0977535243422754	-0.00438610803925919	-0.0593763012430939	0.0339698543949005
238.022510224368	0.0739414664805718	0.0553387448977767	0.104116952488282	0.0794398898132879	0.0370704511043299	0.0977535243422754	-0.00321710148000663	-0.0593763012430939	0.0333403947935132
238.122529193165	0.0739377752595909	0.0553387448977767	0.104116952488282	0.0807255547325133	0.037465376978905	0.0994709748069795	-0.00120994849830125	-0.0588641934102048	0.0339698543949005
238.222548161961	0.0738852955721744	0.0553387448977767	0.102265009556852	0.082053120300733	0.0379721061945852	0.0994709748069795	0.000328870882838665	-0.0560047256590548	0.0358966458260821
238.322567130758	0.0736333995495288	0.0553387448977767	0.0942135634952301	0.083304848050615	0.0379721061945852	0.0994709748069795	0.00284708357451205	-0.0460255785804075	0.0339698543949005
238.422586099554	0.0735377854969632	0.0565618790262167	0.0942135634952301	0.0848375082787399	0.0397505548576843	0.102029751597228	0.00595124768670486	-0.0406900719522091	0.0351308968368639
238.522605068351	0.0733843079502317	0.0578655840632718	0.0934778188062252	0.0863565147737426	0.0451283756252098	0.102367296201606	0.009306254596437	-0.0282020263472233	0.0345362644290652
238.622624037147	0.0731720111216028	0.0578655840632718	0.0900751109278294	0.0873527030051054	0.0673976833951749	0.102229524136918	0.0132754904129735	-0.00844244427718253	0.0345362644290652
238.722643005944	0.0729038900419138	0.0581636046702482	0.0895361179524549	0.0873914601786829	0.0672387702355423	0.101385866525667	0.0139260211359238	-0.00696112777679432	0.0349851945545688
238.82266197474	0.0727427163978442	0.0581636046702482	0.0889712659627336	0.0873914601786829	0.0672387702355423	0.101385866525667	0.0143062240567796	-0.00826373874495531	0.0351308968368639
238.922680943536	0.0726639657290312	0.0581636046702482	0.0888344587498754	0.0874028720030636	0.0680817424686293	0.102507999766583	0.0145407238426887	-0.00844244427718253	0.0351308968368639
239.022699912333	0.0725812711045646	0.0553918603994325	0.0845342780802202	0.0874127715173604	0.0680817424686293	0.102507999766583	0.0147901277111378	-0.0062071375894272	0.0377376319819807
239.122718881129	0.0723008380317852	0.0565618790262167	0.0842205590475375	0.0874139497902043	0.0680817424686293	0.102582658531771	0.015225845459235	-0.0062071375894272	0.0385710003398644
239.222737849926	0.0721800481890961	0.0563859892505016	0.0824352866347105	0.0874641783759581	0.0680817424686293	0.102582658531771	0.0155102402930773	-0.0062071375894272	0.0381506517365734
239.322756818722	0.0720588059048779	0.0561459994955936	0.0811296853919319	0.0874904437278204	0.0680817424686293	0.102582658531771	0.0157285665320515	-0.0062071375894272	0.0377376319819807
239.422775787519	0.0719028328068105	0.0571952558498141	0.0811296853919319	0.0875154193829359	0.0673976833951749	0.102077097374559	0.0159122093836839	-0.0062071375894272	0.0377376319819807
239.522794756315	0.0716758891145355	0.0585813701970568	0.0810935465236413	0.0875154193829359	0.0673976833951749	0.102077097374559	0.0161633162361979	-0.0062071375894272	0.0377772841303253
239.622813725111	0.0716186136284363	0.0578655840632718	0.0801249873261464	0.0875546728947435	0.0673976833951749	0.102077097374559	0.0164134600634875	-0.00547950273049787	0.0388640320831125
239.722832693908	0.0716093760180149	0.0578655840632718	0.0801249873261464	0.0879248926409491	0.0672387702355423	0.104048800602912	0.0172770709375779	-0.00594189107712983	0.0391622363958266
239.822851662704	0.0716186136284363	0.0581270378054015	0.0801249873261464	0.0883852550376509	0.0672387702355423	0.108029878065449	0.0180946238681209	-0.00594189107712983	0.0400665519326355
239.922870631501	0.0716186136284363	0.0581270378054015	0.0801249873261464	0.0888411893582017	0.0692782291934153	0.111665977889816	0.0188636997414223	-0.00589506302007879	0.0410537801571293
240.022889600297	0.0716186136284363	0.0581270378054015	0.0801249873261464	0.0894595731898614	0.0687062741263251	0.112375318840433	0.019502812186683	-0.00589506302007879	0.0420289433541011
240.122908569094	0.0716186136284363	0.0581270378054015	0.080082348062235	0.0897942636170574	0.0687062741263251	0.112962037486147	0.0200117803602975	-0.00589506302007879	0.0418102937454161
240.22292753789	0.0716186136284363	0.0581270378054015	0.080082348062235	0.0903910941940587	0.0728702847565287	0.116949064340084	0.0209486083677336	-0.00300788302203209	0.0455199379824121
240.322946506686	0.0716276112310302	0.0582068861136901	0.0801249873261464	0.0906343021807497	0.0743566452633225	0.117176276115802	0.0214476090262632	-0.00217469617207182	0.0455199379824121
240.422965475483	0.0716276112310302	0.0582068861136901	0.0801249873261464	0.09125476002987	0.0755516564122272	0.116949064340084	0.0224615451063116	0.000253437332893222	0.0461895996001992
240.522984444279	0.0716276112310302	0.0582068861136901	0.0801249873261464	0.0916990411549361	0.0764993027505683	0.116875638450216	0.023128765662454	0.000535308577942858	0.0455199379824121
240.623003413076	0.0716276112310302	0.0582068861136901	0.0800461935198937	0.0919691199091769	0.0774724731997865	0.116875638450216	0.0236709125364693	0.00221898652118926	0.0460042696838431
240.723022381872	0.0716276112310302	0.0582068861136901	0.0800461935198937	0.0920048331592896	0.0780314375671465	0.117423027936256	0.0237163072033446	0.00235728530993386	0.0460042696838431
240.823041350669	0.0716093760180149	0.0582068861136901	0.0800461935198937	0.0920048331592896	0.0780314375671465	0.117423027936256	0.0237826312729494	0.00221898652118926	0.0460042696838431
240.923060319465	0.0715979297045334	0.0585058655981328	0.0801249873261464	0.0920048331592896	0.0780314375671465	0.117423027936256	0.0238020033088122	0.00221898652118926	0.0460042696838431
241.023079288261	0.071571529815964	0.0585058655981328	0.0801249873261464	0.0919471569148298	0.0764993027505683	0.115886856408986	0.023773877580607	0.00221898652118926	0.0461895996001992
241.123098257058	0.071571529815964	0.0585058655981328	0.0801249873261464	0.0919471569148298	0.0764993027505683	0.115886856408986	0.023773877580607	0.00221898652118926	0.0461895996001992
241.223117225854	0.071571529815964	0.0585058655981328	0.0801249873261464	0.0919412369861387	0.0764993027505683	0.115886856408986	0.0236822562350769	0.00221898652118926	0.0461895996001992
241.323136194651	0.071571529815964	0.0585058655981328	0.0801249873261464	0.0919238491898629	0.0771622889578841	0.116487900865519	0.023628989221388	0.00221898652118926	0.0460042696838431
241.423155163447	0.07154578268313	0.0582068861136901	0.0800461935198937	0.0918780589379481	0.0774724731997865	0.116459595781638	0.0235065669480105	0.00235728530993386	0.045882677029135
241.523174132244	0.0715306162596724	0.0582068861136901	0.0800461935198937	0.0918780589379481	0.0780314375671465	0.116875638450216	0.0235767251651383	0.00221898652118926	0.0455199379824121
241.62319310104	0.0715306162596724	0.0582068861136901	0.0800461935198937	0.0918780589379481	0.0774724731997865	0.116459595781638	0.0235559142207044	0.00235728530993386	0.045882677029135
241.723212069837	0.0715306162596724	0.0582068861136901	0.0800461935198937	0.0919412369861387	0.0763677256597096	0.1159391872303	0.0239172081942102	0.00363196845129074	0.0481018620680154
241.823231038633	0.0715306162596724	0.0582068861136901	0.0800461935198937	0.0942366952731152	0.07643649499676	0.157935627637405	0.031026637622861	0.00312488314154734	0.0892178826525117
241.923250007429	0.0715306162596724	0.0582068861136901	0.0800461935198937	0.0949086592465445	0.07643649499676	0.159337610869171	0.0326451419105211	0.00312488314154734	0.0895557813290633
242.023268976226	0.0715306162596724	0.0582068861136901	0.0800461935198937	0.0956549762248654	0.0769392549731221	0.161296548520761	0.0349648022270358	0.00427405787139	0.0921253861655647
242.123287945022	0.0715306162596724	0.0582068861136901	0.0800461935198937	0.0973606907178947	0.0795249741793397	0.16560936981983	0.0388760749684797	0.00456419130652125	0.0921253861655647
242.223306913819	0.0715306162596724	0.0582068861136901	0.0800461935198937	0.0994482889538461	0.0788552609724537	0.16560936981983	0.041087075205968	0.00456419130652125	0.0923666191792086
242.323325882615	0.0715306162596724	0.0582068861136901	0.0800461935198937	0.101996016103909	0.0798726796141936	0.166739280382549	0.0432567910464489	0.00768215512259687	0.0946214792515007
242.423344851412	0.0715306162596724	0.0582068861136901	0.0800461935198937	0.102525146815607	0.0798726796141936	0.166813208711057	0.043820048934056	0.00799005558653987	0.0945917604975653
242.523363820208	0.0715306162596724	0.0582068861136901	0.0800461935198937	0.105203586502601	0.0798726796141936	0.166813208711057	0.0451634684415747	0.00827874907154512	0.0946214792515007
242.623382789004	0.0715306162596724	0.0585058655981328	0.0801249873261464	0.106167475055238	0.0803299137757432	0.166813208711057	0.0459041897585851	0.00877540843274012	0.0946214792515007
242.723401757801	0.0720883028174263	0.0556573302055447	0.0810935465236413	0.112208904381219	0.0787568920431615	0.216493988337447	0.0556357795651022	0.00456419130652125	0.152056629035078
242.823420726597	0.0724474134372287	0.0461543998108661	0.0878447377125107	0.142964861830877	0.0803299137757432	0.226172473959505	0.0686899700140088	0.00456419130652125	0.177876759087689
242.923439695394	0.0725812711045646	0.0526902982791317	0.105728138756352	0.156239083592868	0.0831801205725554	0.238757451157197	0.0859666626540694	-0.00594624936276454	0.18623526619237
243.02345866419	0.0726912628457564	0.0538394363851897	0.110984693285635	0.156781667038685	0.0831801205725554	0.238757451157197	0.0858407068158397	-0.0206072997885532	0.180611421961087
243.123477632987	0.072785669819172	0.0563859892505016	0.116175613117665	0.165124884924679	0.0848266479579993	0.239705654359804	0.0947760961128364	0.00642078276823108	0.175564070686813
243.223496601783	0.0730231921316388	0.0569346403558749	0.117906787394198	0.167832870565193	0.0848266479579993	0.239705654359804	0.0956409963907889	0.00669320358606959	0.17808601855154
243.32351557058	0.0731979341152017	0.0563859892505016	0.117906787394198	0.173113991413463	0.0848266479579993	0.239705654359804	0.0978083777473698	0.00642078276823108	0.174959182755312
243.423534539376	0.0732406132001114	0.0563859892505016	0.117906787394198	0.177122069776987	0.0848266479579993	0.239705654359804	0.0991103216075853	0.0071507209004372	0.175368426054549
243.523553508172	0.0732806508009777	0.0582068861136901	0.119427551622051	0.181493252805518	0.0848266479579993	0.239705654359804	0.100153953970572	0.00799005558653987	0.174861909720375
243.623572476969	0.0733574618848334	0.0571952558498141	0.117906787394198	0.197412474628092	0.131329349838941	0.243300326268843	0.113022044356788	0.0521209373757621	0.181336704244637
243.723591445765	0.0733098579807308	0.0582068861136901	0.120437781549654	0.199984519823561	0.12650823373613	0.244298851444663	0.116105740350214	0.0507560194586067	0.187695937636359
243.823610414562	0.0732406132001114	0.0588145636115853	0.121855802000599	0.201087749593692	0.127413190490977	0.250522616205085	0.118245849820684	0.0450721757525377	0.187695937636359
243.923629383358	0.0731960410290142	0.0582068861136901	0.121855802000599	0.202307931794445	0.126956163969437	0.257807514666333	0.119733455873597	0.0507560194586067	0.195218974056074
244.023648352155	0.0731114842407846	0.0575784942046535	0.124723590610371	0.203710027511727	0.131329349838941	0.268323427618327	0.12212216334947	0.0562384465410992	0.203352311652965
244.123667320951	0.0728987669448626	0.0445808482594703	0.108107128318182	0.204518329554013	0.128774344380341	0.269610311138401	0.124315811247578	0.0562384465410992	0.203776796100523
244.223686289747	0.072785669819172	0.0446052217327791	0.103379017550622	0.205296746389147	0.126956163969437	0.269051154676725	0.126031728281709	0.0556195476402165	0.203776796100523
244.323705258544	0.0727427163978442	0.0445808482594703	0.0990421078173264	0.205929193289038	0.132587643722737	0.276941762731005	0.127436118069392	0.0562384465410992	0.207222863552264
244.42372422734	0.0726639657290312	0.0445808482594703	0.0970684576260712	0.207679820269242	0.131329349838941	0.276941762731005	0.130578306892681	0.0556195476402165	0.213364665880205
244.523743196137	0.0726333997099737	0.0445808482594703	0.0970684576260712	0.209065706169637	0.13696474936027	0.281785546380148	0.132767597039152	0.0562384465410992	0.2170984175527
244.623762164933	0.0726209911464003	0.0445808482594703	0.0970684576260712	0.2127877865797	0.14321428521954	0.285013155814376	0.142084586922731	0.0730895197583661	0.230475455526266
244.72378113373	0.072804566633352	0.0445808482594703	0.14100637493875	0.215730210490208	0.14321428521954	0.397534099710247	0.158020685639698	0.0710607926258475	0.350796457353961
244.823800102526	0.0730231921316388	0.0467295967505433	0.147902792916556	0.216880229054799	0.14321428521954	0.397534099710247	0.158446594247865	0.0450721757525377	0.350796457353961
244.923819071322	0.0736513225760057	0.0445808482594703	0.15784353853647	0.220260270839489	0.14321428521954	0.401101388115112	0.155383143516954	0.033605706273326	0.350796457353961
245.023838040119	0.0744564681866219	0.0445808482594703	0.162483840991859	0.260967300713561	0.14321428521954	0.402713815502341	0.179450786967365	0.0621371717199492	0.330761654743169
245.123857008915	0.0748563422041495	0.0493335293087024	0.170666424705659	0.26643970052885	0.145314087700779	0.406153231703376	0.180303492794265	0.062732189672795	0.326506141393276
245.223875977712	0.132717179575268	0.0445808482594703	0.172230018133166	0.278367380049885	0.147697391355391	0.412453172304885	0.172998855573162	-0.00807879780017345	0.325612322796002
245.323894946508	0.137498955294417	0.0445808482594703	0.172230018133166	0.288399866871987	0.147697391355391	0.412453172304885	0.176010514540191	-0.00735774916173407	0.325612322796002
245.423913915305	0.139197176676117	0.0445808482594703	0.17273476782948	0.327676760324033	0.200182090902707	0.435489431927496	0.204774933498198	0.0598528785786014	0.326013483807338
245.523932884101	0.148119080837777	0.0582068861136901	0.185584926791284	0.331068905251789	0.203629157363371	0.436724989956746	0.183902761218938	0.0489965236179489	0.300655788620996
245.623951852897	0.151428631597238	0.13137556059751	0.233284266979218	0.331275744144539	0.205287285842026	0.436724989956746	0.165661968084884	-0.00908345298348312	0.29231733674662
245.723970821694	0.151514928608838	0.128711714409021	0.227843271415813	0.342790683733073	0.211549184250956	0.442797372136228	0.174986476179894	-0.00908345298348312	0.297944675581151
245.82398979049	0.151514928608838	0.128711714409021	0.227843271415813	0.348895602323505	0.214852668776503	0.445718829072432	0.181385290766804	0.0174545879648552	0.321497792257604
245.924008759287	0.151574189460219	0.130399226085456	0.227843271415813	0.355475305147723	0.226727739256556	0.460553846461372	0.187457231084445	0.0432049635303503	0.321497792257604
246.024027728083	0.151609756346282	0.130399226085456	0.227843271415813	0.35388371096771	0.225040722303527	0.463733649187221	0.186172191727027	0.0426226352185216	0.321497792257604
246.12404669688	0.151609756346282	0.130399226085456	0.227843271415813	0.358464126587738	0.23644394499647	0.467155979202626	0.190630397420361	0.0688958641908693	0.321497792257604
246.224065665676	0.151574189460219	0.130399226085456	0.227843271415813	0.358677934855601	0.234732225387758	0.465768312030681	0.191172635259877	0.0739085981481358	0.319935794911537
246.324084634473	0.151609756346282	0.130399226085456	0.227843271415813	0.349033797121124	0.201438996284906	0.463733649187221	0.18315733279791	0.0373607565069129	0.305460433824266
246.424103603269	0.151609756346282	0.130399226085456	0.227843271415813	0.337065679751262	0.170536922886463	0.4503221385657	0.171687655447903	0.0242909143529456	0.296562083882346
246.524122572065	0.151433666475146	0.130399226085456	0.227843271415813	0.318545205960059	0.170536922886463	0.447582703575571	0.160830686286257	0.0242881608653955	0.288958325042649
246.624141540862	0.149981022960536	0.124465487616403	0.192102524678668	0.297754264770189	0.170536922886463	0.447582703575571	0.157997123326222	0.0242881608653955	0.314611839968625
246.724160509658	0.149159587302025	0.126397477199463	0.185858620682825	0.27769878738827	0.170536922886463	0.443661243678969	0.143040878861978	0.00322569534065001	0.292502644755628
246.824179478455	0.148869199737753	0.124946139327062	0.184683707918134	0.271796108042655	0.156952670511775	0.43809965723595	0.137310294916507	0.0040490140241024	0.299175246274398
246.924198447251	0.148744075982289	0.125409375289839	0.185584926791284	0.266780402106237	0.153781549142058	0.440034324176147	0.131193586253854	0.00173434268843187	0.299175246274398
247.024217416048	0.148413799030039	0.116585895854681	0.175336362966914	0.257506012810692	0.148470892228895	0.436292492190425	0.121500569140362	-0.00570900511147743	0.296480291079172
247.124236384844	0.148097855067666	0.118298698306739	0.174900164073463	0.253179682333528	0.140332637046816	0.429183119226154	0.118889743621316	-0.0125205028049514	0.291091821911311
247.22425535364	0.14788915659475	0.115125262847906	0.170819290465186	0.24498365674658	0.137211684510238	0.424135766551981	0.109858656349617	-0.0116714368788731	0.290797695270191
247.324274322437	0.147779319418988	0.118010267428717	0.170819290465186	0.233109792744669	0.139178978698842	0.424982257300573	0.10024222197975	-0.0116714368788731	0.291091821911311
247.424293291233	0.14747452660504	0.118298698306739	0.169393544847775	0.212253069701449	0.137211684510238	0.309991679409525	0.0754186979011482	-0.0102120581224642	0.168031157065834
247.52431226003	0.147272320449553	0.122683999061479	0.170067899296829	0.209662907385752	0.144650763630445	0.309667372112959	0.0728140291253364	-0.0116714368788731	0.158013634017534
247.624331228826	0.147028794523829	0.120083724127661	0.16619227764112	0.205413854833419	0.140332637046816	0.29622453639904	0.0691363160397083	-0.00570900511147743	0.156967200592333
247.724350197623	0.147028794523829	0.120181657839308	0.16619227764112	0.197224375336675	0.121762791023572	0.309991679409525	0.0597714701488292	-0.0283830288075901	0.155699564373324
247.824369166419	0.147028794523829	0.120181657839308	0.16619227764112	0.195178108093874	0.0937741556555127	0.287843854569289	0.0564582411150849	-0.0346486071340068	0.157153587426924
247.924388135215	0.147028794523829	0.120181657839308	0.16619227764112	0.189440128507878	0.0870262109866291	0.287843854569289	0.0471405899186445	-0.0553744692224136	0.152386808642016
248.024407104012	0.147028794523829	0.120181657839308	0.16619227764112	0.186885377749649	0.0889971590285222	0.287843854569289	0.042969198430513	-0.0659136495963504	0.143067825449799
248.124426072808	0.147028794523829	0.120181657839308	0.16619227764112	0.185073159758353	0.0811526570918053	0.280028217345489	0.0394182189453982	-0.0668170420052533	0.142444144161255
248.224445041605	0.147028794523829	0.120181657839308	0.16619227764112	0.18273637963133	0.0810885855377942	0.280028217345489	0.0355363931633271	-0.0700158221727984	0.140636629522058
248.324464010401	0.147028794523829	0.120181657839308	0.16619227764112	0.181090390476512	0.0811526570918053	0.280028217345489	0.0331653684820502	-0.070401942615714	0.140495628349972
248.424482979198	0.147005043775611	0.120181657839308	0.16619227764112	0.171418427499298	0.0760361733531313	0.267613307039605	0.0211282479618889	-0.070401942615714	0.12308195301525
248.524501947994	0.147005043775611	0.120181657839308	0.16619227764112	0.156351441974069	0.0752730602193543	0.228599151273772	0.0026358117164784	-0.0818686912613782	0.0796720668902626
248.62452091679	0.147005043775611	0.120181657839308	0.16619227764112	0.155340976253115	0.0712824948361689	0.222313425442737	0.00149149932288597	-0.0833599873849622	0.0759000352131859
248.724539885587	0.147005043775611	0.120181657839308	0.16619227764112	0.157475371707713	0.0712824948361689	0.229856146510536	0.00417034137886865	-0.0818686912613782	0.0876421718648768
248.824558854383	0.147005043775611	0.120181657839308	0.16619227764112	0.159840943183272	0.0579036205707657	0.245305990894998	0.00835920365674606	-0.09472724637161	0.104927194949443
248.92457782318	0.147005043775611	0.120181657839308	0.16619227764112	0.164208871321625	0.0624466498394993	0.283081511424044	0.0134834868150215	-0.0827546712689364	0.140377466910881
249.024596791976	0.147005043775611	0.120181657839308	0.16619227764112	0.172528250233179	0.0663334972130705	0.295492807053308	0.0206289623216205	-0.0833599873849622	0.148917418877881
249.124615760773	0.147005043775611	0.120181657839308	0.16619227764112	0.180874890898944	0.0717525388926422	0.312994138659911	0.0297545836979597	-0.0814682951210957	0.164929597614878
249.224634729569	0.147005043775611	0.120181657839308	0.16619227764112	0.191350719767608	0.0712824948361689	0.317863191878051	0.0481913960835467	-0.0833599873849622	0.170783421416926
249.324653698366	0.147005043775611	0.120181657839308	0.16619227764112	0.19678052633522	0.0712824948361689	0.319379937700994	0.0572409626994476	-0.0814682951210957	0.176308152562902
249.424672667162	0.147005043775611	0.120181657839308	0.16619227764112	0.205790088874038	0.0717525388926422	0.321843327076844	0.0669230077132802	-0.0720938033125994	0.186425168831779
249.524691635958	0.147005043775611	0.120181657839308	0.16619227764112	0.251003169869138	0.158609040183086	0.327182639962305	0.0974565087844588	0.0155703659929781	0.186425168831779
249.624710604755	0.147005043775611	0.120181657839308	0.16619227764112	0.251606001276489	0.161829772773883	0.327182639962305	0.0983742983310928	0.0206296955207374	0.186425168831779
249.724729573551	0.147005043775611	0.120181657839308	0.16619227764112	0.251277704134281	0.157348325492789	0.325186365292595	0.0979447954409032	0.0160699143290139	0.186425168831779
249.824748542348	0.147005043775611	0.120181657839308	0.16619227764112	0.249420092102316	0.161544683615406	0.334545536693603	0.0958125503043869	0.0104633533204666	0.186425168831779
249.924767511144	0.150480397114528	0.118298698306739	0.394315239657194	0.246707819619137	0.155949069542061	0.334445194047368	0.0468132275663503	-0.19283480464404	0.186425168831779
250.024786479941	0.150480397114528	0.118298698306739	0.394315239657194	0.243117533011265	0.149238883671359	0.334445194047368	0.0440109737336343	-0.193058365861276	0.195660514579988
250.124805448737	0.150480397114528	0.118298698306739	0.394315239657194	0.238143719310629	0.144330461386301	0.334545536693603	0.0414738895141238	-0.211569999031812	0.186425168831779
250.224824417533	0.152434850047286	0.118298698306739	0.404914924091187	0.206092363655103	0.123196020251238	0.345067808348601	0.00721530359724547	-0.222523607770108	0.180192935404432
250.32484338633	0.156876208575033	0.122830732942452	0.412450810921726	0.19474075994295	0.0778251090064899	0.321729597730336	-0.0297903100635757	-0.247290235732406	0.152553587026389
250.424862355126	0.360817621332772	0.131898864641332	0.4167476248589	0.183394115845902	0.0784085264934683	0.321729597730336	-0.095739785169211	-0.286293390104522	0.14631578040638
250.524881323923	0.375549754396911	0.136762171040416	0.420136849360647	0.167084910750878	0.0692409344045746	0.303719082042641	-0.158056390956804	-0.311848084741257	0.0576377755002033
250.624900292719	0.381360706872263	0.340477987849372	0.425731137175916	0.157761604328849	0.0789485835473213	0.205482651687585	-0.22780886090431	-0.311130137738931	-0.162887888531701
250.724919261516	0.381360706872263	0.340477987849372	0.425731137175916	0.157335952288382	0.0799216980735797	0.203138905962312	-0.228839171444976	-0.307514701184153	-0.162887888531701
250.824938230312	0.381360706872263	0.340477987849372	0.425731137175916	0.157335952288382	0.0799216980735797	0.203138905962312	-0.228839171444976	-0.307514701184153	-0.162887888531701
250.924957199108	0.381360706872263	0.340477987849372	0.425731137175916	0.157335952288382	0.0799216980735797	0.203138905962312	-0.228839171444976	-0.307514701184153	-0.162887888531701
251.024976167905	0.381360706872263	0.340477987849372	0.425731137175916	0.157335952288382	0.0799216980735797	0.203138905962312	-0.228839171444976	-0.307514701184153	-0.162887888531701
251.124995136701	0.381360706872263	0.340477987849372	0.425731137175916	0.157335952288382	0.0799216980735797	0.203138905962312	-0.228839171444976	-0.307514701184153	-0.162887888531701
251.225014105498	0.381360706872263	0.340477987849372	0.425731137175916	0.157696500198554	0.0800426461733037	0.203138905962312	-0.228460557925986	-0.307304753313374	-0.162887888531701
251.325033074294	0.381360706872263	0.340477987849372	0.425731137175916	0.15840937927226	0.0789485835473213	0.203513725873584	-0.22643496898831	-0.301383070681524	-0.156836267777213
251.425052043091	0.381360706872263	0.340477987849372	0.425731137175916	0.160523831879552	0.0784979936331775	0.207057152138209	-0.223223156087083	-0.297753125660505	-0.153907481898715
251.525071011887	0.381360706872263	0.340477987849372	0.425731137175916	0.162209175695194	0.0906564452080815	0.212296510885581	-0.219966657837894	-0.289930867563963	-0.15125687190468
251.625089980683	0.381299618845916	0.340477987849372	0.425731137175916	0.164936400118744	0.123695399798802	0.212544739021146	-0.213913496854445	-0.281029391563979	-0.15125687190468
251.72510894948	0.381299618845916	0.340477987849372	0.425731137175916	0.166509476361033	0.122967548539655	0.214773233622321	-0.211991939762924	-0.284679844578541	-0.15125687190468
251.825127918276	0.381299618845916	0.340477987849372	0.425731137175916	0.167655323779678	0.122967548539655	0.21917338751355	-0.210508991168642	-0.270642537623901	-0.134185407917085
251.925146887073	0.379050737848135	0.131820552306149	0.423008851521679	0.170034014452455	0.122578927477991	0.222908805986505	-0.184799080616904	-0.281813842594321	0.0403252838178368
252.025165855869	0.376006563037566	0.129151966505566	0.422490489396835	0.17123019294245	0.12527448676906	0.227832106463159	-0.161512491504331	-0.284679844578541	0.0489746103810833
252.125184824666	0.376006563037566	0.129151966505566	0.422490489396835	0.173165796646781	0.129423936505672	0.232943484756652	-0.15985748170014	-0.284679844578541	0.0489746103810833
252.225203793462	0.362870639001047	0.122808218401033	0.417465685801438	0.17554447780968	0.12896165357123	0.232943484756652	-0.112809168143412	-0.262907626489702	0.0805395811385833
252.325222762259	0.362870639001047	0.122808218401033	0.417465685801438	0.179244290604182	0.136710483436771	0.241214763611658	-0.110122855389606	-0.256558693549678	0.0873689133904273
252.425241731055	0.362870639001047	0.122808218401033	0.417465685801438	0.181322029503589	0.136480533891326	0.237967667110166	-0.108295136636311	-0.258028898333789	0.0873689133904273
252.525260699851	0.159658316933909	0.112672311504417	0.408665418724937	0.182618403624054	0.137009920010252	0.237967667110166	-0.033213721736446	-0.238441333010099	0.111608772582031
252.625279668648	0.148743857576013	0.114637834132753	0.187751514579346	0.185199932811432	0.137409921555552	0.237967667110166	0.0371433032027369	-0.0336349242736736	0.106339479883819
252.725298637444	0.148743857576013	0.114637834132753	0.187751514579346	0.192027921126025	0.137668116918412	0.265416446469119	0.0456621848005961	-0.0275715699338177	0.12770819125585
252.825317606241	0.148743857576013	0.114637834132753	0.187751514579346	0.199235520381189	0.137668116918412	0.284576322641789	0.0545432668828327	-0.0306166876482714	0.13724087179206
252.925336575037	0.148743857576013	0.114637834132753	0.187751514579346	0.206477866542891	0.146650568576343	0.299758945657722	0.0642542167569781	-0.0309778844004545	0.144604684937802
253.025355543834	0.148743857576013	0.114637834132753	0.187751514579346	0.21846972554002	0.147676654045427	0.300693023752188	0.0754017703822717	-0.00939518380680698	0.161501877443372
253.12537451263	0.148743857576013	0.114637834132753	0.187751514579346	0.221343543517178	0.149095213938731	0.302012986728142	0.0787069442658656	-0.00510561672466747	0.161569267689078
253.225393481426	0.148972405975348	0.114048884278009	0.187751514579346	0.229341441997202	0.17397339931972	0.312564359101045	0.0847413825164213	0.0125980611374392	0.160805371987809
253.325412450223	0.148987822749099	0.114048884278009	0.188381161540816	0.23156478561065	0.175454041290596	0.308060646501648	0.0864376656608207	0.0129613321772284	0.156817941043951
253.425431419019	0.148987822749099	0.114048884278009	0.188381161540816	0.234622557657375	0.178976600628509	0.304830578132902	0.0886721355348801	0.0161081985277778	0.156096443538689
253.525450387816	0.149099308979378	0.112672311504417	0.187373684626565	0.235797406135142	0.177627658541297	0.302333550581204	0.0886200035228655	0.0164396953224594	0.155793035235892
253.625469356612	0.149099308979378	0.112672311504417	0.187373684626565	0.236255800326705	0.178976600628509	0.302333550581204	0.0889484373822649	0.0181312974147041	0.156096443538689
253.725488325409	0.147607695202144	0.104005072340353	0.196747425184211	0.235664960405461	0.174668598319789	0.318956260192918	0.0875943092702002	0.0110754450891989	0.209475009487677
253.825507294205	0.145589718557114	0.0718113413437212	0.189738224232731	0.23336371266792	0.116348974990973	0.314213506961274	0.088398480453708	-0.0379477264705902	0.19149745648068
253.925526263001	0.142207433171629	0.0675847537465829	0.187751514579346	0.232607394593084	0.0794227889038484	0.311508846734068	0.0863947090016214	-0.0608697470998474	0.208048310279973
254.025545231798	0.138937168213229	0.0670815608962467	0.187751514579346	0.206245428157968	0.0733619642733846	0.306796734834914	0.0601763581965055	-0.0687001466571239	0.21572378597954
254.125564200594	0.135367021301519	0.0656485246280583	0.187656222652775	0.190577275213489	0.0737639370417288	0.306796734834914	0.051483825898286	-0.0671672997206458	0.219478169281347
254.225583169391	0.130666209832609	0.0644041843381085	0.185818888280739	0.129030868562485	0.0697495679661746	0.306748944327536	0.0462517828673313	-0.0685430810199304	0.221498201929721
254.325602138187	0.127257043423192	0.0644041843381085	0.185719584270159	0.115672024791802	0.0595394945548538	0.282666118110945	0.0156098263689493	-0.0918721672427952	0.163167670047409
254.425621106984	0.123453005990995	0.0644041843381085	0.185560965881258	0.112179335851309	0.0571496138025742	0.233839181576219	-0.00166641010428174	-0.0826123550256764	0.107794494916354
254.52564007578	0.101708669420785	0.0590752659505376	0.151740522926932	0.112162527995562	0.0571496138025742	0.149857269260779	0.0101614437264172	-0.0685430810199304	0.0760456647806184
254.625659044577	0.0959111341900054	0.060110846932494	0.149071180589677	0.111714447498976	0.0671841502342509	0.143393113913595	0.00839060309999485	-0.0566399957523211	0.0723480670324793
254.725678013373	0.0921247301635802	0.059982239161355	0.149127437369079	0.111739422340203	0.0697495679661746	0.143393113913595	0.00977498477013595	-0.0514589794971901	0.0726276315466944
254.825696982169	0.0882510613875329	0.060110846932494	0.149127437369079	0.111943302507376	0.0697495679661746	0.14486245297666	0.0114346665124086	-0.0514589794971901	0.0718762042224573
254.925715950966	0.0860522428097822	0.059982239161355	0.149127437369079	0.112162527995562	0.0707860428141104	0.147537942986786	0.0130797004406639	-0.0505360493905831	0.0726276315466944
255.025734919762	0.0828516626863583	0.0586566450583082	0.147648310517496	0.112570215261605	0.0671841502342509	0.148290103148156	0.0161802788968259	-0.0492855684836813	0.0726276315466944
255.125753888559	0.0806655400475415	0.0576124469311071	0.145711240054347	0.113346090681831	0.0632075109455703	0.148432214861744	0.0200706309897765	-0.0483869373163636	0.074935221103013
255.225772857355	0.0793288439035105	0.0566087809343558	0.144144817954877	0.113769847549638	0.0697534250193007	0.156879316750932	0.0231109905810437	-0.0482809512627893	0.074935221103013
255.325791826152	0.0777535159404357	0.0549221443730483	0.140419692904838	0.114125742890391	0.0671841502342509	0.160773714898	0.0261530551711194	-0.0459640090559228	0.0819121107443778
255.425810794948	0.0768785274059794	0.0543446565627597	0.137018693371613	0.116165903005341	0.0757496723252939	0.174213194815549	0.0309893193218121	-0.0492855684836813	0.0848571940084898
255.525829763744	0.0760824177363147	0.0543446565627597	0.132723759587284	0.117300838716563	0.0733619642733846	0.174213194815549	0.0353480576254801	-0.0453701701989991	0.0934115196447319
255.625848732541	0.0755287022364455	0.0553181092429058	0.130657462463628	0.118199033669691	0.0795743808558945	0.180742689432761	0.0384354818423278	-0.0459640090559228	0.0965833109368369
255.725867701337	0.0748559817901696	0.0541807330469303	0.130496005821818	0.119356339718925	0.0757496723252939	0.210448358411587	0.0452230391171491	-0.0492855684836813	0.118696723859412
255.825886670134	0.0742318610015427	0.0516223132518843	0.128685650611877	0.12138349541722	0.0795830014080706	0.241461740992097	0.0529596705708101	-0.0453701701989991	0.169640945241642
255.92590563893	0.0735504727131726	0.0514579934643854	0.128685650611877	0.132115336727472	0.0798379976534821	0.258716050780321	0.0754254720712963	-0.0378966223593179	0.189736535683858
256.025924607727	0.0726547876924456	0.0513101763120929	0.128679556061031	0.135625047621828	0.079735763705774	0.258716050780321	0.0798893817722274	-0.023370830726257	0.201050423137981
256.125943576523	0.0721691268864736	0.0513101763120929	0.129578084900564	0.141292042361644	0.0795830014080706	0.258910615945143	0.0838114437532193	-0.0219781508002913	0.201050423137981
256.225962545319	0.071323827131054	0.047294588983446	0.12487913404019	0.144580694273937	0.0779971619467676	0.258910615945143	0.0883430627529379	-0.0190126746869282	0.196487539741641
256.325981514116	0.0705525237096678	0.0467008238506985	0.123592918582865	0.152007373767069	0.0779971619467676	0.259184120553987	0.0921289382793326	-0.0036440402784903	0.201050423137981
256.426000482912	0.0700360040301367	0.046138038701636	0.122809277771006	0.160811534907711	0.0771466692291028	0.259184120553987	0.0963386885669715	0.0126073255069241	0.201050423137981
256.526019451709	0.0695618241880027	0.0439901680343877	0.119654792985747	0.198122352132941	0.0795830014080706	0.293758388754945	0.117211767561585	0.0214079514092678	0.239766893583321
256.626038420505	0.0685410321396386	0.0420316644746331	0.117082442978505	0.234468487297514	0.120600688565321	0.292657175896022	0.150674058798465	0.0523006992117466	0.235699680995514
256.726057389302	0.0683635565449053	0.0416875445326922	0.117727974533616	0.235499059803331	0.119867269889509	0.296567316620217	0.154410878099556	0.0553748463110227	0.239766893583321
256.826076358098	0.0678347615159523	0.0348678765982121	0.107634713344778	0.237543469626854	0.120664003613999	0.305066734581305	0.158349271235296	0.056056387634559	0.242718856789519
256.926095326894	0.0676337668489711	0.0270638354963336	0.0970071504556528	0.239827071551204	0.119867269889509	0.310978784885465	0.162247256087959	0.056056387634559	0.247481374052275
257.026114295691	0.0675542006440565	0.0293999480637271	0.0970071504556528	0.240828448462873	0.117925779393023	0.314223335617223	0.164750141562811	0.0523006992117466	0.247481374052275
257.126133264487	0.0670871768018873	0.0331690703761702	0.0963161708299915	0.249931181165009	0.166583994163722	0.344014027707739	0.185945567496615	0.101106259200173	0.292768437992647
257.226152233284	0.0664953396448421	0.028361947341702	0.0892652783163478	0.250576551688934	0.169394666413262	0.344014027707739	0.188286155507534	0.100361646109821	0.287178448215467
257.32617120208	0.0657311027410106	0.0335813714508364	0.0892652783163478	0.25160887071386	0.173980268336762	0.34303573002445	0.191157835534415	0.109378795358204	0.292768437992647
257.426190170877	0.0655802516998041	0.0326908963172116	0.0868457762387729	0.253003980532044	0.179012073355906	0.341062089127126	0.19426965570107	0.110456119478186	0.286648977288407
257.526209139673	0.0652852502301595	0.0331690703761702	0.084987690147335	0.25343848151562	0.180163351493596	0.341062089127126	0.19574143046458	0.114336606191646	0.287178448215467
257.62622810847	0.0649385322126966	0.0335813714508364	0.0836030749365857	0.25343848151562	0.180163351493596	0.341062089127126	0.196510970290481	0.114336606191646	0.287178448215467
257.726247077266	0.0648012206966931	0.0338310542498985	0.0842937565441248	0.262031997186233	0.194659968300318	1.44175690261303	0.319884499959715	0.117940293569114	1.35855665164449
257.826266046062	0.0647100728306668	0.0344525004151245	0.0850089730868659	0.262031997186233	0.194659968300318	1.44175690261303	0.319999367820859	0.117940293569114	1.35855665164449
257.926285014859	0.0645235139706273	0.0335813714508364	0.0846606749023169	0.274488872458311	0.193114191545949	1.55521257340798	0.44869791386675	0.117295203268103	1.4795977547346
