# Supplementary material for: Global diversity dynamics in the fossil record are regionally heterogeneous
Source: Nat Commun. 2022 May 18;13:2751. doi: 10.1038/s41467-022-30507-0 (PMC9117201; doi:10.1038/s41467-022-30507-0)
Supplement: Supplementary file 4 — Source Data [file 41467_2022_30507_MOESM4_ESM.zip › source_data/Supplementary Figure 2.txt]

Supplementary.Figure.2.mpt	Supplementary.Figure.2.unstandardised_mst_l	Supplementary.Figure.2.unstandardised_gcd_mx	Supplementary.Figure.2.unstandardised_cha	Supplementary.Figure.2.unstandardised_chl	Supplementary.Figure.2.unstandardised_lat_mn	Supplementary.Figure.2.unstandardised_lat_q1	Supplementary.Figure.2.unstandardised_lat_md	Supplementary.Figure.2.unstandardised_lat_mn.1	Supplementary.Figure.2.unstandardised_lat_q2	Supplementary.Figure.2.unstandardised_lat_mx	Supplementary.Figure.2.unstandardised_lng_mn	Supplementary.Figure.2.unstandardised_lng_q1	Supplementary.Figure.2.unstandardised_lng_md	Supplementary.Figure.2.unstandardised_lng_mn.1	Supplementary.Figure.2.unstandardised_lng_q2	Supplementary.Figure.2.unstandardised_lng_mx	Supplementary.Figure.2.unstandardised_lat_r	Supplementary.Figure.2.unstandardised_lng_r	Supplementary.Figure.2.mst.standardised_mst_l	Supplementary.Figure.2.mst.standardised_gcd_mx	Supplementary.Figure.2.mst.standardised_cha	Supplementary.Figure.2.mst.standardised_chl	Supplementary.Figure.2.mst.standardised_lat_mn	Supplementary.Figure.2.mst.standardised_lat_q1	Supplementary.Figure.2.mst.standardised_lat_md	Supplementary.Figure.2.mst.standardised_lat_mn.1	Supplementary.Figure.2.mst.standardised_lat_q2	Supplementary.Figure.2.mst.standardised_lat_mx	Supplementary.Figure.2.mst.standardised_lng_mn	Supplementary.Figure.2.mst.standardised_lng_q1	Supplementary.Figure.2.mst.standardised_lng_md	Supplementary.Figure.2.mst.standardised_lng_mn.1	Supplementary.Figure.2.mst.standardised_lng_q2	Supplementary.Figure.2.mst.standardised_lng_mx	Supplementary.Figure.2.mst.standardised_lat_r	Supplementary.Figure.2.mst.standardised_lng_r	Supplementary.Figure.2.lng.lat.standardised_mst_l	Supplementary.Figure.2.lng.lat.standardised_gcd_mx	Supplementary.Figure.2.lng.lat.standardised_cha	Supplementary.Figure.2.lng.lat.standardised_chl	Supplementary.Figure.2.lng.lat.standardised_lat_mn	Supplementary.Figure.2.lng.lat.standardised_lat_q1	Supplementary.Figure.2.lng.lat.standardised_lat_md	Supplementary.Figure.2.lng.lat.standardised_lat_mn.1	Supplementary.Figure.2.lng.lat.standardised_lat_q2	Supplementary.Figure.2.lng.lat.standardised_lat_mx	Supplementary.Figure.2.lng.lat.standardised_lng_mn	Supplementary.Figure.2.lng.lat.standardised_lng_q1	Supplementary.Figure.2.lng.lat.standardised_lng_md
256.895	24107.0917225278	10262.4248060939	30363317.571176	23583.7288594837	-36.237	-24.601	-24.374	-11.2861539059464	-3.581	38.047	8.077	50.624	69.391	55.2492798289934	69.678	83.383	74.284	75.306	23217.6693018791	10262.4248060939	30256223.4191326	23537.7071074507	-36.204	-24.601	-24.374	-11.2950346337192	-3.589	38.047	8.077	50.624	69.391	55.2566837240977	69.678	83.383	74.251	75.306	20406.5495200078	8853.95285720749	23673545.9785199	20782.1039203561	-31.758	-24.537	-24.361	-9.1478411308204	-2.366	38.047	10.187	34.175	69.302
253.071	26098.6071510365	9190.95002119704	29883438.062089	22329.9004005558	-39.381	-24.522	-16.659	-9.25827956661071	-0.309	38.047	17.384	42.728	52.755	54.7355478406837	69.743	80.296	77.428	62.912	23056.2100648572	8677.13017578975	27998999.4688371	21952.0313778709	-38.762	-24.514	-16.659	-8.99583286516854	0.776	38.047	17.384	42.705	52.644	54.6466004993758	69.743	80.296	76.809	62.912	25266.6674344316	9190.95002119704	28781228.0840389	21946.3336641836	-39.381	-24.514	-16.659	-9.27524746231929	-0.314	35.299	20.198	42.69975	52.755
250.891	29049.3989796975	9140.88085589813	31345611.5822031	22410.087778323	-38.528	-24.326	-2.952	-1.86853815120154	23.75	39.775	19.562	22.946	49.574	47.7617075951587	69.374	80.439	78.303	60.877	23222.7536230084	8990.57039081967	30774944.2349034	22261.3175680686	-38.528	-24.326	-2.952	-1.96493546021269	23.811	39.775	19.562	22.946	49.489	47.5895570223689	69.395	80.439	78.303	60.877	28535.1432202216	9140.88085589813	28968097.7130578	21861.1276044613	-38.108	-24.318	-2.942	-1.50448524706719	23.75	37.368	19.562	22.946	49.489
248.29	27554.6634436403	9502.57611752254	33948838.3617862	23947.3567166264	-37.909	-22.112	8.563	3.38508493322204	24.619	43.904	12.021	21.732	30.789	40.8164507512521	67.321	80.112	81.813	68.091	22878.9838575716	9502.57611752254	33527325.733886	23920.5370317207	-37.909	-22.058	8.284	3.27215164974619	24.619	43.904	12.021	21.732	30.889	40.8381269035533	67.321	79.026	81.813	67.005	24785.5833958072	9400.11968180972	30932143.4639863	22522.4034472608	-34.346	-21.967	8.574	3.86994526820759	24.619	40.907	17.464	21.727	30.551
244.08	31102.3543656956	9823.31338843369	39039200.1772741	24736.4010992498	-35.095	24.035	26.8225	21.9697833673659	28.529	42.675	4.855	16.991	19.582	22.7520041767217	21.979	82.641	77.77	77.786	22816.4361722355	9682.06642478405	38128952.7505406	24635.5171073677	-35.095	24.196	27.153	23.7598972280596	28.529	42.675	5.805	16.856	18.95	20.4493147203042	21.326	82.522	77.77	76.717	26058.8172489019	9238.71137251512	26318223.7377585	21828.4680059848	-35.095	24.051	26.872	22.5575557236034	28.562	39.219	11.659	17.0005	19.523
239.23	32360.5739453742	9494.95936679089	39210332.7903884	24829.7416403007	-31.071	21.142	27.115	23.0727058257763	29.8375	50.393	3.795	14.389	15.531	17.7096222863424	18.104	78.621	81.464	74.826	23116.2613386459	9494.95936679089	37660980.2668228	24805.8452664689	-31.071	24.941	27.423	23.8753079609955	29.872	50.393	3.795	14.377	15.224	16.3226627856207	17.647	78.621	81.464	74.826	27862.2745216335	8370.5567268933	31644976.8119802	22330.3891046012	-21.101	24.59825	27.328	23.8767188985183	29.842	50.393	3.795	14.389	15.482
232.15	33175.4029860068	9342.0545853986	39959830.665924	25009.3118828452	-26.938	30.299	30.504	28.0588909195686	31.378	52.594	0.361	14.629	14.856	17.8363075656541	15.084	80.388	79.532	80.027	22921.7208322949	9342.0545853986	37827231.5457393	24961.6830461235	-26.938	30.463	30.546	30.647529005901	32.139	52.594	0.361	14.622	14.854	15.7915733999092	14.901	80.388	79.532	80.027	28325.4962845019	8738.00450956205	30637553.7182104	22134.6440917221	-23.857	30.369	30.523	28.6399232124874	31.414	50.841	9.928	14.629	14.855
218.405	33375.8548414138	9595.06877662661	34209482.6036734	23457.4325259276	-21.572	16.218	36.685	26.6987480405717	41.79	53.71	10.26	13.725	16.493	24.4712083909636	26.712	83.898	75.282	73.638	23543.0098798851	9595.06877662661	31411007.1054628	23315.4886598116	-21.572	16.436	37.001	28.3379961506736	42.564	53.71	10.26	13.59	14.461	22.04950948584	24.046	83.898	75.282	73.638	30725.1431655208	9074.86156850552	29670108.3574607	22042.3699203103	-21.572	16.436	36.756	28.5519326086957	41.79	53.346	11.778	13.697	16.28
205.435	26767.3900835963	10401.60172672	30963857.2045471	23845.5073675168	-20.435	37.54	39.719	38.059204845815	45.562	53.415	1.729	8.611	19.037	18.9349085903084	24.036	81.883	73.85	80.154	22921.795722668	10373.3778545895	28855757.5743125	23610.3566539592	-20.435	37.583	39.758	38.2495071689626	45.562	53.415	1.729	8.28	19.037	18.4661551869553	23.344	81.883	73.85	80.154	24038.5490977425	8681.59687006655	24288239.8259252	21129.6575309208	-20.435	37.593	39.775	39.338457167333	45.641	53.415	4.025	8.611	19.037
197.13	22537.4251503315	5558.79903241522	16771990.4503632	15384.232391789	10.153	38.323	40.601	40.7509414187643	46.011	49.985	0.535	12.184	15.183	15.4008803203661	18.745	52.044	39.832	51.509	22537.4251503315	5558.79903241522	16771970.2800747	15384.232391789	10.153	38.323	40.601	40.7509414187643	46.011	49.985	0.535	12.184	15.183	15.4008803203661	18.745	52.044	39.832	51.509	22537.4251503315	5558.79903241522	16772005.3171514	15384.232391789	10.153	38.323	40.601	40.7509414187643	46.011	49.985	0.535	12.184	15.183
[truncated: 23 more columns]
