# Supplementary material for: Global diversity dynamics in the fossil record are regionally heterogeneous
Source: Nat Commun. 2022 May 18;13:2751. doi: 10.1038/s41467-022-30507-0 (PMC9117201; doi:10.1038/s41467-022-30507-0)
Supplement: Supplementary file 4 — Source Data [file 41467_2022_30507_MOESM4_ESM.zip › source_data/Supplementary Figure 20 - diversity.txt]

Supplementary.Figure.20...diversity.time	Supplementary.Figure.20...diversity.median	Supplementary.Figure.20...diversity.0.5_lower	Supplementary.Figure.20...diversity.0.5_upper	Supplementary.Figure.20...diversity.0.75_lower	Supplementary.Figure.20...diversity.0.75_upper	Supplementary.Figure.20...diversity.0.95_lower	Supplementary.Figure.20...diversity.0.95_upper
193.435	190.291064152087	174.20550983494	204.444505753074	164.066159407233	214.501417051608	151.129508252267	232.479066238902
194.493	190.930106980544	177.723371675512	203.621842426307	167.798366537011	212.11026932677	155.165423466949	226.761364999696
195.551	199.455336018642	184.380877536965	211.841873004196	170.487183129958	223.205321497795	154.267790179192	258.554252387874
196.24	117.99626736349	81.7943458698056	126.984318597476	80.3001141626363	157.258829941515	66.9331109393339	183.782811708035
196.769	190.712471086077	175.279870402637	202.025748672768	169.56542897907	214.851109739538	156.243147129158	228.561816301633
197.666	200.393832095976	185.667131660392	208.376736770224	179.642108560842	218.166237229494	173.312717960802	236.565799044521
198.724	243.445339304606	235.356784585641	269.708921830816	210.135219540767	266.561421905805	199.063306481917	279.377453256959
199.357	153.82923594998	128.759671662907	176.35192129192	104.578964208648	193.075206889948	87.9697997761767	253.638934029962
199.885	251.381737472875	241.345573826118	263.365610508664	230.984110648163	268.435997162635	220.171864344356	282.319335441507
200.835	268.769870366037	258.224363038809	278.369471610877	252.709677684379	287.198645028236	234.74430167762	298.247896700592
201.364	294.889465301448	245.971899379301	309.328139415422	234.031732504561	351.286327615489	218.814903868162	418.562828992976
201.898	292.972654458229	256.147518628073	307.003019190858	247.18463676783	338.904918366638	238.569534872128	389.649312941313
202.955	314.382030890717	299.92027958052	363.785400418273	227.415765319771	355.496313496696	212.408299565144	380.721398589445
204.013	300.730140559187	274.238886812482	317.04443672569	262.46534200219	336.399556551768	250.39806712437	369.489721049755
204.771	253.702504974462	229.704730161349	301.83977212068	194.17846824276	305.939920457828	167.192216357528	332.038527457769
205.3	243.674454411183	170.09940051588	250.612675375123	169.866761626777	333.896886746962	161.709992415332	408.489931315607
206.129	286.023336073632	241.902962699262	295.149061872389	236.627364688529	342.184497534632	228.143429361436	409.111768765841
207.187	314.443589146949	238.817639635818	325.961259107322	233.713030047392	369.482985356795	224.467992980852	413.331856615029
208.244	301.472889066141	250.66676955333	317.282615772029	250.687402802783	368.214981139089	230.230278970611	401.237834724992
209.142	276.97659383035	258.858994898638	313.667356002312	232.033924056483	333.507769327136	165.412601466237	345.623166742202
209.671	252.773252275181	196.380850227442	269.033501936771	177.47553286501	332.830551627335	167.760934647887	473.048261996068
210.36	357.982389564543	320.664738447508	407.407044054674	278.895348205329	424.625659004746	210.832716094275	459.646504649608
211.418	383.129407855668	358.121845030555	452.328345000566	285.205620353124	441.001135472641	258.488995017159	485.779730674988
212.475	345.994550535039	297.523708736052	388.635117715769	280.911621586278	417.529119182515	240.421734659672	439.202709724991
213.517	339.277457954606	295.31083676124	419.649337758681	273.412811715557	481.639838096532	204.794402439018	485.430104845629
214.046	329.918446590889	275.311605189816	360.363178307784	249.640294622616	405.089626501366	215.164838403606	503.679851006462
214.591	353.928864921023	318.186615670789	383.57689397437	293.596863314289	409.458945005108	260.721139648736	446.168410514055
215.649	319.696795398056	266.970251716043	347.067551945413	245.048711997563	379.575783096	230.747916447366	439.294833048224
216.707	319.942959999958	284.513435722897	365.152608823757	238.488844730807	374.020142897217	217.777933564756	419.990420924552
217.363	269.709833204626	186.75789733218	291.087986209705	162.390389089842	354.381501724979	143.144385985035	532.1027240083
217.892	267.832799870782	150.120721186548	290.015600483524	159.917697131311	366.83650457614	127.743169369277	419.658173137899
218.822	281.98865197201	147.565571206234	310.189016034535	140.289797906943	396.797965104841	106.595727752705	472.918217039671
219.88	263.825048187585	235.927584544205	309.332864229985	180.722442893042	351.740019956679	100.366128428004	364.490119315401
220.938	325.810498574193	250.899646612252	394.768547770767	164.56097639613	400.579201532133	142.772226296424	509.320501039544
221.996	381.165449966801	271.845217430479	407.750889617168	252.664250981593	473.52420387097	227.546360556017	663.48378690485
223.053	324.46275374112	288.849341068799	464.007694600396	174.16146306906	498.532287968048	78.2252582605033	498.737984767644
224.111	342.209689810036	307.600353232014	417.413341689614	248.644254147116	434.120425073355	148.174450753425	462.581810626354
225.169	296.561433582988	245.717410775442	422.680982730228	127.621929555345	386.226897434287	92.5288148827478	486.197365516548
226.227	260.132454851095	177.655934852641	281.849993008665	163.475048783534	352.318756371888	153.883578126721	441.072842643213
227.028	217.322925929346	94.7276739202892	243.697158332485	62.9105302478656	300.376354156351	57.7685855288605	481.162948917996
227.557	384.603962639043	257.067224783387	419.610812623297	231.519126107107	500.888231240112	203.550588794382	698.308907482519
228.342	527.280862211426	468.15360759436	599.445022367517	432.385443541498	684.18463087206	331.446035861693	702.032117671414
229.4	463.660667089729	341.930047430289	486.576736910212	361.665879488694	591.855317502866	317.740923410941	634.232433924004
230.458	429.821836864236	399.77175573238	491.454096656946	335.818219955544	497.647901394194	296.982319397358	534.871703653781
231.516	429.247087710236	369.478232598802	492.30802376934	311.453159918048	517.970610120281	258.906193019409	593.373210196107
232.573	423.466805613742	346.584491323797	462.062069303829	338.636511749715	556.565467293861	253.734105963576	638.710476125362
233.351	405.680405192858	335.95703072758	437.015170597574	300.554737296388	507.739805279788	248.914246327117	617.488964325605
233.88	672.736805702166	591.825226362796	688.333860376447	591.962000756016	849.458883447262	575.010208890678	892.364733378741
234.689	880.518163194439	859.961399784306	948.566201420754	801.21807229355	962.910559548049	737.8845407382	966.606151772343
235.747	963.798300887838	937.122699870865	1006.77269073049	902.655450013748	1062.37803602207	822.629622671387	1060.63392928052
236.638	824.92195232181	790.301749937591	855.999450161043	776.355767876276	903.156813384996	710.945168936484	936.946845007875
237.167	487.335265577612	440.595706389665	529.714457494702	420.749899406953	575.794664558848	314.956388525868	608.620744086288
237.862	659.364337193068	616.808186674253	690.921252744932	587.397408420797	711.403514472983	564.246884150072	822.55622491819
238.92	717.016005059333	691.420415195828	743.398390462509	675.227447816078	761.577949255522	649.895325979509	787.758361973152
239.465	478.895124260411	414.59111353414	527.8291083755	382.725943761236	575.466253530016	321.006179513039	649.219826874449
239.993	662.23963193704	638.369298437868	707.278240403597	600.116107184613	720.536995298583	507.154266427313	743.93991210466
240.983	671.940239882402	641.280595381249	695.514785191856	623.524814513527	717.434105776729	596.127555659374	749.912745081121
241.512	398.485607819502	286.944635647487	425.935757209526	279.26974126181	482.19608544466	257.161443764394	542.299109846708
242.094	640.845667292696	613.350531357153	657.691931783604	598.932692988405	696.117312933023	568.272454744965	731.864490690852
243.151	680.173878992046	663.069076084638	709.118243229542	640.957521213485	722.637128642621	607.48821498515	739.0506546201
243.96	582.983684834454	557.693031176056	622.613832347268	527.866384591615	637.085460325452	476.633813918914	662.623883008745
244.489	525.35825426598	511.517028928078	600.076891081174	443.393109227345	581.542157655772	419.704166376853	612.069542675425
245.267	616.132189618123	599.5730052028	663.788843084688	554.918400109498	658.229612802411	530.614965966935	681.588935110459
246.248	589.900279555052	569.607521275645	611.233946983998	557.734668881465	633.638104792752	489.161532262094	650.811617260269
246.777	218.555065718668	178.98655591015	233.138399114991	169.580481026651	256.904447533675	160.34387765754	292.616147645606
247.383	322.3474005328	298.151314549782	335.047739806663	293.911865418034	347.920062598374	284.987212382877	361.969558801756
248.006	231.281181190475	202.542105077602	262.188891241416	185.393950943082	275.359807695994	168.693766591675	298.599592297111
248.535	264.663884718549	252.485062452452	277.936220222661	243.057115053108	287.719798812	223.189842347677	300.917874304512
249.425	267.594736923434	259.194492418812	289.136900777119	239.439531914103	292.179607273606	222.348093928993	302.347890012255
249.954	168.375617203388	153.978359849989	187.059143072436	139.778045553772	200.401027756791	112.267451280669	207.572301350845
250.264	279.65554348757	268.473215402108	292.600550613932	258.409016472324	298.945658482807	244.800904084806	310.059912630904
250.792	161.642751166641	148.922683711872	171.92122134903	142.127413007381	178.811891120942	134.446141868509	191.328386110102
251.493	176.153377266015	165.498401165841	185.815313726167	158.228157335949	194.692118400044	144.248281426854	206.324209743607
252.022	349.359105752896	323.27330061479	367.660845690089	314.430394219919	386.129933057564	294.975416886435	407.063461503322
252.606	557.72933124484	544.923329663699	568.242374321815	534.438375425185	576.999285553225	525.855751757379	610.730859384791
253.135	304.65301189895	289.566577480147	358.548167811194	248.786401833218	377.082198391273	167.26090726059	377.014759956417
253.72	540.502521700623	528.96794134368	557.186052053254	513.295043287934	566.987650976284	481.243847071635	579.746648905444
254.249	337.48168714992	300.539244064197	371.884005010877	281.397579519017	403.976257405859	236.365115991262	441.41537794032
254.787	381.195120096958	364.429216342052	392.484710687916	357.102412426781	407.533688644244	342.246513211068	425.273282989533
255.845	399.99706301081	386.150098785876	424.710432316647	374.212421693918	442.879958000064	310.330676433747	446.450413849572
256.637	324.64096961363	312.693670971675	350.160175658386	291.979899827678	357.138772145612	272.266021828019	368.461177964211
257.166	335.801187381699	322.593192089957	365.033829090868	299.661663654735	382.254002912118	258.483299109895	387.780016532175
257.96	407.367258259063	392.31849103745	435.591684245813	361.635265045422	432.939214725882	348.805025812351	466.737604480539
259.018	375.164984246447	365.254291860671	397.440587375649	340.894811829236	397.981661829102	328.002265773343	412.838797056223
