# Supplementary material for: Global diversity dynamics in the fossil record are regionally heterogeneous
Source: Nat Commun. 2022 May 18;13:2751. doi: 10.1038/s41467-022-30507-0 (PMC9117201; doi:10.1038/s41467-022-30507-0)
Supplement: Supplementary file 4 — Source Data [file 41467_2022_30507_MOESM4_ESM.zip › source_data/Supplementary Figure 20 - histograms.txt]

Supplementary.Figure.20...histograms.mids	Supplementary.Figure.20...histograms.ex	Supplementary.Figure.20...histograms.sp
-194.075892857143	0.004	0.12
-194.459821428571	0.005	0.209
-194.84375	0.006	0.053
-195.227678571429	0.002	0.073
-195.611607142857	0.005	0.081
-195.995535714286	0.005	0.149
-196.379464285714	0.003	0.209
-196.763392857143	0.017	0.014
-197.147321428571	0.023	0.005
-197.53125	0.077	0.076
-197.915178571429	0.347	0.224
-198.299107142857	0.325	0.206
-198.683035714286	0.147	0.037
-199.066964285714	0.031	0.002
-199.450892857143	0.026	0.014
-199.834821428571	0.011	0.014
-200.21875	0.008	0.013
-200.602678571429	0.102	0.128
-200.986607142857	0.6	0.047
-201.370535714286	0.2	0.144
-201.754464285714	0.1	0.475
-202.138392857143	0.001	0.095
-202.522321428571	0.009	0.061
-202.90625	0.01	0.041
-203.290178571429	0.004	0.031
-203.674107142857	0.004	0.125
-204.058035714286	0.003	0.065
-204.441964285714	0.005	0.12
-204.825892857143	0	0.207
-205.209821428571	0.002	0.096
-205.59375	0	0.065
-205.977678571429	0.003	0.061
-206.361607142857	0.001	0.081
-206.745535714286	0.031	0.023
-207.129464285714	0.072	0.012
-207.513392857143	0.061	0.072
-207.897321428571	0.049	0.28
-208.28125	0.013	0.142
-208.665178571429	0.022	0.372
-209.049107142857	0.12	0.076
-209.433035714286	0.076	0.146
-209.816964285714	0.001	0.097
-210.200892857143	0.004	0.318
-210.584821428571	0.005	0.179
-210.96875	0.004	0.068
-211.352678571429	0.006	0.06
-211.736607142857	0	0.033
-212.120535714286	0.001	0.021
-212.504464285714	0.001	0.079
-212.888392857143	0.001	0.195
-213.272321428571	0	0.062
-213.65625	0	0.081
-214.040178571429	0.001	0.243
-214.424107142857	0.003	0.221
-214.808035714286	0	0.065
-215.191964285714	0	0.066
-215.575892857143	0	0.046
-215.959821428571	0.003	0.016
-216.34375	0	0.083
-216.727678571429	0.314	0.039
-217.111607142857	0.194	0.05
-217.495535714286	0.211	0.03
-217.879464285714	0.089	0.075
-218.263392857143	0.158	0.092
-218.647321428571	0.034	0.066
-219.03125	0.001	0.073
-219.415178571429	0.001	0.138
-219.799107142857	0.002	0.081
-220.183035714286	0.009	0.04
-220.566964285714	0.001	0.159
-220.950892857143	0.104	0.18
-221.334821428571	0.003	0.132
-221.71875	0.065	0.017
-222.102678571429	0.133	0.003
-222.486607142857	0.045	0.014
-222.870535714286	0.002	0.048
-223.254464285714	0	0.043
-223.638392857143	0.022	0.021
-224.022321428571	0.049	0
-224.40625	0.031	0
-224.790178571429	0.031	0.003
-225.174107142857	0.053	0.007
-225.558035714286	0.049	0.2
-225.941964285714	0.107	0.4
-226.325892857143	0.063	0.3
-226.709821428571	0.025	0.119
-227.09375	0.044	0.064
-227.477678571429	0.069	0.202
-227.861607142857	0.016	0.252
-228.245535714286	0.018	0.203
-228.629464285714	0.034	0.177
-229.013392857143	0.031	0.16
-229.397321428571	0.044	0.057
-229.78125	0.018	0.021
-230.165178571429	0.013	0.038
-230.549107142857	0.013	0.065
-230.933035714286	0.001	0.023
-231.316964285714	0.003	0.01
-231.700892857143	0.123	0.3
-232.084821428571	0.137	0.2
-232.46875	0.126	0.5
-232.852678571429	0.107	0.013
-233.236607142857	0.274	0.191
-233.620535714286	0.091	0.162
-234.004464285714	0.006	0.219
-234.388392857143	0.103	0.335
-234.772321428571	0.303	0.092
-235.15625	0.294	0.1
-235.540178571429	0.303	0.159
-235.924107142857	0.173	0.085
-236.308035714286	0.114	0.073
-236.691964285714	0.306	0.042
-237.075892857143	0.205	0.033
-237.459821428571	0.51	0.041
-237.84375	0.099	0.038
-238.227678571429	0.09	0.041
-238.611607142857	0.168	0.035
-238.995535714286	0.023	0.001
-239.379464285714	0.025	0.003
-239.763392857143	0.156	0.007
-240.147321428571	0.099	0.005
-240.53125	0.169	0.008
-240.915178571429	0.052	0.013
-241.299107142857	0.065	0.019
-241.683035714286	0.051	0.004
-242.066964285714	0.046	0.001
-242.450892857143	0.192	0.011
-242.834821428571	0.363	0.043
-243.21875	0.159	0.013
-243.602678571429	0.245	0.032
-243.986607142857	0.052	0.087
-244.370535714286	0.01	0.03
-244.754464285714	0.444	0.301
-245.138392857143	0.266	0.341
-245.522321428571	0.294	0.267
-245.90625	0.043	0.012
-246.290178571429	0.171	0.06
-246.674107142857	0.242	0.029
-247.058035714286	0.24	0
-247.441964285714	0.198	0.001
-247.825892857143	0.23	0.002
-248.209821428571	0.058	0.003
-248.59375	0.183	0.004
-248.977678571429	0.242	0.008
-249.361607142857	0.213	0.001
-249.745535714286	0.113	0.1
-250.129464285714	0.299	0.5
-250.513392857143	0.311	0.407
-250.897321428571	0.02	0.007
-251.28125	0.099	0.079
-251.665178571429	0.108	0.314
-252.049107142857	0.031	0.5
-252.433035714286	0.055	0.2
-252.816964285714	0.587	0.018
-253.200892857143	0.2	0.017
-253.584821428571	0.3	0.118
-253.96875	0.3	0.242
-254.352678571429	0.5	0.225
-254.736607142857	0.01	0.169
-255.120535714286	0.119	0.128
-255.504464285714	0.197	0.157
-255.888392857143	0.401	0.029
-256.272321428571	0.039	0.032
-256.65625	0.154	0.052
-257.040178571429	0.519	0.066
-257.424107142857	0.083	0.066
-257.808035714286	0.1	0.024
