# Supplementary material for: Global diversity dynamics in the fossil record are regionally heterogeneous
Source: Nat Commun. 2022 May 18;13:2751. doi: 10.1038/s41467-022-30507-0 (PMC9117201; doi:10.1038/s41467-022-30507-0)
Supplement: Supplementary file 4 — Source Data [file 41467_2022_30507_MOESM4_ESM.zip › source_data/Supplementary Figure 20 - rates.txt]

Supplementary.Figure.20...rates.time	Supplementary.Figure.20...rates.exr	Supplementary.Figure.20...rates.exr_mn	Supplementary.Figure.20...rates.exr_mx	Supplementary.Figure.20...rates.spr	Supplementary.Figure.20...rates.spr_mn	Supplementary.Figure.20...rates.spr_mx	Supplementary.Figure.20...rates.dvr	Supplementary.Figure.20...rates.dvr_mn	Supplementary.Figure.20...rates.dvr_mx
194.078952201337	0.264969202968391	0.170068412980626	0.685810908120396	0.0826428795714129	0.0637550587832824	0.10909166530643	-0.250984090883945	-0.600548866837261	-0.0719122904446812
194.179041023031	0.249864241754695	0.162562321329727	0.535641810888575	0.0826545541953528	0.0637550587832824	0.108805694062307	-0.202993131190608	-0.468331370502724	-0.0675100393632565
194.279129844725	0.24971783881078	0.162562321329727	0.535641810888575	0.0826545541953528	0.0638297935004575	0.108805694062307	-0.20255082533451	-0.47166515271623	-0.0719122904446812
194.379218666419	0.241866520220807	0.162665709338697	0.533612860554004	0.0826545541953528	0.0638297935004575	0.108805694062307	-0.189522894018693	-0.453434976691113	-0.059910683527879
194.479307488113	0.234336978358691	0.142472625562969	0.492113944142399	0.0826588397773627	0.0638523632474659	0.108805694062307	-0.173003860165129	-0.413592462111368	-0.0542951592083352
194.579396309807	0.225591995352825	0.148015184586807	0.323337469532948	0.082669668552324	0.0637550587832824	0.108345932792325	-0.153214977269239	-0.239706739950788	-0.0592489449282084
194.679485131501	0.223020452363778	0.154470376728236	0.305618068838311	0.0827464278938831	0.0637550587832824	0.108064552735691	-0.145190268339455	-0.216944536425092	-0.0592489449282084
194.779573953195	0.221931763384751	0.149854973350313	0.304589616888735	0.0827543310395459	0.0637550587832824	0.108064552735691	-0.142893558571232	-0.219212942805366	-0.058736894923434
194.879662774889	0.220983520656284	0.147742747525199	0.304062958759993	0.0827908737024556	0.0637550587832824	0.108064552735691	-0.141285696357759	-0.216944536425092	-0.0540352883570667
194.979751596582	0.219846332292705	0.148015184586807	0.304589616888735	0.0828888054705576	0.0638523632474659	0.108805694062307	-0.139722576084454	-0.220304027548623	-0.058736894923434
195.079840418276	0.218743629089935	0.144774880406166	0.301180166734167	0.0829203568061573	0.0638297935004575	0.108805694062307	-0.138192103313719	-0.219212942805366	-0.058736894923434
195.17992923997	0.218006377987938	0.134503403439475	0.290805054069739	0.0829513735365151	0.0637550587832824	0.108805694062307	-0.137499230461846	-0.215201891504544	-0.0540352883570667
195.280018061664	0.21755650467183	0.133728079590031	0.290498137549353	0.0829513735365151	0.0637550587832824	0.108805694062307	-0.137061498782356	-0.208106238330068	-0.0463459596849444
195.380106883358	0.216729530214581	0.13961288432533	0.290805054069739	0.0829820197487194	0.0637550587832824	0.108805694062307	-0.135431258852069	-0.207470494955	-0.0509940216316192
195.480195705052	0.215889349144098	0.139124545759545	0.288877839611821	0.0829820197487194	0.0637550587832824	0.108805694062307	-0.134229915328874	-0.205535255892764	-0.0509940216316192
195.580284526746	0.215196178773683	0.139025292018329	0.28646780139721	0.0830235434706211	0.0638297935004575	0.109421148890932	-0.132545524571153	-0.207379595512705	-0.0540352883570667
195.68037334844	0.214347811343201	0.139025292018329	0.289289093966274	0.0830531648896769	0.0638297935004575	0.109421148890932	-0.130896078667182	-0.205535255892764	-0.0500411777045988
195.780462170134	0.213358519687044	0.1266776661832	0.287271120437262	0.0830531648896769	0.0638297935004575	0.109421148890932	-0.127567580563498	-0.205190331006871	-0.041835058736467
195.880550991828	0.212119624657576	0.116158075404626	0.285794298574381	0.0829513735365151	0.0637550587832824	0.109874609292836	-0.124101504448551	-0.200098557167426	-0.029785672234927
195.980639813522	0.208400941574066	0.101465232391824	0.278970958542615	0.0829513735365151	0.0627904367415093	0.109421148890932	-0.116854723349715	-0.199520246379283	-0.02135953620905
196.080728635215	0.205918990586645	0.100260855611051	0.278970958542615	0.0829203568061573	0.0627904367415093	0.109421148890932	-0.113778578058077	-0.200047818990898	-0.0213256198531581
196.180817456909	0.203802946742113	0.0985824770396061	0.278970958542615	0.0829203568061573	0.0627904367415093	0.109421148890932	-0.110305191425667	-0.200098557167426	-0.0174373829363521
196.280906278603	0.199088896186588	0.0968727754262417	0.278970958542615	0.0828888054705576	0.0630303236369219	0.109874609292836	-0.106191302215325	-0.192378878865503	-0.00858068223092148
196.380995100297	0.194597525515789	0.0932060205747447	0.26947193271935	0.0828888054705576	0.0627904367415093	0.109874609292836	-0.100217498206403	-0.189761478047776	-0.00913486886184951
196.481083921991	0.188007259990128	0.0932060205747447	0.267282245310401	0.08285328762649	0.0627904367415093	0.109874609292836	-0.0963969009268828	-0.189761478047776	-0.0103773332266883
196.581172743685	0.169466948598686	0.0930722949808882	0.233925609198033	0.08285328762649	0.0627904367415093	0.109874609292836	-0.0832839084006358	-0.161379891870047	-0.00324004270946622
196.681261565379	0.160633281418573	0.0936872398094705	0.226737587416861	0.0828888054705576	0.0614636576321411	0.109380030326008	-0.0794204220331603	-0.158819440831769	-0.00629832018285224
196.781350387073	0.160592010240614	0.0936872398094705	0.226737587416861	0.0829820197487194	0.0614636576321411	0.109874609292836	-0.0791564734896004	-0.161077126753697	-0.00771804226321321
196.881439208767	0.160067181137911	0.0938368387570926	0.226737587416861	0.0830725965834619	0.0614636576321411	0.111147066211392	-0.0784770980166153	-0.161379891870047	-0.00709899859480762
196.981528030461	0.159902067258666	0.0943583006461694	0.226737587416861	0.0831290112422953	0.0598636836522967	0.11120536072418	-0.077981469626047	-0.158819440831769	-0.00530299667869048
197.081616852155	0.160067181137911	0.0943583006461694	0.226737587416861	0.0832155620580508	0.0588443256250781	0.11120536072418	-0.0777414228136429	-0.158125236383601	-0.00324004270946622
197.181705673848	0.159902067258666	0.0943583006461694	0.226737587416861	0.0833156040655188	0.0580556398731884	0.114612981774996	-0.0769516032143842	-0.158819440831769	-0.00268089220396503
197.281794495542	0.160275772947367	0.0946562006935188	0.226737587416861	0.0835386743740374	0.0560472650357773	0.117068470117244	-0.0763429398650613	-0.161077126753697	-0.003303058652168
197.381883317236	0.160275772947367	0.0946562006935188	0.226737587416861	0.0835749572201616	0.0560472650357773	0.119659857844872	-0.0760943822101506	-0.161077126753697	-0.003303058652168
197.48197213893	0.160592010240614	0.0960119031005302	0.227768369148338	0.0836717932372426	0.0560472650357773	0.13582471771537	-0.075710641693011	-0.161379891870047	-0.00241215602736752
197.582060960624	0.161152194467368	0.0960119031005302	0.226737587416861	0.0837724133678981	0.0560472650357773	0.146317594271609	-0.0750843083775972	-0.161379891870047	-0.00048227213223459
197.682149782318	0.165490129667066	0.094593305855541	0.226737587416861	0.0838772567239109	0.0627904367415093	0.166045397818867	-0.0751450024708037	-0.167794338962301	-0.00268089220396503
197.782238604012	0.176135870704649	0.0932060205747447	0.234607989507343	0.0845793734174434	0.0580556398731884	0.180167460514255	-0.077163518548313	-0.173657904269935	0.0213839817185617
197.882327425706	0.188934294974848	0.0930722949808882	0.244139221183006	0.0883404339120675	0.0606604806613948	0.199441207932543	-0.0692999181269614	-0.167201965087044	0.0924363510967932
197.9824162474	0.199213073755185	0.0936094974479778	0.258045081586929	0.0916753449808948	0.0621949321599262	0.205724501402748	-0.069580554068861	-0.175579176653319	0.0949243701148691
198.082505069094	0.205640666031003	0.0932060205747447	0.266352034013066	0.0961723191032484	0.0614636576321411	0.205587789318698	-0.0695151660120934	-0.176242875329944	0.0949243701148691
198.182593890788	0.209460711199503	0.101465232391824	0.27561590501526	0.109235847816219	0.0642070073347772	0.211800589258986	-0.0664386407391676	-0.196936470294063	0.0840317654172259
198.282682712481	0.213075301023819	0.101465232391824	0.27561590501526	0.162208662659152	0.0637550587832824	0.212253750495528	-0.0673437040024996	-0.1989079396569	0.0805806567449117
198.382771534175	0.215372817370982	0.117165911688324	0.287168797973545	0.167340474697972	0.0637550587832824	0.21392886931071	-0.0680879430368872	-0.211592574523805	0.0589194866124907
198.482860355869	0.217880849871219	0.125332911231198	0.283599684525705	0.181669758534899	0.0759158546723801	0.223995855104786	-0.0508001365724498	-0.211592574523805	0.0395037580044964
198.582949177563	0.220732346518317	0.166663298817945	0.283599684525705	0.183215997720919	0.076221937096743	0.223286990178664	-0.052351336682136	-0.200916963761111	0.022973268422125
198.683037999257	0.22130452114435	0.169753032672095	0.27896258026896	0.18793193956763	0.0962184036218768	0.223286990178664	-0.0404264948836179	-0.114364531935497	0.0191212785443574
198.783126820951	0.22130452114435	0.169753032672095	0.27896258026896	0.188250959435596	0.0969728262399857	0.224728127377285	-0.0396246252543478	-0.114364531935497	0.0191212785443574
198.883215642645	0.22130452114435	0.169753032672095	0.27896258026896	0.188265116953554	0.105389267006391	0.231377404724215	-0.0391893085013633	-0.114364531935497	0.0183647482543064
198.983304464339	0.22130452114435	0.169753032672095	0.27896258026896	0.188352095876893	0.105389267006391	0.228950568814471	-0.0384420576103312	-0.114364531935497	0.0195138685427384
199.083393286033	0.22130452114435	0.169753032672095	0.27896258026896	0.188678891617454	0.117068470117244	0.237418483737503	-0.0376476925240547	-0.109468919438982	0.0233482209514966
199.183482107727	0.22130452114435	0.169753032672095	0.27896258026896	0.188986561483129	0.134742182395743	0.23580180351388	-0.036582137433322	-0.109102248821132	0.0233482209514966
199.28357092942	0.221254839179718	0.169753032672095	0.279150584452881	0.189318306470021	0.144093622968269	0.238878649036759	-0.0358763751034116	-0.109468919438982	0.0233482209514966
199.383659751114	0.221254839179718	0.169753032672095	0.279150584452881	0.18968718587375	0.152981099655758	0.237418483737503	-0.0347108111423356	-0.102002583172011	0.0264819464591753
199.483748572808	0.221254839179718	0.169753032672095	0.279150584452881	0.190121248833625	0.154743926893131	0.23580180351388	-0.0338344638227072	-0.101561247275801	0.0233482209514966
199.583837394502	0.221254839179718	0.169753032672095	0.279150584452881	0.190449718090366	0.156424882116086	0.2358859677238	-0.0332397363039737	-0.101479618476965	0.0233482209514966
199.683926216196	0.221814388084351	0.168880467395802	0.283036524306163	0.190634184785892	0.153736992832008	0.231377404724215	-0.0346272943940061	-0.102002583172011	0.0259361689996085
199.78401503789	0.222077192137068	0.168880467395802	0.283599684525705	0.190805476734822	0.152981099655758	0.231377404724215	-0.0350411435347006	-0.101561247275801	0.0294061818056693
199.884103859584	0.222198626110486	0.168880467395802	0.28481654543531	0.191066930016527	0.152981099655758	0.231377404724215	-0.0347948275862729	-0.101561247275801	0.0327216867480155
199.984192681278	0.222252467433998	0.166663298817945	0.283599684525705	0.191066930016527	0.152981099655758	0.231377404724215	-0.0351543478080335	-0.101561247275801	0.0341352887845407
200.084281502972	0.22230787369941	0.166663298817945	0.284270231657459	0.191164556942807	0.153736992832008	0.231377404724215	-0.0348510470725873	-0.102002583172011	0.0357436573091096
200.184370324666	0.222365691167324	0.166663298817945	0.28481654543531	0.191233960278653	0.153736992832008	0.231377404724215	-0.034901377118288	-0.102002583172011	0.0372039771163005
200.28445914636	0.222880539748305	0.166663298817945	0.288996764634867	0.191434031855084	0.153736992832008	0.231377404724215	-0.0356081375173151	-0.110614101766694	0.0372039771163005
200.384547968053	0.222936981422978	0.166663298817945	0.288996764634867	0.191520980098772	0.154743926893131	0.231377404724215	-0.0354805875501501	-0.113995319837759	0.0357436573091096
200.484636789747	0.222936981422978	0.166663298817945	0.288996764634867	0.191689051957113	0.154743926893131	0.23083849941993	-0.0352331537771333	-0.113995319837759	0.0387413894112294
200.584725611441	0.222974032595067	0.166663298817945	0.288032071058244	0.191689051957113	0.154872876213316	0.23083849941993	-0.0353258063859191	-0.113995319837759	0.0372039771163005
200.684814433135	0.217283726107282	0.0868973414102789	0.268229177694922	0.191689051957113	0.154872876213316	0.23083849941993	-0.0156803033801557	-0.0900604590213012	0.117830456308513
200.784903254829	0.217260559442951	0.0868973414102789	0.268229177694922	0.18832845023932	0.0291311439437214	0.226768784169024	-0.031824745787619	-0.100972546130172	0.0411746749366923
200.884992076523	0.216701325785505	0.0868973414102789	0.268229177694922	0.18832845023932	0.0291311439437214	0.226768784169024	-0.0305509483399136	-0.0953265451536308	0.0578579011947796
200.985080898217	0.216289699874062	0.0868973414102789	0.268229177694922	0.180027833533116	0.028400622869587	0.227778007250886	-0.0606979743954742	-0.202702999796446	0.0519904660566393
201.085169719911	0.216039751345785	0.0868973414102789	0.267274549324624	0.036832711141126	0.0220695965712157	0.221346996188959	-0.123239879643603	-0.25046449980013	0.023756956612073
201.185258541605	0.215560380063501	0.0868973414102789	0.267274549324624	0.036832711141126	0.0220695965712157	0.221346996188959	-0.12215087784182	-0.25046449980013	0.023756956612073
201.285347363299	0.215451864245844	0.0868973414102789	0.267274549324624	0.036832711141126	0.0220695965712157	0.221346996188959	-0.121590209924464	-0.25046449980013	0.0246978771674719
201.385436184993	0.20897234521808	0.0820813852673268	0.248121881205235	0.0365038318228528	0.0220695965712157	0.220825360652504	-0.117782334942747	-0.219084630759815	0.0119974804719089
201.485525006686	0.208640671881666	0.0820813852673268	0.248121881205235	0.0365038318228528	0.0220695965712157	0.220825360652504	-0.117187935545386	-0.219084630759815	0.0119974804719089
201.58561382838	0.208399259608967	0.0824485637028672	0.248121881205235	0.0360899612610675	0.0209644019537279	0.185768550813609	-0.133463809505924	-0.219611244143929	0.00587969661974358
201.685702650074	0.151287753917177	0.0525836870234993	0.238976737601968	0.0354117720688012	0.0244093593340762	0.0413471125129301	-0.116282388963874	-0.201898733988935	-0.0136180011545008
201.785791471768	0.120827145067329	0.0524730082942053	0.233862808332523	0.0354117720688012	0.0244093593340762	0.0413471125129301	-0.102415068900404	-0.199809467604097	-0.0164010846890641
201.885880293462	0.103608947082786	0.0514033011665448	0.224024385640262	0.0354117720688012	0.0244093593340762	0.0413471125129301	-0.0869054027233854	-0.191279469636474	-0.0146127237906424
201.985969115156	0.101297416847912	0.0517912774568224	0.224024385640262	0.0354117720688012	0.0244093593340762	0.0413471125129301	-0.0831193967422291	-0.191279469636474	-0.0154126207228924
202.08605793685	0.0996389233218694	0.0514033011665448	0.222589595327034	0.0354117720688012	0.0244093593340762	0.0413471125129301	-0.0803284241952678	-0.19119779042552	-0.0155510400062017
202.186146758544	0.0987012271725632	0.0517912774568224	0.221962326995711	0.0354117720688012	0.0244093593340762	0.0413471125129301	-0.0785864822862067	-0.186888889852061	-0.0136180011545008
202.286235580238	0.0976402507516106	0.0514033011665448	0.213103531839778	0.0354117720688012	0.0244093593340762	0.0413471125129301	-0.0743543304063615	-0.183708004598249	-0.015175561724073
202.386324401932	0.0960251491285737	0.0499915707517839	0.192334613415618	0.0354255479511677	0.0245440576615029	0.0413471125129301	-0.0706912560925092	-0.162844389600696	-0.0100561886536147
202.486413223626	0.0954422186094163	0.0503730593705045	0.182316128839865	0.0354255479511677	0.0245440576615029	0.0413249784836346	-0.0683081685360622	-0.151880500864964	-0.0100561886536147
202.586502045319	0.0933221488330935	0.0524730082942053	0.17222315075302	0.0354117720688012	0.0250386652276787	0.0415631636620149	-0.0637290558208148	-0.140990273065325	-0.0136180011545008
202.686590867013	0.0932371470894087	0.0524730082942053	0.17222315075302	0.0354052166432213	0.0254230547561077	0.0415631636620149	-0.0636211842009033	-0.139978377481973	-0.0136180011545008
202.786679688707	0.0919959502244183	0.0514033011665448	0.170054039326332	0.0354117720688012	0.0254571515580736	0.0415631636620149	-0.0628839450888515	-0.13935302441196	-0.0136180011545008
202.886768510401	0.0916373904239836	0.0524730082942053	0.169842560423767	0.035440895208555	0.0254230547561077	0.0413471125129301	-0.0619775083331112	-0.136794092643083	-0.0127253130811473
202.986857332095	0.0909144018521841	0.0514033011665448	0.15650996239968	0.0354437495030419	0.0254230547561077	0.0413471125129301	-0.0606158371832474	-0.123780586961067	-0.0100561886536147
203.086946153789	0.0901033470804709	0.0499915707517839	0.151817526067195	0.03546523480553	0.0255990934253109	0.0413471125129301	-0.0596338290420682	-0.118604910345812	-0.0127253130811473
203.187034975483	0.0896139160543675	0.0514033011665448	0.151010222569978	0.0354748595190173	0.0255236058300946	0.0411516821877394	-0.0590570170284931	-0.114643852816689	-0.0115404880279476
203.287123797177	0.0892537723761167	0.0514033011665448	0.149365205752212	0.0354847294927539	0.0255990934253109	0.0411516821877394	-0.0587152890276491	-0.114279629687639	-0.0136180011545008
203.387212618871	0.0888365941569142	0.0517912774568224	0.14715617610332	0.0354847294927539	0.0255990934253109	0.0411516821877394	-0.0580350379119159	-0.112501595232749	-0.0136180011545008
203.487301440565	0.0882823520594004	0.0517912774568224	0.145816701250958	0.0354918823365627	0.0255990934253109	0.0410543726561244	-0.0573642588028495	-0.110480182829104	-0.0136180011545008
203.587390262259	0.0872579641568371	0.0517912774568224	0.141931800111232	0.0355076408908205	0.0260129210560258	0.0413471125129301	-0.0558789371760211	-0.107605604887352	-0.015175561724073
203.687479083952	0.0868829113146298	0.0514033011665448	0.14715617610332	0.0355129239575764	0.0260129210560258	0.0413471125129301	-0.055771186977037	-0.11297063812736	-0.0140144222377766
203.787567905646	0.0869109040940281	0.0514033011665448	0.163071338432651	0.035523929089481	0.0260129210560258	0.0413471125129301	-0.0569810694574099	-0.122763678293427	-0.00185026928492866
203.88765672734	0.0860093297503505	0.0503353518105359	0.167400640389923	0.035523929089481	0.0260129210560258	0.0413471125129301	-0.0560108952785155	-0.122763678293427	-0.00105171916798941
203.987745549034	0.0852177241167884	0.0459732397242408	0.163071338432651	0.035523929089481	0.0260129210560258	0.0413471125129301	-0.0553298371924463	-0.122763678293427	-0.00105171916798941
204.087834370728	0.0840374387934289	0.0392880021887434	0.15650996239968	0.035523929089481	0.0260129210560258	0.0413471125129301	-0.0542341546267218	-0.122763678293427	-0.00105171916798941
204.187923192422	0.0812982676723148	0.0324725056394978	0.151554355167695	0.0355129239575764	0.0259381623133373	0.0413471125129301	-0.0524101567139495	-0.120323882617513	0.00339604554698613
204.288012014116	0.0805181392860245	0.0321563209667994	0.150565349708817	0.0355129239575764	0.0259381623133373	0.0413471125129301	-0.0512497566525402	-0.120323882617513	0.00339604554698613
204.38810083581	0.0780087921309813	0.0321563209667994	0.151554355167695	0.0355129239575764	0.0259381623133373	0.0413471125129301	-0.0484001402210856	-0.120323882617513	0.00399653169884453
204.488189657504	0.0760425356983574	0.029670073606749	0.145821169382253	0.0354999456715427	0.0255990934253109	0.0410543726561244	-0.0451387301221739	-0.114458751580458	0.00680899359280829
204.588278479198	0.0740443929388701	0.0262186906373896	0.144272065282131	0.0354918823365627	0.0255990934253109	0.0410268929748295	-0.0418778484834622	-0.115550627157522	0.00914391049450888
204.688367300892	0.0735677161772604	0.0262186906373896	0.144272065282131	0.0354918823365627	0.0255990934253109	0.0410268929748295	-0.041344934035819	-0.119407595951646	0.00680899359280829
204.788456122585	0.0637888036561611	0.0293904710986083	0.103812273751689	0.0354918823365627	0.0255990934253109	0.0410268929748295	-0.030502429336745	-0.0681376133361969	0.00680899359280829
204.888544944279	0.0622879579105373	0.029670073606749	0.102951460664503	0.0354918823365627	0.0255990934253109	0.0410268929748295	-0.0290244211277012	-0.0659441039589414	0.00886037348987016
204.988633765973	0.0598139242156147	0.0273975438128185	0.100765325023707	0.0354918823365627	0.0255990934253109	0.0410268929748295	-0.0266860257775286	-0.0651617179285535	0.00886037348987016
205.088722587667	0.0594585636874556	0.0287514047619513	0.101322781482871	0.0354918823365627	0.0255990934253109	0.0410268929748295	-0.0261901857179999	-0.0642050029248213	0.00928387850851972
205.188811409361	0.0593577289570517	0.0287514047619513	0.100765325023707	0.0354918823365627	0.0255990934253109	0.0410543726561244	-0.0260364563843141	-0.0639608768572543	0.00928387850851972
205.288900231055	0.0551305091689605	0.0245960616524306	0.0917989286341857	0.0354999456715427	0.0255990934253109	0.0410869280554924	-0.021128311499865	-0.0538616654257342	0.0119638170675128
205.388989052749	0.0546453462931031	0.0225898042679983	0.0875172797459473	0.0354999456715427	0.0255990934253109	0.0410869280554924	-0.0205104340576457	-0.054316417313199	0.010236322109859
205.489077874443	0.0540138484484499	0.0235027352984207	0.0861446310145944	0.0354999456715427	0.0255990934253109	0.0410869280554924	-0.0199237068507747	-0.0539255602269417	0.00914391049450888
205.589166696137	0.0535104495979135	0.0249910539450118	0.0861446310145944	0.0354999456715427	0.0255990934253109	0.0410869280554924	-0.0195075423666394	-0.0531317598872486	0.00907257095821389
205.689255517831	0.0528864337364945	0.0241700965346973	0.084607265529213	0.0354999456715427	0.0255990934253109	0.0410869280554924	-0.018715458455672	-0.0525174756324094	0.00907257095821389
205.789344339525	0.0517467797745737	0.0225898042679983	0.0827288302590387	0.0354999456715427	0.0255990934253109	0.0410869280554924	-0.0178337682667739	-0.0525174756324094	0.00886120553356663
205.889433161218	0.0504188843092481	0.0227013045775946	0.0820839316227201	0.0354999456715427	0.0255990934253109	0.0410869280554924	-0.0171104674319711	-0.0525174756324094	0.00914391049450888
205.989521982912	0.0494405474139164	0.0237330918428216	0.0829138520349097	0.0354918823365627	0.0255990934253109	0.0411370341874924	-0.0165725816048106	-0.0524950002422349	0.00928387850851972
206.089610804606	0.0481568259077905	0.0237330918428216	0.0823579477111192	0.0354918823365627	0.0255990934253109	0.0411516821877394	-0.015598343113441	-0.0501756558860333	0.0115701075586731
206.1896996263	0.0473313435483337	0.0237330918428216	0.0819018552081216	0.0354918823365627	0.0255990934253109	0.0411516821877394	-0.0150311405105522	-0.0501756558860333	0.011363731179567
206.289788447994	0.046406101588425	0.0237330918428216	0.0815360856118868	0.0354918823365627	0.0255990934253109	0.0411516821877394	-0.0144481178492678	-0.0505800578034549	0.0106045001881745
206.389877269688	0.0453723247349868	0.024136484782027	0.0807795289277638	0.0354999456715427	0.0255236058300946	0.0411516821877394	-0.0134904225721341	-0.0490725305959456	0.0119204607931967
206.489966091382	0.0442227961328923	0.0245602501209084	0.0807795289277638	0.0354999456715427	0.0255236058300946	0.0411516821877394	-0.0125637997177692	-0.0487064623336307	0.0119638170675128
206.590054913076	0.0432301089472257	0.0238019045620758	0.0792699420783301	0.0354999456715427	0.0255236058300946	0.0411516821877394	-0.0114792445890257	-0.0486298460210385	0.0119638170675128
206.69014373477	0.042592079490654	0.0237330918428216	0.0792699420783301	0.0355680008533803	0.025359392966015	0.0413471125129301	-0.0107596677965272	-0.0485011609091273	0.0128050428324538
206.790232556464	0.0424335142886554	0.0227013045775946	0.0786756579126377	0.0356706329143944	0.0249434535530111	0.0418961332421997	-0.01004893618976	-0.0505073875422727	0.0128050428324538
206.890321378158	0.0421694127684019	0.0227013045775946	0.0787599606177913	0.0357641361612529	0.0236163574585614	0.0415631636620149	-0.0094668065925142	-0.0505073875422727	0.0143894402126565
206.990410199851	0.0420670509303709	0.0225898042679983	0.0787599606177913	0.0357800878148731	0.0236163574585614	0.0418961332421997	-0.00919221179353335	-0.0493969628407963	0.0162999881716126
207.090499021545	0.0420003452633294	0.0225898042679983	0.0787599606177913	0.0358994160075277	0.0227747506923309	0.0460274749741357	-0.00846842339047164	-0.0505073875422727	0.0162999881716126
207.190587843239	0.0417837157629886	0.0227013045775946	0.0792699420783301	0.0359162636277572	0.0166063740382641	0.0434112508059632	-0.00814536332442927	-0.0524871043956229	0.0162999881716126
207.290676664933	0.0417715581231989	0.0225898042679983	0.0792699420783301	0.0363014034460028	0.0256159482085107	0.0800616367543184	-0.00538442680291572	-0.0530680173991186	0.0329682751304222
207.390765486627	0.0417351593019208	0.0222020114121871	0.0792699420783301	0.0363317304680249	0.0256159482085107	0.0800616367543184	-0.00521543210412889	-0.0530680173991186	0.0332969806489377
207.490854308321	0.0417351593019208	0.0222020114121871	0.0792699420783301	0.036520329651483	0.0260129210560258	0.0805445149554967	-0.00429111601539743	-0.0474566797627235	0.0375226829855819
207.590943130015	0.0416710232787345	0.0222020114121871	0.0792699420783301	0.0365715099896719	0.0277042961008405	0.0817149490683404	-0.00378270383190331	-0.0459341655076748	0.0399427290812077
207.691031951709	0.0417631312549772	0.0227228269233985	0.0806530914696993	0.0367860415243505	0.0277042961008405	0.0818588066198149	-0.00270499933789678	-0.037222390096602	0.0463053484749138
207.791120773403	0.0438717124978379	0.0172825658485909	0.1141932587526	0.0368001776573124	0.0277042961008405	0.0825954058258399	-0.0082971730879364	-0.081026666875184	0.050178655994506
207.891209595097	0.0439779873610981	0.015570613584454	0.113055047549636	0.0368748150391209	0.0283000440914498	0.0847900368530027	-0.00803275789786819	-0.0835323882762652	0.0526517405167046
207.99129841679	0.0551931284249482	0.0197217835418955	0.143723644894097	0.0369671071133687	0.0284473423947826	0.0860497841011973	-0.0232988399978074	-0.1098979535489	0.0478702173768745
208.091387238484	0.0609589436475174	0.0197217835418955	0.143808720229916	0.0371106609323939	0.031246512544236	0.0900397808576359	-0.0263504085598744	-0.113388022103994	0.0431503099380176
208.191476060178	0.0632179520566374	0.0197217835418955	0.143723644894097	0.0371415762910728	0.0309950494591322	0.0901235834674518	-0.0267906487678683	-0.113388022103994	0.0448760893532328
208.291564881872	0.0661337926574575	0.0197217835418955	0.143723644894097	0.0371617288151979	0.0309345691885357	0.0901235834674518	-0.027844735516411	-0.113077721810598	0.0453871093010325
208.391653703566	0.0758000247215912	0.0197217835418955	0.14350142175553	0.0371837298256442	0.0309345691885357	0.0901235834674518	-0.0319748618132943	-0.121515077674328	0.0261315615073501
208.49174252526	0.0782342412811925	0.0203608480970071	0.143988060811681	0.0372042892074096	0.0309950494591322	0.0903126236809898	-0.0332248690721757	-0.121515077674328	0.0278656365491557
208.591831346954	0.11225661082527	0.0262186906373896	0.172262357048405	0.0372077712009535	0.0309950494591322	0.0903126236809898	-0.0600735477992113	-0.142325480290584	0.0172130005332185
208.691920168648	0.115880199358826	0.0503170564314102	0.173375749641751	0.0371943620375736	0.0309950494591322	0.0903126236809898	-0.0692016943559028	-0.142325480290584	0.016674580866372
208.792008990342	0.116903916280419	0.0584400460528166	0.181326828612233	0.0371943620375736	0.0309950494591322	0.0903126236809898	-0.0703377648306649	-0.142325480290584	0.016674580866372
208.892097812036	0.117495478289129	0.0538475747058953	0.175972637146538	0.0371943620375736	0.0309950494591322	0.0903126236809898	-0.07087965269684	-0.142325480290584	0.016674580866372
208.99218663373	0.117634084251604	0.0546457984568759	0.175972637146538	0.0370605455092509	0.0301814305894343	0.0901235834674518	-0.0722292946210505	-0.139402929905716	0.0172130005332185
209.092275455423	0.117468715812411	0.0546457984568759	0.173375749641751	0.0370542160166638	0.0302833717095091	0.0901235834674518	-0.0721728540005805	-0.140480945635579	0.0172130005332185
209.192364277117	0.117542082875801	0.0565714287648565	0.173375749641751	0.0363631264269014	0.0294478681398149	0.0860497841011973	-0.0776637995290472	-0.156438069133182	-0.0199847279125919
209.292453098811	0.117468715812411	0.0584400460528166	0.175972637146538	0.0363631264269014	0.0294478681398149	0.0860497841011973	-0.0776451410671012	-0.157429283616762	-0.0199847279125919
209.392541920505	0.116903916280419	0.0538475747058953	0.172262357048405	0.0362452224600823	0.0269905046334727	0.0807147952240504	-0.0779663706562599	-0.142325480290584	-0.0120050382581959
209.492630742199	0.11604915939095	0.0538475747058953	0.172262357048405	0.0361793779627651	0.0269905046334727	0.077938202212098	-0.0776732514155784	-0.141894703221007	-0.0122318476070995
209.592719563893	0.114064853750282	0.0563959713967632	0.170247235378619	0.0359645782208222	0.0292703498826637	0.0415631636620149	-0.0777504940082299	-0.132260575889694	-0.0191305912539902
209.692808385587	0.107020965223389	0.052061912529884	0.158826951108972	0.0359336561678155	0.0297615533655501	0.0415631636620149	-0.0688441249609317	-0.124161606031601	-0.0146835381604165
209.792897207281	0.105788222851576	0.0487391925385572	0.158826951108972	0.0359336561678155	0.0297615533655501	0.0415631636620149	-0.0678791124763523	-0.123197881348388	-0.0108330662617898
209.892986028975	0.103979057485341	0.0468406093272245	0.155982153424786	0.0359324919776265	0.0297954259306868	0.0415631636620149	-0.0661359750527083	-0.12176366510588	-0.010549110394643
209.993074850669	0.102323612122245	0.0468406093272245	0.155982153424786	0.0359324919776265	0.0297954259306868	0.0415631636620149	-0.0646029136744589	-0.122585549842879	-0.010549110394643
210.093163672363	0.0996153430089226	0.0460210862830576	0.155580772803555	0.0359324919776265	0.0297954259306868	0.0415631636620149	-0.0626965490235882	-0.120496507593704	-0.00760094061378574
210.193252494056	0.0975161207114895	0.0460210862830576	0.159382616211612	0.0359324919776265	0.0297954259306868	0.0415631636620149	-0.0608892934522603	-0.124161606031601	-0.00760094061378574
210.29334131575	0.0757684338777581	0.0255888110658857	0.141761133486507	0.0359324919776265	0.0297954259306868	0.0415631636620149	-0.0449197860753487	-0.105613911509534	0.010322048459478
210.393430137444	0.0686723887024251	0.0246069172816477	0.135653370763496	0.0359162636277572	0.0297954259306868	0.0413554704259843	-0.0395694328674846	-0.103139504564086	0.00970087014961076
210.493518959138	0.0622514327327978	0.0246069172816477	0.130751592419545	0.0359119664290685	0.0297954259306868	0.0413534902006739	-0.034407148379117	-0.0949279156694361	0.0130960223280017
210.593607780832	0.0590103212731286	0.0249399436596384	0.114091959063844	0.0359082346624626	0.0298785711321091	0.0413554704259843	-0.0290072532389408	-0.0766419810849096	0.0130960223280017
210.693696602526	0.0555335632918726	0.0255888110658857	0.102387265805772	0.0359082346624626	0.0297615533655501	0.0411516821877394	-0.0235790960541615	-0.0671431568551516	0.00990157323542434
210.79378542422	0.055112760119334	0.0241854773409273	0.100585982202725	0.0359119664290685	0.0297954259306868	0.0411516821877394	-0.0226780127618677	-0.0660818404330024	0.0107560594945194
210.893874245914	0.0542415637350988	0.0260361672010196	0.100585982202725	0.0359162636277572	0.0297615533655501	0.0410909589340121	-0.021392585973668	-0.0638207816925156	0.0114947638155037
210.993963067608	0.0537303567493209	0.026120238205156	0.100585982202725	0.0359221787896267	0.030112750453248	0.0413554704259843	-0.0203488200958008	-0.0614648106373309	0.0129903202143943
211.094051889302	0.0530956340539492	0.0238075299286625	0.0975540307921295	0.0359221787896267	0.030112750453248	0.0413554704259843	-0.0192315137525011	-0.0594389720347885	0.0130960223280017
211.194140710996	0.0524113670151281	0.0238075299286625	0.09385794992918	0.0359324919776265	0.0301814305894343	0.0413554704259843	-0.0182974951253956	-0.0594389720347885	0.0114947638155037
211.294229532689	0.052050204403058	0.0241370231314697	0.0906075202100978	0.0359336561678155	0.0302622370900492	0.0413554704259843	-0.017541950576744	-0.0555014163280624	0.0130960223280017
211.394318354383	0.0511989207549516	0.0241370231314697	0.0819836096596918	0.0359365935071317	0.030112750453248	0.0411516821877394	-0.0164656748520366	-0.049581532230343	0.0130960223280017
211.494407176077	0.0506685836419749	0.0256498127306417	0.0806530914696993	0.0359533121431427	0.030143978217144	0.0411516821877394	-0.0155402663027148	-0.0483817764322498	0.0117093836148977
211.594495997771	0.0503557232284715	0.0255888110658857	0.0787599606177913	0.035955546807124	0.030112750453248	0.0410909589340121	-0.0148530396149554	-0.0448002440320699	0.0130960223280017
211.694584819465	0.050245097180794	0.0260048150209833	0.0786756579126377	0.035955546807124	0.030112750453248	0.0410909589340121	-0.0146860503978519	-0.0433871445716725	0.0130960223280017
211.794673641159	0.050245097180794	0.0260048150209833	0.0786793476697676	0.035955546807124	0.030112750453248	0.0410909589340121	-0.0147053951337722	-0.0433871445716725	0.0130960223280017
211.894762462853	0.0502992118691382	0.0255888110658857	0.0787599606177913	0.035955546807124	0.030112750453248	0.0410909589340121	-0.014764272496706	-0.0445728514711848	0.0130960223280017
211.994851284547	0.0505177098195745	0.0260048150209833	0.0790175485050036	0.035955546807124	0.030112750453248	0.0410909589340121	-0.0150020614034896	-0.0443883837066897	0.0130960223280017
212.094940106241	0.0506685836419749	0.0255888110658857	0.0787599606177913	0.035955546807124	0.030112750453248	0.0410909589340121	-0.0151929184645157	-0.0445728514711848	0.0130960223280017
212.195028927935	0.0507633815025423	0.0260361672010196	0.0792699420783301	0.035955546807124	0.030112750453248	0.0410909589340121	-0.0154197525519706	-0.0448002440320699	0.0130960223280017
212.295117749629	0.0508680293749999	0.0260361672010196	0.0796156671921776	0.035955546807124	0.030143978217144	0.0410909589340121	-0.0156065518878934	-0.047908064990009	0.00996075069307529
212.395206571322	0.0510511257761995	0.0248399331079444	0.0787599606177913	0.035955546807124	0.030143978217144	0.0410909589340121	-0.0158276822882302	-0.0483034330799093	0.00970087014961076
212.495295393016	0.0515329874099513	0.026120238205156	0.079914170526906	0.035955546807124	0.030143978217144	0.0410909589340121	-0.0163849815952256	-0.047908064990009	0.00964300640522165
212.59538421471	0.0522441392823129	0.0262217178813606	0.079914170526906	0.0359598148006007	0.030143978217144	0.0410909589340121	-0.0170089918076568	-0.047908064990009	0.00873193209034982
212.695473036404	0.0536841740266063	0.0255888110658857	0.0851065874840721	0.0359598148006007	0.030143978217144	0.0410909589340121	-0.0196411031928391	-0.0524971136203293	0.010322048459478
212.795561858098	0.0547485063032025	0.0262217178813606	0.0929533926247374	0.0359598148006007	0.030143978217144	0.0410909589340121	-0.0213750514283398	-0.058692984349036	0.0108935605906963
212.895650679792	0.0604541955602114	0.0289319609806063	0.125057976482414	0.0359598148006007	0.030143978217144	0.0410909589340121	-0.0313669683470707	-0.0900331160121214	0.00484008980210865
212.995739501486	0.0616037757604856	0.031927127427181	0.127751671457108	0.0359598148006007	0.030143978217144	0.0410909589340121	-0.0328327776955007	-0.0894190893030256	0.00484008980210865
213.09582832318	0.0628523195263395	0.0325203014064628	0.126612102120757	0.0359598148006007	0.030143978217144	0.0410909589340121	-0.0343293332577892	-0.0913262183966005	0.00105193789158763
213.195917144874	0.0633224992454546	0.0360667242810604	0.128671802115465	0.0359645782208222	0.030112750453248	0.0410909589340121	-0.0350886571784741	-0.0905009457761433	0.000271687765123117
213.296005966568	0.0646167089026232	0.0393032807518814	0.128155773039127	0.0359645782208222	0.030112750453248	0.0410909589340121	-0.0360955466333602	-0.0913262183966005	-0.0023938069743473
213.396094788262	0.0658086120400052	0.041216412126092	0.126216315270488	0.0359645782208222	0.030112750453248	0.0410909589340121	-0.0369659473722636	-0.0905009457761433	-0.00409094797794455
213.496183609955	0.0665354130524357	0.0429209143703088	0.125236264894832	0.0359645782208222	0.030112750453248	0.0410909589340121	-0.0380824090717348	-0.0900331160121214	-0.00601127205679615
213.596272431649	0.0665530887356578	0.0429209143703088	0.125057976482414	0.0359645782208222	0.030112750453248	0.0410909589340121	-0.038172256679686	-0.0900331160121214	-0.00630149486752524
213.696361253343	0.0662015958467828	0.0421246709090059	0.126612102120757	0.0359645782208222	0.030112750453248	0.0410909589340121	-0.0378006925133205	-0.0897755376202874	-0.00459893031296618
213.796450075037	0.0652718875624151	0.032520148267016	0.125510955024222	0.0359645782208222	0.030112750453248	0.0410909589340121	-0.0367470192007249	-0.0905009457761433	0.00149662360067156
213.896538896731	0.0629184000145782	0.0300121996229977	0.125510955024222	0.0359645782208222	0.030112750453248	0.0410909589340121	-0.0347085563199441	-0.0908099335232032	0.00483619960956524
213.996627718425	0.0617129651726527	0.0291712720756503	0.125510955024222	0.0359645782208222	0.030112750453248	0.0410909589340121	-0.0338613566742103	-0.0894190893030256	0.00737008338020115
214.096716540119	0.0585512268269381	0.0264245850754458	0.123274549371996	0.0359645782208222	0.030112750453248	0.0410909589340121	-0.0306164077202564	-0.0881057193049519	0.010346663385448
214.196805361813	0.0524488778041705	0.0264074967732874	0.104209170372133	0.0359645782208222	0.030112750453248	0.0410909589340121	-0.0202434696003168	-0.0697718768372664	0.0123784547235546
214.296894183507	0.0504140768441486	0.0254516049795004	0.100045284029523	0.035955546807124	0.030112750453248	0.0410909589340121	-0.0174105310435809	-0.0649083316806168	0.0123784547235546
214.396983005201	0.049186487089706	0.0234814645491763	0.0939489021604695	0.035955546807124	0.030112750453248	0.0410909589340121	-0.0151423509500896	-0.0621015562619659	0.0133654233052256
214.497071826895	0.0468906532016462	0.023314095567253	0.0811774141229621	0.035955546807124	0.030112750453248	0.0410909589340121	-0.0122780948262111	-0.0476110634943125	0.0157658302664687
214.597160648588	0.0420229988523858	0.0243890046552425	0.0697207211391201	0.0359454425853139	0.030143978217144	0.0410909589340121	-0.00869480558985085	-0.034685306652734	0.0127254424234794
214.697249470282	0.0376276643859481	0.0262890080379032	0.0669569325815502	0.0359454425853139	0.030143978217144	0.0410909589340121	-0.00705256483968482	-0.0304828348185778	0.0122267914723097
214.797338291976	0.0373681369988518	0.0257689404004637	0.0663970443479015	0.0359454425853139	0.030143978217144	0.0410909589340121	-0.00665971240705667	-0.0302735737637457	0.0122267914723097
214.89742711367	0.0369337033962613	0.0247036274610164	0.0660196353243507	0.0359454425853139	0.030143978217144	0.0410909589340121	-0.00608700950117279	-0.0304511926926734	0.0127254424234794
214.997515935364	0.0364598330131896	0.0234814645491763	0.0646466717032387	0.0359454425853139	0.030143978217144	0.0410909589340121	-0.00548724657404141	-0.029147111064071	0.0137207129415128
215.097604757058	0.035964044075648	0.0236070137652612	0.0641081429279717	0.0359454425853139	0.030143978217144	0.0410909589340121	-0.00485402720247287	-0.0283492901840029	0.0133871692437584
215.197693578752	0.0356827560398911	0.0243890046552425	0.0646466717032387	0.0359454425853139	0.030143978217144	0.0410909589340121	-0.00448584690083786	-0.0283492901840029	0.0132521964554402
215.297782400446	0.0353169817776302	0.023314095567253	0.0620991240887866	0.0359454425853139	0.030143978217144	0.0410909589340121	-0.00396323837329256	-0.0273752932604447	0.0133871692437584
215.39787122214	0.0350047203390781	0.023314095567253	0.0606482351979152	0.0359454425853139	0.030143978217144	0.0410909589340121	-0.00337085875232196	-0.0244183405268477	0.0157949098541868
215.497960043834	0.0347581261265642	0.0232220012444948	0.0588500585029653	0.0359454425853139	0.030143978217144	0.0410909589340121	-0.00266227162514799	-0.022374491824684	0.0157949098541868
215.598048865527	0.0344582558172468	0.0232220012444948	0.0576314025830432	0.0359454425853139	0.030143978217144	0.0410909589340121	-0.00218963361975146	-0.0214677807788976	0.0150990592890604
215.698137687221	0.0343877383921301	0.0232220012444948	0.0562187719170499	0.0359454425853139	0.030143978217144	0.0410909589340121	-0.0019606456848025	-0.0207360591095839	0.0150990592890604
215.798226508915	0.0343417890085335	0.023314095567253	0.056970783296418	0.0359454425853139	0.030143978217144	0.0410909589340121	-0.00176618764718337	-0.0209349970430262	0.0150990592890604
215.898315330609	0.0343417890085335	0.023314095567253	0.056970783296418	0.0359365935071317	0.030112750453248	0.0410909589340121	-0.00178700934520294	-0.0209349970430262	0.0150990592890604
215.998404152303	0.0341507944108744	0.0224163127161641	0.0583172724349249	0.0359365935071317	0.030143978217144	0.0411516821877394	-0.00123817744088233	-0.022374491824684	0.0162950038821734
216.098492973997	0.0341507944108744	0.0224163127161641	0.0583172724349249	0.0359345478551418	0.030112750453248	0.0411516821877394	-0.0012610560865973	-0.022374491824684	0.0162950038821734
216.198581795691	0.0341507944108744	0.0224163127161641	0.0583172724349249	0.0359345478551418	0.030112750453248	0.0411516821877394	-0.0012610560865973	-0.022374491824684	0.0162950038821734
216.298670617385	0.0341852757073432	0.0213843299370624	0.057055091649905	0.0359345478551418	0.030112750453248	0.0411516821877394	-0.00130501264018129	-0.022374491824684	0.0157949098541868
216.398759439079	0.0335893927011167	0.0128382253021517	0.0562187719170499	0.0359345478551418	0.030112750453248	0.0411516821877394	3.58680678198332e-05	-0.0215574128993504	0.0207196679875635
216.498848260773	0.0328607015341008	0.010091015468191	0.0532782001692866	0.0359345478551418	0.030112750453248	0.0411516821877394	0.00197193013308553	-0.0201372260904044	0.0243772173081931
216.598937082467	0.0328607015341008	0.010091015468191	0.0532782001692866	0.0359345478551418	0.030112750453248	0.0411516821877394	0.00197193013308553	-0.0201372260904044	0.0243772173081931
216.69902590416	0.0329219498705105	0.0104552631824881	0.0540572015151747	0.0357956930872521	0.0293678138140301	0.0420409016353279	0.000781589929840649	-0.0213578295974647	0.0282033060075564
216.799114725854	0.0330501795327364	0.010091015468191	0.0547186295646633	0.0347776659230287	0.00564412003074814	0.0407855397856882	-0.0040437235288192	-0.0420953286960405	0.0267339372065473
216.899203547548	0.0330745406586023	0.0088695700045619	0.0540572015151747	0.0335275751713297	0.0049921667037998	0.0399809016272794	-0.00739562075232883	-0.0435763214945894	0.0263514610592716
216.999292369242	0.0331432707709744	0.0089362664182534	0.0555351798627016	0.0335140012461255	0.0049921667037998	0.0399809016272794	-0.00780253380150622	-0.0454817169097243	0.0243772173081931
217.099381190936	0.033349496424189	0.00842262785449297	0.0576314025830432	0.0334069813518124	0.00532271398334862	0.0401530177630586	-0.00852923151297293	-0.0458122521427514	0.0243772173081931
217.19947001263	0.0333715175756625	0.00842262785449297	0.0604477031398265	0.0303570812018613	0.00383283619630861	0.0387326834186842	-0.0124972220281599	-0.0466385171182745	0.0265950028594273
217.299558834324	0.0334158326862289	0.00842262785449297	0.0633268721372861	0.0277960405603913	0.00389510411067764	0.0386619258572225	-0.0136248787554914	-0.0487920068520407	0.0249410642434176
217.399647656018	0.0335317584883905	0.00842262785449297	0.0646681201930706	0.0160296180722512	0.00383283619630861	0.0385432478020429	-0.014295632048117	-0.0473985469405747	0.0273203420305712
217.499736477712	0.0335431936101154	0.00852008940366245	0.0660595048054107	0.0143402359226602	0.00427403528219358	0.0386336340413193	-0.0156075099705287	-0.052503906017093	0.0280480957691296
217.599825299406	0.0335534241145386	0.00852008940366245	0.0661743705423581	0.0139746595373783	0.00360618179042235	0.0376111246506923	-0.0167885107724912	-0.0530992052684736	0.0286100438699651
217.6999141211	0.0336677249003079	0.00842262785449297	0.0669393712163334	0.0125241490064582	0.004292731980967	0.0373783743694675	-0.0201922530281049	-0.0561249930428917	0.0101529777744727
217.800002942793	0.0333715175756625	0.00842262785449297	0.0669393712163334	0.01235725608006	0.00365040365086388	0.0366817955041334	-0.0197148608364056	-0.0561249930428917	0.0101529777744727
217.900091764487	0.0330949997040562	0.00842262785449297	0.0669393712163334	0.0113243555135578	0.00365040365086388	0.0361574291863209	-0.020000895243978	-0.0561249930428917	0.00951468412026602
218.000180586181	0.0327427472132686	0.00842262785449297	0.0669393712163334	0.0108541962202284	0.00365040365086388	0.0360440308029772	-0.0199475786427865	-0.0561249930428917	0.00870657992269635
218.100269407875	0.0323480056468561	0.00842262785449297	0.0669393712163334	0.0104863122592991	0.00365040365086388	0.03561969058368	-0.0199891435139816	-0.0560931788377755	0.00784529261882541
218.200358229569	0.0321017257344816	0.00842262785449297	0.0669393712163334	0.0104863122592991	0.00360618179042235	0.0355191209866118	-0.0197071993279512	-0.0561249930428917	0.00765510778448265
218.300447051263	0.0316680888240427	0.00842262785449297	0.0669393712163334	0.0103769781788556	0.00360618179042235	0.03533938182926	-0.0192051537134725	-0.0561249930428917	0.00765510778448265
218.400535872957	0.031446980380286	0.00842262785449297	0.0666532209416012	0.00862062636152214	0.00104285245680226	0.029462226237854	-0.0221982794490092	-0.0589168342825126	0.00203134274160111
218.500624694651	0.0309091991595807	0.00842262785449297	0.0666532209416012	0.00853172387727479	0.00151368958451432	0.0165749377832854	-0.0215395393916965	-0.0617630136692273	-0.001799795622629
218.600713516345	0.0306979596716963	0.00842262785449297	0.0666532209416012	0.00841312732501814	0.00163465036031556	0.0156014423908474	-0.0216616802587674	-0.0561249930428917	-0.000492437494875764
218.700802338039	0.0306360660576361	0.00842262785449297	0.0671329652203322	0.00838073557467216	0.00172400773995012	0.0155434422331642	-0.021881243758808	-0.0561249930428917	-0.001799795622629
218.800891159733	0.0309091991595807	0.00842262785449297	0.0671329652203322	0.00838073557467216	0.00172400773995012	0.0155434422331642	-0.0225464952677585	-0.0561249930428917	-0.00135063036480012
218.900979981426	0.0314161073095678	0.0100944644806867	0.0689250614676487	0.00838073557467216	0.00172400773995012	0.0155434422331642	-0.0236006014160521	-0.0583219811392838	-0.00261340540036032
219.00106880312	0.0317155638574575	0.00980541758756943	0.0689250614676487	0.00838073557467216	0.00172400773995012	0.0155434422331642	-0.0245834749841952	-0.0583219811392838	-0.0024676277035137
219.101157624814	0.032181028349643	0.0117711923502678	0.0710685991755067	0.00838073557467216	0.00172400773995012	0.0155434422331642	-0.0255546476959735	-0.0594980386630238	-0.00313355229284928
219.201246446508	0.0325421481379286	0.012211742937534	0.0708358004559764	0.00838524546191069	0.00172400773995012	0.0155434422331642	-0.0260076747718251	-0.0599141465816602	-0.00388896642678008
219.301335268202	0.0326301668069356	0.012211742937534	0.0708358004559764	0.00838524546191069	0.00172400773995012	0.0155434422331642	-0.026221797621051	-0.0599141465816602	-0.00388896642678008
219.401424089896	0.0326838441989418	0.012211742937534	0.0708358004559764	0.00838524546191069	0.00172400773995012	0.0155434422331642	-0.0264225163934399	-0.0601693237055779	-0.00388896642678008
219.50151291159	0.0328168910631674	0.012211742937534	0.0707013950724715	0.00838524546191069	0.00172400773995012	0.0155434422331642	-0.0266525407939855	-0.0613708877986226	-0.00515667321065718
219.601601733284	0.0311893980845783	0.00458821021782589	0.0562539013636845	0.00839890303684694	0.00172400773995012	0.0155434422331642	-0.0208668717629113	-0.0500246341832472	0.0100655446399569
219.701690554978	0.0312426440881832	0.00458821021782589	0.0569830541154478	0.00839890303684694	0.00172400773995012	0.0155434422331642	-0.0210191664223317	-0.0494880104918217	0.0106860083035236
219.801779376672	0.0309687290153793	0.00458821021782589	0.0569830541154478	0.00839890303684694	0.00172400773995012	0.0155434422331642	-0.020725983417398	-0.0494880104918217	0.0106860083035236
219.901868198366	0.0307916131076922	0.00458821021782589	0.0569830541154478	0.00841312732501814	0.00172400773995012	0.0155434422331642	-0.0203766807966259	-0.0494880104918217	0.0106860083035236
220.001957020059	0.0300830746461511	0.00458821021782589	0.0562539013636845	0.00840362845135297	0.00172400773995012	0.0155434422331642	-0.0194886045796033	-0.0500246341832472	0.0100655446399569
220.102045841753	0.0298342850617532	0.00458821021782589	0.0562539013636845	0.00843837092461109	0.00172564601008136	0.0155746185946899	-0.0193233379426172	-0.0500246341832472	0.0100655446399569
220.202134663447	0.0295918927600369	0.00458821021782589	0.0569830541154478	0.00845386487004618	0.00169751525787401	0.0155746185946899	-0.0191671310485443	-0.0494880104918217	0.0106860083035236
220.302223485141	0.0292447812020769	0.00458821021782589	0.0569830541154478	0.00846380064528551	0.00169751525787401	0.0156014423908474	-0.0188773823756255	-0.0494880104918217	0.0106860083035236
220.402312306835	0.029171274472429	0.00458821021782589	0.0569830541154478	0.00848085780722323	0.00163465036031556	0.015654396055721	-0.0187808134000095	-0.0494880104918217	0.0106860083035236
220.502401128529	0.028672902828672	0.00458821021782589	0.0569830541154478	0.00848085780722323	0.00163465036031556	0.015654396055721	-0.018539241472535	-0.0494880104918217	0.0106860083035236
220.602489950223	0.0284380985098941	0.00458821021782589	0.0569830541154478	0.00848085780722323	0.00163465036031556	0.015654396055721	-0.0183832353790755	-0.0494880104918217	0.0106860083035236
220.702578771917	0.0184281481646219	0.00458821021782589	0.0466150587366576	0.00848085780722323	0.00163465036031556	0.015654396055721	-0.0143039323166202	-0.0415261965357072	0.0091624955125326
220.802667593611	0.0174980995769422	0.00486047373800076	0.0464440893692021	0.00848380822277347	0.00152345770170346	0.0155746185946899	-0.0132894861699704	-0.0402404548607566	0.00989208714609288
220.902756415305	0.0169150877380449	0.00490835269280586	0.0456707838988028	0.00849568406233944	0.00151368958451432	0.0155746185946899	-0.0123891070964232	-0.0397118953834207	0.00925399605824264
221.002845236998	0.0154924804609951	0.00374168945114513	0.0427483505328462	0.00851791282272651	0.0013976115522091	0.0155746185946899	-0.010213385033429	-0.0379439281755515	0.0106860083035236
221.102934058692	0.0150892783433978	0.00458535924306121	0.0419220990685226	0.00984928620966814	0.00366662526349404	0.0561745492671611	-0.00410628851917288	-0.0479017319661488	0.0294204546242375
221.203022880386	0.0146936020476932	0.00374168945114513	0.0389083204820161	0.00984928620966814	0.00366662526349404	0.0561745492671611	-0.00319878585187846	-0.0581633735891489	0.0294204546242375
221.30311170208	0.0143296090866933	0.00458535924306121	0.0363111100551828	0.0098852948809885	0.00360618179042235	0.0557719871940691	-0.00208056803529148	-0.0265917630088774	0.0569288060242207
221.403200523774	0.0139178329150841	0.00458535924306121	0.0331151548978979	0.0098852948809885	0.00360618179042235	0.0557719871940691	-0.000954584986548487	-0.0265917630088774	0.0535652642615129
221.503289345468	0.0136685652280779	0.00458535924306121	0.0298374029196955	0.0098852948809885	0.00360618179042235	0.0557719871940691	-2.23075018288375e-05	-0.021380674933387	0.0537721131375476
221.603378167162	0.0135873458136779	0.00462756387458235	0.0292681921969934	0.0098852948809885	0.00360618179042235	0.0557719871940691	0.000258335093213601	-0.0192905225017298	0.0537721131375476
221.703466988856	0.0135687638138018	0.00458535924306121	0.0284311906942024	0.0099073253490314	0.00360618179042235	0.0557719871940691	0.000566712795742935	-0.0187119525244622	0.0523720538507118
221.80355581055	0.013533505490831	0.00458535924306121	0.0284311906942024	0.0108886905479881	0.00360618179042235	0.0556876864801618	0.00140004336712406	-0.0188496879668515	0.0523720538507118
221.903644632244	0.013533505490831	0.00458535924306121	0.0284311906942024	0.0110419301234172	0.00360618179042235	0.0556876864801618	0.0014944894601356	-0.0188496879668515	0.0523720538507118
222.003733453938	0.0134855551194784	0.00458535924306121	0.0283906068204007	0.0111910002395682	0.00360618179042235	0.0556876864801618	0.00161791130239255	-0.0190799329276349	0.0523720538507118
222.103822275632	0.0134855551194784	0.00458535924306121	0.0283906068204007	0.0112623151357126	0.00360618179042235	0.0556876864801618	0.00166725577831288	-0.0190799329276349	0.0523720538507118
222.203911097325	0.0134624628080972	0.00458535924306121	0.0283391913408279	0.0117630312738815	0.00385924005249508	0.0557719871940691	0.00196664903113305	-0.0190799329276349	0.0523720538507118
222.303999919019	0.0134475949459983	0.00458535924306121	0.0283391913408279	0.0105804009551277	0.00507348960458068	0.021040746811835	-0.00253159221232241	-0.0166994409720443	0.0110300533979469
222.404088740713	0.0134257008280239	0.00458535924306121	0.0282131874922538	0.0105905182288727	0.00507348960458068	0.021040746811835	-0.00245570284254782	-0.0158057699280357	0.0117319542530368
222.504177562407	0.0134257008280239	0.00458535924306121	0.0282131874922538	0.0108675339395426	0.00491547409212924	0.0210066533365795	-0.00214073396288108	-0.0155921268765116	0.0122857292052651
222.604266384101	0.0134257008280239	0.00458535924306121	0.0282131874922538	0.0110947099146828	0.00507348960458068	0.021187450333065	-0.0018015418312743	-0.0158057699280357	0.0122857292052651
222.704355205795	0.0133174271885984	0.00458535924306121	0.0283329518953009	0.0110979760654642	0.00507348960458068	0.021187450333065	-0.00156801942992394	-0.0155921268765116	0.0122857292052651
222.804444027489	0.0130721226307298	0.00422282301202765	0.0286718221311629	0.0110979760654642	0.00507348960458068	0.021187450333065	-0.00117459828803615	-0.0155921268765116	0.0122241798299202
222.904532849183	0.0128423526437872	0.00208867532123385	0.0270018448277719	0.0111014189949963	0.00548319817658476	0.0215716375461194	-0.000836726168608716	-0.0156845498021388	0.0117319542530368
223.004621670877	0.0127760108344041	0.00110614746230066	0.0242025079259795	0.0111066912657722	0.00548319817658476	0.0215716375461194	-0.000718675038255185	-0.0156845498021388	0.0117319542530368
223.104710492571	0.0126324770726435	0.000648265491511169	0.0221089094048686	0.0111066912657722	0.00548319817658476	0.0215716375461194	-0.000556450508367054	-0.0144024279178447	0.0126583264958294
223.204799314265	0.0123187543026189	0.00110614746230066	0.0201738335260592	0.0111066912657722	0.00548319817658476	0.0215716375461194	-0.000144193197390829	-0.0141265362861744	0.0123007775434853
223.304888135958	0.0121884275899136	0.001005103125012	0.0196506032051047	0.0111066912657722	0.00548319817658476	0.0215716375461194	2.16857121315982e-05	-0.0132688150089418	0.0126583264958294
223.404976957652	0.0120592617043959	0.00174944789183587	0.0200327195058549	0.0111066912657722	0.00548319817658476	0.0215716375461194	0.000211301701062519	-0.0131017729725128	0.0126583264958294
223.505065779346	0.0120055047909953	0.00110614746230066	0.0192367525330281	0.0111066912657722	0.00548319817658476	0.0215716375461194	0.000371961341578458	-0.0132688150089418	0.0122857292052651
223.60515460104	0.0116260530749607	0.00174944789183587	0.0194490179229503	0.0111262949186993	0.00548319817658476	0.0215716375461194	0.000614039720793982	-0.0125504153901489	0.0126583264958294
223.705243422734	0.0114981137205272	0.00110614746230066	0.0185245943086041	0.0112847282362947	0.00548319817658476	0.0216616283353099	0.000909811781543741	-0.0122490049168899	0.012370581807199
223.805332244428	0.0114981137205272	0.00110614746230066	0.0185245943086041	0.0114648199783142	0.00553598284778889	0.0218148396054822	0.00102125782060346	-0.0121570929831216	0.012370581807199
223.905421066122	0.0114981137205272	0.00110614746230066	0.0185245943086041	0.0116820470966698	0.00556514960328006	0.0220502291173573	0.00117705104641466	-0.0120108599823988	0.0126583264958294
224.005509887816	0.0114981137205272	0.00110614746230066	0.0185245943086041	0.011761043184509	0.00553598284778889	0.0220502291173573	0.00124930036142104	-0.0121026647917991	0.0126583264958294
224.10559870951	0.0114981137205272	0.00110614746230066	0.0185245943086041	0.0120620788607188	0.00561283180244199	0.0223443348709097	0.00142607953364514	-0.0121196130081082	0.012370581807199
224.205687531204	0.0114981137205272	0.00110614746230066	0.0185245943086041	0.0124071860719364	0.00561283180244199	0.0224623194562134	0.00175444917785406	-0.011391570353053	0.0126583264958294
224.305776352897	0.0114981137205272	0.00110614746230066	0.0185245943086041	0.0124700248379612	0.00561283180244199	0.0224282065639967	0.00179320633111974	-0.0113359339649919	0.0126583264958294
224.405865174591	0.0114981137205272	0.00110614746230066	0.0185245943086041	0.0125121273230599	0.00561283180244199	0.0224282065639967	0.00181728754703131	-0.0112329725348329	0.0126583264958294
224.505953996285	0.0114981137205272	0.00110614746230066	0.0185245943086041	0.0127411071157084	0.00619238148598424	0.0230031954790223	0.00212678093695663	-0.0106561837973917	0.0126583264958294
224.606042817979	0.0114981137205272	0.00110614746230066	0.0185245943086041	0.0127966173697156	0.00630065906230001	0.0230034093321216	0.00224296506781781	-0.0109069893461259	0.012370581807199
224.706131639673	0.0114981137205272	0.00110614746230066	0.0185245943086041	0.0128938370302278	0.00679403156178609	0.0235871946991042	0.00231946947818477	-0.0107506017289155	0.0126583264958294
224.806220461367	0.0114845895184144	0.00208867532123385	0.0195533951416811	0.0129916725509312	0.00679403156178609	0.0235871946991042	0.00236850284405732	-0.0109069893461259	0.0126583264958294
224.906309283061	0.0114845895184144	0.00208867532123385	0.0195533951416811	0.0131355861129417	0.00675961533720432	0.0235871946991042	0.0025029291733082	-0.0112329725348329	0.012642408144228
225.006398104755	0.0114845895184144	0.00208867532123385	0.0195533951416811	0.0132293844400935	0.00646229526166737	0.0233278687058362	0.0026615685137929	-0.0109069893461259	0.0136852836581981
225.106486926449	0.0114845895184144	0.00196975778607165	0.0195533951416811	0.0133420738619218	0.00646229526166737	0.0233278687058362	0.00270090212055296	-0.011104336454883	0.0138629334550856
225.206575748143	0.0114981137205272	0.00174944789183587	0.0194490179229503	0.0135289567755176	0.00646229526166737	0.0233975616136714	0.00294704806674598	-0.011104336454883	0.0148934158200844
225.306664569837	0.0115824693310875	0.00123814116692168	0.0190611462512298	0.0136728642435236	0.00646229526166737	0.0234359475344193	0.00303287086968734	-0.0117531218513273	0.0149304094369275
225.40675339153	0.0115824693310875	0.00123814116692168	0.0190611462512298	0.0137697294421881	0.00646229526166737	0.0234359475344193	0.00319234473973299	-0.0117531218513273	0.0159816161747757
225.506842213224	0.0115824693310875	0.00123814116692168	0.0190611462512298	0.0139255211846338	0.00646229526166737	0.0234359475344193	0.00333360157899007	-0.0120108599823988	0.0159816161747757
225.606931034918	0.0115824693310875	0.00123814116692168	0.0190611462512298	0.0139708029237266	0.00646229526166737	0.0233975616136714	0.00345972829799023	-0.0120108599823988	0.0162241813970906
225.707019856612	0.0115884365431401	0.000648265491511169	0.120986371713191	0.0140937163586649	0.00646626787641983	0.0235647783734639	-0.00648196816203103	-0.113636376043569	0.0210677592873607
225.807108678306	0.0124351421810732	0.000648265491511169	0.1211782351895	0.0141983044132683	0.00592130951043484	0.0235871946991042	-0.0149225989807767	-0.108561795178903	0.0210677592873607
225.9071975	0.0124351421810732	0.000648265491511169	0.1211782351895	0.0155712541031274	0.00589736201335252	0.0451372434167034	-0.0121910430536527	-0.108906707928912	0.0397453805903775
226.007286321694	0.0126117237662234	0.000648265491511169	0.135120189860478	0.0158107752288416	0.00589736201335252	0.0463405803134467	-0.0229586167359481	-0.117983191026701	0.0403344664229874
226.107375143388	0.014901961487061	0.000648265491511169	0.135120189860478	0.016129666956285	0.00589736201335252	0.0470082765059601	-0.031728617641636	-0.117889943402492	0.0403344664229874
226.207463965082	0.0928001758558127	0.000648265491511169	0.135120189860478	0.0164978046679047	0.00589736201335252	0.0485545646754278	-0.0497177188428368	-0.117983191026701	0.0385534629788205
226.307552786776	0.0928001758558127	0.000648265491511169	0.135120189860478	0.0171348447999435	0.00675961533720432	0.0510547369844542	-0.0490942169102634	-0.114248582067788	0.0412479015990902
226.40764160847	0.100611989230621	0.00110614746230066	0.154169357213149	0.0174969954923275	0.0068878909760691	0.0514002307903719	-0.0708157230492792	-0.126853952148162	0.0210677592873607
226.507730430163	0.100611989230621	0.00110614746230066	0.154169357213149	0.0174969954923275	0.0068878909760691	0.0514002307903719	-0.0708366301679221	-0.126074019854734	0.0210677592873607
226.607819251857	0.106051041374298	0.0828750445187741	0.155529911937945	0.0184340283934828	0.00698850156994817	0.0514596888709228	-0.0904474192549644	-0.127551375678337	-0.0608597363829011
226.707908073551	0.106031109618073	0.0828750445187741	0.155585892406097	0.0186194815140566	0.00698850156994817	0.0514596888709228	-0.0902997789040728	-0.127844493249049	-0.0608597363829011
226.807996895245	0.105809013169426	0.0828750445187741	0.156911944889663	0.0186194815140566	0.00698850156994817	0.0514596888709228	-0.089894662476812	-0.130798444482323	-0.0608597363829011
226.908085716939	0.105614537207792	0.0806958022041448	0.156369801199982	0.0184340283934828	0.00728581339737681	0.0510547369844542	-0.089887198982252	-0.133347180360285	-0.0597275700853943
227.008174538633	0.105210924696561	0.0795278519666881	0.159109321732658	0.0182778852048069	0.00745525014674419	0.051046916394251	-0.0895625542233357	-0.139544178866891	-0.0575060609676035
227.108263360327	0.104280280229554	0.06974593924182	0.159109321732658	0.0181581037163175	0.00698850156994817	0.0491242234100204	-0.0886056118119433	-0.131098185512279	-0.0409013649476052
227.208352182021	0.103711869462059	0.0647182351911094	0.159109321732658	0.0181114069174044	0.00698850156994817	0.0481558458674969	-0.0877393568134283	-0.132406218784648	-0.0370937653238656
227.308441003715	0.103133519651924	0.0603999279643666	0.156911944889663	0.0178775081220975	0.00698850156994817	0.0442645279303571	-0.087053913138132	-0.133347180360285	-0.0349605071415862
227.408529825409	0.099087682269579	0.0352102191837383	0.126214207890151	0.0176518124614747	0.00698850156994817	0.0396596072389531	-0.0756778347041088	-0.111712370262148	-7.735152245128e-05
227.508618647103	0.0977521721806017	0.0358146690364823	0.122275678909109	0.0174969954923275	0.00740806731116612	0.0270033261478368	-0.0742797470523179	-0.111712370262148	-0.0130336541265144
227.608707468796	0.0972687631600862	0.0355897851236008	0.119449011154132	0.0170970235545186	0.0088362693078149	0.0261381535589576	-0.0738904956550957	-0.104697329755916	-0.0162327817100184
227.70879629049	0.0962414087606871	0.0369232683216029	0.117869364465939	0.0170201419173231	0.00847253260426835	0.024503174184578	-0.0719580297208055	-0.106633474038364	-0.0224354783444652
227.808885112184	0.0958202047712331	0.0359324551350514	0.116709942867167	0.017065980427655	0.00806674565805732	0.0244197272250517	-0.0710276156071526	-0.104250078673374	-0.0194240387505703
227.908973933878	0.0895796824938203	0.0331328936235192	0.114445292276679	0.0172802657582403	0.00878959974036943	0.0254571174611022	-0.0618383405120996	-0.10184207400548	-0.0146442677705791
228.009062755572	0.0745517033140922	0.0329778712064396	0.114063130935097	0.0173704792971924	0.00934117522948926	0.0262284645810271	-0.0557593802512258	-0.0995691420233983	-0.0146442677705791
228.109151577266	0.072652057723401	0.0329778712064396	0.113482181863547	0.0174428751957467	0.00934117522948926	0.026392967592198	-0.054924965156271	-0.0986421438901259	-0.0141319555276307
228.20924039896	0.0683422573809559	0.0329778712064396	0.113156055043963	0.0175889122344721	0.00934117522948926	0.0263961881981622	-0.053690373401027	-0.0986421438901259	-0.0142203737003143
228.309329220654	0.0657995707277686	0.0312845074346659	0.111132919952637	0.01775005475053	0.0088362693078149	0.0261392315421645	-0.0526217246144097	-0.0986421438901259	-0.0141319555276307
228.409418042348	0.0612597578738632	0.0312845074346659	0.111132919952637	0.0178252446819553	0.00872235607712686	0.0261392315421645	-0.0505007360161482	-0.0973410351679221	-0.0123702945883775
228.509506864042	0.0493825883650846	0.0318485833409391	0.107920301545072	0.0179469914893407	0.00941296564908782	0.026941980941565	-0.0419637829409647	-0.0921217819955469	-0.0111785676101639
228.609595685735	0.0470109917662714	0.0312845074346659	0.107507833088146	0.0179723562665697	0.00934117522948926	0.0269173361128873	-0.0400638801875186	-0.0922788387990034	-0.0111785676101639
228.709684507429	0.0414555984959022	0.027507593544503	0.0951194587127081	0.0180448438476555	0.00934117522948926	0.0270033261478368	-0.032404139078655	-0.07881941358669	-0.0107018753831588
228.809773329123	0.040867777678091	0.0285075866961212	0.0977745079868547	0.0184663125126946	0.00847253260426835	0.0270033261478368	-0.0314560348999919	-0.0775068514274038	-0.00611615963294772
228.909862150817	0.0403116818588377	0.0281243883635808	0.0982974443593838	0.0186599652737818	0.00872235607712686	0.0282947456785952	-0.0305637613010793	-0.0760350616776662	-0.00342778425199726
229.009950972511	0.0400768538370781	0.0274796732755711	0.0977745079868547	0.0189104927844317	0.0088757494130963	0.0288387644649815	-0.0299088749466907	-0.0759270245881858	-0.00335607029844895
229.110039794205	0.0376993388637434	0.019698244936184	0.0679701125873816	0.019027691921067	0.00872235607712686	0.028975775029166	-0.021915182854399	-0.0463692209766142	0.0116789123151848
229.210128615899	0.0375274116369113	0.019698244936184	0.0655590363790499	0.0190832846528074	0.00934117522948926	0.0299703682563261	-0.0213052008615184	-0.0438112168182827	0.0120934663769134
229.310217437593	0.0372926933867645	0.019698244936184	0.0635247135079405	0.0192271156390571	0.00934117522948926	0.0304716556944308	-0.0204924342538186	-0.0429815326337394	0.0107140623035005
229.410306259287	0.0371210796408348	0.0197576868664955	0.0622271637213523	0.0194518174009989	0.00946094157666224	0.0303826000944666	-0.0196532221578089	-0.0407321036175952	0.0116789123151848
229.510395080981	0.0368772984329439	0.0206364437604221	0.0617292385829976	0.0195317123535825	0.00946094157666224	0.0303826000944666	-0.0188947533205219	-0.0427318208776772	0.00839024800017069
229.610483902675	0.0367649009790834	0.0206364437604221	0.0611091737707824	0.0196706989491431	0.0106065038309603	0.0316532074976126	-0.01828490962232	-0.0425791540327697	0.00839024800017069
229.710572724368	0.0366226196275544	0.019698244936184	0.0595793101925382	0.0196814041557145	0.0104557410076747	0.0316408758949295	-0.0178824768855043	-0.0423884563907169	0.00765601775734225
229.810661546062	0.0364280723901079	0.0192285467513514	0.0588128788967365	0.0197989922002507	0.0105793798247247	0.0316532074976126	-0.0173475565065059	-0.0377571895323094	0.0118594614606451
229.910750367756	0.0363374011364146	0.0192285467513514	0.05887398131901	0.0198918307305857	0.0109841862165258	0.0318695556005049	-0.0170890596843257	-0.0378492614541707	0.0116789123151848
230.01083918945	0.0363098540285324	0.0192285467513514	0.05887398131901	0.019978498953743	0.011040387099044	0.0318695556005049	-0.0169074969681662	-0.0377571895323094	0.0116789123151848
230.110928011144	0.036021807530554	0.0190113652031363	0.0587042101178936	0.0199925703155147	0.0110009274664989	0.0318695556005049	-0.0163624567146332	-0.0358945151210572	0.011982557479374
230.211016832838	0.0359763249378513	0.0181931693021013	0.0583174905681369	0.0200247117483333	0.0110009274664989	0.0318695556005049	-0.016160357168217	-0.0357568613600769	0.0120934663769134
230.311105654532	0.035622921058911	0.0180003443148361	0.0566551884401474	0.0201311836080884	0.011040387099044	0.0318695556005049	-0.0152954623868257	-0.0348555516736491	0.0118594614606451
230.411194476226	0.035520787163418	0.0181931693021013	0.0566551884401474	0.0201490242180493	0.0110514264310788	0.0318695556005049	-0.0151563744889717	-0.0341283345484654	0.0120934663769134
230.51128329792	0.035520787163418	0.0181931693021013	0.0566551884401474	0.0201800506319192	0.0113275712104184	0.0320591375657335	-0.0150944044258521	-0.0341283345484654	0.0120934663769134
230.611372119614	0.0347477854840497	0.0146697053548613	0.0477471259775813	0.020240405985569	0.0115909344345307	0.0318695556005049	-0.0133136331233532	-0.029307387893142	0.0120934663769134
230.711460941308	0.0345161844371944	0.0150236584489634	0.0475697802008541	0.0202463648510424	0.0116065412004316	0.0318695556005049	-0.0129221586097066	-0.0289247686972905	0.0116789123151848
230.811549763001	0.0342624248895475	0.0146697053548613	0.0461280671443219	0.0202463648510424	0.0116065412004316	0.0318695556005049	-0.012684985983473	-0.028857290476718	0.0113524494598946
230.911638584695	0.034123886547458	0.0146697053548613	0.0454227215655551	0.0202463648510424	0.0116065412004316	0.0318695556005049	-0.012507745704942	-0.029307387893142	0.0104974717051614
231.011727406389	0.0340261482101731	0.0146697053548613	0.0450021160221581	0.0202485418057325	0.0116065412004316	0.0318695556005049	-0.0123391035496673	-0.0289247686972905	0.0104974717051614
231.111816228083	0.0338945242311521	0.0151025100413717	0.0449384243921087	0.0202485418057325	0.0116065412004316	0.0318695556005049	-0.0121387498950122	-0.0288288393066213	0.0104540258081265
231.211905049777	0.0338046687352986	0.0156511568841401	0.0450831772706166	0.0202485418057325	0.0116065412004316	0.0318695556005049	-0.0119792298981632	-0.029307387893142	0.00978630317242148
231.311993871471	0.0336266789763947	0.0160016918763076	0.0450021160221581	0.0202671787997867	0.0116065412004316	0.0318695556005049	-0.0117826986227264	-0.029307387893142	0.0090081984065493
231.412082693165	0.0335827956499795	0.0160016918763076	0.0449384243921087	0.0202671787997867	0.0116065412004316	0.0318695556005049	-0.0117085396758311	-0.0290019664865953	0.0090081984065493
231.512171514859	0.0335827956499795	0.0160016918763076	0.0449384243921087	0.0202694859692671	0.0116065412004316	0.0318695556005049	-0.0116954842637158	-0.0290019664865953	0.0090081984065493
231.612260336553	0.0335827956499795	0.0160016918763076	0.0449384243921087	0.0202732213922091	0.0116065412004316	0.0318695556005049	-0.0116823317633701	-0.0290019664865953	0.0090081984065493
231.712349158247	0.0335827956499795	0.0160016918763076	0.0449384243921087	0.0203870098336836	0.0106764760235075	0.0324178789255651	-0.0111849058500257	-0.0289247686972905	0.0104974717051614
231.812437979941	0.0358221653525405	0.0138053912533159	0.168794239395257	0.0205540967127474	0.0106764760235075	0.0346312454694852	-0.0350661595193493	-0.15086816258893	0.0147468247884425
231.912526801634	0.0371754780863521	0.0131823765390383	0.172754335908299	0.0215711360696627	0.0120424478324437	0.0492308221641434	-0.0450566022107481	-0.159822548220863	0.0165394295624814
232.012615623328	0.0371754780863521	0.0131823765390383	0.172754335908299	0.0220021380895609	0.0120424478324437	0.0504680847023785	-0.0440962683846366	-0.155528426068488	0.022225204659614
232.112704445022	0.0371754780863521	0.0131823765390383	0.172754335908299	0.0224496931659886	0.0121932413199571	0.0510407687964296	-0.042926222429133	-0.154428444501567	0.0232859350049987
232.212793266716	0.0371754780863521	0.0131823765390383	0.172754335908299	0.022833717269646	0.0121932413199571	0.0513603849549335	-0.0421816065642859	-0.154340984417066	0.0229621466375213
232.31288208841	0.0868990771088915	0.0160016918763076	0.255185886428294	0.0233611117765232	0.0127900148395646	0.0520794897664243	-0.0787100639235249	-0.236022572283818	0.0229621466375213
232.412970910104	0.167232316232462	0.0263746194361995	0.264772541893154	0.0239555427209206	0.0131568247301306	0.0524224709026678	-0.130691815549614	-0.242860785995254	0.0197117591347625
232.513059731798	0.167232316232462	0.0263746194361995	0.264772541893154	0.0256919008270889	0.0137432924286658	0.0526033344003938	-0.129393397894641	-0.242533958297031	0.0202453957557573
232.613148553492	0.167631832471999	0.0287387072835704	0.262169665081086	0.0265997978082587	0.0161016787390473	0.0539464982006324	-0.138896080022575	-0.242533958297031	0.0197117591347625
232.713237375186	0.16809603898426	0.126117539911252	0.264954951640447	0.0276050547340385	0.0163553383436809	0.053741782364418	-0.149701050953586	-0.242860785995254	-0.0853082598162362
232.81332619688	0.16809603898426	0.125379873537331	0.264275929964567	0.0283039675878391	0.016182091336955	0.0544999246194946	-0.149067730005289	-0.242860785995254	-0.0829574010126385
232.913415018574	0.167722620448617	0.125093451640459	0.264524311015428	0.0303477774895603	0.0153300410138209	0.0564791614879002	-0.147543592898859	-0.242860785995254	-0.0797007346849646
233.013503840267	0.167464353690111	0.1238158532446	0.264524311015428	0.0333383489603942	0.014541397164597	0.0578000141763979	-0.145990854676967	-0.241289450706976	-0.0739818439273517
233.113592661961	0.167400734392877	0.1238158532446	0.264954951640447	0.0350705880335128	0.0154799130326951	0.0598858743535394	-0.145128697678423	-0.241751895822916	-0.0739818439273517
233.213681483655	0.167108549604871	0.123120902362171	0.264470519725247	0.0435023237027714	0.0156676732563876	0.0800558236022264	-0.138205197685098	-0.225161936360985	-0.0629841146991924
233.313770305349	0.167017277620028	0.123120902362171	0.265519218691431	0.0462399219740568	0.016795716480204	0.0801589165937355	-0.134728071056585	-0.224898240187322	-0.0660634087957442
233.413859127043	0.161269445539961	0.119521632589908	0.264135214150098	0.0472148528982447	0.0174546624761816	0.0806041283086355	-0.126743101250826	-0.217048928467428	-0.0635726510242172
233.513947948737	0.155122474487882	0.10811779409436	0.257104330886373	0.0474208761434473	0.0174546624761816	0.0806041283086355	-0.113999844565998	-0.218264657252575	-0.0302571760968407
233.614036770431	0.154724142198489	0.10811779409436	0.257104330886373	0.0490114930134482	0.0251611878261422	0.0806041283086355	-0.110634149313289	-0.217522510540541	-0.0308561267212859
233.714125592125	0.146243960838889	0.0772612783935824	0.190316791318794	0.0490511527750262	0.0248359155857977	0.0801589165937355	-0.091900988773105	-0.145124884701229	-0.0267301156975604
233.814214413819	0.144383968418367	0.0772612783935824	0.190316791318794	0.0490607502117852	0.0248359155857977	0.0801589165937355	-0.0904009025604235	-0.14483233664056	-0.0259374413657117
233.914303235513	0.14284801086618	0.0755540982895054	0.188928758879294	0.0490813389631485	0.0248359155857977	0.0801589165937355	-0.0887993912591667	-0.143864831918633	-0.0234827751521009
234.014392057207	0.133980496170587	0.0678169244384462	0.173421570479898	0.0491048679917471	0.0251611878261422	0.0806041283086355	-0.0765817180163295	-0.134239829970947	-0.0172443040805045
234.1144808789	0.129747435725246	0.068210448402745	0.173064475360536	0.0491803936234665	0.0251611878261422	0.0806041283086355	-0.0731101891836752	-0.133102457986448	-0.014904631105837
234.214569700594	0.128364438854798	0.0673291915816402	0.171320150919858	0.0492334856619469	0.0251611878261422	0.0806041283086355	-0.0713860762745212	-0.133102457986448	-0.0127674694952323
234.314658522288	0.126388693193984	0.068210448402745	0.170357635177444	0.0492334856619469	0.0251611878261422	0.0806041283086355	-0.0700717936420748	-0.133102457986448	-0.0120152581119594
234.414747343982	0.102937221890974	0.062699611151209	0.168668073401028	0.0492334856619469	0.0251611878261422	0.0806041283086355	-0.0553272787016353	-0.108115432151187	-0.0117909237523868
234.514836165676	0.0982498416495152	0.047022802762912	0.160351562613927	0.0493256432758593	0.0251611878261422	0.0806041283086355	-0.0515476954703584	-0.11265906962227	-0.00756797765451268
234.61492498737	0.0931970755505293	0.038867975669986	0.152065534176394	0.0524224671685854	0.0292804789901271	0.11853308934369	-0.0367573629918797	-0.109503203492097	0.0616049682915891
234.715013809064	0.0919896284262481	0.0402120019933445	0.152704436669641	0.0525894775367842	0.0309296235942245	0.14096860266832	-0.0282523391995071	-0.110622768021968	0.0616049682915891
234.815102630758	0.0907954045162592	0.0400006890149356	0.152065534176394	0.0525894775367842	0.0309296235942245	0.14096860266832	-0.0268742945401115	-0.108506581727994	0.063394110087874
234.915191452452	0.087318403610295	0.0414135523137108	0.152704436669641	0.0736634608065189	0.0403728071579081	0.189646387832453	-0.00173328277746341	-0.104821392597797	0.111567354676409
235.015280274146	0.0844355378452633	0.0368782609614982	0.147169930714258	0.0739665963093034	0.0403728071579081	0.189646387832453	-0.000210517001788557	-0.10306624319094	0.111567354676409
235.11536909584	0.0798163118139415	0.038867975669986	0.147169930714258	0.0739665963093034	0.0403728071579081	0.189646387832453	0.00127247258861299	-0.101972659274351	0.111567354676409
235.215457917533	0.0786597753186826	0.0342523642283459	0.14041220004382	0.124294846598563	0.0414937590083587	0.194443398844015	0.0315541576798792	-0.0917830342905017	0.126823706521313
235.315546739227	0.0774761326930645	0.0353415788607468	0.133659563202746	0.124294846598563	0.0414937590083587	0.194443398844015	0.0341109174820192	-0.0471358550471948	0.140406481873692
235.415635560921	0.0772921495440771	0.039036569932763	0.134324548083064	0.124294846598563	0.0414937590083587	0.194443398844015	0.0346844091959253	-0.0368694447849855	0.126823706521313
235.515724382615	0.077507449867565	0.0400006890149356	0.133586571724055	0.124294846598563	0.0414937590083587	0.194443398844015	0.0343033172978184	-0.0351415192293518	0.126823706521313
235.615813204309	0.0777215606027912	0.0669640930189301	0.134324548083064	0.145826945738038	0.0770435633650787	0.197769579438725	0.0596715415198509	-0.00748884168072035	0.128108390767518
235.715902026003	0.077507449867565	0.0673215752078218	0.129853011155472	0.15436077046667	0.0755690106339728	0.197561507901924	0.0642111208058875	-0.00615962815511249	0.128108390767518
235.815990847697	0.0770328970696538	0.0662626172310905	0.128556197996596	0.159808726039824	0.0754130320503346	0.20236889249531	0.0686399509816614	-0.00585447910901062	0.129543728305164
235.916079669391	0.0765274973793399	0.0652525711782482	0.125822311331929	0.175597137223332	0.0733688051420932	0.251472003637997	0.0847184768287086	-0.00670655157250677	0.16796507080284
236.016168491085	0.0760835542236006	0.0645642859887202	0.122531349791687	0.17670073269375	0.0754130320503346	0.254078096165314	0.0870799713269644	-0.00670655157250677	0.16796507080284
236.116257312779	0.0758455774879041	0.0652525711782482	0.119546357081944	0.177688723253564	0.0739809036593421	0.254078096165314	0.0896961709393596	-0.00670655157250677	0.16796507080284
236.216346134473	0.075521276679172	0.064900368121869	0.113146389167148	0.178670087582626	0.0739522889592647	0.254078096165314	0.0921425294060983	-0.00670655157250677	0.16796507080284
236.316434956166	0.0752683465488312	0.0636897752961055	0.108683912985777	0.179110488076628	0.0739522889592647	0.254078096165314	0.0933827656031667	-0.00197855320461028	0.17210928690972
236.41652377786	0.0750758430997344	0.0634382750035859	0.102838253203909	0.179110488076628	0.0739522889592647	0.254078096165314	0.0941884389576008	-0.00197855320461028	0.171098308978748
236.516612599554	0.0747945407469482	0.064900368121869	0.100740647589118	0.185781688264489	0.114949140863731	0.257494130941093	0.108622422254709	0.0407956307447163	0.17673901447071
236.616701421248	0.0745617985585129	0.0657600165017592	0.0993272611857202	0.185781688264489	0.114949140863731	0.257494130941093	0.109493477458264	0.0402727774591422	0.17673901447071
236.716790242942	0.074492159569326	0.0652525711782482	0.0983802191990041	0.192218679984252	0.139241183245748	0.26033838486055	0.120991390824392	0.0544132832889014	0.185219284924401
236.816879064636	0.074328717369096	0.064900368121869	0.0982126853488232	0.187092492815554	0.0483947486947874	0.26033838486055	0.0973517542385962	-0.0247486491409662	0.188543062213434
236.91696788633	0.0740092635217991	0.0650383473509902	0.0982513202031536	0.187092492815554	0.0483947486947874	0.26033838486055	0.0976699471447808	-0.0239750166596286	0.188543062213434
237.017056708024	0.0739641645092484	0.0642059843904771	0.0974434147456395	0.178073916981913	0.0483947486947874	0.26033838486055	0.0860393700654538	-0.0249335336587402	0.186134709052409
237.117145529718	0.0738024190298483	0.0645642859887202	0.0975613516830552	0.178073916981913	0.0483947486947874	0.26033838486055	0.0862109795723107	-0.0239750166596286	0.186004733618121
237.217234351412	0.0736406223884713	0.0645642859887202	0.0974434147456395	0.178073916981913	0.0483947486947874	0.26033838486055	0.0865660301021699	-0.0233765883536714	0.186134709052409
237.317323173105	0.0735705904700203	0.0645642859887202	0.0968993859968042	0.158458779422828	0.0487746645830161	0.259754449260428	0.0712458531790724	-0.0304658993507676	0.175141194356333
237.417411994799	0.0734424709385098	0.0645642859887202	0.0968993859968042	0.0824827204606294	0.0352325100938101	0.239419030691081	0.040401907045239	-0.0406377330374294	0.171204638393165
237.517500816493	0.0733621792630665	0.064900368121869	0.0968993859968042	0.0768518113644546	0.0372337143045577	0.237876856198883	0.0256782128790631	-0.0406377330374294	0.16845474326021
237.617589638187	0.0732944117052986	0.064900368121869	0.0968646522669376	0.0768518113644546	0.0372337143045577	0.237876856198883	0.025854108197056	-0.0414914595926491	0.167283038558659
237.717678459881	0.0731783082330106	0.0634200880866114	0.0951356325217646	0.0701012657734561	0.0372337143045577	0.149152143015112	-3.70063213181295e-05	-0.0402700636553094	0.0779508967292117
237.817767281575	0.0730620483611097	0.0633069002045884	0.0951356325217646	0.0690765582408912	0.0372337143045577	0.142210911987327	-0.00202748830249693	-0.0455279566879939	0.0653709788134083
237.917856103269	0.0730382583850839	0.0633069002045884	0.0950502507352534	0.0694838486218232	0.0327973397579702	0.111980830545321	-0.00192672026364541	-0.0491554149005764	0.0403383484642378
238.017944924963	0.0729537520844893	0.0633069002045884	0.0949148909038355	0.0693259614864656	0.0327973397579702	0.0978807558442328	-0.00231740580589556	-0.0455279566879939	0.0339523255670349
238.118033746657	0.072887945143746	0.0613578354893187	0.0927573901693434	0.0692327417957691	0.0372337143045577	0.0973350493513032	-0.0024945241356112	-0.0422541411310218	0.0311681639641888
238.218122568351	0.0727395928114486	0.0613578354893187	0.0913931305428442	0.0692327417957691	0.0375321291995874	0.0965246350712138	-0.00235441409401915	-0.0404769479802288	0.0306354260857131
238.318211390045	0.0726699728722018	0.0602443453946891	0.0883491613806686	0.0694537523198779	0.0375085064165937	0.0951961349953144	-0.00215365312571331	-0.0404769479802288	0.0293024805826379
238.418300211738	0.0725813625430282	0.0607738607167837	0.0856853226853937	0.0703059775729977	0.0372789765139332	0.0965246350712138	-0.00121847513898623	-0.0404769479802288	0.0295269412504037
238.518389033432	0.0724232805747383	0.0604632215091878	0.0817390145021349	0.0735180040128855	0.0420162666752455	0.0997969559603513	0.00160859895759763	-0.0358747314480171	0.0311681639641888
238.618477855126	0.0722709883833403	0.0612900811462152	0.0801098308630395	0.0776518410320794	0.0506361976551851	0.0998066219020775	0.00519781769941312	-0.0217250404607634	0.0339523255670349
238.71856667682	0.0722192615073679	0.0619875349901102	0.0805196644908558	0.0786098909624004	0.0551862757069984	0.0999076310961584	0.00605300459800359	-0.0194135033332381	0.0314075182990054
238.818655498514	0.0721791026828434	0.0625784969249599	0.0805196644908558	0.0789067526170429	0.0551862757069984	0.101115675645295	0.00637175345298283	-0.0195793262610381	0.0314075182990054
238.918744320208	0.0721791026828434	0.0627529637137738	0.0805196644908558	0.0790648282396492	0.0551862757069984	0.101115675645295	0.0065150796368849	-0.0195793262610381	0.0314075182990054
239.018833141902	0.0721791026828434	0.0627529637137738	0.0805196644908558	0.079429375141524	0.0551862757069984	0.101505293452466	0.00674589935358589	-0.0200992246202126	0.0312892044591803
239.118921963596	0.0721791026828434	0.0627529637137738	0.0805196644908558	0.0796196084454851	0.0551862757069984	0.101505293452466	0.00687547710294325	-0.0194135033332381	0.0319805245270404
239.21901078529	0.0721791026828434	0.0627529637137738	0.0805196644908558	0.0798911046028867	0.0551862757069984	0.101748752787402	0.00703184035942299	-0.0190768455485356	0.0325008799756597
239.319099606984	0.0721791026828434	0.0627529637137738	0.0805196644908558	0.0803443209706323	0.0551862757069984	0.102020726822031	0.0072774004275128	-0.0190768455485356	0.0325123988660872
239.419188428678	0.0721678427551664	0.0625784969249599	0.080285169463842	0.0805649365660615	0.0551862757069984	0.102020726822031	0.00742937668330643	-0.0189856168325893	0.0327615009171526
239.519277250371	0.0721678427551664	0.0625784969249599	0.080285169463842	0.0810782507635988	0.055830630768697	0.10282930857041	0.00768429594104504	-0.0190768455485356	0.0325123988660872
239.619366072065	0.0721194198330741	0.0627529637137738	0.080285169463842	0.0811300441868596	0.0555364973655099	0.102769854133017	0.00781485261013797	-0.0190768455485356	0.0325123988660872
239.719454893759	0.0721194198330741	0.0627529637137738	0.080285169463842	0.0826763264804746	0.0522824370195794	0.106498676091787	0.010195759835008	-0.0200992246202126	0.0382809333694176
239.819543715453	0.0721834827090969	0.0627529637137738	0.0805196644908558	0.0850318049345362	0.056002497376955	0.128337557194765	0.0137172524551818	-0.0206782997520238	0.0564145625641419
239.919632537147	0.0722192615073679	0.0625784969249599	0.080285169463842	0.0861504639990168	0.0553849598623566	0.129112510987079	0.0150650475590713	-0.0211000702057533	0.0583063829726591
240.019721358841	0.0722326151588367	0.0625784969249599	0.080285169463842	0.087664070551701	0.0579528826497508	0.135951600008973	0.0166387806290183	-0.0181079034215821	0.0628322842524389
240.119810180535	0.0722400166927294	0.0625784969249599	0.080285169463842	0.0889328369264762	0.0573842025393769	0.136189460224258	0.0183929422220871	-0.0195793262610381	0.0633323779713437
240.219899002229	0.0722400166927294	0.0625784969249599	0.080285169463842	0.0899672421229184	0.0577936763576721	0.137753801222618	0.0201655997609273	-0.0178080227840427	0.0659568174483425
240.319987823923	0.0722400166927294	0.0625784969249599	0.080285169463842	0.0905099548776834	0.0605742293824681	0.140857086393413	0.021202634368854	-0.015389004005474	0.0687107832314894
240.420076645617	0.0722939550574706	0.0625784969249599	0.0805196644908558	0.09115251753677	0.0604533167345778	0.140857086393413	0.0215587073228748	-0.0151105572782245	0.0697737986923499
240.520165467311	0.0722939550574706	0.0625784969249599	0.0805196644908558	0.0952390763368114	0.0742927761778657	0.14464313317566	0.0286817907926021	0.000482123653111954	0.0749217316554093
240.620254289004	0.0722939550574706	0.0625784969249599	0.0805196644908558	0.0958673608351829	0.0740218509599026	0.141009722361126	0.0293558289074908	0.00120216169530592	0.0721580591570683
240.720343110698	0.0722521767950876	0.0621389535416211	0.0805196644908558	0.0952171959988716	0.0733094556815356	0.144810667594886	0.0277150287145664	0.000418539482324634	0.0755674248220121
240.820431932392	0.0722004430622678	0.0619875349901102	0.0805196644908558	0.0952027422418583	0.0733094556815356	0.144810667594886	0.0278951357788203	0.000482123653111954	0.0749217316554093
240.920520754086	0.0721791026828434	0.0613578354893187	0.0801098308630395	0.0943956290510399	0.0694513878428895	0.164016657772202	0.0257714427527701	-0.023243571860688	0.0721580591570683
241.02060957578	0.0720928420861111	0.0612900811462152	0.080285169463842	0.0942505345611309	0.0694513878428895	0.164016657772202	0.0257507748738271	-0.0229615765625108	0.0721580591570683
241.120698397474	0.0720802674863232	0.0612900811462152	0.080285169463842	0.0939040476592647	0.0478696198035525	0.145888604398632	0.0244973506341829	-0.0301080268013693	0.0674125501101877
241.220787219168	0.0720596651859348	0.0612900811462152	0.0805196644908558	0.0938542072965908	0.0478696198035525	0.144810667594886	0.0243740989305651	-0.0315648358719433	0.0657336445378594
241.320876040862	0.0720197103319056	0.0607738607167837	0.0805196644908558	0.0922862654184685	0.03427346029583	0.132129887489549	0.0209333778381029	-0.0351058931520876	0.0611912864578392
241.420964862556	0.0719768705281482	0.0604632215091878	0.0805196644908558	0.092114079036339	0.0347707541486205	0.132129887489549	0.0208679895863704	-0.0344368703255988	0.0606226334216183
241.52105368425	0.0719507712014954	0.0602443453946891	0.0805196644908558	0.0919976412219697	0.0363328399167997	0.132129887489549	0.0206424558772294	-0.0344368703255988	0.0597816646512097
241.621142505944	0.0718933754182078	0.0604632215091878	0.0805196644908558	0.0915707765803361	0.0378636664035689	0.131844768005715	0.0202286942762851	-0.0315787764158566	0.0606226334216183
241.721231327637	0.0718819235492462	0.0604632215091878	0.0805196644908558	0.0918487455327989	0.0368736181129155	0.131844768005715	0.0207820100374567	-0.0315787764158566	0.0611912864578392
241.821320149331	0.0718819235492462	0.0604632215091878	0.0805196644908558	0.0920372318207323	0.0353664864661145	0.131844768005715	0.0213364492536608	-0.0342513049720039	0.0604791623170682
241.921408971025	0.0718933754182078	0.0604632215091878	0.0805196644908558	0.0928206945630929	0.0393751027573512	0.137800446782384	0.0233404522239072	-0.0342513049720039	0.0632798456143851
242.021497792719	0.0718933754182078	0.0604632215091878	0.0805196644908558	0.0932647557781571	0.0380175811424155	0.138581599581983	0.0240995551127659	-0.0342513049720039	0.0641823833213741
242.121586614413	0.0718933754182078	0.0604632215091878	0.0805196644908558	0.0939365874555268	0.0359111015624211	0.137800446782384	0.0256190629638218	-0.0341948794418333	0.0657336445378594
242.221675436107	0.0718933754182078	0.0604632215091878	0.0805196644908558	0.0940450468494406	0.0359111015624211	0.141009722361126	0.0261000758825602	-0.0354261586907666	0.0691703389593184
242.321764257801	0.0719003715151475	0.0606195877846437	0.0805196644908558	0.0943956290510399	0.03427346029583	0.143547291914631	0.0266609488540204	-0.0341948794418333	0.0767478132239304
242.421853079495	0.0719003715151475	0.0606195877846437	0.0805196644908558	0.0962424534047082	0.0743561558528321	0.16196700269145	0.0309772651952723	0.000418539482324634	0.0919089618895547
242.521941901189	0.0719507712014954	0.0607738607167837	0.0802549523637692	0.0969595267536409	0.0753941073028611	0.161303511073123	0.0325178375436458	0.00120216169530592	0.0908624425776286
242.622030722883	0.0719614330238571	0.0613578354893187	0.0805196644908558	0.0973239608795512	0.07580806389505	0.16196700269145	0.0330201825689249	0.00203754262652681	0.0921693444455425
242.722119544577	0.0720696240824384	0.0607738607167837	0.0805196644908558	0.102540852544828	0.072812955400228	0.206890442091116	0.043827968207587	0.000418539482324634	0.137179815356903
242.82220836627	0.0722279404251276	0.0602443453946891	0.0825727133604318	0.111195019670236	0.0785926423811074	0.21627295316791	0.0565458046623264	0.00372121119124949	0.146550917016674
242.922297187964	0.0722964123809202	0.0576353703732527	0.0817358505918221	0.136330323698138	0.0761854295192665	0.227624766409799	0.0765093647827823	0.00756661715454789	0.157364566240409
243.022386009658	0.0723425007416707	0.0576353703732527	0.0846386875366643	0.154769959436197	0.0761854295192665	0.227624766409799	0.0790149828284828	0.00756661715454789	0.157314788679677
243.122474831352	0.0724232805747383	0.0506125032690021	0.0865087623911939	0.161609395781389	0.0785926423811074	0.230044914080596	0.0810982815898428	0.00756661715454789	0.157093761549621
243.222563653046	0.0724876556349309	0.0576353703732527	0.0944000827672926	0.181579136500131	0.0844274055854374	0.231714103868298	0.0941340274653564	0.0133495664040442	0.157053393920005
243.32265247474	0.0724876556349309	0.0576353703732527	0.0944000827672926	0.182272612523673	0.0844274055854374	0.231714103868298	0.0954427041923627	0.0133495664040442	0.157053393920005
243.422741296434	0.0725086670576684	0.0576353703732527	0.0944000827672926	0.183211415648807	0.0840947793737646	0.231576684320036	0.0965574026923136	0.0133495664040442	0.157093761549621
243.522830118128	0.0725336421385187	0.0576353703732527	0.0944000827672926	0.195546781594786	0.111287539366222	0.235309114608808	0.112790277059481	0.0395524716277153	0.163512403352508
243.622918939822	0.0725445353748717	0.0590623673509809	0.0944000827672926	0.198394564223229	0.122230255194786	0.235371515920116	0.117231585081962	0.0504454256641506	0.164828305144757
243.723007761516	0.0726030581959438	0.0602443453946891	0.100818726937287	0.199773875342742	0.126024000318752	0.235571604113179	0.119495679296066	0.0504454256641506	0.162971174007584
243.82309658321	0.0726938892851926	0.0593766981191977	0.113868704443454	0.202125523081116	0.126348775767606	0.235571604113179	0.121295781536319	0.0503552333739163	0.164683867802711
243.923185404903	0.072767129672793	0.0590623673509809	0.122964286333714	0.203276480218619	0.149888651996666	0.255011424111625	0.122593421605006	0.0517790740495475	0.170646798950732
244.023274226597	0.0728001655272998	0.060889235061264	0.128136401294903	0.203989236013925	0.154182341104497	0.245780037614095	0.123990886597486	0.0503552333739163	0.175254608115626
244.123363048291	0.072887945143746	0.0612900811462152	0.133007996591255	0.204539497132458	0.153838132984964	0.241935086143215	0.124330304066088	0.0499773170866178	0.179474494169778
244.223451869985	0.0728269776893114	0.0604632215091878	0.14014997041581	0.204714505094812	0.155405566926793	0.240002826006345	0.125757231657834	0.0320588964081283	0.17067554347083
244.323540691679	0.072778945528565	0.0545079102459563	0.14014997041581	0.20480901866143	0.156238976073509	0.239766412444395	0.126607596117841	0.0381384857197797	0.179474494169778
244.423629513373	0.0728587353179918	0.0545079102459563	0.14014997041581	0.204825319028471	0.15614457513524	0.239531839347887	0.126477301403874	0.0376421554042971	0.179474494169778
244.523718335067	0.0729206858311831	0.0563081091932457	0.141303307158985	0.204825319028471	0.15614457513524	0.239531839347887	0.125942241412128	0.0324492164408917	0.175268169472254
244.623807156761	0.0729428866935021	0.0604632215091878	0.144590162996693	0.204825319028471	0.15614457513524	0.239531839347887	0.125613324935353	0.0324492164408917	0.175401255018782
244.723895978455	0.0729537520844893	0.0604632215091878	0.144590162996693	0.218297148147848	0.172820311590078	0.408169012182402	0.17335303546634	0.0895478865945465	0.292141137157852
244.823984800149	0.0735705904700203	0.0545079102459563	0.154503909518558	0.227612379378066	0.187132905457991	0.410782533877404	0.184412180471945	0.0526879814915045	0.295675772538237
244.924073621842	0.0741257584706723	0.0556534182319519	0.160289761174376	0.230043559549456	0.185861362846153	0.411743889655547	0.181352287571877	0.0526879814915045	0.311185907110402
245.024162443536	0.0773947403959322	0.0563081091932457	0.167918416034789	0.231774297339331	0.187355645558689	0.411743889655547	0.172348824893504	0.0408289101354609	0.303352243853753
245.12425126523	0.129903483429231	0.0368700869227117	0.227001091344217	0.247578918340562	0.184769695172824	0.413813757116449	0.162265159249823	-0.0125135599078705	0.330964914493566
245.224340086924	0.133431062952863	0.0368700869227117	0.227001091344217	0.300262097416993	0.184597666494115	0.413813757116449	0.163528634374417	-0.00850332525981595	0.337227836871956
245.324428908618	0.140385229686977	0.0657600165017592	0.221129943625587	0.326616476853399	0.187355645558689	0.41655551713613	0.172665415361682	0.033405439297689	0.318192733217768
245.424517730312	0.140385229686977	0.0657600165017592	0.221129943625587	0.329730788992292	0.187355645558689	0.419028143159414	0.179431548441997	0.0408289101354609	0.330964914493566
245.524606552006	0.144789021428038	0.0673590493423839	0.221129943625587	0.340759360779057	0.193247090798481	0.433186792103382	0.190520675336399	0.0419721128133806	0.330698059184363
245.6246953737	0.145918453839474	0.117586975123631	0.221129943625587	0.347579095336624	0.289340020569832	0.438050654839999	0.202025083438595	0.0848017022012577	0.301078475986458
245.724784195394	0.145918453839474	0.119070676222425	0.221755881886111	0.347633004369681	0.293835247320012	0.432824353017951	0.203630030739794	0.114631876201247	0.315750666372101
245.824873017088	0.145934030488991	0.119070676222425	0.221129943625587	0.345700317094131	0.289340020569832	0.440659124785549	0.200099905332092	0.0897377300349757	0.29798955635653
245.924961838782	0.145934030488991	0.119070676222425	0.221129943625587	0.345187582053297	0.289340020569832	0.447956789755015	0.198398000319861	0.0893300621864484	0.300302636841266
246.025050660475	0.145934030488991	0.119070676222425	0.221129943625587	0.344822844579978	0.289340020569832	0.45235311738277	0.197591534300429	0.0893300621864484	0.301078475986458
246.125139482169	0.145847708861939	0.119465087568533	0.221129943625587	0.344154244127953	0.278037155083059	0.465157313676489	0.196053726549767	0.0893300621864484	0.301078475986458
246.225228303863	0.145314763077289	0.118521910974924	0.213761750606405	0.342037095061979	0.219032515234618	0.433186792103382	0.193930098019493	0.0713444106879995	0.286346891025165
246.325317125557	0.145021746561824	0.114823876018145	0.201859385605808	0.340363472139128	0.209821902883198	0.430393305588005	0.190619098464991	0.0703778047698911	0.286346891025165
246.425405947251	0.144669739941674	0.1165401857002	0.166746493979338	0.337838776916073	0.208506713472559	0.433186792103382	0.186123787912153	0.0625190872707187	0.284393732588407
246.525494768945	0.144371608644014	0.117079851979492	0.164348974108978	0.330757115237939	0.199107654294729	0.417633369170228	0.175253473407687	0.0525091270247817	0.268887342855559
246.625583590639	0.143896342351803	0.119120428683544	0.162105127157985	0.325104549144771	0.198917112006177	0.383815485247867	0.16288270097501	0.0516551084106362	0.241119682445271
246.725672412333	0.143569259557836	0.119465087568533	0.161534209661677	0.321388656053324	0.184285969164955	0.379271717669243	0.155698238317394	0.0416203291696954	0.241119682445271
246.825761234027	0.143569259557836	0.119465087568533	0.161534209661677	0.308385741736962	0.164040173557004	0.374702427131903	0.142095179222353	0.0183525203963505	0.241119682445271
246.925850055721	0.143569259557836	0.119465087568533	0.161534209661677	0.303557285719656	0.164040173557004	0.376475609016204	0.138702066656023	0.00794151761651324	0.231442417945543
247.025938877415	0.143569259557836	0.119465087568533	0.161534209661677	0.243360275319503	0.155070034744554	0.367525304985365	0.114891701589479	0.00794151761651324	0.228185521377104
247.126027699108	0.143569259557836	0.119465087568533	0.161534209661677	0.235005824031282	0.15466660929896	0.371283779624509	0.109493858394171	0.00550929906876069	0.228185521377104
247.226116520802	0.143569259557836	0.119465087568533	0.161534209661677	0.231912418930085	0.15466660929896	0.373406911298403	0.106178465803094	0.00494118577209107	0.228051674673417
247.326205342496	0.143569259557836	0.119465087568533	0.161534209661677	0.226669911274538	0.144339232147253	0.366010537920619	0.10173974951449	0.00494118577209107	0.230342376441358
247.42629416419	0.143569259557836	0.119465087568533	0.161534209661677	0.21102997066751	0.151705398831708	0.348064464566465	0.081451226340086	-0.00512450937424636	0.194240242212073
247.526382985884	0.143569259557836	0.119465087568533	0.161534209661677	0.204488109506119	0.145185108556778	0.331637974450038	0.0740043674243291	-0.00512450937424636	0.186139517950606
247.626471807578	0.143569259557836	0.119465087568533	0.161534209661677	0.201401699071367	0.147290938978614	0.331637974450038	0.0711450719234629	-0.00395791296235973	0.184542851246195
247.726560629272	0.143530647094271	0.119465087568533	0.161534209661677	0.190420232770411	0.0963660582990584	0.317544673130136	0.0596945588982056	-0.0369317853202703	0.176471237810621
247.826649450966	0.14351292663145	0.119465087568533	0.161396000785942	0.18261506962995	0.0799547813103785	0.301632886250698	0.0482394384755012	-0.0580043468985023	0.165003287322073
247.92673827266	0.1434982669084	0.119465087568533	0.161396000785942	0.179984524426505	0.0788840432947693	0.287852472543387	0.0417685488710046	-0.0653515694729545	0.149549505260818
248.026827094354	0.1434982669084	0.119465087568533	0.161396000785942	0.176871081292789	0.0756137848409857	0.274522719943092	0.0348275793180815	-0.0690181078536804	0.130103670635902
248.126915916048	0.1434982669084	0.119465087568533	0.161396000785942	0.174609857543118	0.0788840432947693	0.274522719943092	0.0305182605973116	-0.067111617746836	0.129309832254167
248.227004737741	0.1434982669084	0.119465087568533	0.161396000785942	0.173464089555389	0.0798954466523733	0.27050286759858	0.0273373129110762	-0.0665748027671241	0.125735528467152
248.327093559435	0.143486664451125	0.119070676222425	0.161051535581244	0.172444531620178	0.0798954466523733	0.265518431387961	0.0243132211569525	-0.0734244371264175	0.113489468250877
248.427182381129	0.143486664451125	0.119070676222425	0.161051535581244	0.17223412819255	0.0756137848409857	0.260651203583996	0.0237842377455936	-0.0734244371264175	0.112729163839313
248.527271202823	0.143486664451125	0.119070676222425	0.161051535581244	0.163668812797647	0.071694386632324	0.223853301977062	0.00506171768863894	-0.0809287913749869	0.0837968462995644
248.627360024517	0.143486664451125	0.119070676222425	0.161051535581244	0.162929701838432	0.071694386632324	0.223589837001549	0.00470419844377981	-0.0809287913749869	0.0837968462995644
248.727448846211	0.143465222671128	0.119120428683544	0.161279177828178	0.164445073660767	0.0655261832341994	0.224755156303563	0.00744982331634263	-0.0851141640274655	0.0888787948517682
248.827537667905	0.143420834844762	0.119120428683544	0.16132177980545	0.168617820925517	0.0533164229768759	0.266906880494646	0.0158647032675922	-0.0924561465069056	0.13153680998566
248.927626489599	0.143306823281551	0.119120428683544	0.161279177828178	0.171658080372317	0.0635329760215836	0.297133271967493	0.0211473594933862	-0.0856135733314533	0.15503936218436
249.027715311293	0.143304603731991	0.119120428683544	0.16132177980545	0.173141912076101	0.0650442436898112	0.301373757961818	0.0248429392104731	-0.0851141640274655	0.159470210472945
249.127804132987	0.143223860694055	0.119070676222425	0.161534209661677	0.183966037743488	0.0650442436898112	0.335250221442925	0.0560987977583971	-0.0850180796109142	0.199167567829411
249.227892954681	0.143197094793817	0.119120428683544	0.161932205870578	0.186807419126353	0.0658925801142536	0.3363301437205	0.0600158190230282	-0.0850531571460875	0.199167567829411
249.327981776374	0.143153841939284	0.119070676222425	0.161932205870578	0.196982114538733	0.0655261832341994	0.337133045639129	0.0710031976836096	-0.0851141640274655	0.201376180214146
249.428070598068	0.143153841939284	0.119070676222425	0.161932205870578	0.201703185030005	0.0655261832341994	0.337133045639129	0.0736547873564025	-0.0851141640274655	0.201376180214146
249.528159419762	0.143153841939284	0.119070676222425	0.161932205870578	0.205661084958245	0.0650442436898112	0.337133045639129	0.0767946689437254	-0.0851141640274655	0.202825303395817
249.628248241456	0.143153841939284	0.119070676222425	0.161932205870578	0.250456583755722	0.162013520056254	0.337133045639129	0.102417967564986	0.0144063439426423	0.206858567755903
249.72833706315	0.145481321415474	0.111767939867994	0.386621962666775	0.250355982183173	0.157006814447534	0.339785620283751	0.0751929646634595	-0.0916814183575622	0.192761408240622
249.828425884844	0.145481321415474	0.111767939867994	0.386621962666775	0.242194101637898	0.145167993327091	0.361404782686034	0.070269091322039	-0.0916814183575622	0.193891859210113
249.928514706538	0.145481321415474	0.111767939867994	0.386621962666775	0.236089505506792	0.100340322352462	0.35974463876549	0.0671188280892711	-0.0971554155254517	0.187177571443971
250.028603528232	0.145481321415474	0.111767939867994	0.386621962666775	0.22423118608994	0.0748092251642575	0.342158772825247	0.0628926171079687	-0.0971554155254517	0.187177571443971
250.128692349926	0.149847387812541	0.127073679506239	0.420231148471288	0.209416640306378	0.0748092251642575	0.344358754648685	0.00684122289679986	-0.232562394291024	0.201376180214146
250.22878117162	0.153186452818318	0.127667034694722	0.421461032433653	0.178594990623034	0.068175286056713	0.323820267850163	-0.0417265330395776	-0.278371870732776	0.180736989471105
250.328869993314	0.362808605140715	0.129738948757592	0.485527542345523	0.175540489147153	0.0668708619631449	0.323820267850163	-0.105642404069283	-0.341794338080703	0.206188833292439
250.428958815007	0.362808605140715	0.129738948757592	0.485527542345523	0.172444531620178	0.0673818053703431	0.323820267850163	-0.113980921840261	-0.37867590998988	0.181716292120517
250.529047636701	0.372252155559062	0.130995200863049	0.485527542345523	0.168323320654499	0.0673818053703431	0.323820267850163	-0.146361416340172	-0.395330807369227	0.173496216231375
250.629136458395	0.382482717406222	0.136266958546035	0.485527542345523	0.160160006294177	0.0566376919586586	0.191791593712203	-0.218366432568769	-0.395330807369227	0.0515365418691875
250.729225280089	0.385545496220445	0.334036762858181	0.48813817535801	0.159217418425868	0.0676053241800471	0.191791593712203	-0.245419818471506	-0.400600805163676	-0.158172827328166
250.829314101783	0.385360242543635	0.337242274236525	0.492835209354637	0.159287735849042	0.0673818053703431	0.191996262020841	-0.244771658555907	-0.414295055956459	-0.169874540126567
250.929402923477	0.385092015766661	0.328733447557566	0.485527542345523	0.159562985989105	0.0650562369795653	0.191202619901825	-0.243868110217856	-0.408894685857415	-0.163139296841432
251.029491745171	0.385057203190021	0.328733447557566	0.48813817535801	0.160003949200178	0.0650562369795653	0.191202619901825	-0.242764211208587	-0.408606380363403	-0.163139296841432
251.129580566865	0.385057203190021	0.328733447557566	0.48813817535801	0.160160006294177	0.0656254893608015	0.191996262020841	-0.242473884929359	-0.408606380363403	-0.163139296841432
251.229669388559	0.385057203190021	0.328733447557566	0.48813817535801	0.16048024527569	0.0668708619631449	0.192668998604286	-0.241341829946692	-0.398773580219478	-0.158172827328166
251.329758210253	0.383449467267558	0.325894029130305	0.495862838409043	0.161787401094744	0.0723385215899189	0.198357922567941	-0.23503069339399	-0.373981431698222	-0.149443797201301
251.429847031947	0.38205912070075	0.284969665828107	0.451205298812966	0.163617195921182	0.0723385215899189	0.199034316017109	-0.226707924152942	-0.341794338080703	-0.145733858099838
251.52993585364	0.380057174235392	0.290336351813364	0.437984919515197	0.164851058302944	0.0835255581306737	0.205860964245416	-0.216247822742618	-0.312775193238557	-0.137601756925062
251.630024675334	0.379638652087339	0.289953890177391	0.433741113005495	0.167496773256384	0.123110478279942	0.204103438266557	-0.208768830352236	-0.273568684739057	-0.103374594545949
251.730113497028	0.373232678659292	0.10635158822995	0.424668037240223	0.168617820925517	0.12512775106043	0.204103438266557	-0.175440069601277	-0.269783429226694	0.0579455654975725
251.830202318722	0.368845815721726	0.105227764975188	0.42316430734274	0.168760532971032	0.122973367841194	0.204103438266557	-0.151670490845088	-0.273545818671531	0.0579455654975725
251.930291140416	0.361218159299306	0.106882905629585	0.42316430734274	0.168760532971032	0.122973367841194	0.204103438266557	-0.128471364099173	-0.273545818671531	0.0579455654975725
252.03037996211	0.331632635602038	0.109548289421293	0.422867733006918	0.169625969137106	0.115148662052312	0.213737328582631	-0.103825146449797	-0.273545818671531	0.082853151828573
252.130468783804	0.162216125553707	0.102257279236538	0.409697463334444	0.169857546251705	0.119368697453604	0.225155157377754	-0.056382962595005	-0.264199529796811	0.102257974289322
252.230557605498	0.14815012942351	0.102257279236538	0.400835446802552	0.169857546251705	0.119368697453604	0.225155157377754	-0.00895087810669942	-0.251465100234616	0.102257974289322
252.330646427192	0.14815012942351	0.102257279236538	0.400835446802552	0.17010702397724	0.131152234147896	0.248954388905663	-0.00811253468348767	-0.239723432753987	0.134934151001328
252.430735248886	0.143274544025911	0.102257279236538	0.313668093474252	0.17010702397724	0.131152234147896	0.248954388905663	0.0168278559364935	-0.148463711194851	0.142476968990062
252.53082407058	0.143274544025911	0.102257279236538	0.313668093474252	0.170117804008623	0.134121407588617	0.25289995712188	0.0169423351869935	-0.148463711194851	0.142476968990062
252.630912892273	0.141618467961802	0.10635158822995	0.175860849491963	0.170793896653807	0.134121407588617	0.254854356270786	0.034360774603332	-0.0307864781275936	0.138866932334255
252.731001713967	0.141748062197271	0.105129322063095	0.173589913195875	0.172362983713958	0.134121407588617	0.335414808472214	0.053614943068132	-0.0217624470738226	0.20150290834493
252.831090535661	0.141952592891583	0.110903515993241	0.177694897905537	0.176501330992251	0.134121407588617	0.372369713680418	0.0790247201798274	-0.0237800711812052	0.232460915573636
252.931179357355	0.14198332486352	0.109548289421293	0.175860849491963	0.239042496158666	0.134916319797908	0.403270335946287	0.11092259141675	-0.00306640463101793	0.258878699887929
253.031268179049	0.14211503628967	0.109548289421293	0.175860849491963	0.318311784054134	0.135466935514831	0.411512409602027	0.147829403749326	0.0027941089623929	0.275091858122452
253.131357000743	0.14242547869007	0.111126655816009	0.175672667331927	0.318311784054134	0.135466935514831	0.411512409602027	0.147292228753253	0.0027941089623929	0.275091858122452
253.231445822437	0.14246110112792	0.111126655816009	0.175672667331927	0.333723914362452	0.145113072024134	0.420249438781749	0.168283398432898	0.00555284660570973	0.280327806645662
253.331534644131	0.142698082469987	0.111126655816009	0.173589913195875	0.346272923521703	0.169108467587308	0.420785798770613	0.188900392965007	0.0197401470069162	0.28518991031595
253.431623465825	0.142803001819066	0.112057091099432	0.173589913195875	0.346272923521703	0.169108467587308	0.420785798770613	0.188597281923745	0.0197401470069162	0.28518991031595
253.531712287519	0.142822623392993	0.112134356856946	0.173589913195875	0.346272923521703	0.169108467587308	0.420785798770613	0.188547808325963	0.0197401470069162	0.28518991031595
253.631801109212	0.142822623392993	0.112134356856946	0.173589913195875	0.353936310013677	0.254496557143553	0.427387348131887	0.206897045886747	0.113736650559518	0.28705177404583
253.731889930906	0.141112847786685	0.0630185705952683	0.18929209660053	0.353807282143052	0.0734521703632384	0.421192548866284	0.194872589078475	-0.0620880071508833	0.303142017793017
253.8319787526	0.1394607501704	0.0579600197900091	0.184807119934595	0.352529180891757	0.0569523272585489	0.414534408171541	0.173250474733012	-0.0872000413875181	0.305805256117484
253.932067574294	0.13251673746127	0.0556126639160409	0.178791779978453	0.337239371849175	0.0456828369606638	0.423742835567038	0.129100895923028	-0.107843550611358	0.297968388796943
254.032156395988	0.130919628252436	0.0560774912299275	0.177902922176561	0.209205226196353	0.0455185120222818	0.411511824731557	0.0989612685045722	-0.117592349302058	0.287469901237934
254.132245217682	0.129407132095586	0.0556126639160409	0.175860849491963	0.209205226196353	0.0455185120222818	0.411511824731557	0.101544019640471	-0.110697979342373	0.293578536147279
254.232334039376	0.127454559808303	0.0556126639160409	0.175197924336374	0.209205226196353	0.0455185120222818	0.411511824731557	0.104050393897534	-0.110697979342373	0.294624789369835
254.33242286107	0.119051989977442	0.0366222891569891	0.166326313682322	0.097181764423722	0.0422583965319614	0.40414529189217	0.083771514040538	-0.103034983125462	0.298372699573364
254.432511682764	0.106487835374748	0.03743330532475	0.166326313682322	0.097181764423722	0.0422583965319614	0.40414529189217	0.0870856384016078	-0.0993752563433649	0.299497822900315
254.532600504458	0.090614092172888	0.0362910392996563	0.159722174556233	0.0924100683145942	0.0372935180330727	0.363137522895885	0.0168114479099839	-0.0769259166883262	0.297886752156766
254.632689326152	0.0823402545158462	0.0360831332893952	0.153399007029724	0.0924100683145942	0.04687729064904	0.147108898678221	-0.000813522542830933	-0.0505656899484774	0.0876903815314563
254.732778147845	0.0793875934683422	0.0360831332893952	0.149564926139969	0.0925026896702074	0.0465981217437103	0.147108898678221	0.00198195442926294	-0.050906457120777	0.083485907703545
254.832866969539	0.0751144842749254	0.034936934999944	0.147206279619579	0.0932343268437896	0.0460905793963231	0.147222375277997	0.00549166650010502	-0.0489952928258905	0.0824094464752881
254.932955791233	0.0735833233874544	0.03545113704918	0.145081884137262	0.0935575566436104	0.0455185120222818	0.147222375277997	0.00810900637486461	-0.0481029445363994	0.0814628847072333
255.033044612927	0.0728167255848947	0.0360831332893952	0.143709052421502	0.0939091742906192	0.0455185120222818	0.148228379683803	0.00995728988573938	-0.0456903435862676	0.083485907703545
255.133133434621	0.0721388643174544	0.0410534530961517	0.146820421065528	0.0986117443262962	0.04687729064904	0.153108576002404	0.0144807860844744	-0.0436463081175938	0.0876903815314563
255.233222256315	0.0710954356224215	0.0511503630392271	0.151287920113992	0.0994840175703499	0.0456828369606638	0.153537327712416	0.01671687425016	-0.0451219032155458	0.0876903815314563
255.333311078009	0.0705164286950879	0.0434319234236978	0.141606917489686	0.106677815284316	0.0493861936278558	0.157861342082295	0.0253355510200354	-0.0461363386198909	0.0916179423962443
255.433399899703	0.0695259301273386	0.0509632378570368	0.141174567150496	0.117951064446045	0.0588743284454004	0.185258524462228	0.0423909722207211	-0.0383440091449145	0.10990369404957
255.533488721397	0.069220344808821	0.050785510070768	0.134842100708257	0.119732807827456	0.0585412782268659	0.185616482207275	0.0457051393072118	-0.0391705790080906	0.10990369404957
255.633577543091	0.0688872525134704	0.050785510070768	0.114474859251323	0.121490778811151	0.0585412782268659	0.187378533834816	0.0495290378291383	-0.0348687219575876	0.118933403509154
255.733666364785	0.0687626358584827	0.0474326375687595	0.109301508931508	0.124460176074848	0.0588743284454004	0.193871612345811	0.0535682988608461	-0.0368654490211562	0.13039675092723
255.833755186478	0.0683264597756391	0.0474326375687595	0.109301508931508	0.136066400453557	0.0585412782268659	0.304595481085778	0.076352523709928	-0.0387019182971341	0.242310293655307
255.933844008172	0.0681812445519109	0.0470679396036127	0.108529045969695	0.152430670729906	0.060412606796153	0.308918522070444	0.0970143089152534	-0.0348687219575876	0.249569358081748
256.033932829866	0.0680309035516999	0.0462979149101138	0.106633646760098	0.172658863660923	0.101540324490533	0.316922581471892	0.115693707463059	0.0340917010004576	0.252239067788064
256.13402165156	0.0678846613187538	0.0474326375687595	0.108529045969695	0.177614244694156	0.103890340182917	0.316922581471892	0.119870012924011	0.033315594642769	0.249569358081748
256.234110473254	0.0677639757007935	0.0433382273710377	0.102979002835569	0.179946520583738	0.105869284709325	0.316922581471892	0.121909873060004	0.0355976069565161	0.249569358081748
256.334199294948	0.067626942576378	0.0433382273710377	0.102490666916334	0.181054827540653	0.10555668919081	0.315669579102663	0.123331294981836	0.0359028406011056	0.249569358081748
256.434288116642	0.0672057964182094	0.04469145731963	0.102979002835569	0.183661285920252	0.10555668919081	0.315158587052416	0.125818013663508	0.0370673283589937	0.249569358081748
256.534376938336	0.0671234206933728	0.0448713334859017	0.102490666916334	0.184190418912209	0.10787692612702	0.316922581471892	0.126508298780361	0.0364058253673992	0.252239067788064
256.63446576003	0.066944809630146	0.0448713334859017	0.102324413026602	0.187400395491876	0.109934280722734	0.316408440239584	0.130500852427805	0.0435228460268782	0.259346524670893
256.734554581724	0.0666827482408077	0.0433382273710377	0.102490666916334	0.192110702992927	0.109934280722734	0.316922581471892	0.135241921001609	0.0370673283589937	0.255248420733987
256.834643403417	0.06620062066803	0.0400052597342376	0.101028272943869	0.201876133472974	0.109934280722734	0.318799356738154	0.142073602114684	0.0435228460268782	0.262171406119411
256.934732225111	0.0658277748507926	0.0336616593640092	0.0979158588136515	0.214430002662447	0.106016359033546	0.334182335068066	0.155544241296815	0.0436764806300873	0.283210250662111
257.034821046805	0.0652341523533742	0.0336616593640092	0.0979158588136515	0.306527522378086	0.154861115728219	0.431932316101537	0.238853009380378	0.0997525592528867	0.37860869411281
257.134909868499	0.064719927827032	0.0336616593640092	0.0964900304079813	0.321151217352453	0.159851975216388	0.437486550184709	0.250576270824507	0.103058757178438	0.380300340437234
257.234998690193	0.0646162568348294	0.0338428285962965	0.0959205771167621	0.327966711258472	0.16323337237906	0.439254835029317	0.256129472814019	0.104340123557425	0.380300340437234
257.335087511887	0.0641340822034785	0.031904495444017	0.0912883326946485	0.33270389350594	0.178753405322303	0.439254835029317	0.263284095420833	0.130486900100741	0.394036092489529
257.435176333581	0.0636335216629899	0.029113112644039	0.0833321780705483	0.335668284196948	0.201251467687848	0.447356516094767	0.268003774010086	0.142744506619026	0.393226633222442
257.535265155275	0.0635308924360818	0.0298794324708265	0.0819065908144005	0.342174810767683	0.209865247626131	0.435997809274691	0.274069218415743	0.150292136024696	0.3828281782266
257.635353976969	0.0629546689871474	0.0309609470196201	0.0819065908144005	0.34598919656653	0.218694030588365	0.434690599738952	0.278993000330611	0.155237565673148	0.380162907542022
257.735442798663	0.0626366941546097	0.0309609470196201	0.0819065908144005	0.34598919656653	0.218694030588365	0.434690599738952	0.279488063856372	0.155237565673148	0.380300340437234
257.835531620357	0.062496105413712	0.0298794324708265	0.0810385423653474	0.34598919656653	0.218694030588365	0.434690599738952	0.279772560347658	0.154156837673135	0.380162907542022
257.93562044205	0.0622308828240431	0.0298794324708265	0.0815288977944637	0.34598919656653	0.218694030588365	0.434690599738952	0.280136174819204	0.150292136024696	0.378011396269816
