# Supplementary material for: Global diversity dynamics in the fossil record are regionally heterogeneous
Source: Nat Commun. 2022 May 18;13:2751. doi: 10.1038/s41467-022-30507-0 (PMC9117201; doi:10.1038/s41467-022-30507-0)
Supplement: Supplementary file 4 — Source Data [file 41467_2022_30507_MOESM4_ESM.zip › source_data/Supplementary Figure 21 - diversity.txt]

Supplementary.Figure.21...diversity.time	Supplementary.Figure.21...diversity.median	Supplementary.Figure.21...diversity.0.5_lower	Supplementary.Figure.21...diversity.0.5_upper	Supplementary.Figure.21...diversity.0.75_lower	Supplementary.Figure.21...diversity.0.75_upper	Supplementary.Figure.21...diversity.0.95_lower	Supplementary.Figure.21...diversity.0.95_upper
193.504	36.2238836252288	17.6881597314465	38.9975013872685	15.2949477426691	52.0404697477107	12.0193906233768	87.1603489058872
194.56	15.9173094852039	12.094681712215	18.4559599607893	9.31891788276739	21.40007394469	6.66625028165746	38.7794070508944
195.617	24.0520777969455	11.2300349987919	27.3068455331284	7.76290293146784	35.3260281859811	6.10196064692453	51.613861011324
196.273	27.3650674375876	13.331748354619	30.2474513619837	11.1013440646499	41.7845771594857	8.4395079983871	63.6600138408759
196.801	38.4704832522613	25.4941908054894	40.8457543466743	25.1611158936846	53.8831252974178	22.1214468567636	67.9793868745816
197.731	29.6321373999075	17.4919699380671	30.6172726519519	16.9048159961602	51.0787242426673	15.6248447807305	72.1319277698235
198.787	43.4365656123742	22.8214637200788	45.4225393751876	23.4444086474713	60.7061392960549	20.0697500157898	89.7807104453027
199.388	31.027216169728	23.3101235135273	35.5160301781168	19.9991192610836	40.7329590406141	15.6132264297583	52.1016739198637
199.916	39.5534452504078	31.243726536252	43.6800060314819	27.5784824161211	49.2397335566272	23.7390784753551	64.1572982572093
200.866	20.0073557541043	12.6159602839625	22.7915682206228	9.46174596730818	28.0573874278318	5.87123499632642	45.1050721795532
201.395	106.963515780159	57.4496476374906	118.710386534315	47.2656899196596	154.128162663265	38.3892856324258	224.711367213764
201.957	117.300890249246	72.6095561388161	125.167137134234	66.6235100098821	158.387681684995	63.4659315196343	206.594717777054
203.014	175.91760121007	143.905956050538	230.842927524548	71.0194051649195	224.019910504559	60.9612060606207	261.457666254148
204.071	116.660785644535	76.2747106867651	139.07687747898	64.7913211157997	168.658657950343	44.0238525340548	204.37880952976
204.8	73.9085332513291	42.968107234876	87.9902656376657	21.8925688634445	120.332823507386	15.2356758789729	169.558954298827
205.328	133.702605930594	70.4375738185212	156.496523386354	64.7720894257203	205.398544192662	39.7693590292438	235.543949368732
206.184	183.505367380948	108.301940024026	191.172446496393	115.906786306181	244.375285780524	99.065966374451	317.417127146494
207.241	178.211437583925	138.40566312621	211.352140072626	78.0481195849763	227.356332522216	75.7854886970687	309.815533922956
208.298	139.169327700792	120.16638956428	149.667006791238	105.25316197502	170.715026312988	88.8219553624558	245.17783239878
209.168	128.368192494442	95.5159395007083	147.991808565443	85.5670371316931	170.910610982327	50.394282736808	189.193227601505
209.696	187.772782327161	138.441654104411	245.385933722911	89.9660851476059	282.139438761579	71.5753061105772	344.162408590907
210.411	292.601660713252	261.138288245221	342.59417467403	179.16171277712	339.839774292476	162.12837510983	407.929377354476
211.468	260.528405050474	239.537813507515	291.073164464162	220.500194107212	310.241407721614	152.625861060935	327.567199767278
212.525	282.518547898463	246.204567982134	321.59974756098	190.248757631445	366.81589916324	116.178114048612	414.959961393607
213.542	259.925239687482	228.60476528967	280.940904541701	210.289012550506	311.456631557319	171.60130955827	362.395656528238
214.07	143.066710090831	111.511183127002	159.131970036106	96.6900301222548	181.11923563878	80.861738772901	254.102990050413
214.638	190.738769043663	172.05491790221	210.105559891363	138.127233158997	217.150895798663	123.474715831918	312.185993775858
215.695	186.366590252689	154.559348292826	207.959345608146	140.290911497026	229.597216202106	115.186845692252	268.868745119076
216.752	240.914817247562	229.593120157611	275.44645013604	176.65571479337	287.888931409001	136.370741603027	292.383061861577
217.385	131.53854624622	94.7489208440174	157.243703666071	76.7910372586981	177.165052301698	62.7018250558696	211.866286858606
217.913	99.566059030589	66.9380335389738	109.360761216731	62.2068284940555	133.213911000639	52.2480923424841	163.43576296218
218.865	129.721110901041	70.5306925240242	149.524476553082	78.3525083633384	246.341072597724	46.9587058398587	278.896430716824
219.922	148.465504107031	135.123151614001	190.507883647499	105.229343724072	190.989686892638	77.7524085855813	206.132191080576
220.979	150.072136484335	106.867941289379	168.562153618581	102.278662080094	240.418745718512	61.5454557044614	275.699014116291
222.035	161.89818219742	142.816553973117	193.69211864812	114.799821917207	200.369656564776	93.0489701560542	222.788640900916
223.092	135.45899774228	113.970250615854	186.170806869168	79.3759884018539	200.205975886713	49.5715694995028	213.079521704274
224.149	147.47145943517	88.3726459750864	179.314383761955	55.7217370587895	205.780118127688	48.9486638288378	267.773037491431
225.206	104.181866502406	60.2951780143666	108.94104476776	60.2867480008308	147.359256628011	53.1711461088219	205.868633561205
226.262	132.959809327474	96.4761068890294	156.392790035917	74.8752710871531	171.241899543155	63.9294635548602	214.232711262681
227.045	105.368856258473	55.7851596432259	124.765108789914	46.3464582524032	187.710666983786	24.5612629415578	310.400274274297
227.574	281.37678193739	171.696749026543	315.567724655598	147.033192609085	373.422073465233	120.927268705448	514.894504987658
228.376	328.786795741684	280.428764263473	401.641543521098	229.031094669232	421.55194648734	153.61954295146	455.825917989401
229.433	309.885131908795	216.599435654393	355.084080891332	199.978822501206	392.703088373812	115.681611266148	444.161041201735
230.489	303.684143192766	273.909518743465	388.546380327786	194.864756292656	423.471006658178	105.550503880337	420.149462130876
231.546	289.458759975225	256.414883306329	337.878517120582	212.647964434445	351.885894741485	181.849695979183	389.618519184059
232.603	325.443033274194	288.725819771989	432.17483941157	150.356302813629	400.496200804718	135.531432145387	477.187890320089
233.366	201.13482777024	122.881697304316	235.849159023366	127.483887686649	327.212229556644	60.2644160280558	368.769444592829
233.894	238.285802811688	196.341323070513	296.218136528312	147.059670953162	318.287793443811	117.205333385775	360.651869381958
234.716	281.223531035818	225.071739117655	295.866077189828	213.049031877268	331.402045205292	202.666067665995	381.4352851406
235.773	281.774823287581	249.314774505872	307.933795887282	238.732855628693	335.645065402822	191.130269721901	356.381720604751
236.651	252.650410840302	195.582721930276	265.109874171712	193.633737379598	304.176672094107	177.730508423152	352.634718402932
237.179	224.925843436713	197.196466202552	258.16807970724	174.174202143975	281.604648822752	122.126744357623	307.203925180025
237.886	363.41313029359	332.552256922193	403.313970386381	308.839804273663	427.048649338244	264.70949319798	456.073247696453
238.943	355.794198470955	317.677817989881	385.826840713231	300.875021614488	416.898857464545	233.300739687666	443.644503861318
239.476	261.436410645417	237.508054844404	279.164117047605	224.171769675827	295.093289383364	203.733301497454	328.368455507911
240.004	263.817776454006	246.635610102843	278.980665228579	235.10843441814	287.94651815995	223.916885051495	309.568522370507
240.994	224.913774060265	204.200671600278	254.400132851725	178.129824342783	257.473924853984	166.841730865299	281.559587632414
241.523	262.774521591638	186.813188233846	333.557571748733	120.493504385208	354.634982726217	93.0539041275016	465.987830463237
242.113	432.213878958388	392.243518712774	459.574001310753	380.447068767146	495.466461812574	321.599539633849	521.880271569844
243.17	468.153338152243	439.306470945295	501.156800953296	410.954124261725	510.656228411849	394.736636943624	542.221802182652
243.969	436.704910231174	387.779751185309	449.298527475059	385.099120190372	487.799647049789	367.838693735094	527.409955039172
244.498	331.512478273131	287.341684384284	345.836267531183	276.503802553387	382.399409993011	263.755030402745	424.991455457412
245.284	465.287379654611	440.957066584307	509.742203647953	413.271823653932	540.318484785525	338.375318075188	545.729202468576
246.256	426.209463690504	389.356458818881	442.621608465175	379.070532707448	474.32348263995	352.535849643543	513.562901060148
246.784	263.711908270634	241.492411576661	281.669445954715	229.319624599361	297.906354109638	211.287747531644	324.153617768329
247.397	422.042160627907	405.331777681741	441.781203577973	389.148934853045	451.094036378873	373.564695126791	470.267555430113
248.013	281.374706668369	236.23676029367	307.962767924365	210.056012555511	333.461083940563	193.410294367679	383.452166977237
248.541	313.190634422817	304.045074026294	328.532263245729	293.624438885376	337.927601128451	275.996042450981	343.862366664864
249.431	333.443440778207	321.228598009665	345.018100924702	313.153725654878	353.139061316474	301.073358195767	366.1403747811
249.959	170.220426553116	156.936016568361	186.592563366245	140.989166915201	195.831446456386	123.325759049404	217.641190117454
250.269	286.299389225683	275.124984385392	294.086666207463	268.473697658285	300.674557740485	261.399777778802	315.716704609326
250.798	225.673182982255	217.124518601951	233.505183218549	212.511553331531	241.625658104771	186.205574635589	251.092259165261
251.499	235.420577699917	226.808571741185	243.272619818987	222.191900350402	251.195974669484	211.193175044804	258.590047249964
252.027	568.902323070546	547.580963817433	619.18665660069	500.001812329915	629.610320516543	455.289499881899	652.307250408408
252.611	813.022316449102	791.8336231564	834.118848946358	773.205492739294	847.701728045705	755.519820476756	875.738098137415
253.14	412.422663271094	397.272226814113	459.718157909809	345.670807632234	466.762556469681	259.267634108279	486.277192326145
253.725	771.869644610797	749.156541289422	780.935786960227	745.255482600077	798.22217043383	732.981352730267	822.610408594083
254.253	289.065546894215	233.390572338416	308.933627613969	222.994548693284	353.54174024366	200.178090560575	413.687898080297
254.794	331.954383233259	314.553107368496	348.249974704968	302.925996012641	360.763238800579	288.966779017553	381.46455828821
255.851	349.169130309674	334.490215787905	363.876689071693	323.125751902834	375.490097690801	303.069603466836	393.576924136647
256.64	287.562459813918	267.988143969883	326.038784383256	246.593826505439	339.758272861473	211.040677775347	358.238051133318
257.168	263.895854639448	248.046197866235	286.072383023381	231.011853617189	299.278928084642	198.258533019784	317.456311822422
257.964	342.864735878908	325.374137119555	362.677659392749	311.73982675006	375.132721426055	291.488980651663	392.002150658482
259.021	352.424454379882	331.277117693769	367.061340803053	323.036296016273	385.082182285602	300.337031233261	411.271337504636
