# Supplementary material for: Global diversity dynamics in the fossil record are regionally heterogeneous
Source: Nat Commun. 2022 May 18;13:2751. doi: 10.1038/s41467-022-30507-0 (PMC9117201; doi:10.1038/s41467-022-30507-0)
Supplement: Supplementary file 4 — Source Data [file 41467_2022_30507_MOESM4_ESM.zip › source_data/Supplementary Figure 21 - histograms.txt]

Supplementary.Figure.21...histograms.mids	Supplementary.Figure.21...histograms.ex	Supplementary.Figure.21...histograms.sp
-194.075892857143	0.005	0
-194.459821428571	0.007	0
-194.84375	0.004	0.003
-195.227678571429	0.004	0.003
-195.611607142857	0.006	0.058
-195.995535714286	0.001	0.156
-196.379464285714	0.005	0.199
-196.763392857143	0	0.075
-197.147321428571	0.004	0.084
-197.53125	0.01	0.073
-197.915178571429	0.035	0.024
-198.299107142857	0.032	0.143
-198.683035714286	0.034	0.052
-199.066964285714	0.028	0.032
-199.450892857143	0.022	0.222
-199.834821428571	0.339	0.367
-200.21875	0.254	0.151
-200.602678571429	0.19	0.238
-200.986607142857	0.092	0.141
-201.370535714286	0.075	0.237
-201.754464285714	0.002	0.203
-202.138392857143	0.002	0.301
-202.522321428571	0.01	0.111
-202.90625	0.026	0.159
-203.290178571429	0.023	0.058
-203.674107142857	0.009	0.133
-204.058035714286	0	0.069
-204.441964285714	0.004	0.269
-204.825892857143	0.053	0.148
-205.209821428571	0.031	0.068
-205.59375	0.037	0.206
-205.977678571429	0.094	0.129
-206.361607142857	0.087	0.149
-206.745535714286	0.021	0.081
-207.129464285714	0.019	0.086
-207.513392857143	0.038	0.119
-207.897321428571	0.041	0.04
-208.28125	0.037	0.069
-208.665178571429	0.017	0.122
-209.049107142857	0.003	0.009
-209.433035714286	0.007	0.009
-209.816964285714	0.045	0.249
-210.200892857143	0.053	0.145
-210.584821428571	0.132	0.059
-210.96875	0.004	0.075
-211.352678571429	0.003	0.094
-211.736607142857	0.185	0.028
-212.120535714286	0.091	0.03
-212.504464285714	0.072	0.058
-212.888392857143	0.099	0.069
-213.272321428571	0.141	0.084
-213.65625	0.055	0.048
-214.040178571429	0.064	0.041
-214.424107142857	0.081	0.058
-214.808035714286	0.058	0.035
-215.191964285714	0.085	0.028
-215.575892857143	0.145	0.11
-215.959821428571	0.083	0.153
-216.34375	0.057	0.122
-216.727678571429	0.094	0.067
-217.111607142857	0.439	0.071
-217.495535714286	0.371	0.046
-217.879464285714	0.001	0.052
-218.263392857143	0.003	0.04
-218.647321428571	0.009	0.029
-219.03125	0.014	0.02
-219.415178571429	0.012	0.02
-219.799107142857	0.017	0.088
-220.183035714286	0.018	0.076
-220.566964285714	0.02	0.064
-220.950892857143	0.022	0.118
-221.334821428571	0.017	0.057
-221.71875	0.049	0.067
-222.102678571429	0.041	0.043
-222.486607142857	0.034	0.053
-222.870535714286	0.033	0.001
-223.254464285714	0.039	0.001
-223.638392857143	0.018	0.001
-224.022321428571	0	0
-224.40625	0.001	0
-224.790178571429	0.012	0.001
-225.174107142857	0.011	0.004
-225.558035714286	0.025	0.326
-225.941964285714	0.157	0.13
-226.325892857143	0.042	0.326
-226.709821428571	0.012	0.174
-227.09375	0.001	0.221
-227.477678571429	0.013	0.152
-227.861607142857	0.04	0.055
-228.245535714286	0.044	0.192
-228.629464285714	0.076	0.094
-229.013392857143	0.093	0.076
-229.397321428571	0.07	0.072
-229.78125	0.032	0.084
-230.165178571429	0.035	0.037
-230.549107142857	0.064	0.038
-230.933035714286	0.173	0.082
-231.316964285714	0.093	0.105
-231.700892857143	0.157	0.164
-232.084821428571	0.077	0.109
-232.46875	0.099	0.315
-232.852678571429	0.05	0.096
-233.236607142857	0.154	0.225
-233.620535714286	0.039	0.089
-234.004464285714	0.018	0.085
-234.388392857143	0.024	0.092
-234.772321428571	0.038	0.053
-235.15625	0.121	0.03
-235.540178571429	0.033	0.071
-235.924107142857	0.028	0.142
-236.308035714286	0.033	0.08
-236.691964285714	0.022	0.08
-237.075892857143	0.01	0.153
-237.459821428571	0.018	0.117
-237.84375	0.083	0.084
-238.227678571429	0.032	0.098
-238.611607142857	0.083	0.217
-238.995535714286	0.219	0.124
-239.379464285714	0.19	0.055
-239.763392857143	0.055	0.4
-240.147321428571	0.029	0.3
-240.53125	0.043	0.312
-240.915178571429	0.027	0.128
-241.299107142857	0.041	0.235
-241.683035714286	0.214	0.12
-242.066964285714	0.149	0.125
-242.450892857143	0.04	0.092
-242.834821428571	0.342	0.057
-243.21875	0.048	0.072
-243.602678571429	0.227	0.057
-243.986607142857	0	0.082
-244.370535714286	0	0.066
-244.754464285714	0.417	0.333
-245.138392857143	0.452	0.337
-245.522321428571	0.123	0.254
-245.90625	0.383	0.005
-246.290178571429	0.551	0.005
-246.674107142857	0.051	0.017
-247.058035714286	0	0.014
-247.441964285714	0.077	0.017
-247.825892857143	0.01	0.001
-248.209821428571	0.01	0.002
-248.59375	0.281	0.02
-248.977678571429	0.239	0.045
-249.361607142857	0.127	0.04
-249.745535714286	0.205	0.4
-250.129464285714	0.316	0.3
-250.513392857143	0.216	0.3
-250.897321428571	0.141	0.1
-251.28125	0.149	0.4
-251.665178571429	0.338	0.4
-252.049107142857	0.115	0.2
-252.433035714286	0.21	0.4
-252.816964285714	0.4	0.261
-253.200892857143	0.1	0.11
-253.584821428571	0.2	0.182
-253.96875	0.4	0.013
-254.352678571429	0.5	0.019
-254.736607142857	0.001	0.009
-255.120535714286	0.059	0.005
-255.504464285714	0.232	0.011
-255.888392857143	0.056	0.004
-256.272321428571	0.169	0.003
-256.65625	0.41	0.003
-257.040178571429	0.265	0.005
-257.424107142857	0.045	0.006
-257.808035714286	0.3	0.019
