# Supplementary material for: Global diversity dynamics in the fossil record are regionally heterogeneous
Source: Nat Commun. 2022 May 18;13:2751. doi: 10.1038/s41467-022-30507-0 (PMC9117201; doi:10.1038/s41467-022-30507-0)
Supplement: Supplementary file 4 — Source Data [file 41467_2022_30507_MOESM4_ESM.zip › source_data/Supplementary Figure 21 - rates.txt]

Supplementary.Figure.21...rates.time	Supplementary.Figure.21...rates.exr	Supplementary.Figure.21...rates.exr_mn	Supplementary.Figure.21...rates.exr_mx	Supplementary.Figure.21...rates.spr	Supplementary.Figure.21...rates.spr_mn	Supplementary.Figure.21...rates.spr_mx	Supplementary.Figure.21...rates.dvr	Supplementary.Figure.21...rates.dvr_mn	Supplementary.Figure.21...rates.dvr_mx
194.097244774146	0.43561876197581	0.0978516374266287	0.763985041952385	0.158537531122977	0.0894773194525204	0.235697100438184	-0.255579569418831	-0.572251178240914	0.0404027535212324
194.197304221397	0.43561876197581	0.0978516374266287	0.763985041952385	0.158537531122977	0.0894773194525204	0.235697100438184	-0.255579569418831	-0.572251178240914	0.0404027535212324
194.297363668648	0.43561876197581	0.0978516374266287	0.763985041952385	0.158484586005526	0.0907449845515008	0.236062516292078	-0.256196798910824	-0.572251178240914	0.0404027535212324
194.397423115899	0.43561876197581	0.0978516374266287	0.763985041952385	0.158054115617609	0.0907449845515008	0.236062516292078	-0.256311463688219	-0.572251178240914	0.0404027535212324
194.49748256315	0.43561876197581	0.0978516374266287	0.763985041952385	0.157564142248406	0.0907449845515008	0.235299466873766	-0.256693063795273	-0.572251178240914	0.0404027535212324
194.597542010401	0.43561876197581	0.0978516374266287	0.763985041952385	0.157564142248406	0.0907449845515008	0.235299466873766	-0.256735144935939	-0.572251178240914	0.0404027535212324
194.697601457652	0.43561876197581	0.0978516374266287	0.763985041952385	0.157564142248406	0.0907449845515008	0.235299466873766	-0.256735144935939	-0.572251178240914	0.0404027535212324
194.797660904903	0.43561876197581	0.0978516374266287	0.763985041952385	0.157486025977115	0.0894773194525204	0.232953393731438	-0.256893329126519	-0.572251178240914	0.0404027535212324
194.897720352155	0.43561876197581	0.0978516374266287	0.763985041952385	0.157448216706751	0.0894773194525204	0.232953393731438	-0.25734377332213	-0.572251178240914	0.0404027535212324
194.997779799406	0.43561876197581	0.0978516374266287	0.763985041952385	0.157311417277145	0.0894773194525204	0.232134776520273	-0.257606002908263	-0.572251178240914	0.0404027535212324
195.097839246657	0.43561876197581	0.0978516374266287	0.763985041952385	0.157311417277145	0.0894773194525204	0.232134776520273	-0.257606002908263	-0.572251178240914	0.0404027535212324
195.197898693908	0.43561876197581	0.0978516374266287	0.763985041952385	0.157270851018652	0.0894773194525204	0.231646912299901	-0.257763474278066	-0.572251178240914	0.0404027535212324
195.297958141159	0.43561876197581	0.0978516374266287	0.763985041952385	0.157213021279718	0.0894773194525204	0.231646912299901	-0.257675609706651	-0.572251178240914	0.0404027535212324
195.39801758841	0.43561876197581	0.0922617227135459	0.756227801836023	0.157213021279718	0.0894773194525204	0.231509933960845	-0.25787719485986	-0.572251178240914	0.0404027535212324
195.498077035661	0.43561876197581	0.0922617227135459	0.756227801836023	0.157153307370173	0.0894773194525204	0.230777457598201	-0.258018337964535	-0.572251178240914	0.0404027535212324
195.598136482912	0.434639085589995	0.0922617227135459	0.756227801836023	0.156935151797126	0.0894773194525204	0.230777457598201	-0.257193772730733	-0.572251178240914	0.0404027535212324
195.698195930163	0.432253657639097	0.0830040625063108	0.765840465564107	0.156935151797126	0.0894773194525204	0.230777457598201	-0.250213265400408	-0.579858753301918	0.0593198637836207
195.798255377415	0.426421931142562	0.0718735733866036	0.763985041952385	0.156935151797126	0.0894773194525204	0.230777457598201	-0.243505571042717	-0.579858753301918	0.0722482736314097
195.898314824666	0.422253977785771	0.0603711833292654	0.756227801836023	0.156935151797126	0.0894773194525204	0.230777457598201	-0.239647739043578	-0.579858753301918	0.0817715215872341
195.998374271917	0.377028327835366	0.0617625248556376	0.686256080230492	0.156935151797126	0.0894773194525204	0.230777457598201	-0.201962484670505	-0.517526037254645	0.0817715215872341
196.098433719168	0.359866742481622	0.0543015369554219	0.685783988019828	0.15713186518088	0.0894773194525204	0.230777457598201	-0.191319312618819	-0.506159247140884	0.0966613214108191
196.198493166419	0.314226325310593	0.048159943774922	0.683878212684562	0.15713186518088	0.0894773194525204	0.230777457598201	-0.182095276189918	-0.503152601989584	0.100557860551072
196.29855261367	0.275951197085789	0.048159943774922	0.68135612188477	0.15713186518088	0.0894773194525204	0.230192423769961	-0.177093940151191	-0.496125638021323	0.105158945671331
196.398612060921	0.272503653401482	0.0543015369554219	0.686256080230492	0.15713186518088	0.0894773194525204	0.230103570970093	-0.173466257444543	-0.496939893364689	0.105158945671331
196.498671508172	0.193528703123676	0.0543015369554219	0.686256080230492	0.15713186518088	0.0894773194525204	0.230103570970093	-0.139144514690351	-0.503152601989584	0.105158945671331
196.598730955423	0.168689248974775	0.0543015369554219	0.64323078835793	0.15713186518088	0.0894773194525204	0.229677489298544	-0.104855146087081	-0.460493241854695	0.100557860551072
196.698790402675	0.164612951863357	0.0483786673992372	0.634560401116502	0.15713186518088	0.0894773194525204	0.229677489298544	-0.0999284244013345	-0.462044357098029	0.0999633015292959
196.798849849926	0.157569265025917	0.05852616247707	0.634058625874121	0.15713186518088	0.0894773194525204	0.229677489298544	-0.0885451242862519	-0.44971745392802	0.10923864682904
196.898909297177	0.154954005179399	0.0483786673992372	0.621343242270335	0.15713186518088	0.0894773194525204	0.229677489298544	-0.0833006759642573	-0.447469201830866	0.10923864682904
196.998968744428	0.151187097154977	0.0447662603494171	0.606533185637486	0.15713186518088	0.0894773194525204	0.229677489298544	-0.0734577619658822	-0.433695538692688	0.126192889013445
197.099028191679	0.1475466645234	0.048159943774922	0.593717815025847	0.157153307370173	0.0894773194525204	0.230103570970093	-0.0656092677071815	-0.41765888249488	0.132032685542017
197.19908763893	0.143449273969838	0.048159943774922	0.574406785632621	0.157153307370173	0.0894773194525204	0.230103570970093	-0.0534121282957942	-0.414972498607164	0.132032685542017
197.299147086181	0.141295028310801	0.0447662603494171	0.559216259284848	0.157153307370173	0.0894773194525204	0.230103570970093	-0.0460506522815145	-0.411499659084688	0.130306299846355
197.399206533432	0.13874043892005	0.048159943774922	0.547700214560129	0.157153307370173	0.0894773194525204	0.230103570970093	-0.0377810739447336	-0.395676054230493	0.141443931088713
197.499265980684	0.13475438187034	0.0393973184498304	0.50552828277085	0.157213021279718	0.0894773194525204	0.230103570970093	-0.0256669233981905	-0.368399571492404	0.141443931088713
197.599325427935	0.130172179853764	0.0483786673992372	0.491281677347993	0.157213021279718	0.0894773194525204	0.230103570970093	-0.0173292280259248	-0.346568928806736	0.1494435218963
197.699384875186	0.128490787357058	0.048159943774922	0.483109104588907	0.157392482006112	0.0894773194525204	0.231509933960845	-0.0111562593947949	-0.31799080983914	0.162235388701322
197.799444322437	0.127696207485128	0.048159943774922	0.483109104588907	0.158258588243824	0.0894773194525204	0.235697100438184	-0.00892011640244064	-0.31799080983914	0.156357563533588
197.899503769688	0.126779612193174	0.048159943774922	0.483109104588907	0.159031804381991	0.0839808666844684	0.236062516292078	-0.0059848917363938	-0.301246965618975	0.167139486112987
197.999563216939	0.126575832450521	0.048159943774922	0.483109104588907	0.160011788361703	0.0839808666844684	0.242780493858292	-0.00333146655821606	-0.287774838147211	0.168562722920198
198.09962266419	0.126160959582306	0.048159943774922	0.483109104588907	0.161611422730511	0.0849010657915899	0.250285169868754	-0.00137210040531111	-0.283772732736283	0.168562722920198
198.199682111441	0.125248668397007	0.048159943774922	0.48438058824544	0.162566908631548	0.0839808666844684	0.253658137727678	0.00093848237852203	-0.283772732736283	0.170294596022113
198.299741558692	0.124460323282459	0.048159943774922	0.484900607887498	0.164457844013052	0.0839808666844684	0.262119414204685	0.00332698652245532	-0.283772732736283	0.168562722920198
198.399801005944	0.12259942346557	0.0446430540106363	0.480961195184995	0.165306197236009	0.0894773194525204	0.272315312387964	0.00740335827469879	-0.278852885441436	0.168562722920198
198.499860453195	0.122057909037154	0.0446430540106363	0.481589750980883	0.166400957738922	0.0894773194525204	0.275089322252235	0.00991778905256529	-0.272534092090964	0.168562722920198
198.599919900446	0.111036524279399	0.0393973184498304	0.236402338189993	0.166807389652212	0.0894773194525204	0.279995428108406	0.0515884768499777	-0.107353905345616	0.180528456367912
198.699979347697	0.109734539283269	0.0405174994338055	0.240408803088278	0.167448016564089	0.0839808666844684	0.280395353559871	0.0548160777691403	-0.106769986315514	0.18353250921318
198.800038794948	0.107448861501799	0.0139645076247222	0.214218618731018	0.168578607504614	0.0894773194525204	0.286136817823803	0.0603916439925375	-0.106769986315514	0.184399953321614
198.900098242199	0.106333947590042	0.0146490308922737	0.205133709182605	0.169355994597427	0.0894773194525204	0.291926950208024	0.0641366751245217	-0.104753495748952	0.193094606889258
199.00015768945	0.104842885166968	0.0146490308922737	0.196318487623272	0.170385679161249	0.0843361914944226	0.303042023999869	0.0690936530888103	-0.106599914083054	0.206232542954731
199.100217136701	0.103909344217786	0.0166755818898642	0.194789911515724	0.17109232388398	0.0894773194525204	0.310995258038262	0.0721618876069045	-0.0999706031081602	0.21710494066908
199.200276583952	0.103488905616475	0.0150558684671924	0.19189786087715	0.171840057579017	0.0894773194525204	0.318150538969443	0.0744443742241435	-0.0903198472243193	0.237134414728575
199.300336031204	0.103286465243314	0.0150558684671924	0.191311793320304	0.172610074932566	0.0894773194525204	0.322454921776186	0.0761750041500613	-0.0903198472243193	0.237773675993252
199.400395478455	0.102990727867085	0.015129827344716	0.191311793320304	0.172610074932566	0.0894773194525204	0.322454921776186	0.076812564570376	-0.0603852592850244	0.266748169633158
199.500454925706	0.101888541722548	0.0166755818898642	0.19189786087715	0.173164036961817	0.0894773194525204	0.322454921776186	0.0779770843953803	-0.0625402402467978	0.263005869696901
199.600514372957	0.101536956137465	0.0150558684671924	0.190654813909269	0.173164036961817	0.0894773194525204	0.322454921776186	0.0784765783663353	-0.0625402402467978	0.263005869696901
199.700573820208	0.135841647850499	0.00591303546034052	0.870357383225659	0.17109232388398	0.0855934861197069	0.36287469183655	-0.1108053508815	-0.810174678683368	0.215475559512481
199.800633267459	0.139106800705641	0.00437699688070085	0.870357383225659	0.167766447333771	0.0217302871521329	0.322454921776186	-0.126115972553498	-0.812793302074267	0.204739731411994
199.90069271471	0.142341896732886	0.00437699688070085	0.870357383225659	0.147364800246331	0.0170824580352561	0.318150538969443	-0.157677011639877	-0.796652921259695	0.204739731411994
200.000752161961	0.530016023282903	0.00591303546034052	1.05779229093176	0.130096533524634	0.0128073376266162	0.289144914705611	-0.357492960965782	-1.02206473599808	0.204739731411994
200.100811609212	0.547551775063282	0.0139645076247222	1.06437253028082	0.126971467718917	0.0128073376266162	0.289144914705611	-0.372993620632998	-1.02206473599808	0.194703943553452
200.200871056464	0.555596044499916	0.0139645076247222	1.06272189664341	0.0949868875643523	0.0128073376266162	0.237296042825667	-0.404689674697568	-1.02674295367601	0.178303794845349
200.300930503715	0.562175637790405	0.0139645076247222	1.06272189664341	0.0481560186616869	0.0128073376266162	0.229293934354732	-0.417440856076208	-1.02206473599808	0.170089599101988
200.400989950966	0.632036439450007	0.0102641107152249	1.05779229093176	0.0437840368122472	0.0136056974256195	0.210718679115286	-0.490810036486628	-1.03936788501684	0.108051656569116
200.501049398217	0.632036439450007	0.0139645076247222	1.05779229093176	0.0430436197497903	0.0136056974256195	0.193013296039099	-0.501824223942106	-1.06511709129224	0.0562874661790292
200.601108845468	0.633250783583903	0.0139645076247222	1.05779229093176	0.0402545453851229	0.0149815118957554	0.149537328893578	-0.523349886514095	-1.0662815591237	0.0225936483155449
200.701168292719	0.648428598707711	0.262758122857039	1.14345777536995	0.039980330721482	0.0152442498926455	0.14874672818529	-0.615471199586497	-1.10884596289067	-0.196302671023511
200.80122773997	0.652063492581606	0.253925777093346	1.10264486534019	0.0387940301598134	0.0136056974256195	0.14333357698071	-0.625632530757366	-1.1077567808252	-0.224079499662289
200.901287187221	0.653711474497746	0.262758122857039	1.10264486534019	0.0380846245747946	0.0121666312020937	0.13879456045518	-0.63187721283645	-1.09869633896782	-0.229152472404898
201.001346634473	0.618332874722897	0.104359525103925	1.06788536492337	0.037707564408748	0.011825545933685	0.135067953028474	-0.56490782081685	-1.04355356245652	0.00834986483575334
201.101406081724	0.619953003831412	0.103372520965199	1.06788536492337	0.0371140050629197	0.011825545933685	0.13213131465883	-0.569858481339754	-1.03936788501684	0.00834986483575334
201.201465528975	0.62354600048446	0.103372520965199	1.06788536492337	0.0364802825696655	0.0106552928333076	0.124444314222316	-0.577271226817713	-1.0662815591237	-0.0348875208696812
201.301524976226	0.626269883555584	0.106881887762404	1.07368048912502	0.0361746844720763	0.0106552928333076	0.117196529831218	-0.584230396062822	-1.0662815591237	-0.0673512753791961
201.401584423477	0.581387981433906	0.100384732433293	1.01928050442931	0.0355253953590851	0.00820709971565612	0.0974763126085707	-0.519236712193842	-0.963718632830666	-0.0572054195472374
201.501643870728	0.57919925886088	0.100384732433293	1.01928050442931	0.0354376886981633	0.00671398305355357	0.0834035947584191	-0.517263376608276	-0.963718632830666	-0.0572054195472374
201.601703317979	0.501190917001961	0.115302846878105	0.869070332846388	0.0351292244582918	0.00820709971565612	0.0653666610970698	-0.447630939869719	-0.774233856414955	-0.0572054195472374
201.70176276523	0.469789747370619	0.115302846878105	0.869070332846388	0.0351261806928872	0.00882752048354551	0.0653666610970698	-0.432865638161322	-0.774233856414955	-0.0572054195472374
201.801822212481	0.345407502255467	0.115302846878105	0.869070332846388	0.0351261806928872	0.00882752048354551	0.0653666610970698	-0.381663948614311	-0.759799704896342	-0.0572054195472374
201.901881659733	0.325762890569789	0.115302846878105	0.869070332846388	0.0351261806928872	0.00882752048354551	0.0653666610970698	-0.37281626511142	-0.759799704896342	-0.0572054195472374
202.001941106984	0.305628128911982	0.115302846878105	0.869070332846388	0.0351261806928872	0.00882752048354551	0.0653666610970698	-0.357782798170065	-0.752985419490694	-0.0572054195472374
202.102000554235	0.255461764034635	0.0864425308382313	0.850720308427134	0.0351157819276008	0.00671398305355357	0.0621020901546893	-0.269336872194795	-0.752985419490694	-0.0572054195472374
202.202060001486	0.255461764034635	0.0864425308382313	0.850720308427134	0.0351157819276008	0.00671398305355357	0.0621020901546893	-0.269336872194795	-0.752985419490694	-0.0572054195472374
202.302119448737	0.255461764034635	0.0864425308382313	0.850720308427134	0.0351157819276008	0.00671398305355357	0.0621020901546893	-0.269336872194795	-0.752985419490694	-0.0572054195472374
202.402178895988	0.208717255190086	0.0900037740432147	0.457955666735678	0.0350894398440485	0.00671398305355357	0.0621020901546893	-0.198280547155558	-0.466196783571071	-0.0560403719415002
202.502238343239	0.208717255190086	0.0900037740432147	0.457955666735678	0.0350894398440485	0.00671398305355357	0.0621020901546893	-0.198280547155558	-0.466196783571071	-0.0560403719415002
202.60229779049	0.208717255190086	0.0900037740432147	0.457955666735678	0.0350894398440485	0.00671398305355357	0.0621020901546893	-0.198280547155558	-0.466196783571071	-0.0560403719415002
202.702357237741	0.176030884419167	0.0900037740432147	0.34562220955343	0.0349292171847775	0.00820709971565612	0.0604737369219349	-0.168008371839668	-0.31121444281697	-0.00552947439369869
202.802416684993	0.176832372383043	0.0864425308382313	0.338331929042305	0.0347294653926893	0.00820709971565612	0.0561861976945713	-0.168745371049051	-0.305399340228997	-0.00655683597113521
202.902476132244	0.176505832097242	0.0904927628654076	0.338331929042305	0.0346743659146302	0.00820709971565612	0.0548418419448997	-0.16808017829513	-0.305399340228997	-0.0119875739921439
203.002535579495	0.162387720539222	0.0190623804479001	0.302525147905793	0.034469675648852	0.00820709971565612	0.0510126868480852	-0.144192148665725	-0.270920448324575	0.0135003071526306
203.102595026746	0.162561615370215	0.0258745481521809	0.302525147905793	0.034403841317058	0.00863266687695365	0.0510126868480852	-0.143996255846934	-0.270920448324575	0.00682090173675259
203.202654473997	0.163021995655051	0.0298099637171986	0.302525147905793	0.0341346564573701	0.00863266687695365	0.0496418183716267	-0.144252794945699	-0.27219196478892	0.00187856438651678
203.302713921248	0.161673007291793	0.0331572216002376	0.302525147905793	0.0339965072419132	0.00856753317025955	0.0492869819643551	-0.142927620148265	-0.269399492864052	0.000892975982635769
203.402773368499	0.162387720539222	0.0319492927923978	0.299856621923787	0.0339533683425418	0.00856753317025955	0.049117054929286	-0.142703628999617	-0.270920448324575	-0.00370016874958842
203.50283281575	0.162438105066334	0.0319492927923978	0.29586901402925	0.03381876782742	0.00856753317025955	0.0486826993912724	-0.142163751780242	-0.269399492864052	-0.0036543460877621
203.602892263002	0.16154064098728	0.0324275713688068	0.292510368963994	0.0337009136678966	0.00851581307669345	0.0480307102582657	-0.140651362789696	-0.26382591925657	-0.0036543460877621
203.702951710253	0.168545432165468	0.0226062188641097	0.328119656825997	0.0336401805004243	0.00856753317025955	0.0480307102582657	-0.152958033813862	-0.303480740360939	0.00187856438651678
203.803011157504	0.170017016761105	0.0226062188641097	0.339119676993863	0.0336772813748788	0.00851581307669345	0.0480307102582657	-0.155906611598422	-0.310241955985706	0.00187856438651678
203.903070604755	0.170448756573208	0.0226062188641097	0.344533667151611	0.0336772813748788	0.00851581307669345	0.0480307102582657	-0.158075606137481	-0.315414919240139	0.00333118666147852
204.003130052006	0.170494059777496	0.0226062188641097	0.350803248551327	0.0336772813748788	0.00851581307669345	0.0480307102582657	-0.160087623132638	-0.31850511586001	0.00187856438651678
204.103189499257	0.171172177079773	0.0321800265281323	0.364049949478327	0.0336772813748788	0.00851581307669345	0.0480307102582657	-0.162425244303575	-0.321520099470818	0.00187856438651678
204.203248946508	0.171518118581866	0.0631558302245244	0.39134305277744	0.0336772813748788	0.00851581307669345	0.0480307102582657	-0.164200944917715	-0.321670394758471	0.000892975982635769
204.303308393759	0.173585710112502	0.0802678375446847	0.393894918846738	0.0336772813748788	0.00851581307669345	0.0480307102582657	-0.166031373338673	-0.347135449746078	-0.029818324534865
204.40336784101	0.174999680041867	0.0824474712464425	0.383845570479284	0.0336772813748788	0.00851581307669345	0.0480307102582657	-0.167749103691875	-0.334904535482621	-0.029818324534865
204.503427288262	0.176271920598519	0.0884002772668149	0.383009322609741	0.0336772813748788	0.00851581307669345	0.0480307102582657	-0.169535654652689	-0.341250813433502	-0.0463310030520136
204.603486735513	0.176491713744411	0.0884002772668149	0.366739328889258	0.0336772813748788	0.00851581307669345	0.0480307102582657	-0.171240807375849	-0.33383165706027	-0.0552480448095243
204.703546182764	0.17640509688079	0.0691714487379755	0.429813004866959	0.0337894254713399	0.00845208036211227	0.0486166027810829	-0.177931742407572	-0.409195747986925	-0.0326596633072857
204.803605630015	0.171436138343748	0.0670855094714852	0.428035450469896	0.0340698737840776	0.00851581307669345	0.0499466609017999	-0.17286254903155	-0.410946424615492	-0.0326596633072857
204.903665077266	0.164826368770701	0.0672157086607867	0.429813004866959	0.0343830382395197	0.00820709971565612	0.0521977117206678	-0.164193585078905	-0.413495652760476	-0.0326596633072857
205.003724524517	0.162779785502383	0.0672157086607867	0.429813004866959	0.034863002844951	0.00472657470051863	0.0801986406512225	-0.15992310392203	-0.410946424615492	-0.0290138029735958
205.103783971768	0.151077119397943	0.0621329151838404	0.429813004866959	0.0351219975575586	0.00472657470051863	0.0899479406090884	-0.145394742341952	-0.415676819271757	-0.0283423578362627
205.203843419019	0.148695233591506	0.0646071923193132	0.435228018608012	0.0352108818218976	0.00472657470051863	0.0921621959506175	-0.142220686821645	-0.418658671357803	-0.0282820971961204
205.30390286627	0.14752811970687	0.0646071923193132	0.435401526061244	0.0354532754856905	0.00601723652097983	0.105094606121508	-0.139829824417856	-0.419761415093802	-0.0282820971961204
205.403962313522	0.147028124744644	0.0646071923193132	0.435401526061244	0.035688402333217	0.00601723652097983	0.105798444356104	-0.138990897440804	-0.420885627541105	-0.0282820971961204
205.504021760773	0.145800718596952	0.0646071923193132	0.435401526061244	0.035806750708819	0.00472657470051863	0.104815579112474	-0.137926116786054	-0.421573942207441	-0.0282820971961204
205.604081208024	0.138927786444298	0.0396445041104535	0.428035450469896	0.035806750708819	0.00472657470051863	0.104815579112474	-0.125229782433314	-0.410946424615492	0.00168072910482657
205.704140655275	0.136214336193189	0.0396445041104535	0.428035450469896	0.0360841004937108	0.00472657470051863	0.105227900402613	-0.122645233118754	-0.409195747986925	0.00168072910482657
205.804200102526	0.109491365369186	0.0052376492547132	0.254636283854711	0.0364676762433707	0.00851581307669345	0.110779776826597	-0.0780536810688216	-0.251598822531826	0.0114074355844931
205.904259549777	0.104825060301759	0.00589623727246493	0.250373211826648	0.0367908147833168	0.00851581307669345	0.111575292328834	-0.073967143771103	-0.24168891896528	0.0315383481896373
206.004318997028	0.101103940497096	0.0052376492547132	0.23553595123773	0.037461105945173	0.00856753317025955	0.110779776826597	-0.0694962645545977	-0.241325392673785	0.0370795304888581
206.104378444279	0.0976944989557403	0.00879519910388873	0.231983239185189	0.037707564408748	0.0148143864508305	0.114176886477002	-0.0661921153290013	-0.237377245267213	0.0470987658943492
206.20443789153	0.0923895590461077	0.0054744935746122	0.191162010191561	0.0377947773308539	0.0093385908373411	0.105515408438388	-0.0603460803425465	-0.157540138254192	0.0928789431515202
206.304497338782	0.0897732777575811	0.00804070153489668	0.181739929077942	0.0380846245747946	0.0212161741502051	0.112556141653684	-0.0556232780543915	-0.159942129458325	0.0791830481910684
206.404556786033	0.0872287910948271	0.0106190713770228	0.178059379363926	0.0383250270343405	0.0207641506030877	0.108430552753462	-0.050292782959802	-0.146531340788409	0.0693957287299986
206.504616233284	0.0853146798503468	0.0119004376866434	0.176572381912309	0.0382031021492869	0.0212161741502051	0.0952713583841275	-0.0469386081974303	-0.144151244154977	0.0693957287299986
206.604675680535	0.0840088336426266	0.00804070153489668	0.17159940100557	0.0381977470431415	0.0207641506030877	0.0884921134728093	-0.0451981775440142	-0.155639304674878	0.0559892753532072
206.704735127786	0.0826413744153796	0.0090106764866309	0.171845968286661	0.0380625546148232	0.0231984293786942	0.0810573969774874	-0.0441415622063524	-0.155639304674878	0.0536629400047215
206.804794575037	0.0824700850257701	0.00975440142609643	0.171845968286661	0.038039430365287	0.0212161741502051	0.0744641760957811	-0.0438492077989887	-0.146531340788409	0.0559892753532072
206.904854022288	0.0842085397171735	0.0144311964747986	0.174511250200363	0.0380246731911049	0.0212161741502051	0.070855553703859	-0.0468637412646707	-0.141461763166586	0.0421664416479781
207.004913469539	0.0838459781752706	0.0125876133087972	0.171845968286661	0.0379994342764709	0.0212161741502051	0.070855553703859	-0.0464793673198867	-0.146531340788409	0.0350754442226714
207.104972916791	0.0854148198291498	0.0165392875797398	0.171845968286661	0.0379524335767579	0.0212161741502051	0.0667997644775076	-0.0492844083835305	-0.141461763166586	0.0270562310832941
207.205032364042	0.0871832298318619	0.0210664072898293	0.171845968286661	0.0378634024754654	0.0212161741502051	0.0622397697645173	-0.0531626080232971	-0.130191947522776	0.0214956902098924
207.305091811293	0.0867624667115822	0.0210664072898293	0.171845968286661	0.0377756292311445	0.0231984293786942	0.0632855447866106	-0.0524715853562955	-0.130191947522776	0.0203207791637649
207.405151258544	0.0804773608738338	0.0225137535419953	0.146317745014471	0.0374817609142116	0.0229591429920466	0.0596674143132424	-0.0429120924824271	-0.104640889646481	0.0190662600378879
207.505210705795	0.0804301782571045	0.0237284258960549	0.146824761578009	0.0374537070315086	0.0229591429920466	0.0588047810737252	-0.0430998467844145	-0.104198085869438	0.0203207791637649
207.605270153046	0.0804301782571045	0.0237284258960549	0.146824761578009	0.0370431675719753	0.0250312686551762	0.0590594564484222	-0.0441002724868967	-0.106905541280952	0.0190662600378879
207.705329600297	0.0806021405493238	0.0237284258960549	0.146317745014471	0.0367833004487076	0.0230302525982374	0.0575125341664369	-0.0450748526170971	-0.106905541280952	0.0189154650822229
207.805389047548	0.0808001666660174	0.0237284258960549	0.146317745014471	0.0363707920301903	0.0219783468566559	0.0582689845356428	-0.045875447980047	-0.106905541280952	0.0190662600378879
207.905448494799	0.0810726330265393	0.0241556052693332	0.146317745014471	0.0362519317861151	0.0212161741502051	0.0582976906017909	-0.0467310781629119	-0.107477513398974	0.0190662600378879
208.005507942051	0.0816834310867706	0.0243066153702752	0.146247917438965	0.036056160433805	0.0203853978105085	0.0598454492665562	-0.0479080552086357	-0.107477513398974	0.0190662600378879
208.105567389302	0.0819671608879571	0.0243066153702752	0.146247917438965	0.0359226296602946	0.0203853978105085	0.0632855447866106	-0.0486643240113147	-0.106905541280952	0.0200629042019626
208.205626836553	0.0825740880980201	0.0248203614852478	0.146317745014471	0.0356998328288051	0.00878259691737114	0.0579038019500551	-0.0499485072030119	-0.106905541280952	0.0200629042019626
208.305686283804	0.0828170354648642	0.0251728266349367	0.14612861172783	0.0354612813675549	0.00878259691737114	0.0580427926798354	-0.0512453628615056	-0.107477513398974	0.0189154650822229
208.405745731055	0.0837393224668983	0.0255157495406669	0.146317745014471	0.0351827920273118	0.00645370867500934	0.0562403777775084	-0.0526451482817357	-0.113159651208381	0.0138841370899999
208.505805178306	0.0842446821868944	0.0257437235963049	0.146247917438965	0.0350894398440485	0.00663689771329273	0.0562403777775084	-0.0541255193682265	-0.113054350283447	0.0138841370899999
208.605864625557	0.090744737713939	0.0566659024841234	0.189822228808186	0.0347485746204713	0.00645370867500934	0.0562403777775084	-0.0702218864813052	-0.146613025029331	-0.0254442242745374
208.705924072808	0.0908763842910767	0.0587557192888203	0.190162365141041	0.0347241510377981	0.00667589927945399	0.0562403777775084	-0.070628696233692	-0.144052153790031	-0.0254442242745374
208.805983520059	0.0908763842910767	0.0598390833807386	0.190162365141041	0.0347241510377981	0.00667589927945399	0.0562403777775084	-0.070664682106436	-0.144052153790031	-0.0254442242745374
208.906042967311	0.0908763842910767	0.0598390833807386	0.190162365141041	0.0347134169861392	0.00667589927945399	0.0562403777775084	-0.0707048379622842	-0.144052153790031	-0.0254442242745374
209.006102414562	0.0908763842910767	0.0598390833807386	0.190162365141041	0.0347134169861392	0.00667589927945399	0.0562403777775084	-0.0706972189193113	-0.144052153790031	-0.0254442242745374
209.106161861813	0.0911093252170205	0.0616314989904452	0.190162365141041	0.0346743659146302	0.00667589927945399	0.0562403777775084	-0.0708411926363591	-0.144052153790031	-0.0254442242745374
209.206221309064	0.0911093252170205	0.0630484356273129	0.190162365141041	0.0346743659146302	0.00667589927945399	0.0562403777775084	-0.0709659585891051	-0.14457508613996	-0.0260234411023252
209.306280756315	0.0911093252170205	0.0630484356273129	0.189755193186831	0.0346743659146302	0.00667589927945399	0.0562403777775084	-0.0710735777082852	-0.14457508613996	-0.0260234411023252
209.406340203566	0.0912805904123293	0.064006288635187	0.190162365141041	0.0347134169861392	0.00667589927945399	0.0562403777775084	-0.0711004965697692	-0.14457508613996	-0.0260234411023252
209.506399650817	0.0912805904123293	0.064006288635187	0.189822228808186	0.0347134169861392	0.00667589927945399	0.0562403777775084	-0.0711226996679971	-0.14457508613996	-0.0260234411023252
209.606459098068	0.0911093252170205	0.064006288635187	0.189822228808186	0.0347134169861392	0.00667589927945399	0.0562403777775084	-0.0710799722156667	-0.14457508613996	-0.0260234411023252
209.706518545319	0.0874949730705837	0.0508920868124249	0.199371052143413	0.0348497769047599	0.00797050375915329	0.0582976906017909	-0.0653314370738987	-0.153209933849838	0.0061573253013651
209.806577992571	0.0808783959142951	0.0111273486400125	0.143590735303731	0.0351157819276008	0.00702813078329859	0.0578577437237778	-0.0451145173816047	-0.107477513398974	0.0315891409878844
209.906637439822	0.0802903524549536	0.0110621147590116	0.143677754019007	0.0352645371493212	0.00667589927945399	0.0582976906017909	-0.0429475008170604	-0.106139134494203	0.0319307759337302
210.006696887073	0.0794744714926665	0.0111273486400125	0.144242371137209	0.0357205022056335	0.00911047389195383	0.0614838247494827	-0.0402313714436246	-0.0980629055550222	0.0369241662775466
210.106756334324	0.0762035615971271	0.00747834940110394	0.128762963308553	0.0360353444309777	0.00878259691737114	0.0613723757416307	-0.0318797903047732	-0.0831811631826991	0.0360380615666043
210.206815781575	0.0758369548047358	0.00551463437986071	0.125971684595684	0.0363531406766528	0.0212161741502051	0.0711940766163795	-0.0302176511010046	-0.0801158325133494	0.0369241662775466
210.306875228826	0.0751226036039725	0.00551463437986071	0.122312947091774	0.0368042402760569	0.0203853978105085	0.0649525442632889	-0.0275963426340233	-0.0759521762197232	0.0358180193175639
210.406934676077	0.0743017450611252	0.00551463437986071	0.106772280599107	0.0370572868449858	0.0231894111217748	0.0663394091821621	-0.0253567902765536	-0.0728747585393679	0.03399314153958
210.506994123328	0.073776679141919	0.00747834940110394	0.103672928953734	0.0374537070315086	0.0248630194141095	0.0651997494984768	-0.0234362127183238	-0.0727888329345528	0.0338240259790595
210.60705357058	0.0732116103954332	0.00747834940110394	0.100957265463362	0.0379764999306601	0.0253591668438316	0.0641657045427572	-0.0213918763911337	-0.0658252028865546	0.0358180193175639
210.707113017831	0.0720435214552688	0.00747834940110394	0.0971076103310626	0.038125527379138	0.0253591668438316	0.0641657045427572	-0.0194010464449181	-0.0638702622239312	0.0337769957321448
210.807172465082	0.070690624726299	0.00747834940110394	0.0947706541234534	0.0408226930775214	0.0248630194141095	0.12718958639269	-0.00917283905474958	-0.0640194534892601	0.0583463585838576
210.907231912333	0.0698959431770529	0.00957958568826757	0.095206891027415	0.0408594618508534	0.0248630194141095	0.12718958639269	-0.00865757431574463	-0.0640194534892601	0.0567711277258259
211.007291359584	0.0695538864167447	0.00957958568826757	0.0943807754636964	0.0408594618508534	0.0248630194141095	0.12718958639269	-0.00857776154731027	-0.0638702622239312	0.0566490562332602
211.107350806835	0.0697048446869855	0.0106078828934011	0.0948950010833238	0.0408594618508534	0.0248630194141095	0.12718958639269	-0.0090119198247703	-0.0625351085037695	0.0573323027403502
211.207410254086	0.0692433252924411	0.0110621147590116	0.0939476905184619	0.040907547149452	0.0248630194141095	0.12718958639269	-0.00867667102302207	-0.0640194534892601	0.0542166099356185
211.307469701337	0.0691987013074547	0.0120640299240722	0.0943807754636964	0.0409652371925939	0.0248630194141095	0.12718958639269	-0.00893391511360095	-0.0640194534892601	0.0538127596765654
211.407529148588	0.0690632648097764	0.012038377044853	0.0940167886698779	0.0409652371925939	0.0248630194141095	0.12718958639269	-0.00904886221338497	-0.0625351085037695	0.0542166099356185
211.50758859584	0.069672801876993	0.012716013063559	0.0936379736100921	0.0410224760925483	0.0248630194141095	0.12718958639269	-0.00987766668668706	-0.0625351085037695	0.0535321501698435
211.607648043091	0.0699122910168251	0.0130306132345578	0.093150796841967	0.0410476954278995	0.0248630194141095	0.12718958639269	-0.0106719459759014	-0.0630407329481284	0.0519764346857549
211.707707490342	0.0700061279702481	0.0137902345936472	0.0935161532931859	0.0417006723703047	0.0248630194141095	0.12718958639269	-0.0105776081924927	-0.0625351085037695	0.0519764346857549
211.807766937593	0.070138472494666	0.0137902345936472	0.0936379736100921	0.0418528094381675	0.0207781385667114	0.122025612689179	-0.0115457730675973	-0.0630407329481284	0.047958738302489
211.907826384844	0.070102616523657	0.0130306132345578	0.092791851192655	0.041805707225495	0.0156089928151113	0.116243198821852	-0.012735396475801	-0.0633220011507641	0.045982499758434
212.007885832095	0.0702654690403776	0.0133343934604692	0.093150796841967	0.045389160253748	0.0156089928151113	0.111719460762742	-0.00862929096418156	-0.066106688199501	0.040858025672192
212.107945279346	0.0704879119428671	0.0132905584645483	0.093150796841967	0.045144496245445	0.00978601533962429	0.0999272945484731	-0.0100137170783927	-0.0645820505980376	0.0374282815429369
212.208004726597	0.0708154430942358	0.0130680627804107	0.093150796841967	0.045579806601745	0.00910037979156012	0.0967246044557952	-0.0105337045157892	-0.0656346963115951	0.0369665573442575
212.308064173848	0.0713055756942908	0.0132905584645483	0.0934706710255333	0.0456441894498807	0.00939852624082982	0.0950580708721465	-0.011612656680419	-0.0646782064039591	0.0369665573442575
212.4081236211	0.0715946751260808	0.0130306132345578	0.0934706710255333	0.0458803341295291	0.00910037979156012	0.0931620683868033	-0.0122549513720206	-0.0633220011507641	0.0369665573442575
212.508183068351	0.0717856356578872	0.0130306132345578	0.0936180582919242	0.0467782846106031	0.014002951535715	0.0967246044557952	-0.0123789021909706	-0.0630551705727227	0.0369665573442575
212.608242515602	0.072086111422094	0.0130306132345578	0.0936180582919242	0.0475344937294316	0.00910037979156012	0.0894544973406812	-0.012703084128728	-0.0638493660937383	0.0356133566587689
212.708301962853	0.0727853968404631	0.0133343934604692	0.0944182070930624	0.047660418482033	0.00910037979156012	0.089428465089692	-0.0140464976354327	-0.0670969550091741	0.0326440284791347
212.808361410104	0.0733643952665734	0.0130306132345578	0.0954282485635029	0.0531344947828071	0.00820147441780793	0.11386534915775	-0.00894199003139671	-0.0741350495895162	0.0410563478527314
212.908420857355	0.0735950864694606	0.012038377044853	0.095206891027415	0.0534739096953208	0.00820147441780793	0.11386534915775	-0.00921170629826028	-0.0741350495895162	0.0410563478527314
213.008480304606	0.0737445099496347	0.0110621147590116	0.0945242849299825	0.0540348483948938	0.00820147441780793	0.11386534915775	-0.0094172827850244	-0.072494570395562	0.0454576279971848
213.108539751857	0.0741895389430983	0.0132905584645483	0.0971852625243041	0.0568456892953889	0.00910037979156012	0.12110779931837	-0.00950685685654892	-0.0701239001742707	0.0500997292814662
213.208599199108	0.0743017450611252	0.0120640299240722	0.0972869836428969	0.0582833375687169	0.00963311833055674	0.122547951703512	-0.00840783276669462	-0.072494570395562	0.0500997292814662
213.30865864636	0.0747633886500562	0.0132905584645483	0.0985897196884922	0.0630252461308607	0.0109513250270943	0.124703699538352	-0.00562914727532231	-0.0739914779783363	0.0500997292814662
213.408718093611	0.074926657415	0.0132905584645483	0.0976785881768238	0.0636515142229712	0.0121158474966578	0.124703699538352	-0.0060491317295596	-0.0739914779783363	0.0510832518130734
213.508777540862	0.0750683212959416	0.0460183224965028	0.114018517358182	0.0645983831093852	0.0338967563683101	0.137181793164417	-0.00584644831969562	-0.0739914779783363	0.0518863955947279
213.608836988113	0.0750923404245999	0.045511133291048	0.10585360685919	0.0657809389435298	0.0347035163122256	0.128297795318697	-0.00507013879697692	-0.063641355412764	0.0620231535840797
213.708896435364	0.0750816490821439	0.0460183224965028	0.0972869836428969	0.0657809389435298	0.0338967563683101	0.124703699538352	-0.00571199681051275	-0.0603483159663306	0.0652611184309074
213.808955882615	0.0749027231395577	0.045511133291048	0.0985897196884922	0.0646488041629664	0.0326987898179643	0.128152286548944	-0.00613770572657332	-0.0650974441884612	0.0652611184309074
213.909015329866	0.0747143368261928	0.0441843203987337	0.0998281252864785	0.0643715274962152	0.0306788458147853	0.124703699538352	-0.00614565338307893	-0.0607766379750271	0.0658043451894562
214.009074777117	0.0744099187923511	0.0441843203987337	0.0984569520985108	0.0636515142229712	0.0255591993504511	0.120962811310933	-0.00661949041059947	-0.0603483159663306	0.0652611184309074
214.109134224369	0.0742018100551121	0.0441843203987337	0.0984569520985108	0.0631416385753599	0.023209164510929	0.114880628078113	-0.00701312062844471	-0.0632269138924302	0.0652611184309074
214.20919367162	0.073928553184058	0.0441843203987337	0.0967938090723052	0.0623980753517729	0.0248835084125133	0.109308360763804	-0.0076250144717278	-0.0607766379750271	0.0539890783247493
214.309253118871	0.0735180004390224	0.0442434104580486	0.0960361149779557	0.0619016355597475	0.0254550741933751	0.106413702804896	-0.00833004190746523	-0.0569967023198453	0.0460965958402641
214.409312566122	0.0731072858592829	0.0441843203987337	0.0954282485635029	0.061362022560086	0.0244959460443438	0.100826113909336	-0.00877184410695611	-0.0569967023198453	0.0403444074877809
214.509372013373	0.0725987531281656	0.0427702910898025	0.0943807754636964	0.0601107122443386	0.0255591993504511	0.0967549233061362	-0.00990788521538474	-0.0576582329590518	0.0342270241414299
214.609431460624	0.0718996032965933	0.0453743198294045	0.0943762499961665	0.0596995099888683	0.0257283322619088	0.0948551964801401	-0.00999926502989588	-0.0555378361100311	0.0315241000787464
214.709490907875	0.0717334614471939	0.0453743198294045	0.0943762499961665	0.0598433375438362	0.0244959460443438	0.0928468353976715	-0.00971830161613386	-0.0553850302929632	0.0315241000787464
214.809550355126	0.0713768246786862	0.0441843203987337	0.0942612705930118	0.0602778150393114	0.0262659627767779	0.0954475281344396	-0.0089036721319961	-0.0531440941463265	0.0367339795309932
214.909609802377	0.0709703560678855	0.0406411680808398	0.0925153506943989	0.061362022560086	0.0255591993504511	0.0954475281344396	-0.00746112777919034	-0.0555378361100311	0.0376038687124231
215.009669249629	0.0707525162984896	0.0406411680808398	0.0925153506943989	0.0618614963800767	0.0247126354058778	0.0953667089783036	-0.00665972372320336	-0.0560909289038011	0.0376038687124231
215.10972869688	0.0704238245677413	0.0405543126637102	0.0926007326104934	0.0625124685102577	0.0247126354058778	0.0959768401402855	-0.00544646171244564	-0.04901121322929	0.0454112861646207
215.209788144131	0.0701940943323445	0.0405543126637102	0.0926007326104934	0.063236089762964	0.0254550741933751	0.0976934875064391	-0.00438549010448733	-0.0492673759038098	0.0454112861646207
215.309847591382	0.069941160830226	0.0380612828475894	0.0898021188082304	0.0637812165997377	0.0252049315237284	0.0976934875064391	-0.00330552816000011	-0.0501494827428106	0.0450369367104024
215.409907038633	0.0697633202564824	0.0395548196940694	0.0903466708730285	0.0649821542287362	0.0244959460443438	0.0982999301139607	-0.00148144032935779	-0.0527206748447534	0.0452629654446858
215.509966485884	0.0694315061010419	0.0395548196940694	0.0896532353320997	0.0656451914390021	0.0247126354058778	0.098544294009423	-0.000550974014712828	-0.0500794246759427	0.0484436690478453
215.610025933135	0.0692367332180271	0.0395548196940694	0.0890116882842883	0.0668373482000011	0.0262659627767779	0.10100921361827	0.00101913255894226	-0.0499405812908636	0.0483898483439011
215.710085380386	0.0658275152927147	0.0289134230641306	0.0847655539635819	0.0674045476836537	0.0247126354058778	0.10033456332788	0.00536572954829875	-0.0505822774591794	0.0567892963423213
215.810144827637	0.0649510741406157	0.0283316180872744	0.0847655539635819	0.0705162324907869	0.0218265894162599	0.119666347834483	0.0127974024726794	-0.0325216639882677	0.07401708702827
215.910204274889	0.0629688214430153	0.026743336623121	0.0837615586358858	0.070553666635548	0.0227461480339725	0.124845210147582	0.0144000353734671	-0.0325216639882677	0.0744104019643252
216.01026372214	0.0616036880891325	0.026743336623121	0.0835895949633117	0.0700552501686315	0.0226558050034898	0.124845210147582	0.0145394209056996	-0.0319986760568522	0.0781101370173076
216.110323169391	0.0560119794129098	0.0259232094404593	0.0817702424266984	0.0706405159037894	0.0224377272436818	0.127120992910197	0.0198154929398967	-0.0300957568485131	0.0793464214887954
216.210382616642	0.0545936683395704	0.0257903083183194	0.0817702424266984	0.0705067850474788	0.0224377272436818	0.127120992910197	0.0203628998282106	-0.0323655254522715	0.0834987827285911
216.310442063893	0.0526713816017539	0.0259232094404593	0.081547373909564	0.071171215397879	0.0224377272436818	0.130980482221067	0.0233520123230395	-0.0281837096926521	0.0917969128873461
216.410501511144	0.0507671855358333	0.0247964109892892	0.0801736225959514	0.0716925501322323	0.0226558050034898	0.131505362946737	0.0257416957797542	-0.0299237905491262	0.0919971840378742
216.510560958395	0.049673632601221	0.0253743045654032	0.080579216156892	0.0707641397800693	0.0224377272436818	0.131505362946737	0.0258338220598237	-0.0281837096926521	0.0960711025248333
216.610620405646	0.0486113484290022	0.0253743045654032	0.0801105319325282	0.0697086837841834	0.0218265894162599	0.131505362946737	0.0249040320513043	-0.0300957568485131	0.0965962197180726
216.710679852897	0.0474332030102099	0.0253743045654032	0.0801736225959514	0.0695582064692642	0.0198656673342039	0.134681383757469	0.024843455914967	-0.0318199410809818	0.0965962197180726
216.810739300149	0.0446709077225391	0.0245692619224234	0.079966012171944	0.0694625646749659	0.0179547824479001	0.13347808422232	0.0257412478635398	-0.0324144392912679	0.0969076011303852
216.9107987474	0.0438623955717653	0.0245692619224234	0.0798258875260128	0.0690705494379733	0.0151296382776596	0.131505362946737	0.0249686817847273	-0.0329136455185131	0.105445114896881
217.010858194651	0.0434010057380563	0.0245692619224234	0.0797091199969013	0.0674045476836537	0.0147194022925591	0.131505362946737	0.0232930054094228	-0.0523954403785372	0.0969076011303852
217.110917641902	0.0412390822605779	0.0245692619224234	0.0797018808746958	0.0613745884370406	0.0144453616205977	0.133195988952138	0.0183986057164193	-0.0569776856596042	0.0965962197180726
217.210977089153	0.0373003465211869	0.0241589241205575	0.0800617956775347	0.0596995099888683	0.0143597764689973	0.133195988952138	0.0179200879643244	-0.0559912108539589	0.0969076011303852
217.311036536404	0.0364344647678318	0.0241589241205575	0.0800617956775347	0.0372467084720872	0.00383119931497041	0.131505362946737	0.00960700619946451	-0.057477029041762	0.0969076011303852
217.411095983655	0.0359780345811931	0.02321726284463	0.0793925908078204	0.0253329688547286	0.00369719937141865	0.0920804990782149	-0.00792020748677278	-0.0565354814667803	0.0666575092395071
217.511155430906	0.0346998751660539	0.0228503693962784	0.0795664976943262	0.0230480332112837	0.00383119931497041	0.0316581559086669	-0.018776994818886	-0.0556454492844396	0.011560713875664
217.611214878158	0.0345506709085778	0.0207451887217609	0.0770983923988241	0.0227358526135608	0.00538047891046411	0.0294025639395951	-0.020113184256435	-0.0554257303831746	0.00573023197062983
217.711274325409	0.034307303859652	0.0161091534668545	0.0728609764402184	0.0227236717081971	0.00538047891046411	0.0292630517420029	-0.0198366438676108	-0.0556454492844396	0.00573023197062983
217.81133377266	0.0339953436415731	0.0169063457851701	0.0727604594531645	0.0227236717081971	0.00538047891046411	0.0292630517420029	-0.0193810088944031	-0.049304261326297	0.011560713875664
217.911393219911	0.0336986923126277	0.0146684636141597	0.0699134062917702	0.0227236717081971	0.00538047891046411	0.0292630517420029	-0.0189435686725066	-0.0489598730124104	0.0115688135503541
218.011452667162	0.0334828278052927	0.0140906890852135	0.0686940788821201	0.0227236717081971	0.00538047891046411	0.0292630517420029	-0.0184883254326853	-0.0482887556622099	0.0115688135503541
218.111512114413	0.0329515074345655	0.0145397467415248	0.0665491213644767	0.0227236717081971	0.00538047891046411	0.0292630517420029	-0.0174442416959815	-0.0455716171261939	0.01229562772027
218.211571561664	0.0328689790783267	0.0145397467415248	0.0665491213644767	0.0227236717081971	0.00538047891046411	0.0292630517420029	-0.0172973639712271	-0.0455716171261939	0.0115688135503541
218.311631008915	0.0325692735452296	0.0146063870171304	0.065323597023023	0.0227236717081971	0.00538047891046411	0.0292630517420029	-0.0167254429039391	-0.0447880366414917	0.0115688135503541
218.411690456166	0.0322602101280962	0.0145397467415248	0.0647926642344692	0.0227236717081971	0.00538047891046411	0.0292630517420029	-0.0162007621197975	-0.0426114977572698	0.0115688135503541
218.511749903418	0.0320204935818603	0.0145397467415248	0.0628961386494087	0.0227582197189128	0.00651445486470326	0.0303521801062478	-0.0156912965172456	-0.0406970370777449	0.0115688135503541
218.611809350669	0.0318421451038629	0.0145397467415248	0.0610690659085827	0.0227795799729402	0.00651445486470326	0.0302643069911896	-0.0151683087182746	-0.0387933090522508	0.0124483228968154
218.71186879792	0.0317235494962837	0.0146684636141597	0.0609244726855742	0.02278140231303	0.00651445486470326	0.0302643069911896	-0.0149363411957995	-0.0386059814476381	0.0124483228968154
218.811928245171	0.0316722872396938	0.0146684636141597	0.0609244726855742	0.0228216684522565	0.00651445486470326	0.0303521801062478	-0.0148743501992639	-0.0375312087774094	0.013421300110131
218.911987692422	0.0316128648681088	0.0145397467415248	0.0609244726855742	0.0228342643120963	0.00651445486470326	0.0303521801062478	-0.0148964940820763	-0.0375312087774094	0.0131209623569731
219.012047139673	0.0313720952545214	0.0146684636141597	0.0609244726855742	0.0228513852166675	0.00628410668866804	0.0302643069911896	-0.0145630501392854	-0.0363360138750498	0.0140007410454285
219.112106586924	0.0313505782464485	0.0146063870171304	0.0609244726855742	0.0228910633881811	0.00628410668866804	0.0303521801062478	-0.0145353150500732	-0.0375070959726426	0.0131209623569731
219.212166034175	0.0313249097966427	0.0146063870171304	0.0609244726855742	0.0229154189716339	0.00655517351747357	0.0307508365086564	-0.0143829154399339	-0.0375070959726426	0.0131209623569731
219.312225481426	0.0312553856483536	0.0146063870171304	0.0609244726855742	0.0229331602556636	0.00655517351747357	0.0307508365086564	-0.0142498723066796	-0.0372485002919507	0.013532764199288
219.412284928678	0.0311135836296431	0.0146063870171304	0.0609244726855742	0.0229464805272823	0.00651445486470326	0.0307508365086564	-0.014155946391312	-0.0372485002919507	0.013532764199288
219.512344375929	0.0310131423755453	0.0146684636141597	0.0609244726855742	0.0230480332112837	0.00651445486470326	0.0308848787747984	-0.0139378922938008	-0.0372485002919507	0.0137240387791791
219.61240382318	0.0309975231038944	0.0140906890852135	0.0602979611288088	0.0231075122324966	0.00583133865229173	0.0302684412007531	-0.0138080496627585	-0.0372485002919507	0.013532764199288
219.712463270431	0.0309099404172325	0.0146063870171304	0.0609244726855742	0.0231605967821026	0.00651445486470326	0.0310874920913613	-0.0138000248636776	-0.0375070959726426	0.0143889280502503
219.812522717682	0.0307630920608521	0.0133634428789755	0.0610690659085827	0.0231659960584879	0.00562157014721224	0.0302684412007531	-0.0138807157632015	-0.0357325777393623	0.0173603027075291
219.912582164933	0.0305776834109901	0.0140906890852135	0.0610690659085827	0.0232552927339814	0.00568962259819666	0.0304034228772879	-0.0134355606228449	-0.0357325777393623	0.0169505516738651
220.012641612184	0.0304691837407158	0.0127145267216066	0.0610690659085827	0.0232777164954003	0.00655517351747357	0.0314725683897399	-0.0131302387178684	-0.0372485002919507	0.0169505516738651
220.112701059435	0.0303260569036047	0.0136845732016617	0.0630484356273129	0.0233168878498366	0.00651445486470326	0.0315286664694226	-0.0129181235647889	-0.0426455215773546	0.0129003329874229
220.212760506686	0.0302186049548549	0.0142495539100889	0.0653052635667931	0.0233601139101122	0.00655517351747357	0.0316581559086669	-0.0128203514005778	-0.0426455215773546	0.013421300110131
220.312819953938	0.0300233466554259	0.0127145267216066	0.0628961386494087	0.0234783417365249	0.00655517351747357	0.0316581559086669	-0.012413499110101	-0.0426455215773546	0.013421300110131
220.412879401189	0.0297633627450747	0.0146562073434113	0.0624477774202617	0.0235687874680999	0.00655517351747357	0.0316581559086669	-0.0117796674270626	-0.0386059814476381	0.0169505516738651
220.51293884844	0.0296090550197726	0.0146562073434113	0.0624477774202617	0.023655620193769	0.00655517351747357	0.0316882819659723	-0.0112987841912134	-0.0386059814476381	0.0164022035848816
220.612998295691	0.0293617247744405	0.0142495539100889	0.0583160664134829	0.0236681512524577	0.00655517351747357	0.0316882819659723	-0.0106063967856891	-0.0350046536367061	0.0162942980560626
220.713057742942	0.0294304909837761	0.0127145267216066	0.0599384688963179	0.0238208365210713	0.00651445486470326	0.032258841418972	-0.0106890440206724	-0.0384966725829091	0.0162942980560626
220.813117190193	0.0295828423997347	0.0127145267216066	0.0660958292693965	0.0238405959308921	0.00562157014721224	0.0315286664694226	-0.0112263960229632	-0.0422831888738017	0.0164022035848816
220.913176637444	0.0297633627450747	0.0132114308350475	0.0751110458915154	0.0239689262663121	0.00651445486470326	0.0327661559114214	-0.0118988560407084	-0.0493088790038598	0.0137240387791791
221.013236084695	0.0291417045939682	0.0105291965565696	0.0775609640031022	0.0239949622123914	0.00651445486470326	0.032883548808251	-0.0102194070982327	-0.0508904102751948	0.0164022035848816
221.113295531947	0.029240724345774	0.0104078851479473	0.0782998966880796	0.0240591094159398	0.00588577542737568	0.032883548808251	-0.0104772497749746	-0.0508904102751948	0.0178554971029645
221.213354979198	0.0292865188490257	0.00878456149745511	0.078736647534002	0.0240758465068584	0.00579156968315912	0.032956650555684	-0.0107579431362993	-0.0514346816173231	0.0191434879819107
221.313414426449	0.0292045099130422	0.0104078851479473	0.0782998966880796	0.0241485262324993	0.00538047891046411	0.032883548808251	-0.0103353996953869	-0.0508904102751948	0.0176538857527394
221.4134738737	0.0292245026715714	0.0104078851479473	0.0782998966880796	0.024226859249348	0.00651445486470326	0.0343778099674815	-0.0101861558137275	-0.0508904102751948	0.0176538857527394
221.513533320951	0.0291417045939682	0.0100510516677155	0.0774919942636682	0.02424426634967	0.0067988343043999	0.034855124448923	-0.00976290310727933	-0.0502389637615186	0.0178554971029645
221.613592768202	0.0290299616698029	0.00878456149745511	0.0754883062462853	0.02424426634967	0.0067988343043999	0.034855124448923	-0.00931968641924935	-0.050709696577601	0.0162953887293339
221.713652215453	0.0283385579850717	0.00765019023210514	0.0737682847610909	0.0243849078643391	0.00655955304131926	0.0360562905752631	-0.00668160398932235	-0.0495645871916708	0.0193254760042545
221.813711662704	0.028318716159131	0.00765019023210514	0.074272173210676	0.0245617105491642	0.00830136499780382	0.038828874660425	-0.00609748312913238	-0.0508904102751948	0.0191434879819107
221.913771109955	0.0282826017416782	0.00765019023210514	0.074272173210676	0.0246812235321792	0.0084310917063379	0.0407506183962629	-0.00536073273744584	-0.0568761683819111	0.0193254760042545
222.013830557207	0.0282553194421692	0.00765019023210514	0.0735704793499591	0.0248542285717547	0.00800287745987613	0.0413427819754771	-0.00461659141158399	-0.0584653349867711	0.0193254760042545
222.113890004458	0.0280709534059312	0.00765019023210514	0.0691219231900377	0.0249490857195409	0.00660376309951471	0.0424056618748818	-0.00320487831599752	-0.0652917316149776	0.0193254760042545
222.213949451709	0.0279146982729341	0.00706034165287992	0.065073217872755	0.0251166926123379	0.00544930772689439	0.0467202033926273	-0.00199531131833762	-0.0420348056404803	0.0509486997013462
222.31400889896	0.0275884392757145	0.00706034165287992	0.0598269179885937	0.0252656448326599	0.00660376309951471	0.0494690126164065	-0.000691222030543753	-0.0598762325453102	0.0275214857451039
222.414068346211	0.0272886728154111	0.00878456149745511	0.0388094419823664	0.0253269346674429	0.00862121845644227	0.0548644879321645	0.000635190817377554	-0.0284699625043021	0.053203574245189
222.514127793462	0.0270732283758566	0.00943275627805334	0.0366625794847768	0.0254128797857395	0.00544930772689439	0.0548644879321645	0.00203885453263005	-0.0209931470779071	0.0510653609271789
222.614187240713	0.0267910137646751	0.0104012089709067	0.0364025564848639	0.0254989332309968	0.00955173091346015	0.0539138284261559	0.00338466834702706	-0.0232103537822946	0.0352896044709426
222.714246687964	0.0267206332591066	0.0104012089709067	0.0361936713704775	0.0256215474153407	0.0111877967350347	0.0539138284261559	0.00387910289081835	-0.0232103537822946	0.0275214857451039
222.814306135215	0.0267206332591066	0.0104012089709067	0.0361936713704775	0.0256527591890584	0.0111877967350347	0.0539138284261559	0.00391711347191555	-0.0232103537822946	0.0275214857451039
222.914365582467	0.0267206332591066	0.0104012089709067	0.0361936713704775	0.0256451051567636	0.0118488826071738	0.0498127977769245	0.00366032911983261	-0.0215729930494008	0.022414444725613
223.014425029718	0.0267206332591066	0.0104012089709067	0.0361936713704775	0.0256759848713941	0.0100961907233663	0.0468199271040262	0.00360584727821916	-0.0205702720978241	0.022414444725613
223.114484476969	0.0267141716677607	0.0104012089709067	0.0361936713704775	0.0256527591890584	0.0100961907233663	0.0439070724584564	0.00335277639173135	-0.0201404572746465	0.0209181347744828
223.21454392422	0.0267141716677607	0.0104012089709067	0.0361936713704775	0.025665539299575	0.0110668388149136	0.0437867904494084	0.00330211932425672	-0.0201404572746465	0.0208402582330282
223.314603371471	0.0267141716677607	0.0104012089709067	0.0361936713704775	0.0255893320106156	0.0121384305906057	0.0430450590300804	0.00262545038628245	-0.0196006746566987	0.0191442150400359
223.414662818722	0.0267083930341646	0.0104012089709067	0.0361657918441757	0.0255788046519173	0.0137878687023384	0.0439070724584564	0.00240607782298003	-0.0188470445140482	0.0191442150400359
223.514722265973	0.0267083930341646	0.0104012089709067	0.0361657918441757	0.0254508462922048	0.0140548520595395	0.0439070724584564	0.00196946201778709	-0.0183202837861502	0.0191442150400359
223.614781713224	0.0267083930341646	0.0104012089709067	0.0361657918441757	0.0254083268999687	0.0140548520595395	0.0430450590300804	0.00141851686784737	-0.0184122775802414	0.0188640245882794
223.714841160476	0.0267083930341646	0.0104012089709067	0.0361657918441757	0.0253379314774922	0.0137878687023384	0.0424056618748818	0.00112420624661458	-0.0175333317389125	0.0193254760042545
223.814900607727	0.0267083930341646	0.0104012089709067	0.0361657918441757	0.0253584716605554	0.0140847589047853	0.0428754401643559	0.00114715936836992	-0.0175333317389125	0.0193254760042545
223.914960054978	0.0266948318032836	0.0104012089709067	0.0361586793510074	0.0253584716605554	0.0140847589047853	0.0428754401643559	0.00115858890255281	-0.0175333317389125	0.0191442150400359
224.015019502229	0.0266948318032836	0.0104012089709067	0.0361586793510074	0.0253584716605554	0.0140847589047853	0.0428754401643559	0.00115858890255281	-0.0175333317389125	0.0191442150400359
224.11507894948	0.0266948318032836	0.0104012089709067	0.0361586793510074	0.0253584716605554	0.0140847589047853	0.0428754401643559	0.00115858890255281	-0.0175333317389125	0.0191442150400359
224.215138396731	0.0266948318032836	0.0104012089709067	0.0361586793510074	0.0253584716605554	0.0140847589047853	0.0428754401643559	0.00115858890255281	-0.0175333317389125	0.0191442150400359
224.315197843982	0.0266948318032836	0.0104012089709067	0.0361586793510074	0.0253584716605554	0.0140847589047853	0.0428754401643559	0.00115858890255281	-0.0175333317389125	0.0191442150400359
224.415257291233	0.0266948318032836	0.0104012089709067	0.0361586793510074	0.0253584716605554	0.0137878687023384	0.0424056618748818	0.00114318495401046	-0.0175333317389125	0.0191442150400359
224.515316738484	0.0266948318032836	0.0104012089709067	0.0361586793510074	0.0253584716605554	0.0137878687023384	0.0424056618748818	0.00114318495401046	-0.0175333317389125	0.0191442150400359
224.615376185736	0.0266948318032836	0.0104012089709067	0.0361586793510074	0.0253584716605554	0.0137878687023384	0.0424056618748818	0.00114318495401046	-0.0175333317389125	0.0191442150400359
224.715435632987	0.0266948318032836	0.0104012089709067	0.0361586793510074	0.025378626703089	0.0141056661458121	0.0428830409869341	0.00116214710742861	-0.0175333317389125	0.0191442150400359
224.815495080238	0.0266948318032836	0.0104012089709067	0.0361586793510074	0.0254083268999687	0.0140847589047853	0.0428830409869341	0.00122888458331901	-0.0175333317389125	0.0193254760042545
224.915554527489	0.0266948318032836	0.0104012089709067	0.0361586793510074	0.0254272138155058	0.0140847589047853	0.0428830409869341	0.00129093172107792	-0.0175333317389125	0.0193254760042545
225.01561397474	0.0266948318032836	0.0104012089709067	0.0361586793510074	0.0254734874810322	0.0140548520595395	0.0430450590300804	0.00138898615567806	-0.0177462774559131	0.0193254760042545
225.115673421991	0.0266948318032836	0.0104012089709067	0.0361936713704775	0.0255599187531775	0.0140847589047853	0.0433200379805949	0.00136155373395015	-0.0175333317389125	0.0196156874600901
225.215732869242	0.0267141716677607	0.0104012089709067	0.0363113777360097	0.0255893320106156	0.0140548520595395	0.0430450590300804	0.00132882368831496	-0.0181555038166909	0.0191442150400359
225.315792316493	0.0267141716677607	0.0104012089709067	0.0363113777360097	0.0255962073382462	0.0140847589047853	0.0433200379805949	0.00136745412078335	-0.0181555038166909	0.0191442150400359
225.415851763744	0.0267206332591066	0.0104012089709067	0.0364025564848639	0.0256215474153407	0.0140548520595395	0.0433200379805949	0.0013522974799495	-0.0182348049884736	0.0191442150400359
225.515911210996	0.0267206332591066	0.0104012089709067	0.0364025564848639	0.0256527591890584	0.0137878687023384	0.0433549916464911	0.00143014653739945	-0.0182348049884736	0.0191442150400359
225.615970658247	0.0267206332591066	0.0104012089709067	0.0364025564848639	0.0257016864657974	0.0140548520595395	0.0439070724584564	0.00153025513339693	-0.0182348049884736	0.0191442150400359
225.716030105498	0.0277406507733289	0.00761291777688347	0.181724001577086	0.0257346939160828	0.0137878687023384	0.0441432083777337	-0.0192828568284749	-0.143495531535837	0.021578836630928
225.816089552749	0.0298046703041715	0.00761291777688347	0.181724001577086	0.0259890165098036	0.0140548520595395	0.0441432083777337	-0.0317404643929854	-0.143495531535837	0.021578836630928
225.916149	0.030596926832216	0.00761291777688347	0.181724001577086	0.0260898841149902	0.0137878687023384	0.0441432083777337	-0.0346623384262993	-0.143495531535837	0.021578836630928
226.016208447251	0.0317584018974715	0.00761291777688347	0.181724001577086	0.0269179384142518	0.0100961907233663	0.0498559709281923	-0.0365675015986253	-0.152533863769026	0.0251609551249709
226.116267894502	0.032759588654724	0.00761291777688347	0.181724001577086	0.0276181513212284	0.015968321141043	0.0574126065323869	-0.0363444550146658	-0.150230261649819	0.0336302383080886
226.216327341753	0.0336986923126277	0.00761291777688347	0.181724001577086	0.0279542431581617	0.0189509534900864	0.0577176654265369	-0.0371948103868995	-0.150230261649819	0.0336302383080886
226.316386789004	0.075817179200096	0.00761291777688347	0.181724001577086	0.0281282855869109	0.0190843633178882	0.0557919011881533	-0.0413575411945456	-0.150230261649819	0.0336302383080886
226.416446236256	0.0833763906276143	0.00761291777688347	0.181724001577086	0.0282286901868604	0.0194211222576238	0.0552663202028527	-0.046081017073395	-0.150230261649819	0.0336302383080886
226.516505683507	0.0964224782878122	0.00812940359739345	0.181984218571552	0.0284415545863971	0.0205654952712498	0.0555426305463958	-0.0599883737648287	-0.145523685598425	0.0209181347744828
226.616565130758	0.0981947002760934	0.0083009203006008	0.181984218571552	0.0286952849873724	0.020748656247632	0.0551366761889431	-0.0639868622834519	-0.145523685598425	0.0209181347744828
226.716624578009	0.106387570701606	0.0263652038068871	0.181984218571552	0.0288388957454104	0.0205654952712498	0.0546104715531224	-0.0782900042796286	-0.15407959425341	0.00199703178434323
226.81668402526	0.106387570701606	0.0263652038068871	0.181984218571552	0.0288583094145195	0.0205654952712498	0.0546104715531224	-0.0782607453817764	-0.15407959425341	0.00199703178434323
226.916743472511	0.105842397120467	0.0263652038068871	0.181984218571552	0.0288914561685999	0.0205654952712498	0.0546104715531224	-0.0775214428102838	-0.15407959425341	0.00199703178434323
227.016802919762	0.105606356769862	0.0596648272499536	0.211932106953405	0.0288914561685999	0.0205654952712498	0.0546104715531224	-0.0782455194663084	-0.15407959425341	-0.013343439550474
227.116862367013	0.103017348727855	0.0278430166241979	0.181984218571552	0.0288914561685999	0.0205654952712498	0.0546104715531224	-0.0750829186448023	-0.15407959425341	-0.013343439550474
227.216921814265	0.0968096765633409	0.0279301310646237	0.148807069045296	0.0289633546498126	0.0205654952712498	0.0546104715531224	-0.0602112522003901	-0.121736535607586	0.00122160106797839
227.316981261516	0.0960346656591885	0.0279301310646237	0.147186495309773	0.0289633546498126	0.0205654952712498	0.0546104715531224	-0.0590462115618181	-0.121277516085946	0.000169186571361401
227.417040708767	0.095901934677627	0.0380366795931345	0.151590290797803	0.029029198757283	0.0205654952712498	0.0542149929448002	-0.0588856461985567	-0.119739823767297	-0.00122807125780951
227.517100156018	0.0922113845561137	0.0387186226354435	0.148133891327532	0.029039596917783	0.0205654952712498	0.0541587181781852	-0.0544376154531685	-0.107030398722496	0.00122160106797839
227.617159603269	0.0918203260122751	0.0401105512339185	0.145759325292879	0.0290501086087075	0.0205654952712498	0.0541587181781852	-0.0538283458010108	-0.101095536908794	-0.000417322557400096
227.71721905052	0.0887151501609655	0.0393698880515527	0.143658108708574	0.0291740834477174	0.020748656247632	0.0551315518682521	-0.0499612664318012	-0.0979583567085312	-0.00415809358004453
227.817278497771	0.0878739564406688	0.0393698880515527	0.143658108708574	0.0292380956363039	0.020748656247632	0.0552663202028527	-0.0495156102331804	-0.0979583567085312	-0.00415809358004453
227.917337945022	0.0869258795659606	0.0393698880515527	0.143658108708574	0.0296175124033062	0.0205654952712498	0.0557919011881533	-0.0488243037541265	-0.0979583567085312	-0.00415809358004453
228.017397392273	0.0860791287193867	0.0393698880515527	0.143658108708574	0.030011608149046	0.0205654952712498	0.0575038822598053	-0.047664473975823	-0.0972886568586411	-0.00415809358004453
228.117456839525	0.0826347200579189	0.0396090410911109	0.144209531720375	0.0302214115975783	0.0205654952712498	0.0577736587884942	-0.0459306408055527	-0.0961656517631707	-0.00415809358004453
228.217516286776	0.0822818674128598	0.0396090410911109	0.143353503132359	0.0306722796412121	0.0205654952712498	0.0594013378351474	-0.0451880915247595	-0.0958058271790735	-0.00415809358004453
228.317575734027	0.0611525629326104	0.0317300308322689	0.11240437445578	0.0311956715505992	0.0205654952712498	0.0609210093716624	-0.0340849079216124	-0.0852755433144513	0.0216508053571561
228.417635181278	0.0569444222285968	0.0324422998199972	0.11098190631839	0.0315819103760422	0.0194211222576238	0.0609210093716624	-0.0319125585417971	-0.0805456010966188	0.0216508053571561
228.517694628529	0.0563308497584434	0.0336342357844031	0.11098190631839	0.0321434882437265	0.020748656247632	0.0632634633488662	-0.0308247125965867	-0.0769844823454938	0.0216508053571561
228.61775407578	0.0556605483234919	0.0336342357844031	0.10950837402489	0.032515318377599	0.020748656247632	0.0645064030192863	-0.029842576846363	-0.0750539755953064	0.0192444884133631
228.717813523031	0.0531475623998374	0.0284741767391767	0.111823811179469	0.0336459245924528	0.0205946685683262	0.0673735782961061	-0.0255322169252655	-0.068803781766042	0.0277117921249282
228.817872970282	0.0529934770168057	0.0284741767391767	0.111823811179469	0.0347616932202413	0.0205946685683262	0.069716462584253	-0.024083026361366	-0.0709548028949116	0.0277117921249282
228.917932417533	0.0528928248987476	0.0284741767391767	0.111617324708923	0.0373136124025536	0.0210042039577705	0.0720602587743416	-0.0223576279860371	-0.0709548028949116	0.028296797208739
229.017991864785	0.0525019963572965	0.0284741767391767	0.111617324708923	0.0384277615173358	0.0205946685683262	0.072524556903786	-0.0202460848985632	-0.068803781766042	0.0319194055114965
229.118051312036	0.0511656343692631	0.0228132175599301	0.108024640486178	0.038590832278702	0.0210042039577705	0.0731566660597098	-0.0173428242372218	-0.068803781766042	0.0316778597042143
229.218110759287	0.0506609864642593	0.0228132175599301	0.107813820782534	0.0390313746772094	0.0205946685683262	0.0734174533045002	-0.0157314109304069	-0.0707375571346127	0.0317649435472167
229.318170206538	0.0506079209273815	0.0228132175599301	0.107796259482067	0.0402735672757908	0.0211434665227626	0.0758718805303853	-0.0142288337334255	-0.0709548028949116	0.0330022800189729
229.418229653789	0.0501922200344481	0.0228132175599301	0.107796259482067	0.0407409462243416	0.0210042039577705	0.0758222173928133	-0.0126545880299619	-0.0720061536055485	0.0330022800189729
229.51828910104	0.0500278658534884	0.0228132175599301	0.107286808022514	0.042078595577935	0.0210042039577705	0.0760124959726579	-0.0110478691017846	-0.0720061536055485	0.0330022800189729
229.618348548291	0.048993182834386	0.0228132175599301	0.107851933832917	0.0421070872147488	0.0210042039577705	0.0760124959726579	-0.00849379961862145	-0.0709048338105729	0.0322714844151037
229.718407995542	0.0473154437008059	0.0147284769598494	0.0833965004330191	0.0421854660922066	0.0210042039577705	0.0760658660887991	-0.00269096591185144	-0.0619989615021452	0.0350390052386417
229.818467442793	0.0471751524014824	0.0147284769598494	0.0826452358074857	0.0424580445785743	0.0215195271575688	0.0769682641983876	-0.00215893058973646	-0.0626284251492432	0.0350390052386417
229.918526890045	0.0470408893240851	0.0157970167527269	0.0833965004330191	0.0428080296660965	0.0210042039577705	0.076639241105412	-0.00162647340851348	-0.0616625649273762	0.0364038775814758
230.018586337296	0.0469237879354328	0.0157970167527269	0.0833965004330191	0.0428688570344797	0.0210042039577705	0.0767389180837221	-0.00134387915008973	-0.0617475447655534	0.0361395936937555
230.118645784547	0.0468912340228887	0.0157970167527269	0.0833965004330191	0.0429235392923274	0.0210042039577705	0.0760658660887991	-0.00161383285234001	-0.0619989615021452	0.0330022800189729
230.218705231798	0.0466204838566255	0.0157970167527269	0.079793373322092	0.0434812886577782	0.020748656247632	0.0760658660887991	-0.000329837019306365	-0.0456836582571314	0.044417312592928
230.318764679049	0.046338257085925	0.0173738121867973	0.0780537414263222	0.0436273089136275	0.0215195271575688	0.0767389180837221	0.000750800949355068	-0.0384575128271462	0.0364038775814758
230.4188241263	0.046152792099928	0.0173738121867973	0.0772838603246624	0.0437721850498484	0.0210042039577705	0.0758718805303853	0.00121130234553319	-0.0337723211496828	0.0359740305666268
230.518883573551	0.0459430686983691	0.0174092533212971	0.076411342038463	0.0438688139355885	0.0215195271575688	0.0758858830594609	0.00165022971642962	-0.033521749971296	0.0322714844151037
230.618943020802	0.0457135668999396	0.0130096731891521	0.069574654830261	0.0443053898946667	0.0215195271575688	0.0758718805303853	0.00233888149766031	-0.0315722830910495	0.0322714844151037
230.719002468054	0.0456863492877334	0.0137045435579132	0.069574654830261	0.0449573917091394	0.020748656247632	0.0760658660887991	0.0029617370258259	-0.0324047130695628	0.0330022800189729
230.819061915305	0.0452424480368595	0.0130096731891521	0.0679111860609339	0.0454346641115421	0.0211434665227626	0.0779686895022557	0.00403475603304719	-0.0337723211496828	0.0361395936937555
230.919121362556	0.0448397537364806	0.0130096731891521	0.0678722229498843	0.0461628026809766	0.0169752827037065	0.0795618613494321	0.0062920377327666	-0.0339529386410585	0.043947638752332
231.019180809807	0.0447122683461662	0.0130096731891521	0.0679111860609339	0.0466654431102635	0.0161404846857496	0.0813480068645288	0.0071604630407835	-0.0339529386410585	0.046324051411893
231.119240257058	0.0454542083936515	0.0106082289992379	0.079685013062035	0.0521207133795023	0.0171864357236434	0.118232049949458	0.0124682793879015	-0.0409201718557848	0.0809833587953596
231.219299704309	0.0448756483348122	0.00533505457502878	0.0766678094185492	0.0523983414092723	0.0129508766999823	0.114684422364944	0.0136829055888683	-0.0350285024020559	0.0801155374694988
231.31935915156	0.046338257085925	0.0100326205019462	0.0952016640414486	0.0531730843778989	0.0129508766999823	0.114684422364944	0.0104804279643972	-0.0618264587139906	0.0650909079227568
231.419418598811	0.0459664755717619	0.00702759202665389	0.0936858794953944	0.0527790889853169	0.0129508766999823	0.114684422364944	0.0111052825076164	-0.0618264587139906	0.0645625582639211
231.519478046062	0.0459664755717619	0.00702759202665389	0.0936858794953944	0.0536261426554481	0.0129508766999823	0.114684422364944	0.0118407429750725	-0.0618264587139906	0.0645625582639211
231.619537493314	0.0459664755717619	0.00702759202665389	0.0936858794953944	0.0535404302112373	0.0129508766999823	0.114684422364944	0.0117751219277375	-0.0618264587139906	0.0645625582639211
231.719596940565	0.0484370628991744	0.00517305281585997	0.166928008423069	0.0675594989772633	0.0129508766999823	0.114684422364944	0.00312568870687651	-0.127612627640004	0.0795320749815498
231.819656387816	0.0486730839210575	0.00517305281585997	0.166928008423069	0.0679551444001332	0.0127019095617337	0.114843219943595	0.00278869290754503	-0.122709012796646	0.0795320749815498
231.919715835067	0.0493277501521181	0.00517305281585997	0.166928008423069	0.0687354788382373	0.0127019095617337	0.114843219943595	0.00167354804573487	-0.123998684973898	0.0756879842425896
232.019775282318	0.0498500692084115	0.00517305281585997	0.166928008423069	0.0693268883511761	0.0129508766999823	0.114843219943595	0.000369723267432304	-0.120992711396185	0.0707893384771355
232.119834729569	0.0506387189807881	0.00517305281585997	0.166928008423069	0.0691407302683986	0.0127019095617337	0.110316754875091	-0.00166939311841849	-0.116287885189976	0.0667424997431117
232.21989417682	0.0510860067325292	0.00517305281585997	0.166928008423069	0.0693724618433882	0.0117308537050024	0.102713430307563	-0.00262314587734812	-0.0976999010850114	0.0718265281069457
232.319953624071	0.0520173180892112	0.00517305281585997	0.166928008423069	0.0688793756754885	0.0152473328150235	0.0994965966589899	-0.00496861705645231	-0.09670749650734	0.0655217413772395
232.420013071322	0.0530913496749906	0.00517305281585997	0.166928008423069	0.0684882331481989	0.0171052790745401	0.0990008408663144	-0.00732198714249831	-0.0942381666571176	0.0625524033457145
232.520072518574	0.0862174164185478	0.0328856967358327	0.17165738694988	0.0685604689691514	0.0169752827037065	0.0957599030603586	-0.0202733153429496	-0.0910110916751024	0.0505112201548119
232.620131965825	0.0895956531494822	0.035172586379672	0.169861220807825	0.0684882331481989	0.0169752827037065	0.0951025519118069	-0.0244422972135906	-0.0859962110693929	0.0506267501665326
232.720191413076	0.09061748242705	0.0367370259900845	0.166268695778862	0.070285520249961	0.0190838614977698	0.0953173289225843	-0.0249871857149961	-0.0831782800171677	0.0506267501665326
232.820250860327	0.0904616473893733	0.0380366795931345	0.164322715520224	0.0706811021366484	0.0190838614977698	0.0957599030603586	-0.0238130087983725	-0.0804969271882567	0.0506267501665326
232.920310307578	0.0910458040076426	0.0380366795931345	0.163794003853994	0.0718678620973113	0.0239628756214034	0.100347309562339	-0.0239715048452333	-0.0804969271882567	0.0506267501665326
233.020369754829	0.0913951302384565	0.0380366795931345	0.160784004723238	0.0722379675698763	0.0231104093283693	0.100347309562339	-0.0244744843051767	-0.0794063382752346	0.051219912938369
233.12042920208	0.0913439688450199	0.0387186226354435	0.160363119578162	0.0725181192444515	0.0296589954144076	0.107259364658942	-0.0236999357506246	-0.0787014539784179	0.0506267501665326
233.220488649331	0.0922950040258834	0.0368307063043547	0.157190075834592	0.07255418848651	0.0278922443387066	0.106024929833474	-0.0247510575084077	-0.0794063382752346	0.0494227913802467
233.320548096582	0.0935292125534624	0.0374680797828776	0.157172072219641	0.0773254117973096	0.0389871534187789	0.114994849596389	-0.021474192913578	-0.0787014539784179	0.0506267501665326
233.420607543834	0.0992461685913117	0.0432065761128759	0.160806094530747	0.0780371098375953	0.0395593616962251	0.10766394328727	-0.029912911493249	-0.0859962110693929	0.0305201360415658
233.520666991085	0.0993061785952425	0.0374680797828776	0.151258428450544	0.0785745122346267	0.0412689042066471	0.105563406847734	-0.0288750267576975	-0.0803873383281353	0.0304175982275624
233.620726438336	0.0983691516909959	0.0464217444450947	0.148768243599459	0.0796031211489471	0.0447403760618858	0.105563406847734	-0.0264420977298632	-0.075591290287624	0.0266057131940258
233.720785885587	0.0981751124815926	0.0468810684379316	0.149227412144895	0.0798912194883231	0.0447403760618858	0.105563406847734	-0.0258271187306272	-0.0779754482763174	0.0236163390843146
233.820845332838	0.0978875280414898	0.0462019373565595	0.148523414721593	0.0798912194883231	0.0447403760618858	0.105563406847734	-0.0254464608599037	-0.0792736320196483	0.0236163390843146
233.920904780089	0.0974263002316104	0.0462019373565595	0.148523414721593	0.0799857184922378	0.0447403760618858	0.105563406847734	-0.0248327481936108	-0.0779754482763174	0.0260113700834163
234.02096422734	0.0969972321129293	0.0499347572837567	0.150062779011107	0.0800125146846891	0.0447403760618858	0.105563406847734	-0.0241495234929168	-0.0752341210281475	0.0266057131940258
234.121023674591	0.0963893449306691	0.048802163133045	0.146720558504347	0.0801302344227983	0.0447403760618858	0.105509386017095	-0.0236172412242837	-0.0745078554334465	0.0266057131940258
234.221083121843	0.0958536140974124	0.0507275480003059	0.144852010160466	0.0803828604125215	0.0447403760618858	0.105322969311535	-0.0228128964634562	-0.071668829783725	0.0297041654173273
234.321142569094	0.0954695916119571	0.0499347572837567	0.1414696998202	0.0805559707180162	0.0447403760618858	0.105322969311535	-0.0219041892597388	-0.0682621464201828	0.0316461529899502
234.421202016345	0.094915184377086	0.053882092412971	0.142447319724612	0.0806938906522674	0.0449574617636996	0.105322969311535	-0.0210036545925334	-0.0680759049924364	0.0297041654173273
234.521261463596	0.0943820587616399	0.055296746015518	0.14112610206426	0.0808758698899594	0.0460672860023935	0.106024929833474	-0.0198433775220969	-0.0672163707363391	0.0258067141405313
234.621320910847	0.0934714503375118	0.0559031180980056	0.139868499175665	0.0808758698899594	0.046536092839328	0.10584787997933	-0.0181266105315718	-0.065922045274124	0.0251230612746026
234.721380358098	0.0931539591033808	0.055450462497978	0.139868499175665	0.0814203280092893	0.046536092839328	0.106171741159651	-0.0166855229388103	-0.0657641810236773	0.0258067141405313
234.821439805349	0.0925850699570151	0.0530351738654822	0.138620936829326	0.0814881303494337	0.046536092839328	0.106275013665831	-0.0152928849276518	-0.065922045274124	0.0280406527421253
234.9214992526	0.0921875433596689	0.0499347572837567	0.137664257089757	0.0817018640783882	0.0461232980518056	0.106275013665831	-0.0140236143806976	-0.0667688967181831	0.0304175982275624
235.021558699851	0.091614853462125	0.0499347572837567	0.139430434199251	0.082034642493163	0.0455751296751194	0.106223755355364	-0.0126368928606296	-0.0667688967181831	0.0329099601898513
235.121618147103	0.0912829295222444	0.0475432934845723	0.138620936829326	0.082284778814117	0.0447403760618858	0.106223755355364	-0.0115306594717162	-0.065922045274124	0.0356341859586735
235.221677594354	0.0911450883084796	0.0466103319331894	0.138620936829326	0.0823833218162353	0.0447403760618858	0.106275013665831	-0.0107776781843777	-0.065922045274124	0.0363661812940225
235.321737041605	0.0910982490540184	0.0466103319331894	0.139615253654788	0.0825886716246372	0.0447403760618858	0.106223755355364	-0.0103638358001038	-0.065922045274124	0.038830349062636
235.421796488856	0.0909351233598461	0.0461740313788192	0.139430434199251	0.0853563178739946	0.0646697156486285	0.115253291382686	-0.00372565997130111	-0.0568017788356177	0.0438451557917987
235.521855936107	0.0908914049114626	0.0461740313788192	0.140534368910147	0.085479136420186	0.0655225093332297	0.114994849596389	-0.00322377052092274	-0.0568017788356177	0.0438451557917987
235.621915383358	0.0908914049114626	0.0461740313788192	0.140534368910147	0.0858479812796488	0.0655225093332297	0.113869681129976	-0.00284697371655481	-0.0568017788356177	0.0438451557917987
235.721974830609	0.0914399688839575	0.0344622368499712	0.142447319724612	0.0858479812796488	0.0655225093332297	0.113869681129976	-0.00664099866401124	-0.0642120196752868	0.0533103628958611
235.82203427786	0.0923533742395785	0.0344622368499712	0.156545511493152	0.085479136420186	0.0655225093332297	0.115136584385108	-0.00947731773339855	-0.07844786356069	0.0533103628958611
235.922093725111	0.0933285330997614	0.0339053529749201	0.169764157102403	0.0854107957186611	0.0655225093332297	0.115345526701801	-0.0124360325274829	-0.0891710856286775	0.0533103628958611
236.022153172363	0.094841663257155	0.0363835323073307	0.179220629783304	0.0852517445920596	0.0626849039227361	0.115345526701801	-0.0162574046667112	-0.0997036968250804	0.0524327342041768
236.122212619614	0.0959399908422879	0.0367795184699879	0.181727740026983	0.085193606119367	0.0614460328140649	0.115345526701801	-0.0186416716673085	-0.108206494567615	0.042989247644689
236.222272066865	0.0973518199032473	0.0367795184699879	0.180194713781226	0.0850311742619071	0.0609157664619234	0.115345526701801	-0.0202907611706453	-0.108512971654677	0.039090757546076
236.322331514116	0.0982476882364664	0.0565964388593157	0.198434138398318	0.0849051500715044	0.0614460328140649	0.11715003908518	-0.0220677661326903	-0.110314788956778	0.0329099601898513
236.422390961367	0.0997575246595291	0.0672877222701585	0.198434138398318	0.0847291508384085	0.0601309936486845	0.118133162248482	-0.0240153280003358	-0.108512971654677	0.0299417799688504
236.522450408618	0.100525605402117	0.0678434006199975	0.191733656119521	0.0844288052969439	0.0553965921981507	0.122236316923074	-0.0258989887225272	-0.110314788956778	0.0256061454518125
236.622509855869	0.101046533567449	0.0729980101132046	0.188598980194507	0.0841568416923921	0.0422358427390645	0.110252670731712	-0.0276443318894413	-0.105779655729822	0.025458534140964
236.72256930312	0.101605850950656	0.0684361924187942	0.180194713781226	0.0840415650278998	0.0422358427390645	0.110472446684077	-0.0283142025314665	-0.105779655729822	0.024932550793139
236.822628750371	0.100082432145153	0.0530621817041357	0.177478694748935	0.0838257555576991	0.0422358427390645	0.110472446684077	-0.0255017132144156	-0.100764527210903	0.0296026859021783
236.922688197623	0.0988541391222061	0.0529622840679502	0.17809659139645	0.0838257555576991	0.0422358427390645	0.110472446684077	-0.024382255882827	-0.102170579671562	0.0296026859021783
237.022747644874	0.095349305101328	0.0506477082971242	0.169048386677593	0.0836714440242605	0.0422358427390645	0.111500411868973	-0.017979807481102	-0.0828280209860266	0.0373526684437432
237.122807092125	0.0928337795095498	0.0506477082971242	0.15693747710105	0.083588177409119	0.0422358427390645	0.111500411868973	-0.0128531719380012	-0.0676386174654111	0.0410523004622463
237.222866539376	0.0920838197479643	0.0475981954166925	0.147592604842919	0.0835136405988475	0.0422358427390645	0.111500411868973	-0.0114489938423874	-0.0666315923105475	0.040015365780715
237.322925986627	0.0912247661571833	0.0498259641337486	0.142447319724612	0.0834901746446461	0.0422358427390645	0.111056463650884	-0.0100064075387502	-0.0660718261757529	0.0375479632699676
237.422985433878	0.0903969465925605	0.0490438130478265	0.135166226806073	0.0833838235340505	0.0422358427390645	0.111056463650884	-0.00789556758455444	-0.0625547249727612	0.0385408813765037
237.523044881129	0.0898704229664565	0.0498259641337486	0.135138031727636	0.0833074194820312	0.0422358427390645	0.111056463650884	-0.00709581519015093	-0.0625547249727612	0.0385408813765037
237.62310432838	0.0884827361758838	0.0493703930663009	0.128696697436385	0.0831945971768066	0.0422358427390645	0.111056463650884	-0.00458868234390798	-0.0596379917653168	0.0385408813765037
237.723163775632	0.0863303848579102	0.0424012161328538	0.125180474270897	0.0833074194820312	0.0422358427390645	0.112650583153329	-0.000714629646778945	-0.060737814408518	0.0425796695253196
237.823223222883	0.0852029541876859	0.0419274113217158	0.123101741765224	0.0832395727714348	0.0397995318068031	0.110472446684077	0.000694855360885455	-0.0617454060245237	0.0431910381853438
237.923282670134	0.0847370903238526	0.0424537219961499	0.123101741765224	0.0831608308258827	0.0422358427390645	0.112650583153329	0.00123077279035513	-0.0591494084845941	0.0479301290398022
238.023342117385	0.0837205770362404	0.0424012161328538	0.123101741765224	0.0850587200423963	0.0583361496751354	0.152611589997401	0.00922496563840415	-0.0591494084845941	0.0665261543794736
238.123401564636	0.0820849047175134	0.0409006128361179	0.117995303750881	0.0850587200423963	0.0594147573601417	0.154279834639944	0.0107301294694594	-0.0591027356090219	0.0675357256354165
238.223461011887	0.0801397364996298	0.0409846941334742	0.115073286494116	0.0850364644558878	0.0575616578042609	0.152611589997401	0.0121251148276519	-0.0420103141816976	0.0825865286590406
238.323520459138	0.0775974356373965	0.0409006128361179	0.113405476799364	0.0855956530390878	0.0594147573601417	0.151355461399042	0.0159269321616383	-0.0379891832823466	0.0839904847660442
238.423579906389	0.0755659111523366	0.0380814047093255	0.108409297810667	0.0855004159295465	0.0594147573601417	0.151355461399042	0.0171680336215001	-0.0331894782369218	0.0868462686562046
238.52363935364	0.0713065488343653	0.0412019030056179	0.107093700770197	0.0855004159295465	0.0594147573601417	0.151355461399042	0.0188969060216693	-0.0329396676744376	0.0824052476036375
238.623698800892	0.0691568793367866	0.0409006128361179	0.103793176010465	0.085479136420186	0.0594147573601417	0.151355461399042	0.0201217799526304	-0.0290202211739037	0.0829574401802804
238.723758248143	0.0617601289185436	0.0126781656459358	0.0975254974480719	0.085208176951277	0.0596222248872567	0.159065951996778	0.0282657357355881	-0.0150130099983554	0.0817908118013722
238.823817695394	0.060285256909351	0.0122757443054525	0.0974274101221834	0.0840394580118771	0.039303536823318	0.151881957189867	0.0279219873339741	-0.0147922809374854	0.0847768467451492
238.923877142645	0.0588285151403892	0.010716824356613	0.0956808261130039	0.0826921965717179	0.0388956677924389	0.15220930928964	0.0276072756858206	-0.0175446819678316	0.0874509785730003
239.023936589896	0.0566711199388894	0.01140473622861	0.0956808261130039	0.0802670525279401	0.0378420991492567	0.15220930928964	0.0269026699587722	-0.0227502876662954	0.0874509785730003
239.123996037147	0.0553450831873343	0.0106088093359852	0.0939001607537562	0.0789069020654239	0.0378420991492567	0.152611589997401	0.0274970376833125	-0.0219138800969302	0.0847768467451492
239.224055484398	0.054597389995504	0.0106088093359852	0.0931547889053389	0.076012230948649	0.0350532398096948	0.136981686572251	0.0238257343462015	-0.0287656917599258	0.0874509785730003
239.324114931649	0.0541023673215156	0.0111832725492146	0.0931547889053389	0.0734750522656156	0.0350532398096948	0.123344625645254	0.0215046537746753	-0.030954750963114	0.0847768467451492
239.4241743789	0.0527963189064797	0.0104087556602245	0.0913553236497774	0.0720372062297848	0.0308088118693913	0.112154689191262	0.0204585571289505	-0.0347908537325799	0.0767690369083495
239.524233826152	0.0519481221420907	0.010077303850601	0.0914450009407794	0.0685214019748123	0.0372378222888116	0.0932027423714523	0.0170878955247921	-0.0338050379795433	0.0731204038151878
239.624293273403	0.0517359459680485	0.00990564612984151	0.0913553236497774	0.0651104540301144	0.0379154176733468	0.088781258733002	0.0142756024908568	-0.0338050379795433	0.0690693660456974
239.724352720654	0.0572254506537787	0.00646543876946534	0.220765607385008	0.0627277249964526	0.0379154176733468	0.0888193455169316	-0.0063399530606246	-0.162219255700351	0.0653436769877023
239.824412167905	0.0612106552572205	0.00996335254481555	0.242360273899749	0.0621371124090681	0.0378420991492567	0.0891873148417279	-0.0238511791699326	-0.183137958567409	0.0653436769877023
239.924471615156	0.0708173323765762	0.0088127013923622	0.256018550328709	0.0609794892493758	0.0369666224527669	0.0891873148417279	-0.0531494052971071	-0.190271760547669	0.0653436769877023
240.024531062407	0.0708173323765762	0.0088127013923622	0.256018550328709	0.0603058924654185	0.0350752678552779	0.0891873148417279	-0.0536652522720615	-0.18991709319711	0.0650031897048825
240.124590509658	0.158535547632957	0.0088127013923622	0.256018550328709	0.0598945326780586	0.0344311856002048	0.0888193455169316	-0.0770706525465837	-0.196563450138272	0.0560012603224771
240.224649956909	0.158535547632957	0.0088127013923622	0.256018550328709	0.0596465571688172	0.0344311856002048	0.0895884164505148	-0.0774371353681296	-0.196563450138272	0.053472759492419
240.324709404161	0.158535547632957	0.0088127013923622	0.256018550328709	0.0593023312179542	0.0344311856002048	0.089659091029513	-0.0776668502934573	-0.209296324030336	0.0378433574923849
240.424768851412	0.183185930536716	0.0088127013923622	0.257594502190573	0.0588762659199841	0.0344311856002048	0.0901808443698077	-0.108583767017924	-0.21363664991025	0.0264948741211518
240.524828298663	0.183185930536716	0.0088127013923622	0.257594502190573	0.0585400787379178	0.0344311856002048	0.0902132476290852	-0.108885590304942	-0.208049501889598	0.0281331163280689
240.624887745914	0.183466975630054	0.0729980101132046	0.264014111363904	0.0578626885419958	0.0319544072537368	0.0891873148417279	-0.123656898411175	-0.19350276620571	-0.0145572457632354
240.724947193165	0.189432042642587	0.134193910131736	0.25725008693281	0.0578626885419958	0.0310307646734101	0.089659091029513	-0.134243465280494	-0.19350276620571	-0.0525080195168061
240.825006640416	0.188180773115117	0.134193910131736	0.261411868123701	0.0585641106065374	0.0289429177462206	0.0891873148417279	-0.131828700693547	-0.192967872939787	-0.0504767926028469
240.925066087667	0.185661345311063	0.134193910131736	0.265415226337627	0.0590006419922537	0.0283593565283412	0.0907871609618599	-0.129265806428369	-0.192967872939787	-0.0467596859376272
241.025125534918	0.18440813245219	0.134260190844065	0.266705766530041	0.0593893968482009	0.0254857157821177	0.0891873148417279	-0.127895008252061	-0.196563450138272	-0.0496060995728377
241.125184982169	0.177168096652119	0.11156274700029	0.257594502190573	0.0598443647646632	0.0248513618812696	0.0913792948955887	-0.118576549035986	-0.192967872939787	-0.0428862863548192
241.225244429421	0.164247697684812	0.0946419595733725	0.230932267494988	0.0599789128443905	0.0213245237774848	0.0913128466384104	-0.102205755703996	-0.182718839922507	-0.0252334567101206
241.325303876672	0.162861062087209	0.0958776623332762	0.230932267494988	0.0608138705661122	0.0254857157821177	0.12259737951641	-0.0993270965039793	-0.17410345925867	-0.0178281374151982
241.425363323923	0.161054040389824	0.0958776623332762	0.229852303670398	0.0611354506823826	0.0298837412271024	0.127498686913904	-0.0971582059199571	-0.17410345925867	-0.0188054376209457
241.525422771174	0.155486545405602	0.0946419595733725	0.212847338108068	0.0621371124090681	0.029606054581717	0.128041332661802	-0.0892260825958937	-0.160583029184621	-0.0165817459806087
241.625482218425	0.151411257946449	0.0958776623332762	0.205827411287136	0.0627965731915413	0.0283593565283412	0.128041332661802	-0.0844962564824361	-0.159158540703164	-0.0256957623638658
241.725541665676	0.149751088122272	0.0936397670685011	0.203136762353235	0.0672688411352833	0.029606054581717	0.131300087324842	-0.0803087564386188	-0.158942394268138	-0.0212880500383674
241.825601112927	0.146535367365062	0.0936397670685011	0.201909269130946	0.0750561483791274	0.0356761790486288	0.137524374184342	-0.0680022013866933	-0.139993486282439	-0.0168168403746382
241.925660560178	0.142381646300074	0.0936397670685011	0.19920620741924	0.0773235153894571	0.0388956677924389	0.137524374184342	-0.0628088209766381	-0.138380082281587	0.0137194300552355
242.025720007429	0.138005974695437	0.0931376461491326	0.196930275687368	0.0829646053450834	0.0441021964598313	0.162643915743625	-0.04763782244302	-0.106769852746382	0.031977496507364
242.125779454681	0.136710864595052	0.0929920169622538	0.194681257956981	0.0833375119138885	0.0449043456817592	0.162643915743625	-0.0453332774857828	-0.102708294182497	0.0362196137398671
242.225838901932	0.134698156923919	0.0914857932587984	0.189482055714365	0.0836714440242605	0.0450851706582487	0.162643915743625	-0.0426692550025955	-0.102334829323225	0.0363975663613241
242.325898349183	0.130202484818589	0.0921816497461936	0.18438824497847	0.0846753315399545	0.0495930582981237	0.16605713175353	-0.0372914777246262	-0.0956904617913237	0.0447018725612936
242.425957796434	0.129496019676877	0.0914857932587984	0.182768743833638	0.0850970785224929	0.0489820431622862	0.163516951927478	-0.0354100462480319	-0.0956904617913237	0.0432715910092227
242.526017243685	0.127964323889423	0.0883402457066416	0.176326875708956	0.086141424972142	0.0524679622759233	0.163954442721335	-0.0313441130573371	-0.0911498326813722	0.0432715910092227
242.626076690936	0.125821352919912	0.0912307349889242	0.17376407862266	0.086141424972142	0.0524679622759233	0.163954442721335	-0.029527671451004	-0.0911498326813722	0.042569152793717
242.726136138187	0.123896513482135	0.0904415304186908	0.171299103469736	0.10644293545798	0.0490468637839019	0.177934780056724	-0.016869173665052	-0.0911498326813722	0.0610654579892181
242.826195585438	0.122572140364099	0.0904415304186908	0.171299103469736	0.108927649783439	0.0490468637839019	0.177934780056724	-0.0154916412981221	-0.0911498326813722	0.0632133910244607
242.926255032689	0.121810219416035	0.0884743984311096	0.170460090159323	0.117060594961191	0.0490468637839019	0.178577126590014	-0.0133182647939434	-0.0936967576830633	0.0650000878529236
243.026314479941	0.121024529229817	0.0883402457066416	0.170391861878939	0.143275094939805	0.0598379055466154	0.211860202334229	0.0116953878927486	-0.0841655058218014	0.0812703763458168
243.126373927192	0.120193205351934	0.0876534019977114	0.169352087420858	0.146078812298156	0.0598379055466154	0.211860202334229	0.0141577344272021	-0.0822432156647255	0.0900366045302535
243.226433374443	0.118906371246036	0.0883402457066416	0.169352087420858	0.147474813962507	0.0598379055466154	0.211860202334229	0.0164417323036979	-0.0822432156647255	0.0945640163566756
243.326492821694	0.118065473793191	0.080255905884589	0.161306959270985	0.148612495396926	0.0598379055466154	0.211860202334229	0.0185196179144167	-0.0841655058218014	0.0956432241614268
243.426552268945	0.116732279245863	0.0859103022812416	0.163558087766563	0.149645263539094	0.0598379055466154	0.211860202334229	0.0205352575026465	-0.0820517362278308	0.100317146657328
243.526611716196	0.11560758398002	0.0848959026171671	0.16222080987059	0.150869393222186	0.0598379055466154	0.211860202334229	0.0226984687692434	-0.0839068148584734	0.100317146657328
243.626671163447	0.11545383180846	0.0848959026171671	0.16222080987059	0.159715286350184	0.0672547774847746	0.218845197732034	0.0385861000557003	-0.0455105698398862	0.100317146657328
243.726730610698	0.114834330065026	0.0800685302941824	0.159158596925474	0.161868186721199	0.114880308316105	0.220367552259446	0.0479541000331957	-0.00165097217711968	0.10868698087703
243.826790057949	0.113912064355354	0.0792165980361648	0.160772070962022	0.161868186721199	0.114880308316105	0.220367552259446	0.0492914795986005	-0.00165097217711968	0.110516625096184
243.926849505201	0.113475050050506	0.0748303539958271	0.161199745037454	0.161868186721199	0.114880308316105	0.220367552259446	0.0503030704509512	-0.00165097217711968	0.111569395178407
244.026908952452	0.110357290100707	0.0606471294931257	0.16616941632172	0.161868186721199	0.114880308316105	0.220367552259446	0.0547626395594116	-0.0142060356372767	0.13006638507754
244.126968399703	0.109956386640425	0.0575996626535744	0.163558087766563	0.161868186721199	0.114880308316105	0.220367552259446	0.0552401576261969	-0.0142060356372767	0.13006638507754
244.227027846954	0.109874555516569	0.054245706363469	0.160233596921535	0.161868186721199	0.114880308316105	0.220367552259446	0.0555853922633913	-0.0142060356372767	0.13006638507754
244.327087294205	0.107991682200253	0.0477914415281981	0.158213200629645	0.161868186721199	0.114880308316105	0.220367552259446	0.0591604546457361	-0.00165097217711968	0.163677740773396
244.427146741456	0.106972294309996	0.0474492651323564	0.158621173109665	0.161868186721199	0.114880308316105	0.220367552259446	0.0608909218676232	-0.00312820845785011	0.164167070318467
244.527206188707	0.10695640720924	0.0474492651323564	0.158621173109665	0.161868186721199	0.114880308316105	0.220367552259446	0.0609431061240215	-0.00312820845785011	0.164167070318467
244.627265635958	0.10695640720924	0.0474492651323564	0.158621173109665	0.161868186721199	0.114880308316105	0.220367552259446	0.0609431061240215	-0.00312820845785011	0.164167070318467
244.72732508321	0.107046792098695	0.0432734985911295	0.160772070962022	0.162832071061098	0.114376692991372	0.316646336012428	0.0700271525597769	-0.0252574844824252	0.19785929048774
244.827384530461	0.117304150868597	0.0474492651323564	0.191007872020023	0.168136111818706	0.114376692991372	0.344468437026113	0.0709794576660753	-0.0402418278702826	0.24198505971433
244.927443977712	0.121041358943298	0.0432734985911295	0.190118988652767	0.194300622570514	0.114880308316105	0.381854489188188	0.103125010862674	-0.0387380534960227	0.273356601217404
245.027503424963	0.124197638003626	0.0416361119763994	0.19224278868742	0.281698828060238	0.117455230576895	0.38483155236271	0.125142367307727	-0.0370644918690108	0.275704422243146
245.127562872214	0.147594985533868	0.0477666447548754	0.202099753095975	0.303585090106771	0.117455230576895	0.385414937083669	0.127839066950138	-0.0370644918690108	0.275704422243146
245.227622319465	0.16099342365891	0.0474492651323564	0.201993383867202	0.309640913062062	0.117455230576895	0.385414937083669	0.128796168199747	-0.0370644918690108	0.274930895039271
245.327681766716	0.170672066896584	0.0432734985911295	0.202622876390479	0.334756638156087	0.14300702996904	0.400697903184319	0.165752597237435	-0.0340452740292951	0.275704422243146
245.427741213967	0.172385485580633	0.0432734985911295	0.202758355519204	0.335022376135894	0.14300702996904	0.400697903184319	0.163632235897703	-0.0369976696823554	0.273356601217404
245.527800661218	0.175597945911549	0.111945424145455	0.211251631864369	0.344951997536873	0.27645429450272	0.431116009165	0.16989480937496	0.0813159693571401	0.267608358926039
245.62786010847	0.176651719976765	0.145428631937071	0.208618844440085	0.344951997536873	0.27645429450272	0.430422623161727	0.166801341163455	0.0813159693571401	0.257617441305061
245.727919555721	0.176818845153255	0.151211338234908	0.208618844440085	0.344951997536873	0.273134179142074	0.432412075488314	0.164415031570704	0.0813159693571401	0.25931565573897
245.827979002972	0.176817373338487	0.151211338234908	0.208618844440085	0.344701283022238	0.258165982182441	0.428032374748099	0.163258503960692	0.0747625595782611	0.26190084875474
245.928038450223	0.176832778438684	0.152227560719153	0.208618844440085	0.340968940314034	0.16497415000404	0.421578506935979	0.146024667258919	-0.0164748272202967	0.25931565573897
246.028097897474	0.176832778438684	0.152227560719153	0.208618844440085	0.340007092336291	0.161374854897531	0.421670581289226	0.143352323944403	-0.0312817741742774	0.24763041150823
246.128157344725	0.176818845153255	0.152348810023574	0.208618844440085	0.31164432787801	0.143059622003755	0.416202985140148	0.0993410208614409	-0.0439036410259624	0.2438080105063
246.228216791976	0.176818845153255	0.152348810023574	0.208618844440085	0.296413931337786	0.130695643563907	0.405367490832536	0.0893559954969461	-0.0485419543022164	0.244023317286314
246.328276239227	0.176817373338487	0.151139417739042	0.207165704721139	0.191711000731297	0.130264850357341	0.405367490832536	0.0778501691086221	-0.0485419543022164	0.245570697345008
246.428335686478	0.176817373338487	0.151849682549226	0.20775691018188	0.177464492272924	0.130695643563907	0.404974861277278	0.0463585604236931	-0.052703629612676	0.2438080105063
246.52839513373	0.176723524685657	0.152227560719153	0.207165704721139	0.167710720732118	0.0859014707069544	0.257901448971013	-0.00711397756104339	-0.0934394466924392	0.0714883634838146
246.628454580981	0.176804384173674	0.151139417739042	0.205666434282196	0.16717839661386	0.10215452846661	0.200685952175904	-0.0131091537649198	-0.0639209882256152	0.0279811553138913
246.728514028232	0.176586627401977	0.151139417739042	0.205263822882393	0.166940206473539	0.109886699416317	0.202110448807255	-0.0148182600191112	-0.0592904922871352	0.0279811553138913
246.828573475483	0.176204011713782	0.151139417739042	0.205073887220643	0.166940206473539	0.109886699416317	0.202110448807255	-0.0145865266379712	-0.0595626047681447	0.0279811553138913
246.928632922734	0.17607335125617	0.1499469965723	0.203499702107604	0.166950455282742	0.109886699416317	0.202110448807255	-0.0141517397133765	-0.0592904922871352	0.0293881410148527
247.028692369985	0.176011330790098	0.147937909686119	0.201993383867202	0.166950455282742	0.109886699416317	0.202110448807255	-0.0140286062973323	-0.0592904922871352	0.0293881410148527
247.128751817236	0.175838568647914	0.1499469965723	0.202412883679291	0.166950455282742	0.109886699416317	0.202110448807255	-0.0138500240837062	-0.0592904922871352	0.0293881410148527
247.228811264487	0.175768660899689	0.150458204434113	0.202412883679291	0.166950455282742	0.109886699416317	0.202110448807255	-0.0136242896391951	-0.0595626047681447	0.0286357480504152
247.328870711739	0.175675345080701	0.151139417739042	0.202329484674133	0.166950455282742	0.109886699416317	0.202110448807255	-0.0133130026290944	-0.0595626047681447	0.0286357480504152
247.42893015899	0.175562979153043	0.151139417739042	0.201993383867202	0.166950455282742	0.109886699416317	0.202110448807255	-0.0130298977207152	-0.0592904922871352	0.0293881410148527
247.528989606241	0.175507764657997	0.151139417739042	0.201993383867202	0.16806141997143	0.127592268054907	0.214336675164911	-0.0091472954354302	-0.0581684308939915	0.0383408235559384
247.629049053492	0.175387971276301	0.152162762850009	0.202412883679291	0.169821812833783	0.128025411042231	0.209599735871922	-0.00533691147199069	-0.0475768745985463	0.0512241536639301
247.729108500743	0.175387971276301	0.152162762850009	0.202412883679291	0.169909705511003	0.128025411042231	0.209599735871922	-0.00503291836214674	-0.0469867290483089	0.0512241536639301
247.829167947994	0.175387971276301	0.152162762850009	0.202412883679291	0.169909705511003	0.127592268054907	0.210102690351573	-0.00511874076362526	-0.0475768745985463	0.0512241536639301
247.929227395245	0.175380852780833	0.152162762850009	0.202412883679291	0.169821812833783	0.129816433483212	0.214336675164911	-0.00531463848034031	-0.0478861999872773	0.0512241536639301
248.029286842496	0.175380852780833	0.152162762850009	0.202412883679291	0.169798081234481	0.130049016447692	0.215549611378812	-0.00553289110419682	-0.0493011299454583	0.0512241536639301
248.129346289747	0.175380852780833	0.152162762850009	0.202412883679291	0.169798081234481	0.129816433483212	0.215549611378812	-0.00558526238622586	-0.0493011299454583	0.0512241536639301
248.229405736999	0.175380852780833	0.152162762850009	0.202412883679291	0.169729166459418	0.128025411042231	0.215549611378812	-0.00593854698944979	-0.0507608132505827	0.0512241536639301
248.32946518425	0.175378980076527	0.152162762850009	0.202412883679291	0.169696273294952	0.128025411042231	0.215842145216312	-0.0059794821347957	-0.0507608132505827	0.0529749995978175
248.429524631501	0.175378980076527	0.152162762850009	0.202412883679291	0.169660491289642	0.125903306665141	0.215842145216312	-0.00614554289795161	-0.0557902775704491	0.0498900052064281
248.529584078752	0.175375641874333	0.149719708428702	0.200187382974307	0.16958569885315	0.125187695312174	0.215842145216312	-0.00615970571632178	-0.0557902775704491	0.0498900052064281
248.629643526003	0.17536339398518	0.152162762850009	0.202412883679291	0.16958569885315	0.125187695312174	0.215842145216312	-0.00604432547391234	-0.0501983100243244	0.0552891158200245
248.729702973254	0.175207452658729	0.150458204434113	0.202412883679291	0.171945007856006	0.128025411042231	0.308218396585236	0.00704408542803737	-0.0592904922871352	0.12767903303701
248.829762420505	0.175118541303427	0.146140448191357	0.200187382974307	0.18237410006622	0.130264850357341	0.334494228034306	0.0326768727909194	-0.0412166656180122	0.163949594136568
248.929821867756	0.174813172532656	0.146140448191357	0.202412883679291	0.18625541404538	0.13191294536677	0.33738235504122	0.0409617641339439	-0.040792335247567	0.165098171138774
249.029881315007	0.174379414249621	0.141260286787101	0.208344208685869	0.188336967561564	0.128025411042231	0.334494228034306	0.0456224216082016	-0.0430226403755784	0.165098171138774
249.129940762259	0.174090613257285	0.125219096008261	0.20647737641533	0.232259200098	0.13191294536677	0.355010701723541	0.0681359801582479	-0.0401644066152445	0.186583196240262
249.23000020951	0.173981115405091	0.111329162245564	0.20647737641533	0.251635568706079	0.13191294536677	0.355010701723541	0.0719810330102002	-0.0442948000276392	0.184236188868633
249.330059656761	0.173747510416567	0.102072154065097	0.199568981983337	0.255533591533821	0.13191294536677	0.355010701723541	0.0739963142419584	-0.0442948000276392	0.184236188868633
249.430119104012	0.173572148000475	0.0999307219891322	0.199568981983337	0.256978383796726	0.13191294536677	0.355010701723541	0.0755079087590006	-0.0380395286785683	0.190794287030058
249.530178551263	0.173195805110038	0.0950067751966995	0.196312081623481	0.280274196440512	0.159789113820841	0.353754191260812	0.0964189547501787	-0.0168046599818203	0.193115477011537
249.630237998514	0.173119668525296	0.0951909554251077	0.196312081623481	0.280274196440512	0.159789113820841	0.353754191260812	0.0966714949882433	-0.0166303852216077	0.193115477011537
249.730297445765	0.173119668525296	0.0951909554251077	0.196312081623481	0.280017122435955	0.160356243073322	0.362263956179406	0.0942957766104564	-0.0257146971003169	0.193599109994431
249.830356893016	0.177781756436731	0.0800735106205728	0.70462790065426	0.255533591533821	0.0759445762576342	0.364306641851361	-0.057865879577705	-0.615541878891154	0.194071858265224
249.930416340267	0.177781756436731	0.0800735106205728	0.70462790065426	0.232046855158325	0.0710891213365446	0.359611759809888	-0.0636181975240762	-0.624791179094664	0.193115477011537
250.030475787519	0.181754459300951	0.0777111821287355	0.730951935566319	0.201864380039297	0.0710891213365446	0.359611759809888	-0.122812334321982	-0.628326782146961	0.169317145505498
250.13053523477	0.304077878643142	0.0824466236088285	0.739148199177277	0.188233288678558	0.0710891213365446	0.359611759809888	-0.183788235063717	-0.634726409994981	0.163615397559333
250.230594682021	0.638808722981247	0.0793203774493308	0.743544213708602	0.181809662820238	0.0710891213365446	0.359611759809888	-0.292901831727975	-0.637066533035615	0.118148440321704
250.330654129272	0.638808722981247	0.0793203774493308	0.743544213708602	0.167444066434275	0.0638822454515421	0.334321031787674	-0.320828572274515	-0.646998014573994	0.112128491727286
250.430713576523	0.638808722981247	0.0793203774493308	0.743544213708602	0.160249953971984	0.0660044323276168	0.334321031787674	-0.328600232007647	-0.650317927881463	0.105700712870312
250.530773023774	0.660068555063428	0.0851479696714145	0.760973348672191	0.154658820712184	0.0660981873538773	0.334321031787674	-0.388344360342405	-0.650317927881463	0.105235457004612
250.630832471025	0.660068555063428	0.171553033311444	0.762047707558424	0.149153562849929	0.0671738644979374	0.334766040953815	-0.429364453945676	-0.646998014573994	-0.0558869054059754
250.730891918276	0.660068555063428	0.408225215195381	0.76054537141436	0.13752348405914	0.0710891213365446	0.191936715542458	-0.478628586749834	-0.650317927881463	-0.253152688295917
250.830951365528	0.660068555063428	0.408225215195381	0.76054537141436	0.137646746504037	0.0710891213365446	0.192329442326374	-0.478429208787903	-0.650317927881463	-0.253152688295917
250.931010812779	0.660068555063428	0.408225215195381	0.76054537141436	0.138496988716999	0.0718984491182752	0.194865337590035	-0.477524364696815	-0.6466764692208	-0.247249562613643
251.03107026003	0.650781458972451	0.295666328500128	0.772252213606428	0.147795188246498	0.0721706411442698	0.20638108212305	-0.432788374298272	-0.634787807668889	-0.12389262352864
251.131129707281	0.650781458972451	0.295666328500128	0.772252213606428	0.155108823111997	0.0824601596953684	0.217689552740085	-0.427966492726161	-0.628498902222266	-0.124866313730618
251.231189154532	0.650781458972451	0.295666328500128	0.772252213606428	0.158875651242973	0.0844333013683026	0.220066094478433	-0.426252289046363	-0.624124267844828	-0.122795243194896
251.331248601783	0.533461596967486	0.2086019154032	0.757737466683125	0.162909332267901	0.0825866301140734	0.220066094478433	-0.376763954630666	-0.609050198201815	-0.0625097451269248
251.431308049034	0.533461596967486	0.2086019154032	0.757737466683125	0.167824837301682	0.0824601596953684	0.221514162257629	-0.37305839222971	-0.597242721008771	-0.0614254625565387
251.531367496285	0.375255074873539	0.19652075342118	0.738913027578017	0.173510095042838	0.0824601596953684	0.222588167758586	-0.242305601912038	-0.57211150281301	-0.0209897115393199
251.631426943536	0.286869111735121	0.19652075342118	0.470612134293388	0.177167022141583	0.0868825185641244	0.227829784781228	-0.140802249894195	-0.363963047292957	0.0176719967303139
251.731486390788	0.259109812436104	0.112258645091904	0.475804732365051	0.185733887924095	0.127343830414605	0.228876098524703	-0.0921097121890774	-0.273062236149511	0.126569519678579
251.831545838039	0.234811791600038	0.114908594475785	0.480298474722052	0.186910270116904	0.129303398170514	0.239135592792344	-0.0617418359103649	-0.268664154337302	0.126569519678579
251.93160528529	0.215669326782086	0.0762346701657545	0.326263087533459	0.194067180281795	0.139683650469859	0.292072320050255	-0.0108102747703914	-0.15536356244461	0.126547064970398
252.031664732541	0.206192894519849	0.0762346701657545	0.321852500173845	0.194617752302247	0.140733014755357	0.292072320050255	0.00763087998509511	-0.121953873998818	0.128180598786701
252.131724179792	0.206192894519849	0.0762346701657545	0.321852500173845	0.194821599342668	0.14164955370714	0.292072320050255	0.00798102524795583	-0.121953873998818	0.128983306665024
252.231783627043	0.206192894519849	0.0762346701657545	0.321852500173845	0.197813341982712	0.15445555831059	0.412701473352702	0.0273143744093432	-0.121721198461134	0.207790010910305
252.331843074294	0.206192894519849	0.0762346701657545	0.321852500173845	0.197872904871285	0.154547158394819	0.412701473352702	0.0274640289052358	-0.121721198461134	0.207790010910305
252.431902521545	0.206192894519849	0.0762346701657545	0.321852500173845	0.198473890672101	0.154481239870449	0.41035013659866	0.0278045016513772	-0.121721198461134	0.207790010910305
252.531961968796	0.151295476303233	0.0762346701657545	0.267430901228899	0.208833476266801	0.150514100256505	0.419096513537072	0.0812322967495996	-0.0526872763798673	0.216512401878926
252.632021416048	0.132751793218482	0.0762346701657545	0.224463699313734	0.223175250447919	0.165750723623434	0.429076418662768	0.128189152910259	-0.0317788985073937	0.328414266218751
252.732080863299	0.121122633268368	0.068599927872895	0.224725757640061	0.223175250447919	0.165750723623434	0.429076418662768	0.140958376948697	-0.0264591801635499	0.340371704388886
252.83214031055	0.0967852534086025	0.0658378910553324	0.214211984731717	0.349903225948938	0.165750723623434	0.655350452892788	0.238121319111353	-0.0396530176141587	0.545815996118273
252.932199757801	0.0893446430849197	0.0660113580582301	0.155790037617468	0.394578051656475	0.175722998912636	0.698315051237764	0.30263915880177	0.078309494265937	0.570259315664086
253.032259205052	0.088374179437252	0.0669005024045149	0.155790037617468	0.412163543299493	0.175722998912636	0.698315051237764	0.336913525969986	0.0796417143781211	0.581506336517051
253.132318652303	0.087306944253414	0.0639547659704973	0.153623354139873	0.412163543299493	0.175722998912636	0.698315051237764	0.338820512978898	0.0797485618361171	0.582552267636336
253.232378099554	0.0865147742742055	0.064198050438767	0.153623354139873	0.412163543299493	0.175722998912636	0.698315051237764	0.339769022663267	0.0801798295548869	0.582552267636336
253.332437546805	0.0848535704784812	0.064198050438767	0.14920810800728	0.480472271847867	0.175722998912636	0.698315051237764	0.381294934966042	0.0901437114427112	0.582552267636336
253.432496994056	0.0839179488046505	0.0638925617122186	0.14920810800728	0.480472271847867	0.175722998912636	0.698315051237764	0.382299667542329	0.0901437114427112	0.582552267636336
253.532556441308	0.0817446590101282	0.0588592421567825	0.14025218932851	0.584862533500762	0.374333925468741	0.6976788725489	0.452494839544962	0.278429509867186	0.601827844847214
253.632615888559	0.0790788557687424	0.0628291215672126	0.104611928416681	0.584862533500762	0.374333925468741	0.6976788725489	0.459341728604703	0.271606530634959	0.610541472338497
253.73267533581	0.0787127808566758	0.0632867892981619	0.102525378209043	0.584862533500762	0.374333925468741	0.6976788725489	0.460255750024456	0.280724145941086	0.622510016066132
253.832734783061	0.0787049755695478	0.0632867892981619	0.102442076983053	0.584862533500762	0.374333925468741	0.6976788725489	0.460383038971678	0.282588557850267	0.623934523336496
253.932794230312	0.0785440584557015	0.0638925617122186	0.102808395039454	0.50539043018777	0.0930893307473475	0.696348514555653	0.408318180045522	0.00636878395483455	0.607437671828316
254.032853677563	0.0784121273059226	0.0628291215672126	0.0998666584820688	0.404541877613306	0.0602977783000078	0.663979976126899	0.268265837639125	-0.0188827326426997	0.574958833006052
254.132913124814	0.0783871522802682	0.0629066648619943	0.0998666584820688	0.404541877613306	0.0602977783000078	0.663979976126899	0.268311282416511	-0.0188827326426997	0.574958833006052
254.232972572065	0.0784121273059226	0.0628291215672126	0.0992405575151091	0.259969677080252	0.0547323154362597	0.646937053920014	0.219147704984522	-0.0188827326426997	0.568414311105887
254.333032019317	0.0783024862343402	0.0629066648619943	0.0986152442066518	0.122390151335942	0.0547323154362597	0.646937053920014	0.16047298976536	-0.0188827326426997	0.569877982505495
254.433091466568	0.0782341779777927	0.0632867892981619	0.097865535966549	0.119903606427005	0.0503577380301535	0.640403661550688	0.113330490701155	-0.0246316318274886	0.562140119171287
254.533150913819	0.0781891669425968	0.0629843370961263	0.0971445149861304	0.119903606427005	0.0503577380301535	0.640403661550688	0.113508012316788	-0.0246316318274886	0.562140119171287
254.63321036107	0.0780116251767858	0.0636451916284014	0.0971445149861304	0.115307343452264	0.0542617806116717	0.423718352066438	0.0609259430337096	-0.0193536772122645	0.35232190472878
254.733269808321	0.0779982158606734	0.0638925617122186	0.0971445149861304	0.115307343452264	0.0542617806116717	0.423718352066438	0.060972170996469	-0.0193536772122645	0.35232190472878
254.833329255572	0.0779555737919353	0.0639547659704973	0.0971445149861304	0.115307343452264	0.0542617806116717	0.423718352066438	0.061055141370774	-0.0193536772122645	0.35232190472878
254.933388702823	0.0778792886576749	0.0638925617122186	0.0971445149861304	0.115303904638245	0.0542617806116717	0.423718352066438	0.0610778861132686	-0.0193536772122645	0.35232190472878
255.033448150074	0.0778428979684681	0.0636451916284014	0.0971445149861304	0.115426723209377	0.0538217511066214	0.422801444722788	0.061580749512655	-0.0187588712499096	0.35232190472878
255.133507597325	0.0778428979684681	0.0636451916284014	0.0971445149861304	0.116519511110066	0.0590907429041428	0.427365927542443	0.0634497977874755	-0.0183416133058309	0.35232190472878
255.233567044577	0.077816978905003	0.0638925617122186	0.0971445149861304	0.117527333033032	0.0600889280378822	0.427365927542443	0.0646609758146613	-0.0211032957105855	0.348201728027084
255.333626491828	0.0777936738360161	0.0638925617122186	0.0970355806652401	0.118587322058748	0.0605304455951525	0.426837260857595	0.0659735525468479	-0.0146200346613708	0.35232190472878
255.433685939079	0.0777281070619206	0.0638925617122186	0.0970355806652401	0.119669805856202	0.0713299235531758	0.173339978474477	0.0404703352168553	-0.0091582184108165	0.093828105593193
255.53374538633	0.0776764925176378	0.0632867892981619	0.0961398706380026	0.121336564112934	0.0708226869695746	0.17459986966427	0.0445794604298499	-0.000475726815146793	0.108154150649102
255.633804833581	0.0776401530803963	0.0629066648619943	0.0954938385091284	0.122979350629772	0.0846126354900358	0.185706196845087	0.0482688345192888	0.00366361842539294	0.109746381400348
255.733864280832	0.0775970720833778	0.0629066648619943	0.0954938385091284	0.124350947094394	0.0803996764205698	0.184895392499315	0.050634106099457	0.00573452672778293	0.113983009229128
255.833923728083	0.0775691670645908	0.0629066648619943	0.0954938385091284	0.125217174887209	0.0874434099152074	0.196883907173853	0.0521316244138846	0.00562503646698893	0.118121789973787
255.933983175334	0.0775691670645908	0.0629066648619943	0.0954938385091284	0.125733722091969	0.0839016278553512	0.196883907173853	0.0534430662891427	0.00573452672778293	0.124113375743836
256.034042622586	0.0775970720833778	0.0628291215672126	0.0954938385091284	0.126531459651038	0.0871011580439611	0.202434318175809	0.0545747878480119	0.00513901415429618	0.124940901623047
256.134102069837	0.0775691670645908	0.0632867892981619	0.0961398706380026	0.127240458214637	0.0846126354900358	0.203360498020366	0.0562993753774919	0.00573452672778293	0.129695157790412
256.234161517088	0.0775691670645908	0.0632867892981619	0.0961398706380026	0.135728903878355	0.0902564088406066	0.256992059707284	0.0727026563786862	0.00573452672778293	0.177656616259185
256.334220964339	0.0775970720833778	0.0639547659704973	0.0969011850490465	0.137261074572659	0.0923646082919456	0.258058661047475	0.074596638478691	0.00573452672778293	0.177656616259185
256.43428041159	0.0775691670645908	0.0638925617122186	0.0969011850490465	0.138674031011806	0.0933370290881826	0.256992059707284	0.0765210309786987	0.00589695330412905	0.177656616259185
256.534339858841	0.0775970720833778	0.0638925617122186	0.0969011850490465	0.140680089314365	0.0955638747877078	0.258058661047475	0.0778946079100635	0.0093669822132556	0.1804208090152
256.634399306092	0.0775970720833778	0.0638925617122186	0.0969011850490465	0.155944004270309	0.103159639034333	0.315772179143669	0.100058834599732	0.0174752390046134	0.232828134193704
256.734458753343	0.0775970720833778	0.0638925617122186	0.0969011850490465	0.184882953977147	0.106697025816762	0.342215387742695	0.123328164315406	0.0224122594591526	0.265717997285234
256.834518200594	0.0775970720833778	0.0639547659704973	0.0971445149861304	0.217895949031938	0.107378764171861	0.399696493222482	0.155302764500124	0.0230807274477816	0.320456338967027
256.934577647845	0.0775970720833778	0.0638925617122186	0.0971445149861304	0.231209174087269	0.107378764171861	0.399696493222482	0.162315483266844	0.0224122594591526	0.320253223001449
257.034637095097	0.0776199267637158	0.0638925617122186	0.0971445149861304	0.255068902738104	0.107378764171861	0.399696493222482	0.173653474677823	0.0224122594591526	0.320456338967027
257.134696542348	0.0775691670645908	0.0636451916284014	0.0971445149861304	0.263376126028135	0.1080322503355	0.399696493222482	0.179076892097022	0.0224122594591526	0.320456338967027
257.234755989599	0.0775556995835618	0.0636451916284014	0.0971445149861304	0.29732502305997	0.118461278153963	0.403948308910437	0.205911171541729	0.0392930744539686	0.320456338967027
257.33481543685	0.0775556995835618	0.0632867892981619	0.0969011850490465	0.298114282445055	0.171398214990664	0.439076368391427	0.208912359521824	0.0831533525330813	0.345523196859072
257.434874884101	0.0775494646397452	0.0632867892981619	0.0969011850490465	0.298423844078735	0.176279132968791	0.424079589429203	0.210762803037119	0.103121272866031	0.349443363455769
257.534934331352	0.0775402803609324	0.0632867892981619	0.0969011850490465	0.299744714822607	0.176279132968791	0.40898946858815	0.2135624531594	0.103121272866031	0.332686700475479
257.634993778603	0.0775494646397452	0.0632867892981619	0.0971159917437041	0.30005154532722	0.176573650187184	0.405744639289386	0.214153530875322	0.103121272866031	0.328534274077979
257.735053225854	0.0775402803609324	0.0632867892981619	0.0971445149861304	0.30005154532722	0.176573650187184	0.405744639289386	0.214196759309493	0.103121272866031	0.328534274077979
257.835112673106	0.0775121890855777	0.0629066648619943	0.0971445149861304	0.30005154532722	0.176573650187184	0.405744639289386	0.214444059092672	0.103121272866031	0.328534274077979
257.935172120357	0.0774713303120672	0.0628291215672126	0.097865535966549	0.312745811267489	0.180675475156713	1.51396004751651	0.439618565842633	0.107638122202608	1.44803525686969
