# Supplementary material for: Global diversity dynamics in the fossil record are regionally heterogeneous
Source: Nat Commun. 2022 May 18;13:2751. doi: 10.1038/s41467-022-30507-0 (PMC9117201; doi:10.1038/s41467-022-30507-0)
Supplement: Supplementary file 4 — Source Data [file 41467_2022_30507_MOESM4_ESM.zip › source_data/Supplementary Figure 22 - diversity.txt]

Supplementary.Figure.22...diversity.time	Supplementary.Figure.22...diversity.median	Supplementary.Figure.22...diversity.0.5_lower	Supplementary.Figure.22...diversity.0.5_upper	Supplementary.Figure.22...diversity.0.75_lower	Supplementary.Figure.22...diversity.0.75_upper	Supplementary.Figure.22...diversity.0.95_lower	Supplementary.Figure.22...diversity.0.95_upper
193.465	50.423246974549	23.1360509748355	53.5876844144394	23.2032827494923	69.919986585849	20.2125024610472	86.8991985421672
194.522	34.0252048271038	13.6661255690839	36.3476618719593	13.0122582513554	51.9638989948452	10.5214062038904	67.8259502581144
195.579	29.6303282717461	22.1420590577094	35.4385897919947	17.4232160139743	40.6439295371534	11.629306498174	51.1111453699176
196.254	24.1926836813731	17.3104312540995	29.883928137956	12.6255059768295	34.1755666523038	7.01150051121324	44.2382348040541
196.783	44.5806863030423	35.5685731132428	55.1800604963099	26.8367764047317	61.5336597017647	14.2484376174919	69.8930024176583
197.694	29.2975177416055	15.1100693735113	31.4427668414794	15.0650842144454	41.8996559344503	12.4734953548294	53.3051673022376
198.751	44.2027358635924	30.0217557088778	47.0933493604188	29.3978016848157	60.4128552247943	25.1999864548323	74.3369975180377
199.37	38.1207242733044	25.0156857750439	43.9289015294747	19.0173585668751	53.7771304118329	15.4778919492954	80.7353827014365
199.899	46.1774559815418	38.3253187900756	51.9601831867498	33.401208115304	56.6237529655046	27.0943322069148	67.8690147416328
200.849	20.281831561064	13.0934396784827	23.6269097834575	9.97531626542284	28.757067154809	5.47190257704963	42.4296732218665
201.377	132.497874215322	94.6430031819431	157.164029430966	75.4358509677138	186.354137069942	45.8750480369752	233.991492735498
201.923	139.641772221264	99.5961586424457	166.658698616573	77.9664427671282	190.099926376817	55.0724710090774	233.830398462041
202.981	120.140495862279	88.5820183910861	129.052477211142	76.2612290776418	154.825206748543	74.4146663295455	247.405138073672
204.038	139.649653479394	108.496807992256	158.016235482636	80.1250983121287	191.405422562049	73.3148336267804	257.414094052425
204.783	63.9614433437053	20.6548844124338	68.6453134038239	17.7195485515411	132.873780436431	14.5478858634838	211.02187472925
205.312	130.599319115438	100.998408653481	145.751273546424	94.0184095492758	186.745999708293	73.3676456156141	220.27879337794
206.153	192.932805086645	177.622942166579	235.986478374526	142.649887638767	237.03325924973	101.540160278847	252.49362378539
207.21	192.448460186853	167.780648917684	226.010824605547	122.108533254405	238.011545595135	102.324086642234	270.673417050513
208.267	194.556813114726	181.05111111729	228.390173678305	121.076512492052	230.715318598027	86.0032915896364	254.401184579677
209.153	105.879117807788	42.9468611186058	110.152471579124	42.9468611186058	187.90879158439	39.3102999132622	250.523255402663
209.682	192.127150117529	152.631727806983	250.77701914497	75.7530254938272	245.245989765887	67.2514823280608	343.961473456402
210.382	267.355985087381	246.664043339442	333.539932191241	207.906615665679	344.62324001074	109.682628788938	352.597077690717
211.439	276.00903791617	230.78169633979	299.763712899496	207.361188922426	363.141532102148	170.888194973843	435.811490468134
212.497	246.633645150513	216.699677539948	285.111348726352	168.266116991751	293.081534157062	147.155315451913	350.61073686837
213.528	264.648165806707	238.680580147893	315.061925504587	207.378341553818	330.503202468895	127.941774250075	343.049332632955
214.056	128.262538086509	102.426565751446	141.386319882245	91.1092414423051	158.871608567772	75.4653800944962	195.729953322713
214.611	148.277785783719	123.666798564974	162.992948462995	111.506318025356	181.302564249774	91.835996151239	227.992059225563
215.669	187.182797558548	166.859510541968	219.453986736015	126.324203720961	232.366425839338	94.3475138123653	255.25470269041
216.726	155.97499228467	80.4697531852642	164.700374299501	77.4613289933346	206.591469023801	68.5205155969749	238.629197005357
217.372	109.268103976521	69.8768383477747	120.157502861618	63.073980813108	155.05138763056	51.2704232108031	226.993072985484
217.901	107.494213869496	88.278043894036	125.261080497724	74.8619761052078	138.271034771207	56.01536401126	159.736003137336
218.841	118.657044921385	89.7219866695353	149.917031966756	71.5464543162963	175.193447517769	30.8258625245901	230.712027681314
219.898	105.155759859071	89.0216651807781	120.309767765845	79.4335742308082	135.773739787156	53.0499370636447	152.079417725824
220.955	100.886552482217	66.2687343901758	119.334659442002	35.746645706098	148.253607729683	29.9995145210922	225.7895469151
222.013	145.69196567855	123.750389912266	213.157037755145	58.8856146041788	206.213581032888	31.6822003510547	235.139215120274
223.07	103.251475622266	34.5253519138012	108.179548901376	34.4770138551248	155.307719416334	28.7000955385443	197.808273661943
224.127	109.509227177191	15.0684271239306	113.031396991999	12.0569343413668	178.251119401454	12.0569343413668	250.829047321565
225.185	97.9377888299138	63.0945915736321	114.91255696717	34.7736281750579	140.727779205324	27.7956720617064	207.697836448621
226.242	109.800449202332	77.4947310116528	143.056769400778	62.7446217045096	173.325108425745	17.2216753062152	182.410507713696
227.035	87.5753768141807	55.6457314027671	105.709534372063	36.1580064336287	124.642601402033	21.3961975570694	211.293639052262
227.564	258.44779205388	226.846611683846	315.673481450405	170.831130547782	336.250951558797	94.3478920255092	373.309225506554
228.357	218.157601604695	93.1477329731971	230.246134885758	81.9374988027692	296.471762376459	79.4201293911428	390.188464214198
229.414	290.24932694217	155.689557585983	319.755269562612	155.88185246849	417.855702559237	119.094780938081	470.954421591008
230.471	332.013060001166	297.696615252765	404.31173749776	240.37070838354	441.641460617704	149.419073563498	444.312806968336
231.529	190.134788129495	120.616166332	204.09026803295	119.512933265197	326.801906384765	101.633510121868	391.73027948276
232.586	301.602147621578	262.517431425497	395.325824737829	184.965905971536	407.314496931957	92.704746878475	442.112294313416
233.357	227.852122775695	186.167661573824	267.473594808518	145.284300808195	286.573947160189	112.358229455484	379.394662240111
233.886	219.712058103219	159.861962860776	225.750434121877	163.332405014481	307.777264675394	157.075194680314	347.554228528147
234.701	266.790851888314	240.574738033262	300.512924661824	184.20390035944	332.77989864728	109.626019467459	370.420752569521
235.758	268.112063527686	233.972144079744	294.90944772634	216.478980548006	309.845961063863	199.610699675997	340.989689518206
236.643	226.179455389317	200.63660394035	246.685265331887	183.49058760393	274.852336192768	139.660519270668	344.575732657219
237.172	269.306659304938	243.351769374327	298.256243573338	220.158355723679	312.151594228487	197.630147695719	344.878859412238
237.873	326.21124781961	307.305799896543	356.031448374317	282.727683078185	362.038724969106	259.480042469099	382.784183662628
238.93	338.953723147517	323.085349543969	371.664278562345	296.145980822094	375.437642867311	275.402064128342	394.972387538536
239.469	240.967990417392	205.634675965054	261.313146911564	193.622509335327	287.899803918298	167.586646651195	326.417488672049
239.998	249.663591225602	225.298943885724	260.311585962124	219.102712317746	279.405386178763	206.485748250943	311.24985751412
240.988	242.480180836296	227.939104935558	279.933873898585	200.779635165564	288.014113480155	171.639250761166	297.709694477186
241.517	246.382637402378	129.976672828384	258.976615911556	126.97246786694	350.416779373282	112.503606238863	465.025432757123
242.102	388.95967943672	363.404885415497	396.913116595181	351.712324896575	419.622691442034	351.694018356935	460.531209248216
243.159	427.287994650187	416.105896665278	444.862613677069	404.085082247098	455.904472943997	356.633005524542	466.093586984051
243.964	389.752338551229	361.845711864011	416.112103717799	341.46964002804	427.922879319247	326.280435162336	513.929261587374
244.493	283.269894232423	257.963698510044	323.854275458242	191.0022510102	323.447848637764	177.157576448974	370.743236109273
245.274	411.486596341203	401.842846746526	446.23923909518	366.038688594878	454.04588956299	330.654475957267	458.05137014817
246.251	375.15143506182	363.923676732498	416.103137521984	316.99590493518	423.33647754497	277.241139347793	425.100756230094
246.78	181.239655670588	155.792898125662	192.757902514592	147.262831291815	210.738450918368	135.675798802422	241.896327806088
247.389	292.084201858342	281.420797477736	305.662784293466	271.993901569019	311.574438082965	260.238885142051	323.845854026552
248.009	223.33924286236	201.710750986721	243.510893665305	186.133510792365	256.112320791572	168.682529494327	284.046558997275
248.537	259.824683733376	251.106121812533	267.739112760759	245.582152971092	275.193642666329	229.249239103538	284.384634807738
249.427	263.627900158997	254.245227038725	270.624667026334	250.029116271152	277.300075234315	243.953846044547	286.887737837229
249.956	143.505869914674	128.003577178222	152.722322097627	122.383687964514	163.622796251006	112.526899513841	179.439680735785
250.266	271.860855504587	262.621547238996	279.238041766607	257.360353277154	285.842697348828	248.096251314025	296.101265848337
250.795	190.904134939234	184.609658883678	201.797359756438	175.755527096502	204.553221481003	166.492046255813	211.655996531409
251.496	200.146818865188	192.771760558941	204.965020409952	188.905867384622	210.388375550213	184.073476190055	221.190583390189
252.024	525.943870015661	499.616798282516	555.314262356826	463.537893608508	564.774435827134	441.65732726071	611.369583201044
252.608	797.721065921047	782.420635853522	812.194589312351	772.083067736224	823.95760919138	754.998568610085	845.23019460313
253.137	388.016762358237	370.095000506451	424.775204891543	344.4434990312	428.922248563532	322.011152485881	447.292361191493
253.722	757.148533345313	745.585956218456	771.33499097214	735.02057788091	779.268588241564	719.654776305824	795.902338609963
254.251	269.304348564869	222.166234464153	292.070453513865	208.256108454775	327.369459968073	183.764496158195	380.25751398792
254.79	294.75707182284	276.72888660617	304.394170283554	269.892766516231	319.686655144955	257.478000281351	346.472588259138
255.847	305.716381484662	282.442818682686	318.79871009288	274.422738978814	332.387340015589	261.494573203428	353.285265609669
256.638	255.560644111779	240.589779045049	281.032087857918	220.649388073715	288.503693276528	198.4852804001	303.743747719612
257.167	228.831828947507	204.182874339124	255.2429077983	182.470992779712	267.567255916999	170.467275217299	290.731140679812
257.962	292.872953688522	279.457320379012	305.305023340619	273.452951222657	317.495705011599	252.692601940883	328.081497619457
259.019	305.700239016833	288.810138324729	314.715605480174	280.355460242934	328.15891954599	270.136847083538	353.267870391942
