# Supplementary material for: Global diversity dynamics in the fossil record are regionally heterogeneous
Source: Nat Commun. 2022 May 18;13:2751. doi: 10.1038/s41467-022-30507-0 (PMC9117201; doi:10.1038/s41467-022-30507-0)
Supplement: Supplementary file 4 — Source Data [file 41467_2022_30507_MOESM4_ESM.zip › source_data/Supplementary Figure 22 - histograms.txt]

Supplementary.Figure.22...histograms.mids	Supplementary.Figure.22...histograms.ex	Supplementary.Figure.22...histograms.sp
-194.270149253731	0.005	0.066
-194.655223880597	0	0.057
-195.040298507463	0.004	0.026
-195.425373134328	0.001	0.031
-195.810447761194	0.015	0.072
-196.19552238806	0.006	0.105
-196.580597014925	0.006	0.08
-196.965671641791	0.004	0.068
-197.350746268657	0.002	0.068
-197.735820895522	0.067	0.03
-198.120895522388	0.092	0.023
-198.505970149254	0.078	0.037
-198.891044776119	0.02	0.072
-199.276119402985	0.014	0.029
-199.661194029851	0.194	0.149
-200.046268656716	0.286	0.272
-200.431343283582	0.351	0.558
-200.816417910448	0.063	0.1
-201.201492537313	0.055	0.07
-201.586567164179	0.039	0.369
-201.971641791045	0.004	0.176
-202.35671641791	0.01	0.056
-202.741791044776	0.002	0.131
-203.126865671642	0.001	0.064
-203.511940298507	0	0.189
-203.897014925373	0.002	0.042
-204.282089552239	0	0.057
-204.667164179104	0.004	0.153
-205.05223880597	0.004	0.044
-205.437313432836	0.007	0.136
-205.822388059701	0.003	0.143
-206.207462686567	0.004	0.317
-206.592537313433	0.001	0.047
-206.977611940298	0	0.017
-207.362686567164	0.001	0.092
-207.74776119403	0.01	0.12
-208.132835820896	0.002	0.012
-208.517910447761	0.013	0.024
-208.902985074627	0.026	0.145
-209.288059701493	0.021	0.115
-209.673134328358	0.069	0.109
-210.058208955224	0.075	0.108
-210.44328358209	0.068	0.121
-210.828358208955	0.01	0.044
-211.213432835821	0.006	0.04
-211.598507462687	0.066	0.016
-211.983582089552	0.13	0.003
-212.368656716418	0.195	0.003
-212.753731343284	0.101	0.031
-213.138805970149	0.144	0.046
-213.523880597015	0.187	0.023
-213.908955223881	0.018	0.013
-214.294029850746	0.271	0.018
-214.679104477612	0.019	0.14
-215.064179104478	0.002	0.035
-215.449253731343	0.218	0.033
-215.834328358209	0.103	0.061
-216.219402985075	0.056	0.1
-216.60447761194	0.242	0.066
-216.989552238806	0.28	0.035
-217.374626865672	0.256	0.019
-217.759701492537	0.001	0.074
-218.144776119403	0.002	0.125
-218.529850746269	0.003	0.072
-218.914925373134	0.007	0.04
-219.3	0.003	0.037
-219.685074626866	0.018	0.067
-220.070149253731	0.023	0.057
-220.455223880597	0.031	0.02
-220.840298507463	0.103	0.065
-221.225373134328	0.09	0.146
-221.610447761194	0.042	0.025
-221.99552238806	0.035	0.019
-222.380597014925	0.068	0.023
-222.765671641791	0.048	0.054
-223.150746268657	0.13	0.029
-223.535820895522	0.047	0.038
-223.920895522388	0.017	0.049
-224.305970149254	0.019	0.044
-224.691044776119	0.035	0.012
-225.076119402985	0.048	0.001
-225.461194029851	0.043	0.029
-225.846268656716	0.001	0.571
-226.231343283582	0.001	0.292
-226.616417910448	0.022	0.076
-227.001492537313	0.043	0.068
-227.386567164179	0.047	0.084
-227.771641791045	0.021	0.036
-228.15671641791	0.038	0.049
-228.541791044776	0.046	0.031
-228.926865671642	0.064	0.092
-229.311940298507	0.069	0.022
-229.697014925373	0.232	0.187
-230.082089552239	0.096	0.197
-230.467164179104	0.224	0.113
-230.85223880597	0.075	0.039
-231.237313432836	0.043	0.065
-231.622388059701	0.116	0.181
-232.007462686567	0.011	0.376
-232.392537313433	0.012	0.285
-232.777611940298	0.056	0.059
-233.162686567164	0.041	0.085
-233.54776119403	0.059	0.092
-233.932835820896	0.076	0.087
-234.317910447761	0.063	0.07
-234.702985074627	0.104	0.054
-235.088059701493	0.093	0.069
-235.473134328358	0.037	0.104
-235.858208955224	0.066	0.091
-236.24328358209	0.085	0.057
-236.628358208955	0.043	0.067
-237.013432835821	0.023	0.111
-237.398507462687	0.055	0.157
-237.783582089552	0.003	0.06
-238.168656716418	0.002	0.041
-238.553731343284	0.024	0.128
-238.938805970149	0.083	0.126
-239.323880597015	0.061	0.06
-239.708955223881	0.05	0.325
-240.094029850746	0.024	0.379
-240.479104477612	0.035	0.203
-240.864179104478	0.003	0.067
-241.249253731343	0.005	0.279
-241.634328358209	0.037	0.19
-242.019402985075	0.053	0.013
-242.40447761194	0.068	0.009
-242.789552238806	0.248	0.156
-243.174626865672	0.52	0.12
-243.559701492537	0.095	0.166
-243.944776119403	0.09	0.036
-244.329850746269	0.017	0.029
-244.714925373134	0.606	0.205
-245.1	0.1	0.364
-245.485074626866	0.005	0.183
-245.870149253731	0.198	0.03
-246.255223880597	0.515	0.089
-246.640298507463	0.04	0.082
-247.025373134328	0.072	0.029
-247.410447761194	0.055	0.04
-247.79552238806	0.152	0.001
-248.180597014925	0.009	0
-248.565671641791	0.279	0.024
-248.950746268657	0.261	0.056
-249.335820895522	0.104	0.203
-249.720895522388	0.366	0.3
-250.105970149254	0.32	0.3
-250.491044776119	0.349	0.3
-250.876119402985	0.034	0.1
-251.261194029851	0.235	0.2
-251.646268656716	0.473	0.415
-252.031343283582	0.185	0.325
-252.416417910448	0	0.175
-252.801492537313	0.5	0.318
-253.186567164179	0.2	0.38
-253.571641791045	0.3	0.224
-253.95671641791	0.4	0.018
-254.341791044776	0.3	0.015
-254.726865671642	0.1	0.004
-255.111940298507	0.218	0.001
-255.497014925373	0.028	0.001
-255.882089552239	0.221	0
-256.267164179104	0.258	0.001
-256.65223880597	0.179	0.001
-257.037313432836	0.203	0.001
-257.422388059702	0.04	0.001
-257.807462686567	0.5	0.009
