# Supplementary material for: Global diversity dynamics in the fossil record are regionally heterogeneous
Source: Nat Commun. 2022 May 18;13:2751. doi: 10.1038/s41467-022-30507-0 (PMC9117201; doi:10.1038/s41467-022-30507-0)
Supplement: Supplementary file 4 — Source Data [file 41467_2022_30507_MOESM4_ESM.zip › source_data/Supplementary Figure 22 - rates.txt]

Supplementary.Figure.22...rates.time	Supplementary.Figure.22...rates.exr	Supplementary.Figure.22...rates.exr_mn	Supplementary.Figure.22...rates.exr_mx	Supplementary.Figure.22...rates.spr	Supplementary.Figure.22...rates.spr_mn	Supplementary.Figure.22...rates.spr_mx	Supplementary.Figure.22...rates.dvr	Supplementary.Figure.22...rates.dvr_mn	Supplementary.Figure.22...rates.dvr_mx
194.081039532787	0.192501260619115	0.00657051448375781	0.728966389930204	0.145373095861076	0.0715698899218229	0.208023652190169	-0.0933986556189127	-0.546468119939231	0.159927730941914
194.181138959016	0.191045839549865	0.00657051448375781	0.378312169943079	0.145373095861076	0.0715698899218229	0.208023652190169	-0.0823129913884429	-0.24986245797929	0.151203286796599
194.281238385246	0.189419359092496	0.00763982375565321	0.36011601694661	0.145373095861076	0.0727758144225923	0.208023652190169	-0.0745089459987013	-0.24986245797929	0.125644111529478
194.381337811475	0.189419359092496	0.0541722464745184	0.378312169943079	0.145373095861076	0.0715698899218229	0.208023652190169	-0.0663345737299248	-0.216868693053277	0.117212267780124
194.481437237705	0.192019011997563	0.0821832768995871	0.373804372338724	0.145344149404263	0.0715698899218229	0.208023652190169	-0.0647104351695523	-0.216868693053277	0.0906381920623222
194.581536663934	0.195214473902857	0.0997600810180821	0.365746439207586	0.145296317953388	0.0709815699780085	0.208023652190169	-0.0642582389895926	-0.212355112741561	0.0700991639330084
194.681636090164	0.199909266431059	0.096059132526613	0.33899355991831	0.145296317953388	0.0709815699780085	0.208023652190169	-0.0662131895545819	-0.19691385117112	0.0639928309840321
194.781735516393	0.201175979088695	0.0997600810180821	0.354907849926903	0.145296317953388	0.0709815699780085	0.208023652190169	-0.0687193831713954	-0.215236186903743	0.0588490549926524
194.881834942623	0.202925902206539	0.096059132526613	0.354907849926903	0.145296317953388	0.0709815699780085	0.208023652190169	-0.0707295723656436	-0.215236186903743	0.0627044100231829
194.981934368852	0.203931405032281	0.0997600810180821	0.36011601694661	0.145296317953388	0.0769858124450725	0.214283406533157	-0.0724022110528552	-0.216460223248117	0.0639928309840321
195.082033795082	0.204559526252392	0.108646180772455	0.373804372338724	0.145296317953388	0.0771151868102567	0.214283406533157	-0.0739419870100928	-0.216868693053277	0.0685771163112607
195.182133221311	0.206247650839847	0.108331515639156	0.378312169943079	0.145296317953388	0.0771151868102567	0.214283406533157	-0.0764661317397078	-0.23221287090852	0.0685771163112607
195.282232647541	0.206272865160655	0.108331515639156	0.378312169943079	0.145296317953388	0.0769858124450725	0.213932320303273	-0.0765276432951636	-0.22738413052729	0.0685771163112607
195.38233207377	0.206975782411388	0.108331515639156	0.381095112631745	0.145296317953388	0.0769858124450725	0.213932320303273	-0.0778936658178633	-0.235111645712972	0.0622328891199638
195.4824315	0.209485131671792	0.108331515639156	0.381095112631745	0.145296317953388	0.0769858124450725	0.213932320303273	-0.0791362744128083	-0.24986245797929	0.0488090255938566
195.582530926229	0.210625612758865	0.108646180772455	0.383142835997234	0.145296317953388	0.0769858124450725	0.213932320303273	-0.0801405628296523	-0.24986245797929	0.0488090255938566
195.682630352459	0.210625612758865	0.108646180772455	0.383142835997234	0.145445906399887	0.0769858124450725	0.213932320303273	-0.0796067360427778	-0.24611800120334	0.0526413900492168
195.782729778689	0.206306773670953	0.0896479020312747	0.378312169943079	0.145620967861445	0.0769858124450725	0.213932320303273	-0.0769228070288915	-0.241838305613981	0.0583014064046799
195.882829204918	0.205211474220542	0.088187328201288	0.378312169943079	0.145812207971941	0.0769858124450725	0.21485946313854	-0.0745427495080115	-0.241838305613981	0.0639928309840321
195.982928631148	0.200346501146173	0.0810601006888194	0.383142835997234	0.146337077138955	0.0748063312442851	0.213932320303273	-0.0704651899538968	-0.24611800120334	0.0639928309840321
196.083028057377	0.192019011997563	0.0694164180204794	0.378312169943079	0.146569559823265	0.0761753439305506	0.21485946313854	-0.0648968684476488	-0.229276413238197	0.0880424858056485
196.183127483607	0.183592648223449	0.0689939492122623	0.378312169943079	0.146569559823265	0.0761753439305506	0.21485946313854	-0.0608106166136662	-0.229276413238197	0.0880424858056485
196.283226909836	0.176064619843388	0.0579883158730371	0.365939934119489	0.146612469759113	0.0757186237932872	0.21485946313854	-0.0551128433920771	-0.229276413238197	0.0906307886677624
196.383326336066	0.171068048881549	0.0579883158730371	0.352335053941871	0.146696444683907	0.0761753439305506	0.21485946313854	-0.0481627459601975	-0.216460223248117	0.0906307886677624
196.483425762295	0.16588429337386	0.0547032681352351	0.335942797022559	0.147076029257121	0.0769858124450725	0.21485946313854	-0.0418596963959407	-0.196370808710684	0.10255388991439
196.583525188525	0.164020843671921	0.0577154939669261	0.335170178192186	0.14726930176437	0.0769858124450725	0.21485946313854	-0.0388506636477685	-0.195408409532139	0.0953850507227996
196.683624614754	0.160894150107547	0.0628726405154271	0.334117035295803	0.147428759087087	0.0769858124450725	0.21485946313854	-0.0340472602322751	-0.187369619655281	0.0985255099580456
196.783724040984	0.157803433256492	0.0577154939669261	0.324628879569926	0.147428759087087	0.0769858124450725	0.21485946313854	-0.0305918898883648	-0.166875457135573	0.114692664983576
196.883823467213	0.155513706735666	0.0628726405154271	0.326499630574721	0.147428759087087	0.0769858124450725	0.214569315825289	-0.0274982571100508	-0.174784496198483	0.0985255099580456
196.983922893443	0.154529120319436	0.052116596427406	0.31194617814604	0.147461140563098	0.0769858124450725	0.21485946313854	-0.024207788919665	-0.158053241625128	0.114692664983576
197.084022319672	0.152695471107644	0.0513526108500917	0.304810466490497	0.147461140563098	0.0769858124450725	0.21485946313854	-0.0208496097226627	-0.165807807028217	0.0953850507227996
197.184121745902	0.149931700330056	0.0513526108500917	0.296438675437239	0.147565483068865	0.0769858124450725	0.21485946313854	-0.0173705388872746	-0.145859439006334	0.114692664983576
197.284221172131	0.14704926352608	0.052116596427406	0.291157360592909	0.147781945381496	0.0769858124450725	0.21485946313854	-0.0134678118522786	-0.133505648216412	0.118665757463576
197.384320598361	0.144487874491588	0.0547032681352351	0.29056112101986	0.147781945381496	0.0769858124450725	0.21485946313854	-0.0102851221031782	-0.131822126944953	0.113938395857883
197.48442002459	0.14219761292249	0.0551401728483783	0.289559784685268	0.147781945381496	0.0769858124450725	0.21485946313854	-0.00741056201216805	-0.12464948866393	0.114692664983576
197.58451945082	0.13967889088746	0.0608709481549083	0.291157360592909	0.147970939254065	0.0769858124450725	0.214569315825289	-0.00307792714261867	-0.118954805498199	0.113938395857883
197.684618877049	0.138658866572378	0.0547032681352351	0.282048295807184	0.148245670234991	0.0744699347791668	0.21485946313854	0.000471025020559325	-0.116118048012323	0.113214311446922
197.784718303279	0.136411682780028	0.0547032681352351	0.28276865435221	0.149563072351779	0.0727758144225923	0.226283952319056	0.00605379272157238	-0.12464948866393	0.118665757463576
197.884817729508	0.13587367118255	0.0547032681352351	0.28276865435221	0.150728284595931	0.0727857978116598	0.243919723237584	0.00959508095811149	-0.12464948866393	0.133295693101626
197.984917155738	0.135494914420283	0.0547032681352351	0.282048295807184	0.153664606498762	0.069604305582919	0.265513077982266	0.0151766344349173	-0.140380024792395	0.140949028024309
198.085016581967	0.133791460535846	0.0547032681352351	0.282048295807184	0.155924625428153	0.0727758144225923	0.291013456676273	0.0218336369770279	-0.134462582009008	0.169272904213435
198.185116008197	0.132694253986181	0.0547032681352351	0.283407608887923	0.158116611905596	0.069604305582919	0.300950100974696	0.0267329060357202	-0.13860909276169	0.177953113225949
198.285215434426	0.132467794187456	0.0547032681352351	0.283407608887923	0.160360690705106	0.0821660682747928	0.322579591635085	0.0303468871708551	-0.140380024792395	0.180744319194701
198.385314860656	0.132315388661668	0.0547032681352351	0.283407608887923	0.162936913461965	0.0874048358471085	0.328819246312479	0.0359585550582773	-0.12464948866393	0.203802820767136
198.485414286885	0.131768432436776	0.0547032681352351	0.282048295807184	0.165290923227169	0.0899928991619433	0.331789253835436	0.0417905427868128	-0.12464948866393	0.208606307755313
198.585513713115	0.131120968461173	0.0546291410135397	0.28276865435221	0.169117887634372	0.0998580941698072	0.336321175622907	0.0486870780378264	-0.12464948866393	0.218022378503021
198.685613139344	0.130135066049113	0.051024707159325	0.28276865435221	0.170584560611305	0.100944948699198	0.331789253835436	0.0538917184900071	-0.12464948866393	0.218022378503021
198.785712565574	0.127927152761719	0.0545687286185946	0.287594318012165	0.170621347178141	0.100944948699198	0.332148019109883	0.0575770190079124	-0.122023845821984	0.21842155569785
198.885811991803	0.124697027697096	0.0124134612894438	0.257555263994168	0.171109240551397	0.106229261046952	0.340128901875633	0.063478156845476	-0.118954805498199	0.229049107893524
198.985911418033	0.122400317227394	0.0120852199087288	0.240582481807674	0.171175031498039	0.106229261046952	0.340128901875633	0.0684090239299259	-0.116054368905274	0.21842155569785
199.086010844262	0.121691033627178	0.0113534871192156	0.224092824399231	0.171515588985993	0.100944948699198	0.337907638832531	0.0711379297960974	-0.116054368905274	0.229551905191792
199.186110270492	0.12045934350392	0.0120852199087288	0.212949542645537	0.1716742233094	0.106229261046952	0.344515018801845	0.0735119053089534	-0.100988680382515	0.239628802672165
199.286209696721	0.119033063417828	0.0089480695814793	0.206261976093872	0.171788140820295	0.106826250397464	0.34792845135016	0.0756615935433269	-0.0498484451994666	0.28634584367108
199.386309122951	0.118322333587835	0.0120852199087288	0.20321002859649	0.171980852790925	0.103878156262018	0.348337598655631	0.0787743026846788	-0.0483289859747019	0.280495416203334
199.48640854918	0.117795844909631	0.0113534871192156	0.199500475276505	0.172613688549787	0.102700808029875	0.348337598655631	0.0803404958812947	-0.0483289859747019	0.279775803933666
199.58650797541	0.116659270991454	0.0120852199087288	0.199500475276505	0.17268475736227	0.102700808029875	0.348337598655631	0.081183394596477	-0.0483289859747019	0.279775803933666
199.686607401639	0.116769481514365	0.0113534871192156	0.199500475276505	0.170734858545125	0.100944948699198	0.392966119874276	0.0740930721162154	-0.113912228290604	0.247683186853727
199.786706827869	0.118322333587835	0.00613067250086114	0.257507309407572	0.164784344124357	0.0334224285816064	0.337907638832531	0.0522711593004185	-0.133819609746931	0.279775803933666
199.886806254098	0.129655490358921	0.0113534871192156	0.968129265455773	0.161700482011038	0.0322442858542345	0.337907638832531	-0.048050510114799	-0.850431794308639	0.287934672664226
199.986905680328	0.130755252181475	0.0113534871192156	0.968129265455773	0.143442954887227	0.028447381126368	0.312492959775378	-0.0828990560720295	-0.919709164284929	0.211392530392713
200.087005106557	0.147274353399146	0.0113534871192156	0.968129265455773	0.138598637390331	0.028447381126368	0.306645190068782	-0.138283220379814	-0.915650517131389	0.206552680570105
200.187104532787	0.164670332210546	0.0125446800304842	0.982391687750623	0.133254915388649	0.028447381126368	0.297139527209599	-0.218135992584737	-0.949727351260296	0.195787325616303
200.287203959016	0.170513786804643	0.022430375778797	0.99040875572245	0.114132560410518	0.028447381126368	0.292070155780082	-0.240794134709797	-0.949727351260296	0.195787325616303
200.387303385246	0.443521009945371	0.0261193140502533	0.988880280341395	0.050850410866611	0.0287750969985981	0.29075652811356	-0.3213648467218	-0.949727351260296	0.193779540564722
200.487402811475	0.502222211807629	0.0261193140502533	1.05064251539941	0.0467546617228685	0.0274154165583106	0.248822577804867	-0.427405372781415	-1.02000028491096	0.126802800948227
200.587502237705	0.748642838788678	0.0372087764466979	1.1923533455648	0.0456758486778348	0.0228949359474662	0.1906029023118	-0.62925515397297	-1.11306884442433	0.0699825852144367
200.687601663934	0.750244418317069	0.376162673644285	1.25389013740389	0.0444830077471946	0.0279632681772753	0.146073986505728	-0.690373891131332	-1.09402311610602	-0.222934170620222
200.787701090164	0.750244418317069	0.376162673644285	1.25389013740389	0.0442900366342236	0.0287750969985981	0.143727541600276	-0.692011157377592	-1.10127690845516	-0.228674374080954
200.887800516393	0.750244418317069	0.376162673644285	1.25389013740389	0.0441182691315992	0.028447381126368	0.140992127650716	-0.69383835766231	-1.15856023488313	-0.284089736995546
200.987899942623	0.651833791693205	0.101566314889798	1.17554282684633	0.0438780066360293	0.0287750969985981	0.140630159126719	-0.617155381798763	-1.09285092007246	-0.0615873533433908
201.087999368852	0.651833791693205	0.101566314889798	1.17554282684633	0.0437471188820434	0.028447381126368	0.138641670081945	-0.617947987435509	-1.09201817045559	-0.0565169132586603
201.188098795082	0.592405726177405	0.101566314889798	1.17554282684633	0.0436521419020923	0.0279632681772753	0.1361799247408	-0.605432319726461	-1.10332146468577	-0.0658590191370509
201.288198221311	0.553296012010351	0.101566314889798	1.17554282684633	0.0434613574762605	0.0279632681772753	0.129207578821063	-0.595428632934136	-1.10332146468577	-0.0621856962339881
201.388297647541	0.541491654359816	0.101566314889798	1.17554282684633	0.0433138844418125	0.028447381126368	0.120085202938734	-0.593083517830755	-1.10332146468577	-0.0601206997792968
201.48839707377	0.518629347592666	0.101566314889798	1.17554282684633	0.0431968111449235	0.0228949359474662	0.0646495809072408	-0.574931741078807	-1.11186896594626	-0.0565169132586603
201.5884965	0.515981694491752	0.101566314889798	1.17554282684633	0.0430045992141912	0.0314495343286968	0.0609639024048461	-0.573428350347518	-1.12789342135298	-0.0601206997792968
201.688595926229	0.300755040225694	0.108406815189012	0.73801707336753	0.0429333381081613	0.0321834358202632	0.0595710285767385	-0.331279160767924	-0.700401219751885	-0.0601206997792968
201.788695352459	0.295723131479523	0.108406815189012	0.73801707336753	0.0429333381081613	0.0321834358202632	0.0595710285767385	-0.328370218045836	-0.700401219751885	-0.0601206997792968
201.888794778689	0.293320749550498	0.108406815189012	0.73801707336753	0.0429086750993886	0.0325513353131188	0.0595710285767385	-0.325791629923478	-0.700401219751885	-0.0601206997792968
201.988894204918	0.293320749550498	0.112778421892735	0.742035111202275	0.0428831270402779	0.0314495343286968	0.0579531188111627	-0.325417046493146	-0.704978654113256	-0.0658462962158263
202.088993631148	0.273696585738112	0.10259537056508	0.525952672881254	0.0428559167089896	0.0317357782697825	0.0579531188111627	-0.262758716703816	-0.481962624975867	-0.0592811396382559
202.189093057377	0.274701305702567	0.10259537056508	0.524586626450372	0.0428243544950087	0.0314495343286968	0.0574305877243404	-0.264197041840428	-0.478441540397573	-0.0581225011518319
202.289192483607	0.274925805406217	0.0997450793583895	0.519492060169073	0.0427945507851166	0.0317357782697825	0.0573758127249474	-0.26409364688142	-0.474651756573017	-0.0565169132586603
202.389291909836	0.274925805406217	0.0997450793583895	0.518247645335894	0.0427945507851166	0.0322442858542345	0.0574305877243404	-0.263901443033216	-0.474651756573017	-0.0584053701336685
202.489391336066	0.275287312776285	0.0997450793583895	0.517382758302563	0.0427403518569299	0.0329985168385852	0.0574305877243404	-0.264770513019362	-0.474651756573017	-0.0592811396382559
202.589490762295	0.274993847059056	0.103529444742998	0.517382758302563	0.0427403518569299	0.0329985168385852	0.0573758127249474	-0.262450825527339	-0.469203989366872	-0.0592811396382559
202.689590188525	0.274701305702567	0.0997450793583895	0.511453423210155	0.0427403518569299	0.0329985168385852	0.0573758127249474	-0.261238000591822	-0.466535496101695	-0.0581225011518319
202.789689614754	0.25462429365142	0.0997450793583895	0.492537524338918	0.0427403518569299	0.0329985168385852	0.0573758127249474	-0.233736800482579	-0.452011412449594	-0.0592811396382559
202.889789040984	0.253888364566577	0.0997651133968764	0.492537524338918	0.0427403518569299	0.0329985168385852	0.0573758127249474	-0.232534988736018	-0.452011412449594	-0.0592811396382559
202.989888467213	0.251716022002682	0.0997450793583895	0.49115079162745	0.0427403518569299	0.0329985168385852	0.0573758127249474	-0.228846683727455	-0.448291981255532	-0.0581225011518319
203.089987893443	0.249723364130196	0.10259537056508	0.492537524338918	0.0427403518569299	0.0329985168385852	0.0573758127249474	-0.225946489073262	-0.448291981255532	-0.0592811396382559
203.190087319672	0.246541579208129	0.102642024336888	0.492537524338918	0.0427403518569299	0.0332190330654007	0.0574305877243404	-0.222399477167134	-0.448291981255532	-0.0595263900489249
203.290186745902	0.244752094898538	0.101923865797693	0.49115079162745	0.0427403518569299	0.0332190330654007	0.0574305877243404	-0.219429108890453	-0.448291981255532	-0.0599842950063346
203.390286172131	0.241229160933971	0.102642024336888	0.49115079162745	0.0427403518569299	0.0332190330654007	0.0574305877243404	-0.214346899347646	-0.444948006692838	-0.0581225011518319
203.490385598361	0.238335634151347	0.101923865797693	0.488913752443894	0.0427403518569299	0.0332190330654007	0.0574305877243404	-0.208267915442272	-0.444166184697793	-0.0592811396382559
203.59048502459	0.233801170502708	0.0988321781686957	0.484417176128483	0.0427403518569299	0.0332190330654007	0.0574305877243404	-0.201882147671504	-0.444166184697793	-0.0599842950063346
203.69058445082	0.215570180148366	0.0112071360322553	0.3026720113034	0.0427403518569299	0.0332190330654007	0.0574305877243404	-0.152163098745676	-0.255732901195593	0.035206074954253
203.790683877049	0.213414098164046	0.0112071360322553	0.3026720113034	0.0427403518569299	0.0332190330654007	0.0574305877243404	-0.150516455452352	-0.255732901195593	0.035206074954253
203.890783303279	0.211304169957034	0.0112071360322553	0.3026720113034	0.0427403518569299	0.0332190330654007	0.0574305877243404	-0.148731481184149	-0.255732901195593	0.035206074954253
203.990882729508	0.207788069575481	0.0109050632978601	0.301286015130862	0.0427403518569299	0.0332190330654007	0.0574305877243404	-0.147204540262155	-0.255732901195593	0.0330335950040649
204.090982155738	0.206936832510757	0.0109050632978601	0.301286015130862	0.0427403518569299	0.0332190330654007	0.0574305877243404	-0.146186137080403	-0.255732901195593	0.0330335950040649
204.191081581967	0.204079121492401	0.0112071360322553	0.300827330164169	0.0427403518569299	0.0332190330654007	0.0574305877243404	-0.144735741525263	-0.255455206024815	0.0330335950040649
204.291181008197	0.201049588763759	0.00985695362546935	0.298769687112343	0.0427403518569299	0.0332190330654007	0.0574305877243404	-0.142894509691691	-0.255058234778294	0.0330335950040649
204.391280434426	0.196279719465527	0.00985695362546935	0.298487850133703	0.0427403518569299	0.0332190330654007	0.0574305877243404	-0.141352745572824	-0.255732901195593	0.0319966676209117
204.491379860656	0.193476674754825	0.0109050632978601	0.298769687112343	0.0427403518569299	0.0332190330654007	0.0574305877243404	-0.139530747304376	-0.255732901195593	0.0319966676209117
204.591479286885	0.18761597224964	0.0109050632978601	0.298769687112343	0.0427403518569299	0.0332190330654007	0.0574305877243404	-0.137718680307786	-0.255732901195593	0.0319966676209117
204.691578713115	0.215570180148366	0.0960967701105905	0.314649697483614	0.0427403518569299	0.0332190330654007	0.0574305877243404	-0.158235662752988	-0.255058234778294	-0.0408695910933753
204.791678139344	0.213508951166108	0.0960967701105905	0.314649697483614	0.0427403518569299	0.0332190330654007	0.0573758127249474	-0.156592585600036	-0.255058234778294	-0.0408695910933753
204.891777565574	0.210485298843245	0.0795229874627544	0.298769687112343	0.0427945507851166	0.0332190330654007	0.0573758127249474	-0.154098619071882	-0.255058234778294	-0.0408695910933753
204.991876991803	0.203897547717054	0.0795229874627544	0.298769687112343	0.0427945507851166	0.0332190330654007	0.0573758127249474	-0.151396192856137	-0.255058234778294	-0.0408695910933753
205.091976418033	0.202875642941553	0.0795229874627544	0.298769687112343	0.0428032437595138	0.0328922270329797	0.0568774344455787	-0.150957776862416	-0.255058234778294	-0.0408695910933753
205.192075844262	0.201123136849648	0.0795229874627544	0.298769687112343	0.0428243544950087	0.0328922270329797	0.0568774344455787	-0.15021367734357	-0.255058234778294	-0.0408695910933753
205.292175270492	0.195933265455956	0.0795229874627544	0.298769687112343	0.0428559167089896	0.0328922270329797	0.0568774344455787	-0.148291860227851	-0.255455206024815	-0.0408695910933753
205.392274696721	0.192258653830124	0.0795229874627544	0.298769687112343	0.0428985147726722	0.0332190330654007	0.0573758127249474	-0.14664128523261	-0.255455206024815	-0.0408695910933753
205.492374122951	0.188959273248024	0.0795229874627544	0.298769687112343	0.0429086750993886	0.0332190330654007	0.0573758127249474	-0.145766494970469	-0.255455206024815	-0.0408695910933753
205.59247354918	0.150860580717443	0.0406213226286702	0.279107626126883	0.042922641711112	0.0332190330654007	0.0573758127249474	-0.120605355129203	-0.231360388873815	0.00207665586562578
205.69257297541	0.146651489946442	0.0417636132539975	0.278456905382719	0.0429465096318707	0.0332190330654007	0.0573758127249474	-0.118215307035044	-0.230558630569405	0.00207665586562578
205.792672401639	0.136577954946869	0.0418531541235565	0.276431638027943	0.0429465096318707	0.0332190330654007	0.0573758127249474	-0.111829961276813	-0.22917226158622	0.00207665586562578
205.892771827869	0.132301469984937	0.0385875368608505	0.271173464848229	0.0429634155921048	0.0332190330654007	0.0574305877243404	-0.108792859271372	-0.227935976522541	0.00207665586562578
205.992871254098	0.124488366618725	0.0417636132539975	0.270701910980056	0.042968630354555	0.0329985168385852	0.0573758127249474	-0.104280718223406	-0.224033444062063	0.00277642050364661
206.092970680328	0.12044140868342	0.0376471421894246	0.260722038130139	0.042968630354555	0.0329985168385852	0.0573758127249474	-0.0996244826992691	-0.219098321103084	0.00406152068058469
206.193070106557	0.11771891639349	0.0406213226286702	0.260722038130139	0.0429961767109274	0.0329985168385852	0.0574305877243404	-0.0960908483435601	-0.216085387828114	0.00406152068058469
206.293169532787	0.116008509292068	0.0406213226286702	0.258369252876368	0.0430222378399504	0.0328922270329797	0.0574305877243404	-0.0936703755397689	-0.215889818004651	0.00207665586562578
206.393268959016	0.0989614473405856	0.0218232728019018	0.16495155190613	0.0430222378399504	0.0328922270329797	0.0576374001740165	-0.0540546787655767	-0.126991751818465	0.0152236007588667
206.493368385246	0.0960778117894851	0.0277352827308545	0.155769452789783	0.0430222378399504	0.0328922270329797	0.0576374001740165	-0.0498495324212026	-0.108558201666462	0.014453401538918
206.593467811475	0.0939513209177864	0.0286402118410852	0.149121694431222	0.0430222378399504	0.0328922270329797	0.0576374001740165	-0.0472504540151273	-0.104989050806043	0.0122012622974753
206.693567237705	0.0929603900134995	0.0294529418662676	0.149121694431222	0.0430222378399504	0.0328922270329797	0.0576374001740165	-0.0466945841168995	-0.104989050806043	0.0110076338017024
206.793666663934	0.09271839004706	0.0286947399648845	0.149043097777393	0.0430222378399504	0.0328922270329797	0.0576374001740165	-0.0465420973724682	-0.104947544553498	0.011703485012237
206.893766090164	0.0923337078954999	0.0307703727900118	0.149835334836917	0.0430222378399504	0.0325513353131188	0.0574305877243404	-0.0460709886535098	-0.104571859385087	0.0110783945104758
206.993865516393	0.0921302119694655	0.0307703727900118	0.149835334836917	0.0430222378399504	0.0325513353131188	0.0574305877243404	-0.0459093044623236	-0.103500806309514	0.0122012622974753
207.093964942623	0.090801361425226	0.028469457190348	0.147082421718574	0.0430222378399504	0.0325513353131188	0.0574305877243404	-0.0453406213668987	-0.103336775031591	0.0127783999084745
207.194064368852	0.090348019479023	0.0278717634127226	0.147082421718574	0.0430222378399504	0.0325513353131188	0.0574305877243404	-0.0452247174464973	-0.103500806309514	0.0127783999084745
207.294163795082	0.0886212752412373	0.028469457190348	0.147082421718574	0.0430222378399504	0.0325513353131188	0.0574305877243404	-0.0448901885844425	-0.103336775031591	0.0127783999084745
207.394263221311	0.0912656340006297	0.0286947399648845	0.147082421718574	0.0430222378399504	0.0328922270329797	0.0579531188111627	-0.0454161472484019	-0.103500806309514	0.011703485012237
207.494362647541	0.0935764190081547	0.0329734797328746	0.149121694431222	0.0430222378399504	0.0328922270329797	0.0579531188111627	-0.047049144392413	-0.106729386451366	0.00769930589097877
207.59446207377	0.0975152747507726	0.0419634286599715	0.149043097777393	0.0430222378399504	0.0328922270329797	0.0579531188111627	-0.0499560779679038	-0.105145933036293	0.00318578602292674
207.6945615	0.0980716593949791	0.0418531541235565	0.147082421718574	0.0430222378399504	0.0326693958514424	0.0579531188111627	-0.0504504536622695	-0.108016348956117	-0.00105282817209596
207.794660926229	0.105496753402714	0.0545300664852569	0.182592347301012	0.042968630354555	0.0326693958514424	0.0579531188111627	-0.063331151565936	-0.140983517799783	-0.00898829552517116
207.894760352459	0.105598162901093	0.053893448250446	0.182592347301012	0.0429465096318707	0.0326693958514424	0.0579531188111627	-0.0636399950525805	-0.142219173334194	-0.009701116036106
207.994859778689	0.105659052915552	0.0574053258427672	0.186051981322831	0.042922641711112	0.0326693958514424	0.0579531188111627	-0.0641075924763266	-0.142219173334194	-0.0106613402642308
208.094959204918	0.105769500061636	0.0574053258427672	0.186051981322831	0.0429333381081613	0.0326693958514424	0.0585113046306627	-0.0642360471405769	-0.142219173334194	-0.0106613402642308
208.195058631148	0.105769500061636	0.053893448250446	0.179955759566069	0.0429333381081613	0.0326693958514424	0.0585113046306627	-0.0644305773533776	-0.137947685373975	-0.00898829552517116
208.295158057377	0.10582864390169	0.053893448250446	0.181070420048094	0.0429333381081613	0.0326693958514424	0.0585113046306627	-0.0646430927930491	-0.14012024647925	-0.00934461202121437
208.395257483607	0.106023409293564	0.0545300664852569	0.181070420048094	0.042922641711112	0.0326693958514424	0.0585113046306627	-0.0648912718152533	-0.138349477427038	-0.00898829552517116
208.495356909836	0.106023409293564	0.053893448250446	0.179955759566069	0.0429333381081613	0.0325513353131188	0.0585113046306627	-0.0649072351710726	-0.137947685373975	-0.00898829552517116
208.595456336066	0.10656443852583	0.0571359705582243	0.181070420048094	0.0428831270402779	0.0325513353131188	0.0585113046306627	-0.0657229582866301	-0.137054701242409	-0.00934461202121437
208.695555762295	0.106358331671463	0.0571359705582243	0.181070420048094	0.0429086750993886	0.0329985168385852	0.0595710285767385	-0.0655095962562374	-0.137054701242409	-0.00898829552517116
208.795655188525	0.105186742922355	0.0509536471100541	0.179955759566069	0.0429465096318707	0.0334224285816064	0.0612104424755514	-0.0640637326582156	-0.14012024647925	-0.00777825700033462
208.895754614754	0.102605870418213	0.0482026235493843	0.175090742584652	0.0430222378399504	0.0317357782697825	0.0610257952569531	-0.060176901652206	-0.138349477427038	-0.00486228870517174
208.995854040984	0.0970776003569351	0.0443429132954072	0.149121694431222	0.0430616079503207	0.0299505879233932	0.0614341488739645	-0.0526714969418088	-0.109471507531155	0.00190531688258499
209.095953467213	0.0951285374567894	0.0443429132954072	0.149777853291067	0.0431049102225001	0.0287750969985981	0.0646495809072408	-0.0514661281521079	-0.109471507531155	0.00381804073481062
209.196052893443	0.0925137102824977	0.0443429132954072	0.149121694431222	0.0431049102225001	0.0299505879233932	0.0674715699031396	-0.0501734461382516	-0.109471507531155	0.00529659311656146
209.296152319672	0.0827844997879285	0.0443429132954072	0.137782371265924	0.0431227869488039	0.0317357782697825	0.0703014949233209	-0.0444592996260274	-0.0990530330479761	0.000885423755602945
209.396251745902	0.0812510092748242	0.0457089160513963	0.136675637464664	0.0431544099536288	0.0314495343286968	0.071147148976092	-0.0429486104867413	-0.0990530330479761	0.00146574426044533
209.496351172131	0.0800962777440469	0.0458778419984534	0.136675637464664	0.0432480783771761	0.0299505879233932	0.071147148976092	-0.0412522811545463	-0.0971808682062158	0.00245730925930376
209.596450598361	0.0791683589201981	0.0442062913914139	0.132925532814183	0.0432716528530292	0.0299505879233932	0.071147148976092	-0.0395577824883781	-0.095048906923745	0.00229224832076265
209.69655002459	0.0768719829117765	0.0444836553307131	0.132830759920471	0.043390941034241	0.0334224285816064	0.0753519117519953	-0.037413229553181	-0.0949205461735105	0.00246900063340078
209.79664945082	0.074443422678053	0.0416670660305686	0.131142071467416	0.0436389323109206	0.0334224285816064	0.0765435180989293	-0.0342783844759188	-0.0990530330479761	0.00864119954509049
209.896748877049	0.0725256148198411	0.0414991215828164	0.131731095139582	0.0438887533156797	0.0332190330654007	0.0779894624777806	-0.0309950459654746	-0.0910616353729889	0.0248223955953971
209.996848303279	0.0706969125961553	0.0414991215828164	0.129882685068174	0.0441182691315992	0.0317357782697825	0.0782812586702701	-0.028468641156778	-0.0846360888763447	0.0312269297914683
210.096947729508	0.0695992434192758	0.0414991215828164	0.129882685068174	0.0442883669974018	0.0339218935921733	0.0808120309833349	-0.0264184396335332	-0.0774811352094764	0.0341945596236461
210.197047155738	0.0680927515425692	0.0395917107976659	0.128730691307689	0.0445353959153499	0.0343009777934613	0.0816246147117839	-0.0237800855722229	-0.0737716995464561	0.0341945596236461
210.297146581967	0.0652950491503127	0.0335613649838584	0.120305255373675	0.0448547763835789	0.0334224285816064	0.0816246147117839	-0.0204889177718638	-0.0721006990705881	0.0341945596236461
210.397246008197	0.0630627219919676	0.0342498125608614	0.116256906453099	0.0450959385159182	0.0339218935921733	0.0819827151494508	-0.0181455027597309	-0.0724909556320897	0.0317416355122493
210.497345434426	0.0617566410658627	0.0349180675371597	0.114218254537179	0.0456474636281912	0.0339218935921733	0.0823801151175352	-0.0156126636976987	-0.0641789368307587	0.0388503902395279
210.597444860656	0.0592835400726149	0.0375853967135884	0.109539932922518	0.0459510126176566	0.0343009777934613	0.0829773791783595	-0.0114975039181092	-0.0607645739207531	0.0381980683652489
210.697544286885	0.0587045116279168	0.0371378867313311	0.108934044553204	0.0460829217645496	0.0349840943171337	0.0838607012314719	-0.0101465993866832	-0.0607645739207531	0.0372935869403296
210.797643713115	0.0584856518659704	0.0349180675371597	0.106735087048178	0.0460940153730346	0.0350809883137734	0.0838607012314719	-0.00964611700068616	-0.0586105896892052	0.0391629673890748
210.897743139344	0.0579842417537752	0.0349180675371597	0.106010626194977	0.0461064879835601	0.0350809883137734	0.0838607012314719	-0.00894232068203744	-0.0582479013748119	0.0391629673890748
210.997842565574	0.0576208598224889	0.0349180675371597	0.104378445607357	0.0462131837056837	0.0349840943171337	0.0838607012314719	-0.00815845472318694	-0.0553054022690871	0.0403733557076623
211.097941991803	0.0571529299093058	0.0255416119893589	0.0895612888446794	0.0462131837056837	0.0349840943171337	0.0838607012314719	-0.00746140274804359	-0.0473315110343695	0.0443316781927668
211.198041418033	0.0568856795946476	0.0284333930782086	0.0891487753857295	0.0462207379265691	0.0349840943171337	0.0838607012314719	-0.00702163782372088	-0.0473315110343695	0.0404431321829715
211.298140844262	0.0565156645399615	0.0312159410816053	0.0886150834012734	0.0462207379265691	0.0349840943171337	0.0838607012314719	-0.00659301221898747	-0.0458649532025554	0.0404431321829715
211.398240270492	0.0563070551298789	0.0335554985568928	0.0869867610233517	0.0462260351322555	0.0349840943171337	0.0838609471462255	-0.00594947089807221	-0.0458649532025554	0.0377381882322919
211.498339696721	0.0560258916565588	0.0342498125608614	0.0855817940186865	0.046270647367914	0.0348583457506674	0.0838609471462255	-0.0052397886110211	-0.0441031617507701	0.0377381882322919
211.598439122951	0.0558238909693236	0.035556448814665	0.0855817940186865	0.0462979943371991	0.0348583457506674	0.0838609471462255	-0.00465600796126594	-0.0433454240471808	0.0367688618276382
211.69853854918	0.0557831806327129	0.0360931218250302	0.0855817940186865	0.0463981381695503	0.0340516889399667	0.0838609471462255	-0.00394062566679572	-0.043987920034944	0.0370433594564432
211.79863797541	0.0558238909693236	0.0360931218250302	0.0855817940186865	0.0476418760334675	0.0332190330654007	0.0983389223253339	0.000509700058057136	-0.0473315110343695	0.0481387779116735
211.898737401639	0.0558734717787875	0.0360931218250302	0.0855817940186865	0.0489425979175446	0.0299505879233932	0.136598650549384	0.00424868136575933	-0.0529599148039973	0.0857784508643991
211.998836827869	0.0558734717787875	0.0360931218250302	0.0855817940186865	0.0508366808193519	0.0317769592023412	0.144286075102593	0.00695111631979305	-0.0473315110343695	0.0989861998758838
212.098936254098	0.0559086990842041	0.0360931218250302	0.0855817940186865	0.053917501943318	0.0332190330654007	0.155043921258693	0.00996431729165317	-0.0473315110343695	0.10731528313986
212.199035680328	0.0559086990842041	0.0360931218250302	0.0855759137875599	0.0566838031726617	0.0332190330654007	0.158130532229357	0.0116950060916245	-0.043034576388077	0.115119872675697
212.299135106557	0.0559086990842041	0.0360931218250302	0.0855759137875599	0.0609611336473611	0.0332190330654007	0.163011355707132	0.0147193584607034	-0.043034576388077	0.120989424635917
212.399234532787	0.0559237651312762	0.0360931218250302	0.0855759137875599	0.0671804679540319	0.0332190330654007	0.165057843422557	0.0173388080459206	-0.043034576388077	0.12083763494575
212.499333959016	0.0559237651312762	0.0363766335552077	0.0855817940186865	0.0768585632998063	0.0332190330654007	0.16624297249214	0.0273647202879111	-0.0373070160641541	0.123504782113412
212.599433385246	0.0559237651312762	0.0363766335552077	0.0855817940186865	0.0775640116998743	0.0332190330654007	0.166498980434128	0.0286313527426712	-0.0371141350912403	0.122372972346236
212.699532811475	0.0561489489613973	0.035556448814665	0.0855759137875599	0.0782647831699349	0.0334224285816064	0.168032362175831	0.0290839171286803	-0.0373070160641541	0.122372972346236
212.799632237705	0.0563645508342747	0.0349542990528583	0.0855817940186865	0.0800348572460506	0.0332190330654007	0.173461911326597	0.0317905667652585	-0.0373070160641541	0.12926707285815
212.899731663934	0.0565156645399615	0.0349542990528583	0.086531840547029	0.080596734825118	0.0334224285816064	0.176813385757351	0.0325753984144493	-0.0373070160641541	0.135290114301087
212.999831090164	0.0569468425743259	0.0349542990528583	0.0874228609754356	0.0830388673036471	0.0352032233936857	0.188131538993076	0.0371678232204417	-0.0308209450124333	0.14976391252943
213.099930516393	0.057536793506074	0.0342498125608614	0.0911757084914718	0.086212590027013	0.0332190330654007	0.191744633765306	0.0408442765947544	-0.0312347679649565	0.14976391252943
213.200029942623	0.0576645740562927	0.0335554985568928	0.0908643497789673	0.0892863853919302	0.0343421538306908	0.199991225873146	0.0436847676491015	-0.0290470340621963	0.152425511592411
213.300129368852	0.0584282575528376	0.0351684056343057	0.0954400373193168	0.0888342779374332	0.0343421538306908	0.19977695530096	0.0427451657119471	-0.0365354150142868	0.152425511592411
213.400228795082	0.0588890391824614	0.0367287752270283	0.0977046122428803	0.0892863853919302	0.0332190330654007	0.19977695530096	0.0431926419893223	-0.0312347679649565	0.16202019915951
213.500328221311	0.0591422075876972	0.0371604044521187	0.0977046122428803	0.103653396965121	0.0505823923861266	0.201145986765403	0.0532092133686701	-0.0280719481108135	0.150028237128581
213.600427647541	0.0595150728145874	0.0378263238676484	0.0974448629921883	0.0961713069728616	0.0509282734174999	0.199991225873146	0.0484988967219405	-0.0286595405860628	0.14890133960086
213.70052707377	0.0596634025795819	0.0376062295508767	0.0969240684143627	0.0943226008671387	0.0509282734174999	0.199991225873146	0.0473515325957351	-0.0286595405860628	0.14890133960086
213.8006265	0.0596634025795819	0.0376062295508767	0.0969240684143627	0.0938055500947435	0.0505823923861266	0.200265082366813	0.0471360956562428	-0.0286595405860628	0.14890133960086
213.900725926229	0.0595630581553853	0.0376062295508767	0.0969240684143627	0.0930101942103909	0.0505823923861266	0.200265082366813	0.0470274098931564	-0.0286595405860628	0.14890133960086
214.000825352459	0.0593428904034867	0.0378263238676484	0.0969240684143627	0.0917664838330096	0.0494418248765228	0.199991225873146	0.0468621831558755	-0.0280719481108135	0.148613354621965
214.100924778689	0.0591890530965101	0.0378263238676484	0.0969240684143627	0.0908717702363695	0.0494418248765228	0.19977695530096	0.046565065701702	-0.0286595405860628	0.147709072836318
214.201024204918	0.0591798854246844	0.0378263238676484	0.0974448629921883	0.0888342779374332	0.0494418248765228	0.19977695530096	0.0450634043525024	-0.0286595405860628	0.147709072836318
214.301123631148	0.0591653667647245	0.0376062295508767	0.0974448629921883	0.0775410521389444	0.0178855592757273	0.190304879168831	0.0291183180933088	-0.053469426105254	0.133238822329764
214.401223057377	0.0591240046152964	0.0374117150177206	0.0969240684143627	0.0765993982227204	0.0168080030557184	0.181531428061639	0.025512943120613	-0.0541803342730207	0.127835527735673
214.501322483607	0.0588060487259097	0.0329570593097419	0.09273154685454	0.0750466486673949	0.018514495644375	0.175850441593846	0.0218483280368831	-0.053469426105254	0.122745942083993
214.601421909836	0.0585752027265299	0.0304563053930717	0.0889547822560341	0.0729488734783006	0.0168080030557184	0.16190400954393	0.0151776335280179	-0.0518853104168465	0.117856033483824
214.701521336066	0.0579609641234341	0.0296725276331447	0.0886150834012734	0.0726119111204842	0.0159773457234537	0.159005947783951	0.0156238246262148	-0.0511594558325068	0.117856033483824
214.801620762295	0.0574785055785896	0.0289793283417859	0.0886150834012734	0.0726119111204842	0.0159773457234537	0.159005947783951	0.0163832706170042	-0.050962721151429	0.117856033483824
214.901720188525	0.0540214536962469	0.0244612458015382	0.0814708352644448	0.0728333496248705	0.0159773457234537	0.159005947783951	0.0216897172750783	-0.0493397473165501	0.118667996893853
215.001819614754	0.0535505828703367	0.0244612458015382	0.0806899307272329	0.0728333496248705	0.0159773457234537	0.159005947783951	0.0223567635518866	-0.0493397473165501	0.118496503662564
215.101919040984	0.053299178081419	0.0244755430147632	0.0806899307272329	0.0728333496248705	0.0159773457234537	0.159005947783951	0.0227039019643839	-0.0493397473165501	0.118496503662564
215.202018467213	0.053239054442915	0.0244612458015382	0.0804007356833037	0.0728333496248705	0.0159773457234537	0.159005947783951	0.0229465294780481	-0.0493397473165501	0.118496503662564
215.302117893443	0.0530234038074001	0.0244612458015382	0.0804007356833037	0.0729488734783006	0.0159773457234537	0.159005947783951	0.0231572738403205	-0.0493397473165501	0.118667996893853
215.402217319672	0.0526269935112552	0.0249094069844284	0.0803460007811418	0.0730292442005473	0.0159773457234537	0.159005947783951	0.0238458393285226	-0.0493397473165501	0.118667996893853
215.502316745902	0.052406925244799	0.0252192826525484	0.0803460007811418	0.0682195885412764	0.018514495644375	0.10407757528125	0.0110902663663087	-0.0516815491015635	0.0715680583943314
215.602416172131	0.0521657579668318	0.0242149671312204	0.0789544274281842	0.0685629580772595	0.018514495644375	0.10379431937134	0.0117854321887147	-0.0516815491015635	0.0715680583943314
215.702515598361	0.0520356600850752	0.0242149671312204	0.0789544274281842	0.0733521143152053	0.0194309426181578	0.151255594769194	0.0246084979800186	-0.0389681435093235	0.0944393242627845
215.80261502459	0.0516771888895936	0.0242149671312204	0.0786949203289772	0.0740826970036338	0.0186649935689981	0.153270835424994	0.0259420001586416	-0.0389643283414143	0.0930990223398905
215.90271445082	0.0507576155476982	0.0242149671312204	0.0785739548467812	0.0745602395022856	0.018860450701649	0.15918923130816	0.0274831666903812	-0.0385127308554488	0.0948324014630712
216.002813877049	0.050266901377676	0.0242979605005495	0.0784734231365274	0.0740889436099971	0.0104134928326954	0.151255594769194	0.0273080931782662	-0.0389643283414143	0.0973591078175328
216.102913303279	0.0499819372525481	0.0230247226656911	0.0765957970369678	0.073830569746014	0.00993726894700627	0.151255594769194	0.0269945997914222	-0.0372911086911091	0.100731036687987
216.203012729508	0.0484541631216255	0.0237063399948732	0.0764030691013918	0.0725164530259595	0.00930787080884231	0.150962494568292	0.0260121243382244	-0.0379441856875784	0.106063912898547
216.303112155738	0.0472623156252563	0.0232179924566031	0.073837371400096	0.0725818605357104	0.00930787080884231	0.150962494568292	0.0273192374782777	-0.0379441856875784	0.109208382447735
216.403211581967	0.0459196359655882	0.0232179924566031	0.0706613163148414	0.0723231242993277	0.00930787080884231	0.150962494568292	0.0280892013554254	-0.0377018812691806	0.11396491825709
216.503311008197	0.0445165832240359	0.0241650004068567	0.0691080993695099	0.0717796436194554	0.00930787080884231	0.150962494568292	0.0278547982873175	-0.0372911086911091	0.117251616123479
216.603410434426	0.0435813567695696	0.0241650004068567	0.0651339480920524	0.0717796436194554	0.00930787080884231	0.150962494568292	0.0289089297546219	-0.034568726273611	0.122933571509116
216.703509860656	0.0434674810379997	0.0232179924566031	0.0651339480920524	0.0612933093960183	0.00413684694538045	0.103285624418619	0.00838961858622254	-0.034568726273611	0.0837819544516912
216.803609286885	0.0436451310414647	0.0208961780839099	0.0661150092611548	0.0593642450585313	0.00413684694538045	0.103064956394306	0.00640946359878132	-0.0406148712183157	0.0897536276164828
216.903708713115	0.0437673123911606	0.0217050741530911	0.0694868521706722	0.0242452025794525	0.00413684694538045	0.0960483801517266	-0.00272882443250637	-0.0519227203244556	0.0842926631654793
217.003808139344	0.0438113969816233	0.0204627351875559	0.0705959022198575	0.0199661584893766	0.00401580459164036	0.0891977522554388	-0.0103598332850965	-0.0673305965110025	0.0842926631654793
217.103907565574	0.0439267071277595	0.0191229050437758	0.0775336260832129	0.0197667961600192	0.00401580459164036	0.0880629655095077	-0.0115971538520059	-0.0997146203921155	0.0482377311356457
217.204006991803	0.0440412427700048	0.0179547348734784	0.0837478982396923	0.0192171328683389	0.00424364419090655	0.0837351951252896	-0.01470480791025	-0.0949891643568566	0.0402948657194552
217.304106418033	0.0442126509370241	0.0191229050437758	0.0902642204457539	0.0181543445630179	0.00447891473691108	0.0739371263486734	-0.022281282450464	-0.0856597647100013	0.0463361064742192
217.404205844262	0.0439267071277595	0.0191229050437758	0.0902642204457539	0.0181184619208765	0.00447891473691108	0.0739371263486734	-0.0224087543234786	-0.0856597647100013	0.0463361064742192
217.504305270492	0.0438113969816233	0.0179547348734784	0.0918266743770374	0.0179134065514481	0.00401580459164036	0.0693980580801722	-0.0245135686207528	-0.0699407579658634	0.0463361064742192
217.604404696721	0.0436869510911106	0.0179547348734784	0.0943903526747286	0.0153707632819774	0.00242244319978103	0.0278723330680255	-0.0308110485873779	-0.0777724041138981	0.00349412463402263
217.704504122951	0.0432752593086507	0.0179547348734784	0.0918266743770374	0.0153707632819774	0.00242244319978103	0.0278723330680255	-0.0305692522924118	-0.0794887963970298	0.00319538856343963
217.80460354918	0.0417246397462864	0.0139443547192781	0.0918266743770374	0.0153707632819774	0.00242244319978103	0.0278723330680255	-0.0297574141866468	-0.0794887963970298	0.0036772461045366
217.90470297541	0.0400042591860643	0.0115090654780637	0.0876602804637397	0.0153707632819774	0.00242244319978103	0.0278723330680255	-0.0283365517349195	-0.0794887963970298	0.00569104307705018
218.004802401639	0.0390106582532053	0.00791587611067408	0.0737785778528898	0.0153707632819774	0.00272769020553169	0.0278723330680255	-0.027680926516952	-0.0702703953368521	0.0125080828535327
218.104901827869	0.0362410787475846	0.00723998709370192	0.0691080993695099	0.0153707632819774	0.00272769020553169	0.0278723330680255	-0.0261133854977316	-0.0565113866183472	0.020536751176533
218.205001254098	0.0351103828534132	0.012295832116981	0.0691080993695099	0.0153707632819774	0.00242244319978103	0.0273875537395302	-0.0249823907823226	-0.0557837576607945	0.014124099659671
218.305100680328	0.0338568534367524	0.0130242571448476	0.0650376395006161	0.0153707632819774	0.00272769020553169	0.0273875537395302	-0.0234576359788744	-0.0510178561126191	0.0125080828535327
218.405200106557	0.032576781974779	0.0166455513858109	0.0629926298588466	0.0153707632819774	0.00335093098931075	0.0278723330680255	-0.0216830508726549	-0.0487785393766777	0.00878078220567688
218.505299532787	0.0318134259925341	0.0174457969829342	0.0607926588375565	0.0153707632819774	0.00372559876326438	0.0278723330680255	-0.0203534341020285	-0.0465543474095369	0.00624358184188826
218.605398959016	0.031088406398251	0.0165236507108714	0.0584518350293229	0.0153707632819774	0.00372559876326438	0.0278723330680255	-0.0190392287949514	-0.0439462521638457	0.00635431857723678
218.705498385246	0.0307479311710628	0.0165236507108714	0.0569840612965112	0.0153707632819774	0.00372559876326438	0.0278723330680255	-0.0182527152161262	-0.0430499714533905	0.00635431857723678
218.805597811475	0.0304672880621518	0.0165236507108714	0.0566109806782985	0.0153099755096256	0.00401580459164036	0.0278723330680255	-0.0179941884428377	-0.0439434151848965	0.00624358184188826
218.905697237705	0.0303314894932382	0.0165236507108714	0.055950712645777	0.0152602123926634	0.00401580459164036	0.0273875537395302	-0.0176511471238233	-0.0439434151848965	0.00624358184188826
219.005796663934	0.0301759210216632	0.0165236507108714	0.055950712645777	0.0152234423442569	0.00413684694538045	0.0272527738475759	-0.0174592442294667	-0.0439462521638457	0.00624358184188826
219.105896090164	0.0298993307560586	0.0166455513858109	0.055950712645777	0.0152234423442569	0.00372559876326438	0.0265827238592193	-0.017159382557841	-0.0441254961822293	0.00635431857723678
219.205995516393	0.0296371763769118	0.0165236507108714	0.0555012131264622	0.0152234423442569	0.00401580459164036	0.0265827238592193	-0.016874293194782	-0.0439462521638457	0.00635431857723678
219.306094942623	0.0294914545254411	0.0165236507108714	0.054928679722769	0.0150932948476744	0.00413684694538045	0.0265827238592193	-0.016592085926717	-0.0439462521638457	0.00624358184188826
219.406194368852	0.0293868338597034	0.0166455513858109	0.0548731681653898	0.0150932948476744	0.00413684694538045	0.0265827238592193	-0.0164421044791898	-0.0439462521638457	0.00624358184188826
219.506293795082	0.0291743198710094	0.0169781822293712	0.054961613777088	0.0150932948476744	0.00424364419090655	0.0265827238592193	-0.016088519700064	-0.0433459497125285	0.00667017617439167
219.606393221311	0.0288013455256771	0.0165236507108714	0.0536166507542702	0.015063625978368	0.00392522020131239	0.0261465465587871	-0.0155637605354032	-0.0439462521638457	0.00667017617439167
219.706492647541	0.0286581399449978	0.0166737255973247	0.0542255250305822	0.0151538243792571	0.00401580459164036	0.0261465465587871	-0.0157284306104599	-0.0445605839220754	0.00878078220567688
219.80659207377	0.0287463338235985	0.0164528281523569	0.054961613777088	0.0151538243792571	0.00424364419090655	0.0260781129205509	-0.0164435520890718	-0.0451287527215297	0.0103659917312886
219.9066915	0.029007214835714	0.0105665374115795	0.0561765933170497	0.0149238255977649	0.00413684694538045	0.0255610102326674	-0.0182123698871655	-0.0519227203244556	0.016177618629242
220.006790926229	0.0291968364912833	0.0105665374115795	0.0831113782704832	0.015063625978368	0.00447891473691108	0.0256957739820035	-0.0195580403175409	-0.068101040512265	0.016177618629242
220.106890352459	0.0292472743874532	0.0115090654780637	0.0897250125690964	0.015063625978368	0.00454506132930207	0.0255610102326674	-0.0203565419592978	-0.075325338723816	0.0157444101349352
220.206989778689	0.0293032649656956	0.00949916133537925	0.0928244024854541	0.0151538243792571	0.00462850450020557	0.0255610102326674	-0.0210089986630164	-0.075325338723816	0.0157444101349352
220.307089204918	0.0294642678556874	0.0105665374115795	0.100609766011712	0.0154153753558298	0.00462850450020557	0.0255610102326674	-0.0223145700111026	-0.0900185953026723	0.00808943641984942
220.407188631148	0.0295989643298475	0.015400264793785	0.110890793051449	0.0154407214854445	0.00462850450020557	0.0254725518108124	-0.0237540397231202	-0.0900303947629175	0.0103008003950218
220.507288057377	0.0295779444689508	0.015400264793785	0.110890793051449	0.0154614399789285	0.00462850450020557	0.0253658359492734	-0.0237332883224536	-0.0926175164276264	0.00737690323771847
220.607387483607	0.0295779444689508	0.015400264793785	0.110890793051449	0.0154407214854445	0.00477141717399773	0.0253658359492734	-0.0238261831169307	-0.0900303947629175	0.00878078220567688
220.707486909836	0.0295400932335173	0.0150690830914708	0.110638022313449	0.015943710144418	0.00464369822491697	0.0256993380728333	-0.0232453506968128	-0.092014692693043	0.0103008003950218
220.807586336066	0.0292683518112294	0.0150690830914708	0.112617863729381	0.0166428832886478	0.00392522020131239	0.030148509224695	-0.0212953217378527	-0.101331542236019	0.0146724939976293
220.907685762295	0.0290616213555294	0.0150690830914708	0.113325355380826	0.0171378809207053	0.00392522020131239	0.0513377614439547	-0.0200553239141405	-0.0934238748569416	0.0331163445631295
221.007785188525	0.0288300316986187	0.00769464373292659	0.106625177604016	0.0176763237278264	0.00447891473691108	0.0607101848714828	-0.0183555485729413	-0.0934238748569416	0.0412796705304641
221.107884614754	0.0286765597909027	0.0129335394480996	0.11171749829465	0.0181184619208765	0.00401580459164036	0.063204964820035	-0.0170169041066427	-0.0934238748569416	0.0439573820307158
221.207984040984	0.0284010087586287	0.00553198739413347	0.104287957368669	0.01857231069947	0.00447891473691108	0.0656058123150305	-0.0153954406167969	-0.0930830933774636	0.0489282526100092
221.308083467213	0.0281586461224564	0.00769464373292659	0.107041932840834	0.0188608069765819	0.00392522020131239	0.0664061778526741	-0.0142823948884533	-0.0930830933774636	0.0504678970754989
221.408182893443	0.0255730464939978	0.00793783853425101	0.0523220271430792	0.0190906963312072	0.00392522020131239	0.0671297517888991	-0.00408105682959952	-0.0441254961822293	0.0440303626634991
221.508282319672	0.0253352861127657	0.00526004486305295	0.0482026235493843	0.0193529608748275	0.00454506132930207	0.0691141045414208	-0.0030523654997679	-0.0385162069969894	0.0505741154442664
221.608381745902	0.0249456843139697	0.00563012123485294	0.0475752916406891	0.019483295060347	0.00454506132930207	0.0691141045414208	-0.00217083360467239	-0.0385162069969894	0.0471735536229271
221.708481172131	0.0248691287722374	0.0060187395612263	0.047684939583557	0.0196803276586183	0.00447891473691108	0.0691141045414208	-0.00159598544235578	-0.0385162069969894	0.0471735536229271
221.808580598361	0.0248253800018782	0.0060187395612263	0.0475752916406891	0.0197114385026433	0.00447891473691108	0.0691141045414208	-0.00148259368577721	-0.0385162069969894	0.0471735536229271
221.90868002459	0.0247223418595372	0.00623560328519072	0.047684939583557	0.0197392777498096	0.00447891473691108	0.0691141045414208	-0.0011947497899638	-0.0382601249140105	0.0476570795199738
222.00877945082	0.0247104584675576	0.00623560328519072	0.047684939583557	0.0197363508607147	0.00447891473691108	0.0691141045414208	-0.00128058329225798	-0.0377229147229404	0.0476570795199738
222.108878877049	0.0245595387141724	0.00526004486305295	0.0455490179912477	0.0197363508607147	0.00454506132930207	0.0691141045414208	-0.00102157153992364	-0.0373961471068762	0.0479207486618134
222.208978303279	0.024499080836702	0.00411305410968995	0.0447669129614909	0.0197392777498096	0.00447891473691108	0.0671297517888991	-0.00132954765300518	-0.0382601249140105	0.0457561174217254
222.309077729508	0.0243914558471793	0.00549927775991843	0.0448881169983836	0.0197363508607147	0.0043191479929102	0.0657934054098283	-0.00144888448405869	-0.0377229147229404	0.0457561174217254
222.409177155738	0.0242142017733052	0.00549927775991843	0.0445934381912865	0.0197392777498096	0.0043191479929102	0.0642901281910895	-0.00139498245528374	-0.0385162069969894	0.0420969567486859
222.509276581967	0.0240277840939346	0.00549927775991843	0.044388920854686	0.0197240325486579	0.0032970959809473	0.0623286213596416	-0.00185213543602022	-0.0373961471068762	0.0412796705304641
222.609376008197	0.023944729473041	0.00563012123485294	0.0444836553307131	0.0197015338861734	0.0030738589065224	0.0604848188462437	-0.00261097849891222	-0.0385162069969894	0.0346588640654543
222.709475434426	0.0236510588596802	0.00563012123485294	0.0442332271837584	0.0196009198607637	0.00248859698729095	0.0568969469946132	-0.00327886362532955	-0.0371634676146641	0.0322782440191229
222.809574860656	0.023228350365618	0.00549927775991843	0.043890145218695	0.0196576458131595	0.00248859698729095	0.0568969469946132	-0.00266880093002897	-0.0344096630727661	0.0336092901529626
222.909674286885	0.0229177829433899	0.00549927775991843	0.0425601919411825	0.0196576458131595	0.00248859698729095	0.0566168860248462	-0.00221233738288371	-0.0300926375562749	0.03586320865602
223.009773713115	0.0225232983614462	0.00549927775991843	0.0415555707501995	0.0196009198607637	0.00248859698729095	0.0541210021259556	-0.00211203040609493	-0.0290082555658875	0.0322782440191229
223.109873139344	0.022404237961776	0.00549927775991843	0.0411852133964462	0.0196803276586183	0.00297236785830281	0.0547758932676909	-0.00184227052058053	-0.0285969931422245	0.0322782440191229
223.209972565574	0.0222083366493701	0.00549927775991843	0.0398656001391985	0.0206617213560392	0.00248859698729095	0.0526336443994583	0.000290245321021804	-0.0255040649759487	0.0322338602330052
223.310071991803	0.0221661414768419	0.00563012123485294	0.0397362077545181	0.0206249698847614	0.00248859698729095	0.0503046637563358	0.000211586666641061	-0.0255040649759487	0.0319771781757609
223.410171418033	0.0220601972754032	0.00549927775991843	0.0388130403690964	0.0210981533852063	0.00248859698729095	0.0462951801771183	0.00119916661536276	-0.0290082555658875	0.0221437641668284
223.510270844262	0.0218375809292368	0.00549927775991843	0.0376062295508767	0.0208957285949652	0.00605063083862907	0.0456683281843484	0.000909598077200792	-0.0213324415648103	0.0200075427057137
223.610370270492	0.0217274709187637	0.00549927775991843	0.0369869374502964	0.0207889445078486	0.00297236785830281	0.0409615563709358	0.000736713126458668	-0.0211938112711737	0.0188359552773293
223.710469696721	0.0217062177899096	0.00549927775991843	0.0369869374502964	0.0207592372580308	0.00297236785830281	0.039871806117513	0.000618736920572165	-0.020675810167494	0.0188359552773293
223.810569122951	0.0217062177899096	0.00598967940560957	0.0380980329840005	0.0207592372580308	0.00769354922123499	0.0443848026026521	0.00047517194857504	-0.020675810167494	0.0200075427057137
223.91066854918	0.0216907814228669	0.00567321874945222	0.0385305261655274	0.0207425368879292	0.00769354922123499	0.0442568143877472	0.00035435202850018	-0.0213324415648103	0.0203055796171666
224.01076797541	0.02160254379428	0.00263664315600217	0.035623867926862	0.0207304556358825	0.00608794398175066	0.0420178343495321	0.000423802918688237	-0.0210490786124162	0.0227846940301911
224.110867401639	0.0215211634118825	0.00338445817459662	0.0362070889444379	0.0207157622608451	0.00632118005799617	0.0409615563709358	0.000361163904332234	-0.0205169396099145	0.0227846940301911
224.210966827869	0.0214076974806995	0.00263664315600217	0.035623867926862	0.0207425368879292	0.00632118005799617	0.039871806117513	0.000434751890619743	-0.0213324415648103	0.0227846940301911
224.311066254098	0.0213788373469715	0.00254771140640236	0.0353918584005853	0.0207425368879292	0.00769354922123499	0.0409615563709358	0.0004000095098555	-0.0203204387046328	0.0246776818248719
224.411165680328	0.0214146613167174	0.0027356961096275	0.0355407241888184	0.0207304556358825	0.00720966118310283	0.039871806117513	0.000111375659930456	-0.0210566414916906	0.0244406441265088
224.511265106557	0.0215547697620572	0.00225085661787934	0.035623867926862	0.0207028780918425	0.00769354922123499	0.0398196543266727	-0.000217476786649856	-0.0210566414916906	0.0246776818248719
224.611364532787	0.0215211634118825	0.00225085661787934	0.0357628168251653	0.0207304556358825	0.00608794398175066	0.0377498821973939	-0.000265113096182127	-0.0213324415648103	0.0246776818248719
224.711463959016	0.0215547697620572	0.00254771140640236	0.0362070889444379	0.0207782472198334	0.00870610584314655	0.039871806117513	-0.000204985267453841	-0.0218368892967956	0.0246776818248719
224.811563385246	0.0215889736866933	0.00254771140640236	0.0364004174045298	0.0209135315555579	0.00709945047836953	0.0377498821973939	-8.81044872029773e-05	-0.0213324415648103	0.0246776818248719
224.911662811475	0.0215889736866933	0.00254771140640236	0.0364004174045298	0.0211891730951114	0.00914788053118351	0.0393179637851609	0.000219046533233601	-0.0210566414916906	0.0246776818248719
225.011762237705	0.0215889736866933	0.00254771140640236	0.0364004174045298	0.0214598822956649	0.00978403161740248	0.039871806117513	0.000655233677889414	-0.0211068507239562	0.0243551174245224
225.111861663934	0.0215889736866933	0.00254771140640236	0.0364004174045298	0.0216367612375498	0.00989241845188877	0.039871806117513	0.000977361109473944	-0.0183258352659299	0.0246776818248719
225.211961090164	0.0215889736866933	0.00254771140640236	0.0364004174045298	0.0217707795997115	0.00989241845188877	0.0396706046343339	0.00117852304469938	-0.0175051812989401	0.0243551174245224
225.312060516393	0.02160254379428	0.00225085661787934	0.0362070889444379	0.0219756565953955	0.0101970416962325	0.039871806117513	0.00142402089088519	-0.0171923629470419	0.0244406441265088
225.412159942623	0.021603505233875	0.00254771140640236	0.0366636840457848	0.0221552809300241	0.0105804867835616	0.039944701936587	0.00162763161413166	-0.0168368941598919	0.0246776818248719
225.512259368852	0.021603505233875	0.00254771140640236	0.0366636840457848	0.0222693573721258	0.0108352512187444	0.0397633741425186	0.00186861912834198	-0.0159661552404848	0.0244406441265088
225.612358795082	0.0216053558285141	0.00225085661787934	0.0366105531292041	0.0224122005318505	0.011557342863966	0.039871806117513	0.0020548367813921	-0.0159661552404848	0.0243551174245224
225.712458221311	0.0216907814228669	0.00225085661787934	0.0587643025207517	0.0225468335298573	0.0118559777813941	0.039871806117513	0.0004868824121391	-0.0283885733055586	0.0295408847214111
225.812557647541	0.0245983874311745	0.00552133814257546	0.102509631870039	0.0225617063921801	0.0119098515180572	0.039871806117513	-0.0130926398653584	-0.0790190215828321	0.0201166849258308
225.91265707377	0.0298568317865513	0.00619128322962451	0.113005286927679	0.0225617063921801	0.0119098515180572	0.039871806117513	-0.0266977513809064	-0.0937199852682811	0.0199520321056903
226.0127565	0.0730474892865358	0.0105392751090943	0.131078779147059	0.0225617063921801	0.0119098515180572	0.039871806117513	-0.0418140840230062	-0.112856123858725	0.0201166849258308
226.112855926229	0.0796411430943701	0.0105392751090943	0.131078779147059	0.0225617063921801	0.0119098515180572	0.039871806117513	-0.0454757181334665	-0.112668248923924	0.0201166849258308
226.212955352459	0.0818112452650493	0.0105392751090943	0.13154334356982	0.02257551908802	0.0118559777813941	0.0397633741425186	-0.0479108309524559	-0.112668248923924	0.0201166849258308
226.313054778688	0.0840687240130444	0.0109541824130032	0.131920932927632	0.02257551908802	0.0118559777813941	0.0397633741425186	-0.0514523299518558	-0.112856123858725	0.0187374376254865
226.413154204918	0.0908133110689854	0.0130164350137005	0.136968118216122	0.02257551908802	0.0118559777813941	0.0397633741425186	-0.0632875175969658	-0.120537993576336	0.0129739888050347
226.513253631148	0.0912718155851264	0.0157534833156779	0.136968118216122	0.02257551908802	0.0118559777813941	0.0397633741425186	-0.0659796306872047	-0.124685768087404	0.00292756552250659
226.613353057377	0.0915619157474106	0.0487895827651626	0.140107451452563	0.02257551908802	0.0118559777813941	0.0397633741425186	-0.0681488231397272	-0.126958336990936	-0.0257473414720648
226.713452483607	0.0915822078971162	0.0507771563469616	0.136968118216122	0.0229103525994188	0.011557342863966	0.0408240060138353	-0.0681848982880722	-0.122462995460127	-0.0257473414720648
226.813551909836	0.0915822078971162	0.0513114481220845	0.136968118216122	0.022962032875243	0.011557342863966	0.0415090633678714	-0.0680680060385928	-0.12240244668473	-0.0257473414720648
226.913651336066	0.0915822078971162	0.0507771563469616	0.136968118216122	0.0230552108070413	0.011557342863966	0.0423742467740131	-0.0679376718621115	-0.122108366535552	-0.0257473414720648
227.013750762295	0.0910069617630371	0.0487895827651626	0.140107451452563	0.023184459620921	0.011557342863966	0.0434990906612906	-0.0661065796545912	-0.126986019291444	-0.0257473414720648
227.113850188525	0.0893640821819097	0.0218438914041097	0.125380696527209	0.0234694200927349	0.0117677372409502	0.0452384497999904	-0.0622041835509489	-0.106650062188076	-0.00241361605262967
227.213949614754	0.0891502946657953	0.023009350099798	0.126822142708626	0.0237686082046661	0.0117677372409502	0.0478656540691317	-0.0615936560891954	-0.105216656272835	-0.00184632202180572
227.314049040984	0.0884264954005572	0.023009350099798	0.122526087182918	0.0240262534019478	0.011557342863966	0.0484651258699802	-0.0596531740295711	-0.100647283853617	-0.00184632202180572
227.414148467213	0.0879123174191676	0.0233011857974592	0.121589618143877	0.0241359386853661	0.0117677372409502	0.0487846200573551	-0.0586127129019285	-0.104794245850169	-0.00794277500505945
227.514247893443	0.0867869052695709	0.0237018292599093	0.119021550719183	0.0247462367519967	0.0132995586465471	0.0510660654573828	-0.0560164206407571	-0.091123554987289	-0.00433170222312954
227.614347319672	0.0854169569404785	0.02712808193	0.119021550719183	0.0249946384404679	0.0138784723941683	0.0515219569397205	-0.0536347769917158	-0.090221678079799	-0.00972149913358777
227.714446745902	0.0846517690824943	0.0279480813321368	0.118569853514649	0.0251330692842324	0.0138784723941683	0.0517937994380543	-0.052270758022128	-0.0878307761310629	-0.00952164136044572
227.814546172131	0.0841166194899776	0.0273586587409467	0.117942601605728	0.0251755626224669	0.0136711998093154	0.0518802797552376	-0.0514893799322017	-0.090221678079799	-0.00914943534190574
227.914645598361	0.0836202918380273	0.0243046050875952	0.114421705061131	0.0252234868989835	0.0132995586465471	0.0518802797552376	-0.0506997289342698	-0.0878307761310629	-0.00515860500996507
228.01474502459	0.0830965640628104	0.02712808193	0.11648478339517	0.0252963242078216	0.0132995586465471	0.0526295070868779	-0.0497645301267933	-0.0834550096035669	9.26874230615903e-05
228.11484445082	0.0819761832717991	0.0243906627054938	0.112984355516456	0.0255504380939852	0.0132995586465471	0.0536293610796803	-0.048414539352342	-0.0836581321695201	0.000681277567871737
228.214943877049	0.0810941770983883	0.0247770226473429	0.113005286927679	0.0257982910630269	0.0136711998093154	0.0546706215947052	-0.0472130014021398	-0.0834550096035669	0.00165131185741118
228.315043303279	0.0805894003538364	0.0265178025583275	0.114537853148376	0.0259175377560596	0.0134508171869294	0.0547567536169025	-0.0465887476325667	-0.0834550096035669	0.00191084430685743
228.415142729508	0.0792022185535651	0.0243906627054938	0.111256967321813	0.0263121783078388	0.0118559777813941	0.0546706215947052	-0.0449599891398062	-0.0836581321695201	0.00269405329414135
228.515242155738	0.0786611656728398	0.0243046050875952	0.110823497482342	0.0265719223273533	0.0138784723941683	0.05787472849031	-0.0443507271648083	-0.0836581321695201	0.00269405329414135
228.615341581967	0.0776607265830259	0.027040722052708	0.113005286927679	0.0268175955896459	0.0138784723941683	0.0583919848905296	-0.0428937506929444	-0.0836581321695201	0.00339668917771565
228.715441008197	0.0773558571444705	0.0243046050875952	0.110135250998538	0.0276911212725928	0.0138784723941683	0.0590726759201611	-0.0417908911497196	-0.0803593382977944	0.00792710819064977
228.815540434426	0.0773558571444705	0.0243906627054938	0.110135250998538	0.0282439841317197	0.0136711998093154	0.0599570318742363	-0.0412149030777945	-0.0797421947948027	0.00792710819064977
228.915639860656	0.0774156238671663	0.0243046050875952	0.110135250998538	0.0288621506973259	0.0138784723941683	0.0609461442459871	-0.0409813914367172	-0.0797421947948027	0.00792710819064977
229.015739286885	0.0723813634172814	0.0197993276948728	0.104876098875555	0.0296655134726496	0.0129992400193436	0.0611421345424466	-0.0338719819641348	-0.081385297615563	0.0291401348213403
229.115838713115	0.0723813634172814	0.0197993276948728	0.104767396585789	0.0304396463625599	0.0138784723941683	0.0633879104554273	-0.0332040213043985	-0.0787375254069942	0.031146926579236
229.215938139344	0.0724761748667551	0.020041553428695	0.104876098875555	0.0310349740467111	0.0127027436589657	0.0632819654792428	-0.032669028424023	-0.0776254290771419	0.031146926579236
229.316037565574	0.0724761748667551	0.020041553428695	0.104876098875555	0.0318863289089825	0.0138784723941683	0.0657449907017915	-0.0319840242513255	-0.0764809310277681	0.031146926579236
229.416136991803	0.0721779281462948	0.020041553428695	0.104767396585789	0.0325638330225848	0.0134508171869294	0.0657449907017915	-0.0306872947986747	-0.0764809310277681	0.0307860109904568
229.516236418033	0.0722766257746045	0.020041553428695	0.104767396585789	0.0333743405109213	0.0132995586465471	0.0657449907017915	-0.0303917615737521	-0.0730486957972235	0.0326801898599461
229.616335844262	0.0722717195234286	0.0201723252962709	0.104767396585789	0.0343731356692698	0.0138784723941683	0.067328053969678	-0.0294917275206926	-0.0730486957972235	0.0306630199444056
229.716435270492	0.069936671666375	0.0197993276948728	0.104767396585789	0.0408927811923856	0.0119098515180572	0.155244140370832	-0.0145864679653286	-0.0762605535862104	0.089118908277082
229.816534696721	0.0654412518918989	0.017110623706456	0.104653824704908	0.0477974362672269	0.0119098515180572	0.155244140370832	-0.00657939300795578	-0.0796080791928419	0.089118908277082
229.916634122951	0.0631744063471414	0.0133087197590372	0.104170756816404	0.049320041171351	0.0119098515180572	0.155244140370832	-0.00359095276539117	-0.0808884998497137	0.089118908277082
230.01673354918	0.0589099422234164	0.0113923972112458	0.104170756816404	0.0509904448493148	0.0119098515180572	0.155244140370832	0.000336791468304147	-0.0823805918151604	0.089118908277082
230.11683297541	0.0582663663942578	0.0113923972112458	0.104170756816404	0.0518445839236769	0.0119098515180572	0.155244140370832	0.00182278999012477	-0.0832048697064964	0.089118908277082
230.216932401639	0.0558737015748171	0.0111858808685834	0.104170756816404	0.053176518664192	0.0127898917368101	0.155612519438345	0.00361387959795155	-0.0832048697064964	0.089118908277082
230.317031827869	0.0465051262975705	0.0111858808685834	0.104170756816404	0.0546659480955089	0.0132995586465471	0.155612519438345	0.0074947838801465	-0.0834095665789007	0.089118908277082
230.417131254098	0.0392729960454703	0.0133087197590372	0.105055936044365	0.0624435572531814	0.0136711998093154	0.155612519438345	0.0204566339472281	-0.0640399078174301	0.107520085181112
230.517230680328	0.0395063518504534	0.0111858808685834	0.10408420603451	0.0637200418556598	0.0151258047746629	0.155612519438345	0.0220513738548957	-0.0840614637061556	0.089118908277082
230.617330106557	0.0384732909039864	0.0111858808685834	0.104168134739233	0.0653968353471428	0.0161318132068311	0.155455231222387	0.0243466690995666	-0.0832048697064964	0.089118908277082
230.717429532787	0.0370413019999118	0.0096963945563369	0.104455164438403	0.0653927784840737	0.0161318132068311	0.152337793474423	0.0247062618125949	-0.0859632456552338	0.0852448279994262
230.817528959016	0.036954594088723	0.0111858808685834	0.107365779371582	0.0652403962614991	0.0144684413726041	0.147759838139256	0.0239150689239335	-0.0863980128201706	0.0840829139697971
230.917628385246	0.0370413019999118	0.0112497588498955	0.107572500146479	0.063884653369426	0.0151258047746629	0.12773930514244	0.0216269222826913	-0.0863980128201706	0.0739167722273936
231.017727811475	0.0370413019999118	0.0111858808685834	0.108386346954972	0.0639576927937827	0.0151258047746629	0.106506594436555	0.0209083112346303	-0.087183968855157	0.0706999103789373
231.117827237705	0.0372953663489536	0.00815219739156621	0.108386346954972	0.0632850468456015	0.0181813254326208	0.0982176064071675	0.0184098158988736	-0.0846090697577117	0.0706999103789373
231.217926663934	0.037408226578253	0.0111858808685834	0.112613379490451	0.0634839719635992	0.0177890552886756	0.0976805069135042	0.0177278387892998	-0.0838978932544846	0.0706999103789373
231.318026090164	0.03798301062509	0.0113923972112458	0.113569743928987	0.0632793554910913	0.0189529420553538	0.0968134940426232	0.0155506748021999	-0.0782326639980953	0.0706999103789373
231.418125516393	0.0383763005977569	0.0125844768565621	0.11667610938479	0.063276503992396	0.0194056778405827	0.0968134940426232	0.0141701136634718	-0.0782326639980953	0.0693573907727525
231.518224942623	0.0385617270856369	0.0135075096940949	0.117891250399373	0.0629575063503497	0.018657493769046	0.0954804776845892	0.0122025747869891	-0.0746806709744067	0.0706999103789373
231.618324368852	0.0391436349673581	0.0135075096940949	0.117997935281522	0.063276503992396	0.0188571162000319	0.0953942214417488	0.0107923977355845	-0.0734516696073577	0.0706999103789373
231.718423795082	0.04082188932923	0.0131003049566766	0.121269317949411	0.0632850468456015	0.0188571162000319	0.0953942214417488	0.00782823450332316	-0.0782326639980953	0.0721803043324915
231.818523221311	0.0438664653238194	0.0126145861032962	0.180276807134937	0.0633480978095014	0.0188571162000319	0.0954804776845892	-0.00137362233424342	-0.120389273890383	0.0739167722273936
231.918622647541	0.0560266421229581	0.0126145861032962	0.192574709122624	0.0707918811143763	0.0438937053517501	0.103404174077491	-0.00113908971433316	-0.136251120520606	0.0737749032804893
232.01872207377	0.0776144299372097	0.0131003049566766	0.195564593276932	0.0712114257259581	0.0440545020060971	0.103411639856739	-0.011404595191972	-0.138594516558027	0.0726542063435838
232.1188215	0.101247932520865	0.0126145861032962	0.198579694351748	0.0712428578054012	0.0440545020060971	0.103411639856739	-0.0176927388958734	-0.144615249067469	0.0688658734317335
232.218920926229	0.112844691763681	0.0144658362471985	0.198609357998277	0.0714707703001554	0.0438937053517501	0.103411639856739	-0.0323300559808251	-0.144615249067469	0.0653988667480008
232.319020352459	0.115384192013066	0.0141633381003881	0.198609357998277	0.0718377942122186	0.0440545020060971	0.103411639856739	-0.0353726636542084	-0.146352609600338	0.063630584814801
232.419119778688	0.117809704575474	0.017110623706456	0.202112207911897	0.0720995731013421	0.0447283919333487	0.104015507596411	-0.0424295422818473	-0.146352609600338	0.0617538711013952
232.519219204918	0.119831732187212	0.0162761043892343	0.20170975010998	0.0724485581758658	0.0447283919333487	0.10380389381054	-0.0462444216288234	-0.155059840656623	0.0396754963877266
232.619318631148	0.125928403725556	0.0886809129465583	0.20921228701155	0.0726549068569547	0.0447283919333487	0.10380389381054	-0.0595781869953366	-0.151225474405029	0.00485148942563311
232.719418057377	0.126337639838749	0.0938663702125551	0.205668364180299	0.073937568503096	0.0447283919333487	0.10380389381054	-0.0606059276733542	-0.141909314802022	0.00597896253310005
232.819517483607	0.126169799938143	0.0886809129465583	0.20170975010998	0.0755541974799098	0.0471289171588043	0.106314852139915	-0.0593975127768261	-0.141909314802022	0.00597896253310005
232.919616909836	0.126049590276069	0.0886809129465583	0.20170975010998	0.0765398493429107	0.0474501912308048	0.106314852139915	-0.0587305338644355	-0.139724343579528	0.00814284079617927
233.019716336066	0.123563709262169	0.0832638772435522	0.21125802534841	0.0786972444999582	0.0472645479060455	0.105761895439145	-0.0526875235065847	-0.138594516558027	0.00485148942563311
233.119815762295	0.12125404362858	0.0621695283951459	0.198504402305003	0.0794769140848145	0.0476956002173511	0.106314852139915	-0.0490221258102874	-0.12201355601655	0.00903347622587866
233.219915188525	0.120047995092655	0.0546846001619039	0.189181502349573	0.0797975605128755	0.0464710155494349	0.104657667242094	-0.0471433910829794	-0.116576173977691	0.00903347622587866
233.320014614754	0.11960528831261	0.0546846001619039	0.188250698127315	0.0808891114616122	0.0476046994940682	0.105761895439145	-0.0454814342496581	-0.11572413880097	0.00903347622587866
233.420114040984	0.118065783569307	0.0522948942853977	0.171184554684759	0.0821965307126632	0.0481911873098569	0.106180944781795	-0.0412601787683931	-0.101563825007597	0.00903347622587866
233.520213467213	0.117222407160558	0.0532692819102309	0.163521681032562	0.0826624446924712	0.0501234241590188	0.107754467503303	-0.0385883474399378	-0.096737628447566	0.00601189890544976
233.620312893443	0.11589310836378	0.058244475942331	0.162270667674065	0.0836063462732374	0.0508304528124978	0.107754467503303	-0.0357150740589848	-0.0844203852072379	0.00889236343656941
233.720412319672	0.114872042436503	0.057850423259283	0.161737690726024	0.0847261375305867	0.0506185480978936	0.107754467503303	-0.0335912712273143	-0.0844203852072379	0.00814284079617927
233.820511745902	0.112895043321233	0.0546846001619039	0.161261483403653	0.085726650391669	0.0513885336357588	0.108860854625037	-0.0302857360056305	-0.0859517013786406	0.0153082799206037
233.920611172131	0.111605064901937	0.0526364513556185	0.161261483403653	0.0864700762641151	0.050383247395783	0.108860854625037	-0.0273327574301112	-0.0844203852072379	0.0193294623033417
234.020710598361	0.110906357041567	0.0491280738205959	0.159269327293321	0.0870291562820829	0.0513885336357588	0.111258219820955	-0.0254868331116077	-0.0870245717150873	0.0207713805392774
234.12081002459	0.109158236365227	0.0491280738205959	0.161261483403653	0.087476521080826	0.0513885336357588	0.111934251469224	-0.0226996966363157	-0.071398648869476	0.0390482410745494
234.22090945082	0.10807393526108	0.0434610447593105	0.156267734589863	0.0884733393032256	0.0511002698485107	0.111934251469224	-0.0201978269992169	-0.072371051650935	0.0429462439803863
234.321008877049	0.107294137149884	0.0334748868355212	0.146139851434223	0.0888758380253529	0.0506119573149448	0.111934251469224	-0.0186122188120599	-0.0765878873965858	0.0429462439803863
234.421108303279	0.106401086793431	0.034579305682682	0.144040810788791	0.0895850101101823	0.0513885336357588	0.114576661823745	-0.0165046086938796	-0.072828005910732	0.0517876765010183
234.521207729508	0.105387919021373	0.0369592351119832	0.144923461866545	0.0904352651139261	0.0513885336357588	0.114576661823745	-0.0145403095551036	-0.072371051650935	0.0564201836654422
234.621307155738	0.104828404642648	0.0369592351119832	0.143433155892766	0.0910448977916029	0.0548296652773757	0.117690359430874	-0.0132055532205169	-0.0709808931766183	0.0606343812022735
234.721406581967	0.104607569325176	0.0379626242826486	0.143433155892766	0.0916366237405086	0.0548296652773757	0.118504509626954	-0.0119906585640998	-0.0717020272684259	0.0606343812022735
234.821506008197	0.104794543157636	0.0394304122454674	0.144040810788791	0.093078142901088	0.0506185480978936	0.121285444779977	-0.00858304861397183	-0.0668990122048861	0.0665561146577964
234.921605434426	0.104942083574586	0.039508057469686	0.144040810788791	0.0938060914648312	0.0474501912308048	0.123982397141657	-0.00744910197135143	-0.0668990122048861	0.0665561146577964
235.021704860656	0.104999907358742	0.0437805380006511	0.144040810788791	0.0945393148158772	0.0441626660890949	0.143795355700629	-0.00502052447717173	-0.0622193091083923	0.0740011846267359
235.121804286885	0.105184097832381	0.044842741607055	0.142870243493596	0.0951593540059552	0.050383247395783	0.164206352194326	-0.00342706889760705	-0.0608530890278016	0.0736214171276154
235.221903713115	0.105470079529926	0.0459594517878607	0.142870243493596	0.0956847857537265	0.0532534580117184	0.172063707258419	-0.00199637538483703	-0.0564356999556776	0.0761452041951685
235.322003139344	0.105866801882986	0.0493503750866339	0.143433155892766	0.0965053566432091	0.0714020256144508	0.188377445401367	-0.00051758552422163	-0.0533720554522006	0.0761452041951685
235.422102565574	0.106941534004214	0.053183163512392	0.142870243493596	0.0967194234952514	0.0714020256144508	0.184859751628708	-0.00128825734061384	-0.0533720554522006	0.0731493355383382
235.522201991803	0.107843613024738	0.0621460136856445	0.142870243493596	0.0968000340370493	0.0671483919077656	0.178099242388195	-0.00263139151870202	-0.0538484922061848	0.0675520974461385
235.622301418033	0.108437338051058	0.0688983008083727	0.142870243493596	0.0970754338202637	0.0671483919077656	0.176220723531355	-0.00330073819801059	-0.0538484922061848	0.0665561146577964
235.722400844262	0.109519808420793	0.0635995643019516	0.142870243493596	0.0974163195980702	0.071652919801671	0.177258722733435	-0.00446758627913529	-0.0547327818949419	0.0662732618674543
235.822500270492	0.110230112028849	0.0566602872521549	0.143433155892766	0.0978463079941033	0.0749908119447847	0.18404729370612	-0.00498140372402087	-0.0547327818949419	0.0736214171276154
235.922599696721	0.111683367129038	0.0578271261061819	0.163164304173194	0.0981981828097261	0.0755370974081817	0.184859751628708	-0.00572319545042169	-0.0640327947838583	0.0736214171276154
236.022699122951	0.112479724998431	0.0725255348270723	0.188240776954439	0.0982115498804879	0.0750130077428962	0.18404729370612	-0.00700227278395574	-0.0640327947838583	0.0850018972444125
236.12279854918	0.113239744098478	0.0725255348270723	0.189052278287221	0.0981981828097261	0.0755370974081817	0.184211378940845	-0.00906248794749806	-0.0825918058814756	0.0736214171276154
236.22289797541	0.114186856101056	0.0730377065313988	0.189503464111461	0.0982401526129155	0.078787046275228	0.18574809029633	-0.0101847250765818	-0.0888880073058406	0.0726879743340078
236.322997401639	0.114816642043451	0.0774584836666014	0.192377747116386	0.0983211398424225	0.079478400498119	0.184211378940845	-0.0113919315393879	-0.0906268925595211	0.0745581434585481
236.423096827869	0.115394250174914	0.0776174652405577	0.192377747116386	0.0982318641460049	0.0807503304362864	0.18404729370612	-0.0126639516087295	-0.0906268925595211	0.0763166950681316
236.523196254098	0.115865883915897	0.0776174652405577	0.189503464111461	0.0979909221362722	0.0777827597901104	0.178330744044716	-0.0141717275554739	-0.0972354524290682	0.0739067382443485
236.623295680328	0.115920142163101	0.078332236035735	0.189503464111461	0.0974540056258312	0.0794790223375695	0.173498011093011	-0.015918188161428	-0.112562490498048	0.0569260046024871
236.723395106557	0.114816642043451	0.0776174652405577	0.197812541892131	0.0972723650840202	0.0781312982330216	0.171704674784254	-0.0153706660648875	-0.113492253175133	0.0569260046024871
236.823494532787	0.113255061729179	0.073239255804027	0.197812541892131	0.0970754338202637	0.0777827597901104	0.170810851234788	-0.0138641821957516	-0.112019464897302	0.0569260046024871
236.923593959016	0.112495107532146	0.0616911743100809	0.188758316949025	0.0969336376021068	0.0777827597901104	0.170810851234788	-0.012833041096049	-0.112562490498048	0.0521088237708842
237.023693385246	0.110973015720436	0.0616911743100809	0.190405169623968	0.0967828819858066	0.0716530908966465	0.160057682215409	-0.0115977767904415	-0.112562490498048	0.0500578425437012
237.123792811475	0.109344847569413	0.0591557176314222	0.189052278287221	0.0967194234952514	0.0716530908966465	0.156470564084634	-0.010551772669602	-0.107411627904698	0.0515388768353218
237.223892237705	0.107130751946531	0.0559044705504442	0.183611544007872	0.0964861892884582	0.0724399758455773	0.149747462662519	-0.00863249339510626	-0.0906268925595211	0.0569260046024871
237.323991663934	0.104754194552774	0.0490365700934416	0.163742065526395	0.0963784300790974	0.0716530908966465	0.14609235288514	-0.00607581758073194	-0.0915141509395164	0.048114248942378
237.424091090164	0.103029880205172	0.0559044705504442	0.145094474873188	0.0959317422046114	0.0716530908966465	0.128539202228823	-0.00426968214874327	-0.0620722009088525	0.0567371013423305
237.524190516393	0.100508197128003	0.0566126848069741	0.138949814540258	0.0954711038937501	0.0724399758455773	0.124356826553232	-0.00243785396364936	-0.0497498356431363	0.0466503547219117
237.624289942623	0.0977003169286138	0.0612942037937176	0.138949814540258	0.0951918655694361	0.0724399758455773	0.120054453492195	-0.00143861244577653	-0.0429589217909443	0.0411130150285876
237.724389368852	0.0954056531480307	0.0568475244439824	0.134530710573716	0.0950805321991126	0.0724399758455773	0.119527902547121	0.000330017757353486	-0.0409612652207314	0.0411130150285876
237.824488795082	0.0946562233556826	0.0559044705504442	0.13449658484804	0.0950805321991126	0.0724399758455773	0.119527902547121	0.00105032746805296	-0.0429589217909443	0.0383701883030859
237.924588221311	0.0937339596558676	0.0559044705504442	0.136019672878717	0.0950805321991126	0.0724399758455773	0.119527902547121	0.00180540392665434	-0.0404446856148346	0.0411130150285876
238.024687647541	0.092693549641693	0.0559044705504442	0.136936242994496	0.0950805321991126	0.0724399758455773	0.119527902547121	0.00253270160593714	-0.0383541264755181	0.0411130150285876
238.12478707377	0.0924559401120889	0.0559044705504442	0.136936242994496	0.0950805321991126	0.0724399758455773	0.119527902547121	0.00280507321772055	-0.0379598368394067	0.0411130150285876
238.2248865	0.0920128160083623	0.0530219989453151	0.135073013156878	0.0950574965634449	0.0724399758455773	0.119527902547121	0.00306514420740987	-0.0378622815645281	0.0411130150285876
238.324985926229	0.0913776402680264	0.0511597003792731	0.133350520475208	0.0950574965634449	0.0724399758455773	0.119527902547121	0.00390146842890532	-0.0362039694975111	0.0411130150285876
238.425085352459	0.0903955841318281	0.0518672618042572	0.13449658484804	0.0950574965634449	0.0724399758455773	0.119720828563815	0.0051442826097564	-0.0271477926234052	0.0441721174088144
238.525184778688	0.0898838016371478	0.0515096633092192	0.134530710573716	0.0950574965634449	0.0724399758455773	0.120054453492195	0.00582941803282958	-0.0259269531618001	0.0411130150285876
238.625284204918	0.0891901092716952	0.0477596814266809	0.131573232199488	0.0950805321991126	0.0724399758455773	0.119720828563815	0.00666544408035546	-0.0244464018880013	0.0411130150285876
238.725383631148	0.0884953225980864	0.0447901801337708	0.134530710573716	0.0950158072075477	0.0724399758455773	0.120713951673003	0.00725616777170439	-0.0366185764750676	0.0467009822896627
238.825483057377	0.0859267296762288	0.0336217366837698	0.133116124385065	0.0944466203359638	0.0686553645431869	0.120713951673003	0.00934918746407714	-0.0279745073812185	0.0820453122721369
238.925582483607	0.0832679674665666	0.0253161021334236	0.126705222272917	0.0941644708984733	0.0674872225691727	0.121285444779977	0.0110473468842857	-0.0314337961823752	0.0896852570436464
239.025681909836	0.0831264037626042	0.0253161021334236	0.142496401791332	0.0932750838902213	0.0655554282555559	0.123982397141657	0.00976038515712469	-0.0600264250889939	0.0820453122721369
239.125781336066	0.0822755184490794	0.0333875578652077	0.154460534551629	0.0926883910967207	0.0566148741568154	0.116548273943873	0.00938458261973996	-0.0588834595463405	0.0803625256135771
239.225880762295	0.0818969551956857	0.0333875578652077	0.157562239573593	0.0922934257150618	0.0540315068417255	0.111934251469224	0.00840163855791367	-0.0690984441837424	0.0690252014764167
239.325980188525	0.082187100958663	0.0333875578652077	0.160779957469829	0.0916989953984239	0.0540289751130282	0.111258219820955	0.00717869405276599	-0.0732498027493545	0.0649618265892501
239.426079614754	0.0819605203537927	0.0331763563300233	0.161503770177169	0.0911016007990668	0.053346082374113	0.108483456235458	0.00606264341088487	-0.0732498027493545	0.0635992058896557
239.526179040984	0.0823791700942601	0.0331763563300233	0.162257523752654	0.0908972044032257	0.0540289751130282	0.107750797764961	0.00484531159978827	-0.0732508445834152	0.0607711101030393
239.626278467213	0.0827130479888275	0.0331763563300233	0.162946280545887	0.0903142192756553	0.0540289751130282	0.106506594436555	0.00321785212268174	-0.0732508445834152	0.0550679624040747
239.726377893443	0.0831965624312791	0.0331763563300233	0.168311481414019	0.0902586248496846	0.055570236373615	0.107750797764961	0.000670929321112678	-0.075394995673342	0.0607711101030393
239.826477319672	0.0837013625541026	0.0333875578652077	0.171211679538494	0.0901393151937434	0.0540289751130282	0.106506594436555	-0.0009667208131029	-0.0766667861640208	0.0626792160592488
239.926576745902	0.095844922770513	0.0284201238543407	0.302754778746909	0.0893961678199874	0.0524264429612147	0.10699502124311	-0.0350117313247077	-0.213713449232049	0.0656486951044959
240.026676172131	0.153197985330013	0.0284201238543407	0.302754778746909	0.0891985634731013	0.0529514966125169	0.107641488391731	-0.0691537067238209	-0.233929148922565	0.0422148266916028
240.126775598361	0.168297282963639	0.0336217366837698	0.307736614524598	0.0889632628237796	0.0501468287118481	0.104753928362428	-0.0858037748091725	-0.233929148922565	0.0410873781412468
240.22687502459	0.172119971081347	0.0336217366837698	0.30346868764973	0.0888680272142988	0.0500043646259952	0.104657667242094	-0.0934653345528267	-0.233929148922565	0.0396671671213697
240.32697445082	0.174148509589128	0.0336217366837698	0.30346868764973	0.0886911194955093	0.0500043646259952	0.104657667242094	-0.097049361581017	-0.232840018686512	0.0396671671213697
240.427073877049	0.199050862477942	0.0788580299661359	0.31389592395038	0.088263996183593	0.0498214162065303	0.105045662718993	-0.121841949148883	-0.226741397094002	0.00208709193683074
240.527173303279	0.201438461693077	0.140602270157006	0.328675114723922	0.0879771036807412	0.0496357937402362	0.105045662718993	-0.126342941274077	-0.239687322746476	-0.0511858603168903
240.627272729508	0.201705164675443	0.142373015380232	0.310851987312543	0.0873860441389425	0.0490624189114514	0.104753928362428	-0.129340456790897	-0.226741397094002	-0.0544958042460163
240.727372155738	0.201438461693077	0.142373015380232	0.310851987312543	0.0873637959101465	0.0490624189114514	0.104657667242094	-0.129435812614842	-0.226741397094002	-0.0544958042460163
240.827471581967	0.201291839711679	0.142373015380232	0.311318667308441	0.0873450874939492	0.0500043646259952	0.105761895439145	-0.129337230077442	-0.227194932110955	-0.0544958042460163
240.927571008197	0.201291839711679	0.142373015380232	0.311318667308441	0.0873450874939492	0.0500043646259952	0.105761895439145	-0.129337230077442	-0.227194932110955	-0.0544958042460163
241.027670434426	0.197705284047573	0.142373015380232	0.318900488115368	0.0873450874939492	0.0500043646259952	0.105761895439145	-0.127725694792189	-0.232840018686512	-0.0557798081844225
241.127769860656	0.183726666073945	0.10879249149996	0.307065440203572	0.0873682713044898	0.0498780180627473	0.105761895439145	-0.120977884553563	-0.232840018686512	-0.0262385032940966
241.227869286885	0.165975228944948	0.0992724757703716	0.274187603186645	0.0873860441389425	0.0498214162065303	0.105761895439145	-0.0908166410166656	-0.193649846896008	-0.00382469373632484
241.327968713115	0.163165089945211	0.0992724757703716	0.274187603186645	0.0873860441389425	0.0498214162065303	0.105761895439145	-0.087194694882186	-0.193649846896008	-0.00382469373632484
241.428068139344	0.161273563308425	0.0992724757703716	0.273439638276204	0.0873860441389425	0.0498214162065303	0.105761895439145	-0.0843884567890062	-0.19004599914876	-0.00280879323768048
241.528167565574	0.158687225403828	0.0992724757703716	0.273439638276204	0.0874298309393458	0.0498780180627473	0.105761895439145	-0.0806936561646128	-0.19004599914876	-0.00280879323768048
241.628266991803	0.154571653566229	0.0992724757703716	0.274187603186645	0.0874873032924561	0.0498780180627473	0.105761895439145	-0.0751224221723174	-0.189515049240148	-0.00280879323768048
241.728366418033	0.137017280830397	0.100100555634372	0.185861890433291	0.0876054038543784	0.0490624189114514	0.106506594436555	-0.0574168326566173	-0.123541392615259	-0.00280879323768048
241.828465844262	0.137002912941794	0.100100555634372	0.186249186140492	0.0883590567888058	0.0443172739124597	0.106625258928113	-0.0560355621138455	-0.130556518722672	0.00163310590210353
241.928565270492	0.135286585404963	0.100100555634372	0.185418190228076	0.0884357204959834	0.0437607839242634	0.108483456235458	-0.055034312341772	-0.136327575484552	0.00353987265430816
242.028664696721	0.135010084936875	0.100195121672415	0.185861890433291	0.0887270206493884	0.0435488086156327	0.14802671360066	-0.0538215370004148	-0.129449656726329	0.0343718667858708
242.128764122951	0.135010084936875	0.100100555634372	0.185861890433291	0.0889297889707175	0.0443172739124597	0.152861484825118	-0.0524902548092023	-0.127728267610438	0.0402781711472942
242.22886354918	0.136274237352101	0.101505790064685	0.188094054769259	0.0889632628237796	0.0444115168811717	0.154775009507603	-0.0520512483095148	-0.129689284383242	0.0405437048158247
242.32896297541	0.135286585404963	0.101310943128593	0.187582502068397	0.0891754203497224	0.0435488086156327	0.156637593324835	-0.0510169612325726	-0.130556518722672	0.0442187186984758
242.429062401639	0.134695554861999	0.101310943128593	0.187420390426813	0.0893528192361853	0.0471858711996036	0.161806651087275	-0.0500290550892035	-0.130556518722672	0.0468544670084385
242.529161827869	0.135010084936875	0.100100555634372	0.185861890433291	0.0895850101101823	0.0437607839242634	0.160342483721194	-0.0485813656737575	-0.129008421799085	0.0507416325882085
242.629261254098	0.134695554861999	0.100100555634372	0.185861890433291	0.0897448428754163	0.0437607839242634	0.161866694329128	-0.0474131383783182	-0.128186840890024	0.0536826408925195
242.729360680328	0.131541462454992	0.0987243694622384	0.188094054769259	0.0909874451913578	0.0435488086156327	0.217277866103819	-0.0335921696075991	-0.140908328045261	0.0703457297375726
242.829460106557	0.127067147589566	0.0862767048423148	0.187127101193348	0.0919013172154126	0.0437607839242634	0.236756054819041	-0.0225995460010068	-0.140570034137577	0.0893885649636446
242.929559532787	0.125045101606681	0.0862883567020992	0.188094054769259	0.092776580720248	0.0435488086156327	0.246564665065659	-0.0142321201784476	-0.136327575484552	0.116719932822687
243.029658959016	0.122675830030639	0.0827306590444829	0.184845482547611	0.0946527968008775	0.0435488086156327	0.255837272874988	-0.00381585719938222	-0.134707986860823	0.13772215453674
243.129758385246	0.121394219301042	0.0827306590444829	0.185418190228076	0.166224717880156	0.0512793708314636	0.258181901897012	0.0330940424361694	-0.0992087276288163	0.152703530502514
243.229857811475	0.119645882369765	0.0827306590444829	0.185418190228076	0.199161967819553	0.0814785888650729	0.256936296443531	0.0616962116210553	-0.0339840614646466	0.171471588062578
243.329957237705	0.117609534691105	0.0766178612166371	0.17832205687932	0.201688097878345	0.0823803038511782	0.257793070579484	0.0675769914480508	-0.0231667945746146	0.171471588062578
243.430056663934	0.115775851068038	0.0753342352711333	0.175131451262045	0.20420505656779	0.0818601686143507	0.256936296443531	0.0743205695440059	-0.0194174724144922	0.166188319494609
243.530156090164	0.111134221150654	0.0755520848838862	0.161359407194927	0.205098617623732	0.0818601686143507	0.256936296443531	0.0842150790167086	-0.00758609436796494	0.169512421647243
243.630255516393	0.109637556357141	0.0752214824891154	0.153768102477176	0.207502298132665	0.143612505160105	0.273009438283494	0.092137314503755	0.0199168074340719	0.173213477060327
243.730354942623	0.108534588390567	0.0681644578068888	0.140746686643358	0.208474171154302	0.142798259454778	0.263822633501665	0.0955792497324783	0.0235572970233441	0.17163671494503
243.830454368852	0.108219659224343	0.06831033466651	0.140746686643358	0.208643787215884	0.143612505160105	0.273956391306631	0.0955577490337106	0.0202288850935853	0.173213477060327
243.930553795082	0.107935960586451	0.0681644578068888	0.140746686643358	0.207613165685671	0.133778853659519	0.274356922432066	0.0952463133992719	0.0139377304913954	0.17163671494503
244.030653221311	0.107687709138402	0.0674218999049384	0.140746686643358	0.206118644767018	0.112862385625544	0.27487545770887	0.0931000807554822	0.0132053085269879	0.175787313991123
244.130752647541	0.107166511624348	0.0677870466678537	0.13967101827056	0.205098617623732	0.103974375071231	0.273956391306631	0.091866671297604	0.00839644190245423	0.176046706935442
244.23085207377	0.106763065667139	0.0681644578068888	0.139498233272075	0.205407754009576	0.102293009618741	0.27487545770887	0.0932576555863068	0.00874376980026738	0.176727910532831
244.3309515	0.106280420837298	0.0681644578068888	0.138951250526252	0.205745089905137	0.0991995047909995	0.27378976837679	0.0945642058363795	0.00745419826770993	0.176727910532831
244.431050926229	0.105889250594266	0.0677870466678537	0.138951250526252	0.206118644767018	0.105859359543741	0.282193040301306	0.0955183641653567	0.00392676335190312	0.176046706935442
244.531150352459	0.105663045709693	0.0658694686997934	0.135515644023315	0.206278419196362	0.105859359543741	0.282438220647396	0.0960370266854261	0.00874376980026738	0.181225124323782
244.631249778688	0.105417270765114	0.0666465776079169	0.135057526786611	0.206904380653067	0.105859359543741	0.283228533326843	0.0969527996573335	0.00745419826770993	0.182220553716406
244.731349204918	0.106668459409002	0.0543347395792101	0.142234202374472	0.209917467562971	0.0963167050407059	0.290501852380435	0.0977488904661586	-0.000279398905406084	0.205969595363893
244.831448631148	0.109574519114731	0.0627250203532453	0.20706025441709	0.25218716762919	0.103974375071231	0.453995180501493	0.158169187225176	-0.0215983983739712	0.367534431854283
244.931548057377	0.113399710390899	0.0624131733064128	0.209615868362056	0.342576593656339	0.103974375071231	0.469132879463719	0.198504315828067	-0.000279398905406084	0.394703422817913
245.031647483607	0.115500082705009	0.0668374198001602	0.216997628082705	0.342576593656339	0.103974375071231	0.469132879463719	0.192944967550302	-0.0470875100218242	0.394703422817913
245.131746909836	0.118566473034718	0.0663609207075221	0.216997628082705	0.374515602987163	0.209710054972032	0.469132879463719	0.21831962145567	0.077993597873686	0.394703422817913
245.231846336066	0.123755323606195	0.0663609207075221	0.216997628082705	0.374515602987163	0.209710054972032	0.469132879463719	0.211575405200077	0.0585302512781679	0.39738333026277
245.331945762295	0.182401760825121	0.0685960129396377	0.220248060350535	0.374515602987163	0.209710054972032	0.469132879463719	0.192296805664626	0.00739360731375396	0.352079247563964
245.432045188525	0.186561755827052	0.0718834752424844	0.221273389363506	0.374515602987163	0.210082796493857	0.469132879463719	0.188254851739725	0.00739360731375396	0.35121330565099
245.532144614754	0.18825939547138	0.0790325991288284	0.22741168371594	0.374515602987163	0.210082796493857	0.469132879463719	0.18437680629598	0.00488186008577188	0.344377503769082
245.632244040984	0.190457255869766	0.102646040779598	0.228919454340541	0.374515602987163	0.210082796493857	0.469132879463719	0.178421769811123	0.00488186008577188	0.329769781674975
245.732343467213	0.192125678059819	0.107647062487122	0.220748675403849	0.374515602987163	0.209292874211455	0.469132879463719	0.172418181684345	0.00844345151201775	0.308803128025358
245.832442893443	0.192598011029715	0.107754054470662	0.221205063048749	0.374515602987163	0.197685875198104	0.481045191668257	0.167159953647151	0.00488186008577188	0.329090750856281
245.932542319672	0.192855495517227	0.107754054470662	0.221999857376122	0.374225224620916	0.145520169755493	0.469132879463719	0.162952232127194	-0.0378986876575184	0.324156475515022
246.032641745902	0.193178241373446	0.106663549190937	0.221999857376122	0.347737778069544	0.145520169755493	0.469132879463719	0.143128891741414	-0.0567425648883793	0.307050700623998
246.132741172131	0.193508105485325	0.113015466406911	0.228919454340541	0.347737778069544	0.145520169755493	0.470776332723354	0.138541329441994	-0.0560874968739988	0.308803128025358
246.232840598361	0.194333124303139	0.113344093105965	0.228199718923387	0.197354987461986	0.132252217165754	0.429215163784111	0.040976106101445	-0.0678360094165016	0.240549419105033
246.33294002459	0.194722912211067	0.113015466406911	0.228199718923387	0.19699164935216	0.132252217165754	0.429215163784111	0.03946203897972	-0.0785136493619555	0.229003417931191
246.43303945082	0.196672050136411	0.114314737004904	0.234697609191617	0.188256236795964	0.12764895700161	0.300454603931758	0.00646118881535263	-0.0810715267965952	0.121734334961277
246.533138877049	0.197672493666128	0.114912154487077	0.23500360844473	0.187923856353426	0.128419545213702	0.297748496866471	0.00368608651362527	-0.0810715267965952	0.109651228292943
246.633238303279	0.200146474647708	0.127083929906353	0.241456270337024	0.187322209466719	0.128419545213702	0.296611617203648	-0.00375130275911389	-0.0786056049498137	0.109651228292943
246.733337729508	0.200243948808383	0.125276928065393	0.238527368580334	0.18688154002088	0.128419545213702	0.296611617203648	-0.00544086930019757	-0.0770985751021138	0.107227981111824
246.833437155738	0.20049112680124	0.126051443830399	0.239717397120763	0.185951279340874	0.128419545213702	0.295994090621529	-0.00782716547216772	-0.0788436612275381	0.101305457089013
246.933536581967	0.200747944885376	0.126559551118287	0.241223754495607	0.184249534724828	0.121313943961852	0.284397374570393	-0.0112575393922083	-0.0770985751021138	0.101857902283161
247.033636008197	0.201084570323951	0.168222841244146	0.261463559467529	0.183063908707161	0.121313943961852	0.276133733232332	-0.0140192830347222	-0.0788436612275381	0.0968157680756558
247.133735434426	0.201340399360537	0.169309902132612	0.260098099522857	0.180598271420821	0.115102877601603	0.249351079638404	-0.0180361325959078	-0.0813075792450511	0.0944875476335638
247.233834860656	0.201530500185275	0.171304957638975	0.258809130270662	0.178370933702013	0.121313943961852	0.245477735410053	-0.0207745195900281	-0.0813075792450511	0.0937964537813151
247.333934286885	0.20176444944283	0.173710742401485	0.255395156946303	0.176939534022515	0.121313943961852	0.23340484963534	-0.0233221728178419	-0.0967365215924474	0.0683139763688734
247.434033713115	0.202195632054013	0.17190172086426	0.250034243457241	0.176028240325473	0.123960151178282	0.23152652414777	-0.0261231866058575	-0.0991092847304791	0.056373293693428
247.534133139344	0.202548335240936	0.173710742401485	0.249052562752398	0.174782790628074	0.125124561060811	0.230755247502637	-0.0281596017512776	-0.0991092847304791	0.0482156711120657
247.634232565574	0.20278194064663	0.173710742401485	0.244886138384543	0.173563163340998	0.127541721808483	0.229643009354455	-0.031114277457577	-0.0920078215623076	0.0441048020375175
247.734331991803	0.202801806598164	0.173710742401485	0.244820068087283	0.164071049918983	0.0852659348552702	0.232713253588076	-0.0413303651121237	-0.131188230197798	0.038637867704285
247.834431418033	0.202801806598164	0.173710742401485	0.244820068087283	0.161200033538798	0.0815180302568024	0.23152652414777	-0.0444058859104853	-0.131188230197798	0.038637867704285
247.934530844262	0.202801806598164	0.173710742401485	0.244820068087283	0.159996309614526	0.0815180302568024	0.23035741221654	-0.0460644488267367	-0.131188230197798	0.038637867704285
248.034630270492	0.20278194064663	0.173710742401485	0.244820068087283	0.159102971741343	0.0815180302568024	0.23035741221654	-0.0469557735337275	-0.131825803033603	0.0380525079117809
248.134729696721	0.20278194064663	0.173710742401485	0.244820068087283	0.158571234171404	0.0816785323031348	0.229755581743386	-0.0474282074793538	-0.139074639179231	0.0305485342195908
248.234829122951	0.20278194064663	0.173710742401485	0.244820068087283	0.158336254579312	0.0816785323031348	0.229643009354455	-0.0478270125217926	-0.139074639179231	0.0305485342195908
248.33492854918	0.20278194064663	0.173710742401485	0.244820068087283	0.158225895995505	0.0815180302568024	0.229255951938683	-0.0479141515511061	-0.139074639179231	0.0305485342195908
248.43502797541	0.20278194064663	0.173710742401485	0.244820068087283	0.158225895995505	0.0815180302568024	0.229255951938683	-0.0479141515511061	-0.139074639179231	0.0305485342195908
248.535127401639	0.202744326949099	0.173710742401485	0.244366823590324	0.158225895995505	0.0815180302568024	0.229255951938683	-0.0478586762710916	-0.139074639179231	0.0305485342195908
248.635226827869	0.202744326949099	0.173710742401485	0.244366823590324	0.158225895995505	0.0815180302568024	0.229255951938683	-0.0478586762710916	-0.139074639179231	0.0305485342195908
248.735326254098	0.202419441354332	0.173710742401485	0.249052562752398	0.185992846851009	0.0791721030784997	0.32362566069176	-0.00874838618128745	-0.129961095939203	0.136846738481368
248.835425680328	0.201663397418205	0.171304957638975	0.253978713309423	0.192088227029207	0.0885966617869015	0.335486978790527	0.00112109721517214	-0.129961095939203	0.142387514676857
248.935525106557	0.201069806373756	0.169309902132612	0.269376305384616	0.216535517014447	0.121321436994053	0.346343302216582	0.0297875407361945	-0.120697063970347	0.15513796114755
249.035624532787	0.200747944885376	0.144805638689255	0.261759710720167	0.221299503169638	0.130805739762827	0.350132195071191	0.0349461686699959	-0.0935363052203234	0.182386656243877
249.135723959016	0.200388769474551	0.139651044056617	0.266210453875282	0.250231423891392	0.133820612809091	0.346399641048208	0.0442035383962649	-0.0764899952386172	0.191450559376097
249.235823385246	0.200127117881871	0.111858017355863	0.244366823590324	0.264045739178137	0.133820612809091	0.342476740149961	0.0516468028321641	-0.0764899952386172	0.182386656243877
249.335922811475	0.200146474647708	0.107256976600699	0.556340239564455	0.274484073081929	0.171589836081929	0.346399641048208	0.0295025878763592	-0.389407256047599	0.181400529497325
249.436022237705	0.200146474647708	0.107256976600699	0.556340239564455	0.275060685829341	0.170503671045903	0.342944746520019	0.0304309026957896	-0.389407256047599	0.181400529497325
249.536121663934	0.200146474647708	0.107256976600699	0.556340239564455	0.276317289660328	0.173108505879871	0.342623305727057	0.0314851067357947	-0.389407256047599	0.181400529497325
249.636221090164	0.200309989451226	0.115722666628225	0.574865709304797	0.276972503843801	0.173419588700863	0.342623305727057	0.00101194581634967	-0.389407256047599	0.181400529497325
249.736320516393	0.203290267361219	0.105803910864282	0.746167072094848	0.22903425194903	0.0427320565582405	0.338659994594344	-0.0892511194864259	-0.585141223417453	0.162167858306522
249.836419942623	0.208466174689476	0.103823966965416	0.768966372328216	0.217474235832168	0.0427320565582405	0.338659994594344	-0.156206028322881	-0.734049591111827	0.162167858306522
249.936519368852	0.208466174689476	0.103823966965416	0.768966372328216	0.200905838757856	0.0427320565582405	0.338659994594344	-0.164967348361134	-0.734049591111827	0.162167858306522
250.036618795082	0.543575753146729	0.105803910864282	0.854123440721188	0.198471225438825	0.0427320565582405	0.338659994594344	-0.290179391472913	-0.752790176706394	0.165253270216763
250.136718221311	0.543575753146729	0.105803910864282	0.854123440721188	0.195320840001167	0.0427320565582405	0.338659994594344	-0.29236644508535	-0.752790176706394	0.165253270216763
250.236817647541	0.623447955841268	0.173710742401485	0.852925635600445	0.134950319516205	0.0418957295069458	0.336334450397918	-0.374381933299506	-0.758248739237674	0.13429922268472
250.33691707377	0.623447955841268	0.178146638636315	0.856510253407939	0.12969525612219	0.0418957295069458	0.336334450397918	-0.408196254682622	-0.773271015049073	0.13351971844567
250.4370165	0.623447955841268	0.180025705956027	0.855254456079422	0.112967212713442	0.0406408271367516	0.309205615112211	-0.482167877192992	-0.779055190953904	0.133121517234041
250.537115926229	0.623447955841268	0.432118205899398	0.861147323990358	0.112591188383161	0.0406408271367516	0.307633208014451	-0.512654819932353	-0.789255647090227	-0.129297819290682
250.637215352459	0.623447955841268	0.432118205899398	0.861147323990358	0.112591188383161	0.0406408271367516	0.307633208014451	-0.51288460044962	-0.789255647090227	-0.129297819290682
250.737314778688	0.623447955841268	0.170407335478778	0.864912485384596	0.118586595029314	0.0555474342451987	0.19072422330045	-0.482284702663837	-0.765852403443577	-0.0913859983989231
250.837414204918	0.623447955841268	0.170407335478778	0.864912485384596	0.120014120797351	0.055831856325766	0.192469451680403	-0.480594755136958	-0.766443414505302	-0.0932730256533372
250.937513631148	0.623447955841268	0.170407335478778	0.864912485384596	0.120388930678025	0.0547861009471893	0.191747383995951	-0.480029498858233	-0.766443414505302	-0.0932730256533372
251.037613057377	0.623447955841268	0.170407335478778	0.864912485384596	0.120501579047104	0.053663599710588	0.192469451680403	-0.479767431059254	-0.766443414505302	-0.0932730256533372
251.137712483607	0.509912311794708	0.161357324253999	0.855254456079422	0.120865404914641	0.053663599710588	0.195796625737733	-0.430891724289732	-0.780463884808393	-0.0643793598725313
251.237811909836	0.459670085869867	0.154112558499379	0.827594815246133	0.12230574169633	0.0566111248441452	0.201735022997647	-0.338384161394497	-0.737824550888871	-0.00564484544173455
251.337911336066	0.459670085869867	0.154112558499379	0.827594815246133	0.122605557110979	0.0547861009471893	0.201735022997647	-0.337648719778127	-0.738950771387362	-0.00564484544173455
251.438010762295	0.459670085869867	0.154112558499379	0.827594815246133	0.12709535634985	0.0570775079588394	0.209004262510852	-0.329666465179718	-0.700887071298434	-0.000921826472109089
251.538110188525	0.349047245866485	0.154112558499379	0.764483829677554	0.140162629453604	0.096909895726662	0.221030101028854	-0.245384278038087	-0.650070816149201	0.0350282109026431
251.638209614754	0.254988193565051	0.154112558499379	0.740512265771882	0.153213692664955	0.107681057837047	0.215344365253401	-0.185891344568408	-0.612510663907704	0.0417961127213411
251.738309040984	0.230369919924117	0.162511530220014	0.492313392004536	0.179567034812656	0.105021059219065	0.263353606066604	-0.117388758350728	-0.364895279879575	0.0347896166346506
251.838408467213	0.217509805028645	0.115427419437725	0.49244335319924	0.198004194957595	0.107720821124095	0.275813705971101	-0.0552069057280398	-0.328293480134076	0.140346813708434
251.938507893443	0.208358182204257	0.115427419437725	0.49244335319924	0.206136253598654	0.113595281903821	0.285652760904959	-0.0153147424184881	-0.229144933355656	0.140264959303515
252.038607319672	0.208358182204257	0.115427419437725	0.49244335319924	0.213240274868553	0.114170950766714	0.285652760904959	-0.00922881471967226	-0.229144933355656	0.140346813708434
252.138706745902	0.208358182204257	0.115427419437725	0.49244335319924	0.231467571078373	0.171878922874234	0.285652760904959	0.00365719812006839	-0.229144933355656	0.140346813708434
252.238806172131	0.177164495923259	0.0933107382698406	0.492678957916864	0.231467571078373	0.171878922874234	0.285652760904959	0.0331562204149305	-0.231856960981023	0.162612010556526
252.338905598361	0.151623305747854	0.0841544636864503	0.232735370345737	0.231467571078373	0.171878922874234	0.285652760904959	0.0716671368166536	-0.0428341335446999	0.174190495003286
252.43900502459	0.140675756890754	0.080075019751719	0.223172376696139	0.231467571078373	0.171878922874234	0.285652760904959	0.0777995095890468	-0.00835943595711774	0.174190495003286
252.53910445082	0.137606225457137	0.0797318045881081	0.221372465581451	0.231467571078373	0.171878922874234	0.285652760904959	0.0791636118234111	-0.00772461100215302	0.16967213901231
252.639203877049	0.137606225457137	0.0797318045881081	0.221372465581451	0.231467571078373	0.171878922874234	0.285652760904959	0.0791636118234111	-0.00772461100215302	0.16967213901231
252.739303303279	0.119278993742376	0.0538904672437757	0.190254715351629	0.231467571078373	0.171878922874234	0.285652760904959	0.10880032069508	-0.0063290106220957	0.219496892056259
252.839402729508	0.110997920725016	0.0486770841764741	0.184647307931691	0.231467571078373	0.171878922874234	0.285652760904959	0.12024770793088	-0.00575542599664552	0.219496892056259
252.939502155738	0.11032418743387	0.0486770841764741	0.184647307931691	0.261178583729182	0.170503671045903	0.746233630280158	0.306152945483195	0.0541605240167354	0.627214655912566
253.039601581967	0.109934143643278	0.0486770841764741	0.184647307931691	0.429360003625246	0.175953087168618	0.755476931151563	0.349537917988451	0.0541605240167354	0.658803615479179
253.139701008197	0.109176789795391	0.0486770841764741	0.184647307931691	0.67771160243514	0.175729447766539	0.760980597194031	0.441351008397292	0.054448654559927	0.676150966817727
253.239800434426	0.0810199521898284	0.0478448904748232	0.18265505372203	0.67771160243514	0.175729447766539	0.760980597194031	0.452693351340411	0.054448654559927	0.684416622996009
253.339899860656	0.0698892527011554	0.0478448904748232	0.18265505372203	0.67771160243514	0.175729447766539	0.760980597194031	0.455890083900215	0.0541605240167354	0.684416622996009
253.439999286885	0.0633834556589933	0.0478448904748232	0.13083206228196	0.67771160243514	0.175729447766539	0.760980597194031	0.473474918916902	0.0571431066801305	0.702282208339572
253.540098713115	0.0623151965819454	0.0489773546534012	0.12338492312769	0.67771160243514	0.175729447766539	0.760980597194031	0.478833595946894	0.0808926009421386	0.71318738219872
253.640198139344	0.0612507579623586	0.0446649009159869	0.0866505177319388	0.67771160243514	0.188617349909875	0.761754678711348	0.532949571079861	0.128750528468959	0.702282208339572
253.740297565574	0.0612134466982331	0.0482986690677145	0.084957924472842	0.67771160243514	0.409168357132251	0.763567114886624	0.561537769312517	0.34108763908259	0.704588086929522
253.840396991803	0.0612000047723187	0.0473148014022779	0.0826617344278545	0.67771160243514	0.409168357132251	0.763567114886624	0.561659138594005	0.34108763908259	0.704588086929522
253.940496418033	0.061129105282385	0.0486770841764741	0.0822729407829477	0.66987785386036	0.118045258785345	0.762697146695505	0.507301828480994	0.0540109780480236	0.712932215791651
254.040595844262	0.0611200102017358	0.0486770841764741	0.0811939296007962	0.66987785386036	0.118045258785345	0.762697146695505	0.507449279114244	0.0540109780480236	0.711690920889821
254.140695270492	0.0610514872346972	0.0486770841764741	0.0808459747788606	0.578418549881769	0.085222767059122	0.756993859839497	0.448055260631543	0.0203710353101539	0.698114102586486
254.240794696721	0.0610219305931165	0.0478448904748232	0.0789692948057019	0.129396488305877	0.0736599620462823	0.705837336591978	0.210213309169011	0.00791049752502983	0.634689365925904
254.340894122951	0.0610219305931165	0.0482986690677145	0.0789692948057019	0.129396488305877	0.0736599620462823	0.705837336591978	0.210252647311618	0.00791049752502983	0.634689365925904
254.44099354918	0.0610235600220008	0.0486770841764741	0.0783956372248012	0.129396488305877	0.0736599620462823	0.705837336591978	0.21028759736862	0.00791049752502983	0.634689365925904
254.54109297541	0.0610152874197965	0.0486770841764741	0.0777186382475445	0.127071901418413	0.0767543968400603	0.487470521847206	0.154767727893912	0.0203710353101539	0.435794888540008
254.641192401639	0.0609747647619939	0.0486770841764741	0.0767056567619456	0.127071901418413	0.0767543968400603	0.487470521847206	0.155083232214163	0.0212869865285027	0.435453436557253
254.741291827869	0.0609886593526077	0.0487423732048837	0.0767056567619456	0.127071901418413	0.0767543968400603	0.487470521847206	0.155054392142871	0.0212869865285027	0.435453436557253
254.841391254098	0.0609886593526077	0.0487423732048837	0.0767056567619456	0.127006364415311	0.0767543968400603	0.487470521847206	0.12877781845686	0.0212869865285027	0.435453436557253
254.941490680328	0.0609886593526077	0.0487423732048837	0.0767056567619456	0.127006364415311	0.0767543968400603	0.487470521847206	0.12877781845686	0.0212869865285027	0.435453436557253
255.041590106557	0.0609993353553882	0.0487423732048837	0.0767056567619456	0.127006364415311	0.0767543968400603	0.487470521847206	0.128796771443801	0.0212869865285027	0.435453436557253
255.141689532787	0.0609993353553882	0.0487423732048837	0.0767056567619456	0.119919724451044	0.0726114415086575	0.44889953942389	0.0903630556321047	0.00707806252692184	0.377498036271332
255.241788959016	0.0609993353553882	0.0487423732048837	0.0767056567619456	0.119997116165628	0.0726114415086575	0.448654131034883	0.0906005982332736	0.00791049752502983	0.377498036271332
255.341888385246	0.0609993353553882	0.0487423732048837	0.0767056567619456	0.114090774239921	0.068183121155305	0.183743523791003	0.0555868880544502	-0.000248244437672185	0.115867946694602
255.441987811475	0.0609993353553882	0.0487423732048837	0.0767056567619456	0.114400941119846	0.068183121155305	0.183007109476504	0.0560563721596765	-0.00100336351347413	0.115867946694602
255.542087237705	0.0609993353553882	0.0487423732048837	0.0767056567619456	0.114867632061622	0.0697949206005646	0.184206947097581	0.0564455023563206	-0.00100336351347413	0.116421400610981
255.642186663934	0.0609993353553882	0.0487423732048837	0.0767056567619456	0.115092177668908	0.0699230261629729	0.183818371966226	0.0567959043217149	-0.00100336351347413	0.115867946694602
255.742286090164	0.0609993353553882	0.0487423732048837	0.0767056567619456	0.11581558570265	0.068183121155305	0.184206947097581	0.0577520991292362	-0.000248244437672185	0.120867683455617
255.842385516393	0.0609993353553882	0.0487423732048837	0.0767056567619456	0.116199732555534	0.0652184089953027	0.184206947097581	0.0587320489149262	0.00279465916000263	0.126245781282549
255.942484942623	0.0609993353553882	0.0487423732048837	0.0767056567619456	0.122063244231671	0.0652184089953027	0.258163807653533	0.072056002050497	-0.000248244437672185	0.192011204995743
256.042584368852	0.0609993353553882	0.0487423732048837	0.0767056567619456	0.131079271557428	0.0697949206005646	0.271393775119341	0.0873557829387456	0.003310259908927	0.207158784880136
256.142683795082	0.0609993353553882	0.0487423732048837	0.0767056567619456	0.131456534406766	0.0697949206005646	0.271393775119341	0.0876469935571827	0.003310259908927	0.207158784880136
256.242783221311	0.0609993353553882	0.0487423732048837	0.0767056567619456	0.132953896813473	0.0697949206005646	0.271393775119341	0.0886088602883939	0.003310259908927	0.207158784880136
256.342882647541	0.0609993353553882	0.0487423732048837	0.0767056567619456	0.135002921182974	0.068183121155305	0.270556928634248	0.090629612282698	0.00285671833786021	0.207809089973773
256.442982073771	0.0609993353553882	0.0487423732048837	0.0767056567619456	0.136402203078957	0.0686100478032949	0.272368985670968	0.0923561094255195	0.00137686553423638	0.207809089973773
256.5430815	0.0609993353553882	0.0487423732048837	0.0767056567619456	0.177974664530276	0.10177919923173	0.288059038311614	0.129794062967434	0.0388537948273334	0.229726496432777
256.64318092623	0.0609993353553882	0.0487423732048837	0.0767056567619456	0.180002698659941	0.103612539295711	0.288059038311614	0.130860091456054	0.0396659244852897	0.229726496432777
256.743280352459	0.0609886593526077	0.0487423732048837	0.0767056567619456	0.194206159147078	0.10426598564262	0.296746536128245	0.137875414351321	0.0350493467550119	0.232023585996976
256.843379778688	0.0609886593526077	0.0487423732048837	0.0767056567619456	0.227937274931805	0.10426598564262	0.341490745533886	0.154750255890546	0.0316851778033583	0.271537055273453
256.943479204918	0.0609747647619939	0.0486770841764741	0.0767056567619456	0.238988567649931	0.0977226719321242	0.353905962179666	0.166075860202479	0.0317274200062671	0.287925372926266
257.043578631148	0.0609747647619939	0.0486770841764741	0.0767056567619456	0.244526818958697	0.0975394146587865	0.361399190151013	0.173170159995103	0.0317274200062671	0.297259860425933
257.143678057377	0.0609747647619939	0.0486770841764741	0.0767056567619456	0.252332455102074	0.105199201339058	0.377192987797162	0.185079888537294	0.0485845067941306	0.319291075426581
257.243777483607	0.0609747647619939	0.0486770841764741	0.0767056567619456	0.257325617234956	0.132126718191714	0.403170095060992	0.19448494880463	0.0523182772862851	0.320479344032313
257.343876909836	0.0609747647619939	0.0486770841764741	0.0767056567619456	0.259119121673549	0.132126718191714	0.397875329622828	0.198184425776937	0.068271771472052	0.332471375362864
257.443976336066	0.0609747647619939	0.0486770841764741	0.0767056567619456	0.259593207689054	0.140990853794462	0.398318180469617	0.19961561242322	0.081245065348706	0.337652800067529
257.544075762295	0.0609747647619939	0.0486770841764741	0.0767056567619456	0.259672128330797	0.146087418153205	0.398318180469617	0.200598036411258	0.081245065348706	0.333342508600176
257.644175188525	0.0609747647619939	0.0486770841764741	0.0767056567619456	0.260057217602838	0.133653977376677	0.377468653869444	0.20209729758732	0.081245065348706	0.325370716875329
257.744274614754	0.0608864205178668	0.0489773546534012	0.0776766344688456	0.28546118265766	0.129610632046279	1.63293144246967	0.461711778225357	0.0692015065316864	1.56961785739766
257.844374040984	0.0608727940990908	0.0487423732048837	0.0777186382475445	0.352565045686017	0.136048591689553	1.64382494850521	0.711789685606655	0.072557701941017	1.59092852864493
257.944473467213	0.0608643898524072	0.0486770841764741	0.0780447132320303	0.832899538943532	0.149328553080771	1.65711488420968	0.831669319632164	0.072557701941017	1.59092852864493
