# Supplementary material for: Global diversity dynamics in the fossil record are regionally heterogeneous
Source: Nat Commun. 2022 May 18;13:2751. doi: 10.1038/s41467-022-30507-0 (PMC9117201; doi:10.1038/s41467-022-30507-0)
Supplement: Supplementary file 4 — Source Data [file 41467_2022_30507_MOESM4_ESM.zip › source_data/Supplementary Figure 23 - diversity.txt]

Supplementary.Figure.23...diversity.time	Supplementary.Figure.23...diversity.median	Supplementary.Figure.23...diversity.0.5_lower	Supplementary.Figure.23...diversity.0.5_upper	Supplementary.Figure.23...diversity.0.75_lower	Supplementary.Figure.23...diversity.0.75_upper	Supplementary.Figure.23...diversity.0.95_lower	Supplementary.Figure.23...diversity.0.95_upper
193.896	38.5979554450646	23.0568350638334	42.1553462307115	19.9549580493247	53.5067212586972	16.8696027140396	73.5655014528857
194.946	21.2319521828767	15.2053249076425	25.5586605197768	10.8636383445009	28.9042570154606	7.71764555302095	38.999328837472
195.936	45.4700562623161	27.0135079203878	52.603569830768	22.9789718375119	63.0210157951166	16.8750874863945	80.0566054228118
196.461	44.2971583071926	28.7165104075466	51.4642399863496	21.8773762005906	63.0574112892699	16.0587413181893	98.3807412384349
197.047	47.0966993876378	36.1494150678517	55.0025529670892	30.5912876732506	63.4710475675097	20.1945166177945	76.7136479215501
198.097	52.3772038300878	41.4791021455816	60.3439186240678	35.4691882154357	68.5107178989041	25.6557740898619	80.2720575187238
199.041	54.2331881464278	40.1328173188098	62.3229955674894	34.6983773834645	71.8827105597831	24.9489153075738	86.1747313820047
199.566	53.4162825851956	38.0310652170847	60.0147514281425	32.0369908859399	70.7685543975316	24.8019510564401	95.0986899073147
200.197	45.5448681364745	33.8929481200281	50.9563382298288	29.349782438047	58.6160334020312	22.9872786875265	74.8341869577661
201.041	28.3918034570072	19.6063642081537	32.8880534909001	16.1003723052865	39.3959399947641	10.1990957700349	53.114452848088
201.566	88.5579777012648	39.6504700862898	94.2510565587759	31.8470089939241	148.897449525999	29.2186485659159	265.557832900863
202.298	156.669728973868	104.046872497677	180.114644823787	98.036726577512	216.669817462783	69.2949876854336	242.460664845591
203.348	177.451949101235	146.796653750058	240.871397148261	93.3892795332743	244.616701800875	67.1398029818115	281.461133748989
204.399	148.961065574152	111.022858503737	186.329012840018	78.5482656885284	220.658341505152	42.1632222020251	262.003366185981
204.962	156.711829707598	111.955007945192	175.884572733088	98.2643538585995	207.597113249339	73.4773931181635	262.044561932904
205.487	223.651922690134	156.917667688706	238.408565061785	150.548969076063	285.572132044143	134.517328159783	386.572505828197
206.499	209.894455952149	178.631383603366	245.087915086449	148.574187307558	277.482865755817	93.9389798724549	321.757966640743
207.55	224.007624884631	201.095726048671	245.765496002434	183.150295892995	261.076515183447	155.27395880228	289.008809168557
208.6	249.103227332073	225.567420681519	377.251926389834	147.821085536054	365.941356018113	91.6588870824865	380.415409053309
209.318	172.709306156308	115.350562793813	210.317417820254	78.7361469981616	233.1499772938	61.1819249181326	396.76251899409
209.843	266.292683707382	236.748726616725	298.009164855245	211.572085634358	312.446847573539	186.126092054679	347.421454051007
210.701	267.580007240935	242.418694771196	315.558369275831	170.338612159595	323.281255611497	135.747565155581	372.238921149259
211.751	293.300504330454	258.889182609902	316.023165573081	252.680956229025	352.318354754054	166.195285678699	374.977742811376
212.801	250.791905632186	235.028608599753	286.916958808237	196.201808194243	295.921907861884	145.847730838242	314.595969774106
213.678	224.919641202119	136.092293196412	233.693678464629	135.709460503268	290.465330008595	124.208579574746	346.619249595857
214.203	159.144281041976	99.2585521796744	171.66834891445	89.1356542809781	222.088557903591	67.932694937212	357.363656847953
214.902	230.710326108954	188.630249752979	244.535920753409	180.556688125872	278.203894831831	165.651183982702	327.037677992669
215.952	219.947854645746	194.162044711155	254.549995572811	171.079049431603	270.450669913282	142.827853972812	302.614153418128
216.984	293.341852681147	253.743368905333	317.43971861905	233.482231734769	347.860376220958	209.653094260368	422.95307178826
217.509	213.402040961039	133.038568365126	234.430889587914	120.277378776176	290.622800458264	97.7132432776168	381.771261415829
218.053	212.96004122696	131.213569012101	232.635741685341	125.379704093059	308.292432452997	103.245278382695	378.195070832097
219.103	220.730892419756	181.555672744605	281.571177964755	103.531468829232	309.043416257668	22.9743811657892	367.861862640887
220.154	188.991013638939	68.5199117732902	201.105201050938	55.204398255887	274.491237229784	54.7841598640151	396.848815070391
221.204	142.083338947906	94.9797128339366	158.29292520108	78.0808353029156	207.47115575801	68.9771196366674	329.968438646389
222.254	227.065581285227	171.159740917753	286.878620648858	85.9599611680715	324.315073318879	44.3439665157337	434.723181788325
223.305	145.92633563501	104.076529262614	172.997540267446	79.6160441528484	199.083751312602	53.605993304386	336.30582396249
224.355	188.644502247547	57.4311052921672	199.699648287346	44.7149231047574	283.792766442347	43.6611115614794	400.140198076987
225.405	174.289461278719	87.4276943055732	188.015617681682	73.3154973225695	242.011847391631	67.7705396581908	337.99994003374
226.455	210.282343496498	60.901645356694	221.683616536548	55.9841825417934	341.012114135725	45.8036314284268	548.358722410299
227.14	208.302310976044	128.277030023533	247.465923070728	68.3642967611396	301.403979123759	49.5086155824655	685.734634204953
227.665	178.437556103759	118.666849837944	214.083740017472	80.1749317448386	254.51866189002	29.7289717808931	411.512291580862
228.556	301.12000972725	259.434837550852	444.739726219139	121.401701884119	417.96636490548	91.4194529301295	490.843382405538
229.606	229.096523245447	114.382645860689	253.224643589283	95.7011446784584	343.936649930047	79.0347533090642	496.029913328008
230.657	184.336525175455	105.831161326261	193.060393976752	96.4617477851678	321.348682814139	90.3383863270248	474.793794112773
231.707	246.163607260608	168.109406291236	316.686107800389	69.5000479046014	338.63980791708	56.5552973084488	450.910197272131
232.757	233.287782667857	137.691297952343	248.391798046806	136.678421242407	317.933473337646	117.143484729373	478.967902211489
233.441	147.316515810029	98.8714571714514	175.271307725998	67.1723029122523	212.44474064201	35.4228457417096	350.249926568657
233.966	285.988007679582	241.203482786107	335.523776326113	209.681589589151	349.678499098164	179.268430334474	394.915975803681
234.858	372.957913896183	326.477077480524	418.632974602458	307.749752416456	467.349427497805	187.107845372992	492.353928420386
235.908	321.185618739025	299.388861589632	385.888786534492	236.590447116398	380.870627836687	204.726159911325	406.756306706562
236.717	272.502374055476	189.615738716183	342.946535787443	188.888229397313	474.885301997773	63.1651880153549	520.196852015672
237.242	297.200217709187	258.292880274578	324.695515124737	233.155043781481	345.242410751271	209.580265775975	390.278996576143
238.009	365.136613798584	314.328590560433	381.72147132327	307.402165256637	415.639082317896	292.293999007111	458.724093143858
239.007	340.206436467511	308.42621935728	364.076697306659	293.204868883517	393.240791327237	251.854325071518	424.926880784057
239.532	231.427804965699	157.173084924841	266.337620312987	131.764929033553	316.537376924018	106.457828751887	405.543986522648
240.11	306.566736806487	289.27710482394	340.112437053198	261.175784109215	347.7460132105	231.331205801715	371.249029306838
241.047	291.474394656253	243.290206284231	315.405411749242	226.226167532213	342.43767578386	211.5343726195	387.758989177458
241.573	335.929326215398	281.020846876115	365.50476832339	266.090697503711	453.308877848706	147.853470730854	495.618865696569
242.21	411.592663087688	401.320246837496	438.993172180572	376.732882384547	448.130968356056	325.27492665964	457.751503043008
243.261	492.026516930381	473.225765166464	529.650311902299	402.229344917826	530.808134631093	382.123018499548	572.010746075844
244.013	397.277607068075	352.994219010173	411.589300717286	341.366802725833	445.255060842376	327.824442739813	499.560847403716
244.538	393.361587903115	357.94434301685	432.988269775685	336.168056725011	463.104470014815	243.518131796448	488.148952383011
245.361	468.312312192293	443.408639218218	500.481197512777	403.035287134125	514.649346552232	372.934310568749	576.654498952633
246.293	411.33034812625	378.977339950771	467.531957996981	330.089989891557	464.914392988619	315.184189349733	520.992218435265
246.818	250.510296063052	221.77419928477	269.839062944866	209.718516984414	287.081950056035	191.27310024911	312.326070373827
247.462	318.923730020878	298.003475196645	329.049502275177	292.255980996884	343.371592665987	281.573240085614	363.557679916878
248.044	245.825027343516	218.454113428984	279.77829055529	187.352165058904	294.130576617532	158.580775298974	336.547458333729
248.569	304.073083601439	293.847897870335	312.943909369809	287.292585907699	320.311397575014	274.238259082242	332.560883900433
249.459	297.509591291465	284.359133406674	310.124137174601	275.194414421626	319.111037518006	259.73488913761	333.980780687804
249.984	228.63295362875	211.457912976991	247.208958129653	196.629676117413	256.043896370629	177.287154130343	273.034209125873
250.294	293.210976915911	281.228773227119	305.478944671372	271.773417118359	312.814032439677	258.849629279143	329.099268550959
250.819	231.220399000314	217.723667025722	240.595283663992	210.121574334075	249.954078993546	200.372893579254	267.317948514175
251.52	243.460384319004	233.674049835259	254.577041844664	224.62832554818	261.835834927921	209.466301784559	275.548361773859
252.045	609.544082809134	578.974157658167	645.64288606019	539.103020212539	649.376868991808	527.361954614795	708.330345420548
252.629	821.725592542384	801.490503355951	841.714677979925	784.519971433336	854.836622467437	765.089802136184	879.442943748803
253.154	473.103126584469	451.412587199545	500.729416202838	430.526394399687	526.939858766111	347.276587811089	554.564898905037
253.739	774.5760884318	750.133957932274	787.171451858854	741.437756179956	810.667877250178	726.67223268566	841.849585163819
254.264	259.720736396442	219.528434472063	300.655547101232	192.783928893573	328.094915118786	157.885961865213	378.346362399038
254.814	324.438722114127	305.366085997185	338.224230448707	292.628711133017	351.821772270863	279.85271097568	389.150899782762
255.864	323.095993173269	309.327157982469	340.464004951875	297.733050866286	351.491213748784	274.249662721455	366.160122859532
256.645	273.360767270267	256.280407261973	306.827495481386	230.460869178768	318.067905262642	186.58458754487	337.30794192701
257.17	265.384393345769	244.101206443385	278.511974409681	234.621054855665	293.546564948508	218.827734193094	320.495494939247
257.965	316.398148671283	299.299469050182	326.551656231966	291.294944506504	339.136381925784	277.284267497379	359.817061110599
259.015	320.709864357433	300.461037891796	333.579520092101	290.74451639355	344.851410425689	279.868179828655	366.411646129201
