# Supplementary material for: Global diversity dynamics in the fossil record are regionally heterogeneous
Source: Nat Commun. 2022 May 18;13:2751. doi: 10.1038/s41467-022-30507-0 (PMC9117201; doi:10.1038/s41467-022-30507-0)
Supplement: Supplementary file 4 — Source Data [file 41467_2022_30507_MOESM4_ESM.zip › source_data/Supplementary Figure 23 - histograms.txt]

Supplementary.Figure.23...histograms.mids	Supplementary.Figure.23...histograms.ex	Supplementary.Figure.23...histograms.sp
-194.365126676602	0	0.001
-194.749627421759	0.001	0.13
-195.134128166915	0.002	0.155
-195.518628912072	0.002	0.035
-195.903129657228	0.009	0.049
-196.287630402385	0.006	0.054
-196.672131147541	0.002	0.098
-197.056631892697	0.002	0.104
-197.441132637854	0.003	0.107
-197.82563338301	0.014	0.04
-198.210134128167	0.011	0.032
-198.594634873323	0.174	0.061
-198.97913561848	0.188	0.039
-199.363636363636	0.057	0.001
-199.748137108793	0.214	0.526
-200.132637853949	0.396	0.443
-200.517138599106	0.333	0.067
-200.901639344262	0.032	0.088
-201.286140089419	0.019	0.405
-201.670640834575	0.011	0.224
-202.055141579732	0.003	0.111
-202.439642324888	0	0.12
-202.824143070045	0.004	0.004
-203.208643815201	0.003	0.007
-203.593144560358	0.014	0.234
-203.977645305514	0.047	0.159
-204.362146050671	0.039	0.108
-204.746646795827	0.016	0.04
-205.131147540984	0.009	0.065
-205.51564828614	0.015	0.161
-205.900149031297	0.018	0.106
-206.284649776453	0.024	0.191
-206.66915052161	0.019	0.035
-207.053651266766	0.018	0.067
-207.438152011923	0.029	0.045
-207.822652757079	0.033	0.054
-208.207153502235	0.015	0.065
-208.591654247392	0.017	0.206
-208.976154992548	0.022	0.112
-209.360655737705	0.027	0.089
-209.745156482861	0.007	0.024
-210.129657228018	0.005	0.035
-210.514157973174	0.012	0.158
-210.898658718331	0.036	0.135
-211.283159463487	0.024	0.13
-211.667660208644	0.036	0.091
-212.0521609538	0.154	0.078
-212.436661698957	0.144	0.089
-212.821162444113	0.168	0.094
-213.20566318927	0.034	0.064
-213.590163934426	0.055	0.076
-213.974664679583	0.223	0.055
-214.359165424739	0.132	0.054
-214.743666169896	0.039	0.057
-215.128166915052	0.004	0.078
-215.512667660209	0.091	0.081
-215.897168405365	0.193	0.021
-216.281669150522	0.031	0.012
-216.666169895678	0.221	0.062
-217.050670640835	0.219	0.065
-217.435171385991	0.182	0.064
-217.819672131148	0.031	0.045
-218.204172876304	0.083	0.021
-218.588673621461	0.082	0.03
-218.973174366617	0.065	0.139
-219.357675111773	0.073	0.059
-219.74217585693	0.064	0.009
-220.126676602086	0.022	0.009
-220.511177347243	0.038	0.01
-220.895678092399	0	0.007
-221.280178837556	0.001	0.01
-221.664679582712	0.037	0.021
-222.049180327869	0.048	0.015
-222.433681073025	0.09	0.01
-222.818181818182	0.142	0.045
-223.202682563338	0.055	0.047
-223.587183308495	0.037	0.047
-223.971684053651	0.184	0.03
-224.356184798808	0.054	0.03
-224.740685543964	0.069	0.101
-225.125186289121	0.09	0.104
-225.509687034277	0.12	0.222
-225.894187779434	0.138	0.176
-226.27868852459	0.216	0.119
-226.663189269747	0.071	0.049
-227.047690014903	0.04	0.036
-227.43219076006	0.14	0.069
-227.816691505216	0.056	0.058
-228.201192250373	0.086	0.053
-228.585692995529	0.052	0.074
-228.970193740686	0.022	0.155
-229.354694485842	0.023	0.109
-229.739195230999	0.058	0.033
-230.123695976155	0.131	0.045
-230.508196721311	0.024	0.082
-230.892697466468	0.056	0.047
-231.277198211624	0.095	0.163
-231.661698956781	0.065	0.148
-232.046199701937	0.008	0.179
-232.430700447094	0.112	0.3
-232.81520119225	0.086	0.139
-233.199701937407	0.099	0.062
-233.584202682563	0.099	0.068
-233.96870342772	0.098	0.155
-234.353204172876	0.182	0.076
-234.737704918033	0.032	0.027
-235.122205663189	0.088	0.089
-235.506706408346	0.016	0.109
-235.891207153502	0.14	0.004
-236.275707898659	0.029	0.004
-236.660208643815	0.027	0.085
-237.044709388972	0.046	0.126
-237.429210134128	0.058	0.171
-237.813710879285	0.017	0.1
-238.198211624441	0.018	0.116
-238.582712369598	0.026	0.18
-238.967213114754	0.07	0.152
-239.351713859911	0.06	0.028
-239.736214605067	0.05	0.371
-240.120715350224	0.028	0.416
-240.50521609538	0.03	0.213
-240.889716840537	0.007	0.101
-241.274217585693	0.003	0.216
-241.658718330849	0.028	0.114
-242.043219076006	0.139	0.073
-242.427719821162	0.144	0.15
-242.812220566319	0.25	0.148
-243.196721311475	0.271	0.21
-243.581222056632	0.179	0.242
-243.965722801788	0.074	0.231
-244.350223546945	0.062	0.044
-244.734724292101	0.273	0.159
-245.119225037258	0.387	0.33
-245.503725782414	0.1	0.386
-245.888226527571	0.135	0.052
-246.272727272727	0.38	0.038
-246.657228017884	0.258	0.012
-247.04172876304	0.031	0.003
-247.426229508197	0.055	0.005
-247.810730253353	0.094	0
-248.19523099851	0.113	0
-248.579731743666	0.115	0.037
-248.964232488823	0.201	0.067
-249.348733233979	0.135	0.2
-249.733233979136	0.246	0.2
-250.117734724292	0.353	0.5
-250.502235469449	0.216	0.2
-250.886736214605	0.157	0.3
-251.271236959762	0.103	0.2
-251.655737704918	0.36	0.2
-252.040238450075	0.347	0.5
-252.424739195231	0.2	0
-252.809239940387	0.3	0.238
-253.193740685544	0.1	0.224
-253.5782414307	0.3	0.18
-253.962742175857	0.4	0.002
-254.347242921013	0.3	0.002
-254.73174366617	0.101	0.002
-255.116244411326	0.012	0
-255.500745156483	0.097	0.001
-255.885245901639	0.109	0.002
-256.269746646796	0.085	0
-256.654247391952	0.336	0
-257.038748137109	0.253	0
-257.423248882265	0.119	0.003
-257.807749627422	0.3	0.031
