# Supplementary material for: Global diversity dynamics in the fossil record are regionally heterogeneous
Source: Nat Commun. 2022 May 18;13:2751. doi: 10.1038/s41467-022-30507-0 (PMC9117201; doi:10.1038/s41467-022-30507-0)
Supplement: Supplementary file 4 — Source Data [file 41467_2022_30507_MOESM4_ESM.zip › source_data/Supplementary Figure 23 - rates.txt]

Supplementary.Figure.23...rates.time	Supplementary.Figure.23...rates.exr	Supplementary.Figure.23...rates.exr_mn	Supplementary.Figure.23...rates.exr_mx	Supplementary.Figure.23...rates.spr	Supplementary.Figure.23...rates.spr_mn	Supplementary.Figure.23...rates.spr_mx	Supplementary.Figure.23...rates.dvr	Supplementary.Figure.23...rates.dvr_mn	Supplementary.Figure.23...rates.dvr_mx
194.033641609375	0.417358720660714	0.151219797233799	0.708699887912936	0.162726463427824	0.0859286643382058	0.235720199519995	-0.265705684014301	-0.544746068424503	0.0381910092592988
194.133789587054	0.417358720660714	0.151219797233799	0.708699887912936	0.16259062433234	0.0831868210550399	0.232632991864366	-0.265943395573366	-0.544746068424503	0.0381910092592988
194.233937564732	0.417358720660714	0.151219797233799	0.708699887912936	0.16250461930997	0.0809633495350013	0.22993780517995	-0.266013249153552	-0.560982465162693	0.0240630550540166
194.334085542411	0.417358720660714	0.151219797233799	0.708699887912936	0.16250461930997	0.0809633495350013	0.22993780517995	-0.266013249153552	-0.560982465162693	0.0240630550540166
194.434233520089	0.417358720660714	0.151219797233799	0.708699887912936	0.16250461930997	0.0809633495350013	0.22993780517995	-0.266013249153552	-0.560982465162693	0.0240630550540166
194.534381497768	0.417358720660714	0.151219797233799	0.708699887912936	0.16250461930997	0.0809633495350013	0.22993780517995	-0.266030618614635	-0.560982465162693	0.0240630550540166
194.634529475446	0.417358720660714	0.151219797233799	0.708699887912936	0.16250461930997	0.0809633495350013	0.22993780517995	-0.266030618614635	-0.560982465162693	0.0240630550540166
194.734677453125	0.410348577930665	0.151219797233799	0.708699887912936	0.16250461930997	0.0809633495350013	0.22993780517995	-0.261890487409296	-0.557848535090593	0.0323528643995241
194.834825430804	0.403418557979856	0.151219797233799	0.709570497701347	0.16250461930997	0.0809633495350013	0.22993780517995	-0.259150954417108	-0.559926611574521	0.0323528643995241
194.934973408482	0.397282177644475	0.148916699578656	0.709570497701347	0.16250461930997	0.0809633495350013	0.22993780517995	-0.255972867042124	-0.560982465162693	0.0323528643995241
195.035121386161	0.33248180283452	0.107175410479412	0.685309245230904	0.16250461930997	0.0809633495350013	0.22993780517995	-0.204237409550902	-0.542220364811417	0.0627904199425192
195.135269363839	0.290331672425264	0.0897536511950615	0.577686877856611	0.16250461930997	0.0809633495350013	0.22993780517995	-0.146232550582368	-0.420612530399436	0.110748647815926
195.235417341518	0.286072567363302	0.0886404252612485	0.566870487360137	0.16259062433234	0.0809633495350013	0.22993780517995	-0.142363771934655	-0.413793751921669	0.110748647815926
195.335565319196	0.282323130514136	0.104995015891613	0.569193105352081	0.162726463427824	0.0802303619852514	0.22993780517995	-0.136874269962225	-0.418707877508363	0.0935127936203227
195.435713296875	0.277063223018883	0.0886404252612485	0.543600638767666	0.162726463427824	0.0802303619852514	0.22993780517995	-0.131130064012617	-0.408738486593185	0.0957915591991726
195.535861274554	0.276348106697693	0.0926426960870477	0.543600638767666	0.162874292070855	0.0802303619852514	0.22993780517995	-0.129635123119386	-0.408738486593185	0.0935127936203227
195.636009252232	0.276021383293212	0.0926426960870477	0.540910271074822	0.162874292070855	0.0802303619852514	0.22993780517995	-0.128542445924137	-0.408738486593185	0.0957915591991726
195.736157229911	0.27201324035882	0.106749901178017	0.549837985561211	0.162945354075199	0.0802303619852514	0.22993780517995	-0.124400395333714	-0.405348388685088	0.0928123191520132
195.836305207589	0.270343372438211	0.107053859470956	0.549837985561211	0.163095655376852	0.0859286643382058	0.236403433274551	-0.12262846388727	-0.405348388685088	0.0935127936203227
195.936453185268	0.260437402890283	0.104995015891613	0.543600638767666	0.163184531659144	0.0809633495350013	0.232277658899324	-0.117382494963103	-0.393095875164114	0.104836855475602
196.036601162946	0.258730487857908	0.104995015891613	0.539693124492924	0.163396079253226	0.0809633495350013	0.232277658899324	-0.115185093964926	-0.38848358309487	0.104836855475602
196.136749140625	0.250940481984168	0.104995015891613	0.537036175865928	0.163752160754234	0.0880039189916661	0.239113362514384	-0.109861449363221	-0.375808379346553	0.110748647815926
196.236897118304	0.243955316785505	0.104995015891613	0.53248950291169	0.163941863254633	0.0859286643382058	0.236403433274551	-0.104924844441965	-0.358790807032644	0.110748647815926
196.337045095982	0.240311101041818	0.104995015891613	0.527226617169637	0.16403502244189	0.0859286643382058	0.236403433274551	-0.101666949144967	-0.352441218874846	0.110748647815926
196.437193073661	0.232122355707427	0.104995015891613	0.520199419622648	0.164280726888373	0.0859286643382058	0.236403433274551	-0.0977658363992544	-0.337091726276767	0.110542368347085
196.537341051339	0.22469370381597	0.0897536511950615	0.496225401841633	0.164280726888373	0.0859286643382058	0.236403433274551	-0.0950956361861635	-0.348320331632826	0.0839936575719067
196.637489029018	0.221754766203508	0.0886404252612485	0.489628814242789	0.164407973381911	0.0859286643382058	0.236403433274551	-0.0926898177840382	-0.337091726276767	0.0839936575719067
196.737637006696	0.21764715279137	0.0886404252612485	0.489628814242789	0.164407973381911	0.0859286643382058	0.236403433274551	-0.088620680899719	-0.337091726276767	0.0815932758935105
196.837784984375	0.201104753238015	0.0612704891232258	0.462075647051375	0.164407973381911	0.0859286643382058	0.236403433274551	-0.0703550050805429	-0.280495211789451	0.150392214687194
196.937932962054	0.19717445865609	0.0612704891232258	0.462075647051375	0.164407973381911	0.0859286643382058	0.236403433274551	-0.0658367455138212	-0.280495211789451	0.150392214687194
197.038080939732	0.190939030441336	0.0624796672310656	0.461296725019387	0.164485518639436	0.0880039189916661	0.239113362514384	-0.0593532380283812	-0.280495211789451	0.143614068059494
197.138228917411	0.186449662248634	0.0624796672310656	0.461296725019387	0.164485518639436	0.0880039189916661	0.239113362514384	-0.0548869812482477	-0.280495211789451	0.143614068059494
197.238376895089	0.17878612479076	0.0481990114994014	0.399729805358321	0.164485518639436	0.0880039189916661	0.239113362514384	-0.0420552427448167	-0.272354112588001	0.130064157664837
197.338524872768	0.174504246793004	0.044862695638333	0.387412366686268	0.164530626434075	0.0866869291369711	0.238322618830362	-0.0367655184857299	-0.267024953755301	0.130064157664837
197.438672850446	0.165598393802975	0.0585916337973131	0.337158133758753	0.164530626434075	0.0866869291369711	0.238322618830362	-0.017134108353808	-0.222927398637122	0.130325412861535
197.538820828125	0.163200022003867	0.0585916337973131	0.322057265499265	0.164530626434075	0.0866869291369711	0.238322618830362	-0.012582223550672	-0.190020775717743	0.153066602907455
197.638968805804	0.161852567941207	0.0590941980353359	0.318226956671244	0.164530626434075	0.0866869291369711	0.238322618830362	-0.00984596112861653	-0.186822860214824	0.153066602907455
197.739116783482	0.159849099046475	0.0612608314010976	0.322057265499265	0.164781717568193	0.0859286643382058	0.238322618830362	-0.006886644402821	-0.186822860214824	0.153066602907455
197.839264761161	0.157809282465556	0.053867235508428	0.310869356196014	0.164781717568193	0.0859286643382058	0.238832108889797	-0.00414379760671437	-0.18341606550207	0.153066602907455
197.939412738839	0.156887528049221	0.0568919556193274	0.310869356196014	0.164893805668311	0.0862963281971974	0.240687762339007	-0.00153199977979889	-0.18341606550207	0.152352848861309
198.039560716518	0.155982293161706	0.0568919556193274	0.310869356196014	0.165758825314488	0.0859286643382058	0.242765636894639	0.000991464373071664	-0.183288825970004	0.153066602907455
198.139708694196	0.154756230665892	0.0473514777573547	0.300321454104183	0.165823463561494	0.0859286643382058	0.243029952250579	0.00303987832432973	-0.18341606550207	0.152352848861309
198.239856671875	0.153332189497118	0.050022710885846	0.300085093325222	0.165876912959674	0.0859286643382058	0.243650883352325	0.00558549756191299	-0.18341606550207	0.153066602907455
198.340004649554	0.152968808358847	0.050022710885846	0.297560428043837	0.166470372046963	0.0862963281971974	0.245338671693356	0.00790412869341022	-0.181273020842697	0.162730511509528
198.440152627232	0.152424837019673	0.0473514777573547	0.292732261275745	0.166931959502859	0.0866869291369711	0.247210419222345	0.0091672609966187	-0.173013742591018	0.169090378659492
198.540300604911	0.151090133722494	0.0488255227413451	0.282661949065429	0.168285930019131	0.0802303619852514	0.247210419222345	0.0144693914486881	-0.18341606550207	0.164434631729675
198.640448582589	0.147093345467111	0.0481990114994014	0.274963178623683	0.168492482891923	0.0859286643382058	0.256127689547245	0.0185952740342358	-0.186822860214824	0.165937777399191
198.740596560268	0.145236007152036	0.0325667782969207	0.261028489218395	0.172493359603178	0.0787544138761152	0.35805107545636	0.0373019760002223	-0.222927398637122	0.230819024897991
198.840744537946	0.142554967894863	0.0316889681162141	0.256859872730151	0.184051772746231	0.0809633495350013	0.535598227567823	0.0823659200148619	-0.15843766066116	0.400539973514652
198.940892515625	0.139661314052079	0.031065644874314	0.244369629208363	0.18880797035785	0.0862963281971974	0.55353354240185	0.100911204969244	-0.114780777485431	0.450884691784787
199.041040493304	0.135608963612717	0.0271348610547183	0.232178204937177	0.195678745058026	0.0866875167485758	0.57999448755967	0.1218387540112	-0.114750936115294	0.479413184312392
199.141188470982	0.135608963612717	0.0271348610547183	0.232178204937177	0.206286069291211	0.0936430276843123	0.617780397169588	0.151376290825038	-0.0737519915288642	0.530953183479723
199.241336448661	0.135608963612717	0.0271348610547183	0.232178204937177	0.210566738677978	0.0936430276843123	0.617780397169588	0.157192682242213	-0.0737519915288642	0.529722007836075
199.341484426339	0.135608963612717	0.0265955187769969	0.232178204937177	0.215734722075862	0.123530690997641	0.644212416383185	0.163664788937111	-0.0737519915288642	0.529722007836075
199.441632404018	0.135608963612717	0.0265955187769969	0.232178204937177	0.217464275848566	0.134577576454219	0.651096671515573	0.167424290107475	-0.0728602045169953	0.529722007836075
199.541780381696	0.135608963612717	0.0265955187769969	0.232178204937177	0.223201849401809	0.133782841827281	0.634405499886062	0.172179980654363	-0.0508386383296854	0.544769087340218
199.641928359375	0.137693553213077	0.0149011208398634	0.862449522916858	0.223646881258435	0.133782841827281	0.632201430503524	0.105667568261268	-0.703599903812717	0.546879526833121
199.742076337054	0.154431515089769	0.0149011208398634	0.873320049152722	0.22015397289874	0.117577022979265	0.707428031029235	0.0318947170460961	-0.722422903504765	0.546879526833121
199.842224314732	0.170609640912944	0.0149011208398634	0.873320049152722	0.216459637709629	0.0277103019848389	0.619742389634089	-0.0313411864526773	-0.747988639380954	0.546879526833121
199.942372292411	0.478931740061514	0.0149011208398634	0.964064627572377	0.205731864415166	0.0277103019848389	0.613901636979463	-0.186967901558188	-0.901243370134515	0.546879526833121
200.042520270089	0.616180083159558	0.0863170125905741	1.11170155542578	0.198702489693062	0.0197416213884007	0.610109836465285	-0.30142621967651	-0.882996561006302	0.434196781537372
200.142668247768	0.61922279757789	0.0863170125905741	1.11170155542578	0.167573749893241	0.0297148269674952	0.521631093752544	-0.372468685483274	-1.05465918056916	0.434196781537372
200.242816225446	0.727565706683235	0.0854355579867968	1.11364805730153	0.0918350168776458	0.0259765240490624	0.510169531127785	-0.466326202264684	-1.07759126704331	0.353039138877661
200.342964203125	0.79904726199087	0.0854355579867968	1.17581255591388	0.06420537614352	0.0202250702398444	0.493808723451226	-0.585921115939246	-1.10434437456713	0.343732123819379
200.443112180804	0.863178782165593	0.434939471199957	1.29384903839447	0.0593212750310846	0.0163223334808321	0.45469382979329	-0.719979481417904	-1.24156370544915	-0.109088611577738
200.543260158482	0.863178782165593	0.432597392803315	1.26067837102245	0.0559392798526337	0.0140273523721517	0.35805107545636	-0.759120328569244	-1.26038560920318	-0.260448381884645
200.643408136161	0.863178782165593	0.436038759125147	1.25474192067825	0.0529003280950647	0.0277103019848389	0.181728400317796	-0.787219074239981	-1.23361329783419	-0.348831945331695
200.743556113839	0.859988306859549	0.416791159768389	1.26501188698013	0.0516662700030507	0.013987362551254	0.146132991561677	-0.787773784247822	-1.2240886281391	-0.342700860103946
200.843704091518	0.852851466141766	0.410141205352023	1.31297835792991	0.0516078984880192	0.013987362551254	0.123530690997641	-0.775761339328167	-1.26097143405159	-0.328689390616439
200.943852069196	0.851877952238922	0.36844675195272	1.31144784856474	0.0513617577636452	0.0185565348643711	0.0924572963611588	-0.769015626444723	-1.19795500237581	-0.234168989123664
201.044000046875	0.839669331715506	0.292660675157866	1.26501188698013	0.0510520746707387	0.0259765240490624	0.0899586801576374	-0.753034896503851	-1.21019146292621	-0.23720537235719
201.144148024554	0.804160935808371	0.275788314508469	1.26316284483624	0.0509278176710998	0.0258111173351899	0.0865944682282639	-0.733552126519718	-1.20839766794367	-0.222139838720047
201.244296002232	0.691355607115482	0.195503604327849	1.24089353675508	0.0507774059006448	0.0247535985625074	0.0821813971441439	-0.658756201504747	-1.18173562715509	-0.147971593754749
201.344443979911	0.534158949655414	0.195503604327849	1.21992681709393	0.0506756464173478	0.0267653760050697	0.0821813971441439	-0.571860693604448	-1.17277581208901	-0.151952009939587
201.444591957589	0.4496974953705	0.158326239575885	1.1209502809874	0.050377819899477	0.0258111173351899	0.0789427157621546	-0.464065271556866	-1.06262606787463	-0.110473759775195
201.544739935268	0.381722319706841	0.158326239575885	1.11860685648904	0.0503131663254169	0.0255343900581383	0.0772155574575155	-0.431132510761366	-1.06262606787463	-0.113359798676896
201.644887912946	0.368686675500254	0.158326239575885	0.753961824877617	0.0499765604564366	0.0281455054964846	0.0772155574575155	-0.356723834904935	-0.705057181221915	-0.116028235874387
201.745035890625	0.368211921311858	0.158326239575885	0.753456935987959	0.0498933552523353	0.0281455054964846	0.0769000448633031	-0.356410645277054	-0.705057181221915	-0.116028235874387
201.845183868304	0.330022185386487	0.158326239575885	0.752653552716533	0.0498933552523353	0.0281455054964846	0.0769000448633031	-0.315606601546464	-0.693981975427703	-0.110473759775195
201.945331845982	0.32893993245503	0.158326239575885	0.752653552716533	0.0498933552523353	0.0281455054964846	0.0769000448633031	-0.31499242211687	-0.693981975427703	-0.110473759775195
202.045479823661	0.329361320444992	0.158326239575885	0.752653552716533	0.0498933552523353	0.0281455054964846	0.0769000448633031	-0.315188843185669	-0.693981975427703	-0.110473759775195
202.145627801339	0.330944995785808	0.158326239575885	0.752653552716533	0.0498933552523353	0.0281455054964846	0.0769000448633031	-0.316525640078168	-0.693981975427703	-0.110473759775195
202.245775779018	0.310652405038381	0.0877091519035291	0.753961824877617	0.0494822739260297	0.0281455054964846	0.0760765511578883	-0.293954428958317	-0.698647630220764	-0.0388603425987561
202.345923756696	0.24963100658266	0.0979863714965194	0.520746202068468	0.0494651109307713	0.0282184995153322	0.0760765511578883	-0.242561623272487	-0.475150057805495	-0.042816088991322
202.446071734375	0.250597769820808	0.0947108570692546	0.520746202068468	0.0494651109307713	0.0282184995153322	0.0760765511578883	-0.244199969956215	-0.487552736541113	-0.0532904346955366
202.546219712054	0.255038662526098	0.0945597016452115	0.520746202068468	0.0494651109307713	0.0282184995153322	0.0760765511578883	-0.244899533622005	-0.488532259532401	-0.053787313612269
202.646367689732	0.260944184909929	0.100326412830667	0.530239592642092	0.0494651109307713	0.0282184995153322	0.0760765511578883	-0.24682540239154	-0.479133265893671	-0.042816088991322
202.746515667411	0.260944184909929	0.0995248710761309	0.530239592642092	0.0494822739260297	0.0282184995153322	0.075749482928328	-0.247303005329839	-0.479133265893671	-0.0417011781403763
202.846663645089	0.260944184909929	0.0992691597739417	0.530239592642092	0.0496757456260123	0.0296604782183303	0.0769000448633031	-0.247512250404069	-0.479133265893671	-0.0417011781403763
202.946811622768	0.260944184909929	0.0992691597739417	0.530239592642092	0.0496757456260123	0.0296604782183303	0.0769000448633031	-0.247512250404069	-0.479133265893671	-0.0417011781403763
203.046959600446	0.260944184909929	0.0991501529765731	0.530239592642092	0.0496757456260123	0.0296604782183303	0.0769000448633031	-0.247703382844525	-0.480969523584543	-0.0419430152393602
203.147107578125	0.261474120272371	0.0991501529765731	0.530239592642092	0.0496757456260123	0.0296604782183303	0.0765405039578916	-0.248021594466379	-0.480969523584543	-0.0419430152393602
203.247255555804	0.261474120272371	0.0995248710761309	0.530239592642092	0.0496757456260123	0.0296604782183303	0.0765405039578916	-0.248177294789929	-0.478776730623315	-0.0417011781403763
203.347403533482	0.261474120272371	0.100326412830667	0.530239592642092	0.0498933552523353	0.0296604782183303	0.0765405039578916	-0.248296251632311	-0.479133265893671	-0.0432946533035976
203.447551511161	0.259962428046303	0.100125998917402	0.530239592642092	0.0499765604564366	0.0296604782183303	0.0765405039578916	-0.248398378286935	-0.479133265893671	-0.042816088991322
203.547699488839	0.227968807227592	0.0939818017953266	0.500893722916068	0.0499765604564366	0.0296604782183303	0.0765405039578916	-0.213789444425129	-0.44634617981376	-0.0388603425987561
203.647847466518	0.227968807227592	0.0942620618117073	0.500893722916068	0.0499765604564366	0.0296604782183303	0.0765405039578916	-0.213852875099499	-0.444082263131553	-0.0388603425987561
203.747995444196	0.209932195524836	0.0646191408486403	0.495840708315306	0.049453258827677	0.0277103019848389	0.0760765511578883	-0.18959187595706	-0.446893988639906	0.012106509780685
203.848143421875	0.205196233564715	0.0650432232213499	0.495840708315306	0.0489074843286766	0.0254896495429722	0.0756917967415414	-0.183496408327656	-0.446893988639906	0.00939698267733595
203.948291399554	0.185148377891847	0.0676594272949564	0.431639751820956	0.0487415844093405	0.0245914917737484	0.075749482928328	-0.147421780966769	-0.374575061413766	0.00939698267733595
204.048439377232	0.182092484639147	0.0591555558935974	0.417843188531261	0.0480126028262704	0.0200646195405072	0.068516012852546	-0.143039754843107	-0.369598083894827	0.00567795312302136
204.148587354911	0.179884178685684	0.0617597168141804	0.411890218969979	0.0479068374004122	0.0200646195405072	0.068516012852546	-0.139694700285506	-0.361463058198921	0.00486048201559246
204.248735332589	0.174397671564523	0.0625378536313235	0.383465045920829	0.0475434489619902	0.0193781826756693	0.0674417687102569	-0.13438578332104	-0.329483475898385	0.0156653005041258
204.348883310268	0.17109925446661	0.0617597168141804	0.339824679977186	0.0472013200721096	0.0186875012841719	0.0652782603822378	-0.12798534276834	-0.29275469069218	0.00809258599031637
204.449031287946	0.161938909534852	0.0715866558707236	0.250837311717335	0.046985618557727	0.0189867563044917	0.064613190845021	-0.117441629348767	-0.203103082835829	0.00137423637488565
204.549179265625	0.161938909534852	0.0716834839254378	0.24529807616133	0.0464521458654082	0.0200056945330688	0.064181185286852	-0.113901465944998	-0.203769011016522	-0.028570043870645
204.649327243304	0.161938909534852	0.0715866558707236	0.243316912968485	0.0463712660346956	0.0198145213247899	0.0637811490724395	-0.112673348209205	-0.203603504674148	-0.0354384830990889
204.749475220982	0.160980826103555	0.0715866558707236	0.243931950158398	0.0464521458654082	0.0200056945330688	0.064181185286852	-0.112236067861083	-0.203769011016522	-0.0344446999083344
204.849623198661	0.158803197414801	0.0715866558707236	0.246138229498192	0.0464829185590281	0.0200056945330688	0.064181185286852	-0.111422357730084	-0.203769011016522	-0.0310051859905898
204.949771176339	0.149697226444751	0.061723172629499	0.243931950158398	0.0467778345026905	0.0197416213884007	0.0637811490724395	-0.108372414151139	-0.201015063917097	-0.0209924361430971
205.049919154018	0.149155703539454	0.061723172629499	0.24529807616133	0.0467778345026905	0.0197416213884007	0.0637811490724395	-0.107991965614971	-0.203769011016522	-0.0220969823470728
205.150067131696	0.147969835406848	0.061723172629499	0.24529807616133	0.0468275461111057	0.0197416213884007	0.063545239284232	-0.106973125571318	-0.203769011016522	-0.0213066291555887
205.250215109375	0.146438804827546	0.0629477891817914	0.246772336960087	0.0468628156520611	0.0198145213247899	0.0637811490724395	-0.106327879932235	-0.204802924493738	-0.0202557847953568
205.350363087054	0.136269763186407	0.0573384297974024	0.246053354282442	0.0469082449726018	0.0197416213884007	0.0637811490724395	-0.101804477876213	-0.199848886912192	-0.0106149674087338
205.450511064732	0.133536712988869	0.0573384297974024	0.246138229498192	0.0469542178363752	0.0200056945330688	0.064164135152122	-0.0999178142088031	-0.199848886912192	-0.0106149674087338
205.550659042411	0.131114683351476	0.0529080632459628	0.242538593820754	0.0470196853820368	0.0200056945330688	0.064181185286852	-0.0977303256140507	-0.200693257302777	-0.0103535730534
205.650807020089	0.114930556576168	0.0507286273866839	0.239213241853123	0.0471204615410017	0.0200056945330688	0.064164135152122	-0.083222336974903	-0.195165942304986	-0.000348499645136946
205.750954997768	0.114003752895004	0.0512033375588788	0.238980782956752	0.0469361587600473	0.020300016043364	0.064181185286852	-0.0819563643393889	-0.195299090024323	-0.000348499645136946
205.851102975446	0.112179830507248	0.0514194895936364	0.238327624339677	0.0468628156520611	0.0198145213247899	0.0635079544396417	-0.0798433770804822	-0.194895837166644	-0.000348499645136946
205.951250953125	0.110786122513329	0.0522360192901864	0.238980782956752	0.0468242929802798	0.0200056945330688	0.063545239284232	-0.077822734297235	-0.193208149304336	0.00182154209043762
206.051398930804	0.109662187112961	0.0512033375588788	0.236950269016065	0.0468030208466236	0.0200056945330688	0.063545239284232	-0.0764978837428513	-0.194895837166644	-0.000348499645136946
206.151546908482	0.109265064349379	0.0514194895936364	0.236950269016065	0.046549792875649	0.020300016043364	0.0635079544396417	-0.0753432801906974	-0.194763481821653	-0.000348499645136946
206.251694886161	0.108174700860834	0.0514194895936364	0.236872993052606	0.0463712660346956	0.0214329002071153	0.0643483862970258	-0.0742424124415081	-0.19410937039774	-0.000348499645136946
206.351842863839	0.107899823901107	0.0522360192901864	0.236950269016065	0.046280014931256	0.0208205727450134	0.0635079544396417	-0.0734257793564205	-0.195299090024323	-0.00200258648528075
206.451990841518	0.0934877597934616	0.0439353685206538	0.184701263909354	0.046186627050137	0.0218887806028773	0.0643483862970258	-0.0559153130651652	-0.143582277920978	0.00559016059750493
206.552138819196	0.0935866221448693	0.0459841653089836	0.181211463385231	0.0461427792748322	0.0218887806028773	0.0642724890848355	-0.0551276670449644	-0.132226666186516	0.00847696833199376
206.652286796875	0.0942252798780007	0.0459841653089836	0.181113544108718	0.0458506797908814	0.0221136942923279	0.0642724890848355	-0.0557154626852537	-0.135220145158497	0.00472949451425467
206.752434774554	0.0938722758927736	0.0459841653089836	0.181211463385231	0.0461427792748322	0.0218887806028773	0.0643483862970258	-0.0556786096444315	-0.135220145158497	0.00472949451425467
206.852582752232	0.0938722758927736	0.0459841653089836	0.181211463385231	0.0462158975654676	0.0221136942923279	0.0649129329136543	-0.0555225665165759	-0.135220145158497	0.00287644312499114
206.952730729911	0.0943968511302017	0.0457501232063798	0.181211463385231	0.046239894058231	0.0213289220748463	0.0643483862970258	-0.0557209547351371	-0.135220145158497	0.00325155433846296
207.052878707589	0.0951145892236036	0.0443883561011441	0.181211463385231	0.0463581635899261	0.0218887806028773	0.0649347723173591	-0.0562992403121699	-0.131572300014573	0.00847696833199376
207.153026685268	0.10289912937789	0.0442452980579719	0.188262670858277	0.0463712660346956	0.0221136942923279	0.0654678569241256	-0.0626973129967855	-0.147420947576589	0.00182154209043762
207.253174662946	0.103977848303092	0.0442452980579719	0.188262670858277	0.0464492592665726	0.0200056945330688	0.063545239284232	-0.0629936739953047	-0.147196945522437	0.00182154209043762
207.353322640625	0.104920796320274	0.047511277459203	0.192668552383505	0.0467621296210987	0.020300016043364	0.0643483862970258	-0.0636220978413841	-0.149691065951766	0.000570652738465169
207.453470618304	0.105972001146173	0.0480784847228494	0.192668552383505	0.0468628156520611	0.0198145213247899	0.0642724890848355	-0.0639521791806677	-0.147420947576589	0.00182154209043762
207.553618595982	0.108139868962501	0.0476657121722629	0.194277544019171	0.0469361587600473	0.0198145213247899	0.0643483862970258	-0.0659291911210187	-0.148886944549244	0.00182154209043762
207.653766573661	0.109742768557426	0.0480784847228494	0.195491142807607	0.0471893527373297	0.0200056945330688	0.0652782603822378	-0.0671682606387829	-0.148886944549244	0.00229897738457388
207.753914551339	0.109528100365256	0.0476657121722629	0.195491142807607	0.0473460801666765	0.0194246455492316	0.0654678569241256	-0.0666635845092773	-0.149691065951766	0.00229897738457388
207.854062529018	0.108954649046133	0.0476657121722629	0.195491142807607	0.047599358904274	0.0200056945330688	0.0668823711279102	-0.0659479700391299	-0.149691065951766	0.00492698888941421
207.954210506696	0.107899823901107	0.047511277459203	0.195491142807607	0.047599358904274	0.0198145213247899	0.0668823711279102	-0.065350020356793	-0.149691065951766	0.00492698888941421
208.054358484375	0.107314517426788	0.047511277459203	0.195491142807607	0.0476610527393573	0.0198145213247899	0.0672251196866707	-0.0645143015680083	-0.151648081698844	0.00540901966840019
208.154506462054	0.106074999715196	0.047511277459203	0.195491142807607	0.0478406434659357	0.0191163057490963	0.0672251196866707	-0.0638190318747903	-0.149500964189425	0.00757983234449665
208.254654439732	0.10368166070609	0.047511277459203	0.195491142807607	0.0479385671964624	0.0192532084803895	0.0682543959972737	-0.0627838399785413	-0.149691065951766	0.0087608403273444
208.354802417411	0.100672258182249	0.047511277459203	0.195491142807607	0.0481619733705533	0.0186875012841719	0.0682543959972737	-0.0617928719011381	-0.149691065951766	0.012296673469379
208.454950395089	0.0980609486301406	0.0476657121722629	0.195491142807607	0.0482845346881312	0.0186875012841719	0.0687053927922167	-0.0609554490386527	-0.157229326637573	0.00542073316071224
208.555098372768	0.0946716193224905	0.0476657121722629	0.195491142807607	0.0482845346881312	0.0186875012841719	0.0687053927922167	-0.059506879827707	-0.157506350009583	0.00542073316071224
208.655246350446	0.0927494369922968	0.0480784847228494	0.196303420667698	0.0481035800654037	0.0189867563044917	0.0692376560604719	-0.0581125042734354	-0.149691065951766	0.012296673469379
208.755394328125	0.0788104825032925	0.0335473128070838	0.194796988949676	0.0480126028262704	0.0189867563044917	0.0694915836232381	-0.0422623910049625	-0.146761708919584	0.0391543683090344
208.855542305804	0.0772862118200415	0.0309785105535801	0.190353914976468	0.0481619733705533	0.0198145213247899	0.0708761254454052	-0.0396666597572623	-0.143213711386454	0.0385484350322492
208.955690283482	0.0764441857680172	0.0309785105535801	0.190353914976468	0.048340231112497	0.0192532084803895	0.0708761254454052	-0.038336458832335	-0.143213711386454	0.0385484350322492
209.055838261161	0.0756252645827592	0.0308372719054223	0.187769462643725	0.0483641842717989	0.0192532084803895	0.0708761254454052	-0.036431140617765	-0.140532703922029	0.0389198631960962
209.155986238839	0.07385154876162	0.0326223250000101	0.184592251750768	0.048340231112497	0.0186875012841719	0.0708761254454052	-0.0336042425160159	-0.135023692592907	0.0391543683090344
209.256134216518	0.0712662975495179	0.0326223250000101	0.179820666494045	0.0483826246097062	0.0191163057490963	0.0708761254454052	-0.0309127043082863	-0.114260748341166	0.0509578550658773
209.356282194196	0.069642574658328	0.0308372719054223	0.173900265398548	0.0483826246097062	0.0186875012841719	0.0708761254454052	-0.0289263939300768	-0.10603230710544	0.0509578550658773
209.456430171875	0.066231124233887	0.0125255089143294	0.135103862684666	0.0485105041347331	0.0186875012841719	0.0708761254454052	-0.0251052853638696	-0.086303022172699	0.0480480705739421
209.556578149554	0.0655512355855676	0.0125255089143294	0.134475278351656	0.0484608506455099	0.0192532084803895	0.0708761254454052	-0.0248622329593239	-0.0849168532616033	0.0464284951367424
209.656726127232	0.0651311643975507	0.0125255089143294	0.134475278351656	0.0485512199087733	0.0198145213247899	0.0715432278040271	-0.0246144110664887	-0.0835898206515276	0.0469001644387596
209.756874104911	0.0651311643975507	0.0125255089143294	0.132976028181123	0.0486307919122385	0.0198145213247899	0.0715432278040271	-0.0245005784436987	-0.0905830760219035	0.0391543683090344
209.857022082589	0.0647491630272883	0.0140693970881563	0.132976028181123	0.0486307919122385	0.0198145213247899	0.0715432278040271	-0.0239265942156669	-0.0774490177488735	0.0509578550658773
209.957170060268	0.0646093392941967	0.0140693970881563	0.134475278351656	0.0486307919122385	0.0192479684268798	0.0708761254454052	-0.0240223121155577	-0.0896330528296297	0.0389198631960962
210.057318037946	0.0644080923854693	0.0140693970881563	0.134475278351656	0.0486307919122385	0.0192479684268798	0.0708761254454052	-0.024039354016934	-0.0849168532616033	0.0437651381701565
210.157466015625	0.0642342754539959	0.0125255089143294	0.13373886811848	0.0486307919122385	0.0198145213247899	0.0712656982958017	-0.0239210375389945	-0.0849168532616033	0.0437651381701565
210.257613993304	0.0641703510084452	0.0150999353480887	0.134475278351656	0.0485105041347331	0.0198145213247899	0.0708761254454052	-0.0238828199715254	-0.0809662121651646	0.0469001644387596
210.357761970982	0.0636799457501996	0.0179879804629805	0.13373886811848	0.0485105041347331	0.0198145213247899	0.0708761254454052	-0.0230685430296485	-0.0790199755509809	0.0460126368761187
210.457909948661	0.063610348736254	0.0199053188604916	0.13373886811848	0.0485105041347331	0.0198145213247899	0.0708761254454052	-0.0228561859082088	-0.0793388082270706	0.0426283804804149
210.558057926339	0.0572551479615116	0.0031594191061514	0.101527816312324	0.0485512199087733	0.0198145213247899	0.0708761254454052	-0.00980256453085735	-0.0672556953237836	0.0522275520114902
210.658205904018	0.0570117328814092	0.0031594191061514	0.099037556800925	0.0485512199087733	0.0198145213247899	0.0708194593446615	-0.00943870608681323	-0.0672443809852044	0.0510629476234412
210.758353881696	0.0551603368479653	0.00319214734094082	0.0980593023915824	0.0487691905432838	0.0198145213247899	0.0715432278040271	-0.00673060871066508	-0.0672556953237836	0.0517248811820537
210.858501859375	0.0530899300343571	0.0031594191061514	0.097491688754504	0.0489917113046128	0.0191163057490963	0.0723297075429635	-0.00415617469585613	-0.0695451837647762	0.0510629476234412
210.958649837054	0.0512250879769953	0.0031594191061514	0.0970005112210269	0.0493122426498353	0.0189867563044917	0.0732811221096942	-0.00238876974565943	-0.0662783819307206	0.0544602882696552
211.058797814732	0.0480830847865518	0.0031594191061514	0.093738592019514	0.050377819899477	0.0189867563044917	0.0773889600759454	0.00126000780003134	-0.0648428665015562	0.0568874158261579
211.158945792411	0.0465108073880951	0.0031594191061514	0.0932191544983033	0.0508842193108222	0.0186875012841719	0.0783274122332905	0.00281528307972028	-0.0658450090126378	0.0565143852142275
211.259093770089	0.0449469506029466	0.0031594191061514	0.0887473245036934	0.0512046342944596	0.0186875012841719	0.0797944132841368	0.00550826910999161	-0.057490698562981	0.0625741395220389
211.359241747768	0.0436248362922336	0.0031594191061514	0.0820697817932792	0.0513350875826259	0.0186875012841719	0.0809663475885599	0.00806189790106018	-0.052423030587784	0.0642749421564243
211.459389725446	0.0430065914195466	0.0031594191061514	0.0767266148596423	0.0517002904109343	0.0186875012841719	0.0836237689089579	0.00945819300719344	-0.0491120126370941	0.0652377453376432
211.559537703125	0.0416682207235314	0.0031594191061514	0.0673241591638321	0.0517002904109343	0.0186875012841719	0.0836237689089579	0.0122723207032038	-0.0364887266553834	0.0641007507706793
211.659685680804	0.0413445474369077	0.00319214734094082	0.0644142348626303	0.0523091268992527	0.0189867563044917	0.0850738588102384	0.0140254417234869	-0.028607791157489	0.0642749421564243
211.759833658482	0.0413743052664741	0.00408153391212402	0.0659815299374579	0.0530534959232193	0.0109280313918339	0.0887919479564387	0.015015853620856	-0.0325392489017985	0.0645770045001739
211.859981636161	0.041620047995044	0.00408153391212402	0.0667942903774441	0.0536014643992648	0.0170923080432769	0.100822718082008	0.0148696591898482	-0.0359156667337052	0.0662089122192768
211.960129613839	0.0426533312505039	0.00436271523785783	0.0717313402421572	0.0538015550739471	0.0163941459397008	0.100822718082008	0.0130962590185467	-0.0329978080213678	0.0770345290828431
212.060277591518	0.0430846163652953	0.00330980602010641	0.0723780701011784	0.057465384304299	0.0233395136296862	0.146193187399756	0.0245698102184765	-0.0362783803201086	0.12046432232557
212.160425569196	0.0438205070157994	0.00408376724432518	0.0758227062094965	0.0577603088318278	0.0226631136896902	0.144590198000545	0.0234708667108563	-0.0346699868794674	0.126243628385613
212.260573546875	0.0442919464673633	0.00330980602010641	0.0768847065293272	0.0582133948056928	0.0226631136896902	0.144590198000545	0.0232343528024377	-0.0356747579224178	0.126243628385613
212.360721524554	0.0445578703718503	0.00547846641870649	0.0802470583683849	0.0584763475394292	0.0226631136896902	0.144590198000545	0.0227941224299382	-0.0362783803201086	0.126243628385613
212.460869502232	0.0450973454577111	0.00436271523785783	0.0802470583683849	0.0614881413834146	0.0362284903941372	0.149825860502612	0.0285622407861558	-0.0330229664986262	0.100374581425223
212.561017479911	0.0462172179585265	0.00547846641870649	0.0809069246011179	0.0621009453708766	0.037574279978454	0.149825860502612	0.0277811804614412	-0.0330229664986262	0.0966786517405246
212.661165457589	0.0473887918661216	0.0117916803785257	0.0881835471005832	0.0623485495855957	0.0359641275115646	0.146193187399756	0.0262462438454462	-0.0337435121959959	0.0914135849384567
212.761313435268	0.0489739873603731	0.0113904816695237	0.0929157079635287	0.0715400434474375	0.0402783202903088	0.213597844719961	0.043067831540173	-0.0347713904476405	0.180956994792692
212.861461412946	0.0494455844792097	0.0122808690367891	0.0971888564696533	0.0735576303094632	0.0402783202903088	0.211184229483304	0.0427893723972007	-0.0411414519114726	0.180956994792692
212.961609390625	0.051175068057633	0.0123399949288059	0.0990855408022929	0.0758704459203625	0.0409235434569857	0.211184229483304	0.0422659385513861	-0.0426833236165387	0.184528940336242
213.061757368304	0.0524693461076605	0.0123399949288059	0.100372512872396	0.0773329953308649	0.043669692452952	0.213597844719961	0.0418857765660774	-0.049283742427931	0.180956994792692
213.161905345982	0.0533179558123393	0.0123399949288059	0.101251041871521	0.0795852550445079	0.0423732383124917	0.211184229483304	0.0415351666760975	-0.0549665566586466	0.179028127177573
213.262053323661	0.0546929419108653	0.0144321489882414	0.104416380441676	0.0798267925571112	0.0423732383124917	0.211184229483304	0.0405712199727625	-0.0533853976761284	0.180956994792692
213.362201301339	0.0553156756678701	0.0180159009474939	0.107814621049198	0.0805451641947783	0.043669692452952	0.211184229483304	0.0404977077564115	-0.0533853976761284	0.180956994792692
213.462349279018	0.0563175404744165	0.0248604823006286	0.112250577175865	0.0815239319110071	0.0464506510594769	0.21255595459719	0.0396752104002389	-0.0556591196955687	0.179838120203455
213.562497256696	0.0571082653502145	0.0330133400305071	0.113234468495767	0.0823898131643247	0.0473642914021599	0.210471491674349	0.0383604282450213	-0.0549665566586466	0.180956994792692
213.662645234375	0.0580061702468266	0.0333535621949888	0.111481150340356	0.0823898131643247	0.0473642914021599	0.210471491674349	0.0373345879430434	-0.0549665566586466	0.180956994792692
213.762793212054	0.0580557582793435	0.0326223250000101	0.111229392395484	0.0793222624919034	0.0473642914021599	0.222988013470814	0.0353418010656912	-0.0612968564770777	0.169623615970836
213.862941189732	0.0580292897805263	0.0330133400305071	0.112307718332069	0.0754710098970171	0.0266879808204907	0.215038797633662	0.0325847347865159	-0.060750836164912	0.168933000970856
213.963089167411	0.0580292897805263	0.0321936863261581	0.112307718332069	0.0643767647642363	0.0312716092482707	0.151419475075874	0.0143450619335674	-0.060750836164912	0.103175787112087
214.063237145089	0.0580061702468266	0.0314014016415471	0.111495669078366	0.0632801942903482	0.0315130741354291	0.151419475075874	0.0116628364310609	-0.0612968564770777	0.100516904170018
214.163385122768	0.0579712508100753	0.0317128143974898	0.112307718332069	0.0613381564336009	0.0158965753778747	0.143089357025431	0.00733604252001731	-0.063137543934428	0.103175787112087
214.263533100446	0.057881548643599	0.0317128143974898	0.112307718332069	0.0604285408677136	0.0154488818585742	0.139486774363178	0.00497643250881606	-0.0612968564770777	0.103175787112087
214.363681078125	0.057657332709923	0.0314014016415471	0.112870122527165	0.0594217021762417	0.00987634645109293	0.130103423196063	0.00196885452576758	-0.0758707601708724	0.0860620393031871
214.463829055804	0.0572976002307143	0.0317128143974898	0.112870122527165	0.0586887428120715	0.00987634645109293	0.117307375130576	-0.00113278040860033	-0.0758707601708724	0.0790379082682645
214.563977033482	0.0569633487029482	0.0314014016415471	0.112307718332069	0.057483170211832	0.0113629821267579	0.0971908091307202	-0.00435610903009311	-0.0758707601708724	0.0636698464145072
214.664125011161	0.0566079998122686	0.031946738590493	0.112307718332069	0.0568362380488629	0.0138636392863067	0.0926873484078044	-0.00626786185631031	-0.0758707601708724	0.0506767972096522
214.764272988839	0.0556351352503028	0.0314014016415471	0.112307718332069	0.0566068936397051	0.0138636392863067	0.0915127540784359	-0.00612413640830919	-0.0714160039347742	0.0511460724624125
214.864420966518	0.0544854409730373	0.0311294116433208	0.112307718332069	0.0566068936397051	0.0138636392863067	0.0915127540784359	-0.00537942430133374	-0.0714160039347742	0.0511460724624125
214.964568944196	0.0539777319676611	0.0299709579613731	0.111495669078366	0.0566068936397051	0.0138636392863067	0.0915127540784359	-0.00494036876231953	-0.0731323290066667	0.0500800221631885
215.064716921875	0.0535991084012758	0.0290869806430279	0.110448005881415	0.0566568677532482	0.0138636392863067	0.0915127540784359	-0.00454940478999991	-0.0714160039347742	0.0506767972096522
215.164864899554	0.0514597586171395	0.0284371945867145	0.102213951844014	0.0567039966484793	0.0138636392863067	0.0915127540784359	-0.00241094409273582	-0.0700775105608838	0.0506767972096522
215.265012877232	0.0506341587633263	0.0284371945867145	0.0955160866037642	0.0567039966484793	0.0138636392863067	0.09139915658579	-0.00138114831803723	-0.0644815263458483	0.0511460724624125
215.365160854911	0.0496085660053193	0.0284371945867145	0.0884920773275453	0.0567039966484793	0.0138636392863067	0.09139915658579	-0.000198865979035665	-0.0626112080128317	0.0511460724624125
215.465308832589	0.048598188708048	0.0284371945867145	0.0824911632420438	0.0567039966484793	0.0138636392863067	0.09139915658579	0.00129878079393544	-0.0608963367708697	0.0511460724624125
215.565456810268	0.0474491993741382	0.0290869806430279	0.0808021612260575	0.0567039966484793	0.0138636392863067	0.0915127540784359	0.00240251903105479	-0.0595875295007552	0.0503688961811213
215.665604787946	0.0463539154485993	0.0290869806430279	0.0776616349772829	0.0567039966484793	0.0138636392863067	0.0915127540784359	0.0040759175466978	-0.0578154234398828	0.0495247694987911
215.765752765625	0.0461623080788537	0.0290869806430279	0.0792967615573026	0.0592977404421412	0.00979080758828352	0.119064409860859	0.0117803619343113	-0.0595875295007552	0.0834276982170849
215.865900743304	0.0459571777917373	0.0290869806430279	0.0800185313218387	0.0596582111869624	0.0103604528371631	0.122414699429801	0.0136269877749705	-0.0579720379496018	0.0891791889891592
215.966048720982	0.0458504586675107	0.0290869806430279	0.0802470583683849	0.0654694893832872	0.0256892105657496	0.16547330481598	0.0316649988789924	-0.0248627490765225	0.117508530892235
216.066196698661	0.0457680875377105	0.0290869806430279	0.0808021612260575	0.0669619152123847	0.0327398936491098	0.172994889235701	0.0331541228576226	-0.0252661671131335	0.11808755931225
216.166344676339	0.045460417322311	0.0284001060398797	0.0806785908522015	0.0682142679581597	0.0347637218781566	0.172994889235701	0.0340810206567116	-0.0206679183753562	0.123890213465401
216.266492654018	0.045460417322311	0.0284001060398797	0.0808021612260575	0.0695654821935147	0.0347637218781566	0.169395813960256	0.0350974490384855	-0.0201955356907101	0.123890213465401
216.366640631696	0.0452568720979911	0.0284001060398797	0.0809069246011179	0.0703810639611038	0.0347637218781566	0.169395813960256	0.0358084166559515	-0.0225578964488839	0.123890213465401
216.466788609375	0.0452129514652419	0.0290869806430279	0.0824560669214193	0.0709274043394766	0.0347637218781566	0.166970173003447	0.036360828362493	-0.0225578964488839	0.123890213465401
216.566936587054	0.0451738171382191	0.0290869806430279	0.0824560669214193	0.0710310800053619	0.0359140176995115	0.166970173003447	0.0364817806225942	-0.0209510295320241	0.123890213465401
216.667084564732	0.0451385630765476	0.0290869806430279	0.0824560669214193	0.0711303256232173	0.0347637218781566	0.166970173003447	0.0365321920161004	-0.0209510295320241	0.123890213465401
216.767232542411	0.0443175597252225	0.0211895109936375	0.0820038173240318	0.0597886562319339	0.0109739704019975	0.16547330481598	0.022198217533418	-0.0397757471802683	0.118637772116604
216.867380520089	0.0440818993837574	0.0211895109936375	0.0836514555719108	0.0595746022508811	0.0109739704019975	0.16547330481598	0.0218151262799325	-0.0397757471802683	0.118637772116604
216.967528497768	0.0432303093019419	0.0149586013625169	0.0745932870660666	0.0594610570387443	0.00994262913370092	0.16547330481598	0.0233471050836454	-0.038698799610811	0.118637772116604
217.067676475446	0.0430344874595858	0.0154660181504514	0.0754513657328243	0.0525263061877983	0.000489040998917799	0.118637696644519	0.00342854806442506	-0.0670403066008785	0.0796590222622225
217.167824453125	0.0426533312505039	0.0154660181504514	0.0756763334027214	0.0508246821431064	0.000362065410578256	0.116695534199045	0.00234020128451147	-0.0668101925239044	0.0816955782691539
217.267972430804	0.0424768888368093	0.0152136705581327	0.0756763334027214	0.0494771055999462	0.000362065410578256	0.115663170650474	0.00163858273474303	-0.0670403066008785	0.0796590222622225
217.368120408482	0.0421104797832412	0.0149586013625169	0.0756763334027214	0.0468349095804215	0.000362065410578256	0.110309126463222	0.000500467472959611	-0.0670403066008785	0.0796590222622225
217.468268386161	0.0419566970776746	0.0149586013625169	0.0809069246011179	0.0264314213351257	0.000362065410578256	0.0887919479564387	-0.00617723838117911	-0.0710088809148067	0.0693234165589213
217.568416363839	0.0417030321357711	0.0144157461095794	0.0809069246011179	0.0251312660369229	0.000750141725567639	0.0798591718300856	-0.00797175359962134	-0.0670403066008785	0.0702626559760851
217.668564341518	0.041654919550826	0.0144157461095794	0.0848559908312243	0.0240149421801503	0.000750141725567639	0.0723455325070695	-0.0111275878956109	-0.068155904711287	0.0620433309540699
217.768712319196	0.0416175860648176	0.0154660181504514	0.0893778094166634	0.0238193289992126	0.000750141725567639	0.0723455325070695	-0.011649817464972	-0.0710088809148067	0.0617517486012796
217.868860296875	0.0414823112754557	0.0144157461095794	0.090129540632081	0.0234328736252762	0.000750141725567639	0.0723455325070695	-0.0119630883878381	-0.0718260352923289	0.0620433309540699
217.969008274554	0.0414069267460573	0.0135743524670592	0.0917135106289847	0.0233402760430448	0.000793061737539336	0.0723455325070695	-0.0124351852576001	-0.0710088809148067	0.0660559812598344
218.069156252232	0.0411654173830221	0.0135743524670592	0.0938449324451439	0.0227541523636728	0.00141789143772999	0.0723455325070695	-0.0132293946323286	-0.0713993564007204	0.0660559812598344
218.169304229911	0.041066313294129	0.0154660181504514	0.0975033597174371	0.0227541523636728	0.00563386494731322	0.0751168447502324	-0.0134095564882187	-0.0713993564007204	0.0620433309540699
218.269452207589	0.0410279203882788	0.0154660181504514	0.0982214930843794	0.0227744979258377	0.00828887042863984	0.0751168447502324	-0.0135433907849789	-0.07109157262633	0.0617517486012796
218.369600185268	0.0409357743976518	0.0154660181504514	0.0982214930843794	0.0227541523636728	0.00828887042863984	0.0735819474382682	-0.0135008389417415	-0.0688807468475815	0.0620433309540699
218.469748162946	0.0408717508253297	0.0154660181504514	0.0982214930843794	0.0225735727174436	0.00828887042863984	0.0717704144065195	-0.0138585455672863	-0.0591132607704271	0.0678892998000056
218.569896140625	0.0408151401713823	0.0154660181504514	0.0982214930843794	0.0225386316696628	0.00860551536129191	0.0717704144065195	-0.0138904942871768	-0.055003302105989	0.0660559812598344
218.670044118304	0.0405659180500262	0.0154660181504514	0.0979582161970561	0.0223596017316842	0.00717283549628609	0.0682771809620168	-0.0139962680934455	-0.046758273616119	0.0660559812598344
218.770192095982	0.0402888376681474	0.0154660181504514	0.0975033597174371	0.0220225319586927	0.00583249733278254	0.0678258439664237	-0.0139032283043395	-0.0484712333768473	0.0620433309540699
218.870340073661	0.0401487234278144	0.0154660181504514	0.0975033597174371	0.0212702385735803	0.00372840672300334	0.0654489352181772	-0.0150847288965919	-0.047686437345315	0.0617517486012796
218.970488051339	0.0398659238160006	0.0135743524670592	0.0941798899794536	0.0209920397117078	0.00411350929216388	0.0654489352181772	-0.015433166802006	-0.0461359040687012	0.0617517486012796
219.070636029018	0.0383145263597353	0.0123140248435816	0.080652534534973	0.0205509221604588	0.00385329348305664	0.0652782603822378	-0.0120390971295702	-0.0413759812665578	0.0639322100993881
219.170784006696	0.0380448196491156	0.013061694221582	0.0740021035354901	0.0203806339664352	0.00372840672300334	0.064613190845021	-0.0118646468129178	-0.0461359040687012	0.0552417927349664
219.270931984375	0.0367719254734182	0.0123140248435816	0.0611062753532313	0.0200803144805138	0.00385329348305664	0.064181185286852	-0.0106373700110512	-0.0413759812665578	0.0541070356220236
219.371079962054	0.0361885510665385	0.013061694221582	0.0542622947439704	0.0196169151584632	0.00358638420213616	0.0624081205624389	-0.0106014054069311	-0.0413759812665578	0.0461360151339712
219.471227939732	0.0355095435451199	0.0153157304706051	0.051315224231302	0.0193249561244281	0.00358638420213616	0.0624081205624389	-0.00947962319832741	-0.0362057566778899	0.0450626239223997
219.571375917411	0.0352445128008826	0.0153157304706051	0.0505902675005932	0.0189509596347967	0.00372840672300334	0.060560332565019	-0.0100719429266018	-0.0347100929933179	0.0445284996202947
219.671523895089	0.0346714066509793	0.0154660181504514	0.0496476243072665	0.0187355847326623	0.00358638420213616	0.0596856477871593	-0.00991905739510029	-0.036375652587167	0.0411628931110884
219.771671872768	0.0346432371354556	0.0154660181504514	0.0496476243072665	0.0185608413027921	0.00372840672300334	0.059439763653292	-0.0105664764423581	-0.0362057566778899	0.0411628931110884
219.871819850446	0.034606994947775	0.0154660181504514	0.0495695077033722	0.0184313490951242	0.00385329348305664	0.059439763653292	-0.010979152205842	-0.034637377460101	0.0420948323432563
219.971967828125	0.0345909533155719	0.0154660181504514	0.0495695077033722	0.0181092557576841	0.00343240842691594	0.0574933901222536	-0.0120619192576776	-0.0362057566778899	0.0390672480074697
220.072115805804	0.0345840094058803	0.0154660181504514	0.0495695077033722	0.0179521784448614	0.00311675873546143	0.055955503457304	-0.0125322881660178	-0.036375652587167	0.0378557636036706
220.172263783482	0.0345340227023806	0.0154660181504514	0.0495695077033722	0.0177605333181301	0.0029639712092841	0.0508017852936834	-0.0130702290591019	-0.0362057566778899	0.0334439962925334
220.272411761161	0.0344851555007073	0.0155760384401178	0.0496476243072665	0.0177605333181301	0.00167717469929161	0.0479330111100867	-0.01316500670514	-0.038661334332924	0.0300640932454188
220.372559738839	0.0344828981246494	0.0155760384401178	0.0496476243072665	0.0177605333181301	0.0024387177365958	0.0479330111100867	-0.0131854915257808	-0.0382482091229166	0.0300640932454188
220.472707716518	0.0344388572250828	0.0154660181504514	0.0494987273555194	0.0177605333181301	0.0024387177365958	0.0479330111100867	-0.0131171244430274	-0.0382482091229166	0.0300640932454188
220.572855694196	0.0343875950572525	0.0154660181504514	0.0494987273555194	0.017195697479283	0.00304526715180528	0.0380389209637534	-0.0146899249991726	-0.0362057566778899	0.0195326964909961
220.673003671875	0.0343664247265352	0.0154660181504514	0.0496476243072665	0.0171800883257619	0.0029639712092841	0.0372277021105968	-0.014779166331384	-0.036375652587167	0.0181532634590532
220.773151649554	0.0343527160038238	0.0153157304706051	0.0493924416029	0.0171800883257619	0.0029639712092841	0.0372277021105968	-0.0147487706387943	-0.036375652587167	0.0181532634590532
220.873299627232	0.0343369737254882	0.0154660181504514	0.0496476243072665	0.0171800883257619	0.0029639712092841	0.0372277021105968	-0.0147196544690949	-0.036375652587167	0.0181532634590532
220.973447604911	0.0343369737254882	0.0154660181504514	0.0496476243072665	0.0171800883257619	0.0029639712092841	0.0372277021105968	-0.0147235158161228	-0.036375652587167	0.0181532634590532
221.073595582589	0.0343369737254882	0.0154660181504514	0.0496476243072665	0.0171800883257619	0.0029639712092841	0.0372277021105968	-0.0147235158161228	-0.036375652587167	0.0181532634590532
221.173743560268	0.0341810588973956	0.0153157304706051	0.0493924416029	0.0171800883257619	0.0029639712092841	0.0372277021105968	-0.0145961520385304	-0.036375652587167	0.0181532634590532
221.273891537946	0.0340591227984651	0.0154660181504514	0.0494987273555194	0.0171800883257619	0.0029639712092841	0.0372277021105968	-0.0145320953267342	-0.036375652587167	0.0181532634590532
221.374039515625	0.0340061872021972	0.0153157304706051	0.0493924416029	0.0171800883257619	0.0029639712092841	0.0372277021105968	-0.0144733464432109	-0.036375652587167	0.0181532634590532
221.474187493304	0.0339563367320305	0.0154660181504514	0.0493924416029	0.0171800883257619	0.0029639712092841	0.0372277021105968	-0.0144106880198085	-0.0362057566778899	0.0181532634590532
221.574335470982	0.0337371284711716	0.0155760384401178	0.0493924416029	0.0171800883257619	0.0029639712092841	0.0372277021105968	-0.0142001141497373	-0.0356523692044889	0.018633490423849
221.674483448661	0.0336615364348676	0.0156501135269043	0.0493924416029	0.0172119724918568	0.00311675873546143	0.0380389209637534	-0.0139568289501985	-0.036375652587167	0.0176027673979694
221.774631426339	0.0337371284711716	0.0153157304706051	0.0493924416029	0.0174268809870506	0.0029639712092841	0.0394088099277307	-0.0139945592987574	-0.036375652587167	0.0189615027670148
221.874779404018	0.0337930184372403	0.0154660181504514	0.0496476243072665	0.017672964230546	0.0029639712092841	0.0416923004595163	-0.0135945330459875	-0.0362057566778899	0.0197013394459756
221.974927381696	0.0337371284711716	0.0154660181504514	0.0496476243072665	0.0179249945038801	0.0029639712092841	0.0436137205327784	-0.0131870661635486	-0.036375652587167	0.0197013394459756
222.075075359375	0.0338401730949954	0.0153157304706051	0.049840378423905	0.0181948996093213	0.00385329348305664	0.0450690237462016	-0.0128313162867519	-0.034637377460101	0.0227579099641216
222.175223337054	0.0337930184372403	0.0151684086650671	0.0498064001039581	0.0184272516279378	0.00358638420213616	0.0452131825969192	-0.0124656886232384	-0.034637377460101	0.0231977336559234
222.275371314732	0.0337930184372403	0.0151684086650671	0.0498064001039581	0.0184709644699851	0.00358638420213616	0.0454070336685476	-0.0123102014577347	-0.0347100929933179	0.0231977336559234
222.375519292411	0.0338401730949954	0.0151125612556834	0.049840378423905	0.0187621992100054	0.0029639712092841	0.0456487554563138	-0.0119372812638986	-0.0347100929933179	0.0231977336559234
222.475667270089	0.0337930184372403	0.0151125612556834	0.049840378423905	0.0193730331967675	0.00358638420213616	0.0469977059370908	-0.0108083892652699	-0.0347100929933179	0.023279434857649
222.575815247768	0.0337371284711716	0.0151684086650671	0.049840378423905	0.0198017542877347	0.00361259361960619	0.0490324086208871	-0.00989266644140004	-0.0342884399103931	0.023841627962027
222.675963225446	0.0336615364348676	0.0151125612556834	0.0501178409994451	0.0199663506745401	0.00379817323369385	0.0500082749879454	-0.0092455518914623	-0.0327942741086201	0.023841627962027
222.776111203125	0.0333628299648453	0.0132833568495534	0.049840378423905	0.0201109127924436	0.00361259361960619	0.0511461618765786	-0.00850261190624235	-0.0327942741086201	0.0258390027305927
222.876259180804	0.0332117289439933	0.0132833568495534	0.0512019734617974	0.020396369248363	0.0029639712092841	0.117750477998078	0.00121108395396671	-0.0347100929933179	0.0654891438759597
222.976407158482	0.0327094003214425	0.01233893683965	0.0512019734617974	0.0204329173958962	0.0029639712092841	0.117750477998078	0.00174991953108963	-0.0347100929933179	0.0654891438759597
223.076555136161	0.0322739455452179	0.011220717687007	0.0517337174927045	0.0203290849445304	0.0029639712092841	0.117750477998078	0.00205716732101597	-0.0342884399103931	0.0695257077549805
223.176703113839	0.0317425257286143	0.00782508492828609	0.0494987273555194	0.020252210711805	0.0029639712092841	0.117750477998078	0.00238129034944977	-0.0317830402764095	0.0721302378732805
223.276851091518	0.0310550333183417	0.00809589467484387	0.0494987273555194	0.0202284765178131	0.0029639712092841	0.117750477998078	0.00294197822830026	-0.0347100929933179	0.0721302378732805
223.376999069196	0.0307387228555883	0.00809589467484387	0.0493924416029	0.0200217067841751	0.0029639712092841	0.117750477998078	0.00283017019918165	-0.0347100929933179	0.076139050788706
223.477147046875	0.0302702123329386	0.00782508492828609	0.0493924416029	0.0200545797546926	0.0029639712092841	0.117750477998078	0.00340561274750132	-0.0336006454074453	0.0780824460639012
223.577295024554	0.0297538132238584	0.00782508492828609	0.0494987273555194	0.0200156248210265	0.0029639712092841	0.117750477998078	0.00415813028813477	-0.0347100929933179	0.0801953479448595
223.677443002232	0.0289485673233536	0.00782508492828609	0.0495854109552044	0.0200890771549253	0.0029639712092841	0.117750477998078	0.00498795459679129	-0.0327942741086201	0.0823695402180046
223.777590979911	0.0284224857772541	0.00782508492828609	0.049840378423905	0.0201178261119809	0.0029639712092841	0.118022262945416	0.00558317744078286	-0.0327942741086201	0.0873736896793389
223.877738957589	0.0284224857772541	0.00624010804700861	0.0483039729968896	0.0203290849445304	0.0029639712092841	0.11991128346755	0.00657285897157368	-0.0340656535064911	0.0881701057561083
223.977886935268	0.0282833845803606	0.00624010804700861	0.0480876848502541	0.0186294717396187	0.00304526715180528	0.0614865829331935	-0.00355439664098807	-0.0406749072669822	0.0267855103509958
224.078034912946	0.0272168222869933	0.00580626543469261	0.0469684428734697	0.0192363171472731	0.0029639712092841	0.0886873792423682	0.000927310916058284	-0.0400876983292587	0.0605606494712376
224.178182890625	0.0272168222869933	0.00624010804700861	0.0478851152272192	0.019349574152718	0.0029639712092841	0.091567201221818	0.00164938213850851	-0.0437725812423476	0.0623256417298377
224.278330868304	0.0265669542584005	0.00624010804700861	0.0478851152272192	0.019857338086573	0.0029639712092841	0.100913804181191	0.00423010653270897	-0.0406749072669822	0.0742572069971828
224.378478845982	0.0265036394096935	0.00624010804700861	0.0479721835775807	0.0199595953493548	0.0029639712092841	0.100913804181191	0.00435422994707603	-0.0406749072669822	0.0746081526417364
224.478626823661	0.0262613018445061	0.00624010804700861	0.0480876848502541	0.0202091460047997	0.0029639712092841	0.100913804181191	0.00465452173438551	-0.040426027909965	0.0756135018419962
224.578774801339	0.0261881290955682	0.00552287059171316	0.0480876848502541	0.0203366078893161	0.0029639712092841	0.100913804181191	0.00506736336338582	-0.040426027909965	0.0806660153160512
224.678922779018	0.02608614564298	0.00552287059171316	0.0480876848502541	0.0203366078893161	0.0029639712092841	0.100913804181191	0.00516252637617466	-0.040426027909965	0.0806660153160512
224.779070756696	0.0279460705986396	0.00420825099566944	0.0512019734617974	0.0211002684087233	0.0029639712092841	0.115050911686563	0.00686233176115521	-0.0406684987427705	0.0923132104670125
224.879218734375	0.0303213929268925	0.00400939941610617	0.068535742402941	0.0213370128099981	0.0029639712092841	0.117424904926373	0.00543945092791161	-0.0719973317732559	0.0856399207208241
224.979366712054	0.0315443728694737	0.00400939941610617	0.0782434926891712	0.0216627328631258	0.0029639712092841	0.118389089145134	0.00455751238853431	-0.0719222865893323	0.0882635353385997
225.079514689732	0.0326517418720802	0.00657145528185369	0.0826150312756624	0.0217986887826301	0.0029639712092841	0.122714143127825	0.00360564662277765	-0.0719973317732559	0.0920489440158419
225.179662667411	0.0332831600130791	0.00552287059171316	0.0826150312756624	0.0220380597437725	0.0029639712092841	0.124342926959144	0.00342709203179465	-0.0722772614740003	0.0928108044309406
225.279810645089	0.0342499763812997	0.00400939941610617	0.0826150312756624	0.0222569612469987	0.0029639712092841	0.125942656684712	0.00275442780102865	-0.0743936522433911	0.0937815045150404
225.379958622768	0.0360842060606826	0.0111395446831716	0.0898950362598998	0.022571882980717	0.0029639712092841	0.126327723304995	-0.000619083186773167	-0.0763471056264105	0.0928108044309406
225.480106600446	0.0371162123104428	0.0119931458381405	0.0901597558198681	0.022513041043429	0.0029639712092841	0.124501258426455	-0.00333472068954504	-0.0805806586697509	0.0881906382275511
225.580254578125	0.0380075515337731	0.012101294252305	0.0898950362598998	0.0225715341322127	0.00304526715180528	0.124501258426455	-0.00552953296361797	-0.0810871548883874	0.0875155107984062
225.680402555804	0.0389066572137227	0.0116963443131782	0.0901597558198681	0.0224895468590229	0.0029639712092841	0.122714143127825	-0.00930028612542949	-0.0810871548883874	0.0862450682302929
225.780550533482	0.0437887147261592	0.00746379283326797	0.115086649346264	0.0240434141592812	0.0029639712092841	0.122714143127825	-0.0161606827072086	-0.0915405945853056	0.0880422729126827
225.880698511161	0.0484408334239425	0.00746379283326797	0.116839855273268	0.023616561381525	0.00372840672300334	0.124501258426455	-0.0194939217892508	-0.0915405945853056	0.0880422729126827
225.980846488839	0.0522537732970041	0.00761161172949611	0.116839855273268	0.0231536242526359	0.0029639712092841	0.122714143127825	-0.0217460036712282	-0.0915405945853056	0.0880422729126827
226.080994466518	0.0594640847959478	0.0101635394965131	0.118499016840169	0.0273714013838022	0.0029639712092841	0.127557444741004	-0.0216135845031074	-0.0908913590445829	0.0880422729126827
226.181142444196	0.0603850270380112	0.00958622725891994	0.118685455224587	0.0257819581766372	0.00388870910478646	0.126814820967705	-0.024025565489525	-0.108107721633048	0.0636113728429622
226.281290421875	0.063516684245728	0.0116963443131782	0.120011199233956	0.0363370968823408	0.0038920367915131	0.13461553108425	-0.0151448605407571	-0.103757952366967	0.0751050315345115
226.381438399554	0.0650740949445848	0.0271608847124222	0.130842360956966	0.0358234455780376	0.00416683620965635	0.134390969697192	-0.0168554665198608	-0.102650088459545	0.0747555213365909
226.481586377232	0.0665139849371405	0.0302030013152274	0.127696465120187	0.0357103835514196	0.0038920367915131	0.132838537687386	-0.01840069599225	-0.101224134752405	0.0735303529901279
226.581734354911	0.0677009877424729	0.0332729379934489	0.124527207120118	0.0345935670336361	0.0038920367915131	0.129692035489475	-0.0220423680073871	-0.0943237656665647	0.0747555213365909
226.681882332589	0.0684740888895723	0.0332729379934489	0.12174937103075	0.0350799463436356	0.00698879080031364	0.128218422372501	-0.0214630109471377	-0.0915405945853056	0.0721114313378251
226.782030310268	0.0674338596123553	0.0332124083752985	0.11971463611906	0.0353648384911196	0.00698879080031364	0.128218422372501	-0.0201253498839078	-0.0889199317448714	0.0717414845920153
226.882178287946	0.0671679190703736	0.0332124083752985	0.11952521659842	0.0353648384911196	0.00698879080031364	0.128218422372501	-0.0197896506498538	-0.0889199317448714	0.0706421541556422
226.982326265625	0.0666177509805611	0.0332729379934489	0.119031442235274	0.0354505013245973	0.00698879080031364	0.127640192342891	-0.0189654742479807	-0.0888925394114153	0.0698537190447031
227.082474243304	0.0660490288798347	0.0332124083752985	0.118058332291382	0.0356444048000667	0.00698879080031364	0.127640192342891	-0.0181321336341892	-0.0888925394114153	0.0678900288011412
227.182622220982	0.0657505225404531	0.0332729379934489	0.117646350398438	0.0356444048000667	0.00698879080031364	0.126163896705738	-0.0180815268459524	-0.0888925394114153	0.0662944424984755
227.282770198661	0.0650740949445848	0.0332124083752985	0.117646350398438	0.0355110660109656	0.00698879080031364	0.124163493371744	-0.0192925111154114	-0.0875810829207317	0.0638715206837168
227.382918176339	0.0637320346234769	0.0309759121299244	0.113619410062533	0.0352776519752441	0.00698879080031364	0.119208576435652	-0.0212257871218574	-0.0865795584013008	0.0575139218725044
227.483066154018	0.0629591607843351	0.0291688886435866	0.108707383567122	0.0349255566703709	0.00698879080031364	0.111839686315163	-0.0239727732447691	-0.0790972564278952	0.0473590874102974
227.583214131696	0.0617280114381472	0.0294755540601194	0.104735488572129	0.034647799299779	0.00698879080031364	0.103979571086495	-0.0246928048759497	-0.0782539258867562	0.0392922601523944
227.683362109375	0.061156120896475	0.0290813198350173	0.106840325300188	0.0345935670336361	0.00698879080031364	0.0997429572577266	-0.0243048149217814	-0.0782539258867562	0.0369613935838276
227.783510087054	0.0596728935012471	0.0279988568766991	0.108707383567122	0.0345935670336361	0.00698879080031364	0.0989627937041838	-0.0231964655113361	-0.0758755545198676	0.0373226872942035
227.883658064732	0.0591145274678784	0.0290813198350173	0.114010116825564	0.034647799299779	0.00698879080031364	0.0966657145224808	-0.0225712674504349	-0.0747438634292548	0.0369613935838276
227.983806042411	0.0584394540293448	0.0271277270261332	0.115086649346264	0.0348716825688805	0.00709591747525996	0.0930110256096035	-0.022378052037757	-0.0747438634292548	0.0352441187167483
228.083954020089	0.0572639283485183	0.0126101960355131	0.104554968503607	0.0352196040858221	0.00709591747525996	0.0924003509513556	-0.0212048167441193	-0.0718614120272759	0.0369613935838276
228.184101997768	0.0568081891546988	0.0132057152582157	0.104554968503607	0.0352196040858221	0.00709591747525996	0.0870027078731448	-0.0215729221266893	-0.0703806756623213	0.0366645815875362
228.284249975446	0.0563454382739594	0.0132057152582157	0.104554968503607	0.0351254856825584	0.00709591747525996	0.0791908054328327	-0.0221144135494236	-0.0703806756623213	0.0342043004247343
228.384397953125	0.054715547475017	0.00893445935869547	0.0949481908143249	0.0350745125490163	0.00709591747525996	0.0732396703912127	-0.0212510896387953	-0.0633495491480703	0.0351263035752767
228.484545930804	0.0534752186530398	0.00886129200515699	0.0918374933502091	0.0354372633510446	0.00730944317428603	0.0689072740197786	-0.0204428277955792	-0.0595226936130843	0.0342043004247343
228.584693908482	0.0528571919941423	0.00886129200515699	0.0906462351896298	0.0355469329886303	0.00953701703885818	0.0681648165851189	-0.0204325716253419	-0.0595226936130843	0.0314870303063817
228.684841886161	0.0512019734617974	0.0130448104984976	0.090210598477996	0.0356865093700326	0.0102439040264349	0.0632711682606518	-0.019446799124638	-0.0570176603539387	0.0271501796788048
228.784989863839	0.0501857974167855	0.0126101960355131	0.090210598477996	0.0357103835514196	0.00981760289308022	0.0624125845763396	-0.0190111759001009	-0.0545298432231362	0.0314870303063817
228.885137841518	0.0490561611285099	0.0129914690473396	0.090210598477996	0.0359298137920367	0.00981760289308022	0.0632711682606518	-0.0182088887928869	-0.0563329239147372	0.0313584034613673
228.985285819196	0.0474910963333745	0.0119719623892523	0.090210598477996	0.0358853691466763	0.0102439040264349	0.0632711682606518	-0.0174902716598014	-0.0589634272697741	0.0313584034613673
229.085433796875	0.0466497531964024	0.00912674048088369	0.0898589904791008	0.0360478645375893	0.0102439040264349	0.0632711682606518	-0.0171201307764217	-0.0585121951164894	0.03669048927998
229.185581774554	0.0465365606751238	0.00681812688449204	0.0988133741579615	0.036071491443966	0.0102439040264349	0.0624125845763396	-0.0178247489555184	-0.0646531006934382	0.0400717913612917
229.285729752232	0.0466016457930093	0.0106862606056709	0.10423318718232	0.0360832419848443	0.0102439040264349	0.0629737206478395	-0.0182387941667993	-0.0646531006934382	0.0421466943018281
229.385877729911	0.0466497531964024	0.0119719623892523	0.107642492574058	0.0361419897694094	0.0102439040264349	0.0629737206478395	-0.0184736802293961	-0.0691868303007995	0.0421466943018281
229.486025707589	0.0451471945564061	0.0119719623892523	0.108307881542584	0.0361625776232757	0.0102439040264349	0.0621709313223251	-0.0169211148302417	-0.0697267770010776	0.0421466943018281
229.586173685268	0.0443620598131313	0.00984094880842047	0.107547453725368	0.036385718269448	0.0102439040264349	0.0621709313223251	-0.0160987628594049	-0.0714792556071392	0.040434776685425
229.686321662946	0.0442322410189933	0.00984094880842047	0.107547453725368	0.0364908831128418	0.0102439040264349	0.0621709313223251	-0.0155362759492926	-0.0702245420216065	0.0421466943018281
229.786469640625	0.0438278232659956	0.00984094880842047	0.107547453725368	0.0370263829592923	0.0117154143642931	0.0657872297451261	-0.0141629420035849	-0.0714792556071392	0.0432094606039426
229.886617618304	0.0436365413714178	0.00984094880842047	0.107547453725368	0.0375965853740087	0.0102439040264349	0.065983090782528	-0.0125043277309917	-0.0756183266941386	0.0439015316744021
229.986765595982	0.0432570220599183	0.0076432406187684	0.10423318718232	0.03780726977631	0.0114401781016325	0.067999594484328	-0.011527534035155	-0.0756183266941386	0.0432094606039426
230.086913573661	0.0429518866668984	0.00984094880842047	0.103001775554979	0.0379990099433877	0.0108976645917977	0.067999594484328	-0.0104736519800295	-0.0733038495134455	0.0439015316744021
230.187061551339	0.0426818718494088	0.00912674048088369	0.0989063631862414	0.0381316187307924	0.0108976645917977	0.0681648165851189	-0.00955617745714929	-0.0714792556071392	0.0434572323014497
230.287209529018	0.0425766218854918	0.0076432406187684	0.0839795590372076	0.0381943199499865	0.0108976645917977	0.0681648165851189	-0.00873898769346346	-0.0618559355754092	0.0498244191498631
230.387357506696	0.042160057397392	0.00984094880842047	0.0776170448298049	0.0403243491051408	0.0122151324344157	0.108046832789644	0.00121895986109014	-0.0400248189777466	0.0786811749264185
230.487505484375	0.0416203706012843	0.012335376822305	0.0733034167818402	0.0404745542642886	0.0122151324344157	0.108046832789644	0.00359624438654573	-0.0353359150379856	0.061253783880645
230.587653462054	0.0410435590980755	0.0146006858258175	0.0722212739677199	0.0406115315316069	0.0122151324344157	0.108046832789644	0.00520603657623464	-0.0349222909853288	0.0516356198950123
230.687801439732	0.0403886955749285	0.0125464626597234	0.0694892446535672	0.0405263340885005	0.0136347433858893	0.109384208089271	0.00616678923683587	-0.0357485282011855	0.0504016372152032
230.787949417411	0.0401016172532161	0.0119719623892523	0.0704629000927473	0.0403243491051408	0.0114949830108043	0.108046832789644	0.00619321808970688	-0.0357485282011855	0.05953016384888
230.888097395089	0.0398000463461184	0.00949770816140334	0.0694892446535672	0.0399567500145207	0.0110899184419687	0.109384208089271	0.00606992095104353	-0.0406469044961855	0.0686581470265443
230.988245372768	0.0397659337883434	0.00949770816140334	0.0708008563938374	0.03961137201203	0.0102295476019403	0.109989564496921	0.00512055433706115	-0.0357485282011855	0.0791664823371807
231.088393350446	0.0397360656990925	0.0076432406187684	0.0694892446535672	0.0394408882028011	0.0102295476019403	0.110242928540436	0.00451488259003013	-0.0357485282011855	0.0867579022108633
231.188541328125	0.0395243910043543	0.0066966091010975	0.0688809999902093	0.0393848863096805	0.00876484168334117	0.108878917327773	0.0046372194308668	-0.0365360170830528	0.0887747918212277
231.288689305804	0.039226416923439	0.00437329103005229	0.0662260174592781	0.0392619949846142	0.00563824060213752	0.105325439103574	0.0048342414987281	-0.0357485282011855	0.0955071731321736
231.388837283482	0.0413743052664741	0.00628380250145827	0.12055686322529	0.0387853897171484	0.00563824060213752	0.0994949318935248	-0.006154855764725	-0.110024989500603	0.0883194054838012
231.488985261161	0.0411617780885362	0.00437329103005229	0.118937993583168	0.0380736284577309	0.00293727280008245	0.0782208139190499	-0.00821974845062957	-0.113464856798772	0.0492394461340638
231.589133238839	0.041099107208354	0.00437329103005229	0.118937993583168	0.0374944682136917	0.00646931545905759	0.0635418473570198	-0.0106493767868482	-0.110024989500603	0.0329351220009418
231.689281216518	0.0412213098790933	0.00394066034522864	0.119038434015139	0.0370174224560217	0.00870624761572937	0.0597930282524545	-0.0133613552184032	-0.107640279662822	0.0263717217287622
231.789429194196	0.0447814375160896	0.00437329103005229	0.129959890013819	0.0370376860692045	0.00870624761572937	0.0604415727838779	-0.0245144224575819	-0.112291163877091	0.0263717217287622
231.889577171875	0.0453586963152399	0.00296283691042617	0.130942112259211	0.0370563814735595	0.00842112162171368	0.0605723398699186	-0.0254577922123788	-0.112291163877091	0.0263717217287622
231.989725149554	0.0472229260124159	0.00394066034522864	0.134480963108417	0.0370469454861103	0.00870624761572937	0.0605723398699186	-0.0284205615307051	-0.113040555494022	0.0263717217287622
232.089873127232	0.0516798467327935	0.00394066034522864	0.137888803871919	0.0370712922832737	0.00821299345162123	0.0605723398699186	-0.0326942411473507	-0.113464856798772	0.0263717217287622
232.190021104911	0.0564741499156123	0.0023660585862976	0.138580477530692	0.0370712922832737	0.00821299345162123	0.0605723398699186	-0.0363106663291271	-0.113040555494022	0.0263717217287622
232.290169082589	0.0626611230630194	0.00437329103005229	0.141937408576402	0.037103848179358	0.0076568172569936	0.0602808249450684	-0.0409885190789053	-0.115222942962064	0.025672179648962
232.390317060268	0.0737747030368684	0.00296283691042617	0.141637307922008	0.037134191460014	0.0075026586028675	0.0602808249450684	-0.0441805345517597	-0.11475213316457	0.0262909577546146
232.490465037946	0.100818514513022	0.00452274846383482	0.145805968377119	0.037134191460014	0.0075026586028675	0.0602808249450684	-0.0477282440562977	-0.115717575469613	0.0263717217287622
232.590613015625	0.111142874108336	0.0252049028935985	0.147916800097011	0.037151495012745	0.0075026586028675	0.0605723398699186	-0.0630170554961876	-0.114816433897067	0.0164538329302694
232.690760993304	0.113085665221146	0.0367126463290741	0.146694012887202	0.0392350569994297	0.00646931545905759	0.0854886439168901	-0.0610375440320571	-0.110082487616883	0.00232237961128461
232.790908970982	0.113051158320082	0.0365570737853907	0.146694012887202	0.0398706253154391	0.00931139301940088	0.0909420564371033	-0.0587042500360366	-0.110082487616883	0.00232237961128461
232.891056948661	0.117110622024721	0.0353314855181137	0.19389682349093	0.0402116818048926	0.0126872401616999	0.0940292387808094	-0.0708045560558795	-0.155056906374908	0.00222490851588959
232.991204926339	0.117110622024721	0.0347648531667971	0.194512275127389	0.0406666344448134	0.0136374993693217	0.0945024562511499	-0.0697134663463366	-0.155056906374908	0.00232237961128461
233.091352904018	0.117518310944899	0.0369146060923922	0.196118116623766	0.0409960396576824	0.0145417349658235	0.0940292387808094	-0.070610718322421	-0.155056906374908	0.00232237961128461
233.191500881696	0.117431037021694	0.0369146060923922	0.196118116623766	0.041361610153978	0.0157012840105324	0.0940292387808094	-0.0693688671478693	-0.155056906374908	0.00232237961128461
233.291648859375	0.1177617113322	0.0373651356585648	0.196118116623766	0.0422821074732064	0.0171979885793451	0.0945024562511499	-0.0696825564654268	-0.156694628179164	0.000305146922766814
233.391796837054	0.11765401148113	0.0373651356585648	0.196118116623766	0.0428783077406088	0.0241171514522198	0.0945024562511499	-0.0683596300370456	-0.156694628179164	8.83427668094752e-05
233.491944814732	0.117946251540486	0.0412480979012931	0.19772200238457	0.04392208248655	0.0290339155507944	0.0945024562511499	-0.0675613911610599	-0.160351966140939	-0.00638291344450803
233.592092792411	0.118078939197012	0.0555468464528779	0.206471934187702	0.0448170224158413	0.0310416694439669	0.0938523020668368	-0.0666470054415541	-0.160351966140939	-0.00751390893196058
233.692240770089	0.118019743590952	0.0555468464528779	0.197182505881696	0.046178979305164	0.0310416694439669	0.0939182516182928	-0.0651540106081659	-0.160247765291882	-0.00751390893196058
233.792388747768	0.117802502757071	0.0475930683743973	0.19772200238457	0.0478085185322729	0.0311045621940926	0.0940292387808094	-0.0630087883482991	-0.160247765291882	-0.00420669285765653
233.892536725446	0.116627771532496	0.0405267511338838	0.190012671811173	0.0493130735696854	0.031264565300421	0.0940292387808094	-0.0573745720023913	-0.147254726700561	0.00877563550572723
233.992684703125	0.115694494912398	0.0322133467624678	0.1703103743489	0.0515213269606794	0.031264565300421	0.0940292387808094	-0.05293653225744	-0.132604676991579	0.0114429252624125
234.092832680804	0.114461651100915	0.0267354167817411	0.147864521179907	0.0589455634895831	0.031264565300421	0.0939182516182928	-0.0471308654708115	-0.11475213316457	0.0265047968480981
234.192980658482	0.113964898479345	0.0362738376887334	0.145804959767515	0.0641038512758173	0.031264565300421	0.0938523020668368	-0.0439539838934266	-0.106471836457644	0.03305895095005
234.293128636161	0.113736572951416	0.0367193313359966	0.145804959767515	0.0753941293299409	0.0315218021519906	0.0939182516182928	-0.0418542919127259	-0.100907857184628	0.0348212583844044
234.393276613839	0.112898224513274	0.0381356690033997	0.141929593447722	0.0775939264207955	0.0324292254426551	0.0946359579054377	-0.0371698809141235	-0.0920765388761517	0.0402415337145955
234.493424591518	0.112693422943389	0.0367193313359966	0.138111054433065	0.0799254922330671	0.033435285848773	0.0975590239109515	-0.0322708340725843	-0.0822222171420792	0.0402415337145955
234.593572569196	0.112562278998871	0.0392967020021668	0.138655347104825	0.0803708554605668	0.0355451260582611	0.0969553728965795	-0.0308046682287168	-0.0794006173209769	0.0371588794696212
234.693720546875	0.112731917885826	0.0392967020021668	0.137888803871919	0.0806547463254023	0.0370117792598045	0.097967597321323	-0.0304914668589275	-0.0795512064552338	0.0371588794696212
234.793868524554	0.112807669479787	0.038798809550329	0.138111054433065	0.0806886711828728	0.0370117792598045	0.0978135157884848	-0.0306234390890032	-0.0802158094372474	0.0371588794696212
234.894016502232	0.112971042186989	0.0387400096560827	0.138853864750462	0.0808301912619202	0.0370456718720634	0.0986975616210568	-0.0308187194116244	-0.0812442197386318	0.03673648487856
234.994164479911	0.113702085633531	0.0387400096560827	0.144249631465216	0.0810747188192536	0.0370117792598045	0.0997057553435056	-0.0319920846130136	-0.0819603803921791	0.0371588794696212
235.094312457589	0.113996217264202	0.0392967020021668	0.145804959767515	0.0834237566680421	0.0371493935248571	0.107946492197904	-0.0270574093012152	-0.0770598639397777	0.0402415337145955
235.194460435268	0.114837748900751	0.0362738376887334	0.151016761322363	0.0834237566680421	0.0371493935248571	0.107946492197904	-0.0296353344772963	-0.0866395645487991	0.0370824723440807
235.294608412946	0.115617333154431	0.0381356690033997	0.156413747185562	0.0834237566680421	0.0371493935248571	0.107946492197904	-0.0319313208380683	-0.0900871707875492	0.0391999889139565
235.394756390625	0.116275512624856	0.0392967020021668	0.159115608974847	0.0834237566680421	0.0371493935248571	0.107946492197904	-0.033996688664495	-0.094211377390627	0.0434239401855248
235.494904368304	0.117019764028054	0.0490175524681761	0.170613202247552	0.0834432176179869	0.0371535965006329	0.107946492197904	-0.0363721728536655	-0.119448687907846	0.0318956267695024
235.595052345982	0.118159848611057	0.088863856873264	0.180396396185771	0.0834526560939333	0.0371535965006329	0.107946492197904	-0.0410877116580899	-0.129544029706445	0.0126142572814628
235.695200323661	0.119196256807801	0.0893412996742812	0.169335487159748	0.0834432176179869	0.0371535965006329	0.107946492197904	-0.0445959897660236	-0.119448687907846	0.0120132012101567
235.795348301339	0.119228240434414	0.0893412996742812	0.169541055462839	0.0839700704366854	0.0371535965006329	0.107946492197904	-0.0436423854362267	-0.119448687907846	0.0120132012101567
235.895496279018	0.119292823785244	0.088863856873264	0.169541055462839	0.0843475375833848	0.0371493935248571	0.108719882922847	-0.0428635353100597	-0.119180018766328	0.0126142572814628
235.995644256696	0.119341869279173	0.092097630286217	0.173166859005378	0.0845071512963811	0.0371493935248571	0.109029229169542	-0.0426212317764978	-0.119180018766328	0.0126142572814628
236.095792234375	0.119366074723348	0.092097630286217	0.173196255685156	0.0845401334325863	0.0385072392391621	0.110545850934463	-0.0426760088243972	-0.119180018766328	0.0126142572814628
236.195940212054	0.119366074723348	0.092097630286217	0.173196255685156	0.087308787965654	0.0570342239616803	0.169933547655469	-0.0303303403151362	-0.0889479628113237	0.0188595634738672
236.296088189732	0.119437751375313	0.0893412996742812	0.171128299793935	0.0874565650559049	0.0570342239616803	0.169933547655469	-0.0302774964722841	-0.0852193924506418	0.0235114169360983
236.396236167411	0.119437751375313	0.0893412996742812	0.171128299793935	0.0874634319102378	0.0570342239616803	0.169536750312807	-0.0301858540543237	-0.0852193924506418	0.0235114169360983
236.496384145089	0.119482304882884	0.092097630286217	0.174187024794479	0.0876436607429244	0.0682779387453148	0.176200398258326	-0.0300442769025842	-0.0852193924506418	0.0235114169360983
236.596532122768	0.119482304882884	0.092097630286217	0.174187024794479	0.0882734627913039	0.0713624871719071	0.167031373849984	-0.0291191715933742	-0.0882852036935009	0.0202078446389632
236.696680100446	0.119464296324207	0.092097630286217	0.17433367552584	0.0884103481353516	0.0718741330980156	0.165323259410082	-0.0288730064879536	-0.0852193924506418	0.0235114169360983
236.796828078125	0.117677524858603	0.0623743520495451	0.167989078218021	0.0881238303010005	0.0709474601618814	0.167031373849984	-0.0238633882100642	-0.109287201631956	0.0441736022391702
236.896976055804	0.117391994395811	0.0620169940237575	0.167989078218021	0.0880374925974961	0.0718741330980156	0.169933547655469	-0.0230961163992254	-0.109287201631956	0.0441736022391702
236.997124033482	0.116614535196431	0.0606910641404783	0.169335487159748	0.0879730245674342	0.0722657169037453	0.172978516184037	-0.0215399464796803	-0.109287201631956	0.0441736022391702
237.097272011161	0.115811194090119	0.0559898128619482	0.164862314742868	0.0878733497633773	0.0718741330980156	0.172978516184037	-0.0194450809327979	-0.109287201631956	0.0459772636507049
237.197419988839	0.114945117807105	0.0563243289260325	0.164862314742868	0.0868137454142328	0.0682779387453148	0.166850851798379	-0.0199730536110721	-0.101318111828601	0.0441736022391702
237.297567966518	0.113125583963665	0.0551643783230163	0.15982552795044	0.0865695274338252	0.0682779387453148	0.162097470235363	-0.0176175520372832	-0.101389763310248	0.0441736022391702
237.397715944196	0.109825174707269	0.0487534773386369	0.138111054433065	0.0863127872250048	0.0502774437577661	0.126664806245943	-0.0121289673707914	-0.0894943866607159	0.0517443314668163
237.497863921875	0.108280227373649	0.0557421869488316	0.134407517073845	0.0859373842114638	0.0664531513975501	0.119345416301408	-0.0110112285995962	-0.0680976803272277	0.0441736022391702
237.598011899554	0.106951031324736	0.0551643783230163	0.128466713265447	0.0857776792781786	0.0672075904619788	0.116476694345811	-0.00988190265085566	-0.0547040979014679	0.034629986339872
237.698159877232	0.105781471860228	0.0563243289260325	0.128620852669675	0.0856026965598187	0.0668000276287945	0.113324240187779	-0.00947635658228047	-0.048007858590077	0.0334691987486693
237.798307854911	0.104333536344934	0.0560543854754794	0.128466713265447	0.0856834239174368	0.067739315662853	0.114880581357876	-0.00833468791396785	-0.048007858590077	0.0334691987486693
237.898455832589	0.102364936415544	0.0557421869488316	0.128729658068794	0.0857573572396922	0.067739315662853	0.114994373508428	-0.00669719832583999	-0.0489780439555674	0.0334691987486693
237.998603810268	0.0985912228069005	0.0559898128619482	0.128439944700791	0.0858092016494494	0.0668000276287945	0.114994373508428	-0.0050172507108067	-0.0473486791482422	0.0381025565780536
238.098751787946	0.0922349591154246	0.0551010216009872	0.127300538655775	0.0858744115440276	0.0672075904619788	0.116746555499732	-0.00258275969751408	-0.0462809262422256	0.0419713749895425
238.198899765625	0.086196021457634	0.0549064674258875	0.12780933861132	0.0859373842114638	0.0672075904619788	0.116746555499732	-0.00039254438545951	-0.0439512861222296	0.0433295741594986
238.299047743304	0.0807970371585032	0.0523938271844856	0.126685747699616	0.0859832110097745	0.0697261710913585	0.119345416301408	0.00220919732805969	-0.041294181705259	0.0440212510161101
238.399195720982	0.0784934629715668	0.0523938271844856	0.127391383959176	0.0860766520594682	0.0695044158061572	0.119345416301408	0.00433146079424007	-0.041269786833064	0.0428989034664005
238.499343698661	0.0770620981918755	0.0526057987473553	0.127391383959176	0.0861472797093915	0.0695044158061572	0.119345416301408	0.00526031101627251	-0.040634101695451	0.0433295741594986
238.599491676339	0.07553263901447	0.0525146956510035	0.127391383959176	0.086149137476673	0.0695044158061572	0.119345416301408	0.00688021923797318	-0.0378360232278531	0.0442394065432522
238.699639654018	0.0735569216040002	0.0465847057917428	0.126344895106258	0.0860766520594682	0.0684605183904577	0.119345416301408	0.00947074911776554	-0.0383941632859097	0.0517443314668163
238.799787631696	0.0703247487726208	0.02372459394028	0.12327174060116	0.0858414689400079	0.0660740924457551	0.124221191664885	0.0148942296997516	-0.0329789904721064	0.0669012978156481
238.899935609375	0.0675759206605393	0.0167708416565904	0.11373439876988	0.0854587596047142	0.0530241102844001	0.114518193509908	0.0205950623094897	-0.0277098145648402	0.0774286488343595
239.000083587054	0.0656584058805671	0.0191253461604507	0.112723564569509	0.0850096798242361	0.05399074389274	0.114994373508428	0.0234475620266118	-0.0277098145648402	0.0748480313619966
239.100231564732	0.0645261847434606	0.0155697413993643	0.106151584950422	0.084715352001774	0.0531275501896062	0.113324240187779	0.0251872046127067	-0.0277098145648402	0.0785449729465555
239.200379542411	0.0637270392776416	0.0155697413993643	0.103457519583504	0.0843114038466127	0.0531275501896062	0.112259838723334	0.0256861516157627	-0.0241851937297081	0.0800196600500942
239.300527520089	0.0627352341620593	0.015767994915719	0.0990001888936524	0.0841661204657265	0.0530241102844001	0.110893563845844	0.0265593478795138	-0.0161743759251105	0.080533561252749
239.400675497768	0.0622571251131279	0.0152659261031479	0.0946158724351391	0.0837036100935344	0.0530241102844001	0.1092288679312	0.0267910027489552	-0.0143483874526014	0.0753772725887483
239.500823475446	0.0622571251131279	0.0152659261031479	0.0946158724351391	0.0834150988797266	0.0524584752761051	0.10601312073401	0.0259448499425253	-0.0155328864659113	0.0728346618983219
239.600971453125	0.0622571251131279	0.0152659261031479	0.0946158724351391	0.0829411278200382	0.055041795718339	0.10601312073401	0.0244687981266788	-0.0150212685771385	0.0692229826492776
239.701119430804	0.0623612108372982	0.0152659261031479	0.105661528491158	0.0823109255492823	0.055041795718339	0.104768197174335	0.0202243794735525	-0.0161743759251105	0.0797230246165608
239.801267408482	0.0624806739325548	0.0130625944235319	0.108406945886785	0.0822400908735793	0.055041795718339	0.105407797820028	0.0190352495854126	-0.0277098145648402	0.0785449729465555
239.901415386161	0.0670241164429846	0.0187180943323705	0.175558148364493	0.0821459594481268	0.055041795718339	0.10601312073401	0.00451130756568111	-0.0919813794327953	0.0681975818051762
240.001563363839	0.0750703597110536	0.0166053028397678	0.276434601571173	0.0816320631737361	0.0530241102844001	0.105175992941748	-0.0374470632764419	-0.200040624226935	0.0681975818051762
240.101711341518	0.0767239795066214	0.0166053028397678	0.276434601571173	0.0814795989502379	0.0521375697154519	0.105175992941748	-0.0417702746561904	-0.200040624226935	0.0681975818051762
240.201859319196	0.171575862305368	0.0166053028397678	0.283947806462934	0.0813204914161401	0.0504015727455484	0.104768197174335	-0.0766537128914313	-0.206178881230445	0.0666752029098742
240.302007296875	0.179230538618204	0.0252685000481289	0.352396469438568	0.0811318865628791	0.049564950918151	0.104466542558897	-0.109609732440213	-0.268569536141298	0.0427318096517139
240.402155274554	0.18096870916322	0.0633290790234141	0.354475945308195	0.0810830851650563	0.0494807435434054	0.104466542558897	-0.125519326434513	-0.277415773232679	0.0240434598765392
240.502303252232	0.18096870916322	0.0633290790234141	0.354475945308195	0.0807921181175217	0.0494807435434054	0.106006189523335	-0.126066899218205	-0.277415773232679	0.0240434598765392
240.602451229911	0.18134549040027	0.0889554260302876	0.373920317525681	0.0805760951037234	0.0474828399401126	0.104466542558897	-0.130365050943397	-0.293307523592483	0.00309266066425944
240.702599207589	0.183230982189661	0.143491611283576	0.353878364262646	0.080492630698507	0.0476324887175563	0.104768197174335	-0.136322702856198	-0.268369209450653	-0.0558003317454329
240.802747185268	0.183230982189661	0.143491611283576	0.353878364262646	0.0804348410125501	0.0474828399401126	0.104768197174335	-0.136418106009032	-0.268369209450653	-0.0558003317454329
240.902895162946	0.183230982189661	0.143491611283576	0.353878364262646	0.0804032380780386	0.0474828399401126	0.104968361264793	-0.13646889652024	-0.268369209450653	-0.0558003317454329
241.003043140625	0.182874701880821	0.143798943114712	0.354475945308195	0.0803302136587708	0.0466914808969305	0.105175992941748	-0.136677128868413	-0.268569536141298	-0.0573545127787152
241.103191118304	0.176297541546187	0.0691408144857019	0.35797582086563	0.0803302136587708	0.0466914808969305	0.105175992941748	-0.120376566992021	-0.268569536141298	0.00989647842936246
241.203339095982	0.17606266596292	0.0691408144857019	0.35797582086563	0.0803302136587708	0.0466914808969305	0.105175992941748	-0.120114870021797	-0.268569536141298	0.00989647842936246
241.303487073661	0.170450106116584	0.0691408144857019	0.35797582086563	0.0803108879330517	0.0466914808969305	0.105407797820028	-0.104893439768271	-0.268569536141298	0.00989647842936246
241.403635051339	0.163710051420036	0.0675073406209095	0.257919586490391	0.0802827646128228	0.046195449128322	0.105175992941748	-0.0791781490299898	-0.170641279407816	0.0157350507351622
241.503783029018	0.16340335353875	0.0675073406209095	0.257919586490391	0.0802827646128228	0.046195449128322	0.105175992941748	-0.0786659225369757	-0.170215060126025	0.0157350507351622
241.603931006696	0.15610136377128	0.0531274883370838	0.191828920222483	0.0802827646128228	0.046195449128322	0.105175992941748	-0.059802087414796	-0.129901557655113	0.0285231693432477
241.704078984375	0.155579531564733	0.0531274883370838	0.191266213512246	0.0803302136587708	0.046195449128322	0.106611741215774	-0.059116328899034	-0.131945325053623	0.0273811639928294
241.804226962054	0.155292266210568	0.0531274883370838	0.190576841029598	0.0803506881714419	0.0427150259706856	0.104768197174335	-0.0585498802761598	-0.128957800163442	0.0314213051359788
241.904374939732	0.154421847276257	0.0532016576343938	0.190289059384192	0.0805157079054405	0.0427150259706856	0.110084487042526	-0.0569396916302245	-0.128957800163442	0.0339382227184431
242.004522917411	0.153692328746507	0.0531274883370838	0.189892390249908	0.0806886711828728	0.0369912820781332	0.112387922423289	-0.0555705027012347	-0.13051636584454	0.0353528434853689
242.104670895089	0.153343633446094	0.0531274883370838	0.18969095051907	0.083665808592304	0.0522414907442279	0.1555117036423	-0.0456937940609239	-0.115712323851614	0.0339382227184431
242.204818872768	0.157703662857719	0.0537749543441776	0.197277813683203	0.083770981444426	0.0516334275375672	0.15717133306884	-0.049254342341243	-0.115831194811269	0.0437218576927145
242.304966850446	0.159394858079044	0.0531274883370838	0.199585691161012	0.0838546464923519	0.0516334275375672	0.158082015625139	-0.0514793725650121	-0.119183132380243	0.046354807881324
242.405114828125	0.159994408652651	0.0531274883370838	0.200588880480717	0.0841494824368873	0.0521375697154519	0.160492338069695	-0.0517101562413339	-0.122934484468338	0.0449770688632817
242.505262805804	0.160257208065365	0.0531274883370838	0.201934067765047	0.0844972761617255	0.0521375697154519	0.163075632680749	-0.0508771931696066	-0.132419871112341	0.0436832052740651
242.605410783482	0.16340335353875	0.0838305310989811	0.205961925880357	0.0844972761617255	0.0521375697154519	0.163075632680749	-0.060141251108289	-0.132419871112341	0.0437218576927145
242.705558761161	0.163288980619646	0.0838305310989811	0.200910238413612	0.0879641163419812	0.0590020813175355	0.17113254695169	-0.0495027801503245	-0.132419871112341	0.0458709339136807
242.805706738839	0.16155349611395	0.0820464380625621	0.199585691161012	0.139906413507847	0.0629260185547872	0.254225797173966	-0.0132108659537821	-0.115712323851614	0.0894371045971041
242.905854716518	0.159581659081827	0.0804663812237212	0.200910238413612	0.142223653158496	0.0629260185547872	0.254225797173966	-0.0091798220486188	-0.110085441123252	0.0944790260624485
243.006002694196	0.156830058579533	0.0788015964886072	0.202252276964312	0.143008638172153	0.0629260185547872	0.254225797173966	-0.00521622859786226	-0.112601735223163	0.0924669078064661
243.106150671875	0.152901008818577	0.0768479823116744	0.202717959863	0.156992064098327	0.0684605183904577	0.278229486888961	0.0177131754698295	-0.108287528656223	0.130562163420175
243.206298649554	0.146048755709203	0.076318966957571	0.202717959863	0.168578835028789	0.0768839854668032	0.285552427654069	0.0413418463506681	-0.0623883763206932	0.178022200821008
243.306446627232	0.132629532116329	0.076318966957571	0.199347786831932	0.172957008406055	0.0768839854668032	0.285552427654069	0.0490106350841318	-0.0383189737082621	0.188093065863721
243.406594604911	0.121476765843992	0.075543639652826	0.193499581909009	0.17327608034614	0.0768839854668032	0.285552427654069	0.0555585252648656	-0.0328540482788243	0.188715314638803
243.506742582589	0.115400427771625	0.0761427464339136	0.188958132600035	0.175990249947568	0.0768839854668032	0.285552427654069	0.0624883684758763	-0.0275777503309574	0.18955729048204
243.606890560268	0.110448337129208	0.0784497375921858	0.179228182206729	0.179739404338779	0.0768839854668032	0.285249453374567	0.0710048663680613	-0.0212661819748276	0.18955729048204
243.707038537946	0.107728664296086	0.0729766290415279	0.179106034081035	0.203941750416362	0.132399799860317	0.28902985639498	0.0905155145665567	-0.00281855267331491	0.18955729048204
243.807186515625	0.10274752686614	0.0469319717744891	0.172480858957733	0.203819693693539	0.132456320497453	0.289116631275758	0.0966816915268	0.00627811289598737	0.192361734662156
243.907334493304	0.0952037856239159	0.0372192933137008	0.15408325877462	0.202090938704271	0.132064658730846	0.289116631275758	0.109176141000068	0.0206570658376647	0.2084369799811
244.007482470982	0.0929396908076299	0.0362317776385527	0.141696044139226	0.200998799698758	0.131712566277768	0.289116631275758	0.110906006706703	0.0206570658376647	0.203111227211343
244.107630448661	0.0907758229917306	0.0354438870919484	0.133609931466875	0.199102849764986	0.129717172149661	0.285552427654069	0.112245843515343	0.0151833047983701	0.193790313361782
244.207778426339	0.0902627359366695	0.0363224001711745	0.13177994703155	0.186613672232992	0.123085019033545	0.279612514305982	0.108443764939169	0.021517132121303	0.20269283104109
244.307926404018	0.0892831989324538	0.0337092860114221	0.128600309566101	0.181406756598598	0.124624603490679	0.2777319222244	0.105484853232041	0.0148063465865288	0.192369053293291
244.408074381696	0.0891751074285576	0.0318297462549315	0.128600309566101	0.178016639659006	0.126630466866419	0.278114044316075	0.102760249861893	0.0134356765707333	0.192369053293291
244.508222359375	0.0893287163286259	0.0337092860114221	0.131744773798311	0.175943054786728	0.126630466866419	0.278114044316075	0.101412113589338	0.0127423137247812	0.192369053293291
244.608370337054	0.0894281659446909	0.0327725840988527	0.131744773798311	0.175943054786728	0.126630466866419	0.278114044316075	0.101186852965475	0.0115745431381028	0.193759247060856
244.708518314732	0.0901970144684669	0.0319724329875955	0.161152887394468	0.177652407843518	0.119502850062746	0.280784285117044	0.102062185957065	-0.0136556418503163	0.207714842568156
244.808666292411	0.0903617218963629	0.0327725840988527	0.181831936923634	0.179805459336627	0.109924510464972	0.323703104958904	0.106374719179413	-0.0544728074312596	0.240087051319393
244.908814270089	0.0911662675260232	0.0356904210765489	0.192044036770935	0.183541305146955	0.113806024096963	0.340064661154585	0.107510970664335	-0.0574843343467364	0.261168575556825
245.008962247768	0.0937839012236098	0.0354438870919484	0.201394061937277	0.216389667956412	0.118927036175585	0.415888423008638	0.131572341722196	-0.0544728074312596	0.312449359588924
245.109110225446	0.111073943242976	0.0362785086735925	0.217045749263127	0.257146065875229	0.115770944658466	0.415888423008638	0.130195677634358	-0.041468252165466	0.346780764988006
245.209258203125	0.116391233153169	0.0362785086735925	0.217190709092323	0.292330391116658	0.115770944658466	0.446243009422643	0.160726130682552	-0.041468252165466	0.348110171860901
245.309406180804	0.13930596892079	0.0362785086735925	0.217190709092323	0.311941779629054	0.1323950628014	0.46155317962279	0.168848577683067	-0.0292605003342937	0.34819973492976
245.409554158482	0.174218337806872	0.0362785086735925	0.217190709092323	0.320418812555458	0.161173508454372	0.467277970126409	0.172612513698754	-0.0167763166118475	0.346780764988006
245.509702136161	0.187505210086155	0.085751121977076	0.221911877724121	0.326811330121426	0.201893998420078	0.45663151984995	0.147253676737402	-0.0167763166118475	0.31758384440243
245.609850113839	0.188474101801389	0.0992460589553723	0.222543609343944	0.329564135821923	0.200045761940275	0.442728917960039	0.143824249698222	-0.0051668982757383	0.293704636199807
245.709998091518	0.188715228943144	0.101784620719955	0.220724093478937	0.329763832990306	0.20118926624392	0.452864502581844	0.141376255642753	-0.0196576815226376	0.27663551764604
245.810146069196	0.189029787666816	0.101938677469951	0.220078200101713	0.328228179334137	0.201579160311679	0.46105464139954	0.138548707339715	-0.0167763166118475	0.283511923683723
245.910294046875	0.189228551164169	0.111772077473192	0.228875846659127	0.327239596827197	0.186783980892728	0.471120851559945	0.135235173903285	-0.0264889125610869	0.28052785490859
246.010442024554	0.189979693492231	0.131744773798311	0.239199772202082	0.322333710767356	0.144766608157784	0.441556929536588	0.127153587088849	-0.0399860667010362	0.269943940349848
246.110590002232	0.190199048406565	0.146667633231562	0.239199772202082	0.312012958407557	0.141828865882367	0.441556929536588	0.117154479854414	-0.0438703295160118	0.269943940349848
246.210737979911	0.190393509543817	0.159197628237097	0.235760725852914	0.301034832061527	0.141828865882367	0.442728917960039	0.107790849256896	-0.0499284582349046	0.26458024935967
246.310885957589	0.190536763455726	0.161131346940345	0.228875846659127	0.291976638371816	0.142305788855707	0.446243009422643	0.100519016396088	-0.0533268593871442	0.259396473457994
246.411033935268	0.190986406767419	0.165783361597386	0.228875846659127	0.224114474879285	0.141828865882367	0.446629334365117	0.0693303451032499	-0.0557099154380869	0.257436756555758
246.511181912946	0.191041655544232	0.165234796614485	0.226528198994402	0.201545726982059	0.133709881231803	0.438822066481901	0.0459375089213073	-0.0576489705025325	0.257436756555758
246.611329890625	0.191140238180019	0.165234796614485	0.225015755494708	0.182005026701962	0.141828865882367	0.305003107977222	0.00399228417174772	-0.0533268593871442	0.11942587933756
246.711477868304	0.191455387825573	0.165234796614485	0.223160048350591	0.180221463710679	0.139302493021924	0.284422044516018	-0.00311544747828713	-0.0557099154380869	0.0973699651629343
246.811625845982	0.191467391996266	0.163779238002329	0.221212256401772	0.1798766966666	0.135885675141067	0.27581854253649	-0.00425158353937836	-0.0612818043016161	0.0878708838789879
246.911773823661	0.191455387825573	0.162964675166809	0.220724093478937	0.178766345667595	0.139734920628289	0.27581854253649	-0.00579336335680979	-0.0616232515210103	0.0826522477574128
247.011921801339	0.191436657338243	0.162964675166809	0.220724093478937	0.17852183135586	0.135885675141067	0.268414937931113	-0.00662041696177587	-0.0557099154380869	0.085745467494677
247.112069779018	0.191436657338243	0.162964675166809	0.220724093478937	0.178425604059051	0.133709881231803	0.267300484956381	-0.00700332062637205	-0.0557099154380869	0.085745467494677
247.212217756696	0.191407824615137	0.162964675166809	0.220724093478937	0.178176694096811	0.127977669793382	0.254502343723051	-0.00783001666037954	-0.0780444183482529	0.0486323608993223
247.312365734375	0.191407824615137	0.163779238002329	0.221212256401772	0.177878121776055	0.124017158741813	0.234044744052164	-0.00891319652803473	-0.0778199714213839	0.0413301528790986
247.412513712054	0.191407824615137	0.164613991463698	0.221212256401772	0.177159915668114	0.135885675141067	0.232163941646386	-0.0105778534682075	-0.0623625121203213	0.0413301528790986
247.512661689732	0.191372585721986	0.164917002795908	0.221212256401772	0.176981041667075	0.141828865882367	0.233182969250276	-0.0116074933314342	-0.0557099154380869	0.0398193504426578
247.612809667411	0.191372585721986	0.164917002795908	0.221212256401772	0.176279960532499	0.142305788855707	0.232163941646386	-0.012440302422904	-0.0557099154380869	0.0382958765178848
247.712957645089	0.191372585721986	0.164917002795908	0.221212256401772	0.173488957392283	0.127716176166054	0.232163941646386	-0.0171230138178949	-0.0724762307659127	0.0349951676320581
247.813105622768	0.191372585721986	0.164917002795908	0.221212256401772	0.171374118904285	0.0972731846106216	0.232163941646386	-0.0215680799433864	-0.0953715448222145	0.0308585437893159
247.913253600446	0.191372585721986	0.164917002795908	0.221212256401772	0.170351297127172	0.0949559189892469	0.231485184224031	-0.0228635720790368	-0.101289615305681	0.0267645769682011
248.013401578125	0.191372585721986	0.164917002795908	0.221212256401772	0.170113532193964	0.0949559189892469	0.232066641913228	-0.0233018000067449	-0.101289615305681	0.0267645769682011
248.113549555804	0.191372585721986	0.164917002795908	0.221212256401772	0.169934395549431	0.0949559189892469	0.232163941646386	-0.0236079537045919	-0.102044634351373	0.0267645769682011
248.213697533482	0.191372585721986	0.164917002795908	0.221212256401772	0.169934395549431	0.0861110439009245	0.223705918348385	-0.0237744706491701	-0.102044634351373	0.0267645769682011
248.313845511161	0.191372585721986	0.164917002795908	0.221212256401772	0.163916403944129	0.075875014581503	0.208257416327974	-0.0375779518221324	-0.136800777897228	0.0277850160022479
248.413993488839	0.191372585721986	0.164917002795908	0.221212256401772	0.163880055881813	0.075875014581503	0.208257416327974	-0.0376270371917169	-0.136800777897228	0.0277850160022479
248.514141466518	0.191372585721986	0.164917002795908	0.221212256401772	0.163853123367375	0.075875014581503	0.208257416327974	-0.0377529133992304	-0.136800777897228	0.0267645769682011
248.614289444196	0.191372585721986	0.164917002795908	0.221212256401772	0.163853123367375	0.075875014581503	0.208257416327974	-0.0377529133992304	-0.136800777897228	0.0267645769682011
248.714437421875	0.190917209915869	0.161131346940345	0.220724093478937	0.165739374120291	0.0593610623176475	0.218959610440011	-0.0314044134829703	-0.150449769229668	0.0508662306093856
248.814585399554	0.190195387406076	0.161131346940345	0.229791378120927	0.168994541905845	0.0651389092702582	0.281842565924595	-0.0212418949001235	-0.140505077912341	0.100752208954141
248.914733377232	0.189223777727181	0.114896734350492	0.228835953791226	0.177161203997477	0.0651389092702582	0.313409245790855	0.00129215978553527	-0.0987583215628978	0.151460215628648
249.014881354911	0.188395458558847	0.102561282201467	0.216723748848881	0.180348905643903	0.0662004093176922	0.314777287056049	0.0103029005786583	-0.0704257453371018	0.135930889810138
249.115029332589	0.18822490103747	0.102561282201467	0.216723748848881	0.182005026701962	0.0645015688932851	0.314777287056049	0.0138305411587479	-0.0656300432861747	0.133830084432948
249.215177310268	0.18822490103747	0.102561282201467	0.216723748848881	0.184319010843462	0.0645015688932851	0.314777287056049	0.017130116577656	-0.0596837778882617	0.133830084432948
249.315325287946	0.18822490103747	0.102561282201467	0.216723748848881	0.185234459195778	0.0645015688932851	0.314777287056049	0.0187473955816361	-0.0549800191185607	0.135382634002023
249.415473265625	0.192359042997939	0.0957430872922997	0.543194904712776	0.185720366552361	0.0645015688932851	0.314777287056049	-0.045170982690848	-0.380697180129481	0.133698785463929
249.515621243304	0.192359042997939	0.0957430872922997	0.543194904712776	0.186155239875228	0.0645015688932851	0.314777287056049	-0.0443512080701117	-0.380697180129481	0.133698785463929
249.615769220982	0.192359042997939	0.0957430872922997	0.543194904712776	0.197803357248553	0.144766608157784	0.314777287056049	-0.02475658812821	-0.37180052099651	0.194053252545567
249.715917198661	0.192359042997939	0.0957430872922997	0.543194904712776	0.196515925495256	0.138754645410568	0.337639767611881	-0.0288092051701468	-0.381677067844123	0.194053252545567
249.816065176339	0.195366579009802	0.0865726148428554	0.72572911350448	0.19488472287176	0.0683764765362798	0.318588233418109	-0.0874807723963131	-0.577382689101119	0.201434930869781
249.916213154018	0.198441373321526	0.0865726148428554	0.733804158318036	0.182422073333247	0.0562472071487396	0.314649142510615	-0.153909935193273	-0.641221294027347	0.197791960894281
250.016361131696	0.319798367387064	0.0865726148428554	0.733804158318036	0.175820571746575	0.0554914461188437	0.314649142510615	-0.188355915547366	-0.655543701286329	0.194053252545567
250.116509109375	0.449615227614005	0.170610657824971	0.737848133391873	0.158639208025532	0.055207389004489	0.297036484291934	-0.244313384129538	-0.661666210237981	0.110772222130114
250.216657087054	0.449615227614005	0.170610657824971	0.737848133391873	0.155020824364264	0.0554914461188437	0.294730320208065	-0.248211448084774	-0.661666210237981	0.110772222130114
250.316805064732	0.483535866414514	0.16653215700256	0.75804338420046	0.129470674090695	0.0545583771412657	0.294730320208065	-0.34606871217955	-0.673148256780049	0.103018248781681
250.416953042411	0.514625441574367	0.41173931409097	0.774417631786773	0.126349291572428	0.0554914461188437	0.293850720921375	-0.431950818219351	-0.671667897172734	-0.131332392166908
250.517101020089	0.514625441574367	0.41173931409097	0.774417631786773	0.124894580472158	0.055207389004489	0.290374126427624	-0.436949898996629	-0.671981939475421	-0.132045345405783
250.617248997768	0.514625441574367	0.41173931409097	0.774417631786773	0.109651997339535	0.056625195985472	0.172834620621566	-0.462780630043618	-0.671981939475421	-0.299747840893907
250.717396975446	0.514625441574367	0.41173931409097	0.774417631786773	0.109756609938173	0.0595389562003432	0.172834620621566	-0.464396982267422	-0.671667897172734	-0.301350017825137
250.817544953125	0.485167389630225	0.218413889880728	0.774417631786773	0.112003900170944	0.0586637704835434	0.172741643192068	-0.434183929787689	-0.671981939475421	-0.0620160690074254
250.917692930804	0.471540649632452	0.169764154751063	0.774417631786773	0.113699462799634	0.056625195985472	0.172834620621566	-0.401901513750651	-0.663039760118226	-0.0444376042659196
251.017840908482	0.455333314318424	0.16939871421644	0.772973419218814	0.125322868608806	0.0517770193061779	0.219465259542863	-0.354344643430013	-0.663039760118226	-0.0477492621571547
251.117988886161	0.44133721435716	0.173030345615511	0.771815141374265	0.127952701888099	0.0565231104389343	0.223168594910149	-0.307139875797079	-0.648955023614652	-0.0444376042659196
251.218136863839	0.44133721435716	0.173030345615511	0.771815141374265	0.131302899901666	0.0586637704835434	0.224935120104109	-0.301995084188568	-0.661836256960172	-0.0317941837090377
251.318284841518	0.44133721435716	0.173030345615511	0.771815141374265	0.134522148016686	0.0586637704835434	0.224447410121921	-0.29886459925165	-0.634664780185986	0.00717627694834544
251.418432819196	0.403114295871696	0.165029441975998	0.743905333450413	0.137144104458895	0.0587056579246166	0.223168594910149	-0.241976883242011	-0.599708062122204	0.0024323137825854
251.518580796875	0.316546764152136	0.168097949476033	0.486601718909577	0.138501050346311	0.0587056579246166	0.223168594910149	-0.185953892532616	-0.405521665575815	0.0027976979765886
251.618728774554	0.316546764152136	0.168097949476033	0.486601718909577	0.155866366538416	0.0655296976578332	0.227736086514938	-0.170060197900819	-0.381097240023725	0.0059644210529218
251.718876752232	0.256421690776155	0.106302409505541	0.490294686927979	0.165786956935584	0.108382665349478	0.227736086514938	-0.121565465611209	-0.362891175936423	0.110773927653861
251.819024729911	0.256421690776155	0.106302409505541	0.490294686927979	0.167909235584015	0.109214907993623	0.232938209577161	-0.120089481787681	-0.362891175936423	0.110773927653861
251.919172707589	0.190536190919398	0.0637424339086625	0.459739174856957	0.196858382448989	0.117155940101062	0.43553317711062	-0.0210267928831228	-0.257717453708389	0.185891672661829
252.019320685268	0.158569953459526	0.0576070011279133	0.355887778383915	0.210002271439061	0.119601885814618	0.447164009970533	0.0762049556416646	-0.150734241410773	0.383401369937129
252.119468662946	0.116021032554546	0.0598917591277357	0.199810857062335	0.212242447945177	0.119601885814618	0.447164009970533	0.122985064467921	-0.0655678941213823	0.382940116937762
252.219616640625	0.116021032554546	0.0598917591277357	0.199810857062335	0.212692335909477	0.119601885814618	0.447164009970533	0.12324515521106	-0.0655678941213823	0.382940116937762
252.319764618304	0.116021032554546	0.0598917591277357	0.199810857062335	0.226113518165009	0.119601885814618	0.447664825797294	0.146624493501975	-0.0655678941213823	0.382940116937762
252.419912595982	0.116021032554546	0.0598917591277357	0.199810857062335	0.226113518165009	0.119601885814618	0.447664825797294	0.146624493501975	-0.0655678941213823	0.382940116937762
252.520060573661	0.116021032554546	0.0598917591277357	0.199810857062335	0.226113518165009	0.119601885814618	0.447664825797294	0.146624493501975	-0.0655678941213823	0.382940116937762
252.620208551339	0.116021032554546	0.0598917591277357	0.199810857062335	0.324821103555472	0.183693642481017	0.450748500340916	0.200294375638037	0.0278386159546375	0.383980333886769
252.720356529018	0.116021032554546	0.0598329140559571	0.199896584265934	0.404792836666293	0.176976555470848	0.623452753660003	0.240773533678828	0.0104309147850915	0.56674610337903
252.820504506696	0.115938162588794	0.0593197849222926	0.200239271201838	0.417486313413746	0.176976555470848	0.708015667606298	0.290922448891292	0.0134843728378274	0.62104827022837
252.920652484375	0.093664745332551	0.055183746457192	0.199896584265934	0.417486313413746	0.176976555470848	0.708015667606298	0.303646848732701	0.0183210281013908	0.632813494365006
253.020800462054	0.0740250537191183	0.0488165090843172	0.188322103654338	0.425650030402075	0.1819079337545	0.733266049223986	0.360371378812772	0.0303422816698613	0.670276486686381
253.120948439732	0.0687254229313978	0.0478481222711516	0.13942985921613	0.425650030402075	0.1819079337545	0.733266049223986	0.374206695003056	0.0402291565022794	0.654241006995429
253.221096417411	0.0677550294220739	0.0478481222711516	0.13942985921613	0.43810040604944	0.182504754667232	0.733266049223986	0.420755425080831	0.0443380639940321	0.665222055317601
253.321244395089	0.0668599941335904	0.0478481222711516	0.13942985921613	0.43810040604944	0.182504754667232	0.733266049223986	0.423195143152165	0.0449088839896703	0.667954525225923
253.421392372768	0.0663561959045275	0.0476751308692493	0.139260467300602	0.43810040604944	0.182504754667232	0.733266049223986	0.424735967029603	0.0402291565022794	0.663963196078175
253.521540350446	0.0631144466804389	0.041157757828232	0.091932934328679	0.43810040604944	0.182504754667232	0.733266049223986	0.434472806886475	0.12683195753086	0.670276486686381
253.621688328125	0.0626715901659898	0.0455949298451091	0.0794631899829452	0.460332689357354	0.382788845030731	0.73642175782922	0.465630397856647	0.323443424885665	0.680733018118584
253.721836305804	0.062260209031892	0.0477678923338893	0.0794631899829452	0.455826293380482	0.113762718454984	0.73642175782922	0.435850642023359	0.0434475737716315	0.6738889656974
253.821984283482	0.062260209031892	0.0477678923338893	0.0794631899829452	0.451591674026538	0.106127248261386	0.735143854040082	0.405872909605574	0.0426283549514196	0.680733018118584
253.922132261161	0.062260209031892	0.0477678923338893	0.0794631899829452	0.451591674026538	0.106127248261386	0.735143854040082	0.405872909605574	0.0426283549514196	0.680733018118584
254.022280238839	0.062260209031892	0.0477678923338893	0.0794631899829452	0.422910674278924	0.10698226259039	0.726294438296599	0.352437932607221	0.0347421177508035	0.668343864740206
254.122428216518	0.0622490950969102	0.0476751308692493	0.0792002096757776	0.419841361242889	0.091565113707899	0.726670456588299	0.322486647573842	0.0258739553064875	0.670276486686381
254.222576194196	0.062260209031892	0.0476751308692493	0.0792002096757776	0.150746982250729	0.0832813456855943	0.708015667606298	0.237737566767773	0.01786300165138	0.655468030901039
254.322724171875	0.062260209031892	0.0476751308692493	0.0792002096757776	0.132255535584594	0.0832813456855943	0.708015667606298	0.157616731808474	0.0134862241524499	0.652227356502632
254.422872149554	0.062260209031892	0.0476751308692493	0.0792002096757776	0.132255535584594	0.0832813456855943	0.708015667606298	0.157616731808474	0.0134862241524499	0.652227356502632
254.523020127232	0.0623097741379518	0.0476751308692493	0.0790467173783821	0.130394402282662	0.0902338895506152	0.491475165793507	0.101198450878365	0.0211601592577529	0.433304914724968
254.623168104911	0.0623097741379518	0.0476751308692493	0.0790467173783821	0.130394402282662	0.0902338895506152	0.491475165793507	0.101198450878365	0.0211601592577529	0.433304914724968
254.723316082589	0.0623097741379518	0.0476751308692493	0.0790467173783821	0.130394402282662	0.0902338895506152	0.491475165793507	0.101186770430723	0.0211601592577529	0.433304914724968
254.823464060268	0.062260209031892	0.0476751308692493	0.0790467173783821	0.130548856954601	0.0902338895506152	0.491209731422614	0.101281527886798	0.0215393465335228	0.433304914724968
254.923612037946	0.062260209031892	0.0476751308692493	0.0790467173783821	0.130548856954601	0.0902338895506152	0.491209731422614	0.101281527886798	0.0215393465335228	0.433304914724968
255.023760015625	0.062260209031892	0.0476751308692493	0.0790467173783821	0.129631294610038	0.0902338895506152	0.176341412405071	0.0684013331037667	0.0276000723816125	0.119369802258383
255.123907993304	0.062260209031892	0.0476751308692493	0.0790467173783821	0.129744684127295	0.0902338895506152	0.176341412405071	0.0686972165629516	0.0276000723816125	0.119369802258383
255.224055970982	0.062260209031892	0.0476751308692493	0.0790467173783821	0.129917441723146	0.0903681342279862	0.176371661633282	0.0689578127832563	0.0283232328369067	0.118802592503783
255.324203948661	0.062260209031892	0.0476751308692493	0.0790467173783821	0.130199508860005	0.0903681342279862	0.176651608797845	0.0693424862902675	0.0283232328369067	0.118574992827077
255.424351926339	0.062260209031892	0.0476751308692493	0.0790467173783821	0.130765494002489	0.0915061411839312	0.178478506411282	0.0698105013539647	0.0283232328369067	0.119369802258383
255.524499904018	0.062260209031892	0.0476751308692493	0.0790467173783821	0.131118413965255	0.0920836661317094	0.178656840749764	0.0701166472586269	0.0283232328369067	0.118574992827077
255.624647881696	0.062260209031892	0.0476751308692493	0.0790467173783821	0.131359312078423	0.0903681342279862	0.176371661633282	0.0704746537918101	0.0283232328369067	0.118262142030167
255.724795859375	0.062260209031892	0.0476751308692493	0.0792002096757776	0.135033089440173	0.0837487463235864	0.251661677524193	0.0810606768467407	0.0264132532588239	0.195810560230718
255.824943837054	0.062260209031892	0.0476751308692493	0.0792002096757776	0.139245728805978	0.0941052843429676	0.280006396495127	0.0901786812297828	0.0334481560954326	0.217411813257777
255.925091814732	0.0622490950969102	0.0476751308692493	0.0790467173783821	0.140291866654764	0.0953831135902063	0.280499430125785	0.0926693343003265	0.0339710444399453	0.217411813257777
256.025239792411	0.0622490950969102	0.0476751308692493	0.0790467173783821	0.14153252556482	0.0943275737861153	0.280499430125785	0.0957583535912654	0.0339710444399453	0.219194637421937
256.125387770089	0.0622373436241792	0.0477678923338893	0.0790467173783821	0.143268346082948	0.0941052843429676	0.280499430125785	0.0982663476857033	0.0297483447309685	0.217598289608885
256.225535747768	0.0622373436241792	0.0477678923338893	0.0790467173783821	0.144526194188955	0.0935330272145662	0.282398435987271	0.101021479704496	0.0297483447309685	0.218800904233466
256.325683725446	0.0622373436241792	0.0477678923338893	0.0790467173783821	0.146203047865821	0.0935330272145662	0.283655888084577	0.104020814560931	0.0345452574121144	0.22582291926543
256.425831703125	0.0622373436241792	0.0477678923338893	0.0790467173783821	0.148647833223014	0.0984648239509791	0.288360906164785	0.107343734768274	0.0345452574121144	0.22582291926543
256.525979680804	0.0622373436241792	0.0477678923338893	0.0790467173783821	0.150182101934756	0.0984648239509791	0.287912841866504	0.109715514100929	0.0349722262043691	0.22582291926543
256.626127658482	0.0622373436241792	0.0477678923338893	0.0790467173783821	0.151767251252188	0.0995118592566315	0.287912841866504	0.111906946791958	0.0355100703131394	0.22582291926543
256.726275636161	0.0622373436241792	0.0477678923338893	0.0790467173783821	0.177246161650629	0.10698226259039	0.405980260338411	0.153260813048504	0.0361063892801199	0.347300258944249
256.826423613839	0.0622373436241792	0.0477678923338893	0.0790467173783821	0.232743864792963	0.10698226259039	0.409783242070356	0.167433601196027	0.0339710444399453	0.347300258944249
256.926571591518	0.0622373436241792	0.0477678923338893	0.0790467173783821	0.252413439876925	0.106127248261386	0.405980260338411	0.183149261277028	0.0403404707809028	0.350844844037705
257.026719569196	0.0622373436241792	0.0477678923338893	0.0790467173783821	0.2656585080712	0.10698226259039	0.409783242070356	0.195221053831068	0.0405517139927349	0.350844844037705
257.126867546875	0.0622373436241792	0.0477678923338893	0.0790467173783821	0.275489833146709	0.107276875407183	0.410071528729634	0.208356732382337	0.0405517139927349	0.350844844037705
257.227015524554	0.0622373436241792	0.0477678923338893	0.0790467173783821	0.281472878052938	0.113900287384862	0.415351041640047	0.217237080036865	0.0426283549514196	0.350844844037705
257.327163502232	0.0622373436241792	0.0477678923338893	0.0790467173783821	0.290326834513584	0.123613781106718	0.421510903683991	0.228621098243225	0.0602696236616293	0.363563552182003
257.427311479911	0.0622373436241792	0.0477678923338893	0.0790467173783821	0.295371380180085	0.127396480404762	0.416811391653238	0.23629605258615	0.0761405603538002	0.366750056138593
257.527459457589	0.0622373436241792	0.0477678923338893	0.0790467173783821	0.297570135343379	0.193257272470004	0.445203276890547	0.239725775169656	0.130401857638991	0.39044126964698
257.627607435268	0.0622373436241792	0.0477678923338893	0.0790467173783821	0.297760114571084	0.209012653054766	0.440788282720156	0.241260590582425	0.141699116163607	0.379173717075282
257.727755412946	0.0621585452745366	0.046487174280422	0.0790467173783821	0.297893286991173	0.209012653054766	0.436707521200015	0.242338620474909	0.13893653209125	0.368343887786895
257.827903390625	0.0620213915474705	0.0455949298451091	0.0794631899829452	0.314711945502732	0.158013425082615	1.76161205032635	0.504336006143657	0.0846793744789977	1.69580798318823
257.928051368304	0.0618558410058346	0.0459745958484714	0.0813910314718961	0.314711945502732	0.158013425082615	1.76161205032635	0.504651791284328	0.0846793744789977	1.69580798318823
