# Supplementary material for: Global diversity dynamics in the fossil record are regionally heterogeneous
Source: Nat Commun. 2022 May 18;13:2751. doi: 10.1038/s41467-022-30507-0 (PMC9117201; doi:10.1038/s41467-022-30507-0)
Supplement: Supplementary file 4 — Source Data [file 41467_2022_30507_MOESM4_ESM.zip › source_data/Supplementary Figure 24 - diversity.txt]

Supplementary.Figure.24...diversity.time	Supplementary.Figure.24...diversity.median	Supplementary.Figure.24...diversity.0.5_lower	Supplementary.Figure.24...diversity.0.5_upper	Supplementary.Figure.24...diversity.0.75_lower	Supplementary.Figure.24...diversity.0.75_upper	Supplementary.Figure.24...diversity.0.95_lower	Supplementary.Figure.24...diversity.0.95_upper
193.456	37.2716159319409	26.2004416062146	46.0720535982482	19.5691061574546	53.893394530722	9.69277962003391	62.1636745037558
194.513	47.9085928672305	35.8499498653903	51.160951563064	34.8983468423034	59.1409781778569	31.2820178267984	69.3957354110928
195.57	46.5948910496824	30.4603355055565	52.6469735399826	30.320238120186	67.8187508349241	20.4420362148618	78.0992559216592
196.249	22.1872261831717	13.5197332811119	25.0522699853528	10.563769658904	31.7013281756564	7.78796604635858	50.544933956463
196.778	20.237542384336	11.7319044258148	22.9782514970793	9.71330534637738	29.1405647828092	6.81255687611275	40.5012372954654
197.684	18.0239251632122	10.1388547681696	20.0788315190823	7.86245558745883	26.128082352186	6.55328751356386	42.58921185261
198.741	25.9194293841467	18.4662155269177	30.0172892959582	14.9880838678985	35.5294617367016	9.85801852180231	49.3229855859894
199.365	27.962595096727	20.8329053684641	32.6902405929583	16.0201560010123	36.5450241480546	13.1922172922217	49.1856561204047
199.893	31.4603024804063	23.9612685766559	35.2247360347494	21.0258286256505	39.4660319312198	18.6539219702036	48.661051912319
200.843	34.8281436298052	29.0666479779748	38.9857393761874	26.3637210183425	43.4249670333182	21.0397739243607	49.4214042295113
201.372	38.031856695292	26.2380660295517	42.7114920602329	23.7962229692019	51.384762123574	17.5551579971062	63.0084635346901
201.912	37.4021108266952	25.4192880403111	41.317329116892	23.5425545720104	49.4311171957399	18.5586783244384	60.3491380877055
202.969	38.5860967917133	21.9720187448761	45.990981431014	15.2749826128708	58.9591062621398	8.49897698197123	76.4277146202515
204.026	30.1679023673937	16.6757972487803	32.4374428081592	14.7578107210304	49.0567984012212	13.5020711199859	68.8869523993306
204.777	35.7700380289574	22.4402653643976	39.9559588139257	20.0989261984071	52.7919325345481	14.1662099611277	71.3542580937973
205.306	40.3022116702152	25.3523753329063	45.041410995348	22.2769879562031	56.7886626558597	16.1640758690775	77.1592107073893
206.141	52.2882859537866	36.6827985238775	67.3312943079977	22.4659692886533	70.55933602268	17.396777307837	90.1107243160847
207.198	41.5300713942283	27.5087881448696	52.1774824535138	19.5179284149243	62.3298463194422	10.1233696077754	76.085904127831
208.255	41.7247230980663	26.1117486990539	48.3710370559359	20.4233553902451	57.3735010558605	15.4077175005219	79.6076694184595
209.147	44.5408598837138	27.7414644470432	50.4919313965748	24.2077402981344	63.1369202652744	16.5297994512083	84.3272080325225
209.675	52.7582427237126	35.6404403544389	60.0512511206489	26.9778524932575	73.8205048143702	21.0401434335618	121.323471174948
210.369	69.7036958945221	40.7785418814101	75.5508209598301	39.7169854888504	97.1997002897123	29.3731755601991	132.979647109859
211.426	58.088060501215	42.1181204232512	69.7532084791364	33.2619382055342	80.7492800285194	21.8040200907186	97.4753599067227
212.483	78.6885040420668	64.1145304608671	108.593304480701	34.0906488339064	109.700882721105	20.8513489657717	125.489649789327
213.521	83.6930883871891	52.8956523688331	92.756051902421	49.1113127982546	115.224119056108	37.8724484262711	157.160059043
214.049	67.8604020387979	60.2265160363497	79.8515357583263	50.2790757478077	83.6403952162023	40.2885089872226	93.8450843898654
214.597	72.2108181944926	68.1911489855776	88.2574077872532	50.7342667896361	85.8204399744215	44.2138775253987	93.4818910011179
215.654	73.9882188890509	66.7610877125862	86.80840293566	53.2998716692439	87.2745976817436	46.1491102366781	98.7041507338205
216.711	84.3626248111525	77.2612768215484	91.6932096022302	72.0453066037351	96.2565808162477	65.7919089312006	104.710432598853
217.365	47.0229951752361	30.6478633816129	52.0822420708635	27.4965280795022	62.6380477822026	21.0182313312907	81.2309068680165
217.893	55.6516209431099	38.5481646480255	67.1525039920213	33.8035643877172	81.4285976874526	18.553693678374	90.5807270739146
218.825	39.1403073907731	29.3711714495938	46.808551456369	14.2106149146175	50.9108769256679	11.9423877185455	88.9353670062094
219.882	56.7199180151551	34.3940283775068	70.0976283485543	10.8437813739371	77.6142678472528	7.4846655969724	132.510311769618
220.939	53.6216823130134	42.3639741009368	62.4679687075018	29.7619897796061	69.1064871627223	19.9722947618135	96.4760148126521
221.997	53.2008428107791	13.9118951536268	55.4482485892527	13.2196659912461	74.1295162039433	11.8060430662783	92.2532606069418
223.054	60.5837665230406	51.5989562334862	77.6928075481971	31.7102386688474	81.9104209749869	18.5139161005103	90.0149342901269
224.111	61.769978196841	44.4127549795539	85.8634805973518	25.3744642073755	91.5004368601237	12.4443615532122	104.789518669467
225.168	56.8619741693295	49.1687218711758	65.1542150539638	42.2469948184507	68.1597724021816	37.1283346462128	76.6004478517869
226.225	47.8773155320478	38.8497101042286	52.2578285391635	34.9652892578057	60.482167784312	29.1391470835716	80.022465963567
227.027	38.1266054571451	26.6007383988867	44.7257949030323	19.9559450446474	52.3147340961565	15.8463852684861	73.1000733885783
227.555	96.5441816349874	66.1533556548465	107.061453712796	59.4547022026921	126.395832996949	48.3529791349402	155.205585242399
228.339	85.1699361256613	74.8700023523157	101.73717424563	63.514333412788	110.272929639317	41.3367826625068	120.517097439341
229.396	81.8853233350885	69.2258998599064	94.6238391494223	58.8708514808629	103.167185875836	42.8857231054574	117.894786038269
230.453	109.780212366784	90.0456470179976	128.949422339088	78.451452420864	146.226999559799	49.0791437379727	163.893307109091
231.51	79.635893097766	65.5410097298647	97.7738815523215	47.9986092173545	103.819515476329	35.3167034563762	123.345631104464
232.567	70.8375457297055	47.9213571179403	78.8744697200788	43.3708227923751	94.2658143664094	35.5009377610607	116.184521632712
233.348	67.3974239171767	43.3967768706382	75.8326451160017	37.0658420191562	92.4839900103932	29.3824336858757	131.948990330975
233.876	71.3544724163266	45.01597436169	73.3779097316094	47.8241240855658	91.9248939261972	45.0087800305904	106.408349592243
234.681	105.871978566416	85.6022098177079	111.446032241917	89.0527716010625	128.993551896839	78.942560669163	132.995289223715
235.738	98.8805975435133	87.6330121366636	103.932813440275	80.298365061259	110.34414252014	79.7632392971635	129.793894999496
236.633	78.5874412801084	57.5448727407802	82.8573833561054	55.4392644437266	95.2714582628563	52.445487865822	108.346099044392
237.162	75.0874570652356	62.6537096216396	83.8583873065007	55.6675389776333	93.2040074500943	45.1183610575494	108.190879829983
237.852	93.4726302579388	86.4228887894168	99.1427441771245	82.575099431557	103.709256860461	76.9870741048258	112.345785861228
238.91	99.2236660453995	92.3978045541134	106.165645396533	87.5233167367961	111.46543806281	76.2249999683713	118.229174000739
239.459	98.8408077662739	86.0712945990439	110.088443368504	79.0511437542938	118.770677402052	67.10579901581	131.135160936856
239.988	106.721143116057	102.312287389657	123.613705572668	86.3505997215365	120.960747525575	79.7967226272719	128.657995707045
240.978	92.000149267116	77.505326199343	94.8963651822582	78.8693092033785	111.594718055265	74.2245346285751	120.101720851219
241.506	113.301431769936	90.1584056113013	128.091458392891	81.4773683130984	145.484904886522	60.3893181549769	166.170878676447
242.081	111.598255474126	105.203204454458	120.402164814093	99.2505292367927	125.16693923354	87.6460830847231	133.295343186874
243.138	105.243611925531	96.6946820630232	110.684254748637	93.1718196364277	117.670515840663	86.2223025435477	129.275805349876
243.953	94.9979846391037	86.6686263422153	108.903002269713	75.1263355142011	117.144845788697	57.0747424640845	122.503433590048
244.482	91.5987861809785	79.8442920158498	97.920807806871	76.9882064528995	106.574769358265	71.4658375126071	117.0203396026
245.252	112.448944070565	106.794917944193	116.484965594236	103.100721644015	120.154435356413	99.3657870650483	130.092598916375
246.24	118.270352993279	113.362285063127	124.136329616758	108.840140059894	127.238676111705	102.916734494332	134.171138815835
246.769	118.534166280485	105.17041672051	126.792412138178	97.3298636043138	136.226886810933	88.5027473817587	155.816508721986
247.366	161.853720832412	157.407717591611	169.694405504245	152.23576591307	172.876182118065	138.330127280937	177.551601322059
247.997	110.120708337468	96.56012505638	119.462133585756	90.2000367919629	126.279625843429	83.2148329584111	138.628257014295
248.526	106.324967096974	103.283755402715	119.07607593926	95.1113327400776	118.258356829285	78.6975391141921	121.738175229176
249.416	111.54870319441	106.662736017031	122.877278088138	101.451227085786	123.976656158238	96.1357517438484	127.053457950296
249.944	66.2135129214739	60.0217135390308	72.1453751614753	55.511048703455	76.5979290195658	48.5606877049747	84.4624025664151
250.254	81.9802799990771	78.3848500664101	84.5663836742907	76.7757304980526	87.3903683683331	73.6732501195798	92.0525242934925
250.783	76.6189451472236	74.7682980709325	84.6464171591803	66.0300151357256	83.4342679329554	62.061799538283	86.7895595487754
251.484	78.2176959878114	73.1868850522476	81.0414738576988	71.9493383016972	84.5595519229655	69.1827881805873	88.5430675273514
252.012	73.6391734828785	57.097300839381	85.2533462634551	48.254398426098	97.6884125615904	34.7805445699202	121.46635535284
252.596	57.1876357803538	50.1425570917885	63.6643975287429	45.8378594163354	69.4866058832208	37.3945705251583	77.3525665574635
253.125	54.8664103017586	40.9414971793899	59.5367368547503	36.8547613304635	70.3199134327444	30.1308633377111	96.5941934043933
253.708	58.4315690915946	51.9049337949632	65.5119441480517	47.3638243672542	69.7389057031136	40.9429111533019	75.8142445330554
254.238	57.5721007432217	49.9476940507459	67.2519657949827	43.0909859956789	72.6229407552948	33.3580568454987	80.6979914849787
254.767	57.465306925487	48.6108885648401	65.7322807276175	42.2257811114	71.3725200618887	33.3717490452564	80.246846393345
255.823	58.5827152156875	50.6520337775465	65.7901120463158	44.3932247379242	70.3160084876046	38.6420421667421	81.2523233649868
256.626	59.0750894125691	45.965083287602	70.6391561910379	35.5306569377452	78.3422514848926	24.8566456902	95.1314158399569
257.154	48.1147499834833	37.811835860921	54.3956654257662	33.0125610859799	61.723626912494	25.3254162514079	75.0159274530791
257.937	50.4616496053854	40.7202659626293	53.8548399266561	37.6923327013942	60.9123360071436	34.3951864298111	75.0192708651249
258.994	53.7061059267746	44.8206052797604	68.8127027036652	30.3313609154403	68.8257389250815	25.1319858040189	82.1893630593275
