# Supplementary material for: Global diversity dynamics in the fossil record are regionally heterogeneous
Source: Nat Commun. 2022 May 18;13:2751. doi: 10.1038/s41467-022-30507-0 (PMC9117201; doi:10.1038/s41467-022-30507-0)
Supplement: Supplementary file 4 — Source Data [file 41467_2022_30507_MOESM4_ESM.zip › source_data/Supplementary Figure 24 - histograms.txt]

Supplementary.Figure.24...histograms.mids	Supplementary.Figure.24...histograms.ex	Supplementary.Figure.24...histograms.sp
-194.072485207101	0.093	0.027
-194.454142011834	0.15	0.054
-194.835798816568	0.153	0.206
-195.217455621302	0.097	0.009
-195.599112426036	0.09	0.008
-195.980769230769	0.121	0.009
-196.362426035503	0.141	0.018
-196.744082840237	0.142	0.028
-197.12573964497	0.159	0.039
-197.507396449704	0.137	0.031
-197.889053254438	0.025	0.163
-198.270710059172	0.008	0.179
-198.652366863905	0.003	0.113
-199.034023668639	0.015	0.064
-199.415680473373	0.004	0.067
-199.797337278107	0.004	0.049
-200.17899408284	0.004	0.041
-200.560650887574	0.005	0.023
-200.942307692308	0.041	0.102
-201.323964497041	0.061	0.101
-201.705621301775	0.05	0.134
-202.087278106509	0.084	0.089
-202.468934911243	0.087	0.135
-202.850591715976	0.016	0.058
-203.23224852071	0.008	0.061
-203.613905325444	0.01	0.05
-203.995562130178	0.005	0.028
-204.377218934911	0.001	0.021
-204.758875739645	0.001	0.063
-205.140532544379	0.001	0.067
-205.522189349112	0.002	0.033
-205.903846153846	0.002	0.015
-206.28550295858	0.001	0.008
-206.667159763314	0.002	0.013
-207.048816568047	0	0.092
-207.430473372781	0.001	0.019
-207.812130177515	0	0.108
-208.193786982249	0.004	0.41
-208.575443786982	0.008	0.121
-208.957100591716	0.013	0.114
-209.33875739645	0.019	0.239
-209.720414201183	0.064	0.008
-210.102071005917	0.11	0.003
-210.483727810651	0.058	0.009
-210.865384615385	0.086	0.081
-211.247041420118	0.128	0.196
-211.628698224852	0.091	0.069
-212.010355029586	0.016	0.076
-212.39201183432	0.019	0.108
-212.773668639053	0.066	0.075
-213.155325443787	0.052	0.057
-213.536982248521	0.021	0.179
-213.918639053254	0.025	0.056
-214.300295857988	0.049	0.062
-214.681952662722	0.049	0.062
-215.063609467456	0.105	0.055
-215.445266272189	0.073	0.071
-215.826923076923	0.258	0.029
-216.208579881657	0.283	0.028
-216.590236686391	0.025	0.042
-216.971893491124	0.18	0.18
-217.353550295858	0.419	0.075
-217.735207100592	0.191	0.072
-218.116863905325	0.052	0.147
-218.498520710059	0.056	0.06
-218.880177514793	0.022	0.023
-219.261834319527	0.022	0.043
-219.64349112426	0.03	0.024
-220.025147928994	0.019	0.014
-220.406804733728	0.031	0.007
-220.788461538462	0.061	0.02
-221.170118343195	0.072	0.042
-221.551775147929	0.057	0.03
-221.933431952663	0.015	0.011
-222.315088757396	0.008	0.006
-222.69674556213	0.012	0.005
-223.078402366864	0.006	0
-223.460059171598	0.004	0
-223.841715976331	0.052	0.016
-224.223372781065	0.044	0.023
-224.605029585799	0.018	0.031
-224.986686390533	0.002	0.066
-225.368343195266	0.004	0.061
-225.75	0.004	0.101
-226.131656804734	0.006	0.095
-226.513313609467	0.007	0.058
-226.894970414201	0.013	0.037
-227.276627218935	0.006	0.087
-227.658284023669	0.006	0.022
-228.039940828402	0.005	0.019
-228.421597633136	0.006	0.027
-228.80325443787	0.009	0.019
-229.184911242604	0.015	0.038
-229.566568047337	0.017	0.043
-229.948224852071	0.02	0.036
-230.329881656805	0.021	0.018
-230.711538461538	0.04	0.03
-231.093195266272	0.055	0.014
-231.474852071006	0.055	0.03
-231.85650887574	0.058	0.314
-232.238165680473	0.056	0.355
-232.619822485207	0.062	0.194
-233.001479289941	0.018	0.063
-233.383136094675	0.012	0.204
-233.764792899408	0.054	0.113
-234.146449704142	0.03	0.026
-234.528106508876	0.026	0.033
-234.909763313609	0.099	0.006
-235.291420118343	0.174	0.004
-235.673076923077	0.139	0.005
-236.054733727811	0.007	0
-236.436390532544	0.068	0.003
-236.818047337278	0.11	0
-237.199704142012	0.104	0.003
-237.581360946746	0.076	0.001
-237.963017751479	0.022	0.002
-238.344674556213	0.008	0.003
-238.726331360947	0.007	0.005
-239.10798816568	0.019	0.008
-239.489644970414	0.016	0.007
-239.871301775148	0.007	0.003
-240.252958579882	0.002	0.003
-240.634615384615	0.012	0.007
-241.016272189349	0.061	0.006
-241.397928994083	0.073	0.013
-241.779585798817	0.022	0.005
-242.16124260355	0.003	0.003
-242.542899408284	0.004	0
-242.924556213018	0.063	0.001
-243.306213017751	0.066	0.002
-243.687869822485	0.044	0.005
-244.069526627219	0.018	0.018
-244.451183431953	0.011	0.01
-244.832840236686	0.311	0.191
-245.21449704142	0.195	0.175
-245.596153846154	0.366	0.636
-245.977810650888	0.058	0.046
-246.359467455621	0.029	0.085
-246.741124260355	0.03	0.366
-247.122781065089	0.006	0.21
-247.504437869822	0.007	0.099
-247.886094674556	0.003	0.05
-248.26775147929	0.001	0.056
-248.649408284024	0.002	0.038
-249.031065088757	0.008	0.037
-249.412721893491	0.006	0.036
-249.794378698225	0.018	0.021
-250.176035502959	0.007	0.002
-250.557692307692	0.015	0.003
-250.939349112426	0.17	0.012
-251.32100591716	0.099	0.009
-251.702662721893	0.045	0.012
-252.084319526627	0.115	0.03
-252.465976331361	0.175	0.038
-252.847633136095	0.041	0.024
-253.229289940828	0.071	0.024
-253.610946745562	0.158	0.032
-253.992603550296	0.05	0.045
-254.37426035503	0.059	0.062
-254.755917159763	0.047	0.079
-255.137573964497	0.017	0.101
-255.519230769231	0.009	0.098
-255.900887573965	0.061	0.039
-256.282544378698	0.081	0.035
-256.664201183432	0.06	0.035
-257.045857988166	0.07	0.018
-257.427514792899	0.083	0.017
-257.809171597633	0.124	0.018
