# Supplementary material for: Global diversity dynamics in the fossil record are regionally heterogeneous
Source: Nat Commun. 2022 May 18;13:2751. doi: 10.1038/s41467-022-30507-0 (PMC9117201; doi:10.1038/s41467-022-30507-0)
Supplement: Supplementary file 4 — Source Data [file 41467_2022_30507_MOESM4_ESM.zip › source_data/Supplementary Figure 24 - rates.txt]

Supplementary.Figure.24...rates.time	Supplementary.Figure.24...rates.exr	Supplementary.Figure.24...rates.exr_mn	Supplementary.Figure.24...rates.exr_mx	Supplementary.Figure.24...rates.spr	Supplementary.Figure.24...rates.spr_mn	Supplementary.Figure.24...rates.spr_mx	Supplementary.Figure.24...rates.dvr	Supplementary.Figure.24...rates.dvr_mn	Supplementary.Figure.24...rates.dvr_mx
194.094603885524	0.086227997447225	0.0103228526933442	0.671167437630651	0.0468285024866743	0.000224500271061866	0.249300479656343	-0.108595555503546	-0.669061312218	0.228836114893701
194.194605461595	0.0856083379080404	0.0103228526933442	0.671167437630651	0.053758032235446	0.00160707951744522	0.264583808108085	-0.0978413476092229	-0.669061312218	0.252800307866203
194.294607037666	0.0843757997630928	0.0103228526933442	0.671167437630651	0.0621229904655774	0.00160707951744522	0.271731211509531	-0.0907427624388976	-0.669061312218	0.253835222765378
194.394608613737	0.0829931523504561	0.0103228526933442	0.671167437630651	0.0747931812504937	0.00160707951744522	0.277273694635125	-0.0841397991389415	-0.671159009275213	0.253835222765378
194.494610189808	0.0819324851294674	0.0103228526933442	0.671167437630651	0.0864874144033698	0.00211438738105758	0.285984121124015	-0.0730899392026006	-0.671159009275213	0.269943187047709
194.594611765879	0.0780560516387372	0.00920080861803359	0.671167437630651	0.0944785622826179	0.00365625194870853	0.296625075819785	-0.0539900794247956	-0.661582556785308	0.287117829620078
194.69461334195	0.076782562686813	0.00920080861803359	0.671167437630651	0.0997314447648417	0.00468293872700157	0.298856182190824	-0.0470156664364775	-0.661998072269102	0.287117829620078
194.794614918021	0.0562127468537294	0.0135113574380554	0.114076327161612	0.103902469696106	0.0050829774259151	0.298856182190824	0.0671548499638296	-0.0907017980825108	0.254597132108769
194.894616494092	0.0562127468537294	0.0135113574380554	0.114076327161612	0.109561990155491	0.00930220120765326	0.306376067276472	0.0734757424468509	-0.0922278133228149	0.259190295443104
194.994618070162	0.0562127468537294	0.0135113574380554	0.114076327161612	0.126444432640253	0.00930220120765326	0.334957711367091	0.0958453430521736	-0.0948289287775658	0.292779475787603
195.094619646233	0.0559385729947645	0.0135113574380554	0.113814913695616	0.140034052461701	0.0050829774259151	0.334957711367091	0.103222704949143	-0.0948289287775658	0.296224007535476
195.194621222304	0.0560549054081391	0.0135113574380554	0.113814913695616	0.15935082916273	0.00930220120765326	0.351387668123971	0.110759665608441	-0.0904372547462228	0.314244415641946
195.294622798375	0.0558334544861345	0.0135113574380554	0.112556004827148	0.172630053940831	0.00620445797667842	0.351387668123971	0.116827676708492	-0.0904372547462228	0.316890192754887
195.394624374446	0.0559385729947645	0.0135113574380554	0.112556004827148	0.18576287788142	0.00866384955030151	0.357035641910241	0.124026946120895	-0.0948289287775658	0.314244415641946
195.494625950517	0.0557191934851329	0.013652719954851	0.112556004827148	0.19042615533836	0.00866384955030151	0.360230757680776	0.127937884298917	-0.0904372547462228	0.316890192754887
195.594627526588	0.0555340592903795	0.013652719954851	0.112556004827148	0.194150572215924	0.00866384955030151	0.360230757680776	0.131911173301078	-0.0738096444210316	0.331549329522445
195.694629102659	0.0555340592903795	0.013652719954851	0.112556004827148	0.199820732147325	0.00866384955030151	0.369787383473022	0.136468480709322	-0.0948289287775658	0.320234604407937
195.79463067873	0.0553543700971985	0.0135113574380554	0.112556004827148	0.208155302395281	0.0146971476027955	0.376687681756357	0.145165158960188	-0.0735589485366491	0.331549329522445
195.894632254801	0.0557191934851329	0.013652719954851	0.113151689583387	0.212671655926208	0.0487424406730995	0.390304559668929	0.150261971173199	-0.0414131924534991	0.334532513957271
195.994633830871	0.0557678752385577	0.0135113574380554	0.113151689583387	0.206151499529826	0.0328382721388638	0.378294108423764	0.144204636847297	-0.050675640451999	0.329947530592437
196.094635406942	0.0558334544861345	0.0135113574380554	0.113814913695616	0.201552238962812	0.0283632709490173	0.376687681756357	0.139784944346249	-0.0523292608776466	0.334532513957271
196.194636983013	0.0560549054081391	0.013652719954851	0.114494972698849	0.194073592107687	0.0274265549423454	0.370753396959307	0.133483874425331	-0.0664976427955839	0.319480598084482
196.294638559084	0.0566799750898437	0.0135113574380554	0.11641443705488	0.188858180166238	0.0243606573845342	0.360959972414181	0.128330035080832	-0.0525389248846527	0.328748688985616
196.394640135155	0.0567458878059382	0.0135113574380554	0.117104065963057	0.177123155559313	0.0252229354284668	0.360959972414181	0.122879336037799	-0.0553292066820337	0.328748688985616
196.494641711226	0.0571629026450255	0.0135113574380554	0.117593194195503	0.150921895852216	0.027101161814711	0.356331869402038	0.112577920069421	-0.073907679401144	0.305437365185801
196.594643287297	0.0573586656053816	0.013652719954851	0.118206533567068	0.123854400790829	0.0274265549423454	0.351387668123971	0.100671674618946	-0.0714220388153433	0.295300836449868
196.694644863368	0.0575065256741913	0.0135113574380554	0.118206533567068	0.115228463151709	0.027101161814711	0.348325198514383	0.092876000095429	-0.0664976427955839	0.295300836449868
196.794646439439	0.0577761904699662	0.0103228526933442	0.117593194195503	0.11039425422195	0.0243606573845342	0.333208775482053	0.0853261117448522	-0.0672303596981804	0.288572151012423
196.89464801551	0.0587711254735625	0.0135113574380554	0.124864673501805	0.102592576641095	0.027101161814711	0.325944254038603	0.072348666640819	-0.0714220388153433	0.271242159625273
196.99464959158	0.0597483118728364	0.0108679667465708	0.12638186671763	0.0960818840350005	0.0265852096486072	0.323879769568516	0.0627190308778809	-0.0751612471072778	0.274952398249744
197.094651167651	0.0603394554345683	0.00746582330295292	0.126803876988649	0.089151244569115	0.0265852096486072	0.319084179953175	0.0520827663094536	-0.073907679401144	0.288106424403776
197.194652743722	0.0613898910913689	0.0137664578683363	0.134258116837038	0.0843170812963091	0.0220122488609603	0.300292110366391	0.0443785384861853	-0.105515550696318	0.257229790699768
197.294654319793	0.0622323099714061	0.0135113574380554	0.137378442666261	0.0731240427344351	0.0233096574126129	0.292739105984691	0.0331173001926883	-0.100723467451107	0.257229790699768
197.394655895864	0.0635741757146765	0.0122267857066914	0.143722956226134	0.0626401712518784	0.0220122488609603	0.275536524276356	0.0241914722231022	-0.131427785204253	0.222873070815379
197.494657471935	0.0646571797109944	0.00911119335149708	0.143143103456812	0.0565933052817695	0.0220122488609603	0.264610197048159	0.017595010409337	-0.131427785204253	0.212375167162358
197.594659048006	0.0646663206481527	0.00911119335149708	0.143143103456812	0.054865586299075	0.0220122488609603	0.243271289122934	0.0117865834437457	-0.131427785204253	0.187626177828036
197.694660624077	0.0654644580078464	0.00911119335149708	0.145583617904151	0.0529593614647973	0.0220122488609603	0.194054662531201	0.00476546885900078	-0.165280073240883	0.137187070885864
197.794662200148	0.0681183739798421	0.00911119335149708	0.159247140944772	0.0518335864578455	0.0243606573845342	0.134003650197437	-0.00728966533931796	-0.131492348994571	0.0991269114801438
197.894663776219	0.0733017061155464	0.0135113574380554	0.18526300284372	0.0513675190180294	0.024638682197791	0.125412027121942	-0.0156695537530059	-0.133952892816198	0.100461600320048
197.99466535229	0.0801172468437056	0.0135113574380554	0.209764962816512	0.0513675190180294	0.024638682197791	0.125412027121942	-0.0240263623144288	-0.160912965518331	0.0896437286816668
198.09466692836	0.0860252060756204	0.0135113574380554	0.220327139015056	0.0513675190180294	0.024638682197791	0.125412027121942	-0.0316004027584159	-0.168711254326102	0.0921645195878352
198.194668504431	0.0910728234197676	0.0103228526933442	0.229010413442861	0.0513964948076312	0.024638682197791	0.125412027121942	-0.0387148850943165	-0.185755346670436	0.0794667836184411
198.294670080502	0.0963122959228562	0.013652719954851	0.238024763897573	0.0513361994647732	0.0248235002470538	0.125412027121942	-0.0475739337341888	-0.185755346670436	0.082675461369687
198.394671656573	0.101352544346308	0.013652719954851	0.241461184552178	0.0512399709721269	0.0244978418991513	0.124591893087774	-0.0537426681126153	-0.195912542937572	0.0675566323610419
198.494673232644	0.107049678688347	0.0233449656580531	0.250903300282441	0.0512399709721269	0.0244978418991513	0.124591893087774	-0.0623034717934527	-0.198000582154524	0.06479512732507
198.594674808715	0.117404835460772	0.0290690865877922	0.255667144225396	0.0512399709721269	0.0244978418991513	0.124591893087774	-0.0696346967650213	-0.198000582154524	0.0627154925041458
198.694676384786	0.126386846840242	0.0334740110409642	0.256685708460025	0.0512399709721269	0.0244978418991513	0.124591893087774	-0.0756147505572067	-0.216675708270231	0.0405268472310028
198.794677960857	0.133192019813791	0.043881870647719	0.264566219878008	0.0511934853957798	0.0244978418991513	0.124591893087774	-0.0795579493370101	-0.211305044063313	0.0388278558121437
198.894679536928	0.134337833907259	0.0423473396855703	0.264054848969967	0.0511934853957798	0.0243606573845342	0.124283875552357	-0.0818988923051407	-0.214614832910323	0.0391945802122186
198.994681112999	0.141592377780703	0.0380537889629666	0.272929523943715	0.0511392122988603	0.0243606573845342	0.12360373289069	-0.0864093795423011	-0.211305044063313	0.0548048806990389
199.094682689069	0.145045616608427	0.0423901516593375	0.28742491505579	0.0511151222433331	0.0243606573845342	0.124283875552357	-0.089099510058463	-0.211305044063313	0.06479512732507
199.19468426514	0.151615299778381	0.0338530687318902	0.290171985479229	0.0509774775225498	0.0238342495446996	0.122849857258122	-0.093531815231051	-0.225042429121689	0.0644229402855681
199.294685841211	0.155262014569521	0.0423473396855703	0.302977722937623	0.0508853343811261	0.0244978418991513	0.122410800279671	-0.0971822582856982	-0.228462394358341	0.06479512732507
199.394687417282	0.157816740800262	0.0517760531130849	0.311440430645681	0.050818290807248	0.0243606573845342	0.121858227569203	-0.10010137055609	-0.251768667489541	0.0388278558121437
199.494688993353	0.161573435547527	0.0529719230888415	0.314208778747133	0.050818290807248	0.0243606573845342	0.121858227569203	-0.103184063169858	-0.268605852107386	0.033893694521038
199.594690569424	0.166040094735571	0.0523677123781757	0.314208778747133	0.050818290807248	0.0244978418991513	0.121858227569203	-0.106432043869097	-0.268605852107386	0.033893694521038
199.694692145495	0.169081470741685	0.0517760531130849	0.314208778747133	0.0507657885846564	0.024638682197791	0.121858227569203	-0.109081076870416	-0.270392606640573	0.0325189349582421
199.794693721566	0.172030803029139	0.0529719230888415	0.325025185279368	0.0507657885846564	0.0248235002470538	0.121858227569203	-0.112230500058705	-0.277210407909727	0.0325189349582421
199.894695297637	0.175575549834146	0.0503688944943776	0.327045748637145	0.0507657885846564	0.0248235002470538	0.121858227569203	-0.115337611325142	-0.277210407909727	0.0386387216756228
199.994696873708	0.174967076302507	0.0517760531130849	0.327045748637145	0.050818290807248	0.024638682197791	0.121858227569203	-0.114798828837194	-0.277210407909727	0.0386387216756228
200.094698449778	0.175868254606318	0.0517760531130849	0.333226950910102	0.0508555828669547	0.024638682197791	0.121858227569203	-0.116402404030198	-0.29359947604274	0.0325189349582421
200.194700025849	0.176214863229056	0.0523677123781757	0.337206352080461	0.0508555828669547	0.0244978418991513	0.121858227569203	-0.116916508095156	-0.297311865386782	0.0308707977615582
200.29470160192	0.177053642932361	0.0523677123781757	0.338826061228246	0.0508555828669547	0.0244978418991513	0.121858227569203	-0.117899772758068	-0.297311865386782	0.0334061539337012
200.394703177991	0.177355735091429	0.0529719230888415	0.338826061228246	0.0507657885846564	0.0243606573845342	0.121858227569203	-0.118677739500218	-0.297311865386782	0.0325189349582421
200.494704754062	0.178416480519327	0.0534895162407205	0.343905321523901	0.0507191496757232	0.0243606573845342	0.121858227569203	-0.120159408912115	-0.297311865386782	0.0334061539337012
200.594706330133	0.178674123543857	0.0523677123781757	0.343905321523901	0.0507191496757232	0.0243606573845342	0.121858227569203	-0.120678014897571	-0.297076267514428	0.0386387216756228
200.694707906204	0.178674123543857	0.0523677123781757	0.343905321523901	0.0506970534806663	0.0243606573845342	0.121858227569203	-0.121000182231115	-0.297311865386782	0.0363718767866497
200.794709482275	0.179036723278543	0.0517760531130849	0.343905321523901	0.0505677640309858	0.0244978418991513	0.122410800279671	-0.122299795287424	-0.297076267514428	0.0386387216756228
200.894711058346	0.180380673326817	0.0560146465474746	0.360976012224056	0.0502569233099495	0.0244978418991513	0.122849857258122	-0.126052094587495	-0.313190752657514	0.0334061539337012
200.994712634417	0.179478672055254	0.0492034235275089	0.366694904123661	0.0498514887411151	0.0230553328006445	0.122410800279671	-0.128534667613376	-0.328822998162502	0.0325189349582421
201.094714210487	0.180603215119785	0.0528580216810137	0.382640236511005	0.0494643117590257	0.0230553328006445	0.122849857258122	-0.131073097917543	-0.345231504754339	0.0228321361205636
201.194715786558	0.177355735091429	0.0463993393398217	0.380154565015841	0.0490717514514664	0.0220122488609603	0.122410800279671	-0.128868136126471	-0.346981401602977	0.0257672921132216
201.294717362629	0.172185922291376	0.046851458318547	0.37402186973067	0.0485014378348602	0.018095822652184	0.11725854126399	-0.125497255547442	-0.346981401602977	0.021520947503097
201.3947189387	0.169685407453427	0.0461918539657578	0.373474680253255	0.047949200318848	0.018095822652184	0.115877726293278	-0.124614043301218	-0.341758762051664	0.021520947503097
201.494720514771	0.165164832294922	0.0461918539657578	0.370062403340159	0.0475668184426283	0.0151447474409794	0.111943740482901	-0.121793755049667	-0.333551970884034	0.0306494922588074
201.594722090842	0.15924230661607	0.0461918539657578	0.373474680253255	0.0470102373286724	0.0151447474409794	0.109634883900664	-0.120800864064741	-0.333551970884034	0.0306494922588074
201.694723666913	0.154227103282279	0.0461918539657578	0.360976012224056	0.0464579483266632	0.0159254182247168	0.107456639356406	-0.11547534992599	-0.335287665064956	0.0144744393730129
201.794725242984	0.143324009205458	0.0427037751967802	0.349157857934495	0.0461759548171398	0.0150256050402631	0.107252510509407	-0.109040973470562	-0.330328341426641	0.021520947503097
201.894726819055	0.134421993433136	0.0461918539657578	0.351694862133108	0.0457031011150084	0.0150256050402631	0.105690665878233	-0.105707669976829	-0.335287665064956	0.0164260428158731
201.994728395126	0.131198471653457	0.0461918539657578	0.351694862133108	0.0450292427145216	0.0159254182247168	0.104829508440743	-0.10476631724563	-0.330328341426641	0.0144744393730129
202.094729971196	0.125267729070514	0.0427037751967802	0.333169148824782	0.0441893678188889	0.0149018731313541	0.104829508440743	-0.102484982611849	-0.280795781235361	0.0420872159802835
202.194731547267	0.116976914211249	0.0358934228796909	0.309904381263719	0.0433984531409237	0.0149018731313541	0.104659449251776	-0.0977095210605074	-0.280795781235361	0.0327918942499587
202.294733123338	0.110912946148789	0.0358934228796909	0.30219652401894	0.0424782481785055	0.0117060980725278	0.0983445498731475	-0.0949134094722201	-0.280795781235361	0.0270546893221669
202.394734699409	0.105969066961103	0.0341284530430302	0.288355367996966	0.0420510429983697	0.0113588717397479	0.0925534089404019	-0.0911759280248148	-0.251777350445372	0.0389037313797473
202.49473627548	0.102866932021526	0.0360697554223574	0.26623442422593	0.0416152978303598	0.0117060980725278	0.0894455813446886	-0.0855027371252325	-0.234032983132472	0.0249983954608795
202.594737851551	0.0995473571232936	0.0329883975332546	0.253869442667768	0.040651340994338	0.00871587215236395	0.0737453426274928	-0.0796232580963937	-0.228462394358341	0.011475331512313
202.694739427622	0.0944002233103489	0.0314021814072982	0.225379479043453	0.0393478647487165	0.0134270173682967	0.0623877258553579	-0.0732076170052193	-0.2058999446322	0.00977130782017128
202.794741003693	0.0909444690458893	0.0353543441258845	0.220307812869782	0.0391230205565843	0.0117060980725278	0.0583294004490271	-0.06876356130885	-0.195899706359333	0.00977130782017128
202.894742579764	0.0893027254007323	0.0353543441258845	0.219439316567629	0.0391138292396997	0.0124880424947067	0.058700646215069	-0.0668014581958613	-0.195899706359333	0.00812883104488737
202.994744155835	0.088271525315374	0.0353543441258845	0.219439316567629	0.0387944688954832	0.0134270173682967	0.058700646215069	-0.0655032821689706	-0.187795642194905	0.0144744393730129
203.094745731905	0.087110764871684	0.0353543441258845	0.218771545193435	0.0385957077967581	0.0134270173682967	0.0581298156257863	-0.0641357102377257	-0.186747719803147	0.0106561817282678
203.194747307976	0.085331551884608	0.029474929176175	0.209500432599725	0.0385957077967581	0.0134270173682967	0.0581298156257863	-0.0620544861968494	-0.183116016709094	0.00977130782017128
203.294748884047	0.0831661758069326	0.0273522158119288	0.204622599666137	0.0384397168109628	0.0134270173682967	0.0575659187902401	-0.0598672785867938	-0.182579694842358	0.00896328084676808
203.394750460118	0.0818692302216437	0.0271042257015574	0.19558125033961	0.0383536691116724	0.0134270173682967	0.0575659187902401	-0.0575085613970185	-0.170106337542219	0.0106561817282678
203.494752036189	0.0808001609945578	0.0271042257015574	0.180783475550015	0.0382050876550045	0.0134270173682967	0.0572528545982744	-0.0550545282761631	-0.154387422428251	0.0144744393730129
203.59475361226	0.0794315480352706	0.0238339708511747	0.171538680180841	0.0382050876550045	0.0134270173682967	0.0569049448761157	-0.052098118474018	-0.148821537668459	0.0106561817282678
203.694755188331	0.0786028286028709	0.029474929176175	0.171226678137783	0.0381902881281012	0.0135600525663416	0.0569049448761157	-0.0507168998956032	-0.14396289893928	0.0106561817282678
203.794756764402	0.0777733222150175	0.029474929176175	0.166670890367875	0.038170040686572	0.0134270173682967	0.0565007131376909	-0.0490694012816664	-0.136163353304668	0.0106561817282678
203.894758340473	0.0771645256469484	0.0238339708511747	0.16095124522328	0.0381488606125012	0.0134270173682967	0.056403889775986	-0.0482070200212663	-0.136163353304668	0.00896328084676808
203.994759916544	0.0766731314552643	0.0271042257015574	0.162394585500713	0.0379591278268034	0.0142219369835228	0.0569049448761157	-0.0476749288268989	-0.13507086186397	0.0106561817282678
204.094761492614	0.0758033731285049	0.0266688487072686	0.160007664370369	0.0379591278268034	0.0142219369835228	0.0569049448761157	-0.0465094303734726	-0.134584801542968	0.00896328084676808
204.194763068685	0.0750576872604621	0.0243851338889776	0.157026072354274	0.0379591278268034	0.0143735323406376	0.0569049448761157	-0.0453438007307622	-0.127608318888833	0.0137728475076114
204.294764644756	0.0745407860398647	0.0243851338889776	0.156686830590757	0.0378954673406306	0.0142219369835228	0.0569049448761157	-0.044882909858018	-0.127608318888833	0.0106561817282678
204.394766220827	0.0737161520998282	0.0243851338889776	0.154558706130297	0.037812516215259	0.0143735323406376	0.0569049448761157	-0.0439962390767158	-0.127608318888833	0.0089367180690663
204.494767796898	0.0728822063534046	0.0243851338889776	0.154402118563582	0.037812516215259	0.0143735323406376	0.0569049448761157	-0.0432428413220956	-0.127608318888833	0.0089367180690663
204.594769372969	0.0728822063534046	0.0243851338889776	0.154402118563582	0.037812516215259	0.0143735323406376	0.0569049448761157	-0.0432428413220956	-0.127608318888833	0.0089367180690663
204.69477094904	0.0724328817143572	0.020246503794607	0.145583617904151	0.037812516215259	0.0143735323406376	0.0569049448761157	-0.0423351946529278	-0.120054230855095	0.0153360712261817
204.794772525111	0.0712787071568411	0.0197539013671332	0.142616919697397	0.037812516215259	0.0143735323406376	0.0569049448761157	-0.0400618533925288	-0.114273896762304	0.0162495569504733
204.894774101182	0.0700359143315041	0.020246503794607	0.142616919697397	0.037812516215259	0.0143735323406376	0.0569049448761157	-0.0382275734703293	-0.114273896762304	0.019875983986998
204.994775677253	0.0692719951092564	0.01689674934111	0.137378442666261	0.037812516215259	0.0143735323406376	0.0569049448761157	-0.0365843589039237	-0.113382002741855	0.0193186229878596
205.094777253323	0.0679685861093145	0.0179001919930638	0.134952505007661	0.037812516215259	0.0143735323406376	0.0569049448761157	-0.0346924498480474	-0.106182681042571	0.0202165061033337
205.194778829394	0.066883709345222	0.0148871987970207	0.125854824058273	0.037812516215259	0.0143735323406376	0.0569049448761157	-0.0328617710042942	-0.0914669396599866	0.0326515163190427
205.294780405465	0.0658700301030589	0.0122182110819733	0.118684469522659	0.037812516215259	0.0143735323406376	0.0569049448761157	-0.0306236937533136	-0.0908466990764507	0.0298624835556062
205.394781981536	0.065047077595171	0.0122182110819733	0.11450358958678	0.0377905587487316	0.0143735323406376	0.0569049448761157	-0.0288635122376954	-0.0886670524009048	0.0285017604029554
205.494783557607	0.0644635064973691	0.00940919174870041	0.109344492815489	0.0377862436614534	0.0143735323406376	0.0569049448761157	-0.0279755950213135	-0.0886670524009048	0.0291658688361303
205.594785133678	0.0633382952471127	0.0111224750778118	0.109344492815489	0.0377862436614534	0.0143735323406376	0.0569049448761157	-0.0269508893962366	-0.0810712948451514	0.0343633688818162
205.694786709749	0.0628419379025767	0.0126967955668978	0.109344492815489	0.0377905587487316	0.0144576180738871	0.0569049448761157	-0.0260615130484007	-0.0807051988226203	0.0333406357582986
205.79478828582	0.0627243543153732	0.0141061318446039	0.109344492815489	0.0377905587487316	0.0144576180738871	0.0569049448761157	-0.0254919943555971	-0.0788892649684182	0.0343633688818162
205.894789861891	0.0624332670215889	0.0146183915753154	0.109344492815489	0.0377862436614534	0.0144576180738871	0.0569049448761157	-0.0251040843776101	-0.0766224617000618	0.0343633688818162
205.994791437962	0.0624332670215889	0.0146183915753154	0.109344492815489	0.0377862436614534	0.0144576180738871	0.0569049448761157	-0.0251040843776101	-0.0766224617000618	0.0343633688818162
206.094793014033	0.062232813898686	0.0126710176389841	0.107534445942771	0.0377862436614534	0.0144576180738871	0.0569049448761157	-0.0248868974764893	-0.0759435516554979	0.0343633688818162
206.194794590103	0.0617618738386676	0.0121858017576736	0.107534445942771	0.0377905587487316	0.0144576180738871	0.0569049448761157	-0.0245059158572291	-0.0762036535552085	0.0333406357582986
206.294796166174	0.0616518154570835	0.0121569664443164	0.107244126432485	0.0377905587487316	0.0144576180738871	0.0569049448761157	-0.0243200207034371	-0.0748761933907948	0.0343633688818162
206.394797742245	0.0615599287129846	0.0103173777487725	0.1052881495363	0.0377905587487316	0.0144576180738871	0.0569049448761157	-0.0240478936396846	-0.0741185471904656	0.0343633688818162
206.494799318316	0.0615224538471325	0.0103173777487725	0.1052881495363	0.0377905587487316	0.0144576180738871	0.0569049448761157	-0.0239831660731136	-0.0741185471904656	0.0343633688818162
206.594800894387	0.0615224538471325	0.0103173777487725	0.1052881495363	0.0377905587487316	0.0144576180738871	0.0569049448761157	-0.0239831660731136	-0.0741185471904656	0.0343633688818162
206.694802470458	0.061128689069973	0.0121569664443164	0.107534445942771	0.037812516215259	0.0144576180738871	0.0569049448761157	-0.0235723719762849	-0.0744017264989687	0.0333406357582986
206.794804046529	0.061128689069973	0.0121569664443164	0.107534445942771	0.037812516215259	0.0144576180738871	0.0569049448761157	-0.0235378268423977	-0.0744017264989687	0.0333406357582986
206.8948056226	0.0614606057986205	0.0095128098476832	0.106131453085634	0.037812516215259	0.0144576180738871	0.0569049448761157	-0.0242775614959479	-0.0762036535552085	0.0333406357582986
206.994807198671	0.0616518154570835	0.00406727119217368	0.318846533541053	0.037812516215259	0.0144576180738871	0.0569049448761157	-0.0427947340409902	-0.280202788676399	0.0432473366560089
207.094808774742	0.0616518154570835	0.00406727119217368	0.318846533541053	0.037812516215259	0.0144576180738871	0.0569049448761157	-0.0429684174614562	-0.280202788676399	0.0432473366560089
207.194810350812	0.0617618738386676	0.00406727119217368	0.318846533541053	0.037812516215259	0.0144576180738871	0.0569049448761157	-0.0432080833990869	-0.280202788676399	0.0432473366560089
207.294811926883	0.0618694225940408	0.00582027807786752	0.371255517638109	0.037812516215259	0.0144576180738871	0.0569049448761157	-0.0492724986496604	-0.337662736488603	0.037694793464967
207.394813502954	0.0619449516396409	0.00582027807786752	0.371255517638109	0.037812516215259	0.0144576180738871	0.0569049448761157	-0.0495208645730032	-0.337662736488603	0.037694793464967
207.494815079025	0.0619449516396409	0.00582027807786752	0.371255517638109	0.037812516215259	0.0144576180738871	0.0569049448761157	-0.0499087212134774	-0.337662736488603	0.037694793464967
207.594816655096	0.0619449516396409	0.00582027807786752	0.371255517638109	0.037812516215259	0.0144576180738871	0.0569049448761157	-0.050022674550505	-0.337662736488603	0.037694793464967
207.694818231167	0.0621312282145672	0.00665444497577743	0.384670523372437	0.0378954673406306	0.0149018731313541	0.0572528545982744	-0.0533535737368456	-0.339134979258399	0.0421966951136619
207.794819807238	0.0627243543153732	0.00737123828060032	0.384209325814653	0.0378954673406306	0.0149018731313541	0.0572528545982744	-0.0544000283860106	-0.339134979258399	0.0421966951136619
207.894821383309	0.0642641913876345	0.00757855191681784	0.392989843833757	0.0378954673406306	0.0149018731313541	0.0572528545982744	-0.0612285637227785	-0.346248851155515	0.0432473366560089
207.99482295938	0.0657059586233077	0.00757855191681784	0.392989843833757	0.0378954673406306	0.0149018731313541	0.0572528545982744	-0.0649718462459143	-0.347835351885229	0.0397794979461863
208.094824535451	0.0679055858655832	0.00737123828060032	0.392989843833757	0.0379965297824428	0.0149018731313541	0.0572528545982744	-0.0704117515348523	-0.351205906428354	0.037694793464967
208.194826111521	0.0702917535731803	0.00737123828060032	0.392989843833757	0.038081450009422	0.0144576180738871	0.0569049448761157	-0.0747582975604773	-0.351205906428354	0.037694793464967
208.294827687592	0.0897366473823997	0.00737123828060032	0.421318282618676	0.0381488606125012	0.0143735323406376	0.0569049448761157	-0.0929594561501809	-0.379696280787851	0.0397012477647346
208.394829263663	0.107990453233062	0.00737123828060032	0.421318282618676	0.0381488606125012	0.0143735323406376	0.0569049448761157	-0.11468135585416	-0.398173314150168	0.0202165061033337
208.494830839734	0.117069779263481	0.0137534338711369	0.423109787885782	0.0381488606125012	0.0142219369835228	0.0569049448761157	-0.119453713953377	-0.393571134673221	0.0172858689367481
208.594832415805	0.123160627826915	0.0137534338711369	0.41957657030061	0.0381780126982468	0.0134685596048175	0.0565007131376909	-0.122193436843296	-0.393419290038375	0.0106269612786145
208.694833991876	0.12991804907904	0.0188181270530491	0.423109787885782	0.0381902881281012	0.0135600525663416	0.0567299242247361	-0.12680059112324	-0.393571134673221	0.00709923781611105
208.794835567947	0.13410462315433	0.0197539013671332	0.423109787885782	0.03820112365841	0.0136413153921076	0.056842475051579	-0.130057438140292	-0.392677220222596	0.00709923781611105
208.894837144018	0.135671658823568	0.0197539013671332	0.423109787885782	0.0382050876550045	0.0136413153921076	0.0569049448761157	-0.131416120163705	-0.393571134673221	0.00523745100521007
208.994838720089	0.132768600458626	0.0210985517148437	0.405291903347851	0.0383536691116724	0.0134685596048175	0.0572528545982744	-0.124566235307929	-0.375373282203573	0.0106138102163798
209.09484029616	0.137758721775087	0.0225331011768705	0.404706467757829	0.0383924127237758	0.0134685596048175	0.0572528545982744	-0.130631621048834	-0.375373282203573	0.0106138102163798
209.19484187223	0.143208646307637	0.0250879993877787	0.405291903347851	0.0385393158663534	0.0134685596048175	0.0581298156257863	-0.135425524027705	-0.375373282203573	0.00684156334826975
209.294843448301	0.145191623462651	0.0258797855016715	0.405291903347851	0.0390219738154221	0.0134685596048175	0.0594711025751708	-0.137815300587376	-0.392677220222596	-0.0167001380034313
209.394845024372	0.132493888399946	0.0130228453261455	0.273353798281783	0.0391347421147479	0.0134685596048175	0.0602124199328551	-0.104495629141823	-0.244045526859023	0.0321287277332682
209.494846600443	0.132768600458626	0.0144473808593649	0.273353798281783	0.0392599661674481	0.0121130957116719	0.0602124199328551	-0.104547796875191	-0.244045526859023	0.0319482750901067
209.594848176514	0.117405538290187	0.0116577478947114	0.236558485577117	0.0393554676790764	0.0134685596048175	0.0622046120043689	-0.081678894120158	-0.207354279849557	0.0321287277332682
209.694849752585	0.118004626172603	0.0116577478947114	0.236558485577117	0.0393634618420526	0.0134685596048175	0.0626805250539329	-0.0818616935264746	-0.207354279849557	0.0321287277332682
209.794851328656	0.118054542283305	0.0116577478947114	0.236558485577117	0.0401057027530627	0.0113588717397479	0.0637701633578966	-0.0803775236911245	-0.208999861713384	0.0337081833546369
209.894852904727	0.118054542283305	0.0116577478947114	0.236558485577117	0.0414303589829036	0.00967354468482881	0.0944183882976831	-0.074690729106968	-0.225776304295167	0.0352289378839959
209.994854480798	0.118054542283305	0.0116577478947114	0.236558485577117	0.0418078254173307	0.0114002190529171	0.116301004909163	-0.0728008276544277	-0.229593173065725	0.0352289378839959
210.094856056869	0.118018955544845	0.0116577478947114	0.236558485577117	0.0430617684636563	0.0118097389882505	0.193903498857143	-0.0661585814961202	-0.247956527555082	0.139824131688519
210.194857632939	0.118018955544845	0.0116577478947114	0.236558485577117	0.0443429879886132	0.0118097389882505	0.20257521980612	-0.0616225843008265	-0.229593173065725	0.171803758221164
210.29485920901	0.118054542283305	0.0116577478947114	0.236558485577117	0.0450292427145216	0.0114002190529171	0.210424388086139	-0.0587146604677185	-0.234649306992805	0.17834940509126
210.394860785081	0.118054542283305	0.0116577478947114	0.236558485577117	0.0455043671348534	0.0135600525663416	0.212878892488092	-0.0566790242445394	-0.229593173065725	0.184497300300264
210.494862361152	0.118054542283305	0.0116577478947114	0.236558485577117	0.0461532568892804	0.0135600525663416	0.214256979950479	-0.0549844994280519	-0.229593173065725	0.185490950479095
210.594863937223	0.118054542283305	0.0116577478947114	0.236558485577117	0.0464906111035359	0.0121130957116719	0.214949300840282	-0.0540342136056346	-0.229233293455277	0.186780501508914
210.694865513294	0.118170087445356	0.0116577478947114	0.236558485577117	0.0470636154384797	0.0136413153921076	0.214949300840282	-0.0531775207958488	-0.229233293455277	0.186780501508914
210.794867089365	0.119672194982023	0.0108983287611555	0.236558485577117	0.0474668634446263	0.0136413153921076	0.214949300840282	-0.0538967458433443	-0.229233293455277	0.186780501508914
210.894868665436	0.119978994999236	0.00956418921524968	0.236558485577117	0.0477907456593206	0.0136413153921076	0.214949300840282	-0.0533090591450776	-0.229593173065725	0.186780501508914
210.994870241507	0.121348752758814	0.0108983287611555	0.236558485577117	0.0484177745048446	0.0136413153921076	0.210424388086139	-0.0545564275892269	-0.215195808477969	0.192208768725864
211.094871817578	0.124679430265561	0.00956418921524968	0.236558485577117	0.0487542329522101	0.0136413153921076	0.204924443811575	-0.0560104510407251	-0.229593173065725	0.171803758221164
211.194873393648	0.124999689138518	0.00956418921524968	0.237470757281917	0.0492736739530973	0.0149488083705382	0.203497298210268	-0.055763143982997	-0.225776304295167	0.171803758221164
211.294874969719	0.135069827570147	0.0377556958993052	0.262916947326591	0.0496547239316892	0.0149488083705382	0.198424697010192	-0.0747905670665686	-0.215195808477969	0.0577079972675195
211.39487654579	0.135181000067166	0.0402551733730997	0.264371847530894	0.0496851766239527	0.0149488083705382	0.176412562291267	-0.0781412129789325	-0.214993713406205	0.0572423091731917
211.494878121861	0.135721786096784	0.0425578896755769	0.264371847530894	0.0498925645898671	0.0149488083705382	0.160972630675242	-0.0806025969295413	-0.227098985640144	0.0429577689782961
211.594879697932	0.135448909918596	0.0458663676297226	0.262916947326591	0.0499440447666802	0.0149488083705382	0.138599838471362	-0.0825607911730391	-0.227098985640144	0.0429577689782961
211.694881274003	0.135952628714856	0.0458663676297226	0.262164074570271	0.0500894805961687	0.0172161129643717	0.111804134624996	-0.0852564011287709	-0.229215259780437	0.0353755005696475
211.794882850074	0.135069827570147	0.0434872783399405	0.25770463979345	0.0502569233099495	0.0201927969359124	0.108379853576864	-0.085106620872627	-0.232961894739285	0.0230809899582265
211.894884426145	0.134769860693582	0.0425578896755769	0.259329919728432	0.05030632080062	0.0214866689716614	0.111804134624996	-0.0844019142843189	-0.229719704299292	0.0313646158880823
211.994886002216	0.134560408469861	0.0404620379290838	0.262916947326591	0.0505440278774463	0.0172161129643717	0.109783437666204	-0.0846830823558411	-0.241059673068756	0.0353755005696475
212.094887578287	0.134434290709892	0.0434872783399405	0.272599041279119	0.0505057852078639	0.0172161129643717	0.109489544106078	-0.0854142633306619	-0.245081081510972	0.0372077298363833
212.194889154357	0.134353267533929	0.0434872783399405	0.280875781721781	0.0505798006296392	0.0214866689716614	0.115274208908362	-0.0859504694773644	-0.250974454429076	0.0372077298363833
212.294890730428	0.134353267533929	0.0404620379290838	0.286752589797627	0.0505440278774463	0.0172161129643717	0.109489544106078	-0.087156354428804	-0.258921930070169	0.0372077298363833
212.394892306499	0.134560408469861	0.0404620379290838	0.296750225824387	0.0505440278774463	0.0172161129643717	0.108379853576864	-0.088123484529604	-0.269526007229387	0.034453997353805
212.49489388257	0.133274175330441	0.0425578896755769	0.296750225824387	0.0505057852078639	0.0172161129643717	0.108275928798935	-0.0868574856305789	-0.270924443259493	0.0353755005696475
212.594895458641	0.131745643714666	0.0402551733730997	0.298005447665624	0.0501851661361555	0.0215930169999623	0.108379853576864	-0.0862694202318272	-0.270924443259493	0.0353755005696475
212.694897034712	0.132203700918775	0.0434872783399405	0.321805936537563	0.0500894805961687	0.0201927969359124	0.105069802010221	-0.0888143464824584	-0.27297959097398	0.0382685726812134
212.794898610783	0.129609712118739	0.0402551733730997	0.311597153273756	0.0506132229375648	0.0172161129643717	0.111561754027262	-0.0829560245923409	-0.271951485196631	0.0333897643349441
212.894900186854	0.128714639449703	0.0402551733730997	0.311597153273756	0.050818290807248	0.0188947070979567	0.118101258298429	-0.0808137904489172	-0.269526007229387	0.0333897643349441
212.994901762925	0.128664802887511	0.0402551733730997	0.311597153273756	0.0513361994647732	0.0172161129643717	0.126893357926054	-0.0790463903723806	-0.270924443259493	0.0333897643349441
213.094903338996	0.12810097226714	0.0402551733730997	0.311597153273756	0.0518722179740162	0.0172161129643717	0.150698252805254	-0.0761674231466522	-0.27297959097398	0.0333897643349441
213.194904915066	0.126191400635754	0.0402551733730997	0.311597153273756	0.0520690275358848	0.0172161129643717	0.158467730703034	-0.0728253661663419	-0.279543791711274	0.0333897643349441
213.294906491137	0.124890812831385	0.0402551733730997	0.311597153273756	0.0523254937895545	0.0227535758555251	0.170940367391029	-0.070594175680494	-0.282651812737869	0.0333897643349441
213.394908067208	0.123228862909206	0.0402551733730997	0.311597153273756	0.0524413565137812	0.0226054384381822	0.174462508535284	-0.0683405941529532	-0.282651812737869	0.0333897643349441
213.494909643279	0.121348752758814	0.0402551733730997	0.311597153273756	0.0523825162263942	0.0226054384381822	0.174462508535284	-0.0671571290924944	-0.277991851675884	0.0333897643349441
213.59491121935	0.118054542283305	0.0402551733730997	0.311597153273756	0.0522873055424444	0.0226054384381822	0.175008153214386	-0.0651578879032846	-0.27297959097398	0.0333897643349441
213.694912795421	0.115868350052727	0.0402551733730997	0.311597153273756	0.0522873055424444	0.0201917501981528	0.170940367391029	-0.0632723698469606	-0.270924443259493	0.0333897643349441
213.794914371492	0.0969660752238107	0.0434872783399405	0.200468746698111	0.0523254937895545	0.0240193244590656	0.170940367391029	-0.0363652963826155	-0.118244469130417	0.0571032175360231
213.894915947563	0.0954187542074382	0.0425578896755769	0.198820580707756	0.0522692433265007	0.0192065402778165	0.161709854433091	-0.0357860365329006	-0.128500190647623	0.0485242593203509
213.994917523634	0.0924865362709574	0.0425578896755769	0.196250196516438	0.0522032117409444	0.0226054384381822	0.161709854433091	-0.034844030751654	-0.128500190647623	0.0514196417759665
214.094919099705	0.0910656815700072	0.0396968499083955	0.187526598658238	0.0520633003442001	0.0240193244590656	0.159547808857277	-0.0344040024525597	-0.115717616207415	0.0781814930498942
214.194920675775	0.0889249376545166	0.0396968499083955	0.17086438219447	0.0519264350262167	0.0201917501981528	0.146871233212216	-0.034486335859946	-0.131328863170956	0.0571032175360231
214.294922251846	0.086358344190049	0.0434872783399405	0.16722919195175	0.0518282714341371	0.0192065402778165	0.124753511906725	-0.0329497480686466	-0.111757161332561	0.0540293080802101
214.394923827917	0.0856431248543829	0.0434872783399405	0.160099669435417	0.0514725547060228	0.0240193244590656	0.118534472494951	-0.0329502192843674	-0.111712020127083	0.0406261764842836
214.494925403988	0.0847018931031391	0.0456884082797376	0.158735327558637	0.0512296589462063	0.0246653948825598	0.108379853576864	-0.0340241940440487	-0.111821676991627	0.0350388446833168
214.594926980059	0.0837823302404015	0.0434872783399405	0.150624572649653	0.0508555828669547	0.0276428669134031	0.105069802010221	-0.0336861716487486	-0.102145990605188	0.0336180917224881
214.69492855613	0.0819383005319476	0.0456884082797376	0.148259636959009	0.0504650712149679	0.0304764275801201	0.104879002571572	-0.034443382565965	-0.095948057516242	0.0336180917224881
214.794930132201	0.0807479906717708	0.0472001524606996	0.147471889673616	0.0506382735785379	0.0284538670421451	0.105069802010221	-0.032258968732442	-0.0949315219599009	0.0336180917224881
214.894931708272	0.0813464855255087	0.0456884082797376	0.148259636959009	0.0507191496757232	0.0246653948825598	0.105069802010221	-0.0321230914230656	-0.0985870597035933	0.0359740995637611
214.994933284343	0.0809751914761436	0.0458994330952719	0.148259636959009	0.0514046803930378	0.0201917501981528	0.118076507844973	-0.0291129182033764	-0.102947269533007	0.0420298346719621
215.094934860414	0.0807479906717708	0.0434872783399405	0.148081496133639	0.0520633003442001	0.0240193244590656	0.150048598769236	-0.0261232557800992	-0.111821676991627	0.0545104095727835
215.194936436485	0.080864051765356	0.0444485843585803	0.151179257639962	0.0526470193592561	0.0240193244590656	0.156282499397145	-0.0242485965021711	-0.0999034205813262	0.0821290890909706
215.294938012555	0.081022296699565	0.0430732805423598	0.15538657107126	0.05347311110771	0.0201289315808584	0.156282499397145	-0.0229552056585577	-0.111821676991627	0.0812473433238842
215.394939588626	0.0813865709891807	0.0425578896755769	0.162308551965407	0.0544211391259676	0.0253230238056981	0.166012526342155	-0.0218608442732885	-0.126176058575172	0.0812473433238842
215.494941164697	0.0809751914761436	0.0425578896755769	0.163248551270629	0.0558922512270213	0.0246653948825598	0.166360629032089	-0.0189855718622939	-0.128039395880262	0.0821290890909706
215.594942740768	0.0818457784507552	0.0425578896755769	0.17296473880512	0.0565068973366507	0.0246653948825598	0.166427651343802	-0.0191407320887713	-0.130991144358418	0.0903413573978644
215.694944316839	0.083084420554335	0.0484548647094892	0.189412381412473	0.0601341517155678	0.0290861114075649	0.172904997158132	-0.0178038718998603	-0.154016679791098	0.0849905818494211
215.79494589291	0.0840497815398094	0.0525123505866983	0.194908848527648	0.0671727978764827	0.0304915543113228	0.182754601713039	-0.0120655123981997	-0.166242212125372	0.0970238791766238
215.894947468981	0.0842998593059034	0.0525123505866983	0.194908848527648	0.0829948200896233	0.0240193244590656	0.226784852855202	-0.00160594034278163	-0.169427176471863	0.155480094980625
215.994949045052	0.0836500545929035	0.0525123505866983	0.194908848527648	0.0926652990191566	0.0304915543113228	0.256091549890085	0.0147095612364863	-0.166242212125372	0.179918539513096
216.094950621123	0.0822084040731546	0.0516336915564159	0.194908848527648	0.107552293223461	0.0375028818963815	0.280576619660252	0.0315418701894528	-0.16602047279689	0.200864705124
216.194952197194	0.0819383005319476	0.0516336915564159	0.194908848527648	0.14420361155776	0.0375028818963815	0.28133253919199	0.0516078673302291	-0.0953338331864286	0.244066466729526
216.294953773264	0.0816893649130612	0.0528787691964937	0.197342519197384	0.157710901456649	0.0375028818963815	0.283086244770467	0.0635578359312355	-0.083699241138414	0.252287055269022
216.394955349335	0.0807392278137699	0.0525123505866983	0.197342519197384	0.172883037020473	0.0572528545982744	0.299731276600502	0.0766462319419351	-0.0596040310043876	0.200864705124
216.494956925406	0.0802637289935159	0.0512484865970406	0.196581359221847	0.176012473735056	0.0572528545982744	0.296201176522512	0.078079652550509	-0.0596040310043876	0.200864705124
216.594958501477	0.0796006611426518	0.0426328382367315	0.190001782213739	0.176623092831339	0.0595674638518627	0.294486070886184	0.0803628738191287	-0.0499621825432607	0.209468511440615
216.694960077548	0.0786285144590967	0.0426328382367315	0.190001782213739	0.176623092831339	0.0594330420899533	0.293842990131284	0.0810407175203924	-0.0499621825432607	0.209468511440615
216.794961653619	0.07778620477372	0.0426328382367315	0.191174026638112	0.176623092831339	0.0594330420899533	0.296201176522512	0.0809510496123405	-0.0460405548785178	0.216457584565598
216.89496322969	0.0767698748057778	0.0434963252515945	0.194908848527648	0.176416555500591	0.0555571905281933	0.302861301763884	0.078702684213047	-0.058437092684839	0.215733437408071
216.994964805761	0.0763523666917874	0.0413790273151923	0.196581359221847	0.176012473735056	0.0478079606751221	0.315741339963471	0.0754563894425421	-0.0596040310043876	0.232871541232137
217.094966381832	0.083084420554335	0.0331527484811523	0.332919485407087	0.157169971608566	0.015879678760709	0.284703552409435	0.0373941735973586	-0.253631735362763	0.226042106478902
217.194967957903	0.0807479906717708	0.0382766561624572	0.341097484955679	0.150182580794779	0.0146089241512116	0.284703552409435	0.0325429339138967	-0.246131437927009	0.23917724863403
217.294969533973	0.0806018535102205	0.03585770847324	0.340517341806231	0.141372588678151	0.0146089241512116	0.284703552409435	0.0262076780190092	-0.246131437927009	0.240312494791405
217.394971110044	0.0786874352493174	0.03585770847324	0.341097484955679	0.0797504582140367	0.0136332335447778	0.265410120351242	-0.0151727820137366	-0.246131437927009	0.211469781457281
217.494972686115	0.0778069532932069	0.03585770847324	0.341097484955679	0.0623668758010053	0.00603272807405304	0.242116336040676	-0.0234852526528451	-0.245768126537852	0.207393811754033
217.594974262186	0.0769234665632038	0.0296392737405567	0.337593744760781	0.0569321024740071	0.00603272807405304	0.210376289047517	-0.0380825654735724	-0.253631735362763	0.172192925333305
217.694975838257	0.0758791534995704	0.0296392737405567	0.337593744760781	0.0548712642749845	0.00633920788066645	0.16572583715699	-0.0458517184785078	-0.273180750453385	0.119903403108894
217.794977414328	0.0742694728086756	0.0307217822370947	0.339803535252551	0.0538392836400044	0.00603272807405304	0.135800279747499	-0.0509662304912426	-0.252934169713662	0.109593152970607
217.894978990399	0.0735554862026717	0.0296392737405567	0.339803535252551	0.0526513659982934	0.00603272807405304	0.116542277402187	-0.0546111369361846	-0.279900224381299	0.0584907539761368
217.99498056647	0.0728025199475649	0.0296392737405567	0.340517341806231	0.0523001761148935	0.0062300426857898	0.114400358546614	-0.0550553321338416	-0.253631735362763	0.0689434712003721
218.094982142541	0.0724919422637322	0.0296392737405567	0.341097484955679	0.0521560061416132	0.00603272807405304	0.114400358546614	-0.054864522759722	-0.253631735362763	0.0689434712003721
218.194983718612	0.0719538455405234	0.0268916366500592	0.341097484955679	0.0519713912118453	0.00603272807405304	0.113604914174273	-0.0543493837653036	-0.253631735362763	0.0689434712003721
218.294985294682	0.0657616886592676	0.0276701935304709	0.159077117277965	0.0514395065734148	0.00421670709951762	0.105100188841918	-0.0257980752300313	-0.122571321872556	0.0736413825192382
218.394986870753	0.0652882280601557	0.023931677218028	0.150511636251279	0.0509841938963393	0.00244891903657011	0.10177456917872	-0.0259180210826055	-0.122571321872556	0.0689434712003721
218.494988446824	0.0649003603594451	0.0242307265862289	0.146803039826585	0.0507583702942591	0.00244891903657011	0.098948080069454	-0.0246450973043019	-0.116120735336953	0.0689434712003721
218.594990022895	0.0643949121218925	0.023931677218028	0.137642665998928	0.0502810642015273	0.00301767674165961	0.0984679490176614	-0.0236365828607052	-0.114116737928713	0.0626915844151546
218.694991598966	0.0640369316436054	0.0261834229485227	0.132392605934274	0.0495800417603308	0.00301767674165961	0.0922442420166309	-0.0244314494122952	-0.0999060803310494	0.0661817294095738
218.794993175037	0.0636065316432874	0.0233818851294674	0.12555526232413	0.0493124163293126	0.00419736391438235	0.0922442420166309	-0.0236997525571363	-0.0926979522771461	0.0602052411851996
218.894994751108	0.0635037887485374	0.022769030361517	0.124368280329446	0.0492595595429022	0.00244891903657011	0.0889496975935416	-0.0237262462811896	-0.0926979522771461	0.0560798246138428
218.994996327179	0.0629892804840177	0.0253289017408848	0.123546670642262	0.0492150017789714	0.00244891903657011	0.0878305117543103	-0.0227817932036537	-0.0891500790219154	0.0551373154600047
219.09499790325	0.0628846266459104	0.0238465615021886	0.122346085985699	0.0489477695624461	0.00244891903657011	0.0829434661000351	-0.023316480763473	-0.0926979522771461	0.0496252325517608
219.194999479321	0.0625787858137707	0.0213371716187434	0.114641639773409	0.0486836533776451	0.00244891903657011	0.0728402023804611	-0.0228101567600557	-0.0814550631144157	0.047803886594568
219.295001055391	0.0623050695023673	0.023931677218028	0.113537699609785	0.0483716274782917	0.00264521546194514	0.0681539583178928	-0.0222568232904084	-0.0796145879407753	0.0438031012120346
219.395002631462	0.062077123082168	0.0233818851294674	0.107534445942771	0.0480904079158332	0.00390928949594318	0.0681539583178928	-0.0212164820322526	-0.0787963480348494	0.0385502465194639
219.495004207533	0.0617223978861177	0.0219615896439313	0.0975593261056327	0.0478901642699585	0.00390928949594318	0.0677330256320584	-0.0200673353957872	-0.0755973186203405	0.0365885560276881
219.595005783604	0.0615526674934454	0.0237975159923046	0.0975593261056327	0.0476284309715002	0.00390928949594318	0.0656895042225495	-0.020275038750991	-0.0715288182362264	0.0365885560276881
219.695007359675	0.0610539743283548	0.0215521209949852	0.0927001205435811	0.0474876268208038	0.00390928949594318	0.0651402483909799	-0.0195756530137136	-0.0685215493320964	0.0365885560276881
219.795008935746	0.0608165739560356	0.0220993601673698	0.0919805460212143	0.0470196847568017	0.00516925872070907	0.0648026023610188	-0.0197369557534824	-0.0663689487392442	0.0365885560276881
219.895010511817	0.0607609490945371	0.0219615896439313	0.0919805460212143	0.0469688855037793	0.00592348999717581	0.0648448666514321	-0.0197229042427717	-0.0672875827538988	0.0346958969275745
219.995012087888	0.060698915670641	0.0220993601673698	0.0919805460212143	0.0472039408453431	0.00580849079444691	0.0648448666514321	-0.0192895875091672	-0.0652145479260746	0.0365588685874011
220.095013663959	0.0606637589654391	0.0215521209949852	0.0919805460212143	0.0472039408453431	0.00580849079444691	0.0648448666514321	-0.019097406814655	-0.064875321794844	0.0364437162330782
220.19501524003	0.0606046712052146	0.0215521209949852	0.0919805460212143	0.0474815065466788	0.00592348999717581	0.0651402483909799	-0.0187600075367549	-0.0647635806860031	0.0364437162330782
220.2950168161	0.060649158433024	0.0219615896439313	0.0927001205435811	0.0474963335635622	0.00580849079444691	0.0648448666514321	-0.0189082859507823	-0.0668724686884702	0.0346958969275745
220.395018392171	0.0606046712052146	0.0215521209949852	0.0927001205435811	0.0477895382740428	0.00580849079444691	0.0648448666514321	-0.0186154975901804	-0.0668724686884702	0.0346958969275745
220.495019968242	0.0606046712052146	0.0215521209949852	0.0927001205435811	0.0482264027538165	0.00580849079444691	0.0649094310344506	-0.0182708997246533	-0.064875321794844	0.0364437162330782
220.595021544313	0.0605734985261257	0.0215521209949852	0.0927001205435811	0.0486836533776451	0.00580849079444691	0.0651402483909799	-0.0178094936685102	-0.064875321794844	0.0364437162330782
220.695023120384	0.0605655838398164	0.0215521209949852	0.0927001205435811	0.0488405337313872	0.00580849079444691	0.0651402483909799	-0.0174992463591867	-0.064875321794844	0.0361716022184707
220.795024696455	0.0604976549748045	0.0213371716187434	0.0927001205435811	0.0490943088108532	0.00499459664811549	0.0649094310344506	-0.0166154061824563	-0.064875321794844	0.0361716022184707
220.895026272526	0.0600814229594668	0.0213371716187434	0.0939732616937201	0.049790572826617	0.00472032623466159	0.0656895042225495	-0.0145693586645925	-0.064875321794844	0.0364437162330782
220.995027848597	0.0598291649098745	0.0213371716187434	0.0943945664986242	0.0501449080842498	0.00499459664811549	0.0671323349872744	-0.0134006672772366	-0.064875321794844	0.0356916550872281
221.095029424668	0.0594131262296551	0.0213371716187434	0.0949293720348754	0.0502810642015273	0.00499459664811549	0.0675307599379122	-0.0123846412320928	-0.064875321794844	0.0364437162330782
221.195031000739	0.0591136418573277	0.0207286162635253	0.0943945664986242	0.0508768356113391	0.00499459664811549	0.0681539583178928	-0.0107569794428064	-0.0636546905467568	0.0374633694230257
221.295032576809	0.0586724322148272	0.0145306533618866	0.0866424892870439	0.0515032619858783	0.00499459664811549	0.0702174425877035	-0.00907940800491373	-0.0596018999516774	0.0392834052844355
221.39503415288	0.0581656537053892	0.0143068757375715	0.0843822498864622	0.0520179959587817	0.00979101274138475	0.0745598269822669	-0.00724352470409688	-0.0554201077888195	0.0383801255207885
221.495035728951	0.0578531278960946	0.0143068757375715	0.0841879556290994	0.0522324403046375	0.00979101274138475	0.0745598269822669	-0.00614832499218932	-0.0514630144591614	0.0393184843047275
221.595037305022	0.0571906324826324	0.0143657100448012	0.0818519363149899	0.0524714390947203	0.0103895022835067	0.0745598269822669	-0.00435497888426511	-0.0430267491114453	0.0393184843047275
221.695038881093	0.056637086251146	0.0143068757375715	0.0809716456727394	0.0526990369660911	0.0111251142713712	0.0745598269822669	-0.00314229615590098	-0.0370333378287453	0.0383801255207885
221.795040457164	0.0564642887124596	0.0143657100448012	0.0806072907356955	0.0529943671898929	0.0155418535840656	0.077354098322965	-0.00245027813324358	-0.0360424332061735	0.0374633694230257
221.895042033235	0.0564153234542247	0.0143068757375715	0.0802017805365884	0.0531525487192717	0.0155418535840656	0.0764561150852889	-0.00193429700835879	-0.0347648910449703	0.0378117045877086
221.995043609306	0.0563871207287593	0.0143068757375715	0.0802017805365884	0.0533048948462861	0.0155418535840656	0.0754111143010158	-0.00171107574679902	-0.0345516855891882	0.0378117045877086
222.095045185377	0.0562738122918936	0.0143657100448012	0.0802017805365884	0.0533396126536878	0.0161470496653494	0.0758313956087906	-0.00159845913391748	-0.0345516855891882	0.0378117045877086
222.195046761448	0.0561083887249683	0.0143657100448012	0.0802017805365884	0.0533682493882934	0.015711220675359	0.0749325138849969	-0.00141275438231423	-0.0341863771113922	0.0378117045877086
222.295048337518	0.0560234366812957	0.0143068757375715	0.0800150071679467	0.0534441794306117	0.0163232517074372	0.0759666532882714	-0.00117398902222044	-0.0341863771113922	0.0378117045877086
222.395049913589	0.0559943702532076	0.0143657100448012	0.0800150071679467	0.0534828401439849	0.0163232517074372	0.0758313956087906	-0.000983292123047015	-0.0336577832336388	0.0378117045877086
222.49505148966	0.0559943702532076	0.0143657100448012	0.0800150071679467	0.0535308418133104	0.0163232517074372	0.0758313956087906	-0.000854214171555136	-0.0332031681191923	0.0378117045877086
222.595053065731	0.0558494923351643	0.0143657100448012	0.0800150071679467	0.0535766405607068	0.0191283140642149	0.0781291749291882	-0.000538878906926404	-0.0335016710141958	0.0378117045877086
222.695054641802	0.0558259097499236	0.0143657100448012	0.0800150071679467	0.0536314408998299	0.015902671298854	0.0745598269822669	-0.000400715881380531	-0.0330391784646285	0.0384011182646061
222.795056217873	0.0558259097499236	0.0143657100448012	0.0800150071679467	0.0537965561846242	0.019391920942781	0.077354098322965	0.000113381428850471	-0.0322176719193016	0.0384011182646061
222.895057793944	0.0558259097499236	0.0143657100448012	0.0800150071679467	0.0538176325418412	0.019391920942781	0.077354098322965	0.000146807119977739	-0.0322176719193016	0.0384011182646061
222.995059370015	0.0558259097499236	0.0143657100448012	0.0800150071679467	0.0538176325418412	0.019391920942781	0.077354098322965	0.000149153027090609	-0.0322176719193016	0.0384011182646061
223.095060946086	0.0558259097499236	0.0143657100448012	0.0800150071679467	0.0538176325418412	0.019391920942781	0.077354098322965	0.000209485330862225	-0.0323849589907975	0.0384011182646061
223.195062522157	0.0558259097499236	0.0143657100448012	0.0800150071679467	0.0538603719289191	0.0192663688414799	0.077354098322965	0.000319196777898636	-0.0323849589907975	0.0384011182646061
223.295064098227	0.0558259097499236	0.0143657100448012	0.0800150071679467	0.0538741202333814	0.0192663688414799	0.077354098322965	0.000351774012900622	-0.0323849589907975	0.0384011182646061
223.395065674298	0.0558259097499236	0.0143657100448012	0.0800150071679467	0.0538902341557322	0.0191283140642149	0.077354098322965	0.000408687009498588	-0.0322176719193016	0.0384011182646061
223.495067250369	0.0558259097499236	0.0143657100448012	0.0800150071679467	0.0538902341557322	0.0191283140642149	0.077354098322965	0.000408687009498588	-0.0322176719193016	0.0384011182646061
223.59506882644	0.0558259097499236	0.0143657100448012	0.0800150071679467	0.0539119035435409	0.0191283140642149	0.077354098322965	0.000484077141692395	-0.0317697734853915	0.0384011182646061
223.695070402511	0.0558259097499236	0.0143657100448012	0.0800150071679467	0.0539172309471907	0.0191283140642149	0.077354098322965	0.000496445427452838	-0.0317697734853915	0.0384011182646061
223.795071978582	0.0558789720455518	0.0143068757375715	0.0802017805365884	0.0539325542041356	0.0185922254107919	0.077354098322965	0.000387253883527754	-0.0323849589907975	0.0384011182646061
223.895073554653	0.0559943702532076	0.0143068757375715	0.0802017805365884	0.054501036657703	0.015902671298854	0.078000348042554	0.00139390973248689	-0.0336577832336388	0.0396568743258537
223.995075130724	0.0562738122918936	0.0141333834887216	0.0806072907356955	0.0548600486307208	0.0164206971425952	0.0853598583291121	0.00229332677703525	-0.0336577832336388	0.0437175872857071
224.095076706795	0.0565210503323225	0.0131783734492384	0.0802017805365884	0.0551760572611914	0.0235613194749527	0.0957853462457157	0.00287180402627209	-0.036261374112843	0.0439175490276477
224.195078282866	0.0566674484733725	0.0130260399018534	0.0802017805365884	0.055769559294732	0.0312063023758632	0.0997307328245265	0.00387322259912486	-0.0377511966884079	0.0449548923412207
224.295079858937	0.0573431942638194	0.012701581611691	0.0806072907356955	0.055913870130143	0.032435378153228	0.0993880981683503	0.00378535893846374	-0.0332031681191923	0.0496799499116781
224.395081435007	0.0575273407049247	0.0131783734492384	0.0819655870714389	0.0560479149600916	0.0352116827435076	0.0999893293355082	0.00395014061994585	-0.0370333378287453	0.0444822958932003
224.495083011078	0.0580348245081153	0.012701581611691	0.0819655870714389	0.0561717248689301	0.0358637211040639	0.099633505138915	0.0040414877263995	-0.036261374112843	0.0439175490276477
224.595084587149	0.0581014266007671	0.012701581611691	0.082320941085983	0.0562105073565275	0.0371943054910948	0.0999893293355082	0.00417535765394747	-0.0341863771113922	0.0449548923412207
224.69508616322	0.0581656537053892	0.012701581611691	0.0827080433102391	0.0563220137027334	0.0380705936751885	0.0999893293355082	0.00413870385511939	-0.0332031681191923	0.0439175490276477
224.795087739291	0.0586919060135742	0.012701581611691	0.0842749696076148	0.05635044953616	0.0385057157876297	0.0999893293355082	0.00348854949868056	-0.0335016710141958	0.0432055303580744
224.895089315362	0.0596457839313713	0.012701581611691	0.0867006111538601	0.0564444831918198	0.0389587543388086	0.0999893293355082	0.00233874005958179	-0.0335016710141958	0.0444822958932003
224.995090891433	0.0605328859017366	0.0143068757375715	0.0904629718003498	0.0564444831918198	0.0389587543388086	0.0999893293355082	0.00119403840061344	-0.0364127125389253	0.0424353187691108
225.095092467504	0.0607990053308552	0.0143068757375715	0.0904629718003498	0.0563890902019981	0.0389587543388086	0.0999893293355082	0.00052837975777254	-0.0364127125389253	0.0437175872857071
225.195094043575	0.0614836365312919	0.0143068757375715	0.0918240225470708	0.0564444831918198	0.0389587543388086	0.0999893293355082	-0.000259408551543935	-0.0370447491039046	0.0463032460724892
225.295095619646	0.0619077673541531	0.0143068757375715	0.0923932753639099	0.0564444831918198	0.0389587543388086	0.0997307328245265	-0.00112047130247073	-0.0410528859635784	0.0437175872857071
225.395097195716	0.0623877876450563	0.021472414726413	0.0969247692986081	0.0564444831918198	0.0389587543388086	0.0997307328245265	-0.00259344743633123	-0.0449433090441074	0.0399361160719916
225.495098771787	0.0628846266459104	0.0237975159923046	0.0974114405653987	0.0564444831918198	0.0389587543388086	0.0996285444290403	-0.00358876766046063	-0.0447738906960701	0.0394595565375573
225.595100347858	0.0630906911495118	0.0237975159923046	0.0974114405653987	0.0564444831918198	0.0389587543388086	0.0996285444290403	-0.00394559583429816	-0.0449433090441074	0.0383801255207885
225.695101923929	0.0635668872306427	0.02549275946734	0.0972063568574735	0.0564444831918198	0.0389587543388086	0.0996285444290403	-0.00470556472038872	-0.0457186168448674	0.036649807481101
225.7951035	0.0640636619825912	0.0237975159923046	0.0980810660061106	0.0564444831918198	0.0389587543388086	0.0996285444290403	-0.00582638302259598	-0.0457186168448674	0.0390231396234764
225.895105076071	0.0647711618160118	0.0276272527253445	0.104018011265719	0.0564444831918198	0.0389587543388086	0.0997307328245265	-0.00741161082018632	-0.0539490306999017	0.0354941318072677
225.995106652142	0.0656404122181597	0.0215311181220071	0.134529509559248	0.0565297133633672	0.0389587543388086	0.0999893293355082	-0.0142985520252917	-0.0838175418009411	0.0525026640275118
226.095108228213	0.0666667906817312	0.02549275946734	0.201479737537229	0.0565533351986701	0.0385057157876297	0.0999893293355082	-0.0196260445584809	-0.143283843287019	0.0507415956710019
226.195109804284	0.0677920029239491	0.0281898622454735	0.206380282020153	0.0565533351986701	0.0385057157876297	0.0999893293355082	-0.0221703109995199	-0.146603008454124	0.0507415956710019
226.295111380355	0.0682691583998412	0.0285019830999026	0.205280991803422	0.0565533351986701	0.0385057157876297	0.0999893293355082	-0.0231427438739343	-0.146603008454124	0.0525026640275118
226.395112956425	0.0692680866781935	0.0281898622454735	0.206380282020153	0.0565533351986701	0.0385057157876297	0.0999893293355082	-0.0247088964124487	-0.153665319817962	0.0507415956710019
226.495114532496	0.0701341015350963	0.0215311181220071	0.209201941728886	0.056632156014117	0.0385057157876297	0.0999893293355082	-0.0273973223542535	-0.162143449559775	0.0507415956710019
226.595116108567	0.0709308011186455	0.0392164531438963	0.220361922965029	0.0566519771127725	0.0380705936751885	0.0997307328245265	-0.02835351986639	-0.162143449559775	0.0507415956710019
226.695117684638	0.0716337471168316	0.0394011635050847	0.209201941728886	0.0567196283873064	0.037612128817162	0.0999893293355082	-0.0292979770487684	-0.162143449559775	0.0525026640275118
226.795119260709	0.0718009362576599	0.0394011635050847	0.209201941728886	0.0567196283873064	0.037612128817162	0.0999893293355082	-0.029487912337256	-0.162143449559775	0.0525026640275118
226.89512083678	0.0720652599761381	0.0402333675254159	0.209201941728886	0.0566028251209632	0.0380705936751885	0.0999893293355082	-0.0302088599662963	-0.162143449559775	0.0525026640275118
226.995122412851	0.0721434964915666	0.0402333675254159	0.209201941728886	0.0565408837842797	0.0389587543388086	0.0999893293355082	-0.0304688556518621	-0.162143449559775	0.0525026640275118
227.095123988922	0.0709308011186455	0.0317013248526465	0.206848234486269	0.0565003922983901	0.0389587543388086	0.0997307328245265	-0.0261931514452567	-0.146603008454124	0.0507415956710019
227.195125564993	0.0702302467438277	0.0237527595429606	0.189365030661722	0.0563890902019981	0.0389587543388086	0.0999893293355082	-0.0244684418888634	-0.138110702053629	0.0507415956710019
227.295127141064	0.0701758229268158	0.0237527595429606	0.189365030661722	0.0563360928462081	0.0389587543388086	0.0999893293355082	-0.0244962488829851	-0.138110702053629	0.0507415956710019
227.395128717134	0.0697994011612871	0.0235318990886485	0.177041035578521	0.0563360928462081	0.0389587543388086	0.0997307328245265	-0.0228214764359495	-0.129043566395312	0.0507415956710019
227.495130293205	0.0662192806062153	0.0235318990886485	0.121738491679082	0.0563220137027334	0.0389587543388086	0.0993804740253716	-0.01193718207446	-0.0737075860340899	0.0431511627797801
227.595131869276	0.0660035036048405	0.0235318990886485	0.11896766781479	0.056282765303355	0.0389587543388086	0.0991876753801587	-0.0115248495200896	-0.0716374127984009	0.0431511627797801
227.695133445347	0.0657565801128561	0.0266035950359785	0.119237661002077	0.056235682365385	0.0389587543388086	0.0991876753801587	-0.0108700716018127	-0.066916588032569	0.0431511627797801
227.795135021418	0.0656810207283155	0.0237527595429606	0.115437713593339	0.0562105073565275	0.0389587543388086	0.0991876753801587	-0.0106643780037382	-0.0644855561528835	0.0431511627797801
227.895136597489	0.0654599209162612	0.0222705670865198	0.113454227149435	0.0561991256382374	0.0389587543388086	0.0991876753801587	-0.0104758603956713	-0.0644855561528835	0.0431511627797801
227.99513817356	0.0652112914415967	0.0222705670865198	0.111350178429166	0.0561991256382374	0.0389587543388086	0.0991876753801587	-0.0100850626657429	-0.0631745058660161	0.0431511627797801
228.095139749631	0.0651208445393661	0.0235318990886485	0.111350178429166	0.056193147084311	0.0389587543388086	0.0991876753801587	-0.00993882564594558	-0.0631745058660161	0.0430309734428354
228.195141325702	0.0650427229761248	0.0237527595429606	0.110158234567518	0.056193147084311	0.0389587543388086	0.0993804740253716	-0.00960670718405759	-0.0553879234410049	0.049910933115289
228.295142901773	0.0647999575505485	0.0222705670865198	0.108414966411073	0.0561839857964517	0.0389587543388086	0.0993804740253716	-0.00931114981039327	-0.0563347442515618	0.0494745424246154
228.395144477843	0.0646264889000809	0.0222705670865198	0.108125902007388	0.0561717248689301	0.0389587543388086	0.0993804740253716	-0.0091571342367162	-0.061422302000771	0.0431511627797801
228.495146053914	0.0644729441271835	0.0222705670865198	0.106402494427835	0.0561618083988198	0.0389587543388086	0.0991876753801587	-0.00887226953142118	-0.0568153381845406	0.0449548923412207
228.595147629985	0.0641287042401824	0.0237527595429606	0.105201966092655	0.0561618083988198	0.0389587543388086	0.0991876753801587	-0.00832872607467633	-0.0586900198473648	0.0449548923412207
228.695149206056	0.0638587108791246	0.0266035950359785	0.106402494427835	0.0561396391028128	0.0389587543388086	0.0999893293355082	-0.00797491868576886	-0.0568153381845406	0.0431511627797801
228.795150782127	0.0636356827518015	0.0266035950359785	0.105147953112477	0.0560479149600916	0.037612128817162	0.0991876753801587	-0.0077880048787839	-0.0553879234410049	0.0431511627797801
228.895152358198	0.0635037887485374	0.0266035950359785	0.105147953112477	0.0560552292303166	0.0380705936751885	0.0993804740253716	-0.00752492064858443	-0.0563347442515618	0.0430309734428354
228.995153934269	0.0632765329351694	0.0266035950359785	0.105201966092655	0.0561195001626813	0.0380705936751885	0.0993804740253716	-0.00705751546983478	-0.0553879234410049	0.0431511627797801
229.09515551034	0.0628846266459104	0.0246335156477731	0.104056207074288	0.0561618083988198	0.0380705936751885	0.0991876753801587	-0.00635629787563733	-0.0563347442515618	0.0430309734428354
229.195157086411	0.0624878135398045	0.0235819604433636	0.102559780689881	0.056193147084311	0.0380705936751885	0.0993804740253716	-0.00523246470456182	-0.0543808272711239	0.043785905499814
229.295158662482	0.062214468417434	0.0235318990886485	0.102133837666661	0.056235682365385	0.037612128817162	0.0992181828893239	-0.00447060098976535	-0.0553879234410049	0.0431511627797801
229.395160238552	0.0620984426593785	0.0235318990886485	0.101338974725855	0.0563360928462081	0.0389912632275795	0.100486014255603	-0.00368529098947662	-0.053830781864169	0.0451373006368634
229.495161814623	0.0618800002297321	0.0235318990886485	0.100391425484129	0.0565003922983901	0.0397238418430893	0.100945161406485	-0.00279650306048914	-0.053830781864169	0.0451373006368634
229.595163390694	0.0614925562344555	0.0222705670865198	0.0981078800875149	0.056632156014117	0.0404645110547669	0.101244788897993	-0.00144259352057411	-0.053830781864169	0.0444822958932003
229.695164966765	0.0608005355406321	0.0222705670865198	0.0974114405653987	0.0566843094970154	0.0404645110547669	0.101244788897993	-0.000528610062249483	-0.053830781864169	0.0442054784595535
229.795166542836	0.0603758012491158	0.0225052838560348	0.0974114405653987	0.0567771867403445	0.0404645110547669	0.101244788897993	0.000408094195964449	-0.0467658637177029	0.0494745424246154
229.895168118907	0.0596670793406283	0.0230615337894207	0.0972063568574735	0.0568042366497448	0.0397238418430893	0.101019049264566	0.00127272714227506	-0.0447738906960701	0.0494745424246154
229.995169694978	0.0593521420348764	0.0230615337894207	0.0975157346267961	0.0569305822900359	0.0404645110547669	0.101244788897993	0.0020482254922428	-0.0447011730759514	0.0494745424246154
230.095171271049	0.0587885950246919	0.0225052838560348	0.0969247692986081	0.0569738932709718	0.0404645110547669	0.10185207859973	0.00267477516069418	-0.0447011730759514	0.0494745424246154
230.19517284712	0.0583546331099168	0.0221614702555656	0.0969247692986081	0.0570647624204855	0.0404645110547669	0.10185207859973	0.0033359548897697	-0.0447738906960701	0.0494745424246154
230.295174423191	0.0580626502954901	0.0222705670865198	0.0975157346267961	0.0570774271097676	0.0407867706582684	0.102435229666374	0.00376919148686019	-0.0449433090441074	0.049910933115289
230.395175999261	0.057939989721552	0.0222705670865198	0.0975157346267961	0.057089513080383	0.0397238418430893	0.10155563376251	0.00404377397693741	-0.0447738906960701	0.0505491175022815
230.495177575332	0.0575249664710149	0.0221614702555656	0.0975157346267961	0.057179088117669	0.0404645110547669	0.10185207859973	0.00448828336405279	-0.0447738906960701	0.0505491175022815
230.595179151403	0.0570873782034943	0.0188300591668483	0.094901888731888	0.0572769358702235	0.0397238418430893	0.10185207859973	0.00510545924330075	-0.0447738906960701	0.0512448311172753
230.695180727474	0.0565210503323225	0.0184915542163005	0.0943945664986242	0.0573831156853825	0.0397238418430893	0.10263969792889	0.0062807326878458	-0.0392833293784587	0.0579915218696802
230.795182303545	0.0562738122918936	0.0184915542163005	0.094901888731888	0.0574244649867358	0.0401548528690184	0.10414104011609	0.00693781529786278	-0.0392833293784587	0.0579915218696802
230.895183879616	0.0563977887603897	0.0172743288542441	0.0947743517981474	0.0575661002288487	0.0397238418430893	0.105311031056417	0.00721675135687602	-0.0383091553191268	0.0603569997504608
230.995185455687	0.0564292634757432	0.0185358715855717	0.0972063568574735	0.0576894026855808	0.0397238418430893	0.107154623964312	0.00754604121664669	-0.0392833293784587	0.0603569997504608
231.095187031758	0.0564292634757432	0.0184915542163005	0.0975157346267961	0.0577822146842876	0.0397238418430893	0.10782121475388	0.00800886416245901	-0.0413869956846722	0.0603569997504608
231.195188607829	0.0564292634757432	0.0180479394413456	0.0975157346267961	0.0580410206760797	0.0397238418430893	0.107916367262554	0.00890225211152479	-0.0416030764309432	0.0603569997504608
231.2951901839	0.0564292634757432	0.0172743288542441	0.0975157346267961	0.0583095454236382	0.0417233712977507	0.111265902879851	0.00961329342928606	-0.0442525470863796	0.0603963090451725
231.39519175997	0.056560124013442	0.0172743288542441	0.100547108485571	0.058703987769563	0.0414543172317417	0.111265902879851	0.00970112861503658	-0.0456654214892423	0.0603963090451725
231.495193336041	0.0568506285644683	0.0172743288542441	0.102675182234468	0.0590054974865827	0.0414543172317417	0.111265902879851	0.00988932604213839	-0.0472995674262239	0.0603963090451725
231.595194912112	0.0569992172321352	0.0185358715855717	0.105263811648005	0.0593120809576754	0.0422595956183413	0.112462071360555	0.0101914159888117	-0.0489859000614431	0.0604163738048684
231.695196488183	0.0571552779223115	0.0179142357752345	0.105263811648005	0.0596294534488116	0.0430051041761677	0.113447200998811	0.0107572314773596	-0.0512690637745298	0.0604163738048684
231.795198064254	0.0572847130455697	0.0180479394413456	0.113012620152807	0.0601338094146099	0.0430051041761677	0.113447200998811	0.00955706747466667	-0.053873492734866	0.0612733954386791
231.895199640325	0.0598834978654701	0.0111833511828522	0.174793255513357	0.0605819524633218	0.0430051041761677	0.113447200998811	0.000429586611525229	-0.0896778936486394	0.0780470860257413
231.995201216396	0.0627415587241291	0.0111833511828522	0.198592833375654	0.0609906561745287	0.0419749676666681	0.112963168403311	-0.00602731964384601	-0.136216817584742	0.0674428594962213
232.095202792467	0.0714595339466677	0.0102912925684391	0.240705478124663	0.0616701538183272	0.0441319665210654	0.115479809221375	-0.021272984334528	-0.185455524540281	0.0760557306628486
232.195204368538	0.101657017233242	0.0142213317801973	0.272035326253911	0.0620905441618205	0.0441319665210654	0.115479809221375	-0.0459644118538375	-0.226146341774687	0.0647491813476863
232.295205944609	0.107290942486735	0.0233717582756814	0.283013309479864	0.0628151587936639	0.0442133318260556	0.115386056428214	-0.0536998582623471	-0.226913215164938	0.0629242135804153
232.395207520679	0.112177191313602	0.0237527595429606	0.282848839131658	0.063476860512599	0.0441319665210654	0.115153590457163	-0.0609013221605281	-0.22469187794215	0.0673446531713294
232.49520909675	0.113849916539656	0.0237527595429606	0.283013309479864	0.0638322312434321	0.0455752156052196	0.116721555686427	-0.0650747522045992	-0.239757068250873	0.0511718730108457
232.595210672821	0.115666568560477	0.0230679260839731	0.281067332025015	0.0648458569353068	0.0458372314247274	0.116721555686427	-0.0690725125466783	-0.230326972586339	0.0510188035836891
232.695212248892	0.117964514740411	0.0317013248526465	0.286398569896182	0.0656624404998441	0.0458372314247274	0.116857049342821	-0.0733816262928763	-0.229965620796842	0.0363486848257287
232.795213824963	0.118828650128203	0.0806072907356955	0.291177702182734	0.0679002088747708	0.046811433974099	0.11772310772204	-0.0751381403960107	-0.226913215164938	0.0218100447756624
232.895215401034	0.11881518535297	0.0856468730300539	0.283013309479864	0.0697626608247398	0.046811433974099	0.117345127733454	-0.0757332716368612	-0.21938229206551	0.0200259687478667
232.995216977105	0.118526034614073	0.0842749696076148	0.281067332025015	0.0701620829932507	0.046671415026846	0.117345127733454	-0.0749625986637286	-0.21938229206551	0.0200259687478667
233.095218553176	0.117867161432278	0.0842749696076148	0.280554456702257	0.0701620829932507	0.046811433974099	0.11772310772204	-0.073770813447709	-0.21938229206551	0.0200259687478667
233.195220129247	0.116897302013404	0.0842749696076148	0.281067332025015	0.0706743177779193	0.046671415026846	0.11772310772204	-0.0715878794803842	-0.21938229206551	0.0200259687478667
233.295221705318	0.114859626896659	0.0813261713689695	0.276804268989934	0.0712262699659875	0.0460638038197681	0.117345127733454	-0.066911517461434	-0.214810131553253	0.0228631957234232
233.395223281388	0.113562806720008	0.0813261713689695	0.271325964993423	0.0712439122545856	0.0460638038197681	0.117345127733454	-0.061697025191577	-0.208937929667435	0.0256085795552839
233.495224857459	0.112111209361137	0.0806072907356955	0.26480420846107	0.0722068334742447	0.0460515226833758	0.117345127733454	-0.0566503722852649	-0.203286718739344	0.02705909099313
233.59522643353	0.108700576966667	0.0787152066122221	0.238062653074312	0.0729100576014909	0.0458372314247274	0.117345127733454	-0.0432141871360934	-0.150727899232348	0.0312143594243531
233.695228009601	0.106598691201879	0.0806072907356955	0.193641681736507	0.0734441130945143	0.0458372314247274	0.117345127733454	-0.0351730732033743	-0.0983077091910526	0.0293542037713255
233.795229585672	0.105727156411665	0.0830603861243149	0.173446586557994	0.0830738351963984	0.0460515226833758	0.118382177725927	-0.0288205672392947	-0.0828096984285429	0.0228631957234232
233.895231161743	0.105439446357056	0.0806072907356955	0.162660766133321	0.0881929291302022	0.0460515226833758	0.119806407834076	-0.026345499135201	-0.0830068655796719	0.0228631957234232
233.995232737814	0.105212384877495	0.0814045879653926	0.155616546481018	0.0908926629464275	0.0441319665210654	0.12124030370667	-0.0238159202861981	-0.0813915115630632	0.02705909099313
234.095234313885	0.10509183770414	0.0813261713689695	0.153305011129864	0.0917850333613877	0.0460638038197681	0.12540678319512	-0.0222047573772911	-0.0813915115630632	0.0299434277055454
234.195235889956	0.104836491200771	0.0774080766972945	0.142681100399007	0.0924445454796729	0.0456726784146344	0.126396596341333	-0.0210897519455373	-0.0817186513740676	0.0299434277055454
234.295237466027	0.104701674573305	0.0806072907356955	0.138756011721648	0.0930813213290538	0.0442799795333136	0.127103549288759	-0.0203213881204111	-0.0828096984285429	0.0299434277055454
234.395239042098	0.104435109307006	0.0813261713689695	0.135098809263658	0.093608446637784	0.045195082802538	0.13147077286731	-0.0190219258834452	-0.0813915115630632	0.0335786853917391
234.495240618168	0.104312571217452	0.0833056457042651	0.134603792659185	0.0945375230465031	0.0422595956183413	0.13147077286731	-0.0176286401482262	-0.0817186513740676	0.03258103853242
234.595242194239	0.104089067375361	0.0813261713689695	0.129695500282913	0.0948186953529167	0.0456726784146344	0.137117757315572	-0.0166170599087024	-0.0817186513740676	0.03258103853242
234.69524377031	0.103911619008633	0.0813261713689695	0.125514504028692	0.0951387072517237	0.0430051041761677	0.139580658591742	-0.0152931170378978	-0.0691493464875305	0.0450536069158796
234.795245346381	0.103769256495569	0.0833056457042651	0.126143400851866	0.0953795650898868	0.0422595956183413	0.139580658591742	-0.0148598487865589	-0.0690949568995782	0.0459321900666752
234.895246922452	0.103732058623999	0.0833056457042651	0.125514504028692	0.0953880231637756	0.0422595956183413	0.139580658591742	-0.0147083420300431	-0.0664064610192657	0.0470517867819382
234.995248498523	0.103769256495569	0.0842749696076148	0.126143400851866	0.0986760556156794	0.046671415026846	0.166847847269276	-0.00915505865549439	-0.0664064610192657	0.0701013002656936
235.095250074594	0.103806189438109	0.0842749696076148	0.125514504028692	0.100595159854712	0.046671415026846	0.184428932415768	-0.00478582113228718	-0.0690949568995782	0.0893804489094912
235.195251650665	0.103806189438109	0.0842749696076148	0.125289649549909	0.101234052968515	0.046671415026846	0.191692958251346	-0.00223039622899689	-0.0646900408877095	0.10050608563592
235.295253226736	0.103806189438109	0.0842749696076148	0.125289649549909	0.102196694889004	0.046671415026846	0.201773024331019	0.00100599491207733	-0.0640789210275336	0.108850673823035
235.395254802807	0.103806189438109	0.0846326509339333	0.125289649549909	0.108050831378641	0.0456726784146344	0.272388731585173	0.0227236670035786	-0.0663485728259346	0.173831596861224
235.495256378877	0.103806189438109	0.0846326509339333	0.125289649549909	0.10961576443265	0.0456726784146344	0.272388731585173	0.0267959572054689	-0.0663485728259346	0.173831596861224
235.595257954948	0.103845106793389	0.0842749696076148	0.124107201891721	0.110501995966767	0.0456726784146344	0.272388731585173	0.0289156466425865	-0.0690949568995782	0.16788124527618
235.695259531019	0.103889566343292	0.0846619910164483	0.124107201891721	0.112413715350352	0.0456726784146344	0.272388731585173	0.033507734540909	-0.0663485728259346	0.16788124527618
235.79526110709	0.103911619008633	0.0842749696076148	0.123365969762486	0.113418486829179	0.046811433974099	0.272388731585173	0.0353514249720121	-0.0646900408877095	0.167085913351054
235.895262683161	0.103911619008633	0.0842749696076148	0.123365969762486	0.116893280578178	0.0833670516722721	0.306176517082286	0.0461278825823408	-0.0341477258945651	0.200935721510645
235.995264259232	0.103911619008633	0.0842749696076148	0.123365969762486	0.117158560134126	0.0833670516722721	0.304315281559717	0.0466381717495111	-0.0309206023325869	0.199241151982178
236.095265835303	0.103911619008633	0.0842749696076148	0.123365969762486	0.116893280578178	0.0833670516722721	0.304315281559717	0.0463582774352476	-0.0309206023325869	0.199241151982178
236.195267411374	0.103911619008633	0.0842749696076148	0.123365969762486	0.116893280578178	0.0833670516722721	0.304315281559717	0.0463385997200408	-0.0309206023325869	0.199241151982178
236.295268987445	0.103911619008633	0.0842749696076148	0.123365969762486	0.116796163628948	0.0833670516722721	0.304315281559717	0.0462790984625554	-0.0309206023325869	0.199241151982178
236.395270563516	0.103911619008633	0.0842749696076148	0.123365969762486	0.115780299936165	0.0810973321862497	0.300929350055845	0.0434504314811369	-0.0309206023325869	0.200382051880075
236.495272139586	0.103911619008633	0.0842749696076148	0.123365969762486	0.114865324344975	0.0826004890926482	0.298030023119178	0.0414402804778568	-0.0333819660672222	0.19522249117817
236.595273715657	0.103890338840908	0.0842749696076148	0.122991021892929	0.112998584921389	0.0800151648137736	0.265685060778834	0.0347435690549626	-0.0475384333458933	0.149864613714091
236.695275291728	0.103911619008633	0.0842749696076148	0.122991021892929	0.112332588123206	0.0814426727129523	0.252077689110571	0.0319206382634744	-0.0401960510875843	0.140852937478825
236.795276867799	0.103911619008633	0.0842749696076148	0.122991021892929	0.111930760024568	0.0788641107156694	0.245544219624256	0.0307197578370239	-0.0341477258945651	0.140852937478825
236.89527844387	0.103911619008633	0.0842749696076148	0.122991021892929	0.109683137882964	0.0819659718931322	0.219476719983411	0.0220702917669902	-0.0323871683497867	0.1164327448378
236.995280019941	0.103911619008633	0.0842749696076148	0.122991021892929	0.108720164039368	0.0783700290046045	0.217768023808067	0.0199130725376459	-0.0318842218003503	0.1164327448378
237.095281596012	0.103911619008633	0.0842749696076148	0.122991021892929	0.107768992900754	0.0814426727129523	0.219476719983411	0.0172259522935006	-0.0318842218003503	0.1164327448378
237.195283172083	0.103890338840908	0.0846326509339333	0.123227141200522	0.106892582535336	0.0788641107156694	0.214360709266848	0.0146188050383693	-0.0333819660672222	0.114057794897685
237.295284748154	0.103890338840908	0.0846326509339333	0.123227141200522	0.105847878928795	0.0783700290046045	0.211343897952416	0.0119385013255452	-0.0356412283808674	0.1111546037133
237.395286324225	0.103911619008633	0.0846326509339333	0.123227141200522	0.10491947429131	0.0788641107156694	0.208877093942898	0.00951663859237691	-0.0413970550836744	0.100813939063535
237.495287900295	0.103911619008633	0.0846326509339333	0.123227141200522	0.104247966025168	0.0748837037711802	0.192287439113391	0.00677165307086608	-0.0488499046805675	0.0813630353764112
237.595289476366	0.103911619008633	0.0846326509339333	0.123227141200522	0.103715650481197	0.0663389372883171	0.170915945107916	0.00495326407625011	-0.0488499046805675	0.0697013074710836
237.695291052437	0.103911619008633	0.0846326509339333	0.123227141200522	0.103144702551645	0.0744443411021526	0.154571537968327	0.00232946783407185	-0.0417543030068451	0.0538208464233543
237.795292628508	0.103911619008633	0.0846326509339333	0.123227141200522	0.102763144582588	0.0719460024747312	0.144218701231737	0.000977953695223801	-0.0401960510875843	0.0470517867819382
237.895294204579	0.10393942611569	0.0842749696076148	0.122991021892929	0.102660299441236	0.0748837037711802	0.144151651306743	0.000329635594776292	-0.0382799103228279	0.0470517867819382
237.99529578065	0.10393942611569	0.0842749696076148	0.123227141200522	0.102792565153343	0.0748837037711802	0.144151651306743	0.00101619331772122	-0.0398009287936659	0.0470517867819382
238.095297356721	0.10393942611569	0.0842749696076148	0.123227141200522	0.102834030235753	0.0744443411021526	0.144218701231737	0.00152852558160892	-0.0401960510875843	0.0470517867819382
238.195298932792	0.10393942611569	0.0842749696076148	0.123227141200522	0.102818703436744	0.0744443411021526	0.144218701231737	0.00147429903582803	-0.0401960510875843	0.0470517867819382
238.295300508863	0.10393942611569	0.0842749696076148	0.123227141200522	0.102901912581633	0.0783700290046045	0.148184770587417	0.00170451040768225	-0.040724595905007	0.0470517867819382
238.395302084934	0.10393942611569	0.0842749696076148	0.123227141200522	0.102901912581633	0.0783700290046045	0.148184770587417	0.00177926934744932	-0.0413970550836744	0.0470517867819382
238.495303661004	0.103911619008633	0.0842749696076148	0.123227141200522	0.102998779200604	0.0783700290046045	0.148184770587417	0.00206313517432438	-0.0416425858405308	0.0470517867819382
238.595305237075	0.103911619008633	0.0842749696076148	0.123227141200522	0.10304722699847	0.0788641107156694	0.149035212364818	0.00217817132959888	-0.0417543030068451	0.0470517867819382
238.695306813146	0.103911619008633	0.0842749696076148	0.123227141200522	0.103097397170113	0.0788641107156694	0.149035212364818	0.0022025832272009	-0.0417543030068451	0.0470517867819382
238.795308389217	0.103872035704218	0.0846619910164483	0.124107201891721	0.103125073147561	0.0788641107156694	0.14913132621395	0.00251811001175947	-0.0417543030068451	0.0487188602466648
238.895309965288	0.103845106793389	0.0842749696076148	0.123365969762486	0.103097397170113	0.0788641107156694	0.14913132621395	0.00252950333113001	-0.0417543030068451	0.0487188602466648
238.995311541359	0.103806189438109	0.0842749696076148	0.123227141200522	0.102901912581633	0.0778344138541632	0.146454511205409	0.0021465344155444	-0.0417543030068451	0.0470517867819382
239.09531311743	0.103769256495569	0.0842749696076148	0.122991021892929	0.102696793799705	0.0770709024589659	0.144218701231737	0.0019112309142592	-0.0416425858405308	0.0469924456917675
239.195314693501	0.103732058623999	0.0842749696076148	0.122991021892929	0.102536130101628	0.0733434589108689	0.139845201117004	0.00164828695932908	-0.0416425858405308	0.0469924456917675
239.295316269572	0.10341395918946	0.0842749696076148	0.122991021892929	0.102423312172595	0.0729070656478457	0.137935028755865	0.0016184930609727	-0.040724595905007	0.0469924456917675
239.395317845643	0.10335413365554	0.0842749696076148	0.122991021892929	0.102358918381469	0.0729070656478457	0.137935028755865	0.00139786527703757	-0.0401960510875843	0.0469924456917675
239.495319421713	0.10333417278209	0.0842749696076148	0.122991021892929	0.102305518121136	0.0733434589108689	0.137935028755865	0.0011869710638298	-0.0398009287936659	0.0469924456917675
239.595320997784	0.1033057059251	0.0846326509339333	0.123227141200522	0.102223905433497	0.0719460024747312	0.134880141387892	0.00060593132501646	-0.0384961543927636	0.0462107594614892
239.695322573855	0.103176917833511	0.0842749696076148	0.122991021892929	0.102134011241515	0.0733434589108689	0.134880141387892	0.000264975735779222	-0.0384961543927636	0.0462107594614892
239.795324149926	0.103128240910581	0.0846326509339333	0.122991021892929	0.101958077184186	0.0733434589108689	0.133387528314462	-0.000222418570429749	-0.0460858835996094	0.0366786914117986
239.895325725997	0.1031148733081	0.0846326509339333	0.122991021892929	0.101810850726111	0.0733434589108689	0.133387528314462	-0.000514992352302276	-0.0460858835996094	0.0353709959558899
239.995327302068	0.1031148733081	0.0846326509339333	0.122991021892929	0.101768836058883	0.0733434589108689	0.133387528314462	-0.000637188548282376	-0.0460858835996094	0.0353709959558899
240.095328878139	0.1031148733081	0.0846326509339333	0.122991021892929	0.101768836058883	0.0733434589108689	0.133387528314462	-0.000637188548282376	-0.0460858835996094	0.0353709959558899
240.19533045421	0.1031148733081	0.0846326509339333	0.122961234538723	0.101718860971059	0.0733434589108689	0.133387528314462	-0.000843720111297253	-0.0460858835996094	0.033942162153679
240.295332030281	0.1031148733081	0.0846326509339333	0.122991021892929	0.101718860971059	0.0733434589108689	0.133387528314462	-0.000822718032992784	-0.0469082826257298	0.033942162153679
240.395333606352	0.1031148733081	0.0846326509339333	0.122991021892929	0.101718860971059	0.0733434589108689	0.133387528314462	-0.000822718032992784	-0.0469082826257298	0.033942162153679
240.495335182422	0.1031148733081	0.0846326509339333	0.122991021892929	0.101718860971059	0.0733434589108689	0.133387528314462	-0.000822718032992784	-0.0469082826257298	0.033942162153679
240.595336758493	0.103128240910581	0.0846326509339333	0.122898089012077	0.101684130105467	0.0729070656478457	0.13272271571165	-0.00104346359204756	-0.0424162449283614	0.0361395606311911
240.695338334564	0.1031148733081	0.0846326509339333	0.122723455832767	0.101684130105467	0.0729070656478457	0.13272271571165	-0.00106327676460026	-0.0424162449283614	0.0353709959558899
240.795339910635	0.1031148733081	0.0850025583447743	0.122991021892929	0.101445156150165	0.0719460024747312	0.133387528314462	-0.00154573478231999	-0.0424162449283614	0.0366786914117986
240.895341486706	0.103105322969155	0.0850025583447743	0.122991021892929	0.101351108609893	0.0716756101121883	0.137541895041539	-0.00201218038147405	-0.0407586468414775	0.0436291428768573
240.995343062777	0.10306386891971	0.0850025583447743	0.122991021892929	0.101061465441672	0.06811931018076	0.14913132621395	-0.00342277645703543	-0.0442413351003622	0.0469924456917675
241.095344638848	0.103034756256329	0.0849297910675242	0.122991021892929	0.100695437336004	0.0531765149808316	0.14913132621395	-0.00443278551928118	-0.0460858835996094	0.0538208464233543
241.195346214919	0.102970984602382	0.0846326509339333	0.122723455832767	0.100268799594159	0.0289018191745754	0.134880141387892	-0.00552581649931786	-0.0654334205877551	0.0487188602466648
241.29534779099	0.102792994046309	0.0849297910675242	0.122991021892929	0.0996802535872536	0.017660883353361	0.123264503116625	-0.00725203174852974	-0.084276042230865	0.030626462515506
241.395349367061	0.102707751144486	0.0846326509339333	0.122723455832767	0.0990366269631179	0.0190930727709598	0.12124030370667	-0.00963447249003341	-0.084276042230865	0.026841891228902
241.495350943131	0.102579202995377	0.0846326509339333	0.122991021892929	0.0987827693079242	0.0190930727709598	0.120665783407982	-0.0102931368842526	-0.0844113235713342	0.0262875128440467
241.595352519202	0.102544200807014	0.0846326509339333	0.122898089012077	0.098063979903495	0.0190930727709598	0.12010684512171	-0.0118614126291916	-0.0844859178461369	0.0256085795552839
241.695354095273	0.102475214512416	0.0842749696076148	0.122991021892929	0.0971604541808093	0.0189973756627278	0.11879977188096	-0.0140070325419119	-0.0844899487794343	0.0223615566255035
241.795355671344	0.102402889378647	0.0842749696076148	0.123227141200522	0.0968753570370817	0.0189973756627278	0.11879977188096	-0.0144625426409874	-0.0844899487794343	0.0223615566255035
241.895357247415	0.102386648496999	0.0842749696076148	0.123227141200522	0.0968753570370817	0.0189973756627278	0.11879977188096	-0.0144314296152505	-0.0844899487794343	0.0223615566255035
241.995358823486	0.102386648496999	0.0839288299435815	0.122991021892929	0.0968753570370817	0.0189973756627278	0.11879977188096	-0.01442053746453	-0.0844899487794343	0.0223615566255035
242.095360399557	0.102386648496999	0.0839288299435815	0.122991021892929	0.0968753570370817	0.0189973756627278	0.11879977188096	-0.01442053746453	-0.0844899487794343	0.0223615566255035
242.195361975628	0.102378862297874	0.0839288299435815	0.122991021892929	0.0968753570370817	0.0189973756627278	0.11879977188096	-0.0143875498003745	-0.0844899487794343	0.0223615566255035
242.295363551699	0.102378862297874	0.0839288299435815	0.122991021892929	0.0969503138492755	0.0189973756627278	0.118926262262266	-0.0143034059248781	-0.0844899487794343	0.0223615566255035
242.39536512777	0.102368657258651	0.0839288299435815	0.122991021892929	0.0969808949274678	0.0189973756627278	0.118926262262266	-0.014201979335755	-0.0844899487794343	0.0223615566255035
242.49536670384	0.102368657258651	0.0839288299435815	0.122991021892929	0.0969808949274678	0.0189973756627278	0.118926262262266	-0.014201979335755	-0.0844899487794343	0.0223615566255035
242.595368279911	0.102368657258651	0.0839288299435815	0.122991021892929	0.0969808949274678	0.0189973756627278	0.118926262262266	-0.0142018710916579	-0.0844899487794343	0.0223615566255035
242.695369855982	0.102368657258651	0.0839288299435815	0.122991021892929	0.0970027335032261	0.020031803818684	0.120028326302066	-0.0141360445263715	-0.0844899487794343	0.0223615566255035
242.795371432053	0.102368657258651	0.0839288299435815	0.122991021892929	0.0971246944023341	0.020031803818684	0.12010684512171	-0.0140424650716881	-0.0844899487794343	0.0226017248870483
242.895373008124	0.102368657258651	0.0839288299435815	0.122991021892929	0.0977372902782579	0.0179436917645193	0.12010684512171	-0.0120001114276004	-0.0840012604539131	0.02705909099313
242.995374584195	0.102368657258651	0.0839288299435815	0.122991021892929	0.0982479600487866	0.017660883353361	0.121940541666134	-0.0105925259866505	-0.0844859178461369	0.0286976822213508
243.095376160266	0.102378862297874	0.0842749696076148	0.123227141200522	0.0990775223565545	0.0179436917645193	0.127968247189333	-0.00843163683968735	-0.0853753254433871	0.0326607072078572
243.195377736337	0.102386648496999	0.0842749696076148	0.122991021892929	0.0994640092965009	0.0153751409321306	0.132663202354275	-0.00694664282926317	-0.0844859178461369	0.0373660091068075
243.295379312408	0.102386648496999	0.0842749696076148	0.122991021892929	0.0997719500406425	0.017660883353361	0.141068103654834	-0.00574398712876947	-0.0844859178461369	0.0403734697109133
243.395380888479	0.102386648496999	0.0842749696076148	0.122991021892929	0.100268799594159	0.01801900575574	0.144471422098555	-0.00378261899767954	-0.0840012604539131	0.0459342581778691
243.495382464549	0.102378862297874	0.0842749696076148	0.123227141200522	0.101157176447415	0.0556361690543909	0.175963160416637	1.96825897846098e-05	-0.0460858835996094	0.0859141189138781
243.59538404062	0.102378862297874	0.0842749696076148	0.123227141200522	0.101958077184186	0.0616898635797943	0.165892847359355	0.0021418441727561	-0.0460858835996094	0.0704325662185893
243.695385616691	0.102386648496999	0.0842749696076148	0.123227141200522	0.102320584787783	0.0727756404284376	0.165892847359355	0.0038445221090995	-0.0424162449283614	0.0643834724407365
243.795387192762	0.102378862297874	0.0839288299435815	0.123227141200522	0.102652961561675	0.0727756404284376	0.164607025231978	0.00519763369766346	-0.0419406411211449	0.0643834724407365
243.895388768833	0.102378862297874	0.0839288299435815	0.123227141200522	0.10273611502639	0.0733434589108689	0.165892847359355	0.00557990475281403	-0.0424162449283614	0.0649364062320627
243.995390344904	0.102328970802849	0.0832929461106551	0.122991021892929	0.10304722699847	0.0727756404284376	0.165892847359355	0.00706180884842059	-0.0407586468414775	0.0717934402285994
244.095391920975	0.102271064617669	0.0833056457042651	0.124107201891721	0.103228124024035	0.0704296779114125	0.165892847359355	0.00813931719021661	-0.0419406411211449	0.0744345557260355
244.195393497046	0.102139838094154	0.0804840279250724	0.122991021892929	0.103377507901993	0.0704296779114125	0.172627339202334	0.00940776512613763	-0.0460668616777456	0.0746918611894925
244.295395073117	0.102139838094154	0.0804840279250724	0.123227141200522	0.103452064218662	0.0727756404284376	0.175963160416637	0.00997861720634287	-0.0401720049034327	0.0815880943297493
244.395396649188	0.102030811408548	0.0806072907356955	0.124107201891721	0.103504646140722	0.0704296779114125	0.175963160416637	0.0104762299678496	-0.0398732667624512	0.0820905837890033
244.495398225258	0.102019740890535	0.0804840279250724	0.124107201891721	0.103602341872711	0.0716756101121883	0.180249442055418	0.0112085892902291	-0.0417543030068451	0.0823202891484798
244.595399801329	0.101966844678458	0.0800623321560801	0.124854545941852	0.103684209976685	0.0704296779114125	0.180249442055418	0.0117645087167637	-0.0398732667624512	0.0853328626331417
244.6954013774	0.101898532370607	0.0785678535109757	0.124107201891721	0.103715650481197	0.0733434589108689	0.185183684361844	0.0123128295199607	-0.0398732667624512	0.0866915777256846
244.795402953471	0.101898532370607	0.0785678535109757	0.124107201891721	0.103957913089308	0.0727756404284376	0.195906106234452	0.0151619587417975	-0.0398009287936659	0.0978709126931392
244.895404529542	0.103998645862956	0.0616295585001877	0.372956420216374	0.104392328639051	0.0727756404284376	0.295109586528901	-0.00347801803667332	-0.275853537509888	0.218986813588943
244.995406105613	0.1053571151352	0.0659596632756026	0.407430558032742	0.107160230417135	0.0788641107156694	0.335260072151734	-0.00675347649638497	-0.279448296368208	0.239642309687055
245.095407681684	0.1053571151352	0.0659596632756026	0.407430558032742	0.113397224024705	0.0787151972664231	0.349711915484633	0.0320880956310468	-0.280124202392746	0.261925669213375
245.195409257755	0.1053571151352	0.0659596632756026	0.407430558032742	0.123953113970604	0.0787151972664231	0.352835682499857	0.0483658659245665	-0.278743822034492	0.261925669213375
245.295410833826	0.106082525835307	0.0646353107636855	0.407993576906935	0.151111391565438	0.0788667616246201	0.354909873583382	0.053086336547725	-0.287997290433889	0.263160384639249
245.395412409897	0.107399704182498	0.0646353107636855	0.407993576906935	0.246086640929565	0.082742213291565	0.359348773410012	0.0530317216440158	-0.273945296604506	0.272145681524783
245.495413985968	0.1146354985013	0.0832929461106551	0.446826222226119	0.293335101281219	0.0824584253263429	0.359606478759546	0.0173830837782089	-0.30561457159044	0.270991718572447
245.595415562038	0.26871211409632	0.0833056457042651	0.484904636505196	0.301727514501601	0.0824584253263429	0.35990521917924	-0.0128520928556728	-0.330998391958534	0.261925669213375
245.695417138109	0.346990254625523	0.0872938051313695	0.481205166730882	0.319782858405155	0.0922380169530796	0.362378112671502	-0.0353683216293841	-0.283957229521897	0.109054747823445
245.79541871418	0.35838742344276	0.230747819762261	0.484904636505196	0.321166057566704	0.0937183450769204	0.362378112671502	-0.0588678078342061	-0.263929806835007	0.1053451027431
245.895420290251	0.358301418553158	0.230747819762261	0.486290559530115	0.323021353798386	0.0937183450769204	0.366020403093172	-0.0488250814912332	-0.249262706209103	0.105784856061106
245.995421866322	0.356973608422278	0.221212658058894	0.484293410801707	0.323070837816885	0.0937183450769204	0.366020403093172	-0.0469677513041472	-0.251242988676101	0.108287459054442
246.095423442393	0.355374176815037	0.209269985571377	0.486290559530115	0.324421794431165	0.179820109593403	0.431110266738189	-0.0385916714508351	-0.237572205544817	0.118779275671525
246.195425018464	0.352676472114435	0.200064802797697	0.486290559530115	0.324510882081749	0.195906106234452	0.427665275678077	-0.0342225715639304	-0.241002004300442	0.124474748285454
246.295426594535	0.349862995739774	0.194976820350617	0.484904636505196	0.324510882081749	0.195906106234452	0.427665275678077	-0.0312945037692231	-0.220084667013051	0.148468408790481
246.395428170606	0.34813888790602	0.188826408543544	0.481958924156792	0.324546868245525	0.195906106234452	0.423728110851556	-0.0289631724803718	-0.216665563133368	0.151006382181862
246.495429746677	0.346421103524242	0.188826408543544	0.481958924156792	0.325200400298103	0.263859057259166	0.427665275678077	-0.0231204463313748	-0.213326512892456	0.146711688431946
246.595431322747	0.340768143876828	0.188826408543544	0.483493763762061	0.325853334578948	0.270895419082065	0.400779284459827	-0.0122182971495556	-0.188597983554339	0.162363154735128
246.695432898818	0.323278009203894	0.171852717765267	0.455152054295351	0.32639981798348	0.275131235009939	0.39475396361685	0.0102578611855022	-0.163939203310749	0.167424723878638
246.795434474889	0.26871211409632	0.16526318896166	0.406400249261821	0.327308895979626	0.275131235009939	0.383318472390657	0.0514599485724186	-0.0923488574439554	0.16828644974864
246.89543605096	0.244617183934336	0.172697692068242	0.388315608870443	0.327308895979626	0.275131235009939	0.383318472390657	0.0653539209436959	-0.0643266095099335	0.168414598685659
246.995437627031	0.232909180467464	0.16526318896166	0.384169390151766	0.327632709406279	0.277794992277609	0.383318472390657	0.0721753858483507	-0.0519833083119463	0.184573315791504
247.095439203102	0.214000484465079	0.0488762334620764	0.371581051775781	0.327632709406279	0.277794992277609	0.383318472390657	0.102747410740802	-0.0650606631890499	0.309001542454822
247.195440779173	0.210797276768926	0.0488762334620764	0.371581051775781	0.327688225630587	0.278242871310842	0.383318472390657	0.107215366970501	-0.0650606631890499	0.30799810896602
247.295442355244	0.20903734500428	0.0480879013706992	0.365227704924202	0.327692014918618	0.279478824098114	0.383904284439591	0.111235444531319	-0.0501732563373166	0.320247478068368
247.395443931315	0.206280762542837	0.0406242911663462	0.346835567220492	0.327707869713846	0.280967962676342	0.384635876579803	0.117878219003868	-0.0374840574625491	0.320247478068368
247.495445507386	0.204223723112577	0.0365477699132232	0.330071551874818	0.327849979827237	0.280967962676342	0.383904284439591	0.12271840815036	-0.0272547273816597	0.321183207302419
247.595447083456	0.203210068493139	0.0406242911663462	0.321118759550062	0.328021892510739	0.280967962676342	0.384635876579803	0.126204544607391	-0.018413061514586	0.321183207302419
247.695448659527	0.201410438473534	0.0488762334620764	0.305209127559674	0.328098993304947	0.280967962676342	0.384635876579803	0.130393754165037	0.00762527037561428	0.329076344893917
247.795450235598	0.200668041086725	0.0488762334620764	0.294412726977461	0.328131727091701	0.280967962676342	0.384635876579803	0.133048170515652	0.0149578292592295	0.320247478068368
247.895451811669	0.199996939443989	0.0488762334620764	0.283644979470348	0.328201344365452	0.280967962676342	0.384635876579803	0.135163933697663	0.0237686324260903	0.319307892436901
247.99545338774	0.199970280276988	0.0533011151199395	0.286719978020789	0.328201344365452	0.280967962676342	0.384635876579803	0.135428717696093	0.0149578292592295	0.30799810896602
248.095454963811	0.200812130810051	0.0535559349592763	0.285629365796269	0.328201344365452	0.280967962676342	0.384635876579803	0.132794908312311	0.0149578292592295	0.303413053459204
248.195456539882	0.20209818104846	0.0793804323114662	0.306434253913349	0.328201344365452	0.280967962676342	0.384635876579803	0.129617505003585	0.015586050838539	0.290998784325023
248.295458115953	0.20315179488648	0.0891646166039704	0.306434253913349	0.328201344365452	0.280967962676342	0.384635876579803	0.127426533196363	0.0149578292592295	0.281040120752287
248.395459692024	0.203456687442516	0.0969162347473819	0.309723999308706	0.328201344365452	0.280967962676342	0.384635876579803	0.126028633065235	-0.00124574987697068	0.242646761489178
248.495461268095	0.204529786459255	0.159560527356864	0.304528555142407	0.328131727091701	0.280967962676342	0.384635876579803	0.12251711450617	0.0149578292592295	0.211487422054687
248.595462844165	0.205502259505614	0.160237499598513	0.294773382107495	0.328131727091701	0.280967962676342	0.384635876579803	0.120893475867989	0.015586050838539	0.202951133315386
248.695464420236	0.206115208309564	0.157149041037281	0.286719978020789	0.328131727091701	0.280967962676342	0.384635876579803	0.119974022594646	0.0244312755195773	0.205996420023259
248.795465996307	0.206769153099415	0.161192251589728	0.283644979470348	0.328131727091701	0.280967962676342	0.384635876579803	0.118421595748087	0.0165192660043333	0.188693585877473
248.895467572378	0.206185542028766	0.159560527356864	0.285629365796269	0.328281052854731	0.279478824098114	0.384635876579803	0.119725689221486	0.0149578292592295	0.190579452702801
248.995469148449	0.205687051582796	0.159560527356864	0.286418847882609	0.328507886192108	0.279478824098114	0.384635876579803	0.120669083349051	0.0210473389516554	0.197870715298461
249.09547072452	0.204584966268739	0.156339591227767	0.286719978020789	0.328617949324903	0.282855100048718	0.388403608366982	0.122344354069421	0.0392581586971599	0.211487422054687
249.195472300591	0.20411166774129	0.151381003056776	0.283644979470348	0.328617949324903	0.282855100048718	0.388403608366982	0.123464600078263	0.0411166674522279	0.211487422054687
249.295473876662	0.203638960246922	0.146329783593108	0.283644979470348	0.328734882317878	0.277794992277609	0.384635876579803	0.124842696382109	0.0447708917367359	0.212149604747132
249.395475452733	0.203210068493139	0.14173340338745	0.276953353082937	0.328795412963833	0.277794992277609	0.384635876579803	0.126116129499428	0.0455669290113278	0.211487422054687
249.495477028804	0.202241182755759	0.140583349063159	0.28110686633928	0.329049825021203	0.285294916922994	0.393300921377824	0.127802072823269	0.0447708917367359	0.212149604747132
249.595478604874	0.201909435382086	0.14173340338745	0.283237738953298	0.329121892930187	0.284448104282177	0.393300921377824	0.12881134499922	0.0455669290113278	0.212149604747132
249.695480180945	0.200800834005106	0.137257379275688	0.276953353082937	0.32915366231371	0.284448104282177	0.393300921377824	0.131022808312168	0.0488863485340645	0.212149604747132
249.795481757016	0.199996939443989	0.126991914218763	0.265838471008245	0.329121892930187	0.28907235050619	0.401296916646774	0.132879749552682	0.0488863485340645	0.212872161779368
249.895483333087	0.199996939443989	0.126991914218763	0.265838471008245	0.328910315129742	0.279478824098114	0.393300921377824	0.132334932428542	0.0456698963814163	0.212149604747132
249.995484909158	0.199996939443989	0.126991914218763	0.265838471008245	0.32866796649703	0.282855100048718	0.400966998915632	0.131526145365662	0.0517746258510515	0.221377495998919
250.095486485229	0.199996939443989	0.126991914218763	0.265838471008245	0.328377989660501	0.279918944822752	0.401296916646774	0.130531327794377	0.0456698963814163	0.219446690583255
250.1954880613	0.199996939443989	0.126991914218763	0.265838471008245	0.328098993304947	0.279478824098114	0.401296916646774	0.129568218278376	0.0431097136480987	0.221377495998919
250.295489637371	0.199996939443989	0.126991914218763	0.265838471008245	0.328098993304947	0.279478824098114	0.401296916646774	0.129568218278376	0.0431097136480987	0.221377495998919
250.395491213442	0.200033205553384	0.125521273423311	0.265179243229647	0.328021892510739	0.278242871310842	0.401296916646774	0.129242057060619	0.0463063082934924	0.22632651440105
250.495492789513	0.200033205553384	0.125521273423311	0.265179243229647	0.328021892510739	0.278242871310842	0.401296916646774	0.129242057060619	0.0463063082934924	0.22632651440105
250.595494365583	0.200119981506137	0.125521273423311	0.265179243229647	0.328021892510739	0.278242871310842	0.401296916646774	0.129166513245393	0.0463063082934924	0.22632651440105
250.695495941654	0.200119981506137	0.125521273423311	0.265179243229647	0.328021892510739	0.278242871310842	0.401296916646774	0.129166513245393	0.0463063082934924	0.22632651440105
250.795497517725	0.200119981506137	0.126991914218763	0.265838471008245	0.328617949324903	0.277794992277609	0.418393654029601	0.133641272628713	0.0323461779745395	0.230682649242111
250.895499093796	0.199916614416102	0.125521273423311	0.265179243229647	0.329915199616386	0.167137910300608	0.457901987753974	0.142885468428819	0.0323461779745395	0.357339787332433
250.995500669867	0.199872018174586	0.125521273423311	0.265429146842831	0.332008519875618	0.270895419082065	0.703952321527298	0.160851910908371	0.0289580579016732	0.476759417220854
251.095502245938	0.199772774946722	0.125203954923185	0.265429146842831	0.3338880234689	0.280967962676342	0.750541876247148	0.179061326080497	0.0289580579016732	0.515627546218147
251.195503822009	0.199588452119854	0.125203954923185	0.265838471008245	0.337114214404199	0.280967962676342	0.759847822842052	0.196290620651458	0.0488863485340645	0.553811658861969
251.29550539808	0.199519514360369	0.125521273423311	0.26763831499794	0.339045010983166	0.285400476023139	0.766283939737982	0.210379271367894	0.067045840526993	0.566910994841563
251.395506974151	0.199269486047107	0.125203954923185	0.26763831499794	0.341015065695631	0.288207065242446	0.767439605677214	0.22102689958373	0.0676172334258699	0.566910994841563
251.495508550222	0.199118678893035	0.125203954923185	0.268286242880593	0.342470934281884	0.289553579445577	0.766283939737982	0.228480146502438	0.0676172334258699	0.566910994841563
251.595510126292	0.199118678893035	0.125203954923185	0.268286242880593	0.343827744556428	0.289553579445577	0.767439605677214	0.231630935681719	0.0676172334258699	0.566910994841563
251.695511702363	0.199048990619559	0.125203954923185	0.268721260727482	0.344175067303364	0.288207065242446	0.767439605677214	0.233034906023188	0.0676172334258699	0.566910994841563
251.795513278434	0.199118678893035	0.125203954923185	0.268721260727482	0.343465215436009	0.288207065242446	0.779204635892672	0.231469351105463	0.067045840526993	0.574125807651216
251.895514854505	0.199519514360369	0.125203954923185	0.269077464441891	0.341427652648165	0.288207065242446	0.825494979030216	0.221615303580801	0.0488863485340645	0.609765354932794
251.995516430576	0.199996939443989	0.118623612686	0.268721260727482	0.339255243353767	0.218750413254804	0.918493335092097	0.208145929733457	-0.121140483677735	0.582800715133936
252.095518006647	0.200365945744007	0.115867949667119	0.268721260727482	0.337415769941616	0.0834712814940434	0.791081864179805	0.194544023296336	-0.144672343218127	0.574995026089781
252.195519582718	0.200956424353956	0.115081042725317	0.276953353082937	0.334521520515031	0.0457804952556505	0.758614793486272	0.17741924573242	-0.15307714601676	0.574125807651216
252.295521158789	0.201575460267756	0.106863753284458	0.276953353082937	0.332008519875618	0.0365061473676562	0.749092529747955	0.16070213472372	-0.162304833007118	0.567912927801896
252.39552273486	0.201909435382086	0.102166140243561	0.283237738953298	0.327539139796843	0.024793797063639	0.705793925164399	0.130758603918839	-0.199696155353734	0.497555725543623
252.495524310931	0.202592013817106	0.125203954923185	0.324696334959304	0.32448147607584	0.0189340472396927	0.662818914505283	0.107296198300252	-0.223434831429856	0.45143403244113
252.595525887001	0.203569930511912	0.135469288206864	0.337810799812507	0.320683807166923	0.0189340472396927	0.560628121981901	0.0805272976687998	-0.21787161618536	0.337328520902266
252.695527463072	0.20402029971006	0.139182925788472	0.337810799812507	0.318329981964706	0.0230734429193356	0.380956907440057	0.0636927845780863	-0.202403297478987	0.208652107925299
252.795529039143	0.204223723112577	0.142091304302652	0.337810799812507	0.316343950751363	0.0360041086977263	0.37553734259491	0.0532852639755869	-0.194043312363024	0.193552418962025
252.895530615214	0.203955935118853	0.13377661804006	0.337810799812507	0.315887786803218	0.0406567223650028	0.374484063475338	0.0512579907269408	-0.194043312363024	0.185692043844909
252.995532191285	0.20337895294041	0.141896286437446	0.354879534070037	0.315894813419287	0.0360041086977263	0.37026827232663	0.0529521413301308	-0.194043312363024	0.185692043844909
253.095533767356	0.203210068493139	0.139182925788472	0.357419165489735	0.316425185609389	0.0360041086977263	0.371585097501663	0.0551925334061858	-0.193684366025499	0.184573315791504
253.195535343427	0.202730071612806	0.127713562561678	0.354879534070037	0.316699479845712	0.0360041086977263	0.371905343453927	0.0580478445615664	-0.194043312363024	0.185692043844909
253.295536919498	0.202119468600579	0.106798424361445	0.337810799812507	0.317733282434557	0.0406567223650028	0.376637625566493	0.0621405307233687	-0.173814705839117	0.205996420023259
253.395538495569	0.201766706506934	0.116117005575077	0.356893374166	0.318531080962065	0.0406567223650028	0.378017469767606	0.0685874945736994	-0.173814705839117	0.211261409833548
253.49554007164	0.201410438473534	0.106798424361445	0.347804866976505	0.319689628705885	0.0406567223650028	0.381903732200782	0.0787921273776276	-0.173814705839117	0.212398787647114
253.595541647711	0.200956424353956	0.106798424361445	0.349023183918568	0.321552521154316	0.0434068831251239	0.389419162589492	0.0908458083570201	-0.146128464124759	0.243353708313976
253.695543223781	0.200668041086725	0.0934781950964591	0.336660389694322	0.32350361128144	0.186905961018625	0.456876791283976	0.106692098325916	-0.0783357003040467	0.256801354464179
253.795544799852	0.200119981506137	0.0934781950964591	0.337213039045244	0.323584693247479	0.209165564212007	0.415937200722724	0.113076341648917	-0.0503326282394885	0.256801354464179
253.895546375923	0.199772774946722	0.0934781950964591	0.337213039045244	0.323418157782597	0.209165564212007	0.413163504219167	0.114565659875987	-0.0503326282394885	0.256801354464179
253.995547951994	0.199118678893035	0.0903552313939851	0.336660389694322	0.322736078206919	0.209165564212007	0.43308882568416	0.113845592226736	-0.0681075662386854	0.243353708313976
254.095549528065	0.198712210370955	0.0903552313939851	0.336471670205847	0.322332187498388	0.209165564212007	0.44454033730511	0.1142612265669	-0.0724669917224356	0.243353708313976
254.195551104136	0.196740034692997	0.0508142148698959	0.293243495421792	0.321102146543345	0.175400159299068	0.43308882568416	0.114940364961811	-0.0390500721227986	0.281468076029548
254.295552680207	0.195974676139801	0.0540755137206862	0.276953353082937	0.320249378292806	0.126559314050155	0.395282368091318	0.114264869533355	-0.0390500721227986	0.282061097414855
254.395554256278	0.194984133707973	0.0576423858640813	0.26460894213379	0.318869508157863	0.122570178555593	0.390784451658931	0.113783554928884	-0.0460940990053764	0.280748079297591
254.495555832349	0.193660062682041	0.0639381705962354	0.261482318791266	0.318494838186455	0.11166210323183	0.378017469767606	0.115510051584894	-0.0460940990053764	0.279611392552728
254.59555740842	0.19227500918214	0.071063619498657	0.261482318791266	0.317733282434557	0.11166210323183	0.376814415944728	0.115976911246291	-0.0514600187412705	0.273716067896745
254.69555898449	0.191763540326642	0.0720185850493354	0.258871605871096	0.315984461365808	0.11166210323183	0.37553734259491	0.11415271584894	-0.0454845696623789	0.282061097414855
254.795560560561	0.190812201443325	0.0723343405642554	0.258871605871096	0.315447226374929	0.11166210323183	0.376814415944728	0.113171246745392	-0.0577273492622955	0.282061097414855
254.895562136632	0.189428870321404	0.0600182829729308	0.250185586118724	0.314703769653984	0.116055011256613	0.376814415944728	0.116018608097729	-0.0589059672427869	0.282061097414855
254.995563712703	0.188089891225533	0.0596720316169272	0.250185586118724	0.314619279532082	0.116055011256613	0.376814415944728	0.119127510774005	-0.0589059672427869	0.283701965527459
255.095565288774	0.185552098859388	0.0576423858640813	0.248201765221626	0.314006612428994	0.116055011256613	0.37553734259491	0.12183630933547	-0.0649724264396452	0.282061097414855
255.195566864845	0.182501526936815	0.0475866796712427	0.238489398970057	0.313960296487392	0.12053218697647	0.378017469767606	0.12635374852509	-0.0663669793965443	0.282061097414855
255.295568440916	0.180328217479422	0.0466883692817774	0.234922368442753	0.313656523391631	0.122875648819475	0.378253647600409	0.128719895189895	-0.0661134925289033	0.282061097414855
255.395570016987	0.178546402227959	0.0466883692817774	0.231128625874145	0.31332456939048	0.126559314050155	0.37553734259491	0.130851900860552	-0.0677067123526002	0.278856024060996
255.495571593058	0.175246685259404	0.0480706209199632	0.229046437514974	0.313135870790613	0.127612641529882	0.37553734259491	0.134491828765023	-0.0661134925289033	0.281935991413416
255.595573169129	0.172484220834631	0.0491744612793161	0.226557660167348	0.313135870790613	0.131647633842396	0.378253647600409	0.138248806201914	-0.0666721095455946	0.281935991413416
255.695574745199	0.168116093373582	0.0491744612793161	0.22410496330255	0.313135870790613	0.130934539583215	0.378253647600409	0.141961499899952	-0.0666721095455946	0.283701965527459
255.79557632127	0.165318821404689	0.0491744612793161	0.222319537517197	0.31348026057144	0.127612641529882	0.37553734259491	0.145650800061824	-0.071579291459118	0.283701965527459
255.895577897341	0.162224213571556	0.0492531325507159	0.221417801888356	0.314789427361577	0.122570178555593	0.378253647600409	0.152836107212971	-0.0714376652999171	0.292944297515036
255.995579473412	0.160279148508093	0.0492531325507159	0.221734220135565	0.315537983604796	0.106862249831698	0.376814415944728	0.160083673868346	-0.0919340973600509	0.3027285101327
256.095581049483	0.154315311597956	0.0491744612793161	0.220386608613706	0.315894813419287	0.0964303115800642	0.397096045003559	0.167009379595106	-0.10688482439504	0.314035672052815
256.195582625554	0.15039404611009	0.0491744612793161	0.220746056899607	0.317229654563651	0.0964303115800642	0.611549172534616	0.176311239848945	-0.10688482439504	0.454571083586794
256.295584201625	0.144196712767749	0.0491744612793161	0.220746056899607	0.318552991994462	0.106862249831698	0.642403460592018	0.18701643085064	-0.0873348744743803	0.544837930883144
256.395585777696	0.141350853881664	0.0491744612793161	0.220617762519107	0.318917876708937	0.106862249831698	0.659099510691817	0.193316690104472	-0.0589059672427869	0.593437628474129
256.495587353767	0.134688869804268	0.0475326872614008	0.218781286304348	0.320801701473062	0.112554825575361	0.690687125254854	0.204452776616098	-0.0677067123526002	0.606134218417945
256.595588929838	0.131102334575078	0.0491744612793161	0.220908658248065	0.3216481582017	0.106862249831698	0.690687125254854	0.212600370849779	-0.0514600187412705	0.630581122854493
256.695590505908	0.127794269635968	0.0466883692817774	0.220908658248065	0.322973365058064	0.106862249831698	0.697010013404642	0.222479085200117	-0.0583742891850856	0.624837182574522
256.795592081979	0.126245698929248	0.0448821067055563	0.220908658248065	0.323626230553764	0.107008675440398	0.697010013404642	0.226666825252763	-0.0514600187412705	0.629963587048516
256.89559365805	0.125880636702368	0.0475326872614008	0.22410496330255	0.324858253764524	0.127612641529882	0.732823622323415	0.23388131232117	-0.0583037212868774	0.626536728426405
256.995595234121	0.125663731553926	0.0475866796712427	0.224448803057226	0.325836582465509	0.133049602787092	0.757622121129488	0.247006807755592	-0.0583742891850856	0.646953646952558
257.095596810192	0.124180174686778	0.0475866796712427	0.224448803057226	0.326245124116975	0.127612641529882	0.764463586210806	0.252599424362649	-0.0677067123526002	0.650482879860913
257.195598386263	0.12166558614444	0.0366906391955113	0.215983888952407	0.327752939769794	0.127612641529882	0.801027679062827	0.270171065211567	-0.0313034337422623	0.722557071296948
257.295599962334	0.120651104442732	0.0366906391955113	0.215983888952407	0.328639886560144	0.127612641529882	0.819753794304578	0.278583074813198	-0.0318013792961873	0.738611685171545
257.395601538405	0.119030457135551	0.0359539984174554	0.215983888952407	0.33032900900948	0.155251273563392	0.869114452337045	0.290014402367515	0.0247328414862878	0.815946027782935
257.495603114476	0.11811263549129	0.0339538075221414	0.215305436889599	0.332945184839968	0.153930977004368	0.880844590030465	0.308547118972398	0.0247328414862878	0.808154195413731
257.595604690547	0.116503044956062	0.0339538075221414	0.215305436889599	0.334696480134354	0.189219878420017	0.911164270821785	0.319815050225284	0.0272686748403268	0.806395742866959
257.695606266617	0.115994573235657	0.0339538075221414	0.215305436889599	0.336765278314838	0.175239471707016	0.905298779711031	0.33139494972846	0.0247328414862878	0.815946027782935
257.795607842688	0.115204585439745	0.0333210926398629	0.215027865491902	0.33805415205347	0.175239471707016	0.919850152397058	0.338475824793257	0.0247328414862878	0.835391783633111
257.895609418759	0.113661032338759	0.0329398442007643	0.215305436889599	0.341336726112849	0.189219878420017	1.02916289270006	0.366567051853459	0.0247328414862878	0.915253732170529
257.99561099483	0.11351417487481	0.0329398442007643	0.215305436889599	0.345395006544706	0.189219878420017	1.11395333049636	0.39196465027063	0.0247328414862878	0.988962591793917
