# Supplementary material for: Global diversity dynamics in the fossil record are regionally heterogeneous
Source: Nat Commun. 2022 May 18;13:2751. doi: 10.1038/s41467-022-30507-0 (PMC9117201; doi:10.1038/s41467-022-30507-0)
Supplement: Supplementary file 4 — Source Data [file 41467_2022_30507_MOESM4_ESM.zip › source_data/Supplementary Figure 25 - diversity.txt]

Supplementary.Figure.25...diversity.time	Supplementary.Figure.25...diversity.median	Supplementary.Figure.25...diversity.0.5_lower	Supplementary.Figure.25...diversity.0.5_upper	Supplementary.Figure.25...diversity.0.75_lower	Supplementary.Figure.25...diversity.0.75_upper	Supplementary.Figure.25...diversity.0.95_lower	Supplementary.Figure.25...diversity.0.95_upper
194.263	57.3867138749535	42.6684705732241	69.9321240467307	35.286839199161	78.1529115869692	25.4563246210804	89.5112946073055
195.306	48.3977430915152	36.9429073367488	61.97519866016	30.0236120913609	71.8117565287257	14.2870148633788	79.4994599559851
196.114	24.1334212498129	11.1439065138173	26.5846412669062	8.5714689074269	40.107784050328	7.90686751041526	60.3696019317309
196.635	26.0067340177603	16.2538305402608	31.1633955350983	13.077555030556	39.3007737651354	7.75681164903628	53.4935355848959
197.392	24.0753306102729	17.0345371380546	28.0229558753951	14.4945339594984	33.8396195013786	8.03331305003817	42.7460562858558
198.435	21.2134138454245	10.5295802999226	24.1284949361014	7.50479837014036	31.4297512803166	3.8721432065915	45.3259245235691
199.208	24.5655390709716	14.9606190084495	28.9245446156275	12.1578514784606	36.1666051539501	7.39984845086648	48.9518602059209
199.73	33.9473833303531	21.4873358360371	38.6949933361937	17.196777142845	45.7621244873612	13.8944680296977	60.9171515185867
200.521	36.378686057206	30.9589190268865	42.4785583169396	25.4132195878168	44.6746346022584	20.4884782517112	51.2670941783026
201.201	21.955654292677	11.9183205538938	25.1853494141475	8.57986914152755	34.6526018026447	6.58107653161827	57.9905862122098
201.723	29.0564640478314	19.2250139337019	32.9914433347874	14.7918411423454	40.7291563837165	11.5235119386068	63.0946272900486
202.607	44.0022722581045	24.0088195985101	50.097828753799	19.3254959436919	61.3288359654244	14.7265850569591	79.8617646728397
203.65	33.1912830613224	11.6489454947546	36.0407538050931	9.8293230361822	51.518142085609	7.40742550796932	79.462598127046
204.586	36.7793696600876	26.8710599602138	47.8538485363911	14.8599215322835	52.143927958024	9.19166434790766	70.8455283871851
205.107	44.1522107240265	25.4833510104811	49.5325255227768	21.5007737925311	62.7388698156029	14.9873213191753	86.2167884847258
205.736	49.3938558563132	32.3736772696258	57.3351522128005	29.393713802294	73.6349794931477	16.4347882998575	91.2297053262351
206.779	45.6031434353905	29.6782274131224	57.8083225351086	14.4270321638136	66.4908177809162	9.62498605190365	97.6402323566506
207.822	43.508025336368	32.0970804129203	53.7590672875137	23.639189061492	62.4842948866749	10.7114856385929	76.395836207991
208.865	31.0748946958467	13.3510599759714	35.5238125825883	8.98564032306234	46.6324530474105	6.03674772298538	68.3055932195009
209.448	48.8105340431856	31.7994132174105	54.8252679987475	26.6828126953729	67.9244685472277	18.6125602297471	100.051280216701
209.97	54.0147679185063	40.8080560706819	60.7537847754721	35.5264879049996	69.5962502867436	27.1465651669861	83.9766811319154
210.951	56.4774694321527	32.4775761982215	63.9411002030258	27.6881436449709	79.8928394882266	17.9258748792933	101.637240295133
211.994	56.7496778462541	33.2956009288548	64.6506057846803	28.0690805835408	83.3635808923568	21.6900383557482	112.459590261178
213.037	36.7321258093208	26.5557208771553	42.8580020296943	22.3529637078186	49.4248406267686	16.6744935851707	62.4561637916487
213.794	44.7377131162941	29.3835569814028	50.4037125924085	26.4461515501696	61.7335706199455	17.8642903366076	78.9504823481514
214.316	54.8351561088274	45.4410923987742	66.0508360031754	33.5009840713467	71.9595705838632	19.2871334698476	86.7925935567601
215.123	58.2910299319934	48.2848997017715	65.515739396661	42.7590536443433	75.1556309668009	28.7660219210961	88.342433364437
216.166	65.7523070856911	57.0956674569129	80.5021575703673	39.0530507434787	81.0623429219924	36.2585970323026	94.1450188133749
217.089	50.0873107122763	36.5851207568208	55.4159630245189	29.6524876531863	63.6426022488901	28.6542282070202	87.3792457467956
217.611	37.9178983158027	23.2973613917375	43.5924394922757	16.0591325549781	55.771803416691	8.34703219733445	112.316313961883
218.253	37.5448707706773	27.0490780237503	49.7561296047838	14.1036691889939	51.2045376449059	9.63997242383267	75.2045778899424
219.296	26.583440502454	8.14829647389631	28.6346805961293	8.14829647389631	46.7225997578082	5.72428018165554	63.3720794760437
220.339	32.1700283886047	12.6406734389784	36.6808111660613	8.94591560950588	51.985145585509	5.45031697116637	77.9910767376464
221.382	16.8680976371027	9.64040785786188	19.6997988758506	5.88147102281876	26.3068144043217	5.15918995367959	47.5779206547519
222.425	31.1837520141078	9.91643438974026	32.7817455297333	8.81093144302148	53.0793778254969	8.16902926622502	80.4951657090035
223.468	37.0126092921203	29.2756844163778	52.1923856590737	14.0761516921937	52.5429618488944	6.83612472984277	67.4922807867795
224.511	28.9906414200634	10.0249795517313	31.3584772242492	7.89301589567987	49.7054249831305	5.81286206749932	75.9056937713779
225.554	36.1392357678488	9.21230655882648	38.9780363229252	13.0467988735461	59.9121355929952	6.27010308696765	71.63279032503
226.597	24.2416357884186	8.27864152868961	27.0421169511844	5.48769665129431	41.8213962777325	3.36977580641007	66.3295716475234
227.209	39.7581553425551	26.4818258848471	47.4332856611715	19.9222299999578	56.8057250842642	10.569085862098	79.2817561704065
227.731	55.9457196561496	29.8834568804428	64.9819743753619	17.7829242978799	87.5518634455709	12.7930453532004	142.824047282211
228.683	89.9667730830912	64.2678874014217	106.482413434913	51.3395884824212	126.352941913165	35.793466885678	155.854547508622
229.726	87.8533108231648	46.2545996127264	97.0025031025881	40.289302507439	125.808203471597	29.8623389633289	173.929092805872
230.769	69.38368680264	45.4345754956296	85.3450832517221	34.9596047138249	99.412813858621	23.3251385567996	121.996068181054
231.812	112.190785329466	89.8771163515162	147.164409853988	52.6597994166776	155.1204761369	34.758636866221	183.041253591303
232.855	69.1550634176437	37.8956076092315	73.2075802175627	34.2362539706603	103.958094118184	30.0668671529256	153.293767765195
233.488	71.874851579405	43.4762794800672	78.9866257783692	36.0943700105137	103.451086907079	26.4922851535374	186.144802829811
234.01	80.8473376261688	74.5181873098957	93.9830697456799	61.1026565988562	96.1503884845573	51.4699032865208	102.484558308684
234.941	92.107618097891	87.1733713911963	105.318144910911	64.4118640710519	103.67674693191	59.0103196475943	111.204356448407
235.984	92.0197454574655	80.2631075480247	96.7518946487861	73.677526685176	104.654217908772	71.9253516363553	122.84665348929
236.753	57.0282891056079	32.1338325423454	60.5341567385812	32.9527100197379	78.8687083221786	27.4112638665234	91.7707450413626
237.274	77.5256059791964	67.0237246478983	86.7895762324836	60.1638119686805	92.9186784393212	50.6974960833547	102.560697037954
238.07	94.1939654754289	84.6247659688879	101.249897270715	78.9334214264288	107.438986447206	72.0548579689226	118.749352844628
239.036	81.6823247226868	73.2066898010103	90.5838438149769	67.2747297374112	97.1649938139502	54.7015964604496	107.422396410411
239.557	63.1853318340996	50.634001878595	71.897251553474	43.4728263522413	79.5005726699692	33.3929596069389	98.4401094965155
240.156	104.026564215147	99.7890474046829	112.975689886557	92.9350075009893	116.421563840495	73.8969951927115	120.735888047688
241.069	78.4098564497083	66.9241338589547	83.820622315683	64.2753646155682	95.5219881620359	54.6931773228639	109.081935333361
241.59	103.644363627951	84.1916292328053	116.955396915338	75.4455928690936	130.153576185791	59.8374914881392	146.314511458112
242.242	105.712496544805	96.9439172911533	110.667131522317	91.7992521483663	116.692492029911	87.0033464176388	137.478785364195
243.285	105.143483891562	95.4314763265544	117.12177354963	88.8262861809959	124.388857721053	74.0071126201879	129.722699420374
244.023	84.3696144393979	72.3510791249204	103.323135219869	54.5686639837906	105.99360575601	42.6147039115586	120.01314639824
244.545	96.8299554307075	89.340906339003	104.17053249593	81.5493374109465	111.696004235618	69.9741653163835	128.003357903765
245.371	113.304244537125	106.617369166319	117.362671371444	102.167245347271	123.215971526906	94.7111224789935	139.040494328256
246.297	102.176917882589	89.6540000747746	111.369759497291	86.4364374316764	119.876764682192	78.4967631886146	129.061959535075
246.818	108.874935896933	94.9249864754911	118.637508128446	91.0511502794291	128.475936616018	80.0295630847941	138.620179378854
247.458	148.269186287462	141.337292900406	151.250962030312	139.58208017326	157.222264826887	135.654138380238	165.098390930275
248.04	104.087519236123	86.288256766445	114.813921541323	80.1827581678876	128.28596482847	67.4136447079371	143.527442701472
248.561	107.912673536613	95.600669832004	109.740808840832	98.5520053060774	119.91614423141	94.6459501984066	123.851330386953
249.451	107.539908077634	103.699106337884	117.677591962549	96.9289739308193	120.907674987872	87.59284531366	123.412840784094
249.973	67.9216427346556	62.5066972992424	74.8346274165213	57.4404432593887	78.8275209507774	47.9551179551782	84.9099182321091
250.283	78.7890106738411	74.4857825782539	82.3525875335739	71.325034581727	84.6524341271036	68.3056546757708	90.258778046262
250.804	68.5825708016674	66.1189035910026	73.9951707281739	61.6260201390856	76.3480766618501	46.6328562510572	78.6834821119758
251.505	72.2942877897385	66.3363583662537	74.5120769453718	63.9593916728067	80.9009197001849	62.9879540325863	88.9985972620645
252.027	64.3966803979475	46.1480737326573	75.0064136820438	37.2755436679654	84.6140048404734	27.6997560212479	105.774818962852
252.611	69.6418275687243	60.3904189441961	83.8128766556845	45.0392239692385	88.0279402180085	33.8333518396414	99.4455949895813
253.132	52.3859409935331	34.2287493127707	56.8988496646608	30.8593394341644	71.6943049933704	26.6682623891112	94.3344315736355
253.716	59.3717522578941	52.7536600470751	66.5735274680206	46.6934905949341	69.1186597655024	42.2167942971177	77.282425622316
254.239	57.9448416071668	42.3883229045968	65.0823598863635	38.2227631073018	78.7698155465137	25.1384819784547	95.3786297070499
254.76	57.9877915191178	44.6193272720281	67.1446038264499	38.9648939042103	79.2837562592307	24.4183978551261	94.0008546497636
255.802	56.2156512938243	45.9706098789722	63.2305728800233	41.3030219016347	70.9929664394604	30.5033583644058	80.8802280250949
256.612	51.3540638864353	34.8543291225681	58.2959413385146	30.3006091189906	70.1614038690892	23.9674995674082	89.4027092445697
257.133	44.4952057256746	32.6238755379771	53.0473838127451	25.2129514383077	58.748515007142	19.0341693950431	75.4039987390074
257.888	48.9577610571068	34.5500031936303	52.5683259738469	32.7244063506148	62.5829693602198	27.5325787719932	76.8942107346971
258.931	46.3720577941091	34.8664875828605	55.2886090018694	27.9501078018366	61.8512212733329	20.5425563341011	74.3182026224858
