# Supplementary material for: Global diversity dynamics in the fossil record are regionally heterogeneous
Source: Nat Commun. 2022 May 18;13:2751. doi: 10.1038/s41467-022-30507-0 (PMC9117201; doi:10.1038/s41467-022-30507-0)
Supplement: Supplementary file 4 — Source Data [file 41467_2022_30507_MOESM4_ESM.zip › source_data/Supplementary Figure 25 - histograms.txt]

Supplementary.Figure.25...histograms.mids	Supplementary.Figure.25...histograms.ex	Supplementary.Figure.25...histograms.sp
-194.265578635015	0.174	0.066
-194.648367952522	0.331	0.038
-195.03115727003	0.05	0.001
-195.413946587537	0.048	0.002
-195.796735905044	0.105	0.016
-196.179525222552	0.145	0.017
-196.562314540059	0.152	0.03
-196.945103857567	0.035	0.086
-197.327893175074	0.045	0.119
-197.710682492582	0.033	0.119
-198.093471810089	0.015	0.091
-198.476261127596	0.013	0.111
-198.859050445104	0.004	0.101
-199.241839762611	0.001	0.072
-199.624629080119	0.004	0.084
-200.007418397626	0.009	0.225
-200.390207715134	0.007	0.068
-200.772997032641	0.048	0.025
-201.155786350148	0.095	0.171
-201.538575667656	0.108	0.09
-201.921364985163	0.058	0.053
-202.304154302671	0.054	0.045
-202.686943620178	0.04	0.042
-203.069732937685	0.009	0.041
-203.452522255193	0.002	0.034
-203.8353115727	0.004	0.03
-204.218100890208	0.003	0.046
-204.600890207715	0.001	0.025
-204.983679525223	0.002	0.034
-205.36646884273	0.002	0.025
-205.749258160237	0.002	0.025
-206.132047477745	0.003	0.015
-206.514836795252	0.003	0.014
-206.89762611276	0.001	0.006
-207.280415430267	0	0.004
-207.663204747774	0	0.038
-208.045994065282	0.001	0.073
-208.428783382789	0.001	0.062
-208.811572700297	0.001	0.01
-209.194362017804	0.001	0.028
-209.577151335312	0	0.061
-209.959940652819	0.003	0.026
-210.342729970326	0	0.02
-210.725519287834	0.004	0.013
-211.108308605341	0.013	0.002
-211.491097922849	0.007	0.002
-211.873887240356	0.011	0.225
-212.256676557863	0.012	0.152
-212.639465875371	0.008	0.12
-213.022255192878	0.006	0.074
-213.405044510386	0.012	0.13
-213.787833827893	0.022	0.11
-214.170623145401	0.043	0.065
-214.553412462908	0.041	0.043
-214.936201780415	0.041	0.016
-215.318991097923	0.183	0.017
-215.70178041543	0.343	0.042
-216.084569732938	0.21	0.061
-216.467359050445	0.086	0.052
-216.850148367952	0.376	0.103
-217.23293768546	0.252	0.074
-217.615727002967	0.217	0.081
-217.998516320475	0.048	0.19
-218.381305637982	0.059	0.07
-218.76409495549	0.021	0.078
-219.146884272997	0.002	0.094
-219.529673590504	0.001	0.065
-219.912462908012	0.001	0.004
-220.295252225519	0.003	0.001
-220.678041543027	0.007	0.006
-221.060830860534	0.015	0.04
-221.443620178042	0.015	0.031
-221.826409495549	0.004	0.017
-222.209198813056	0.002	0.001
-222.591988130564	0.015	0.002
-222.974777448071	0.082	0.006
-223.357566765579	0.066	0.01
-223.740356083086	0.036	0.031
-224.123145400593	0.071	0.081
-224.505934718101	0.104	0.062
-224.888724035608	0.074	0.029
-225.271513353116	0.064	0.034
-225.654302670623	0.051	0.305
-226.037091988131	0.016	0.137
-226.419881305638	0.017	0.262
-226.802670623145	0.018	0.169
-227.185459940653	0.028	0.106
-227.56824925816	0.015	0.122
-227.951038575668	0.003	0.057
-228.333827893175	0.003	0.078
-228.716617210682	0.002	0.081
-229.09940652819	0.001	0.074
-229.482195845697	0	0.041
-229.864985163205	0.004	0.061
-230.247774480712	0.002	0.149
-230.63056379822	0.023	0.068
-231.013353115727	0.088	0.007
-231.396142433234	0.077	0.02
-231.778931750742	0.035	0.217
-232.161721068249	0.036	0.311
-232.544510385757	0.041	0.152
-232.927299703264	0.112	0.06
-233.310089020771	0.024	0.094
-233.692878338279	0.053	0.067
-234.075667655786	0.106	0.002
-234.458456973294	0.103	0.005
-234.841246290801	0.112	0.003
-235.224035608309	0.092	0.002
-235.606824925816	0.086	0.001
-235.989614243323	0.092	0.001
-236.372403560831	0.091	0.001
-236.755192878338	0.09	0.002
-237.137982195846	0.094	0.005
-237.520771513353	0.096	0.003
-237.903560830861	0.035	0.002
-238.286350148368	0.024	0.001
-238.669139465875	0.027	0.003
-239.051928783383	0.012	0.025
-239.43471810089	0.009	0.018
-239.817507418398	0.015	0.015
-240.200296735905	0.022	0.005
-240.583086053412	0.028	0.003
-240.96587537092	0.05	0.007
-241.348664688427	0.037	0.007
-241.731454005935	0.047	0.003
-242.114243323442	0.019	0.001
-242.49703264095	0.007	0.002
-242.879821958457	0.055	0.001
-243.262611275964	0.041	0.001
-243.645400593472	0.041	0.005
-244.028189910979	0.051	0.008
-244.410979228487	0.059	0.001
-244.793768545994	0.238	0.354
-245.176557863501	0.345	0.315
-245.559347181009	0.266	0.331
-245.942136498516	0.01	0.101
-246.324925816024	0.015	0.242
-246.707715133531	0.016	0.335
-247.090504451039	0.052	0.049
-247.473293768546	0.059	0.065
-247.856083086053	0.022	0.011
-248.238872403561	0.001	0.009
-248.621661721068	0.092	0.023
-249.004451038576	0.091	0.053
-249.387240356083	0.026	0.046
-249.77002967359	0.076	0.009
-250.152818991098	0.079	0.003
-250.535608308605	0.022	0.011
-250.918397626113	0.065	0.089
-251.30118694362	0.118	0.073
-251.683976261128	0.061	0.019
-252.066765578635	0.133	0.054
-252.449554896142	0.155	0.079
-252.83234421365	0.046	0.055
-253.215133531157	0.087	0.054
-253.597922848665	0.104	0.121
-253.980712166172	0.024	0.021
-254.36350148368	0.046	0.011
-254.746290801187	0.112	0.028
-255.129080118694	0.046	0.049
-255.511869436202	0.044	0.055
-255.894658753709	0.03	0.067
-256.277448071217	0.044	0.031
-256.660237388724	0.049	0.044
-257.043026706231	0.084	0.062
-257.425816023739	0.145	0.047
-257.808605341246	0.189	0.034
