# Supplementary material for: Global diversity dynamics in the fossil record are regionally heterogeneous
Source: Nat Commun. 2022 May 18;13:2751. doi: 10.1038/s41467-022-30507-0 (PMC9117201; doi:10.1038/s41467-022-30507-0)
Supplement: Supplementary file 4 — Source Data [file 41467_2022_30507_MOESM4_ESM.zip › source_data/Supplementary Figure 25 - rates.txt]

Supplementary.Figure.25...rates.time	Supplementary.Figure.25...rates.exr	Supplementary.Figure.25...rates.exr_mn	Supplementary.Figure.25...rates.exr_mx	Supplementary.Figure.25...rates.spr	Supplementary.Figure.25...rates.spr_mn	Supplementary.Figure.25...rates.spr_mx	Supplementary.Figure.25...rates.dvr	Supplementary.Figure.25...rates.dvr_mn	Supplementary.Figure.25...rates.dvr_mx
194.041908264444	0.0608194800615598	0.00950893817836791	0.410539357273664	0.0352112664794026	1.0674655223552e-05	0.183521315187674	-0.0360787045546847	-0.409391062083337	0.173389851197917
194.141942082222	0.0595340885721471	0.00782980368993808	0.346646251849444	0.0408817156554933	0.00083737890652421	0.205907223020317	-0.0231594592420689	-0.255513217977579	0.263573062475875
194.2419759	0.0583897842010472	0.00782980368993808	0.237740750735619	0.0467222083537488	0.00083737890652421	0.208436327434057	-0.0114543423197692	-0.222843052890129	0.234218879306783
194.342009717778	0.0574236822201014	0.00663024727362631	0.201047909704682	0.0520699301860943	0.00083737890652421	0.213345704820515	-0.00125369134131089	-0.1533701243381	0.263573062475875
194.442043535556	0.0561972219117704	0.00663024727362631	0.139195947253219	0.0625767354773604	0.000932471648596326	0.246047082630659	0.0154932233641604	-0.112773101493075	0.259148822585042
194.542077353333	0.0557404831520529	0.00826762823122645	0.124229862211878	0.0721928025587239	0.00083737890652421	0.250941042767575	0.0244538842157902	-0.101430936992101	0.250784561921966
194.642111171111	0.0538221770889388	0.00884275647663688	0.107032234400995	0.0831743071526817	0.00083737890652421	0.258400147625561	0.0407243582748956	-0.0977815153680649	0.217718115325394
194.742144988889	0.0537303820665354	0.00774942014713073	0.105216002652352	0.11630372629091	0.00083737890652421	0.405767714929284	0.0840894470481504	-0.0949968381363389	0.372635614248217
194.842178806667	0.0536843396179643	0.00884275647663688	0.105216002652352	0.126501280910083	0.00083737890652421	0.405767714929284	0.0929112174641252	-0.0963513055083945	0.36901076576222
194.942212624444	0.0537303820665354	0.00884275647663688	0.105400371007323	0.148936584399816	0.0234106128264743	0.431105906024987	0.125180600979922	-0.0949968381363389	0.377713341794984
195.042246442222	0.0537303820665354	0.00884275647663688	0.105400371007323	0.15081611303057	0.0234106128264743	0.431105906024987	0.127875693703781	-0.0949653048703054	0.378338717192475
195.14228026	0.0537303820665354	0.00884275647663688	0.105400371007323	0.153700898715558	0.0269824370557917	0.431862946867108	0.130102667418146	-0.0746892995312665	0.393350128663977
195.242314077778	0.0537303820665354	0.00884275647663688	0.105400371007323	0.155057256458734	0.0261220761364532	0.431862946867108	0.132091259130361	-0.0746892995312665	0.393350128663977
195.342347895556	0.0537303820665354	0.00884275647663688	0.105400371007323	0.15746549018264	0.0269824370557917	0.431105906024987	0.133705399266493	-0.0654614111855016	0.396258282172487
195.442381713333	0.0537303820665354	0.00884275647663688	0.105400371007323	0.159813627259889	0.0348155135784187	0.43736496336013	0.135219353402307	-0.0644215253068605	0.39163172601195
195.542415531111	0.0537534702751481	0.00884275647663688	0.105400371007323	0.16299452280244	0.0414273147179096	0.441972522124587	0.137402105512894	-0.0597520013202524	0.39163172601195
195.642449348889	0.0537824614503886	0.00950893817836791	0.106584024032816	0.164376312461963	0.0434147581385916	0.43736496336013	0.138599275201762	-0.0522726054068021	0.393350128663977
195.742483166667	0.0537824614503886	0.00950893817836791	0.106584024032816	0.16105594762264	0.0434147581385916	0.431862946867108	0.136977349810487	-0.0408623954004185	0.398106533411778
195.842516984444	0.0541408986306339	0.0107758620144466	0.109325438594366	0.158412011236447	0.0424948382322753	0.426759511186768	0.134741088150612	-0.0386389028597069	0.39163172601195
195.942550802222	0.0542554932528133	0.0096780653785187	0.108899581111677	0.150467962256847	0.0422507705140199	0.416783918049796	0.125526508464082	-0.0456673597189885	0.378338717192475
196.04258462	0.0547702347318235	0.00950893817836791	0.110930310910513	0.144157207499125	0.0422507705140199	0.405767714929284	0.114764639652106	-0.0386389028597069	0.378338717192475
196.142618437778	0.05491724406335	0.00774942014713073	0.110328590536176	0.135473855655926	0.0413497608141152	0.394602384798919	0.103362971218084	-0.0386389028597069	0.377713341794984
196.242652255556	0.0556585578474885	0.00774942014713073	0.110979127982794	0.128447595924499	0.0397756853453542	0.380044368984015	0.0950259842049117	-0.0550019512551865	0.344936722358043
196.342686073333	0.0559110647334607	0.00774942014713073	0.111562020889985	0.122994968431962	0.0411957275594469	0.377461698812575	0.0868439502547668	-0.0557468181852195	0.338553847422429
196.442719891111	0.0560465825223974	0.00774942014713073	0.114963005215988	0.115581183991372	0.0391467271892872	0.356877830908771	0.076992710812274	-0.0557468181852195	0.323076695391631
196.542753708889	0.0560465825223974	0.00774942014713073	0.114963005215988	0.103395712324264	0.0391467271892872	0.30683869545201	0.0640782074200589	-0.0654614111855016	0.277624238229338
196.642787526667	0.0565789754291194	0.00826762823122645	0.120596483443088	0.094618008431677	0.041153216615872	0.264790316194927	0.0514688983680412	-0.0590423115958196	0.225758089573276
196.742821344444	0.057316806077838	0.00774942014713073	0.125144836666481	0.0857712056181823	0.0373840508651771	0.225360209861251	0.0420035545065093	-0.0590423115958196	0.207398611717321
196.842855162222	0.0584518066860051	0.00774942014713073	0.142116101881914	0.0818561532720672	0.0373840508651771	0.204219258690908	0.0349784270001809	-0.0993903805469825	0.170720217977497
196.94288898	0.059408789106096	0.00774942014713073	0.152050889462953	0.080587970637262	0.0373840508651771	0.203895503621136	0.0322361328297658	-0.100962885266042	0.172589920322339
197.042922797778	0.0619573992972687	0.00774942014713073	0.15629786008604	0.0775517386005651	0.0373840508651771	0.196115946343057	0.0288153498558394	-0.109647946176407	0.170720217977497
197.142956615556	0.0633486999719277	0.00774942014713073	0.164378472023513	0.0765216020063299	0.0373840508651771	0.193843161631451	0.0244335105666334	-0.139380631186576	0.146989773939465
197.242990433333	0.0656301817710941	0.00774942014713073	0.17488458589681	0.0738055923846386	0.0373840508651771	0.18872226014707	0.0186535254390446	-0.138243988109646	0.141031440643407
197.343024251111	0.0676924284070625	0.0113910536715116	0.182305972710165	0.0698716567303037	0.0359075966572827	0.182009287953474	0.0130810170029337	-0.135813023333992	0.141031440643407
197.443058068889	0.0708611675412822	0.016433706533171	0.188167921460529	0.0687488512433932	0.0372474312140257	0.178244946049615	0.00847249262283535	-0.141625087139512	0.138207197210819
197.543091886667	0.0748239322760126	0.0179941251752265	0.188167921460529	0.0667673219300211	0.0372474312140257	0.171297834407383	0.00128844581792252	-0.130333813092081	0.138207197210819
197.643125704444	0.0779588851233578	0.0197195565226571	0.188167921460529	0.0660132029898454	0.0372474312140257	0.168825238760282	-0.00332144915784616	-0.145535231919848	0.113199814633867
197.743159522222	0.0829635009664214	0.0259889149216362	0.196141772782439	0.0647431586229827	0.0372474312140257	0.165899100021514	-0.00895413323882056	-0.141184541507588	0.110974966415115
197.84319334	0.0880077621363482	0.0226146091534563	0.196669774328384	0.0638405076453671	0.0353765903907755	0.162107830851248	-0.0161326153896587	-0.155717683853988	0.102281518873366
197.943227157778	0.0913408051565433	0.0210411644449808	0.219688697226854	0.0635206328868812	0.0359075966572827	0.162107830851248	-0.0229380589366346	-0.175700847965498	0.110974966415115
198.043260975556	0.0943601527274726	0.0234075488807551	0.242403592548273	0.062928050751856	0.0372474312140257	0.162107830851248	-0.0266581682167549	-0.193081902205472	0.110597182019789
198.143294793333	0.0960491247863026	0.0226146091534563	0.255027639258829	0.0627543616677282	0.0353765903907755	0.161548935383469	-0.0308163866589826	-0.208183116542891	0.105644243539279
198.243328611111	0.09980626195741	0.0210411644449808	0.271768438702023	0.0625695616520685	0.0373840508651771	0.162107830851248	-0.0365342015526374	-0.23085897862009	0.102281518873366
198.343362428889	0.104071287981146	0.0259889149216362	0.28583341028976	0.062307070705667	0.0373840508651771	0.161548935383469	-0.0414976545365364	-0.23085897862009	0.109792046105886
198.443396246667	0.108782198352426	0.0210411644449808	0.293283827673446	0.0620700839982167	0.0353765903907755	0.157705247858502	-0.0476825010702009	-0.258674882016053	0.0942059725935024
198.543430064444	0.115549213326931	0.0259889149216362	0.311399002061127	0.0618866351340831	0.0372474312140257	0.158815221413372	-0.0531095701026283	-0.263316635203756	0.0937974029401522
198.643463882222	0.123096120453551	0.0275990836144585	0.313654759880841	0.0618866351340831	0.0372474312140257	0.15754123423672	-0.0579043902822046	-0.263316635203756	0.0942059725935024
198.7434977	0.131940987545478	0.0329006268127384	0.321375895002301	0.0618866351340831	0.0372474312140257	0.15754123423672	-0.0650129541618909	-0.274081826584008	0.0884149914097516
198.843531517778	0.1366401840005	0.030259558555405	0.323480768043136	0.0616682459612713	0.0372474312140257	0.15754123423672	-0.0707482859897152	-0.272192092594822	0.0937974029401522
198.943565335556	0.144362343278289	0.0333234809996812	0.329706591017562	0.0616682459612713	0.0372474312140257	0.15754123423672	-0.077422242713004	-0.282962309784867	0.0937974029401522
199.043599153333	0.148839050881353	0.0333234809996812	0.333620305725293	0.0615882245216964	0.0372474312140257	0.15754123423672	-0.0821442828845671	-0.295956294145836	0.0883692367966795
199.143632971111	0.153499134282259	0.0333234809996812	0.344677366968733	0.0615882245216964	0.0372474312140257	0.15754123423672	-0.086634308889904	-0.294967587797405	0.0937974029401522
199.243666788889	0.155786437685907	0.0333234809996812	0.349295032726724	0.0615882245216964	0.0372474312140257	0.15754123423672	-0.0901904948402313	-0.295956294145836	0.103837610148821
199.343700606667	0.157493194488513	0.0333234809996812	0.361087433930618	0.0615882245216964	0.0372474312140257	0.15754123423672	-0.0938672984139386	-0.31685300078885	0.0908578134943141
199.443734424444	0.160242997006795	0.0375780331927063	0.3668601043169	0.0615078655521628	0.0372474312140257	0.15738974612856	-0.0967621173871604	-0.315578739291487	0.0937220111889014
199.543768242222	0.163111172853247	0.0381626962499026	0.3668601043169	0.0615078655521628	0.0372474312140257	0.15738974612856	-0.099301019887823	-0.31685300078885	0.0908578134943141
199.64380206	0.1640561867583	0.0395638937003848	0.3668601043169	0.0615078655521628	0.0372474312140257	0.15754123423672	-0.101004965622878	-0.315578739291487	0.0895764647729323
199.743835877778	0.164366833209194	0.0424290633180091	0.3668601043169	0.0613943025223574	0.0372474312140257	0.15738974612856	-0.101377023924704	-0.315578739291487	0.0869403704212604
199.843869695556	0.161682823209541	0.0394410156094781	0.366198861298432	0.0613943025223574	0.0372474312140257	0.15738974612856	-0.0982079606033477	-0.31685300078885	0.0860315653496883
199.943903513333	0.171744679574174	0.04276324794435	0.46242066587038	0.0612377709587211	0.0372474312140257	0.157705247858502	-0.118354851937442	-0.407269614210319	0.0895764647729323
200.043937331111	0.179645231525338	0.0526324176861278	0.493896820890175	0.0612377709587211	0.0353765903907755	0.157705247858502	-0.131738625015515	-0.436857262883812	0.0859378331398518
200.143971148889	0.182082076503624	0.0526324176861278	0.501650061318946	0.0613943025223574	0.0353765903907755	0.157705247858502	-0.13641505996215	-0.447614015614535	0.0895764647729323
200.244004966667	0.165895535665897	0.0380069405209147	0.494259101310386	0.0612377709587211	0.0353765903907755	0.157705247858502	-0.12090466138895	-0.439056676040448	0.0895764647729323
200.344038784444	0.165084871603353	0.0380069405209147	0.494259101310386	0.0613943025223574	0.0373840508651771	0.161548935383469	-0.119239665749326	-0.439056676040448	0.0927755911282124
200.444072602222	0.163343532976222	0.0394410156094781	0.494259101310386	0.0612377709587211	0.0372474312140257	0.161548935383469	-0.115202650902886	-0.439056676040448	0.0895764647729323
200.54410642	0.161682823209541	0.0394410156094781	0.494259101310386	0.0611304988649306	0.0372474312140257	0.162107830851248	-0.112180754596253	-0.439056676040448	0.0860315653496883
200.644140237778	0.160185309623294	0.0394410156094781	0.494259101310386	0.0611019444564311	0.0372474312140257	0.162107830851248	-0.109044755798088	-0.439056676040448	0.0860315653496883
200.744174055556	0.159869356687445	0.0394410156094781	0.494259101310386	0.0611019444564311	0.0372474312140257	0.162107830851248	-0.108297663761311	-0.439056676040448	0.0860315653496883
200.844207873333	0.159604155842054	0.0394410156094781	0.494259101310386	0.0608396067001546	0.0372474312140257	0.165027521434614	-0.108621295307191	-0.447614015614535	0.0860315653496883
200.944241691111	0.158067484942806	0.0394410156094781	0.494259101310386	0.0602298437800429	0.0353765903907755	0.165027521434614	-0.108152089508287	-0.447614015614535	0.0860315653496883
201.044275508889	0.156270953951095	0.0394410156094781	0.494259101310386	0.0588343837622692	0.0301441682201584	0.157705247858502	-0.109185945826742	-0.45327844910168	0.074677320596528
201.144309326667	0.133254347763125	0.0306141476932434	0.283147505823406	0.0576927648717348	0.0301441682201584	0.153990787631726	-0.0664262147485481	-0.231439399918682	0.074677320596528
201.244343144444	0.127824659285541	0.0282087382379139	0.27834362069913	0.0570508031820515	0.0311192689849324	0.153990787631726	-0.0656535703992642	-0.245489370374439	0.0709694899249198
201.344376962222	0.121266240046289	0.0303508076516135	0.268092822777457	0.0560834012399494	0.0263804684954559	0.147905457220392	-0.06403827088584	-0.223488767198754	0.0844419684995111
201.44441078	0.112364706684363	0.0303508076516135	0.25675873129547	0.0554027175870139	0.0285943803403456	0.147905457220392	-0.0634075742946965	-0.20638457050528	0.0784006459294784
201.544444597778	0.105111596103778	0.0303508076516135	0.246582126722083	0.0546582134721003	0.0253059596523266	0.142445411447698	-0.0607122221555417	-0.191534270860546	0.074677320596528
201.644478415556	0.10032848523896	0.0303508076516135	0.228703477943483	0.0537093894320295	0.0242776472493087	0.127475525029502	-0.0604454299388797	-0.181961469337554	0.0584304391106737
201.744512233333	0.0976203259336555	0.0337466751134663	0.223731051236519	0.0527647666609942	0.0242776472493087	0.118115056031988	-0.0587175449428079	-0.181961469337554	0.0445547304281459
201.844546051111	0.0913698682085502	0.0409906058011924	0.21818048559701	0.0520389062800215	0.0263804684954559	0.113612938071131	-0.0521303707765253	-0.16647243457965	0.0434617144380331
201.944579868889	0.0903885843700005	0.0317411780072429	0.207435691981583	0.0518106974908001	0.0266171887254256	0.111970939744239	-0.0518301849245322	-0.163463958502374	0.0434617144380331
202.044613686667	0.089867413973275	0.0323783832233716	0.207435691981583	0.0515767324397862	0.0242776472493087	0.10400522515889	-0.0523220134617227	-0.163463958502374	0.0416195990316656
202.144647504444	0.0892368881183118	0.0323783832233716	0.207435691981583	0.0512662954465376	0.0253059596523266	0.10400522515889	-0.0519435912330878	-0.169282389313111	0.0324998537990709
202.244681322222	0.0878284368510492	0.0282087382379139	0.201631987693151	0.0507304760246508	0.0221405812144619	0.0957624321862151	-0.0526395870739377	-0.166556235068784	0.0324998537990709
202.34471514	0.086953302631962	0.0303508076516135	0.201631987693151	0.0503499981408022	0.0205332263730595	0.0853823326236234	-0.0523954506539315	-0.166556235068784	0.0277040622684389
202.444748957778	0.0854572539179627	0.0303508076516135	0.196669774328384	0.0500558422077494	0.0242776472493087	0.0853823326236234	-0.0505544509294927	-0.155197407231299	0.033865693791408
202.544782775556	0.0842420607717763	0.0375577660486546	0.201631987693151	0.0498869222866194	0.0211463271387629	0.0776773589540201	-0.0499864218824851	-0.160935850836162	0.0241303140570372
202.644816593333	0.0828898553489524	0.0317411780072429	0.192590073983399	0.0496474095170421	0.02026631336671	0.0709831800347062	-0.0484339625922992	-0.150274735143913	0.0253132358485696
202.744850411111	0.0819338767195358	0.0282087382379139	0.188690241270657	0.0494391833870179	0.0256470814093868	0.0701582667529682	-0.0481370064158108	-0.149498991693603	0.0253826735004091
202.844884228889	0.0809840660431638	0.0282087382379139	0.188690241270657	0.0490219741869762	0.0269157387331659	0.0685362310444692	-0.0471316634247899	-0.148694983965304	0.0253826735004091
202.944918046667	0.0807141980024757	0.0282087382379139	0.189596437673057	0.0490154592053129	0.0272819907174552	0.0685362310444692	-0.0467243813243405	-0.149694215326737	0.0253826735004091
203.044951864444	0.0801798913190429	0.0274597997431808	0.188690241270657	0.0489911308425792	0.0273022529899006	0.0684227945241356	-0.0459840159445912	-0.1486453784875	0.0253826735004091
203.144985682222	0.079061794492767	0.0274597997431808	0.188690241270657	0.0489558439577898	0.0272819907174552	0.0677789610016352	-0.0437883610550243	-0.141690997241386	0.0313314166633206
203.2450195	0.0780453410374845	0.0220291343962013	0.182630217046819	0.0488139231192244	0.0272819907174552	0.0675063501398699	-0.0421297870729709	-0.13394328549737	0.037982166883416
203.345053317778	0.077186544711462	0.0193277327465712	0.178879781386955	0.0487870626261643	0.0272819907174552	0.0673335412646206	-0.0402639942145587	-0.132499608066364	0.0366070807434326
203.445087135556	0.07631537150801	0.0179994886016708	0.173617954096336	0.0487870626261643	0.0272819907174552	0.0673335412646206	-0.0383293791320589	-0.129603165267027	0.0366070807434326
203.545120953333	0.0756746173735566	0.0190270463532738	0.171564950926277	0.0487870626261643	0.0272819907174552	0.0673335412646206	-0.0368610988470518	-0.128884437330814	0.0357433748427564
203.645154771111	0.0756746173735566	0.0190270463532738	0.171564950926277	0.0487870626261643	0.0272819907174552	0.0673335412646206	-0.036852600454703	-0.128884437330814	0.0357433748427564
203.745188588889	0.0756746173735566	0.0190270463532738	0.171564950926277	0.0487501821017752	0.0272819907174552	0.0671766507357434	-0.0369591056033769	-0.129603165267027	0.033865693791408
203.845222406667	0.0750787375938551	0.0193277327465712	0.171564950926277	0.0487091313505454	0.0272819907174552	0.0670571093466508	-0.0364312848045039	-0.130544054069274	0.0317082513753455
203.945256224444	0.0747774326706645	0.0193277327465712	0.170028368225557	0.0487091313505454	0.029036835215428	0.0685362310444692	-0.0354988081668196	-0.128420075951852	0.0313314166633206
204.045290042222	0.0745916006810349	0.0179994886016708	0.16798208176958	0.0487091313505454	0.029036835215428	0.0685362310444692	-0.0350523570814338	-0.128420075951852	0.0313314166633206
204.14532386	0.073955118197446	0.0179994886016708	0.165434052166087	0.0486751294660781	0.029036835215428	0.0684227945241356	-0.0340174596041887	-0.128204296984469	0.0313314166633206
204.245357677778	0.0733285741126567	0.0196587815806087	0.164441741477205	0.0486751294660781	0.029036835215428	0.0684227945241356	-0.0328882472961248	-0.121821218638011	0.0351525028294503
204.345391495556	0.07280263250301	0.0159219710573921	0.158551889946946	0.0486751294660781	0.029036835215428	0.0684227945241356	-0.0319616956534581	-0.11534142690767	0.037982166883416
204.445425313333	0.0716200016003573	0.0196587815806087	0.158551889946946	0.0486751294660781	0.029036835215428	0.0684227945241356	-0.0304049387276318	-0.11534142690767	0.0351525028294503
204.545459131111	0.0714199776565681	0.0190270463532738	0.157502123122164	0.0486673280785047	0.0285943803403456	0.0677789610016352	-0.0300682663917976	-0.108815561653591	0.037982166883416
204.645492948889	0.0710164308893741	0.0220291343962013	0.158551889946946	0.0486673280785047	0.0285943803403456	0.0677789610016352	-0.0294472300021456	-0.107251746856146	0.037982166883416
204.745526766667	0.0706980015997601	0.0220291343962013	0.157971927472184	0.0486673280785047	0.0285943803403456	0.0677789610016352	-0.028740209958405	-0.104871283112821	0.037982166883416
204.845560584444	0.070347216183504	0.0223841435930763	0.157502123122164	0.0486673280785047	0.0285943803403456	0.0677789610016352	-0.0280835213817413	-0.102767244278894	0.037982166883416
204.945594402222	0.0698804047865818	0.0179994886016708	0.148572324165697	0.0486673280785047	0.0285943803403456	0.0677789610016352	-0.0267242171741825	-0.0998112003064822	0.0377007595457743
205.04562822	0.0692393159453437	0.0179994886016708	0.14739836141234	0.0486525313437559	0.029036835215428	0.0677789610016352	-0.0260388917600283	-0.0982603976413002	0.037982166883416
205.145662037778	0.0691367264403121	0.0153086221526868	0.143125627240599	0.0486525313437559	0.029036835215428	0.0677789610016352	-0.0254622002134436	-0.0966787364540835	0.037982166883416
205.245695855556	0.0677862817397561	0.0179994886016708	0.136759249792099	0.0486525313437559	0.029036835215428	0.0677789610016352	-0.023901311849816	-0.0966787364540835	0.0355804839540075
205.345729673333	0.0671131237804022	0.0182261874504773	0.135733452617374	0.0486525313437559	0.029036835215428	0.0677789610016352	-0.0230500354228378	-0.0905913324840722	0.037982166883416
205.445763491111	0.0669976600582156	0.0179994886016708	0.134325894204586	0.0486673280785047	0.029036835215428	0.0677789610016352	-0.0228136550891555	-0.0899462782270767	0.0377007595457743
205.545797308889	0.0661057769603242	0.0136302598032593	0.125934185091304	0.0486525313437559	0.029036835215428	0.0677789610016352	-0.0212829002474759	-0.0816111632286856	0.037982166883416
205.645831126667	0.0658263497562754	0.0159219710573921	0.125208907613542	0.0486525313437559	0.029036835215428	0.0677789610016352	-0.0207871444924891	-0.0809351669072158	0.0377007595457743
205.745864944444	0.0653088603485094	0.0153086221526868	0.113441387399776	0.0486275133061182	0.029036835215428	0.0677789610016352	-0.0190839185290876	-0.071073106830335	0.037982166883416
205.845898762222	0.0652540751863966	0.016433666821613	0.113441387399776	0.0486069531579259	0.029036835215428	0.0676840658622317	-0.0188704096149219	-0.0705962088411506	0.037982166883416
205.94593258	0.0650950728824843	0.0136302598032593	0.10924137197679	0.0486069531579259	0.029036835215428	0.0676840658622317	-0.0182860562452375	-0.0700234444435445	0.037644805872134
206.045966397778	0.0651337180642829	0.0136302598032593	0.10924137197679	0.0485932240400792	0.029036835215428	0.0676840658622317	-0.0184331513257819	-0.0700234444435445	0.037644805872134
206.146000215556	0.0651337180642829	0.0136302598032593	0.10924137197679	0.0485932240400792	0.029036835215428	0.0676840658622317	-0.0183640271239769	-0.0691403519201583	0.037982166883416
206.246034033333	0.0650776447006624	0.01503808021064	0.10924137197679	0.048586126131437	0.029036835215428	0.0675063501398699	-0.0179200619452006	-0.0686890405966022	0.0377007595457743
206.346067851111	0.0649920779519406	0.0159219710573921	0.108899581111677	0.0485932240400792	0.0301441682201584	0.0685362310444692	-0.0172797571730623	-0.0705962088411506	0.033865693791408
206.446101668889	0.0650314893152903	0.0159219710573921	0.108899581111677	0.0485932240400792	0.030257286560563	0.0685362310444692	-0.0173536778717902	-0.0705962088411506	0.033865693791408
206.546135486667	0.0650314893152903	0.0159219710573921	0.108899581111677	0.0485932240400792	0.030257286560563	0.0685362310444692	-0.0173162590803249	-0.0700234444435445	0.033865693791408
206.646169304444	0.0650314893152903	0.0159219710573921	0.108899581111677	0.0485654574016401	0.030257286560563	0.0685362310444692	-0.0172434394129681	-0.0700234444435445	0.0332355131326193
206.746203122222	0.0649050253689975	0.0159219710573921	0.108899581111677	0.0485654574016401	0.030257286560563	0.0685362310444692	-0.016845471962171	-0.0700234444435445	0.0332355131326193
206.84623694	0.0648720118250264	0.016433666821613	0.10924137197679	0.0485654574016401	0.030257286560563	0.0685362310444692	-0.0166399671342544	-0.0647410525981902	0.037982166883416
206.946270757778	0.0647741153917079	0.016433666821613	0.10924137197679	0.048586126131437	0.030257286560563	0.0684448029016048	-0.0163659827422742	-0.0647410525981902	0.037982166883416
207.046304575556	0.0648349261368858	0.016433666821613	0.10924137197679	0.048586126131437	0.030257286560563	0.0684448029016048	-0.016426957459881	-0.0647410525981902	0.037982166883416
207.146338393333	0.0648349261368858	0.016433666821613	0.10924137197679	0.048586126131437	0.030257286560563	0.0684448029016048	-0.016426957459881	-0.0647410525981902	0.037982166883416
207.246372211111	0.0648720118250264	0.016433666821613	0.10924137197679	0.048586126131437	0.030257286560563	0.0684448029016048	-0.0164573389097492	-0.0647410525981902	0.037982166883416
207.346406028889	0.0648720118250264	0.016433666821613	0.10924137197679	0.048586126131437	0.030257286560563	0.0684448029016048	-0.0164694912188799	-0.0656191644474605	0.0377644083635623
207.446439846667	0.0648349261368858	0.016433666821613	0.108899581111677	0.048586126131437	0.030257286560563	0.0684448029016048	-0.0163973463638368	-0.0656191644474605	0.0377644083635623
207.546473664444	0.0648720118250264	0.016433666821613	0.108899581111677	0.048586126131437	0.030257286560563	0.0684448029016048	-0.0164260194158843	-0.0656191644474605	0.0377644083635623
207.646507482222	0.0650314893152903	0.0159219710573921	0.108899581111677	0.048586126131437	0.030257286560563	0.0684448029016048	-0.0166820273167801	-0.0656191644474605	0.0377644083635623
207.7465413	0.0652540751863966	0.0157885706746895	0.108899581111677	0.048586126131437	0.030257286560563	0.0684448029016048	-0.0173469252666217	-0.0698103054220994	0.0332355131326193
207.846575117778	0.0654875959472834	0.016433666821613	0.109305665828714	0.048586126131437	0.030257286560563	0.0684448029016048	-0.0178026974737489	-0.0691403519201583	0.0332355131326193
207.946608935556	0.0677187922203763	0.0115043470294361	0.112252993943257	0.048586126131437	0.030257286560563	0.0684448029016048	-0.0229907965034869	-0.071073106830335	0.037982166883416
208.046642753333	0.0691367264403121	0.00998286016032425	0.116794132037697	0.0485654574016401	0.029036835215428	0.0672524974012404	-0.02496771996603	-0.0739129768160561	0.0377007595457743
208.146676571111	0.0703307780077276	0.00998286016032425	0.125208907613542	0.0485654574016401	0.029036835215428	0.0672524974012404	-0.0286088031178485	-0.0865655048668019	0.0377007595457743
208.246710388889	0.0715572584736846	0.00998286016032425	0.150929051689554	0.0485654574016401	0.029036835215428	0.0672524974012404	-0.0313974107258316	-0.105658757078217	0.0433363595322551
208.346744206667	0.0732462964244277	0.00998286016032425	0.185223773431173	0.0485654574016401	0.029036835215428	0.0672524974012404	-0.0344440899138976	-0.147382122118901	0.0377007595457743
208.446778024444	0.0744412058810589	0.016433666821613	0.208546958521829	0.0485654574016401	0.029036835215428	0.0672524974012404	-0.036898337647256	-0.17117295490751	0.0292773595806317
208.546811842222	0.0749850446792851	0.0257620797310939	0.215465590154993	0.0485654574016401	0.029036835215428	0.0672524974012404	-0.0379916512484365	-0.168970310651308	0.0249049605213068
208.64684566	0.0756873416029088	0.0315233000682273	0.219960919658572	0.048586126131437	0.030257286560563	0.0685362310444692	-0.0400341834034136	-0.173714951805559	0.0249049605213068
208.746879477778	0.0758829210394991	0.0315233000682273	0.220899486714679	0.048586126131437	0.030257286560563	0.0685362310444692	-0.0407057200823961	-0.175570009015517	0.0241303140570372
208.846913295556	0.0759367227521806	0.0315233000682273	0.220899486714679	0.048586126131437	0.030257286560563	0.0685362310444692	-0.0407821210203975	-0.175570009015517	0.0241303140570372
208.946947113333	0.0760433820607287	0.0315233000682273	0.220899486714679	0.048586126131437	0.030257286560563	0.0685362310444692	-0.0409036104356318	-0.175570009015517	0.0241303140570372
209.046980931111	0.0756873416029088	0.0315233000682273	0.220899486714679	0.0485932240400792	0.030257286560563	0.0685362310444692	-0.0399128882120513	-0.173714951805559	0.0249049605213068
209.147014748889	0.0752265523884983	0.026445360512349	0.208581328752827	0.0485932240400792	0.030257286560563	0.0685362310444692	-0.0387901857954549	-0.166536748180461	0.0249049605213068
209.247048566667	0.0749850446792851	0.0315233000682273	0.208581328752827	0.0486069531579259	0.0297217459179313	0.0677789610016352	-0.0378160881456378	-0.16317440243569	0.0241303140570372
209.347082384444	0.0747290791365108	0.0170298081748451	0.185223773431173	0.0486069531579259	0.0297217459179313	0.0677789610016352	-0.0362227957440563	-0.148873819665287	0.024765947062267
209.447116202222	0.0744412058810589	0.0170298081748451	0.171754008346255	0.0486069531579259	0.0297217459179313	0.0677789610016352	-0.0349833201504407	-0.129761780039052	0.0298495670397266
209.54715002	0.0742914017245598	0.0170298081748451	0.161528784507609	0.0486069531579259	0.0297217459179313	0.0677789610016352	-0.0341337180024228	-0.123236638014484	0.028698620799094
209.647183837778	0.0734805027063254	0.0170298081748451	0.125096666503901	0.0486069531579259	0.0297217459179313	0.0677789610016352	-0.0317538126132246	-0.0875997160873914	0.024765947062267
209.747217655556	0.072341816531073	0.0211913133359455	0.117139154700449	0.0486069531579259	0.0297217459179313	0.0677789610016352	-0.0275155200593133	-0.0734062712415494	0.0241509010999674
209.847251473333	0.0709781923535846	0.026445360512349	0.117407410454541	0.0486069531579259	0.0297217459179313	0.0677789610016352	-0.024204899775328	-0.0691403519201583	0.024765947062267
209.947285291111	0.0709781923535846	0.0224423325794266	0.113589849017519	0.0486275133061182	0.0299233784532189	0.0677789610016352	-0.0238147076027593	-0.0691403519201583	0.024765947062267
210.047319108889	0.0708182416385192	0.026445360512349	0.117139154700449	0.0486275133061182	0.0299233784532189	0.0677789610016352	-0.0235129886459822	-0.0691403519201583	0.0245599568744086
210.147352926667	0.07090795881373	0.026445360512349	0.117139154700449	0.0486275133061182	0.0299233784532189	0.0677789610016352	-0.0236137011672737	-0.0691403519201583	0.0245599568744086
210.247386744444	0.07090795881373	0.026445360512349	0.117139154700449	0.0486525313437559	0.0297217459179313	0.0677789610016352	-0.0235002641408028	-0.0701582087094007	0.0232203763009538
210.347420562222	0.0708110520506783	0.026445360512349	0.117139154700449	0.0486525313437559	0.0297217459179313	0.0677789610016352	-0.0232954460296548	-0.0701582087094007	0.0232203763009538
210.44745438	0.0708582344144866	0.026445360512349	0.117139154700449	0.0486525313437559	0.0297217459179313	0.0677789610016352	-0.0233729458085064	-0.0701582087094007	0.0232203763009538
210.547488197778	0.0709781923535846	0.022498046259277	0.113441387399776	0.0486525313437559	0.0297217459179313	0.0677789610016352	-0.0234002930323251	-0.0691403519201583	0.0245651297212685
210.647522015556	0.0708045480501044	0.0211913133359455	0.110910946462001	0.0486525313437559	0.0297217459179313	0.0677789610016352	-0.0229907623366071	-0.0684992121951524	0.0245651297212685
210.747555833333	0.0708110520506783	0.0224423325794266	0.112252993943257	0.0486673280785047	0.0297217459179313	0.0677789610016352	-0.0230242240261118	-0.0686890405966022	0.024765947062267
210.847589651111	0.0708045480501044	0.0211913133359455	0.110910946462001	0.0487217394648282	0.030257286560563	0.0685362310444692	-0.0228348159668749	-0.0686890405966022	0.024765947062267
210.947623468889	0.0708110520506783	0.022498046259277	0.112252993943257	0.0487217394648282	0.030257286560563	0.0685362310444692	-0.0228748542000868	-0.0691403519201583	0.0245651297212685
211.047657286667	0.0708045480501044	0.0224423325794266	0.112252993943257	0.0490106482022318	0.0299233784532189	0.0684448029016048	-0.0224322362449126	-0.0701582087094007	0.0245651297212685
211.147691104444	0.0708045480501044	0.0224423325794266	0.112252993943257	0.0491465259168804	0.0297217459179313	0.0685362310444692	-0.0223201322895031	-0.0705962088411506	0.024765947062267
211.247724922222	0.0708045480501044	0.0224423325794266	0.112252993943257	0.0492970297738676	0.0299233784532189	0.069086575643986	-0.0222053071208834	-0.0705962088411506	0.024765947062267
211.34775874	0.0708045480501044	0.0224423325794266	0.112252993943257	0.0493063011969035	0.0297217459179313	0.069086575643986	-0.0221693996044711	-0.0739129768160561	0.0224732043418704
211.447792557778	0.0708045480501044	0.0224423325794266	0.112252993943257	0.0493861576874538	0.0297217459179313	0.069086575643986	-0.0220361159184246	-0.072112023989526	0.0245651297212685
211.547826375556	0.0708045480501044	0.0224423325794266	0.112252993943257	0.0493953663879581	0.029036835215428	0.0685362310444692	-0.021984234050822	-0.072112023989526	0.024765947062267
211.647860193333	0.0708110520506783	0.0217056522855802	0.112252993943257	0.0493953663879581	0.029036835215428	0.0685362310444692	-0.0220808656106153	-0.0739129768160561	0.0234378000080049
211.747894011111	0.0710702045634383	0.0224423325794266	0.113589849017519	0.0494391833870179	0.029036835215428	0.0693701955649735	-0.0223823037677173	-0.0734062712415494	0.0245651297212685
211.847927828889	0.07280263250301	0.0166851918380244	0.124990535405933	0.0494966787792504	0.029036835215428	0.069086575643986	-0.0280457913726105	-0.087098660302265	0.0315541226167681
211.947961646667	0.079132208086499	0.0196629468859635	0.275312378302932	0.0495273062322763	0.029036835215428	0.069086575643986	-0.0489752886898813	-0.225758528613334	0.0420555970885144
212.047995464444	0.0822558377622991	0.0170966088127488	0.290575637465169	0.0495707377407763	0.0272819907174552	0.0685362310444692	-0.0559720446905564	-0.255797793390576	0.0298495670397266
212.148029282222	0.0851181911237101	0.0217056522855802	0.298548070466835	0.0495959449968294	0.0272819907174552	0.0696338081050305	-0.0610472085892679	-0.256380784619543	0.0324603323743953
212.2480631	0.0877071120286004	0.0196629468859635	0.298548070466835	0.0495959449968294	0.0272819907174552	0.0696338081050305	-0.064817325820659	-0.256380784619543	0.0324603323743953
212.348096917778	0.0916774779614091	0.0196629468859635	0.301360749283477	0.0496224536758704	0.0269157387331659	0.0696338081050305	-0.0719990425688186	-0.265424427386189	0.0324603323743953
212.448130735556	0.0958311037043301	0.0196629468859635	0.303397496840223	0.0497163572593837	0.0269157387331659	0.0701582667529682	-0.0763964321541544	-0.270899812295213	0.0278330822916263
212.548164553333	0.100354790783488	0.0366392407481006	0.329199643364904	0.0497765868984398	0.0269157387331659	0.0711081080389003	-0.0862278616755811	-0.280647091022499	0.0324603323743953
212.648198371111	0.10357696764963	0.0379559670182335	0.329199643364904	0.049780968279627	0.0266171887254256	0.0711081080389003	-0.0884854368125778	-0.277796652171162	0.0306942990541186
212.748232188889	0.10637495089456	0.040497540250602	0.329199643364904	0.049934237100829	0.0252610320287466	0.0722534745444342	-0.0914187464203463	-0.277796652171162	0.0234378000080049
212.848266006667	0.109259588196846	0.040497540250602	0.322718522614885	0.0499740347989637	0.0266171887254256	0.0739215111812664	-0.0941245460154227	-0.277796652171162	0.0131311218784766
212.948299824444	0.110021386184205	0.0379559670182335	0.319589618725374	0.0499740347989637	0.0266171887254256	0.0739215111812664	-0.0941202007004247	-0.277796652171162	0.0131311218784766
213.048333642222	0.108695733292477	0.0375099134831577	0.308764383964991	0.0499740347989637	0.0266171887254256	0.0739215111812664	-0.0913971342760901	-0.2681239774461	0.0155606398405402
213.14836746	0.107176911976444	0.0375099134831577	0.302207826162007	0.0500322003869105	0.0273022529899006	0.0765118419055029	-0.086922655649308	-0.263928260245246	0.0153691632870282
213.248401277778	0.106822665316902	0.0456121284092437	0.305491297913599	0.0500467951148485	0.0269157387331659	0.0765118419055029	-0.0858873779672478	-0.256502008951529	0.0155606398405402
213.348435095556	0.107176911976444	0.0456121284092437	0.302207826162007	0.0500558422077494	0.0273022529899006	0.0778477498684524	-0.0852367209788617	-0.256502008951529	0.0155606398405402
213.448468913333	0.104531527346635	0.0456121284092437	0.285940621176408	0.0500765071883658	0.0256470814093868	0.0765118419055029	-0.0777507544914877	-0.238815180280631	0.0155606398405402
213.548502731111	0.104978798923125	0.040497540250602	0.27910955845757	0.0501444911013551	0.0276605499453844	0.0797456335528589	-0.0772868525084293	-0.240277995355636	0.0134326229869415
213.648536548889	0.103433698226844	0.0430502753351044	0.258187053813363	0.0502124458414427	0.0269157387331659	0.0797456335528589	-0.0721832924870102	-0.21546517734789	0.0164467186814892
213.748570366667	0.0990035969068992	0.048166047648425	0.219007562255327	0.0502586809791912	0.0266171887254256	0.0797456335528589	-0.060869912522645	-0.169629923314481	0.00586680532487005
213.848604184444	0.0981043268741294	0.0461231213135974	0.21879076883529	0.0503426622029832	0.0266171887254256	0.0826854322949286	-0.0576886498880636	-0.165920532036553	0.0164467186814892
213.948638002222	0.09710181897363	0.0476365350184195	0.221748208892267	0.0503682024102016	0.0252610320287466	0.084877870669569	-0.054140718539485	-0.169629923314481	0.0211348321853108
214.04867182	0.0957891034214438	0.0461231213135974	0.221748208892267	0.0507461413314949	0.0256470814093868	0.0931304064547806	-0.051043421805641	-0.173907364572919	0.0340117257573845
214.148705637778	0.0936491384287543	0.0241797558972177	0.205149114987528	0.0508986988473168	0.0230301575488389	0.0956031360791644	-0.0471654311791502	-0.158073334798036	0.0517495273280907
214.248739455556	0.0925103912958128	0.022102609560056	0.201411725998583	0.0511272707614579	0.0230301575488389	0.112766008047483	-0.0443204636149761	-0.16014689163006	0.0586519039200697
214.348773273333	0.0907456134855589	0.023790075786095	0.199847121644771	0.0514293604415013	0.0241865249352416	0.13127370646728	-0.0401380603861129	-0.154942993405312	0.0665044010105797
214.448807091111	0.0897666280561101	0.0140887379129442	0.180237510308389	0.0515767324397862	0.0256470814093868	0.135772141973836	-0.0370331808401661	-0.151069176171966	0.0708535534526588
214.548840908889	0.0893509301989831	0.00736748965042172	0.1667609115966	0.0516009618605453	0.0252610320287466	0.137634090727339	-0.0346649934099615	-0.148255405305366	0.0698697832203566
214.648874726667	0.0876681313149792	0.0139025396404498	0.159045437006838	0.0517488573687354	0.0252610320287466	0.143891074982341	-0.0310443597039548	-0.123891463097353	0.0933354600137883
214.748908544444	0.0869968569373466	0.0139025396404498	0.155340990812089	0.0520389062800215	0.0256470814093868	0.151742340452778	-0.0283745922572679	-0.129391011689667	0.0917103807618239
214.848942362222	0.086953302631962	0.0139025396404498	0.154099277363663	0.0524127422234513	0.0266171887254256	0.157886298736237	-0.0262385602320535	-0.118789381568762	0.105043612914512
214.94897618	0.0867881965542724	0.0139025396404498	0.154099277363663	0.0527647666609942	0.0276605499453844	0.164247452558794	-0.0238958380670032	-0.123891463097353	0.10483266749913
215.049009997778	0.0861151108427444	0.0146990596455911	0.154099277363663	0.0529881986806801	0.0266171887254256	0.164654487115069	-0.0229483858877507	-0.123891463097353	0.108041600555025
215.149043815556	0.0861151108427444	0.0146990596455911	0.153137994173449	0.0530786346501966	0.0241865249352416	0.164654487115069	-0.0220520787212751	-0.123891463097353	0.108041600555025
215.249077633333	0.0859078281028255	0.0146990596455911	0.150589495844918	0.0531941316242163	0.0256470814093868	0.170151112113231	-0.0201453539840061	-0.123891463097353	0.108041600555025
215.349111451111	0.0857091009275032	0.0181218838468464	0.151976219002436	0.058908831563851	0.0331627709808673	0.241942006734441	0.00883695808285424	-0.0999321298542696	0.166894127892701
215.449145268889	0.0854787926778019	0.0146990596455911	0.147268925244127	0.0589508623637423	0.0331627709808673	0.241942006734441	0.00938485242356067	-0.105592211281757	0.158814611222351
215.549179086667	0.0852334099017753	0.0146990596455911	0.145409898847969	0.0593518810307041	0.0331627709808673	0.241942006734441	0.010570978609454	-0.105592211281757	0.157903973741764
215.649212904444	0.0846488621600939	0.0181218838468464	0.147268925244127	0.0602043689520327	0.028341049447965	0.247056505753196	0.0166362250749185	-0.101397402400674	0.170715501006066
215.749246722222	0.084500966064455	0.0181218838468464	0.147268925244127	0.0744260538029106	0.0319266848345312	0.293636109459624	0.0375215418762195	-0.105592211281757	0.215120102434714
215.84928054	0.0858052292374132	0.0181218838468464	0.154590671428691	0.0952470932303566	0.0319266848345312	0.319280479042649	0.045057034747804	-0.123891463097353	0.228985704299266
215.949314357778	0.0871509180924182	0.0146990596455911	0.157623928356093	0.178946581726593	0.0412648343685228	0.380584980199278	0.0938537089806392	-0.108688108697453	0.320322445528938
216.049348175556	0.0891384754586762	0.0146990596455911	0.166069754743734	0.203110147742166	0.0417096596376609	0.382401361739714	0.107182817219247	-0.121779448551768	0.31540602610735
216.149381993333	0.0901927611548974	0.0328806795348817	0.195443963762065	0.217997865790296	0.0417096596376609	0.385876602013051	0.119852132342533	-0.101449005741043	0.348182466935839
216.249415811111	0.0913698682085502	0.0328806795348817	0.195453071032136	0.231376706611322	0.0421635209024909	0.391084499111426	0.129081136584639	-0.101449005741043	0.343014226419789
216.349449628889	0.0919732572139037	0.0381180270265782	0.199771798256283	0.240443635587183	0.0480716758623414	0.397625282795567	0.138092095634743	-0.0997626913115827	0.332907773245903
216.449483446667	0.0934156722501127	0.0381180270265782	0.198138416069731	0.251033442285387	0.0497493035049567	0.395597691775044	0.147676102081685	-0.0570096091019737	0.34891777589349
216.549517264444	0.0938742099429386	0.0381180270265782	0.199354774903881	0.25402218991382	0.0550308834400211	0.398269449185945	0.150268461800161	-0.0558774354148339	0.340499361985663
216.649551082222	0.0937891046406411	0.0383827646233137	0.203980875667521	0.255621544590615	0.103074029523906	0.438439165111986	0.152674275858089	-0.0359976028865127	0.349780422609709
216.7495849	0.0945085761769839	0.035752952073081	0.210282305654362	0.255621544590615	0.105792685332129	0.438439165111986	0.150921633910528	-0.0359976028865127	0.34891777589349
216.849618717778	0.0945085761769839	0.0239369496445665	0.211229212280055	0.255444918718756	0.052518503632334	0.398269449185945	0.147882166400231	-0.0682591190735561	0.322270258915535
216.949652535556	0.0936439050165681	0.0245307098482417	0.225825013729131	0.229456016341277	0.0150756998459799	0.387764093984003	0.112395697473738	-0.0660945180041008	0.310556496203209
217.049686353333	0.0919205090744755	0.0239369496445665	0.222712214257977	0.172447251856446	0.0069879041971554	0.381577484953759	0.0691351191927895	-0.11752151631704	0.291419028158141
217.149720171111	0.0906394661659264	0.0239369496445665	0.221814039031465	0.149908066861158	0.0069879041971554	0.381124441732503	0.0581544921814513	-0.111894388129961	0.291933585285091
217.249753988889	0.0893912142873716	0.0212929358019215	0.219531174142261	0.125544148080067	0.0064784350840248	0.37493637767369	0.0476888816078852	-0.108293147665614	0.289837443239206
217.349787806667	0.086443069321017	0.0177779960522174	0.211427178221529	0.107328478572698	0.0064784350840248	0.374594176919399	0.0465194458610108	-0.108293147665614	0.291424310655388
217.449821624444	0.0851181911237101	0.0177779960522174	0.211427178221529	0.0498056178002965	0.00561163197046252	0.323240146547662	0.00537080073385587	-0.150225692152951	0.278532602693544
217.549855442222	0.0820982020696914	0.0161094294963742	0.202921418443578	0.0475435872131718	0.00561163197046252	0.282644898102617	-0.00486387103860777	-0.164309580216864	0.278407649455694
217.64988926	0.0798532310070624	0.0145607121432243	0.184621732993328	0.0467311652147145	0.00561163197046252	0.272574164707984	-0.00761989666364825	-0.164309580216864	0.278407649455694
217.749923077778	0.078135847040018	0.017764130088288	0.184621732993328	0.0405328793014329	0.00561163197046252	0.181350060996085	-0.0320906219836761	-0.157756961642226	0.157638940828446
217.849956895556	0.0775320832176648	0.015255303261608	0.181209985932778	0.0402436009295227	0.00561163197046252	0.173008422084568	-0.0342669096359862	-0.148301210137974	0.160282064699562
217.949990713333	0.0691367264403121	0.0149185562234501	0.130682375809335	0.040203145363156	0.00561163197046252	0.170441275061855	-0.0181767430005194	-0.118735097866184	0.0912980165512783
218.050024531111	0.0664122238020677	0.0149185562234501	0.139190573597832	0.0400672871420522	0.0060761078990046	0.166868367975416	-0.0186692885931483	-0.121027937608872	0.0912980165512783
218.150058348889	0.0642858266205681	0.00656930874215571	0.133559734043944	0.0394148419805515	0.00561163197046252	0.148818307897265	-0.0194870815178252	-0.119091579764701	0.0687550730902895
218.250092166667	0.0627560625502876	0.0070908061517362	0.136693659036223	0.0392299623299443	0.00561163197046252	0.141962956026588	-0.0199812610475792	-0.121027937608872	0.0631510423101862
218.350125984444	0.0607301565697481	0.00723527196068335	0.136693659036223	0.0387923910842653	0.00561163197046252	0.119123805934226	-0.0215785004074116	-0.108286555248942	0.0701195514768687
218.450159802222	0.0599780874405156	0.00656930874215571	0.136693659036223	0.0383716404882563	0.00561163197046252	0.0794023709907668	-0.0227412979410375	-0.121027937608872	0.0528689316616432
218.55019362	0.0582247506217782	0.00505347225007437	0.132816098237599	0.0382104043707684	0.00561163197046252	0.0682402330983722	-0.0229625224188295	-0.108283847432265	0.0528689316616432
218.650227437778	0.0552467617208057	0.00505347225007437	0.133559734043944	0.0377793483464772	0.00618520927691056	0.0660822889706243	-0.0231613246732789	-0.107215138462181	0.0486601367792487
218.750261255556	0.0518228552977656	0.00505347225007437	0.131801195990763	0.0375597425766299	0.0069879041971554	0.0645569791640425	-0.0233641308657948	-0.0936417708479986	0.0509482213257614
218.850295073333	0.0456098832350924	0.00475963678679521	0.128987388685631	0.0375060610938971	0.00758532494015185	0.0643555853959827	-0.021318928153651	-0.0877743767513653	0.0486601367792487
218.950328891111	0.0431672918862987	0.00317818103513297	0.125063668184609	0.0375060610938971	0.00758532494015185	0.0643555853959827	-0.0200194540122742	-0.085963626487928	0.0494911252000937
219.050362708889	0.0408765370131601	0.00475963678679521	0.123636243071024	0.0375597425766299	0.00758532494015185	0.0643555853959827	-0.0184218734889634	-0.0854997836880262	0.0494911252000937
219.150396526667	0.0387732037123542	0.00317818103513297	0.11761379985018	0.0375597425766299	0.00758532494015185	0.0643555853959827	-0.0160797206217943	-0.0831997716906649	0.0494911252000937
219.250430344444	0.0374991774863113	0.00475963678679521	0.113182693592228	0.0375597425766299	0.00778059665283148	0.0643555853959827	-0.0141214536409894	-0.0789608811839578	0.0494911252000937
219.350464162222	0.0359568341927104	0.00475963678679521	0.106722926123532	0.0375597425766299	0.00778059665283148	0.0643555853959827	-0.0119023679769172	-0.0770942288779444	0.0486601367792487
219.45049798	0.0353041334013963	0.00505347225007437	0.103599321377543	0.0375597425766299	0.00778059665283148	0.0643555853959827	-0.0100799465849186	-0.0729322081149643	0.0511844283594929
219.550531797778	0.0340787624997059	0.00505347225007437	0.0942409148794606	0.0375597425766299	0.00778059665283148	0.0643555853959827	-0.00796093653815881	-0.0680862930409486	0.0534008509637609
219.650565615556	0.0326799117053608	0.00415711142783413	0.0896306899594991	0.0375597425766299	0.00789195695267658	0.0643555853959827	-0.00576875129588078	-0.0674810156847754	0.0509482213257614
219.750599433333	0.032071769245362	0.00530470588762448	0.0849423521870658	0.0375597425766299	0.00789195695267658	0.0643555853959827	-0.00319406037224856	-0.0597205740183081	0.0534008509637609
219.850633251111	0.0317144357002448	0.00475963678679521	0.0837327968165016	0.0375597425766299	0.00789195695267658	0.0643555853959827	-0.00286655312441535	-0.0597205740183081	0.0528689316616432
219.950667068889	0.0317144357002448	0.00475963678679521	0.0837327968165016	0.0375597425766299	0.00789195695267658	0.0643555853959827	-0.00286655312441535	-0.0597205740183081	0.0528689316616432
220.050700886667	0.0317144357002448	0.00475963678679521	0.0837327968165016	0.0375597425766299	0.00789195695267658	0.0643555853959827	-0.00286655312441535	-0.0597205740183081	0.0528689316616432
220.150734704444	0.0317144357002448	0.00475963678679521	0.0837327968165016	0.0375597425766299	0.00839203783601242	0.0646910890434126	-0.00291465382213507	-0.0597205740183081	0.0524555898801561
220.250768522222	0.0317144357002448	0.00475963678679521	0.0837327968165016	0.0376089951509044	0.00839203783601242	0.0646910890434126	-0.00287578308081291	-0.058504362494765	0.0534008509637609
220.35080234	0.0317144357002448	0.00475963678679521	0.0837327968165016	0.0376089951509044	0.00839203783601242	0.0646910890434126	-0.00287578308081291	-0.058504362494765	0.0534008509637609
220.450836157778	0.0317144357002448	0.00475963678679521	0.0837327968165016	0.0376089951509044	0.00839203783601242	0.0646910890434126	-0.00287578308081291	-0.058504362494765	0.0534008509637609
220.550869975556	0.0317144357002448	0.00530470588762448	0.0844261798392967	0.0375597425766299	0.00849260615835157	0.0645569791640425	-0.00313584147754269	-0.0579423321029993	0.0534008509637609
220.650903793333	0.0317144357002448	0.00530470588762448	0.0844261798392967	0.0375060610938971	0.00839203783601242	0.0643555853959827	-0.00316532368934445	-0.0579423321029993	0.0534008509637609
220.750937611111	0.0317144357002448	0.00530470588762448	0.0844261798392967	0.0375060610938971	0.00839203783601242	0.0643555853959827	-0.00323317798057255	-0.0579423321029993	0.0534008509637609
220.850971428889	0.0317144357002448	0.00530470588762448	0.0844261798392967	0.0375060610938971	0.00839203783601242	0.0643555853959827	-0.00324062677792857	-0.0579423321029993	0.0534008509637609
220.951005246667	0.0313015188357895	0.00505347225007437	0.0832935544234288	0.0379334656037205	0.00778059665283148	0.0643555853959827	-0.00230706957381489	-0.0570246641526811	0.0509482213257614
221.051039064444	0.030586941733231	0.00475963678679521	0.0822263082408717	0.0382104043707684	0.00778059665283148	0.0645276916110216	-0.00149216827350889	-0.0564959446834737	0.0494911252000937
221.151072882222	0.0305197377968921	0.00530470588762448	0.0813679187110873	0.0383716404882563	0.00725840110164369	0.0643555853959827	-0.000838359848702981	-0.0509384940923664	0.0528689316616432
221.2511067	0.0303134735068614	0.00605054769196286	0.0813679187110873	0.0386541964813811	0.0069879041971554	0.0643555853959827	-0.000171609627932948	-0.0488896270172065	0.0528689316616432
221.351140517778	0.0298020380120442	0.00475963678679521	0.0780429393257163	0.0387923910842653	0.0069879041971554	0.0645276916110216	0.000579927324957928	-0.0488896270172065	0.0507993633351179
221.451174335556	0.0295602398297503	0.00543547710694889	0.0780429393257163	0.039101441875671	0.00725840110164369	0.0651311397847821	0.000953751226402397	-0.0488896270172065	0.0507993633351179
221.551208153333	0.0293282692302445	0.00629924884648289	0.0779588054497873	0.0395370613855713	0.00712037757681187	0.0651311397847821	0.00171319638511413	-0.0488896270172065	0.0494911252000937
221.651241971111	0.0291509568767594	0.00505347225007437	0.0752378661115477	0.0395762440405302	0.0069879041971554	0.0655022636546127	0.00236013012978092	-0.0488896270172065	0.0489030640571406
221.751275788889	0.028982308947478	0.00629924884648289	0.0748360527800215	0.0398300278893886	0.00725840110164369	0.0660822889706243	0.00329627540638182	-0.0473529080535318	0.0486601367792487
221.851309606667	0.0287986291655179	0.00762567565625649	0.0747788276830857	0.0398526089194877	0.00725840110164369	0.0661793665241181	0.00405727771095159	-0.0473529080535318	0.0480707640686159
221.951343424444	0.0287986291655179	0.00762567565625649	0.0747788276830857	0.0398526089194877	0.00725840110164369	0.0661793665241181	0.00405727771095159	-0.0473529080535318	0.0480707640686159
222.051377242222	0.0287986291655179	0.00762567565625649	0.0747788276830857	0.0398807463661297	0.00725840110164369	0.0661793665241181	0.00407568316151662	-0.0473529080535318	0.0480707640686159
222.15141106	0.0287986291655179	0.00762567565625649	0.0747788276830857	0.0398526089194877	0.00839203783601242	0.0670937869216742	0.00402021147326369	-0.0440881120237126	0.0511844283594929
222.251444877778	0.0287986291655179	0.00762567565625649	0.0747788276830857	0.0398526089194877	0.00839203783601242	0.0670937869216742	0.00402021147326369	-0.0440881120237126	0.0511844283594929
222.351478695556	0.0288353427728025	0.00762567565625649	0.0747788276830857	0.0398526089194877	0.00839203783601242	0.0670937869216742	0.0039960267550739	-0.0440881120237126	0.0511844283594929
222.451512513333	0.0288353427728025	0.00762567565625649	0.0747788276830857	0.0398807463661297	0.00839203783601242	0.0670937869216742	0.00402427573513449	-0.0440881120237126	0.0511844283594929
222.551546331111	0.0288353427728025	0.00762567565625649	0.0747788276830857	0.0399710121692176	0.00839203783601242	0.0670937869216742	0.00405504898865971	-0.0440881120237126	0.0511844283594929
222.651580148889	0.0288353427728025	0.00762567565625649	0.0747788276830857	0.0400907495088643	0.0069879041971554	0.0661793665241181	0.00455774042625114	-0.0473529080535318	0.0484624966020288
222.751613966667	0.0288615077241067	0.00762567565625649	0.0747788276830857	0.0402436009295227	0.00725840110164369	0.066685792599221	0.00476188477151558	-0.0473529080535318	0.0486601367792487
222.851647784444	0.0289286007241735	0.00762567565625649	0.0747788276830857	0.0403847165889941	0.00712037757681187	0.0669014657718821	0.00526970196664613	-0.0472502588867787	0.0494911252000937
222.951681602222	0.0289286007241735	0.00762567565625649	0.0748360527800215	0.0410734877750636	0.00746426284771828	0.0704312997869726	0.00828745284089551	-0.0473529080535318	0.0528689316616432
223.05171542	0.028982308947478	0.0070893329285064	0.0745100152686249	0.0418460838324275	0.00712037757681187	0.0747930001797844	0.0109414388807985	-0.0569553855302691	0.0551113599316639
223.151749237778	0.028982308947478	0.0070893329285064	0.0745100152686249	0.0428287069207804	0.00618520927691056	0.131747765815467	0.0137513218073128	-0.0569553855302691	0.08739006131221
223.251783055556	0.028982308947478	0.0070893329285064	0.0745100152686249	0.0433833328422754	0.00561163197046252	0.154232698356605	0.0164710278588756	-0.0544558786208348	0.108179720759282
223.351816873333	0.029035951241892	0.0070893329285064	0.0745100152686249	0.0439503900515124	0.00561163197046252	0.177634399434562	0.0188681306977523	-0.0597205740183081	0.114253346211478
223.451850691111	0.0291060478453264	0.0070893329285064	0.0747788276830857	0.0441486814487507	0.00561163197046252	0.180951008190829	0.0198781938680692	-0.0564959446834737	0.134463395302034
223.551884508889	0.0291662362772477	0.0070893329285064	0.0748360527800215	0.0452832976502937	0.00561163197046252	0.188055160972144	0.0217310434358532	-0.0462857229873048	0.159358037566603
223.651918326667	0.0292403295151162	0.00629924884648289	0.0749531019677153	0.0461549786171369	0.00618520927691056	0.190669136330674	0.0233857063165371	-0.0462857229873048	0.162153366991716
223.751952144444	0.0292767827773107	0.00618209113579595	0.0749531019677153	0.0467848462264049	0.00561163197046252	0.192556890389684	0.0247336906817354	-0.0462857229873048	0.162585628573905
223.851985962222	0.0293282692302445	0.00543547710694889	0.0749531019677153	0.047003636315183	0.00561163197046252	0.192556890389684	0.0245918359728722	-0.0430169935966202	0.171849489100258
223.95201978	0.0301208874308353	0.00562881053350809	0.0779108669500639	0.0475217042640146	0.00561163197046252	0.192556890389684	0.0239199565677999	-0.0632906367448015	0.162585628573905
224.052053597778	0.0306592849338123	0.00475963678679521	0.0835718439680186	0.0475936844762086	0.00561163197046252	0.190669136330674	0.0218892180094089	-0.0676773204490402	0.162585628573905
224.152087415556	0.0322084904595242	0.0070893329285064	0.113331522046211	0.0480220482880469	0.00561163197046252	0.190669136330674	0.0195511883726381	-0.0690676120434476	0.173740430645822
224.252121233333	0.0327053676955647	0.0070893329285064	0.117079147530693	0.0484468986957955	0.0064784350840248	0.190669136330674	0.0177543334611709	-0.0995567118027886	0.141636739784294
224.352155051111	0.0338950571364569	0.00530470588762448	0.11823303799438	0.0488104783693558	0.00561163197046252	0.186274204929721	0.014749519015405	-0.108560024993766	0.126064406907659
224.452188868889	0.0350013729737477	0.00725161371327691	0.123804459706548	0.0492281612117934	0.0069879041971554	0.180905797053536	0.0121881907222638	-0.0997103960650894	0.128755415794761
224.552222686667	0.0354321450736913	0.00725161371327691	0.123894673496215	0.0492281612117934	0.00561163197046252	0.143573426046431	0.00881135628757984	-0.108651429492623	0.0900909208497646
224.652256504444	0.0362276939888385	0.00530470588762448	0.124312123435041	0.0494294378115644	0.00561163197046252	0.0975005190447187	0.00480633840357898	-0.113486053250361	0.0669199437115967
224.752290322222	0.0372235204985245	0.00530470588762448	0.125879261171681	0.0492281612117934	0.0069879041971554	0.0831748686883333	0.00172145494764959	-0.0970561040652142	0.0660953398018312
224.85232414	0.0376031768217729	0.00725161371327691	0.130175555872265	0.0491549073513989	0.0064784350840248	0.0768739085508032	-0.00224741451698936	-0.0880088719443856	0.0582189469266972
224.952357957778	0.0378259608164551	0.00765090791345069	0.131645753703027	0.0492401599281904	0.0069879041971554	0.0781429432767617	-0.00279216699876723	-0.0880088719443856	0.0577101644760604
225.052391775556	0.0378922456709797	0.00605054769196286	0.133486510451266	0.0502889985866445	0.0069879041971554	0.0826957747072956	-0.00222788893910083	-0.0997103960650894	0.0669199437115967
225.152425593333	0.0381075350540249	0.00530470588762448	0.134151513816197	0.0507439072950617	0.00561163197046252	0.0892768733681511	-0.00175935663273401	-0.0937284794481631	0.0822447885017418
225.252459411111	0.0381984483999677	0.00562881053350809	0.137147339705886	0.0518466498166324	0.0064784350840248	0.106865113043902	0.00114062270521384	-0.113656281308409	0.0835458032223039
225.352493228889	0.038309757443068	0.00530470588762448	0.139203914796798	0.0518466498166324	0.00561163197046252	0.108281365330654	0.000152644159759943	-0.125442085780849	0.097700032493707
225.452527046667	0.0399843784427052	0.00530470588762448	0.152750985372621	0.0521068454249659	0.0064784350840248	0.119400051021281	-0.00417919970083299	-0.125442085780849	0.117563956896251
225.552560864444	0.0503618724730737	0.00530470588762448	0.405259633725046	0.0525082804540145	0.00561163197046252	0.127857033099731	-0.0381229373390278	-0.332271533066269	0.0648566078105832
225.652594682222	0.0635700476517872	0.00530470588762448	0.410822461571175	0.0525648735197369	0.0064784350840248	0.127857033099731	-0.0581557530980201	-0.349882794700728	0.0577101644760604
225.7526285	0.0720129325311359	0.0108270216176634	0.410822461571175	0.0529191358464973	0.0115718689789603	0.137519728114655	-0.0719665612283384	-0.345610742744235	0.057473656172311
225.852662317778	0.0863698969196605	0.0116389393283306	0.419645419335188	0.0536231049439894	0.0134538356107805	0.147892317836826	-0.0859751714462809	-0.349448985627896	0.0577101644760604
225.952696135556	0.112268601037067	0.012820751143437	0.42268855032194	0.0536231049439894	0.0134538356107805	0.146998640328521	-0.0930435178859031	-0.352955465758189	0.0544467618954252
226.052729953333	0.117080179304962	0.0158581836651319	0.425554161480922	0.0536231049439894	0.0134538356107805	0.146998640328521	-0.0978992087215028	-0.352955465758189	0.0544467618954252
226.152763771111	0.123595195853973	0.012820751143437	0.421624501834379	0.0536231049439894	0.0134538356107805	0.146998640328521	-0.105168554346683	-0.351942232274205	0.0530294106437852
226.252797588889	0.126735829847999	0.0134073640702213	0.421624501834379	0.0536726234108696	0.0144083669294029	0.147892317836826	-0.109719964409475	-0.349882794700728	0.0530294106437852
226.352831406667	0.133221481345495	0.0145929080806442	0.42268855032194	0.0536477550960842	0.0115718689789603	0.142136921746987	-0.11678420439418	-0.353632718745721	0.0463921008680195
226.452865224444	0.140606276338636	0.0145929080806442	0.42268855032194	0.0535915379266349	0.0115718689789603	0.142136921746987	-0.122080118736077	-0.353632718745721	0.043216670640364
226.552899042222	0.164489948671846	0.0158581836651319	0.424139714814152	0.0535915379266349	0.0115718689789603	0.139937094796536	-0.132361164604328	-0.359143583913274	0.0344942940819717
226.65293286	0.133429503650753	0.0158581836651319	0.369701780008369	0.0535332094392878	0.0115718689789603	0.142136921746987	-0.102923588659962	-0.335622644785922	0.111959549090549
226.752966677778	0.136687839322566	0.0149185562234501	0.365613727821656	0.0534902288127558	0.0115718689789603	0.139937094796536	-0.104855763542938	-0.325881441620427	0.120109390499736
226.853000495556	0.137838474452508	0.0160658941886773	0.362349131468651	0.0534902288127558	0.013409027610659	0.139937094796536	-0.105178013160425	-0.325881441620427	0.112284375689187
226.953034313333	0.129448406743174	0.0212582655283182	0.332608707261226	0.0534902288127558	0.00774856108322587	0.119400051021281	-0.0917675809673426	-0.30017068885386	0.100131736796049
227.053068131111	0.129448406743174	0.0212582655283182	0.333754560449926	0.0534155150480603	0.013409027610659	0.11209119600909	-0.0936431368135334	-0.30017068885386	0.0971616633184638
227.153101948889	0.127669414148296	0.02046088114007	0.327299183100353	0.0533536947085655	0.0142386989828088	0.108281365330654	-0.0917591613152171	-0.337497331399426	0.0491834289102736
227.253135766667	0.126406521536284	0.0243006236674045	0.327991994574618	0.0532641315769136	0.0142386989828088	0.103772045551116	-0.0899864285193494	-0.31628359823769	0.0491834289102736
227.353169584444	0.124839585814372	0.0229181210399244	0.310919802598521	0.0532641315769136	0.0162077984977651	0.10331551363723	-0.0868445567799213	-0.296078855196732	0.0491834289102736
227.453203402222	0.124308039419925	0.0273509732972818	0.310919802598521	0.0531643040331389	0.0162077984977651	0.100124835874992	-0.0872323172433311	-0.291737597711709	0.0454793205823041
227.55323722	0.122979591494139	0.0341248981907084	0.304210124655846	0.0531237675995815	0.0162077984977651	0.0986323733324719	-0.0833641106462286	-0.268654785523768	0.0491834289102736
227.653271037778	0.120286585900019	0.0320801249147029	0.279658783124807	0.0531237675995815	0.013409027610659	0.0926496605771134	-0.0760567303649946	-0.250497029155167	0.0491834289102736
227.753304855556	0.117743294802902	0.0320801249147029	0.275215123352531	0.0531156955967259	0.013409027610659	0.0916752075753471	-0.0718760747113015	-0.250497029155167	0.0454793205823041
227.853338673333	0.116189903051566	0.0320801249147029	0.261019159064707	0.0530667915012557	0.013409027610659	0.0892768733681511	-0.0664811196803008	-0.226642327218765	0.0488339266580714
227.953372491111	0.115305065294717	0.0320801249147029	0.256422661498105	0.0530667915012557	0.013409027610659	0.0892768733681511	-0.0644450127426015	-0.223865663739162	0.0491834289102736
228.053406308889	0.113209616831609	0.0292163997559357	0.248574523772054	0.0530667915012557	0.013409027610659	0.0892768733681511	-0.0625464837244859	-0.21260512060973	0.0515307258541016
228.153440126667	0.112596028841241	0.0320801249147029	0.238561828688899	0.0531156955967259	0.013409027610659	0.0892768733681511	-0.0606090650463861	-0.202368516084507	0.0491834289102736
228.253473944444	0.111645089647268	0.0320801249147029	0.229816884542529	0.0531156955967259	0.013409027610659	0.0892768733681511	-0.0582115278265126	-0.187094917021175	0.0515307258541016
228.353507762222	0.108325770551629	0.0320801249147029	0.215758304304907	0.0531237675995815	0.013409027610659	0.0892768733681511	-0.0542751970404793	-0.166249877479947	0.0491834289102736
228.45354158	0.105543345627577	0.0322084943406861	0.205716865503585	0.0531399372696056	0.013409027610659	0.0892768733681511	-0.0509459558937436	-0.152058238043681	0.0491834289102736
228.553575397778	0.101006311181639	0.0320801249147029	0.196444274709132	0.0531643040331389	0.013409027610659	0.0892768733681511	-0.0482397924445801	-0.135861472210471	0.0488339266580714
228.653609215556	0.100291498655169	0.0346746507496415	0.188663930913029	0.0531643040331389	0.013409027610659	0.0892768733681511	-0.0451286180616498	-0.135861472210471	0.0340534531630708
228.753643033333	0.100143620139737	0.0320801249147029	0.187725941420489	0.0531934089933385	0.013409027610659	0.0892768733681511	-0.0463059419916976	-0.128185217700676	0.0442701794300937
228.853676851111	0.107622642520028	0.0320801249147029	0.211053025183414	0.0531934089933385	0.013409027610659	0.0892768733681511	-0.0529445507854048	-0.152790473686014	0.0491834289102736
228.953710668889	0.109045020884312	0.0292163997559357	0.238118724126796	0.0532641315769136	0.013409027610659	0.0892768733681511	-0.0561034157014796	-0.187373866448249	0.0683774853123347
229.053744486667	0.110701818731661	0.0320801249147029	0.289869609679355	0.0532641315769136	0.013409027610659	0.0892768733681511	-0.0606320762532501	-0.247178494403414	0.0515307258541016
229.153778304444	0.111064049618626	0.0322084943406861	0.322170800099266	0.0532641315769136	0.013409027610659	0.0892768733681511	-0.0635685696943306	-0.27072457794965	0.0491834289102736
229.253812122222	0.111198578695327	0.0320801249147029	0.332922044355532	0.0532641315769136	0.013409027610659	0.0892768733681511	-0.0661589805191584	-0.282866630301691	0.0491834289102736
229.35384594	0.110631257179069	0.0320801249147029	0.332922044355532	0.0532641315769136	0.013409027610659	0.0892768733681511	-0.0653750477438921	-0.282866630301691	0.0491834289102736
229.453879757778	0.109936471646583	0.0274720627038718	0.329471019182103	0.0532641315769136	0.013409027610659	0.0892768733681511	-0.0647352801785837	-0.284531448443769	0.0491834289102736
229.553913575556	0.109045020884312	0.0273140389730003	0.329471019182103	0.0532641315769136	0.013409027610659	0.0892768733681511	-0.0639525567794471	-0.284531448443769	0.0491834289102736
229.653947393333	0.108665654215186	0.0273140389730003	0.336273940887102	0.0532641315769136	0.013409027610659	0.0892768733681511	-0.0631960311709168	-0.282866630301691	0.0515307258541016
229.753981211111	0.105543345627577	0.0320801249147029	0.347899013299131	0.0532641315769136	0.013409027610659	0.0892768733681511	-0.0615217784631494	-0.282866630301691	0.0515307258541016
229.854015028889	0.102909644225341	0.0151803923281104	0.332922044355532	0.0533536947085655	0.0115718689789603	0.0892768733681511	-0.0605446070207379	-0.282866630301691	0.0515307258541016
229.954048846667	0.0992577649606201	0.0149101737366731	0.336273940887102	0.0533536947085655	0.0142386989828088	0.0922473009156262	-0.0591069530249848	-0.282866630301691	0.0529122398298195
230.054082664444	0.0819441643055672	0.00508813764707453	0.329471019182103	0.0533536947085655	0.013409027610659	0.0916752075753471	-0.0552890599759964	-0.284531448443769	0.0529122398298195
230.154116482222	0.0795792231716341	0.00430238941203168	0.329471019182103	0.0533536947085655	0.013409027610659	0.0916752075753471	-0.0543033728478673	-0.284531448443769	0.0529122398298195
230.2541503	0.0632652645649066	0.00430238941203168	0.156070228425061	0.0534155150480603	0.013409027610659	0.0921025630087063	-0.0219721549292122	-0.107438608551827	0.0529122398298195
230.354184117778	0.0622114677076044	0.00430238941203168	0.152750985372621	0.0534155150480603	0.013409027610659	0.0921025630087063	-0.0211471648381458	-0.107438608551827	0.0529122398298195
230.454217935556	0.0606198582706387	0.00776291177204264	0.142762401264237	0.0534155150480603	0.013409027610659	0.0921025630087063	-0.0190261625166455	-0.10592770974634	0.0518934478065289
230.554251753333	0.0594839501458779	0.00803332634971371	0.140908784404439	0.0534155150480603	0.013409027610659	0.0921025630087063	-0.0175965808816966	-0.10410631158908	0.0529122398298195
230.654285571111	0.0575841978141579	0.00905633083874735	0.134255627244878	0.0534155150480603	0.013409027610659	0.0921025630087063	-0.0138682672351142	-0.102448465434527	0.0522835754843525
230.754319388889	0.0558183956633362	0.0132180132055526	0.134255627244878	0.0535915379266349	0.0226916797019783	0.103772045551116	-0.0107792021023564	-0.100201010212304	0.053080577489772
230.854353206667	0.0553500347537643	0.0122790882913743	0.133203787021423	0.054407013894401	0.0162077984977651	0.102220191341536	-0.00932327894564233	-0.103143701156336	0.0533233407108137
230.954387024444	0.0553500347537643	0.0132180132055526	0.134694641101685	0.054802726756495	0.013409027610659	0.10257008356931	-0.00854615577869941	-0.109032157832973	0.053080577489772
231.054420842222	0.0553500347537643	0.0132180132055526	0.134694641101685	0.0559630916902742	0.0314158421735361	0.120617366448462	-0.00546112317349931	-0.109333541704305	0.0589165076449966
231.15445466	0.0553500347537643	0.0132180132055526	0.134694641101685	0.0573532409653661	0.0314158421735361	0.119961030759025	-0.00333068424815539	-0.10410631158908	0.0686511344313527
231.254488477778	0.0552617944668394	0.0132180132055526	0.134780943838077	0.0582726255517282	0.0326397199683214	0.120617366448462	-0.00213793198179484	-0.0948128922741435	0.0820504970588866
231.354522295556	0.0553500347537643	0.0132180132055526	0.134780943838077	0.0584864762077726	0.0326397199683214	0.120617366448462	-0.0014062030321381	-0.0870197140645866	0.091189514740281
231.454556113333	0.0555977636313063	0.0132180132055526	0.134780943838077	0.0601131376929687	0.0330049807192353	0.119770712985993	0.00156061276364127	-0.0829241177086738	0.0852992592808593
231.554589931111	0.0555977636313063	0.0132180132055526	0.134780943838077	0.0610233436702584	0.0330049807192353	0.119770712985993	0.00263350776617864	-0.0828353996680115	0.0852992592808593
231.654623748889	0.0563048694130774	0.0132180132055526	0.135316354899769	0.0616362852130626	0.0326397199683214	0.120022180404351	0.00145826784478166	-0.0790223279523831	0.0942765289328884
231.754657566667	0.0563048694130774	0.0132180132055526	0.135316354899769	0.06203761034888	0.0330049807192353	0.120946566914	0.00220686384322344	-0.0790223279523831	0.0954171554447225
231.854691384444	0.0568980774145442	0.0132180132055526	0.136728802260091	0.0630122726592752	0.0344573656744576	0.124543452166835	0.00223489216269942	-0.0828353996680115	0.0969945881408554
231.954725202222	0.100986152381896	0.00640792565852896	0.295265701593221	0.0633599064900966	0.0344573656744576	0.12525895781848	-0.0299667495852907	-0.228023937747256	0.110493002392936
232.05475902	0.117262481006548	0.0104015960755458	0.303664943357482	0.0635896144388902	0.0344573656744576	0.125378629141067	-0.04604550823988	-0.232442962373755	0.111939837532166
232.154792837778	0.120956494129422	0.00905633083874735	0.303181215583726	0.0646595763487814	0.0336324350646718	0.125926316551722	-0.0530031352916571	-0.232219658951633	0.110493002392936
232.254826655556	0.122883631538395	0.00905633083874735	0.303181215583726	0.064676357414806	0.0333307645506376	0.125378629141067	-0.0587251163197452	-0.232219658951633	0.110493002392936
232.354860473333	0.124845988207582	0.00905633083874735	0.303181215583726	0.0652452547031313	0.0335634619575795	0.125926316551722	-0.0634571104120899	-0.249629150984277	0.0904018541632022
232.454894291111	0.127010444292777	0.01479125306377	0.303664943357482	0.0654695628988368	0.0330266739251691	0.125926316551722	-0.0696258582230341	-0.249629150984277	0.0531059061643491
232.554928108889	0.128456977971605	0.0482673309270516	0.32471562864517	0.0659784782613723	0.0335634619575795	0.128083796221046	-0.0758163741803554	-0.24118262592364	0.0489130329496569
232.654961926667	0.129015303887483	0.0678938940221861	0.327549794818469	0.0675446062476115	0.0333307645506376	0.12832438226422	-0.0764612775032807	-0.239002381497731	0.0449340440150358
232.754995744444	0.129303683770699	0.0994948714445001	0.323718617374048	0.0676531714757315	0.0326397199683214	0.12832438226422	-0.0779011900460322	-0.235290811507874	0.0449340440150358
232.855029562222	0.129520289425178	0.103261905090808	0.311531352115738	0.0675735901470345	0.0330266739251691	0.12832438226422	-0.0794427543889804	-0.239650167283299	0.0339246589134949
232.95506338	0.129484538147068	0.100627124704492	0.303664943357482	0.0752019699040637	0.0387857174723204	0.24899253416078	-0.0579931312529896	-0.26940344741061	0.068482287966015
233.055097197778	0.128826730142964	0.100001402139325	0.294710003662371	0.0754675476591545	0.0387857174723204	0.24899253416078	-0.0533978125658817	-0.2718031833225	0.0784624780489958
233.155131015556	0.127958255618056	0.0994948714445001	0.291768115311049	0.07578966417056	0.0387857174723204	0.24899253416078	-0.050506750704652	-0.270032714427123	0.100342148732976
233.255164833333	0.127317456578658	0.100001402139325	0.285403758378284	0.0766279121611994	0.0387857174723204	0.24899253416078	-0.0456988964741246	-0.231121566611747	0.134293841991574
233.355198651111	0.126585465863747	0.0949726708112161	0.269410245499123	0.0769441374760319	0.0387857174723204	0.24899253416078	-0.0416114748124153	-0.231121566611747	0.134293841991574
233.455232468889	0.125843521835207	0.0963766162474515	0.244894097371449	0.0787841774693327	0.0387857174723204	0.24899253416078	-0.0373180433157818	-0.17316978190553	0.184239952578403
233.555266286667	0.125359724577105	0.0963766162474515	0.217462044320293	0.0803176472400489	0.0387857174723204	0.24899253416078	-0.0341260519079911	-0.139907412502007	0.205908899892355
233.655300104444	0.125013412520539	0.0963766162474515	0.180237682872959	0.0813544800397064	0.0387857174723204	0.24899253416078	-0.0317808861479917	-0.130695492248671	0.184239952578403
233.755333922222	0.123862964741097	0.0963766162474515	0.152476142101719	0.082044930723611	0.0353728164979109	0.24899253416078	-0.0262212961941315	-0.0986336983859013	0.167957026547641
233.85536774	0.123584883984114	0.100627124704492	0.151102972606718	0.0835807464098083	0.0353728164979109	0.24899253416078	-0.0229956235865957	-0.11656357960427	0.12795946533574
233.955401557778	0.123598045978412	0.102655290043386	0.152476142101719	0.0940277064135406	0.0353728164979109	0.24899253416078	-0.021757069679271	-0.120784893550552	0.121565664534233
234.055435375556	0.123598045978412	0.102655290043386	0.15218020671687	0.0969931630311101	0.0397375969488464	0.24603762572377	-0.0224483241563267	-0.116155072198669	0.111764950025714
234.155469193333	0.123598045978412	0.102655290043386	0.15218020671687	0.0998520954262598	0.0353728164979109	0.225929831971209	-0.0224776542375433	-0.10266898556386	0.111764950025714
234.255503011111	0.123598045978412	0.102655290043386	0.15218020671687	0.100833441330438	0.0387857174723204	0.184866338834874	-0.0242650208609283	-0.106970081450695	0.068482287966015
234.355536828889	0.123598045978412	0.102872819398331	0.15218020671687	0.103403703136211	0.0407274542980276	0.180555479307335	-0.0227211761302114	-0.0986336983859013	0.065313810561284
234.455570646667	0.123574014711357	0.102655290043386	0.151102972606718	0.104287232526887	0.0407274542980276	0.173595024770575	-0.0237754510082091	-0.0920959950116157	0.0617300500253923
234.555604464444	0.123574014711357	0.102655290043386	0.151102972606718	0.105561514585832	0.0421585455743797	0.174664843037597	-0.0230155750556128	-0.0914725769578296	0.0595878681828713
234.655638282222	0.123574014711357	0.102655290043386	0.151102972606718	0.107697295666609	0.0407274542980276	0.173595024770575	-0.0215449763998272	-0.0914725769578296	0.0597983235033168
234.7556721	0.123574014711357	0.102655290043386	0.151102972606718	0.109471188504867	0.0407274542980276	0.174664843037597	-0.0189755488478634	-0.0947104761851155	0.0597983235033168
234.855705917778	0.123598045978412	0.102719889624262	0.151102972606718	0.111322469735184	0.0407920552838098	0.180860094831713	-0.0152247827249892	-0.0920959950116157	0.0678600818122469
234.955739735556	0.123598045978412	0.102719889624262	0.151102972606718	0.113049738177908	0.0424861304860808	0.194972115327545	-0.0101624844646487	-0.0986336983859013	0.0786137870939861
235.055773553333	0.123601928201427	0.102655290043386	0.151102972606718	0.114518582656723	0.0407920552838098	0.226426711548011	-0.00550433321948092	-0.104751869165978	0.100314590232634
235.155807371111	0.123601928201427	0.101894768619779	0.151102972606718	0.116222618251311	0.0421585455743797	0.255139769661097	0.000512783072370704	-0.0940711558315377	0.131946195752381
235.255841188889	0.123601928201427	0.101894768619779	0.151102972606718	0.117572855103075	0.0407920552838098	0.258084215835856	0.00378536737760125	-0.0891218986773125	0.135505096822437
235.355875006667	0.123601928201427	0.101894768619779	0.151102972606718	0.118959256695992	0.0421585455743797	0.274530393739462	0.00832617624761662	-0.0940711558315377	0.14320294403305
235.455908824444	0.123614164588769	0.101894768619779	0.151102972606718	0.120872521909388	0.0421585455743797	0.286439799473232	0.0124283740250034	-0.0815693534965928	0.164586309709986
235.555942642222	0.123614164588769	0.101894768619779	0.151102972606718	0.123963225809	0.04670198985379	0.295154404608602	0.0182644756263633	-0.0826575643298434	0.16478598578922
235.65597646	0.123614164588769	0.101894768619779	0.151102972606718	0.127709691208642	0.0502946575854471	0.296746337359632	0.023245998143771	-0.0791402333144177	0.166060576495757
235.756010277778	0.123614164588769	0.101894768619779	0.151102972606718	0.12953651759109	0.0542266691498804	0.296746337359632	0.0257492527616295	-0.069742338702866	0.16478598578922
235.856044095556	0.123650163359513	0.101894768619779	0.151102972606718	0.130497989406342	0.0542266691498804	0.296746337359632	0.0273879509108115	-0.0692327056664736	0.16478598578922
235.956077913333	0.123650163359513	0.101894768619779	0.151102972606718	0.134419778383158	0.058268267732595	0.321489728283132	0.0345634439568089	-0.0684027567411612	0.185086001893506
236.056111731111	0.123650163359513	0.101894768619779	0.151102972606718	0.134617571646688	0.0574773951260583	0.322689616919793	0.0360115073074928	-0.069742338702866	0.190190288838447
236.156145548889	0.123650163359513	0.101894768619779	0.151102972606718	0.136451589567263	0.0841754690997204	0.345740669820519	0.039178987978496	-0.0469220007532429	0.214473352612944
236.256179366667	0.123681584496316	0.102719889624262	0.15218020671687	0.13666261316973	0.0921025630087063	0.345740669820519	0.0399224105189374	-0.0440421369407095	0.211786058909937
236.356213184444	0.123681584496316	0.102719889624262	0.15218020671687	0.135507116438255	0.0814342478769591	0.33180019424155	0.0389977554793135	-0.0440421369407095	0.209260708799573
236.456247002222	0.123681584496316	0.102719889624262	0.15218020671687	0.134419778383158	0.0841754690997204	0.328336356321632	0.0380284577925963	-0.0444664706821301	0.209260708799573
236.55628082	0.123650163359513	0.102719889624262	0.15218020671687	0.130835379694556	0.084883305856914	0.322689616919793	0.0339161847706006	-0.0444664706821301	0.211302864750672
236.656314637778	0.123650163359513	0.102719889624262	0.15218020671687	0.128717948349835	0.0804716866251421	0.310921653569632	0.0303063018205619	-0.05211814370472	0.204719550544669
236.756348455556	0.123650163359513	0.102719889624262	0.15218020671687	0.126357627868661	0.081163019382026	0.306421426809016	0.0277839306368844	-0.05211814370472	0.203682128768897
236.856382273333	0.123614164588769	0.102719889624262	0.15218020671687	0.122881186720397	0.0782727734413926	0.297246871944887	0.0233931541723333	-0.0790406476768804	0.171836022445831
236.956416091111	0.123614164588769	0.102719889624262	0.15218020671687	0.121332606546711	0.0681965034351349	0.279816411440962	0.020789152470656	-0.0780138685136003	0.16857251995394
237.056449908889	0.123614164588769	0.102719889624262	0.15218020671687	0.119490230060061	0.0782727734413926	0.279816411440962	0.017247921934184	-0.0866101132878263	0.151737163913858
237.156483726667	0.123598045978412	0.101894768619779	0.151102972606718	0.118828126798095	0.081163019382026	0.279816411440962	0.0156314677511803	-0.0790406476768804	0.154860602664062
237.256517544444	0.123598045978412	0.101894768619779	0.151102972606718	0.117339451164567	0.081163019382026	0.265818738581988	0.0104245199541458	-0.0790406476768804	0.131734674811456
237.356551362222	0.123574014711357	0.102655290043386	0.151102972606718	0.115910808913763	0.0748173033532458	0.24186232937052	0.00647296253164123	-0.0790406476768804	0.11285341632692
237.45658518	0.123574014711357	0.102655290043386	0.151102972606718	0.11518294907194	0.0808819333490021	0.241264489593788	0.00330902488409568	-0.0790406476768804	0.104318682510506
237.556618997778	0.123574014711357	0.102655290043386	0.151102972606718	0.114405101891191	0.0748173033532458	0.228814256505621	0.00133389497835547	-0.0748512932068538	0.101985657745655
237.656652815556	0.123569256134466	0.102655290043386	0.151102972606718	0.113120037737781	0.0748173033532458	0.196543662743646	-0.00281079143471968	-0.0683280361235764	0.0760836197990445
237.756686633333	0.123550508152184	0.102655290043386	0.151102972606718	0.111698126188517	0.0748173033532458	0.174681382193988	-0.00719225378408437	-0.059766652446638	0.0640757666420486
237.856720451111	0.123550508152184	0.102655290043386	0.151102972606718	0.111322469735184	0.0763585742065547	0.168614951854769	-0.00913530351945413	-0.060180846818118	0.0542325193048204
237.956754268889	0.123550508152184	0.102655290043386	0.151102972606718	0.111312927607554	0.0804045245724267	0.171268179573563	-0.0092116497458079	-0.059766652446638	0.0514298053030861
238.056788086667	0.123528862255967	0.101894768619779	0.151102972606718	0.111094633026269	0.0804045245724267	0.168018280347377	-0.00985911573583394	-0.059766652446638	0.0481395540396092
238.156821904444	0.123528862255967	0.101894768619779	0.151102972606718	0.110934553483211	0.0804045245724267	0.167821920091328	-0.0100340109763568	-0.060180846818118	0.0467572306202872
238.256855722222	0.123550508152184	0.102719889624262	0.15218020671687	0.110716992329063	0.0804045245724267	0.164583465052731	-0.0107176638303148	-0.060180846818118	0.0429199895798598
238.35688954	0.123550508152184	0.102719889624262	0.15218020671687	0.11064324990411	0.0769159133442863	0.157203999617557	-0.0110692958799896	-0.0588185865271243	0.0434004033394237
238.456923357778	0.123550508152184	0.102719889624262	0.15218020671687	0.110610451500695	0.078932210624996	0.157203999617557	-0.0113700917980811	-0.0565905874664057	0.0434004033394237
238.556957175556	0.123550508152184	0.102719889624262	0.15218020671687	0.110207209942749	0.0804045245724267	0.157082092799992	-0.0118505680379882	-0.0565905874664057	0.0423710380370881
238.656990993333	0.123550508152184	0.102719889624262	0.15218020671687	0.109940230377669	0.0776108716159575	0.153318290286202	-0.0120910290696421	-0.060180846818118	0.0360030453917262
238.757024811111	0.123528862255967	0.101894768619779	0.151102972606718	0.10992748496838	0.0804045245724267	0.154032330432528	-0.0120618743618384	-0.0588903586075775	0.035378608273394
238.857058628889	0.123528862255967	0.101894768619779	0.151102972606718	0.109759750202008	0.0806339745303502	0.153318290286202	-0.0125110982488519	-0.059766652446638	0.0321679012828718
238.957092446667	0.123403444557572	0.101894768619779	0.151102972606718	0.109591146897394	0.0804045245724267	0.152516203157825	-0.0123976261508866	-0.0588185865271243	0.0321679012828718
239.057126264444	0.123354600659408	0.0982827981327132	0.147805218406989	0.109547213224637	0.0804045245724267	0.152050982050268	-0.0124754065955592	-0.0551422720528634	0.035378608273394
239.157160082222	0.123237107957907	0.0982827981327132	0.147805218406989	0.109498512984841	0.0804716866251421	0.151347491443332	-0.0122537686311903	-0.0521207902764326	0.0351316788628319
239.2571939	0.123052312624304	0.0963766162474515	0.14548766974576	0.109459219776528	0.0804716866251421	0.151347491443332	-0.0120041724580931	-0.0588903586075775	0.0265132189769844
239.357227717778	0.122856931451538	0.0963766162474515	0.145261237215061	0.109459219776528	0.0804716866251421	0.151347491443332	-0.0115250026601135	-0.0501869955675358	0.0351316788628319
239.457261535556	0.122821055957279	0.0963766162474515	0.145261237215061	0.109456162698715	0.0804716866251421	0.151324092939028	-0.0114212235695324	-0.051969477258822	0.0321679012828718
239.557295353333	0.122647856453882	0.0963766162474515	0.14548766974576	0.108974916098899	0.0804716866251421	0.151347491443332	-0.0111710473509818	-0.0508222075983423	0.0321679012828718
239.657329171111	0.122621152139098	0.0966607813297275	0.146089535736197	0.108878351085329	0.0804045245724267	0.152050982050268	-0.011203065576019	-0.0501869955675358	0.0321679012828718
239.757362988889	0.122509580369592	0.0963766162474515	0.14548766974576	0.108787943057168	0.0804045245724267	0.151347491443332	-0.0112291378322477	-0.0501869955675358	0.0326566695776444
239.857396806667	0.122422833161214	0.0965257226892037	0.145261237215061	0.108436206951964	0.0804045245724267	0.151347491443332	-0.0114868861699199	-0.0483363733728559	0.0350219897409
239.957430624444	0.122393122132913	0.0963766162474515	0.145261237215061	0.108362536291116	0.0804045245724267	0.152417189898253	-0.0116419483344418	-0.0520439596051041	0.0321679012828718
240.057464442222	0.122272905086971	0.0963766162474515	0.145261237215061	0.108343751914965	0.0804045245724267	0.153091678127582	-0.0116891281760393	-0.0501869955675358	0.0351316788628319
240.15749826	0.122204157584499	0.0965257226892037	0.145261237215061	0.108246874127727	0.0804045245724267	0.154118104867182	-0.0119513419471142	-0.0520439596051041	0.0350219897409
240.257532077778	0.122163062887738	0.0963766162474515	0.14470129194153	0.108112033132901	0.0769159133442863	0.151347491443332	-0.0125218396034683	-0.0535113343149288	0.0351316788628319
240.357565895556	0.122163062887738	0.0965257226892037	0.14470129194153	0.107913091047964	0.0776007849626359	0.152516203157825	-0.0131027321734747	-0.060180846818118	0.0276688845108925
240.457599713333	0.122163062887738	0.0965257226892037	0.14470129194153	0.107726630200459	0.0776007849626359	0.153280460892215	-0.0139577531200589	-0.0565905874664057	0.0321679012828718
240.557633531111	0.122163062887738	0.0965257226892037	0.14470129194153	0.106953392013245	0.0748173033532458	0.153280460892215	-0.0148975468235178	-0.0584562862454063	0.0321679012828718
240.657667348889	0.122096493983893	0.0966607813297275	0.14470129194153	0.106656736496706	0.0735610512707893	0.153091678127582	-0.0150010448294504	-0.0584562862454063	0.0321679012828718
240.757701166667	0.122096493983893	0.0966607813297275	0.14470129194153	0.106536327399299	0.0735610512707893	0.153091678127582	-0.0152449628227674	-0.0588903586075775	0.0315323062104459
240.857734984444	0.122077532789824	0.0966607813297275	0.14470129194153	0.10605667415942	0.0531831906303994	0.153280460892215	-0.0171020638270272	-0.0730788618971404	0.0326566695776444
240.957768802222	0.122077532789824	0.0966607813297275	0.14470129194153	0.105880294410651	0.0378534836263615	0.144410854990739	-0.0177176705323302	-0.0741052334127671	0.0350219897409
241.05780262	0.122077532789824	0.0966607813297275	0.14470129194153	0.105351411759088	0.0285484864849571	0.138615376316645	-0.0188693158374498	-0.0913309435205704	0.026290718185575
241.157836437778	0.122027868544898	0.0963766162474515	0.144592054462467	0.104790451232625	0.0281438755223628	0.138615376316645	-0.0199915962729714	-0.0951394351406984	0.026290718185575
241.257870255556	0.121970307882204	0.0963766162474515	0.144592054462467	0.104505546287996	0.027908412974597	0.140144162073299	-0.0207509559273276	-0.0969128423664034	0.026290718185575
241.357904073333	0.121970307882204	0.0963766162474515	0.144592054462467	0.104350686505545	0.027908412974597	0.140144162073299	-0.0212738755562741	-0.0977414810849149	0.024805403146679
241.457937891111	0.12192374232033	0.0963766162474515	0.144524141890938	0.103779061387826	0.0216963443778215	0.133702841312906	-0.0224964227192875	-0.100883581600092	0.024805403146679
241.557971708889	0.12192374232033	0.0963766162474515	0.144524141890938	0.103689734102464	0.0216963443778215	0.133702841312906	-0.0231142917873345	-0.100883581600092	0.024805403146679
241.658005526667	0.121912392992499	0.0963766162474515	0.144524141890938	0.103079100806105	0.0216963443778215	0.131222628395791	-0.0246531959341681	-0.10759834839815	0.0194145401032477
241.758039344444	0.121826256931741	0.0963766162474515	0.144592054462467	0.102549986885646	0.020091740328755	0.129149856814461	-0.0261443540976297	-0.1113096890808	0.014743178111138
241.858073162222	0.121826256931741	0.0963766162474515	0.144592054462467	0.102597241821987	0.0216963443778215	0.130859444428467	-0.0259896696033074	-0.1113096890808	0.014743178111138
241.95810698	0.121826256931741	0.0963766162474515	0.144592054462467	0.102748416183591	0.0193323274687487	0.129149856814461	-0.0255245857053754	-0.111658872811171	0.0157107895292931
242.058140797778	0.121796901263215	0.0963766162474515	0.14470129194153	0.102992206597315	0.018229894930414	0.129149856814461	-0.0247757802144016	-0.109692510605139	0.0194145401032477
242.158174615556	0.121796901263215	0.0963766162474515	0.14470129194153	0.103140763143776	0.0170480224097811	0.129149856814461	-0.0242261049015726	-0.110793564188185	0.0194145401032477
242.258208433333	0.121796901263215	0.0963766162474515	0.14470129194153	0.103304390260911	0.018229894930414	0.131222628395791	-0.0238775027732982	-0.111658872811171	0.0194145401032477
242.358242251111	0.121796901263215	0.0963766162474515	0.14470129194153	0.103381737660814	0.018229894930414	0.131739130046268	-0.02359943323798	-0.113212810630864	0.019183654687343
242.458276068889	0.121796901263215	0.0963766162474515	0.14470129194153	0.103412110447809	0.018229894930414	0.131739130046268	-0.0235561636388836	-0.113212810630864	0.019183654687343
242.558309886667	0.121796901263215	0.0963766162474515	0.14470129194153	0.103598269651306	0.0177113210604518	0.132309793206322	-0.0231576089678356	-0.114184656268276	0.0194145401032477
242.658343704444	0.121788510482327	0.0963766162474515	0.14470129194153	0.103598269651306	0.0177113210604518	0.132309793206322	-0.0231353595097866	-0.114841001834552	0.0194145401032477
242.758377522222	0.121788510482327	0.0963766162474515	0.14470129194153	0.103662845149181	0.0170480224097811	0.132309793206322	-0.0229075505698748	-0.109462992860872	0.026290718185575
242.85841134	0.121788510482327	0.0963766162474515	0.14470129194153	0.103904895028167	0.0157322330716318	0.136646869288718	-0.0212933562393936	-0.113212810630864	0.026290718185575
242.958445157778	0.121788510482327	0.0963766162474515	0.14470129194153	0.104580519071119	0.0152838889812769	0.145110256385875	-0.0187751270726706	-0.109462992860872	0.0352506234158689
243.058478975556	0.121788510482327	0.0963766162474515	0.14470129194153	0.1055343986629	0.0157322330716318	0.164571399351233	-0.0150089882300842	-0.114841001834552	0.0436141523151081
243.158512793333	0.121796901263215	0.0963766162474515	0.14470129194153	0.106091164929182	0.0183311938134043	0.173498646624223	-0.0127695531751792	-0.113212810630864	0.0501971465480758
243.258546611111	0.121796901263215	0.0963766162474515	0.14470129194153	0.106346539761137	0.0603599804723369	0.213570987208326	-0.0112343248273117	-0.060180846818118	0.0893932349140586
243.358580428889	0.121796901263215	0.0963766162474515	0.144592054462467	0.106598586191472	0.0582365452115587	0.198555079407586	-0.0104119347700001	-0.060180846818118	0.0814568580960995
243.458614246667	0.121796901263215	0.0963766162474515	0.144592054462467	0.107482114067691	0.0699336258120704	0.198087309217387	-0.00928407882057014	-0.060180846818118	0.076184930993916
243.558648064444	0.121826256931741	0.0963766162474515	0.144524141890938	0.108117642959002	0.0699336258120704	0.187714800217194	-0.00661496728628445	-0.0565905874664057	0.0676290307816325
243.658681882222	0.121826256931741	0.0963766162474515	0.144592054462467	0.108246874127727	0.0709477024153551	0.187714800217194	-0.00609875570725855	-0.0561265130536944	0.06722012139357
243.7587157	0.121826256931741	0.0963766162474515	0.144592054462467	0.108311467523324	0.0709477024153551	0.187714800217194	-0.00600455015663579	-0.0561265130536944	0.06722012139357
243.858749517778	0.121796901263215	0.0963766162474515	0.14470129194153	0.108572573265108	0.0776007849626359	0.198087309217387	-0.00447453368684014	-0.060180846818118	0.0676290307816325
243.958783335556	0.121788510482327	0.0938868829076871	0.143085461329719	0.108878351085329	0.0748173033532458	0.198558977297514	-0.00279018156993593	-0.0588903586075775	0.0762718358707613
244.058817153333	0.121765559572476	0.0930220448279801	0.143085461329719	0.109459219776528	0.0699336258120704	0.198558977297514	-0.0013950702737066	-0.0588903586075775	0.0814568580960995
244.158850971111	0.121683203587338	0.0935839185325504	0.14470129194153	0.109940230377669	0.0680842127928612	0.214877279101876	0.00180314347465991	-0.060180846818118	0.0941070558834415
244.258884788889	0.121683203587338	0.0935839185325504	0.14470129194153	0.110698693883424	0.0699336258120704	0.229891899690925	0.00399588875683132	-0.0560495903763042	0.112156929483573
244.358918606667	0.121683203587338	0.0935839185325504	0.14470129194153	0.111179202052305	0.0776007849626359	0.246299116985062	0.00591654814761013	-0.060180846818118	0.115959270803328
244.458952424444	0.121683203587338	0.0935839185325504	0.14470129194153	0.11201890569961	0.0776007849626359	0.252528429366605	0.00904006365438173	-0.0560495903763042	0.12844482601325
244.558986242222	0.121669226307531	0.0935839185325504	0.14470129194153	0.112241227424896	0.0699336258120704	0.252528429366605	0.0107152321895502	-0.0560495903763042	0.133820088734234
244.65902006	0.121669226307531	0.0935839185325504	0.14470129194153	0.112949793850301	0.0776007849626359	0.269930614432091	0.0142931894035774	-0.060180846818118	0.152529058347672
244.759053877778	0.121669226307531	0.0935839185325504	0.14470129194153	0.113939053428578	0.0782727734413926	0.288787398508517	0.0200043551300127	-0.0565905874664057	0.169318989165278
244.859087695556	0.122947165096281	0.0788967445859693	0.411122432000225	0.11473890669677	0.0776007849626359	0.297579364456375	-0.00353911656870302	-0.232403665278252	0.228760733865707
244.959121513333	0.125150846637571	0.0808786193896563	0.463828491961301	0.121641189273692	0.0835116333412168	0.364146254117168	-0.00342436304712209	-0.310892645941706	0.256671517348522
245.059155331111	0.127829690264265	0.0788967445859693	0.476118336468259	0.128524192765524	0.0838354968735581	0.365891835663761	-0.0283002556183815	-0.352958364561217	0.256671517348522
245.159189148889	0.253810358742718	0.0808786193896563	0.493599688335254	0.153368149881661	0.0835116333412168	0.367412702385772	-0.0591802749591567	-0.377361108413673	0.218901150342532
245.259222966667	0.306639074642913	0.102069542436167	0.511534562655541	0.191561574689914	0.0835116333412168	0.367412702385772	-0.0837684821979131	-0.375807370546674	0.218901150342532
245.359256784444	0.308834809295981	0.0963766162474515	0.500523181094174	0.241312670695269	0.0859745043278491	0.369447392998167	-0.0727857147117744	-0.370752919216371	0.218870184687306
245.459290602222	0.308834809295981	0.0963766162474515	0.500523181094174	0.298959115843756	0.0926496605771134	0.371886135846888	-0.031259612229677	-0.290434440248267	0.238299663238328
245.55932442	0.372047948877916	0.101230339502445	0.521184136001613	0.304728973196154	0.0946992509896065	0.37198595196714	-0.0683180116023697	-0.299288842434304	0.212401142401063
245.659358237778	0.403720419983953	0.213330239835022	0.605468066836568	0.307778210659706	0.0935011171610332	0.37198595196714	-0.106128639360302	-0.427479682148639	0.128895553271485
245.759392055556	0.404077397141243	0.237055955940674	0.525377740081933	0.320959021401616	0.193853376262806	0.378245601077748	-0.086185402548435	-0.258805696171207	0.10041439074018
245.859425873333	0.403720419983953	0.24180487240743	0.532468991841598	0.321601556719849	0.209410837294668	0.38322863541471	-0.0830981667905598	-0.252076997052213	0.100323517750851
245.959459691111	0.401579251877403	0.243332669673271	0.546376689975236	0.321695937953956	0.209410837294668	0.381855522288506	-0.0801156781534145	-0.257110541740704	0.10041439074018
246.059493508889	0.396984077948074	0.207335733475543	0.532468991841598	0.321601556719849	0.209410837294668	0.38233068516112	-0.0743173783530427	-0.245036596428741	0.120505273421564
246.159527326667	0.383826126093941	0.192063769528663	0.525377740081933	0.321547896218891	0.209410837294668	0.38233068516112	-0.0649267531699612	-0.252076997052213	0.129495020410843
246.259561144444	0.368640338898132	0.18634393697581	0.525377740081933	0.321547896218891	0.209410837294668	0.381855522288506	-0.0530608557251491	-0.26512992093119	0.130623060903366
246.359594962222	0.340759884035799	0.181622251930571	0.519248476037665	0.321410451679832	0.209410837294668	0.382787808888728	-0.0369361048383677	-0.246895019533528	0.154032788952528
246.45962878	0.322113133227475	0.182941871945834	0.519248476037665	0.321063829468827	0.209410837294668	0.381855522288506	-0.0271966401182982	-0.233245769611304	0.168044349899956
246.559662597778	0.298107190879061	0.184505225090626	0.519248476037665	0.321063829468827	0.209410837294668	0.381287118022573	-0.0133202445630816	-0.222369390023379	0.17409740111175
246.659696415556	0.271937662533949	0.17717244350569	0.500925797719175	0.320959021401616	0.209410837294668	0.381287118022573	0.00470431682993616	-0.195092897796323	0.17409740111175
246.759730233333	0.246639754445893	0.178766933635386	0.474303605360707	0.320853927527707	0.209410837294668	0.381287118022573	0.0347185911166663	-0.166097999882427	0.17409740111175
246.859764051111	0.232657749697032	0.175790808528592	0.360458715522199	0.321297274554109	0.209410837294668	0.38233068516112	0.0636166933288833	-0.0863398088627238	0.174594798232909
246.959797868889	0.231526282346489	0.175790808528592	0.357795324733049	0.322278873811857	0.209410837294668	0.38233068516112	0.066917941757065	-0.0863398088627238	0.17409740111175
247.059831686667	0.230033958278321	0.17130051656277	0.352040489071787	0.323308774108852	0.211494887536121	0.384760470646417	0.0712263822244558	-0.0832284867466966	0.174295623401179
247.159865504444	0.228434702854808	0.171967279036054	0.346639884675228	0.32400666983933	0.20863653350121	0.384760470646417	0.0738554402866552	-0.0832284867466966	0.17409740111175
247.259899322222	0.227397870093232	0.171967279036054	0.343213230439831	0.324919335212904	0.205141322926876	0.384760470646417	0.0774129382643877	-0.0832284867466966	0.174295623401179
247.35993314	0.226227566078779	0.175790808528592	0.343684805504295	0.326740613836979	0.206633162566966	0.384760470646417	0.0812475889768133	-0.0514046679574574	0.198920495755482
247.459966957778	0.224700652737575	0.17130051656277	0.334476214854286	0.328194784711565	0.215318357946529	0.392359783907523	0.0865111877955325	-0.0455320018158359	0.198920495755482
247.560000775556	0.222969433435736	0.17130051656277	0.32472681391335	0.329606397942461	0.224753761250965	0.395512633817037	0.0920742638184624	-0.0316083392076016	0.1983565261568
247.660034593333	0.221971446994461	0.174764337138688	0.32472681391335	0.331083977003131	0.243041510219834	0.405182965209084	0.0953210721363933	-0.0179248250148755	0.19936442125404
247.760068411111	0.220680288834441	0.171967279036054	0.306118752278408	0.332330275348935	0.243607370225961	0.395512633817037	0.100738133673226	-0.00116259394320184	0.199093700309626
247.860102228889	0.220558139947722	0.172280544723751	0.306118752278408	0.332818209104097	0.256897405770516	0.402352638968837	0.102172002838236	0.00191471933449089	0.19936442125404
247.960136046667	0.220680288834441	0.172280544723751	0.306118752278408	0.332739935555863	0.256868216333035	0.404556185267441	0.101470470562124	0.00191471933449089	0.199787457326174
248.060169864444	0.220680288834441	0.172280544723751	0.306118752278408	0.332739935555863	0.256868216333035	0.405182965209084	0.101367216446081	0.00142054904949718	0.199787457326174
248.160203682222	0.220680288834441	0.172280544723751	0.306118752278408	0.332739935555863	0.256868216333035	0.405182965209084	0.101367216446081	0.00142054904949718	0.199787457326174
248.2602375	0.220951736888615	0.174764337138688	0.306118752278408	0.332739935555863	0.256868216333035	0.405182965209084	0.101041093905747	0.00191471933449089	0.199787457326174
248.360271317778	0.22098837228514	0.175790808528592	0.306118752278408	0.332739935555863	0.253550252809528	0.402352638968837	0.100608568760562	0.00191471933449089	0.199787457326174
248.460305135556	0.221049331956576	0.175495067508629	0.305566057468359	0.332739935555863	0.253550252809528	0.402352638968837	0.100523347156588	0.00142054904949718	0.199787457326174
248.560338953333	0.221049331956576	0.175495067508629	0.305261717028715	0.332739935555863	0.253550252809528	0.402352638968837	0.100491458539954	0.00142054904949718	0.199787457326174
248.660372771111	0.221230298059946	0.175495067508629	0.304249325048703	0.333696321323539	0.243607370225961	0.401356608391202	0.103099522237722	-0.0024824847652502	0.199787457326174
248.760406588889	0.221150124330494	0.175495067508629	0.30202142628763	0.336619372299096	0.221420001289635	0.452559649171429	0.112055749266005	-0.0476893186071543	0.20488331681619
248.860440406667	0.220366560239146	0.175495067508629	0.304249325048703	0.340728658369357	0.23895673064714	0.595237582251686	0.127747459791736	-0.00536781340042577	0.363545768293495
248.960474224444	0.219545088578519	0.170571983297601	0.299955102269341	0.343716637660823	0.246182315440078	0.61535671323197	0.138924490128609	-0.00466603620774336	0.369642056313185
249.060508042222	0.218843840821488	0.168885920502902	0.297377030173161	0.345378949337232	0.256897405770516	0.626499130476711	0.145423044946873	0.00361906610600049	0.38831394682326
249.16054186	0.217646313784323	0.168885920502902	0.297377030173161	0.347601087371624	0.26366625953203	0.631645281524811	0.152052120072104	0.0234466202484534	0.408848824218964
249.260575677778	0.216603121701007	0.170247473122235	0.297377030173161	0.348495336316149	0.264210733723644	0.62457601404261	0.159140103797523	0.0245718358559166	0.405430849637805
249.360609495556	0.215876602642837	0.169274705083044	0.294169767489508	0.348684489037418	0.277739783179972	0.631645281524811	0.162390550596587	0.0348744224543748	0.405430849637805
249.460643313333	0.21511144500834	0.168885920502902	0.28748767065144	0.34951178198963	0.284432392678234	0.633912795286013	0.166224078332576	0.0348744224543748	0.408848824218964
249.560677131111	0.214574606142402	0.168885920502902	0.28224021294377	0.350298509450389	0.284432392678234	0.629291000323284	0.1682266402173	0.0355222746485518	0.405430849637805
249.660710948889	0.213976880380125	0.170242164757673	0.281477797047153	0.35040140090445	0.284432392678234	0.626499130476711	0.169430956756055	0.0350322514531668	0.408848824218964
249.760744766667	0.213555212415996	0.165251675738948	0.275031651550974	0.349957795198828	0.284432392678234	0.633912795286013	0.166466290288487	0.0365898223706267	0.420692296693534
249.860778584444	0.213484926258816	0.165676386370647	0.275031651550974	0.348649820003564	0.284432392678234	0.661537028120128	0.160389770261876	0.0350322514531668	0.446047948067637
249.960812402222	0.213484926258816	0.165676386370647	0.275031651550974	0.348305879677458	0.26679557693589	0.696014219054229	0.152452813037447	0.025242317283055	0.50531780385719
250.06084622	0.213520755093806	0.165251675738948	0.275031651550974	0.345327868433846	0.11283830401781	0.586430890003887	0.137779553518736	-0.12578271952584	0.364554013226304
250.160880037778	0.213555212415996	0.164365360512883	0.275031651550974	0.343429699658829	0.0807992890562521	0.541845165988709	0.129975962847797	-0.149644399186055	0.325200797049558
250.260913855556	0.213555212415996	0.164365360512883	0.275031651550974	0.341573295165471	0.0855868385347359	0.521773909709737	0.120998163569368	-0.149499993247702	0.316750724507593
250.360947673333	0.213575792054136	0.164365360512883	0.275031651550974	0.339920018121659	0.0836420591309285	0.490513086580126	0.11202149097089	-0.150634580761471	0.289084191038991
250.460981491111	0.21392053033536	0.166009683952235	0.275031651550974	0.338185269945556	0.0855868385347359	0.470548248583595	0.104241346464663	-0.155056386704225	0.266326524975937
250.561015308889	0.214036235592941	0.166009683952235	0.275031651550974	0.338185269945556	0.0855868385347359	0.470548248583595	0.103700606845765	-0.153592919556648	0.266326524975937
250.661049126667	0.214036235592941	0.168885920502902	0.275031651550974	0.338185269945556	0.0855868385347359	0.469769575518662	0.103219378527718	-0.150634580761471	0.265630313185741
250.761082944444	0.214036235592941	0.170242164757673	0.274731352502838	0.338389289932665	0.0836420591309285	0.470548248583595	0.10381873546942	-0.150634580761471	0.266326524975937
250.861116762222	0.213555212415996	0.170242164757673	0.275031651550974	0.339089915210641	0.0855868385347359	0.484177349995192	0.108234642748908	-0.150634580761471	0.280470700676184
250.96115058	0.21161196208227	0.148529324102803	0.294023534833289	0.3406933365184	0.0705815608235017	0.490513086580126	0.121131170292555	-0.150634580761471	0.323460542004059
251.061184397778	0.210746954563957	0.0576976634119221	0.285486863903954	0.342710543735513	0.0525195145297314	0.541845165988709	0.137834359778406	-0.166391964656599	0.378283928432056
251.161218215556	0.209744288710749	0.0345907265841042	0.272700946152441	0.344036484701037	0.0525195145297314	0.582092419490727	0.146557376390635	-0.164828928346043	0.40795718880732
251.261252033333	0.20847226096499	0.0272748248469162	0.268090574534354	0.347362910436763	0.0866215688575751	0.668809121527883	0.166892137392785	-0.1207314165793	0.49699659431729
251.361285851111	0.207261362911883	0.0272748248469162	0.267518180021053	0.348140449286461	0.0836420591309285	0.683299823829689	0.17675496137007	-0.137906700785147	0.49637185531376
251.461319668889	0.206397603670045	0.0272748248469162	0.267518180021053	0.348436808771805	0.0862636133180193	0.687688396736124	0.183598117847577	-0.130105390375359	0.502200713529615
251.561353486667	0.205601613812831	0.0170968083959988	0.256363750591491	0.354109586843694	0.288435429176196	0.721751222403498	0.22150165394937	0.0530110218680488	0.516928421407795
251.661387304444	0.205553649586161	0.0170968083959988	0.256363750591491	0.354774896754886	0.288435429176196	0.710254485522051	0.225115208482251	0.0530110218680488	0.502200713529615
251.761421122222	0.205330651123194	0.0173562408361322	0.256007472491969	0.354774896754886	0.288435429176196	0.710254485522051	0.226184139830739	0.0517784305363748	0.494796066185442
251.86145494	0.205401359586373	0.0170968083959988	0.256363750591491	0.351689735764507	0.277739783179972	0.751685734696804	0.216044308749727	0.0506826848984276	0.568113791337972
251.961488757778	0.205601613812831	0.0187816615213966	0.260105318917172	0.349558737311895	0.0958507972933329	0.744289518011227	0.205256064466209	-0.152515848926011	0.49699659431729
252.061522575556	0.206397603670045	0.0159351007144191	0.261100297018691	0.34835137999246	0.0562759491845191	0.721751222403498	0.191890766534713	-0.158784665627284	0.49699659431729
252.161556393333	0.206622374999477	0.0187491802809561	0.268090574534354	0.345378949337232	0.0502943460568147	0.710254485522051	0.175598667397516	-0.159438087858269	0.49699659431729
252.261590211111	0.207119395950022	0.0170968083959988	0.272950194531239	0.342710543735513	0.0490194245126263	0.705203843993632	0.161342623152718	-0.168665188772524	0.485968999941685
252.361624028889	0.209097692633668	0.00776891917350542	0.376106136148344	0.338615644401912	0.0463578769080313	0.683299823829689	0.133280806462557	-0.172397736480201	0.469257866460253
252.461657846667	0.209677861679631	0.0159351007144191	0.403762681171102	0.334033622674604	0.0346908920566287	0.628137224284379	0.103156162111692	-0.183070266741258	0.43443062491854
252.561691664444	0.21122894185796	0.0177941335333865	0.440410243558924	0.328931949341371	0.0261774777433756	0.444786018570814	0.0737791239017921	-0.184193059877794	0.339375375600332
252.661725482222	0.212207889343381	0.148529324102803	0.512840300342085	0.324732256665944	0.0489563139200162	0.38233068516112	0.0487011260356765	-0.220817536759486	0.218357101885101
252.7617593	0.212752145226341	0.148842157239615	0.489459570090338	0.32400666983933	0.0547470603225586	0.384760470646417	0.0416538145040239	-0.175385410962904	0.198920495755482
252.861793117778	0.213327922892939	0.150551351949298	0.474002625066017	0.323318482738397	0.0580761874015524	0.384760470646417	0.0367298469272333	-0.175385410962904	0.183278466980655
252.961826935556	0.212803276618991	0.148529324102803	0.474002625066017	0.324389648307837	0.0489563139200162	0.382664001783809	0.0441984116064597	-0.170151477454069	0.199093700309626
253.061860753333	0.212207889343381	0.13729894898236	0.474966543235249	0.325568220711719	0.0461069437090312	0.390445513100183	0.052862540813581	-0.175385410962904	0.217751316115209
253.161894571111	0.211511320403649	0.126197073565638	0.474002625066017	0.327775155417017	0.0346908920566287	0.39890628104375	0.0658336345943001	-0.226732485814507	0.260627244443304
253.261928388889	0.210669494204032	0.106912666853327	0.467450966615345	0.328256981657486	0.0265339646453276	0.41508317847674	0.0742573772780313	-0.226732485814507	0.283608549159275
253.361962206667	0.210413062328683	0.0956302681818091	0.458496635499027	0.33060618994235	0.0346908920566287	0.63329596065177	0.0905568505438378	-0.220817536759486	0.459155487875789
253.461996024444	0.209366331097036	0.0840190638626234	0.448499825102631	0.335344065537553	0.0461069437090312	0.733847450479966	0.119574998402136	-0.175385410962904	0.566620080463833
253.562029842222	0.208479315861495	0.0920341143977643	0.448499825102631	0.337417591722824	0.0461069437090312	0.748475850616038	0.133897894254033	-0.175385410962904	0.576929109639756
253.66206366	0.20709194982823	0.0830214004682073	0.419425036322529	0.341393277945654	0.205155390460201	0.868411774430972	0.159864818712601	-0.159438087858269	0.597159107724786
253.762097477778	0.206215509188565	0.0801056871418692	0.377186870143956	0.344584144243272	0.205155390460201	0.78347760870398	0.178744204576426	-0.155834652264405	0.597159107724786
253.862131295556	0.201154447076444	0.0922256188360658	0.255855089728408	0.344584144243272	0.205155390460201	0.78347760870398	0.200168366242374	0.0106189855260643	0.597159107724786
253.962165113333	0.200569555004293	0.0956302681818091	0.256962699662002	0.343905680647969	0.205155390460201	0.798727921008092	0.200370793542352	0.00935412016445727	0.607513690677533
254.062198931111	0.200529450496705	0.0956302681818091	0.256363750591491	0.343151263875468	0.201746238290508	0.806409272864273	0.19841601914583	0.00935412016445727	0.620790158104273
254.162232748889	0.199945719959494	0.0956302681818091	0.256962699662002	0.343047103088143	0.197653687936768	0.806409272864273	0.198921016575427	-0.0277829253304089	0.597159107724786
254.262266566667	0.199945719959494	0.0956302681818091	0.256962699662002	0.341971008158405	0.173699257125602	0.806409272864273	0.196516048678606	-0.0289731049410674	0.61759366879597
254.362300384444	0.199763026113213	0.0956302681818091	0.256962699662002	0.341762720261211	0.160921279464584	0.796691078758413	0.195331667639385	-0.0289731049410674	0.61759366879597
254.462334202222	0.199658131674312	0.0906118245785608	0.25317745054298	0.340799367280856	0.153264517298664	0.801421653532447	0.189325581916456	-0.0600405253485976	0.597159107724786
254.56236802	0.199336790316786	0.0956302681818091	0.256962699662002	0.338115423947532	0.0698700702300868	0.721619966663159	0.177441380440948	-0.133183809218136	0.506920665358362
254.662401837778	0.199074200667955	0.0920341143977643	0.25317745054298	0.333947053861311	0.0670962568626385	0.573076344690173	0.149850299218059	-0.138895329151909	0.378383592374284
254.762435655556	0.198672540451747	0.0906118245785608	0.251287738407561	0.329028820898545	0.0670962568626385	0.506420706751134	0.128839897201922	-0.142134022920935	0.301320275019186
254.862469473333	0.198070722346902	0.0840190638626234	0.24485437040907	0.327187782306799	0.0679772382727448	0.494004623738588	0.121119596761615	-0.138895329151909	0.295212437239648
254.962503291111	0.197237299984926	0.0840190638626234	0.245145783861743	0.327029345690623	0.0679772382727448	0.494004623738588	0.122294093046548	-0.138895329151909	0.295212437239648
255.062537108889	0.195756069412802	0.0834598114417021	0.246305119116553	0.326360951299663	0.0698700702300868	0.494004623738588	0.122804874318891	-0.138895329151909	0.294387553124762
255.162570926667	0.195156511584653	0.0837063942453666	0.247320992618697	0.324389648307837	0.0484966268833106	0.446437085167445	0.117626117492011	-0.138895329151909	0.281996334601792
255.262604744444	0.194152938540966	0.0801056871418692	0.245605180478123	0.322504705538919	0.0585295990823841	0.41508317847674	0.114588163131151	-0.138895329151909	0.277944109500617
255.362638562222	0.192393613925237	0.0765280684856219	0.244587922624309	0.321123911624042	0.0611301942138549	0.395512633817037	0.112743580200513	-0.13369441433901	0.278644303200242
255.46267238	0.191345851191357	0.0748729891803674	0.242388297955848	0.318526181767423	0.0698700702300868	0.384467730263106	0.108365640741666	-0.119521936815252	0.28041369752354
255.562706197778	0.190059300269936	0.0745287483070552	0.241828256254602	0.317300480271534	0.0733115739795987	0.384467730263106	0.108329389725538	-0.117025385544375	0.280863829003384
255.662740015556	0.188068065277475	0.0745287483070552	0.244587922624309	0.316373542761529	0.0814197407607251	0.384467730263106	0.107857658701559	-0.114904517569587	0.281996334601792
255.762773833333	0.185201744660663	0.0737594967080459	0.247320992618697	0.314512916384282	0.0902241631928067	0.384467730263106	0.106517737451572	-0.116058405071789	0.277944109500617
255.862807651111	0.182744300615667	0.0728727734781781	0.253629287689591	0.315721704137218	0.0943329086558313	0.384318557266413	0.112211617570865	-0.101837202834377	0.285517107853663
255.962841468889	0.179203499653223	0.0554098192849215	0.240997807310195	0.316373542761529	0.0946855957013049	0.384467730263106	0.115876289040966	-0.101837202834377	0.286291057572426
256.062875286667	0.17762657118829	0.0587811360760834	0.242272380915001	0.317672521871529	0.0936543457654424	0.382664001783809	0.119942819162699	-0.101837202834377	0.280863829003384
256.162909104444	0.176452525685545	0.0547650130328629	0.240997807310195	0.318526181767423	0.0936543457654424	0.382664001783809	0.122900017615673	-0.0991951064264469	0.281996334601792
256.262942922222	0.174273402388501	0.05093688829595	0.23883963179361	0.319711649407158	0.0946855957013049	0.384467730263106	0.126993508074191	-0.0991951064264469	0.281996334601792
256.36297674	0.172678161982606	0.0535391125720481	0.23962495467178	0.32189476067238	0.0943329086558313	0.384318557266413	0.13176938701667	-0.0921442255698776	0.282847434324034
256.463010557778	0.172183937221584	0.0535391125720481	0.23883963179361	0.323087925065311	0.10149826288907	0.390445513100183	0.135623395412613	-0.0840205738673404	0.285517107853663
256.563044375556	0.170651332064454	0.0507745714327723	0.236157053879401	0.32400666983933	0.10149826288907	0.39001946937093	0.139948917467737	-0.0814377584917696	0.282847434324034
256.663078193333	0.168395684444403	0.0505088934458823	0.237227111820928	0.32486966984853	0.107299710981069	0.396738072286783	0.146927743889813	-0.0678310821558997	0.296325105468542
256.763112011111	0.158349568729799	0.0489359266612075	0.23880382176918	0.325707471564916	0.112808509980841	0.398813279831389	0.151756887839515	-0.0622848259712954	0.292942723525162
256.863145828889	0.15636099466456	0.047521231274544	0.23880382176918	0.327416998338498	0.0995878338977097	0.400256351550037	0.157293852747709	-0.0693768900349618	0.296325105468542
256.963179646667	0.151743579727793	0.0412849369025779	0.236157053879401	0.328756070527813	0.0936543457654424	0.422126990545427	0.167720432212783	-0.0840205738673404	0.295800951942339
257.063213464444	0.147242766835705	0.0417742587038826	0.23880382176918	0.329028820898545	0.0780564803058764	0.422126990545427	0.173122377778744	-0.0840205738673404	0.304953671150267
257.163247282222	0.141584981090748	0.0358619512291981	0.234716676463276	0.33037750222361	0.0780564803058764	0.4884716189175	0.181244280414107	-0.116058405071789	0.327810224833231
257.2632811	0.137852017643719	0.0358619512291981	0.23880382176918	0.33569809337808	0.0936543457654424	0.791376383897159	0.21594409178027	-0.0917012480135623	0.642135314056907
257.363314917778	0.132643626884122	0.0271170696442603	0.232022824017212	0.336824827872581	0.0795198597645999	0.791376383897159	0.224431192962313	-0.0917012480135623	0.657275371406793
257.463348735556	0.130370307514157	0.0271170696442603	0.231176619418265	0.342952628066051	0.0995878338977097	0.960908402830632	0.282591051024265	0.00571294852071766	0.925879421469555
257.563382553333	0.126626387602341	0.022356270100736	0.228268144468078	0.348484760501172	0.205682297553863	1.03568205679698	0.325437187374581	0.0744060741409905	0.970766142992894
257.663416371111	0.124994255931115	0.022356270100736	0.229197936745836	0.349967346663338	0.21908454539128	1.03405035460511	0.333837447698363	0.077676786536924	0.964414570170378
257.763450188889	0.121670432065049	0.0171972609915609	0.224848863530658	0.350226088635363	0.21908454539128	1.03187076169959	0.338372885807069	0.0752144728463606	0.964414570170378
257.863484006667	0.119491460903403	0.0171972609915609	0.224848863530658	0.351689735764507	0.21908454539128	1.09995655278319	0.366418786998485	0.0744060741409905	1.01632622900053
257.963517824444	0.119262680864242	0.0182483821619621	0.226603830493149	0.358636705803099	0.21908454539128	1.46480689827096	0.465783141059317	0.0257828962245494	1.26673693588326
