# Supplementary material for: Global diversity dynamics in the fossil record are regionally heterogeneous
Source: Nat Commun. 2022 May 18;13:2751. doi: 10.1038/s41467-022-30507-0 (PMC9117201; doi:10.1038/s41467-022-30507-0)
Supplement: Supplementary file 4 — Source Data [file 41467_2022_30507_MOESM4_ESM.zip › source_data/Supplementary Figure 26 - diversity.txt]

Supplementary.Figure.26...diversity.time	Supplementary.Figure.26...diversity.median	Supplementary.Figure.26...diversity.0.5_lower	Supplementary.Figure.26...diversity.0.5_upper	Supplementary.Figure.26...diversity.0.75_lower	Supplementary.Figure.26...diversity.0.75_upper	Supplementary.Figure.26...diversity.0.95_lower	Supplementary.Figure.26...diversity.0.95_upper
193.459	68.8532804959738	43.8007199575913	75.2924542733546	39.9954519634487	96.2153243323065	32.2722147118884	126.930294541988
194.515	90.4549656949978	73.8839014370097	111.090023376982	55.8141167571477	120.185292103815	36.6429287989068	139.748030010822
195.572	71.8793327961278	53.3961376599708	83.1625409176542	41.9249165570022	93.4804806716959	34.6464232827814	126.467203643724
196.25	52.8112531252481	24.8158625272083	59.6684987391392	16.8840197794361	83.3342125354531	10.8177517184412	159.701373005532
196.778	48.1438519259893	21.5103882196641	52.4591858786124	17.4926559863998	73.8248561975716	11.8078926638264	128.789841555629
197.684	55.7382231812837	25.6691070014617	63.5539392388989	16.1937035146982	85.1830554243891	7.70460435254496	170.444311315747
198.741	56.5504186881428	27.1251602987031	62.4733263162461	21.8155623754394	86.8215786951319	9.77505692258432	169.327256957775
199.364	74.2229030815695	54.2404447248673	85.8040501525497	43.8210543586333	100.091229968002	32.0449096368847	139.452124490339
199.893	74.8617318157617	61.7027197452121	84.6515527931934	52.3853199523836	91.4991088803893	44.7626202597091	109.013764345671
200.843	74.4966326368482	62.5737934476139	83.4410156374079	56.2797904112603	91.8912226256149	45.760824516252	107.793081812843
201.371	72.5279471046912	47.1743545217783	80.7892674405157	39.5639753693701	97.6462179040749	31.0269661755323	131.37909154615
201.91	72.4197807552997	48.4989465889416	81.975128097343	40.2767281199128	97.5653251605551	32.760256577803	130.92569688846
202.966	58.4860664708184	36.7942002453698	67.9133336360142	27.2377841970281	80.6197125568291	19.6082579775709	114.662751276551
204.023	45.272289418596	20.5390921297685	49.8166040331449	15.7393967778131	67.7058465386197	11.806499670628	105.996200343639
204.775	54.1419130520329	33.3943059552179	61.5877172901687	28.0376869071788	77.4081503041692	20.1227400201614	108.77751211836
205.304	50.6806512093763	30.5379888234102	56.8205808924524	22.842816116222	72.6231330489093	15.8568748906635	138.023123428304
206.135	53.7723976276852	31.2307446707173	63.7796539457073	21.8203820904794	82.5841084247518	6.44505926849193	127.20456540602
207.192	63.8609384198027	40.5967205101861	78.7397364996364	26.7681513061834	92.9793605782115	16.7932251534385	129.138257156154
208.248	55.9902513939776	32.4262661238574	64.6646030638596	25.5547286954557	82.8280889087056	16.362160174127	121.818739629795
209.143	54.6232543436974	27.3841622806424	63.4670731676026	17.3946966133496	83.4359659891975	10.6105519770559	140.788033581415
209.671	60.9138534859356	36.4255387297082	70.0071907809041	28.1645810362007	88.0823401585111	19.1187715225178	130.7742051496
210.361	65.165567346433	37.9029038382655	72.9916561832749	30.9388875677671	95.313766775338	24.6260396577213	141.377181236978
211.417	78.4354674214888	44.6460924295877	89.3088744419714	38.2849779172466	109.692991956478	28.6231755432852	142.300543338766
212.474	63.9994429463188	31.7211216516178	70.3077087075889	27.6025508402573	96.171627695805	21.0867469646358	139.842176576458
213.516	73.8041584877339	46.8110807901254	84.4147421305101	38.9448807040835	103.756288296431	27.3305915233546	138.496130294891
214.044	89.0053209935714	72.4481677350431	101.598817661995	64.5078362257098	115.541723740794	46.0518443165802	134.362443014638
214.586	89.1793365469702	73.68161188787	100.337793137796	68.6075384507205	116.075907628915	48.08254362177	130.251763018336
215.643	90.8720195511071	75.0095315219805	98.4276566477635	68.7985235491552	111.322041474108	62.8981062329581	134.89569860736
216.699	79.8579486320024	59.9993080214742	90.221693298506	49.5450110942941	101.216014779852	41.7188460839219	137.679957583518
217.359	72.835524198659	32.617938837015	83.7532584492984	26.0542969852593	105.699829723683	16.537871221604	137.971910748226
217.887	59.7715029857197	35.2535154192667	66.0348249483779	28.1302948848528	87.1590310912079	21.1116898561833	134.779838700161
218.812	75.0555133959643	27.5412749855834	82.53985035151	22.6639640787192	121.349512945978	17.5838685820034	165.020368593107
219.868	52.5696588473819	35.4910194386417	61.6494544214383	28.129548016027	72.9176518417029	19.1046300044802	94.024306503829
220.924	67.4784355583877	37.6505726615278	84.6299201802702	21.0310877105677	98.9438062376092	14.6872328834072	138.009339459453
221.981	46.7164085403369	19.5019751495679	51.3606723878629	16.997634500198	75.2728218540795	10.4941459214579	123.208538783454
223.037	49.8554638771314	24.3653987011168	59.3457466175789	13.3302452016137	76.2384668722789	9.29356760949796	139.628545501904
224.094	47.1857341431079	29.5804547851457	55.9168318786897	22.2877652753832	68.6307820310988	13.9679650903267	98.1953612381848
225.15	41.9191095187426	19.6763400308044	47.4431512269387	12.8262411533613	65.7255010550384	9.71528209475017	132.243386760683
226.206	31.6107425934838	16.8390070945948	36.5189448702202	12.0737215439923	49.1880714217705	7.60129595729048	91.0105506307361
227.017	43.2370284146734	23.9114469335531	48.7206550107962	19.676903520062	67.1676135346732	13.0372320849815	101.437376461951
227.545	53.6483394375936	29.7355641273543	60.2791178276206	20.9259007893461	79.8220597642264	15.1978582585034	186.635216330641
228.319	52.0638443677906	20.5008278396586	56.2433784695365	18.7615476663711	89.1746601652554	13.7730366122282	137.96957755068
229.375	55.6705357265212	20.2367771345367	59.5389982644442	17.4319536380848	98.457328277431	12.8524617373806	159.350780953796
230.432	45.7217470486046	22.2253930285286	50.8588322680657	15.9079453057704	72.5590729172847	12.3993570341911	166.741398935905
231.488	65.7243053177885	32.7801958079912	73.8775561362857	23.9149250085842	97.077322207264	14.0933141550193	161.163209391202
232.545	125.184682418946	83.6385300484124	155.492095550249	57.6665338024803	185.786407835751	28.950248417237	248.934041385106
233.336	86.6990583862188	53.6434120687463	96.6300186962565	41.313642905032	124.692812261937	34.7175097968831	212.46366788812
233.865	92.5216008519374	68.5465657884891	105.818062655299	63.0484925066121	137.961729059789	41.9051972132898	161.570130112391
234.657	109.690119244483	98.6920690921064	123.190685446452	88.9340817932787	133.309274724561	66.3912033409764	145.429271407748
235.714	124.861058475828	107.496999528201	140.432367670259	100.136299334096	152.40749050375	74.3046229014271	163.620573657487
236.621	105.104647848491	75.4627490972988	121.518292178617	70.1752035807543	139.706044301692	52.7312831137663	158.544828348612
237.149	77.3855701592702	64.0218411862526	86.7466878870424	57.9319345691653	98.4245125866298	42.0091537428512	115.718984853445
237.826	92.5428377513692	86.5948459378196	99.3901392348633	81.4105359280254	103.599285726698	72.4151004131046	110.9752470672
238.883	96.033561468051	87.4504563642487	102.02949159066	83.1783349933482	107.745777156543	75.9178182540214	117.729209446066
239.445	97.7158961860038	72.247147469911	105.771103542932	66.9340426407228	126.274292875586	56.2257186224896	156.939091883093
239.974	102.84163270024	83.9298721803324	109.032805624987	81.4961633201479	129.460321357674	75.5698739666018	149.285824179148
240.964	123.349995992257	116.297534399397	141.025576355857	100.839750998579	145.129697159692	79.2958132999592	150.176669177231
241.492	109.993326094588	94.5827091363424	125.386291682142	81.1597323013908	134.588334762376	63.4063794554844	155.597780968968
242.052	108.669811170369	100.227321928621	118.478443796526	93.8402022816003	125.687029515558	78.0439549402266	136.650241942804
243.108	102.722829159136	95.5463770269719	111.784903912138	88.4843662300348	115.824722957606	78.7729091176177	123.931567569788
243.938	82.3096969211445	67.5115124608246	96.303238343612	57.2109327416212	101.253993236481	50.5935476636228	115.224586347073
244.466	109.796607005734	87.3285644211816	121.585891863837	82.7658115546272	136.63487828621	67.3532400640392	152.973899419618
245.221	132.681007555087	125.648327930688	140.01951773215	119.906081395859	145.212968558773	110.173902381195	152.764616913949
246.225	126.981144851917	120.022469797035	136.638561327073	113.1307308204	143.068758116381	99.6292177377258	149.139732299212
246.753	103.338465473942	90.0865192898496	113.998498133364	81.9813879571545	123.347688333861	67.9171317021278	143.885149167719
247.334	130.888230852518	126.622730037648	134.438943718504	124.844619258391	138.620744753366	117.342475505989	142.086683303623
247.981	96.107304405631	87.057865160846	106.349837278399	80.1413303394686	114.124066984743	64.4837603119558	121.318327143296
248.509	100.336758411666	93.6333384993623	107.101713113909	87.9982936271341	111.453361464679	79.3329328893892	120.10001749556
249.399	101.030417994994	91.1567203643728	106.296887004605	87.6438130282029	113.217936590579	81.9608038298743	123.261588368504
249.927	69.8340555650575	60.8795291483516	76.1110268093707	56.7369772261403	82.5330079226955	49.5250028840976	94.1729503313522
250.237	67.830546497881	63.1169168257874	70.8504842338832	60.9076176113119	73.8189485588775	57.4287515837502	79.6463711231157
250.765	61.2739431249704	53.2864967402593	67.0633564332529	48.4428452018005	72.1066485999064	43.9509034349809	82.937260487359
251.466	62.8066331910158	58.3069271937831	67.6355949956595	55.1065178081165	71.5660924612442	46.8322643314098	77.7780777825465
251.995	60.261314523098	42.5520615185774	68.4420908864357	35.9185359764751	78.7605989943469	27.944146306763	100.229311866858
252.579	68.178636236767	59.1303009251004	74.8221151450386	54.3219122406706	80.8720947469083	46.2953778854134	91.4406732315867
253.107	57.7294933095742	45.0551976326962	65.8303495097281	38.3794367469416	73.6530584327376	31.2472711269024	92.046896303253
253.672	54.923392283698	42.2438069583014	60.3612577370779	38.4489617039709	68.9633718175692	32.4832747350865	83.5408890495993
254.22	67.3234936244026	52.7495546667142	75.6505496594937	46.4941189065113	85.3347049451158	38.6388422021402	102.20732634398
254.748	68.7086613428152	56.4432562017542	78.59374843093	49.4018444916099	86.040134512374	40.1766005354657	99.3499388162972
255.785	54.66026639401	46.1972757302709	61.7488781107258	40.3175324226854	67.6993720424046	31.7519914955488	80.0084018634247
256.606	58.4385867002105	38.9290758319365	66.0200059119066	33.4890756577196	78.586941786411	25.5349994752453	100.24752691706
257.135	43.7289662272452	31.6107174364418	49.5261523331628	27.4735165419961	57.856301448077	20.2700963744541	71.772965492332
257.897	53.2756483089342	46.7051012694513	61.2152941183576	39.5707993453838	65.2104051965199	31.4046497046496	73.1027626931188
258.954	50.9053701041588	40.6151379280773	57.7967427345274	36.2267699740151	64.9837275914966	29.0095822470891	74.3330829551832
