# Supplementary material for: Global diversity dynamics in the fossil record are regionally heterogeneous
Source: Nat Commun. 2022 May 18;13:2751. doi: 10.1038/s41467-022-30507-0 (PMC9117201; doi:10.1038/s41467-022-30507-0)
Supplement: Supplementary file 4 — Source Data [file 41467_2022_30507_MOESM4_ESM.zip › source_data/Supplementary Figure 26 - histograms.txt]

Supplementary.Figure.26...histograms.mids	Supplementary.Figure.26...histograms.ex	Supplementary.Figure.26...histograms.sp
-194.335251798561	0.013	0.027
-194.706474820144	0.064	0.127
-195.077697841727	0.211	0.287
-195.448920863309	0.157	0.283
-195.820143884892	0.148	0.076
-196.191366906475	0.134	0.069
-196.562589928058	0.079	0.033
-196.93381294964	0.061	0.017
-197.305035971223	0.033	0.052
-197.676258992806	0.054	0.095
-198.047482014388	0.079	0.172
-198.418705035971	0.086	0.059
-198.789928057554	0.08	0.176
-199.161151079137	0.088	0.091
-199.532374100719	0.112	0.056
-199.903597122302	0.004	0.047
-200.274820143885	0	0.037
-200.646043165468	0.024	0.017
-201.01726618705	0.019	0.073
-201.388489208633	0.037	0.052
-201.759712230216	0.235	0.095
-202.130935251799	0.405	0.058
-202.502158273381	0.083	0.036
-202.873381294964	0.108	0.039
-203.244604316547	0.232	0.057
-203.615827338129	0.119	0.025
-203.987050359712	0.134	0.012
-204.358273381295	0.179	0.022
-204.729496402878	0.191	0.006
-205.10071942446	0.026	0.001
-205.471942446043	0.024	0.002
-205.843165467626	0.014	0.004
-206.214388489209	0.015	0.003
-206.585611510791	0.019	0.008
-206.956834532374	0.02	0.036
-207.328057553957	0.017	0.031
-207.69928057554	0.02	0.023
-208.070503597122	0.032	0.006
-208.441726618705	0.029	0.004
-208.812949640288	0.008	0.006
-209.18417266187	0.001	0.011
-209.555395683453	0	0.015
-209.926618705036	0.002	0.009
-210.297841726619	0.003	0.01
-210.669064748201	0	0.02
-211.040287769784	0.002	0.047
-211.411510791367	0.002	0.076
-211.78273381295	0.003	0.327
-212.153956834532	0.004	0.177
-212.525179856115	0.005	0.066
-212.896402877698	0.041	0.055
-213.267625899281	0.055	0.124
-213.638848920863	0.054	0.168
-214.010071942446	0.05	0.079
-214.381294964029	0.065	0.086
-214.752517985611	0.075	0.145
-215.123741007194	0.107	0.003
-215.494964028777	0.153	0.016
-215.86618705036	0.169	0.031
-216.237410071942	0.086	0.035
-216.608633093525	0.076	0.071
-216.979856115108	0.18	0.153
-217.351079136691	0.054	0.061
-217.722302158273	0.242	0.159
-218.093525179856	0.271	0.097
-218.464748201439	0.261	0.099
-218.835971223022	0.049	0.125
-219.207194244604	0.001	0.055
-219.578417266187	0.001	0.018
-219.94964028777	0.001	0.052
-220.320863309352	0.001	0.051
-220.692086330935	0.025	0.048
-221.063309352518	0.056	0.046
-221.434532374101	0.016	0.033
-221.805755395683	0.03	0.042
-222.176978417266	0.059	0.038
-222.548201438849	0.062	0.031
-222.919424460432	0.011	0.024
-223.290647482014	0.012	0.008
-223.661870503597	0.01	0.005
-224.03309352518	0.114	0.003
-224.404316546763	0.071	0.016
-224.775539568345	0.065	0.07
-225.146762589928	0.062	0.06
-225.517985611511	0.065	0.06
-225.889208633094	0.092	0.073
-226.260431654676	0.064	0.079
-226.631654676259	0.036	0.129
-227.002877697842	0.05	0.171
-227.374100719424	0.056	0.175
-227.745323741007	0.053	0.083
-228.11654676259	0.051	0.281
-228.487769784173	0.044	0.088
-228.858992805755	0.028	0.057
-229.230215827338	0.012	0.188
-229.601438848921	0.026	0.079
-229.972661870504	0	0.062
-230.343884892086	0.001	0.091
-230.715107913669	0.002	0.104
-231.086330935252	0.003	0.164
-231.457553956835	0.003	0.113
-231.828776978417	0.02	0.225
-232.2	0.033	0.048
-232.571223021583	0.105	0.057
-232.942446043165	0	0.072
-233.313669064748	0.101	0.082
-233.684892086331	0.079	0.051
-234.056115107914	0.191	0.015
-234.427338129496	0.115	0.017
-234.798561151079	0.145	0.008
-235.169784172662	0.199	0.003
-235.541007194245	0.06	0.007
-235.912230215827	0.074	0.003
-236.28345323741	0.07	0.006
-236.654676258993	0.037	0.002
-237.025899280576	0.118	0.001
-237.397122302158	0.136	0.005
-237.768345323741	0.063	0.004
-238.139568345324	0.002	0.012
-238.510791366906	0.015	0.002
-238.882014388489	0.024	0.025
-239.253237410072	0.016	0.035
-239.624460431655	0.025	0.032
-239.995683453237	0.011	0.006
-240.36690647482	0.012	0.006
-240.738129496403	0.054	0.01
-241.109352517986	0.099	0.01
-241.480575539568	0.084	0.003
-241.851798561151	0.02	0.004
-242.223021582734	0.01	0.003
-242.594244604317	0.022	0.003
-242.965467625899	0.051	0.001
-243.336690647482	0.042	0.002
-243.707913669065	0.039	0.002
-244.079136690647	0.058	0.001
-244.45035971223	0.077	0
-244.821582733813	0.221	0.287
-245.192805755396	0.353	0.554
-245.564028776978	0.216	0.16
-245.935251798561	0.044	0.058
-246.306474820144	0.019	0.321
-246.677697841727	0.014	0.406
-247.048920863309	0	0.015
-247.420143884892	0.001	0.025
-247.791366906475	0.001	0.016
-248.162589928058	0	0.004
-248.53381294964	0	0
-248.905035971223	0	0.007
-249.276258992806	0	0.015
-249.647482014388	0	0.007
-250.018705035971	0.002	0.002
-250.389928057554	0.001	0.002
-250.761151079137	0.002	0.062
-251.132374100719	0.005	0.079
-251.503597122302	0.001	0.022
-251.874820143885	0.004	0.096
-252.246043165468	0.002	0.135
-252.61726618705	0.002	0.088
-252.988489208633	0.012	0.042
-253.359712230216	0.01	0.087
-253.730935251799	0.013	0.082
-254.102158273381	0.014	0.011
-254.473381294964	0.007	0.015
-254.844604316547	0.064	0.057
-255.215827338129	0.031	0.059
-255.587050359712	0.009	0.076
-255.958273381295	0.012	0.064
-256.329496402878	0.087	0.056
-256.70071942446	0.01	0.048
-257.071942446043	0.047	0.035
-257.443165467626	0.069	0.033
-257.814388489209	0.164	0.014
