# Supplementary material for: Global diversity dynamics in the fossil record are regionally heterogeneous
Source: Nat Commun. 2022 May 18;13:2751. doi: 10.1038/s41467-022-30507-0 (PMC9117201; doi:10.1038/s41467-022-30507-0)
Supplement: Supplementary file 4 — Source Data [file 41467_2022_30507_MOESM4_ESM.zip › source_data/Supplementary Figure 26 - rates.txt]

Supplementary.Figure.26...rates.time	Supplementary.Figure.26...rates.exr	Supplementary.Figure.26...rates.exr_mn	Supplementary.Figure.26...rates.exr_mx	Supplementary.Figure.26...rates.spr	Supplementary.Figure.26...rates.spr_mn	Supplementary.Figure.26...rates.spr_mx	Supplementary.Figure.26...rates.dvr	Supplementary.Figure.26...rates.dvr_mn	Supplementary.Figure.26...rates.dvr_mx
194.070702340517	0.0270966673450515	0.0031036615016185	0.119440362230827	0.00924205680337418	0.000318871948678194	0.0458182833364108	-0.0240879435599258	-0.111683473129207	0.0362563623713593
194.170789435345	0.0271859601997368	0.00225998926257224	0.120034715109571	0.00926517172854516	0.000318871948678194	0.047159680535812	-0.0244231617791489	-0.121091345633506	0.0311219407734736
194.270876530172	0.0273826298753966	0.00236707436824915	0.121648975515423	0.00926517172854516	0.000318871948678194	0.0477678125815132	-0.0251197824326424	-0.120335148743849	0.0344405797125938
194.370963625	0.0274385872300251	0.00225998926257224	0.125359279550156	0.00930234592114917	0.000375240544711441	0.048466784395427	-0.0257579384960845	-0.120388821422357	0.0359122469252375
194.471050719828	0.0275236444870091	0.00225998926257224	0.127972669432908	0.009439676694675	0.000318871948678194	0.0492327414080242	-0.0262803450656017	-0.124763323118198	0.0344405797125938
194.571137814655	0.027700692593418	0.0031036615016185	0.131733817945265	0.009439676694675	0.000318871948678194	0.0495313062057691	-0.0272717670822912	-0.125968878247014	0.0362563623713593
194.671224909483	0.0280107031114594	0.00225998926257224	0.131733817945265	0.00950440060521145	0.000318871948678194	0.0504284846590368	-0.0277338421835826	-0.126697114547062	0.0391394741939926
194.77131200431	0.0294577107759587	0.00236707436824915	0.145194191785682	0.00954940834217912	0.000318871948678194	0.0518269785658319	-0.0329535913533478	-0.143533029499473	0.0399609533433501
194.871399099138	0.0324007556796946	0.00225998926257224	0.165389676445064	0.0098103424058193	0.000318871948678194	0.0592399597025262	-0.0389583984726733	-0.178193867674762	0.043008944107557
194.971486193966	0.0390656616354146	0.00225998926257224	0.229886152504943	0.0104318408271183	0.000318871948678194	0.0769779049911346	-0.0551347000187712	-0.247638804691188	0.0544157672522712
195.071573288793	0.0535616936661019	0.00225998926257224	0.239151593664773	0.0116260671272825	0.000318871948678194	0.0998983570235113	-0.061327271914769	-0.237437558651418	0.0765510220520889
195.171660383621	0.0621909925971796	0.00225998926257224	0.239151593664773	0.0143559608213564	0.000318871948678194	0.110457731219717	-0.0590944286280823	-0.237437558651418	0.0994899846548888
195.271747478448	0.0872012194823238	0.00225998926257224	0.241104392316072	0.0166561978841642	0.00054534855408704	0.114334790434296	-0.0634676268974109	-0.221088484474245	0.106370786814929
195.371834573276	0.121599835025984	0.00511842771462201	0.249773635130271	0.0208172663946519	0.000318871948678194	0.122688326651636	-0.0750666294159196	-0.237437558651418	0.0968576680055179
195.471921668103	0.144809155730857	0.00511842771462201	0.253554784126531	0.0246730117001297	0.000679641387440275	0.123715473952092	-0.0897136709363552	-0.237437558651418	0.0782572726607523
195.572008762931	0.156886419495004	0.00520795819869248	0.253554784126531	0.0353739680591456	0.00109923635915174	0.127859534084173	-0.100366051472674	-0.266430455320832	0.043298247753527
195.672095857759	0.162053189344216	0.00993586092751227	0.256046875424415	0.0420728571157493	0.000318871948678194	0.12824858557385	-0.105380851326422	-0.227667093958317	0.0391394741939926
195.772182952586	0.167817297943947	0.0305590800398198	0.262960071745972	0.0497806679502686	0.00054534855408704	0.134592563341694	-0.110909156449213	-0.224733855656923	0.00421417884285821
195.872270047414	0.167817297943947	0.0305590800398198	0.262960071745972	0.0527804459129096	0.00126100766742702	0.139075207392992	-0.107596298903797	-0.222176537918696	0.00214835084028991
195.972357142241	0.168740048646665	0.0340160077866369	0.276430775752767	0.0571339851352115	0.00109923635915174	0.141938508627208	-0.107247832962415	-0.222176537918696	0.0290394787523027
196.072444237069	0.169527532849065	0.0305590800398198	0.278805646381893	0.0609992992640744	0.00109923635915174	0.146636218992817	-0.104265808062808	-0.222176537918696	0.0343214253702069
196.172531331897	0.170756173291277	0.0340160077866369	0.287244731882694	0.064733046808565	0.00137361236655838	0.151841880907101	-0.102651543137328	-0.235769416939916	0.0343214253702069
196.272618426724	0.172121524748851	0.0448006261884487	0.304229372736315	0.0674187797471077	0.00137361236655838	0.15815803091386	-0.103742497138122	-0.241551825629658	0.033729588387373
196.372705521552	0.176233092858489	0.0621351342962504	0.332377654551603	0.0689597120162503	0.00137361236655838	0.161312835652193	-0.107724971527408	-0.276613240556894	0.0343214253702069
196.472792616379	0.177843150092966	0.0825075641185741	0.352433805477325	0.071332825877727	0.00422350619274578	0.166313900401642	-0.110011614953561	-0.294790959437845	0.0324772356216666
196.572879711207	0.177641067379458	0.0669294595913649	0.332377654551603	0.0736047038179071	0.00422350619274578	0.165926848461525	-0.107850530894637	-0.287394742543705	0.0324772356216666
196.672966806034	0.177571073724113	0.0658467021251553	0.332377654551603	0.0756798021381647	0.00422350619274578	0.166313900401642	-0.10636135140473	-0.286587250313429	0.0350698062600943
196.773053900862	0.176761077977352	0.0654325068766956	0.332377654551603	0.0774209303494262	0.00422350619274578	0.165926848461525	-0.103836925709094	-0.280297377794894	0.0412021169723631
196.87314099569	0.176552916900209	0.0654325068766956	0.332377654551603	0.0792019076128864	0.00722273032556838	0.172518288391069	-0.0998140989932969	-0.273096283786558	0.0554112051586527
196.973228090517	0.176301449637114	0.0654050430327366	0.332377654551603	0.0798416518757646	0.0105917093401608	0.179998463031379	-0.0974814734441199	-0.273096283786558	0.0656462962323175
197.073315185345	0.175819627465824	0.0654050430327366	0.332377654551603	0.0801370948304568	0.0106363779775235	0.182813757086919	-0.0959509344224774	-0.275235620243573	0.0668662501306978
197.173402280172	0.174982359671471	0.0643998523568389	0.330559228750754	0.0803615260504326	0.0162857113854675	0.189394519878762	-0.094619860579249	-0.275738330889133	0.0733093169781076
197.273489375	0.173880550520991	0.0629000641937108	0.32684539800324	0.0801370948304568	0.0243309799040706	0.196262590031669	-0.0936736688005845	-0.275738330889133	0.0691703886939825
197.373576469828	0.172311037327883	0.0621708392849055	0.322967307640899	0.0798416518757646	0.0209421841111651	0.192310077807654	-0.0917802148876514	-0.275738330889133	0.0668662501306978
197.473663564655	0.171161219995202	0.0576660818161492	0.317341136727557	0.0798091229951256	0.0281448323739166	0.192310077807654	-0.089469735959077	-0.27253199195776	0.0691703886939825
197.573750659483	0.168319598617717	0.0585213944546555	0.294384163607067	0.0788585972013582	0.0174826803415324	0.181630937660176	-0.0846959842197078	-0.268614202643345	0.0663838586667829
197.67383775431	0.164362601735675	0.0576660818161492	0.280109623488804	0.0780865268608588	0.0231891518940959	0.182813757086919	-0.0787615088779779	-0.228069363030012	0.0751336705630149
197.773924849138	0.161808179051825	0.0576660818161492	0.265773489599811	0.0765148226480737	0.0164068469713553	0.173023018512506	-0.0742602716815328	-0.219272065609428	0.0668662501306978
197.874011943966	0.158318412625781	0.0572213349138602	0.251007184636298	0.0741073963899962	0.0186408129104426	0.171496501214138	-0.0712144550766408	-0.213814043687852	0.062684738950012
197.974099038793	0.143123855480954	0.0409878101162772	0.219614231077399	0.0726185136917917	0.0132294713571474	0.164782112745165	-0.0490994778897732	-0.172516953484531	0.0803232382252362
198.074186133621	0.141090917910616	0.0347969321338627	0.212007757965031	0.0705617364215042	0.0154034738190189	0.161312835652193	-0.0491762645656915	-0.172516953484531	0.0803232382252362
198.174273228448	0.139006132151141	0.0376846307592788	0.212452189944769	0.0686066572596364	0.0159855940976412	0.158880002140169	-0.0497242779148191	-0.174253926785672	0.0763680987959432
198.274360323276	0.133756908621578	0.0383277794356903	0.210639197717522	0.0667462479936809	0.0144674269999207	0.149798521798719	-0.0499744308486322	-0.163813462069256	0.0803232382252362
198.374447418103	0.131182281968968	0.0383277794356903	0.209340734134163	0.0653330948566773	0.00961715535757802	0.13987568986673	-0.0516951663335862	-0.170567824561856	0.0675246329915358
198.474534512931	0.127267695357111	0.0391745984789059	0.208761450860741	0.06301825967682	0.0129458245000898	0.13987568986673	-0.0523132794968836	-0.167422152432564	0.0675246329915358
198.574621607759	0.124271106664504	0.0355538308059325	0.203795105447629	0.0609193067503368	0.00848065658216029	0.131051339265054	-0.0533297251961518	-0.170567824561856	0.0591448970377238
198.674708702586	0.120218189941502	0.0356299018435483	0.203795105447629	0.0599148652015809	0.0106941267084494	0.12824858557385	-0.0543265483547834	-0.166183910212748	0.0561926338253605
198.774795797414	0.116279163604076	0.0355538308059325	0.203795105447629	0.0588991315779053	0.00961715535757802	0.124803918418533	-0.0541038696308543	-0.170057285733861	0.0474386848694261
198.874882892241	0.0815619001524184	0.00439526321678685	0.188318137770705	0.0564301764504914	0.00848065658216029	0.123709681090937	-0.0378470644042529	-0.149735831438772	0.0600270718927444
198.974969987069	0.0799557186456526	0.0047269878127095	0.187279591992079	0.0549277763212032	0.0082730224070376	0.124009465049945	-0.0366594930477659	-0.146627871885581	0.0600270718927444
199.075057081897	0.0765334079599352	0.00380044318364587	0.18377898418756	0.0542227264567836	0.00709286529853034	0.122688326651636	-0.0334945666033202	-0.149061900770916	0.0600270718927444
199.175144176724	0.0744991325969135	0.00380044318364587	0.176693507834562	0.0524285803175691	0.00709286529853034	0.121843519269863	-0.0311742181945103	-0.140533460869055	0.0585570861751935
199.275231271552	0.073291439951946	0.000930221218087758	0.172427164184508	0.0510187164754136	0.00226718328457456	0.115858049208045	-0.0310097760585442	-0.140533460869055	0.0600270718927444
199.375318366379	0.0719149296124243	0.00380044318364587	0.171469529370439	0.0492614366981732	0.00333561655830559	0.11083344207398	-0.0305585121095486	-0.140533460869055	0.0582168860022394
199.475405461207	0.0713915998869097	0.00380044318364587	0.16926479808025	0.0459382827239179	0.00333561655830559	0.1060289383307	-0.032069064603947	-0.140533460869055	0.0543746254889139
199.575492556035	0.0706962752453388	0.00439526321678685	0.16882395516651	0.043760304569926	0.00333561655830559	0.0925474256745905	-0.0330608114445704	-0.14026643136207	0.0513549739793796
199.675579650862	0.0693607849655683	0.00380044318364587	0.162637135692711	0.0412899908900683	0.00333561655830559	0.0807482890078785	-0.0341437354773421	-0.13551563337915	0.0490157171771746
199.77566674569	0.068012343365203	0.00400572851818076	0.158403954794963	0.0404514116183183	0.00333561655830559	0.0777816641204675	-0.0334087811351428	-0.134358044833048	0.0433694367732598
199.875753840517	0.0675473441332776	0.00380044318364587	0.156338270859017	0.040356985363336	0.00333561655830559	0.0776194430840517	-0.0323923075788904	-0.125304218919463	0.0490157171771746
199.975840935345	0.0654439087904786	0.00380044318364587	0.154202343548676	0.040356985363336	0.00333561655830559	0.0776194430840517	-0.0301026414355755	-0.116878129703899	0.0525429234531623
200.075928030172	0.0642511961523514	0.00400572851818076	0.149046770561935	0.0403059918129751	0.00333561655830559	0.0772224176148007	-0.0284666870603105	-0.116545471662008	0.0489473811464772
200.176015125	0.0638637529793427	0.00417703567809286	0.149046770561935	0.0402594024202792	0.00333561655830559	0.0772224176148007	-0.0282202893450395	-0.115529538819615	0.0492996234724787
200.276102219828	0.0630262673790878	0.00380044318364587	0.147016424213714	0.0402594024202792	0.00333561655830559	0.0772224176148007	-0.026865674705144	-0.104546814937475	0.0549727839018999
200.376189314655	0.0616027826006035	0.00439526321678685	0.145531015201609	0.0402594024202792	0.00333561655830559	0.0772224176148007	-0.0255021594653742	-0.101443402287862	0.0521382473334583
200.476276409483	0.0610666613176918	0.00380044318364587	0.143143440444521	0.0402594024202792	0.00333561655830559	0.0772224176148007	-0.0246400103231279	-0.101443402287862	0.0490157171771746
200.57636350431	0.0605691953083122	0.00400572851818076	0.142634242912552	0.0402594024202792	0.00333561655830559	0.0772224176148007	-0.0239590271368109	-0.0959071755672833	0.0525429234531623
200.676450599138	0.0601302748174446	0.00400572851818076	0.141342277359238	0.0402594024202792	0.00333561655830559	0.0772224176148007	-0.0234545167263763	-0.0965014182074537	0.0492996234724787
200.776537693966	0.0594607056442103	0.00400572851818076	0.139116565215665	0.0406031761697021	0.00376420198332527	0.0798442788258667	-0.0215935414604987	-0.0992172031389152	0.0492996234724787
200.876624788793	0.0594607056442103	0.00400572851818076	0.139116565215665	0.041050655393511	0.00196847433616124	0.0801228058141266	-0.0202567329922371	-0.10217008970717	0.0525429234531623
200.976711883621	0.0565336892636123	0.00380044318364587	0.128002401846391	0.0413822756257538	0.00226339080297596	0.0836069958046681	-0.0140990818475489	-0.104469240350454	0.0582711950473609
201.076798978448	0.0560035490062897	0.00380044318364587	0.127332276047079	0.0415109260052168	0.00196847433616124	0.0861085806821819	-0.0130052306547383	-0.10217008970717	0.0640551149533488
201.176886073276	0.0550757531181609	0.00201295701374808	0.120808573774933	0.0417038914114809	0.000728565769284078	0.0868120555038726	-0.0113414054059302	-0.108346026174891	0.0640551149533488
201.276973168103	0.0542017299464154	0.00276372692856034	0.113456774576828	0.0418544438939287	0.00196847433616124	0.0926246419851263	-0.00884462519346757	-0.0987874373707074	0.077841747503694
201.377060262931	0.0537597401355744	0.000826440708224964	0.10510491162425	0.0419770736239125	0.00196847433616124	0.0964722519754696	-0.00721956990107434	-0.0965014182074537	0.0841808698858031
201.477147357759	0.0534795039442004	0.00242616158042877	0.100550265132271	0.0436669712195303	0.000728565769284078	0.14013441560981	-0.00326078501587449	-0.0965014182074537	0.100443271872032
201.577234452586	0.0509822120296391	0.00276372692856034	0.0911005330434038	0.0440407398935008	0.00211955532072649	0.147261924247566	0.00145627851199377	-0.0802070899575612	0.109366125375593
201.677321547414	0.0507593541494373	0.00276372692856034	0.0904610129573945	0.0446240856951548	0.00196847433616124	0.152710064637659	0.00332382646860631	-0.0791688649383225	0.113763753948777
201.777408642241	0.0504735352651095	0.00276372692856034	0.0900325909809387	0.0449266991088561	0.00196847433616124	0.158929679292152	0.00437068085205476	-0.0791688649383225	0.113763753948777
201.877495737069	0.0535197325072097	0.00221358920860975	0.101029601379238	0.0450849460437082	0.00196847433616124	0.163419530110079	-0.00180790429996459	-0.0782688840878992	0.156539635630941
201.977582831897	0.0560237222604598	0.000992742523017067	0.202137800869731	0.0509187795760349	0.000728565769284078	0.305240981280599	0.0179872876530158	-0.202576198834155	0.275424163257752
202.077669926724	0.0566443992420782	0.000826440708224964	0.202137800869731	0.0580597538111379	0.000728565769284078	0.436859095785529	0.0708337857694507	-0.209950927620879	0.383319955451889
202.177757021552	0.0581310887765603	0.000826440708224964	0.22083665401891	0.138529522331468	0.00196847433616124	0.442013969448718	0.102892430915582	-0.200941058577943	0.404379534345925
202.277844116379	0.0591681965640667	0.000826440708224964	0.22466764403365	0.185321017304505	0.00848065658216029	0.442013969448718	0.127560619255364	-0.200941058577943	0.405297071686774
202.377931211207	0.059967768482504	0.000826440708224964	0.22466764403365	0.192797162177572	0.00895932777963525	0.442013969448718	0.134321267509854	-0.200941058577943	0.404379534345925
202.478018306034	0.0611241933713925	0.000826440708224964	0.225360412918274	0.19528950544507	0.00895932777963525	0.442013969448718	0.135640590400437	-0.200941058577943	0.405297071686774
202.578105400862	0.0616027826006035	0.00221358920860975	0.234192389281562	0.197664555130193	0.0166530773971821	0.444880987647664	0.139521779167489	-0.202576198834155	0.405297071686774
202.67819249569	0.0619720829178098	0.00221358920860975	0.234192389281562	0.200186020299607	0.0181017576625619	0.444443969937716	0.142154292382324	-0.202576198834155	0.402076893350469
202.778279590517	0.0623131409195944	0.00221358920860975	0.234192389281562	0.204203625043709	0.0181017576625619	0.442013969448718	0.145396169349187	-0.200941058577943	0.402076893350469
202.878366685345	0.0626589685281329	0.00221358920860975	0.234192389281562	0.208345244736665	0.0345816826588425	0.444880987647664	0.152209530352859	-0.207189644294683	0.383319955451889
202.978453780172	0.0604069553324566	0.000826440708224964	0.204649165534678	0.209925516556712	0.0345816826588425	0.444880987647664	0.16030951229901	-0.145643885957362	0.421339627700595
203.078540875	0.059967768482504	0.000826440708224964	0.202137800869731	0.205995874396225	0.0381524286311392	0.439459108744631	0.154339822622605	-0.120552218759973	0.421339627700595
203.178627969828	0.059967768482504	0.000826440708224964	0.202137800869731	0.205613077641652	0.0383591385324821	0.439024756455556	0.153874415508051	-0.0785166019283297	0.438634495481273
203.278715064655	0.0588368789922808	0.000826440708224964	0.18144846363256	0.168651265298648	0.0305560674279748	0.339876899112688	0.102801201195901	-0.0678154761263119	0.309654606601579
203.378802159483	0.0569524758947213	0.0025663517091668	0.101029601379238	0.166755068446219	0.0345816826588425	0.339876899112688	0.105218577159847	-0.051634878909827	0.307915433284109
203.47888925431	0.0564389330731833	0.00221358920860975	0.097112440593038	0.165579282989742	0.0352634015834751	0.33563869698744	0.104201917190102	-0.0548965874858254	0.291154058817711
203.578976349138	0.0551933139089216	0.00276372692856034	0.09243154156395	0.156862287162739	0.0326535590196949	0.303283319764358	0.0956595718129515	-0.051634878909827	0.262122940855667
203.679063443966	0.0549797843815867	0.00299748866550299	0.0911459128136169	0.151276368851054	0.0352634015834751	0.289757580156802	0.0923286365914802	-0.0596520894913965	0.237765831315303
203.779150538793	0.0549006104793235	0.00299748866550299	0.0911005330434038	0.147434343166086	0.0305560674279748	0.281226240794328	0.0889643194432121	-0.0591341917489071	0.229205626429881
203.879237633621	0.0549926707290465	0.00276372692856034	0.0911459128136169	0.137738697085677	0.0290206963243296	0.283650385477969	0.0821730353032018	-0.0553769791507549	0.229205626429881
203.979324728448	0.0551337928194851	0.00221358920860975	0.0911459128136169	0.121602812677522	0.0326535590196949	0.288361419073512	0.0752994951721453	-0.0572890750598382	0.222470542349374
204.079411823276	0.0551933139089216	0.00221358920860975	0.0911459128136169	0.0978488918032253	0.030374453344566	0.287772803671962	0.0720287574592509	-0.0572890750598382	0.222470542349374
204.179498918103	0.0555171300196585	0.00242616158042877	0.0916003589030969	0.0698853107421931	0.00903547411350191	0.270868501265318	0.0641536506986115	-0.0548965874858254	0.222470542349374
204.279586012931	0.0555422710178971	0.00221358920860975	0.0916003589030969	0.066358411465225	0.00961324690452095	0.270868501265318	0.0593700627870168	-0.0542467807643467	0.222145763363268
204.379673107759	0.0561167041520894	0.00242616158042877	0.0922683050857551	0.0625879610285333	0.00961324690452095	0.268948020089078	0.0506874736701698	-0.0548965874858254	0.2174068122936
204.479760202586	0.0565403659021307	0.00221358920860975	0.093584785801126	0.0598101510171009	0.00899961593522676	0.261555414586068	0.0432451068670653	-0.051634878909827	0.214732479503294
204.579847297414	0.0568544292433997	0.00242616158042877	0.0951332207963713	0.0568326451473621	0.00899961593522676	0.260746231637877	0.034375231363139	-0.0591341917489071	0.19971567101522
204.679934392241	0.0570325144958038	0.00221358920860975	0.0957108511831633	0.0555171204251167	0.00434957770311848	0.251052418124488	0.027168802766184	-0.0576969469291748	0.186890305258188
204.780021487069	0.0571927545519387	0.00221358920860975	0.0960455929730585	0.0503240610250379	0.00756902970268469	0.145568308247935	-0.000176660169233533	-0.0713131282821759	0.129558660076603
204.880108581897	0.0572536307391215	0.00221358920860975	0.096355295977526	0.0500819941955478	0.00569934835511301	0.138388826096898	-0.00207819040378391	-0.0923877837174962	0.103178670110141
204.980195676724	0.0572536307391215	0.00221358920860975	0.096355295977526	0.049663837160446	0.00419452572501326	0.133832802836392	-0.00264788555329523	-0.0883491001908441	0.103178670110141
205.080282771552	0.0572536307391215	0.00221358920860975	0.096355295977526	0.0493068803125833	0.00434957770311848	0.129833669623138	-0.00334443953190482	-0.0883491001908441	0.102273825022565
205.180369866379	0.057476004190266	0.00221358920860975	0.096355295977526	0.0491612752741931	0.00419452572501326	0.121666770381284	-0.00429289770031731	-0.0883491001908441	0.0969759943856209
205.280456961207	0.057476004190266	0.00221358920860975	0.096355295977526	0.0490655187827147	0.00419452572501326	0.112684668982375	-0.00476702900610187	-0.0923877837174962	0.0900902488889381
205.380544056034	0.057476004190266	0.00221358920860975	0.096355295977526	0.048878093070436	0.00419452572501326	0.100110554891818	-0.00552341128244857	-0.0923877837174962	0.0783721121477767
205.480631150862	0.057476004190266	0.00221358920860975	0.096355295977526	0.0487112956088641	0.00419452572501326	0.0798442788258667	-0.00636751379443324	-0.0923877837174962	0.0668041239253692
205.58071824569	0.057476004190266	0.00221358920860975	0.096355295977526	0.048177825486707	0.00569934835511301	0.0757651933221793	-0.0073714399300731	-0.0883491001908441	0.0547766262433337
205.680805340517	0.0578607488928217	0.00221358920860975	0.0967383924426542	0.0479543637828439	0.00652794149313422	0.0757651933221793	-0.00795850442324639	-0.0883491001908441	0.0544480874838938
205.780892435345	0.0578607488928217	0.00221358920860975	0.0967383924426542	0.0479279015249264	0.00771171688592175	0.0757330147957744	-0.0083468233982004	-0.0852077705276634	0.0547766262433337
205.880979530172	0.057476004190266	0.00221358920860975	0.0967383924426542	0.0479279015249264	0.00771171688592175	0.0757330147957744	-0.00829593312486483	-0.085851898052503	0.0547766262433337
205.981066625	0.057476004190266	0.00221358920860975	0.0967383924426542	0.0478945758023234	0.00903547411350191	0.0757651933221793	-0.00862509928600421	-0.0785375466131123	0.056682935093511
206.081153719828	0.057476004190266	0.00221358920860975	0.0967383924426542	0.0476761352061753	0.00879301460986891	0.0741881408149871	-0.00899212082144354	-0.0713131282821759	0.0572277331057465
206.181240814655	0.0572536307391215	0.00242616158042877	0.0967383924426542	0.0475747362471801	0.00903547411350191	0.0735276073823614	-0.00920304231784813	-0.0713131282821759	0.0547766262433337
206.281327909483	0.0572536307391215	0.00242616158042877	0.0967383924426542	0.0475092208341001	0.00932549470613571	0.0735276073823614	-0.00952346522512943	-0.0696227964441394	0.0547766262433337
206.38141500431	0.057476004190266	0.00242616158042877	0.0967383924426542	0.0474715262727519	0.00972155214307152	0.0735276073823614	-0.00982291615978698	-0.0653876086061309	0.0572277331057465
206.481502099138	0.0577516262856863	0.00242616158042877	0.0967383924426542	0.0473780185604901	0.0106452868168316	0.0735276073823614	-0.0102663797563151	-0.0713131282821759	0.0482239904326277
206.581589193966	0.0577516262856863	0.00242616158042877	0.0967383924426542	0.0472712527383047	0.0109035898631232	0.0735276073823614	-0.0105066105418631	-0.0710334696752436	0.0457682586488206
206.681676288793	0.057476004190266	0.00242616158042877	0.0967383924426542	0.0470935329102053	0.0109035898631232	0.0730281888554913	-0.0108127519845038	-0.0689699164882846	0.0457682586488206
206.781763383621	0.0572536307391215	0.00221358920860975	0.096355295977526	0.0470182781569689	0.0123017399920287	0.0735276073823614	-0.0111656726087691	-0.0645348507584322	0.0457682586488206
206.881850478448	0.0579992184165642	0.00242616158042877	0.0967383924426542	0.0472130599634167	0.0120122945378341	0.0735276073823614	-0.0111325747120175	-0.0650191851146841	0.0457682586488206
206.981937573276	0.0585508228255028	0.00242616158042877	0.0967383924426542	0.0473780185604901	0.011940964949722	0.0735276073823614	-0.0118547559813177	-0.0650191851146841	0.0445761554630491
207.082024668103	0.058760040454568	0.0025663517091668	0.0967383924426542	0.0476301030967622	0.011940964949722	0.0741881408149871	-0.011836517586899	-0.0646953393232333	0.0457682586488206
207.182111762931	0.0589341386448586	0.0025663517091668	0.0967383924426542	0.0478310950953533	0.011940964949722	0.0741881408149871	-0.0119593142662332	-0.0646953393232333	0.0457682586488206
207.282198857759	0.0591318537720718	0.00280487127499715	0.0967383924426542	0.0478945758023234	0.011940964949722	0.0741881408149871	-0.0122587363954772	-0.0650191851146841	0.0445761554630491
207.382285952586	0.0596124275919038	0.00766739319372138	0.10128047595787	0.048177825486707	0.0107667795680161	0.0735276073823614	-0.01232136819829	-0.0605539505548162	0.0489532806613697
207.482373047414	0.059967768482504	0.0130560618378685	0.104591019539998	0.048550953778756	0.0109035898631232	0.0739809994903024	-0.012347048074665	-0.0605539505548162	0.0489532806613697
207.582460142241	0.0604718125226664	0.0225987388551421	0.11006232707967	0.0487112956088641	0.0109035898631232	0.0739809994903024	-0.0125045161660787	-0.0605539505548162	0.0493445061615435
207.682547237069	0.0606815553446951	0.0225987388551421	0.105261066202263	0.0488976978337451	0.010367726765027	0.0741881408149871	-0.012599265475204	-0.0605539505548162	0.0493445061615435
207.782634331897	0.0610937978574427	0.0236994464733163	0.102975164885523	0.0489669386566822	0.0140007922304301	0.0776194430840517	-0.0130638992686058	-0.0653876086061309	0.0426387459675919
207.882721426724	0.0611840091263107	0.0225987388551421	0.10128047595787	0.0491765463101184	0.0140007922304301	0.0776194430840517	-0.0127197003301022	-0.0646953393232333	0.0442912635666871
207.982808521552	0.0612414408994406	0.0303102992128902	0.107982680445036	0.0493780427251208	0.0167707120560044	0.0798442788258667	-0.0124898308310637	-0.065467995119313	0.0422947209658634
208.082895616379	0.0613591340028912	0.0303102992128902	0.107982680445036	0.0501095187766239	0.0175631295286994	0.0802745434222491	-0.0120166419420774	-0.065467995119313	0.0421194965121374
208.182982711207	0.0614287478698614	0.0313009770394238	0.11006232707967	0.0504089593254096	0.0176159218214978	0.0806512042984269	-0.0115812256805625	-0.065467995119313	0.0422947209658634
208.283069806034	0.06145510843441	0.0313009770394238	0.11006232707967	0.0508048344622359	0.0176159218214978	0.0802745434222491	-0.011220141830261	-0.0605539505548162	0.0454729558901107
208.383156900862	0.0615267050613078	0.0313009770394238	0.11006232707967	0.0508992339238195	0.0203796682084891	0.0837135315492719	-0.0111312487713246	-0.0605539505548162	0.0462804424036485
208.48324399569	0.0615267050613078	0.0307051657559525	0.109577302980693	0.0510554327753739	0.0215692298910959	0.0836069958046681	-0.0107471342902306	-0.0605539505548162	0.0462804424036485
208.583331090517	0.0615267050613078	0.0303102992128902	0.107982680445036	0.0513357019463133	0.0246888426951324	0.0843455851408232	-0.0101570469833534	-0.0605539505548162	0.0454729558901107
208.683418185345	0.0615267050613078	0.0303102992128902	0.107982680445036	0.0517164479515472	0.0264810029917526	0.0847886642348857	-0.00970225738953867	-0.0605539505548162	0.0451414928176465
208.783505280172	0.0615267050613078	0.0303102992128902	0.107982680445036	0.0519653963757776	0.0264810029917526	0.0837135315492719	-0.00936273216689324	-0.0553874678898372	0.0489532806613697
208.883592375	0.0615267050613078	0.0303102992128902	0.107982680445036	0.0520423542614146	0.0264810029917526	0.0836069958046681	-0.00927512968592638	-0.0553874678898372	0.0489532806613697
208.983679469828	0.06145510843441	0.0303102992128902	0.109577302980693	0.0520423542614146	0.0264810029917526	0.0836069958046681	-0.00913200990100048	-0.0553874678898372	0.0489532806613697
209.083766564655	0.0612414408994406	0.0263497616187697	0.105261066202263	0.0520423542614146	0.0264810029917526	0.0836069958046681	-0.00892219034503967	-0.0553874678898372	0.0486803519753019
209.183853659483	0.0611840091263107	0.0263497616187697	0.105261066202263	0.0520423542614146	0.0264810029917526	0.0836069958046681	-0.00888425066455642	-0.0553874678898372	0.0486803519753019
209.28394075431	0.0610666613176918	0.0232895566788104	0.101932421014346	0.0520423542614146	0.0264810029917526	0.0836069958046681	-0.00865594660697124	-0.0553874678898372	0.0486803519753019
209.384027849138	0.0609322692393437	0.0232895566788104	0.101932421014346	0.0520423542614146	0.0264810029917526	0.0836069958046681	-0.00858994369818374	-0.0553874678898372	0.0486803519753019
209.484114943966	0.0607397739925587	0.0236994464733163	0.102975164885523	0.0520423542614146	0.026835592468133	0.0837135315492719	-0.00862669141633241	-0.0553874678898372	0.0493445061615435
209.584202038793	0.0606815553446951	0.0232895566788104	0.10128047595787	0.0520423542614146	0.026835592468133	0.0837135315492719	-0.00838884126220268	-0.0553874678898372	0.0493445061615435
209.684289133621	0.0607397739925587	0.0232895566788104	0.10128047595787	0.0520423542614146	0.026835592468133	0.0837135315492719	-0.00851063361260387	-0.0605539505548162	0.0442912635666871
209.784376228448	0.0607257152584178	0.0236994464733163	0.10128047595787	0.0520423542614146	0.026835592468133	0.0837135315492719	-0.00835115297170366	-0.0553874678898372	0.0499423363877266
209.884463323276	0.060734225361063	0.0236994464733163	0.10128047595787	0.0520423542614146	0.026835592468133	0.0837135315492719	-0.00853079520597544	-0.0605539505548162	0.0451414928176465
209.984550418103	0.0607397739925587	0.0236994464733163	0.10128047595787	0.0520423542614146	0.026835592468133	0.0837135315492719	-0.00858551836974008	-0.0605539505548162	0.0451414928176465
210.084637512931	0.060781913914685	0.0236994464733163	0.10128047595787	0.0520423542614146	0.026835592468133	0.0837135315492719	-0.00865922385962595	-0.0605539505548162	0.0451414928176465
210.184724607759	0.0610666613176918	0.0236994464733163	0.10128047595787	0.0520026718641173	0.0270653252862956	0.0837135315492719	-0.00905306670482964	-0.0605539505548162	0.0462804424036485
210.284811702586	0.0611840091263107	0.0232895566788104	0.10128047595787	0.0520026718641173	0.0270653252862956	0.0837135315492719	-0.00957353475464191	-0.0601478657793247	0.0478271219757793
210.384898797414	0.0611660323259635	0.0236994464733163	0.10128047595787	0.0519653963757776	0.0272757418548147	0.0837135315492719	-0.00959515144147323	-0.0605539505548162	0.046894977071864
210.484985892241	0.0612414408994406	0.0236994464733163	0.10128047595787	0.0519639751497412	0.0264810029917526	0.0827306396530355	-0.00991272500387549	-0.0605539505548162	0.0476312378715327
210.585072987069	0.0613591340028912	0.0236994464733163	0.10128047595787	0.0519639751497412	0.0264810029917526	0.0827306396530355	-0.00996956713135011	-0.0605539505548162	0.0476312378715327
210.685160081897	0.0614287478698614	0.0236994464733163	0.10128047595787	0.0519639751497412	0.0264810029917526	0.0827306396530355	-0.0101179121853434	-0.0605539505548162	0.0478271219757793
210.785247176724	0.0615267050613078	0.0236994464733163	0.10128047595787	0.0519639751497412	0.0264810029917526	0.0827306396530355	-0.0105353006912437	-0.0605539505548162	0.0493445061615435
210.885334271552	0.0622722891017231	0.0250242870685613	0.107982680445036	0.0519639751497412	0.0264810029917526	0.0827306396530355	-0.0124929638105051	-0.0697381193645612	0.0478271219757793
210.985421366379	0.0627207034523856	0.0232895566788104	0.11006232707967	0.0519639751497412	0.0272757418548147	0.0837135315492719	-0.0134984975028929	-0.0697381193645612	0.0522599047159637
211.085508461207	0.0633722772117888	0.0203925907332889	0.12054507941048	0.0519639751497412	0.0272757418548147	0.0837135315492719	-0.0152864350620426	-0.0739301453026984	0.057960547649654
211.185595556034	0.0636011199324868	0.0203925907332889	0.130537312323968	0.0519639751497412	0.0272757418548147	0.0837135315492719	-0.0165559956592468	-0.0794704531849732	0.0621623738027998
211.285682650862	0.0645138358733268	0.0203925907332889	0.158262603370506	0.0519639751497412	0.0272757418548147	0.0837135315492719	-0.0179553657290861	-0.101837799799929	0.0598819526889602
211.38576974569	0.0672205646868979	0.025674329425923	0.187751555079829	0.0519639751497412	0.0272757418548147	0.0837135315492719	-0.0234616043171164	-0.136126700990876	0.0592484195388198
211.485856840517	0.068012343365203	0.0239973673677201	0.187751555079829	0.0519639751497412	0.0272757418548147	0.0837135315492719	-0.0249099694179881	-0.15178206884854	0.0499423363877266
211.585943935345	0.0684867855202203	0.0236994464733163	0.194911420012817	0.0519639751497412	0.0272757418548147	0.0837135315492719	-0.0268666959118507	-0.15178206884854	0.0566538369307068
211.686031030172	0.0697044566585894	0.0236994464733163	0.203718315003158	0.0519639751497412	0.0272757418548147	0.0837135315492719	-0.0300077441792055	-0.161430912301431	0.0522599047159637
211.786118125	0.0710477690994053	0.0250242870685613	0.208509502958444	0.0519639751497412	0.0272757418548147	0.0837135315492719	-0.0330616000465992	-0.168859658144292	0.0499423363877266
211.886205219828	0.0730372128850598	0.0203925907332889	0.222757480539856	0.0519653963757776	0.0272757418548147	0.0837135315492719	-0.0407484721496231	-0.184624181427161	0.0533841344393272
211.986292314655	0.0958782220781109	0.0236994464733163	0.318476166296111	0.0519653963757776	0.0272757418548147	0.0837135315492719	-0.0870735452048051	-0.262952155299179	0.0566538369307068
212.086379409483	0.105738445793285	0.0334770910979379	0.33604632290553	0.0520542348125657	0.0264810029917526	0.0836069958046681	-0.0953960713505748	-0.279114808369551	0.0478271219757793
212.18646650431	0.127348839895295	0.0307051657559525	0.33604632290553	0.0520655819430621	0.0264810029917526	0.0836069958046681	-0.104846704866258	-0.284266933690577	0.0476312378715327
212.286553599138	0.164955418568433	0.0285998304842124	0.341452427213928	0.0520788978326929	0.0264810029917526	0.0836069958046681	-0.12134077394146	-0.288587069155737	0.0533841344393272
212.386640693966	0.170526740693287	0.0374571220372328	0.350736769321784	0.0520788978326929	0.0264810029917526	0.0836069958046681	-0.126197752195111	-0.29786735691109	0.0416307953227882
212.486727788793	0.173657002623718	0.0374571220372328	0.347328942232438	0.0520989319994844	0.0264810029917526	0.0836069958046681	-0.128308725249156	-0.317562110669973	0.0184115523075065
212.586814883621	0.179567666652595	0.0468603108448917	0.354405379057717	0.0521218722216834	0.0264810029917526	0.0836069958046681	-0.13100070891818	-0.308804089442092	0.017147609868602
212.686901978448	0.182106455386731	0.0581932038936464	0.348868565789475	0.0521538760988769	0.0264810029917526	0.0837135315492719	-0.1333587799324	-0.30152658382473	0.00929855977184559
212.786989073276	0.186258068483493	0.0612897462119426	0.349655081263743	0.0522305875160694	0.026835592468133	0.0849569462459345	-0.134735110154283	-0.29786735691109	0.00929855977184559
212.887076168103	0.186375684537478	0.0625817987478035	0.347328942232438	0.0524622562612721	0.022643025892816	0.0849569462459345	-0.134014209947051	-0.29786735691109	0.00929855977184559
212.987163262931	0.186375684537478	0.0632156235299797	0.348868565789475	0.0527297134288626	0.0223613937977595	0.0887740774703815	-0.133455494206181	-0.300693163158626	0.00929855977184559
213.087250357759	0.180216242265785	0.0632156235299797	0.348868565789475	0.0533445032857494	0.0201369068207748	0.0979948432402463	-0.128893482110514	-0.288587069155737	0.0170253166361864
213.187337452586	0.177632679825397	0.0589290692417438	0.345644326953638	0.0538206276329253	0.019137254399219	0.113248479250529	-0.126174416744114	-0.29786735691109	0.00929855977184559
213.287424547414	0.17008135192861	0.0563387423062635	0.338717861793356	0.0542733382615055	0.0211136140875155	0.130500638706023	-0.120124619823847	-0.287907004164807	0.00929855977184559
213.387511642241	0.156765978381503	0.0589290692417438	0.334387946987105	0.0548661160143882	0.0249568150681215	0.138856854738888	-0.110522849234611	-0.284148133285683	0.00929855977184559
213.487598737069	0.140357707140689	0.0587289040973293	0.331774407844048	0.0556636514801515	0.0297324027198755	0.145956783672951	-0.0989853060591963	-0.278605430027873	0.0170253166361864
213.587685831897	0.130839605763515	0.050875347565039	0.302316415750074	0.056351537117465	0.0311747663215514	0.146251991601313	-0.0886343826316424	-0.279114808369551	0.0170253166361864
213.687772926724	0.12472670917031	0.0537694352491612	0.294609034377351	0.056796333201382	0.0297324027198755	0.146270768880445	-0.0801105948824723	-0.250878393975994	0.0399630121570128
213.787860021552	0.112592497910224	0.0480775201692495	0.27417391473118	0.0574333652211762	0.0332263355610445	0.151853424208728	-0.0679062367613995	-0.235763889016169	0.0505773892450669
213.887947116379	0.104737657889619	0.0441787853846908	0.263797129776074	0.0575072407935462	0.0326535590196949	0.152443717655914	-0.0586684861220022	-0.223597595973154	0.0581527925659471
213.988034211207	0.102441844881417	0.0378844553647307	0.265032669287509	0.0578659567926508	0.0347400632091798	0.155718759139958	-0.0545105735950677	-0.220107704581029	0.0796447818202147
214.088121306034	0.0999463810444668	0.0247074544812733	0.256215522481978	0.0589428071463268	0.034538030127659	0.158614927245875	-0.0496805699993091	-0.230047695472948	0.0865564655320993
214.188208400862	0.0965223990939477	0.0214886307552236	0.255234709152975	0.0593103495759058	0.0340057110324818	0.159958179706805	-0.0457904777071958	-0.220107704581029	0.108035155240536
214.28829549569	0.0939701811686298	0.0214886307552236	0.255234709152975	0.0598327201558601	0.0340057110324818	0.161699800752499	-0.0409782309025839	-0.212723560211768	0.119968857502637
214.388382590517	0.0913458172255526	0.0200201886744146	0.254548362693971	0.0609427711898414	0.0326535590196949	0.164465623416058	-0.0341047112140484	-0.213039507456885	0.122957015500614
214.488469685345	0.0900114321281777	0.0176781571116103	0.25261842189526	0.061157372946588	0.0340057110324818	0.169658493019385	-0.0293679924286373	-0.212723560211768	0.128467424897656
214.588556780172	0.088770281114347	0.0128037961198587	0.246225330365459	0.0621630209144066	0.0347400632091798	0.174107039123709	-0.0237960511735053	-0.20835369468286	0.137391205109871
214.688643875	0.0864991421919912	0.0135072378448919	0.244625130396252	0.0629654850785341	0.034538030127659	0.173425780919141	-0.0185234840114999	-0.20107776287613	0.14864172925277
214.788730969828	0.085629744391306	0.0135072378448919	0.244141096829166	0.0634816499780746	0.0326535590196949	0.175112772286885	-0.0148198513278749	-0.20107776287613	0.149534866403552
214.888818064655	0.0771149914788484	0.00392058890737847	0.143218854361151	0.0646347385746962	0.0337094282148507	0.180053020712449	0.0110103567269486	-0.097096755238054	0.13875503965871
214.988905159483	0.0771149914788484	0.00392058890737847	0.143218854361151	0.0662632767493675	0.034538030127659	0.18666988832292	0.0143599405329113	-0.098424957537052	0.13875503965871
215.08899225431	0.0771149914788484	0.00392058890737847	0.143218854361151	0.0683676164980627	0.034538030127659	0.193934767861976	0.0179608342372917	-0.097096755238054	0.143594030713126
215.189079349138	0.0773054518513861	0.00392058890737847	0.143917504811252	0.071547353095983	0.0354974200883019	0.20201897114933	0.022684484226643	-0.098424957537052	0.152550691057469
215.289166443966	0.0773054518513861	0.00392058890737847	0.143917504811252	0.0726968479069147	0.0349966390926441	0.202262984291463	0.0245604398626356	-0.098424957537052	0.156317550599498
215.389253538793	0.077714188768671	0.00392058890737847	0.145323316866898	0.0800884092663589	0.0332263355610445	0.213440543574901	0.0311411756887803	-0.109021683160217	0.1618066146248
215.489340633621	0.078423929317027	0.00392058890737847	0.146388672632459	0.0947666410909836	0.0311747663215514	0.217867876191921	0.0354793978361052	-0.110001729729935	0.16412820081304
215.589427728448	0.0789359522119657	0.00895113900766985	0.151891798733934	0.126219288387458	0.034538030127659	0.243306401243536	0.0447842144401465	-0.121844284122689	0.217369365815184
215.689514823276	0.0791588020753522	0.00392058890737847	0.147981521204174	0.133365692131326	0.0298480859437564	0.243306401243536	0.0486279414239244	-0.10845985351061	0.234698419852736
215.789601918103	0.0794196354631775	0.00392058890737847	0.147981521204174	0.138941561360868	0.0311747663215514	0.256433341825266	0.0544749533611191	-0.112096981305853	0.243159957442635
215.889689012931	0.0797093982198734	0.00620796584151579	0.150467603819959	0.141904958927788	0.0332263355610445	0.264502011603911	0.0577595276377585	-0.097892215753045	0.261380028567536
215.989776107759	0.0803311124879277	0.00450168451315138	0.151891798733934	0.158747381555485	0.045760876074036	0.288735160238653	0.0782209396393494	-0.0769962197550591	0.257391763005062
216.089863202586	0.0805292566498631	0.00450168451315138	0.152017127658903	0.162887768117262	0.0452898823661058	0.288735160238653	0.0812858450552898	-0.0769962197550591	0.257391763005062
216.189950297414	0.0808547272769761	0.00592496367833852	0.154929452823514	0.166505530258465	0.0502545087782059	0.291219019571869	0.0846061435063028	-0.0705967259730046	0.261380028567536
216.290037392241	0.0814505473361817	0.00461187638065982	0.154929452823514	0.169645022654149	0.0508048344622359	0.291219019571869	0.0871777694836244	-0.0769962197550591	0.250652133937104
216.390124487069	0.0822031164517142	0.00685463802822371	0.157983773183668	0.173382921911539	0.0518755885578366	0.290705863195518	0.089489548894751	-0.0793445128489877	0.243040231338987
216.490211581897	0.0822812721106724	0.00592496367833852	0.157983773183668	0.176681356457536	0.0504204169713123	0.288735160238653	0.0922983148137615	-0.0793445128489877	0.243040231338987
216.590298676724	0.0846794980755492	0.00896886761772492	0.167361054556022	0.178307486269505	0.0518755885578366	0.290705863195518	0.0908384674625048	-0.0769457742879393	0.226118935621573
216.690385771552	0.0859201168503486	0.0128037961198587	0.173812092537722	0.181677699605904	0.0538722917934068	0.291219019571869	0.0926007071820917	-0.0769962197550591	0.214237765358649
216.790472866379	0.0876499829656191	0.0138414622456736	0.174790649258792	0.18613817983299	0.0594951150836706	0.292318329375634	0.0953938534700642	-0.0628947571788846	0.2146180777644
216.890559961207	0.0972160459728812	0.0403637698725067	0.36254584161191	0.190006569093993	0.0628189909663981	0.300679465843499	0.0663166269984773	-0.21206936446011	0.243514529506507
216.990647056035	0.0965223990939477	0.0270242243828318	0.354287486124021	0.192116458311868	0.0597984323931564	0.304851210628275	0.0691264653455812	-0.221162143438118	0.243514529506507
217.090734150862	0.0962004444752923	0.0243888901294068	0.354287486124021	0.192550263969619	0.0597984323931564	0.315893866547021	0.0688358620565399	-0.225968559990414	0.243514529506507
217.19082124569	0.0948339650370432	0.0126373476314192	0.354287486124021	0.175649637814421	0.0104432557679909	0.288706311020957	0.0471435611165457	-0.213061794405776	0.264381540868007
217.290908340517	0.0945132566299267	0.0139228500828429	0.354287486124021	0.176133711455657	0.00981798315285695	0.288735160238653	0.04722199495694	-0.237640218652472	0.243514529506507
217.390995435345	0.0944042867092371	0.0139228500828429	0.354287486124021	0.177447486316137	0.0104432557679909	0.291219019571869	0.0492838853632771	-0.237640218652472	0.250652133937104
217.491082530172	0.0930289304371218	0.00406852359604148	0.348382149104073	0.178307486269505	0.0104432557679909	0.291219019571869	0.0504678974357604	-0.236333675262303	0.25671079458164
217.591169625	0.092787166138262	0.00406852359604148	0.348382149104073	0.178891625858165	0.0104432557679909	0.291219019571869	0.0513014818361436	-0.236333675262303	0.257178887658064
217.691256719828	0.0914196618815059	0.00340030399995521	0.348382149104073	0.178752311087198	0.0104432557679909	0.291219019571869	0.051960172208466	-0.236333675262303	0.258353852439512
217.791343814655	0.090993343116591	0.00340030399995521	0.348382149104073	0.177952905300238	0.00981798315285695	0.290705863195518	0.0498081553489163	-0.241213571704272	0.267911416933233
217.891430909483	0.0888698779066464	0.00340030399995521	0.348382149104073	0.150078285864764	0.0102023551089928	0.279547503645338	0.0187648460195375	-0.249676613056991	0.236819899642999
217.99151800431	0.0767086100041709	0.00183032141522082	0.178845995646868	0.131028012804678	0.00573780793502959	0.268747407597435	0.0389101950089482	-0.168500342371011	0.207045756593341
218.091605099138	0.0745773604081486	0.00183032141522082	0.17633882377579	0.0707786811781209	0.00573780793502959	0.26500881918649	0.0310327531919909	-0.158820436821525	0.214845446536513
218.191692193966	0.0730214788253611	0.00133368077522732	0.173500957750359	0.047831142445055	0.00155299960267516	0.256787688323055	0.0195508659534177	-0.158673751690103	0.214845446536513
218.291779288793	0.0717959667551822	0.00133368077522732	0.172061159793381	0.0445622470565877	0.00509527405295705	0.255674356554361	0.0142865958457136	-0.154666011188503	0.214845446536513
218.391866383621	0.0690019301973257	0.00133368077522732	0.167175908535238	0.0417800956323774	0.00155299960267516	0.236283140320324	0.00737694769771838	-0.17164404898132	0.185987527309835
218.491953478448	0.0665855564427101	0.00160128729538669	0.166374776513974	0.0409322351530906	0.0031142378967893	0.225128164611801	0.00123819995610887	-0.173591328007213	0.169682329626817
218.592040573276	0.0644253208006149	0.00160128729538669	0.162493751866216	0.0399919068306604	0.00369796274674599	0.213187256304851	-0.00325219837799152	-0.165988233625645	0.157740495257033
218.692127668103	0.0597385892259734	0.00133368077522732	0.146632992234141	0.035990230834866	0.00155299960267516	0.136443984279611	-0.017483484102833	-0.153637744274571	0.0997321245638098
218.792214762931	0.0512370209711707	0.00133368077522732	0.131402680742528	0.0354501850041374	0.00155299960267516	0.076333928141288	-0.0189834430052814	-0.105971152463721	0.0614148464083843
218.892301857759	0.043816469782587	0.00133368077522732	0.122299663543948	0.0354387999902616	0.00540696019641167	0.0758456538262514	-0.0189436781581123	-0.0977129006919259	0.0565390270080688
218.992388952586	0.0440675286471678	0.00133368077522732	0.126062311133099	0.0354387999902616	0.00506240643243645	0.0753740471462616	-0.0196360877946421	-0.100252733312528	0.0562092723307056
219.092476047414	0.0412688891428836	0.00133368077522732	0.116345583879939	0.0354387999902616	0.00506240643243645	0.0753740471462616	-0.0177532639611985	-0.0975015756309071	0.0565390270080688
219.192563142241	0.0403473878251159	0.00160128729538669	0.112600455143747	0.0354387999902616	0.00506240643243645	0.0753740471462616	-0.0172098202536401	-0.0975015756309071	0.0562092723307056
219.292650237069	0.0408110097232333	0.00160128729538669	0.117333358922441	0.0354387999902616	0.00506240643243645	0.0753740471462616	-0.0181133801248573	-0.0975015756309071	0.0614148464083843
219.392737331897	0.0411828236157939	0.00160128729538669	0.12178746973891	0.0354387999902616	0.00506240643243645	0.0753740471462616	-0.0187148105953387	-0.100252733312528	0.0614148464083843
219.492824426724	0.0384554766089739	0.00160128729538669	0.114381557721599	0.0354387999902616	0.00506240643243645	0.0753740471462616	-0.0162806408906378	-0.100198887471853	0.0614148464083843
219.592911521552	0.0388811708677229	0.00160128729538669	0.12178746973891	0.0354387999902616	0.00506240643243645	0.0753740471462616	-0.0172966866799021	-0.10853297358278	0.0614148464083843
219.692998616379	0.0386916670546016	0.00160128729538669	0.125378665893042	0.0354264111733626	0.00439213206814479	0.0743180741705044	-0.0175984208484442	-0.105971152463721	0.0657398215112864
219.793085711207	0.0385652147501633	0.00160128729538669	0.125664164870957	0.0354264111733626	0.00439213206814479	0.0743180741705044	-0.0176796851335339	-0.110994312244591	0.0607349988262429
219.893172806034	0.037552350939547	0.00160128729538669	0.125664164870957	0.0353991637721861	0.00439213206814479	0.0743180741705044	-0.016961452815255	-0.110994312244591	0.0607349988262429
219.993259900862	0.0361150131390279	0.00160128729538669	0.125664164870957	0.0353991637721861	0.00439213206814479	0.0743180741705044	-0.0163375344517301	-0.110994312244591	0.0607349988262429
220.09334699569	0.0343367211491938	0.00160128729538669	0.125378665893042	0.0353991637721861	0.00439213206814479	0.0743180741705044	-0.0148462168712713	-0.10163601559797	0.0670184355923391
220.193434090517	0.0332124076842304	0.00160128729538669	0.119669128006129	0.0353991637721861	0.00439213206814479	0.0743180741705044	-0.0136345480476607	-0.10163601559797	0.0614148464083843
220.293521185345	0.0330310722248381	0.00160128729538669	0.117776587370001	0.0353991637721861	0.00439213206814479	0.0743180741705044	-0.0129356217012367	-0.10163601559797	0.0607349988262429
220.393608280172	0.0323030246171106	0.00160128729538669	0.113162314333096	0.0353991637721861	0.00439213206814479	0.0743180741705044	-0.0112697599458321	-0.0943355866660495	0.0614148464083843
220.493695375	0.0317327401024109	0.00160128729538669	0.108771294009214	0.0353991637721861	0.00439213206814479	0.0743180741705044	-0.0100447412921306	-0.0964024653325149	0.0581314897020477
220.593782469828	0.0307290820426536	0.00160128729538669	0.103273006687654	0.0354264111733626	0.00506240643243645	0.0753740471462616	-0.00762311866439508	-0.0786401091682037	0.0614148464083843
220.693869564655	0.0302137769724746	0.00188635272910491	0.100834755867076	0.0354264111733626	0.00506240643243645	0.0753740471462616	-0.00582012977524659	-0.0765860772729726	0.0565390270080688
220.793956659483	0.0299437190710787	0.00160128729538669	0.0967383924426542	0.0354680324775675	0.00506240643243645	0.0758456538262514	-0.0039267841551369	-0.0679861539755639	0.0607349988262429
220.89404375431	0.0299437190710787	0.00160128729538669	0.097112440593038	0.0362653786416113	0.00439213206814479	0.0810336859884066	-0.00117823602727686	-0.0773068626406533	0.0707493815354287
220.994130849138	0.0288876022370424	0.00160128729538669	0.0940756993472098	0.0367118417365097	0.00348485644068925	0.0837104206249626	0.00246563330508525	-0.0786401091682037	0.0802327802403113
221.094217943966	0.0282408592171218	0.00160128729538669	0.0922683050857551	0.0372532244207987	0.0031142378967893	0.0872043620978495	0.00449569047312183	-0.0875571717106544	0.0834244482868849
221.194305038793	0.0277919428692522	0.00264197214006398	0.0912314594588037	0.038281204915774	0.00348485644068925	0.124393704712887	0.00821322216927093	-0.0773068626406533	0.130805269274833
221.294392133621	0.027557229663735	0.00317074393650027	0.0908961226225252	0.0389419375826308	0.00278397611073033	0.138907818363791	0.0103209160106469	-0.0786401091682037	0.137784265702644
221.394479228448	0.027129205181987	0.00264197214006398	0.0895320237602588	0.0390991751399764	0.00278397611073033	0.14202215084106	0.0116538483292234	-0.0786401091682037	0.137784265702644
221.494566323276	0.027108124095142	0.00160128729538669	0.0868941288492504	0.0392396236062146	0.00573780793502959	0.146008050353512	0.0127612431960561	-0.0773068626406533	0.137784265702644
221.594653418103	0.0268567777146681	0.00183032141522082	0.0859638669667083	0.0394974708932771	0.00642146128527779	0.146008050353512	0.0139558595377406	-0.0786401091682037	0.13398294068545
221.694740512931	0.0266658842929588	0.00264197214006398	0.0826639176365437	0.0394974708932771	0.00642146128527779	0.146008050353512	0.0148783544120945	-0.0756344570458623	0.13398294068545
221.794827607759	0.0264202287146127	0.00373716125273032	0.0810878338156291	0.0397352868056698	0.00642146128527779	0.146008050353512	0.0164573182554014	-0.0630395148220082	0.141293853913282
221.894914702586	0.0261038509461299	0.00264197214006398	0.0773928820954654	0.0398595903637042	0.00687410919329708	0.146008050353512	0.0175009981257816	-0.0609656759658852	0.142592598184285
221.995001797414	0.0259970180418465	0.00183032141522082	0.0760512113637546	0.0399156283068673	0.00754394306894136	0.146008050353512	0.0181375308238071	-0.0545437546514012	0.141293853913282
222.095088892241	0.025785816185321	0.00264197214006398	0.0765858001696313	0.0400231661219119	0.00642146128527779	0.141531103387089	0.0183045134063492	-0.0522305409237015	0.131024250666548
222.195175987069	0.0256210339526878	0.0030167551364754	0.0758399523463853	0.0398595903637042	0.00687410919329708	0.138909537438704	0.0182807594024482	-0.0476539543948206	0.131024250666548
222.295263081897	0.0254746545947208	0.00317074393650027	0.0751511542916986	0.0394697839193562	0.00642146128527779	0.135598298859017	0.0179668737860769	-0.0495472324903893	0.121745216953154
222.395350176724	0.0252443654596973	0.00403828837835521	0.0751511542916986	0.0392396236062146	0.00642146128527779	0.132325597937862	0.0179533754505294	-0.0381211874354065	0.129778625908827
222.495437271552	0.0251872207911073	0.00600572181639463	0.0760512113637546	0.0392033534710742	0.00642146128527779	0.128507997125457	0.0177799497020404	-0.0373287711510923	0.118816178725821
222.595524366379	0.0249739938835078	0.00554360454637853	0.0750368432277457	0.0390074595320973	0.00642146128527779	0.120820739266355	0.0171846640050897	-0.0358299891272355	0.113865211217258
222.695611461207	0.0246112039736764	0.00317074393650027	0.0695447173170605	0.0387810311120945	0.00687410919329708	0.116435323640467	0.017712617496003	-0.0373287711510923	0.107135051524211
222.795698556034	0.0245164900180585	0.0029864855166571	0.068100665835778	0.0379971997298903	0.00687410919329708	0.109696633235814	0.0159867267078852	-0.0372660806156779	0.100228608442525
222.895785650862	0.0245471000202004	0.0029864855166571	0.068100665835778	0.0378306809526456	0.00687410919329708	0.109696633235814	0.0158772302601059	-0.0476539543948206	0.0940198520512398
222.99587274569	0.0246684394320779	0.0029864855166571	0.0684432618174465	0.0378306809526456	0.00687410919329708	0.109696633235814	0.0154062660193061	-0.0477290955872681	0.0966067629602803
223.095959840517	0.0247428018222044	0.0056040868538225	0.071346742667846	0.0376329963138845	0.00642146128527779	0.108543303000267	0.0141282954898042	-0.0509694083184688	0.100581414648691
223.196046935345	0.0249739938835078	0.0056040868538225	0.0724076787113896	0.0375876615476873	0.00642146128527779	0.108543303000267	0.0135139460886693	-0.0372660806156779	0.118816178725821
223.296134030172	0.0249739938835078	0.0056040868538225	0.0724076787113896	0.0375471246105123	0.00642146128527779	0.108543303000267	0.0134575727094987	-0.0372660806156779	0.118816178725821
223.396221125	0.0251048434584585	0.0056040868538225	0.0716576270790808	0.03747032573122	0.00687410919329708	0.108543303000267	0.0130589051603782	-0.0493883953216257	0.107135051524211
223.496308219828	0.0252247244509664	0.0056040868538225	0.0725634246388618	0.0374261926444307	0.00504523699990827	0.101923838228015	0.0124679552348321	-0.0509694083184688	0.107135051524211
223.596395314655	0.0252247244509664	0.0056040868538225	0.0730614864841469	0.037259471476837	0.00504523699990827	0.101923838228015	0.0122138724797418	-0.0493883953216257	0.107135051524211
223.696482409483	0.02525649807506	0.0056040868538225	0.0730614864841469	0.037227232788486	0.00642146128527779	0.101923838228015	0.0119816673550683	-0.0509694083184688	0.107135051524211
223.79656950431	0.02525649807506	0.00468358947025054	0.071346742667846	0.0371286863871217	0.00642146128527779	0.101923838228015	0.01203131630594	-0.0509694083184688	0.107135051524211
223.896656599138	0.02525649807506	0.00468358947025054	0.071346742667846	0.0374467985086151	0.00642146128527779	0.104605749032607	0.0124416281710106	-0.0509694083184688	0.107135051524211
223.996743693966	0.0252443654596973	0.00517731819541775	0.0716576270790808	0.0376193478022462	0.00642146128527779	0.107064711756499	0.0131445471090374	-0.0477290955872681	0.107135051524211
224.096830788793	0.0252443654596973	0.00517731819541775	0.0716576270790808	0.0386008787531849	0.00642146128527779	0.113988155556715	0.0151395487104541	-0.0476539543948206	0.112989391264518
224.196917883621	0.0252010262630878	0.0056040868538225	0.0716576270790808	0.0415527591695902	0.00642146128527779	0.155283972959987	0.0245757052674374	-0.0316490588465587	0.146299208495141
224.297004978448	0.0251872207911073	0.0056040868538225	0.071346742667846	0.0425049109056358	0.00642146128527779	0.158920045557464	0.0277195121911398	-0.030667832794117	0.148925666151145
224.397092073276	0.0249739938835078	0.00572190122447903	0.071346742667846	0.0433236284596169	0.00688952043524551	0.158920045557464	0.0291501601725205	-0.0316490588465587	0.146299208495141
224.497179168103	0.0247252031762966	0.00517731819541775	0.0695447173170605	0.0460069503332014	0.00939157321633551	0.175783002283659	0.0351345838371115	-0.0258916855177461	0.153996070471796
224.597266262931	0.0247058836995067	0.00420559052529566	0.0684432618174465	0.0472692198061902	0.00939157321633551	0.175783002283659	0.0362612047828357	-0.0258916855177461	0.153996070471796
224.697353357759	0.0246758036799235	0.00517731819541775	0.0684432618174465	0.0473123728114819	0.00939157321633551	0.175783002283659	0.0366208830533465	-0.0269118294468442	0.153996070471796
224.797440452586	0.0246684394320779	0.00517731819541775	0.0682920133795529	0.0476098237229335	0.00688952043524551	0.173367590988009	0.0371193564023697	-0.0258916855177461	0.153996070471796
224.897527547414	0.0251611480823418	0.00420559052529566	0.0716576270790808	0.047178688938232	0.00212253178701096	0.169891209068364	0.0338011918019041	-0.0370727930920988	0.161031890062923
224.997614642241	0.0255414055720826	0.00269026438007907	0.138904417204588	0.0460069503332014	0.00212253178701096	0.171249009998424	0.0241159911728213	-0.0775303518711473	0.207410327984644
225.097701737069	0.0257593329994656	0.00269026438007907	0.202185477271765	0.044794179586872	0.00212253178701096	0.171249009998424	0.0183952421945637	-0.140095044675752	0.207410327984644
225.197788831897	0.0260429349692052	0.00269026438007907	0.207959825028589	0.04342201490798	0.00212253178701096	0.171249009998424	0.0146705624329257	-0.166129684678842	0.188828432024499
225.297875926724	0.0261871441916128	0.00269026438007907	0.221288216997694	0.0425248351476107	0.0015054634259868	0.172169547451256	0.0111520302554256	-0.173636670268968	0.188828432024499
225.397963021552	0.0265090437158219	0.00269026438007907	0.24365815142946	0.0417800956323774	0.0015054634259868	0.171249009998424	0.00645335810897983	-0.178436559620795	0.190195157119575
225.498050116379	0.0266382103847222	0.00269026438007907	0.24365815142946	0.0414016886530053	0.0015054634259868	0.171249009998424	0.00448155771142766	-0.183837893817281	0.185675861664354
225.598137211207	0.0268147463988564	0.00269026438007907	0.24365815142946	0.0405502059891593	0.0015054634259868	0.169891209068364	0.00117121149881347	-0.183837893817281	0.185675861664354
225.698224306034	0.027174166120576	0.00519046399358033	0.27152368905078	0.0396661178128123	0.0015054634259868	0.169891209068364	-0.00705910966018106	-0.216515026881875	0.163405671196832
225.798311400862	0.0276965427950966	0.00740491765763193	0.273056647227952	0.0388682928253942	0.00194047422226487	0.167305688627376	-0.01199955600134	-0.21447285148505	0.161031890062923
225.89839849569	0.0282524654050748	0.00740491765763193	0.273056647227952	0.0391362894405607	0.0015054634259868	0.167856293425309	-0.0123952212452967	-0.228875005436201	0.151643330883206
225.998485590517	0.0283972500626574	0.00665373334916293	0.273056647227952	0.0392033534710742	0.0015054634259868	0.169891209068364	-0.0145280252666378	-0.21447285148505	0.166734133810188
226.098572685345	0.028497262239087	0.00519046399358033	0.273056647227952	0.0390074595320973	0.0015054634259868	0.166541510041111	-0.0177187133138997	-0.226979515054441	0.153972301397248
226.198659780172	0.0294073288427683	0.00295205158061505	0.273056647227952	0.0388271350286109	0.0015054634259868	0.165121428266286	-0.0221134613822336	-0.226979515054441	0.153972301397248
226.298746875	0.0295083506332204	0.00295205158061505	0.273159703133449	0.0386008787531849	0.0015054634259868	0.164209308829864	-0.0242002351475044	-0.226317284035592	0.153972301397248
226.398833969828	0.0295083506332204	0.00269026438007907	0.273159703133449	0.0383070631097317	0.0015054634259868	0.162796887352627	-0.0247698245033687	-0.226979515054441	0.152370831100783
226.498921064655	0.0296047615040054	0.00269026438007907	0.273159703133449	0.03747032573122	0.0015054634259868	0.154170944708929	-0.0281858738240196	-0.225359433546391	0.153972301397248
226.599008159483	0.0313156601031556	0.00420559052529566	0.273159703133449	0.0369821019698158	0.00210599732637661	0.148120448072747	-0.0366804803543642	-0.271241984318417	0.11224120182937
226.69909525431	0.0318625887508779	0.00785360087014634	0.268211023142984	0.0364134278473174	0.00210599732637661	0.141303251968203	-0.0359348055518902	-0.232848419185958	0.153972301397248
226.799182349138	0.0319029134356164	0.00785360087014634	0.253366550077902	0.0363049634229013	0.0024783663868805	0.141303251968203	-0.0317322013505569	-0.242528806921458	0.135918672741245
226.899269443966	0.0319163117229862	0.00810805157087918	0.253168356044062	0.0361502258082561	0.0015054634259868	0.140161527910962	-0.0313834549832349	-0.266714751796339	0.11224120182937
226.999356538793	0.0321885910511221	0.00665373334916293	0.253366550077902	0.0359088698217855	0.0015054634259868	0.140161527910962	-0.0334201298563123	-0.242528806921458	0.141481490129289
227.099443633621	0.0323999646545299	0.00665373334916293	0.253366550077902	0.0353381686972606	0.0015054634259868	0.130171267691543	-0.0358451655174116	-0.262916797188116	0.0998172924078761
227.199530728448	0.0375953273154496	0.00785360087014634	0.280593034987908	0.034506298887541	0.00210599732637661	0.126313470825524	-0.0524365029084606	-0.288691558782689	0.104989224951108
227.299617823276	0.0401271058813042	0.00638369449023988	0.282516656866244	0.0343299529070637	0.0015054634259868	0.123411578283507	-0.0572818349561541	-0.299214029790132	0.104989224951108
227.399704918103	0.040069164598363	0.00638369449023988	0.289683431980281	0.0338166521588855	0.0015054634259868	0.111399434106419	-0.0594971614601712	-0.299214029790132	0.0844934288745974
227.499792012931	0.0403878931416124	0.00638369449023988	0.289683431980281	0.0332434525458501	0.00194047422226487	0.103549007061151	-0.0610136701568067	-0.288691558782689	0.0816532862899661
227.599879107759	0.0332712859530867	0.00485468782263952	0.280593034987908	0.0327032476202911	0.00210599732637661	0.0942801880606309	-0.0493101698317363	-0.273574502148283	0.0816532862899661
227.699966202586	0.0324607158985739	0.00512688004703441	0.280349746752645	0.031713133418285	0.00194047422226487	0.0800169159016825	-0.0505402248522126	-0.267407328955524	0.0603524337523896
227.800053297414	0.0323701361976446	0.00485468782263952	0.280349746752645	0.0316204703543059	0.00210599732637661	0.0766188635595165	-0.0507896130118699	-0.265459032781295	0.0580410466871441
227.900140392241	0.0317687708932217	0.00638369449023988	0.280349746752645	0.0312545947621781	0.00210599732637661	0.0766188635595165	-0.0478963646310861	-0.25893962547951	0.0683959284869529
228.000227487069	0.0320978218567581	0.0027400733719164	0.280349746752645	0.0307250012160926	0.00194047422226487	0.071969484182705	-0.0529565824022967	-0.267407328955524	0.0606746154020416
228.100314581897	0.0279817110426583	0.000980643035199803	0.286905002046623	0.0300843570425116	0.0015054634259868	0.0694336684388062	-0.0365637849819242	-0.273574502148283	0.0606746154020416
228.200401676724	0.0284237806231161	0.000394044316559355	0.302254809184692	0.0293649667026733	0.00194047422226487	0.0653071448746848	-0.042705098118676	-0.273574502148283	0.0666810751693812
228.300488771552	0.0337586275169668	0.00199520958681356	0.364045287606542	0.0289301901969854	0.00210599732637661	0.0639508002505199	-0.0774036444730258	-0.345703936419479	0.0502102395986059
228.400575866379	0.0349855909097915	0.000394044316559355	0.369124935647165	0.0283800462009008	0.0015054634259868	0.061425660107573	-0.0819468074199971	-0.351343161922406	0.0499554124998605
228.500662961207	0.0344680891213706	0.000394044316559355	0.369124935647165	0.0279959846979654	0.00194047422226487	0.0574988752015292	-0.0791207889185839	-0.349542683298267	0.0502102395986059
228.600750056034	0.0346252969406663	0.000980643035199803	0.371236705544273	0.0276394451705438	0.00217132224785966	0.0550087795903485	-0.0775747763191618	-0.346784415110432	0.0502102395986059
228.700837150862	0.0336209417053634	0.000394044316559355	0.363767181915678	0.0272567531306042	0.00194047422226487	0.0540735352626741	-0.0713917870834361	-0.349542683298267	0.0441442344575215
228.80092424569	0.0330318330930875	0.000980643035199803	0.361433913656481	0.0267752177454162	0.00194047422226487	0.0506236008930762	-0.0674132297814505	-0.341658682552093	0.0441442344575215
228.901011340517	0.0333301580200116	0.000980643035199803	0.361433913656481	0.0262892481290053	0.00217132224785966	0.04784661190709	-0.0685587172283444	-0.340122993760923	0.0404024336947088
229.001098435345	0.0349935914486084	0.000980643035199803	0.361433913656481	0.0261048189439492	0.0024783663868805	0.0477857791993663	-0.0715345972152403	-0.345703936419479	0.0333421546391422
229.101185530172	0.0359848547700664	0.000980643035199803	0.361433913656481	0.0259227680438045	0.00194047422226487	0.0465157724115355	-0.074920288803853	-0.343101269952953	0.0333421546391422
229.201272625	0.0368880187329433	0.00135132952758263	0.360088295222793	0.0257300068187963	0.00210599732637661	0.0462402096231555	-0.0744189069281654	-0.337663876181146	0.0333421546391422
229.301359719828	0.0390165160361701	0.00135132952758263	0.360088295222793	0.0256253138983063	0.0024783663868805	0.0462402096231555	-0.0751757795977361	-0.338896162884774	0.0318729162408507
229.401446814655	0.0391639887976135	0.000394044316559355	0.357116989939775	0.0256253138983063	0.0024783663868805	0.0462402096231555	-0.0739829419260366	-0.340122993760923	0.0293951327319848
229.501533909483	0.0336940428046915	0.000980643035199803	0.237881653784626	0.0252059005428768	0.0024783663868805	0.0456884792675413	-0.0397729392975551	-0.215475620256535	0.0437876705869201
229.60162100431	0.0338317286162949	0.000394044316559355	0.20360932359213	0.0248165880471818	0.00270511628772717	0.045401378294432	-0.0364725564944107	-0.18332052388786	0.0404024336947088
229.701708099138	0.0335502864731114	0.000394044316559355	0.193701803179581	0.0246150932312	0.00285825307714775	0.045401378294432	-0.0346253675760806	-0.180897472014433	0.0325303370316572
229.801795193966	0.0341786472541991	0.000394044316559355	0.17669570850356	0.0242652972620235	0.0024783663868805	0.0441912800476852	-0.0332692384312033	-0.154427104267957	0.0352515720357884
229.901882288793	0.0349728165987904	0.000394044316559355	0.160578170788946	0.0242652972620235	0.0024783663868805	0.0441912800476852	-0.0336743078740257	-0.141635979902532	0.0352515720357884
230.001969383621	0.0353559068971666	0.000394044316559355	0.160114815630749	0.0242652972620235	0.0024783663868805	0.0441912800476852	-0.0351558527828815	-0.154427104267957	0.0325303370316572
230.102056478448	0.0359429568532367	0.000394044316559355	0.162488059588657	0.0242652972620235	0.0024783663868805	0.0441912800476852	-0.0365282888562215	-0.154427104267957	0.0325303370316572
230.202143573276	0.0362407256321164	0.000394044316559355	0.163679593642291	0.0242652972620235	0.0024783663868805	0.0441912800476852	-0.0378637764020608	-0.154427104267957	0.0325303370316572
230.302230668103	0.0391195085220626	0.000394044316559355	0.168588414824862	0.0242290021841058	0.0024783663868805	0.0441912800476852	-0.0414114347680691	-0.157682600287881	0.0345420209343061
230.402317762931	0.0404140151067243	0.000653417979048761	0.170577637100481	0.0242290021841058	0.0024783663868805	0.0441912800476852	-0.0438751507140661	-0.161972827976431	0.0328726756247772
230.502404857759	0.0432183460316887	0.000653417979048761	0.170577637100481	0.0242290021841058	0.0024783663868805	0.0441912800476852	-0.0472030316801597	-0.166394441670677	0.0287830830350663
230.602491952586	0.0440509015368815	0.003087596927777	0.170577637100481	0.0242290021841058	0.0024783663868805	0.0441912800476852	-0.0486296958311102	-0.166394441670677	0.0278401028496862
230.702579047414	0.0472414781392097	0.0093499036479323	0.170577637100481	0.0242290021841058	0.0024783663868805	0.0441912800476852	-0.0513856200519077	-0.16338793969095	0.0287830830350663
230.802666142241	0.0490473064726939	0.00975999924596994	0.170577637100481	0.0242290021841058	0.0024783663868805	0.0441912800476852	-0.0525819722807523	-0.16338793969095	0.0278401028496862
230.902753237069	0.0499345641671176	0.00960207136059337	0.166135942802255	0.0242159791933823	0.00270511628772717	0.0443604799474463	-0.0533103549222613	-0.161688589210775	0.0270919516198355
231.002840331897	0.0536101707918431	0.0093499036479323	0.165042039047185	0.0241302852904156	0.00307315809682378	0.0445476464592873	-0.0558174825539108	-0.157355455005306	0.0286101845162616
231.102927426724	0.117699809954579	0.00968530987303901	0.166135942802255	0.0241302852904156	0.00307315809682378	0.0445476464592873	-0.0658761236855515	-0.160306633395086	0.0258548297557629
231.203014521552	0.11877812841922	0.0093499036479323	0.166135942802255	0.0240300804706412	0.00307315809682378	0.0445476464592873	-0.0671476519672161	-0.160306633395086	0.0260354859478847
231.303101616379	0.120315296233156	0.0093499036479323	0.166912661088725	0.0241302852904156	0.00270511628772717	0.044312627092738	-0.0691202172212008	-0.160306633395086	0.0260807947021897
231.403188711207	0.121348404780975	0.0093499036479323	0.166135942802255	0.0241302852904156	0.00270511628772717	0.044312627092738	-0.0701990600353657	-0.16006834752068	0.0260807947021897
231.503275806034	0.123666421698641	0.0122497085196573	0.168588414824862	0.0242159791933823	0.00270511628772717	0.0443604799474463	-0.0749999398704292	-0.159456460131547	0.0260807947021897
231.603362900862	0.125154644069059	0.0140781695404666	0.170437477931943	0.0242159791933823	0.00270511628772717	0.0443604799474463	-0.0775723944268336	-0.159456460131547	0.0260807947021897
231.70344999569	0.125659651959753	0.0140781695404666	0.170437477931943	0.0242159791933823	0.00270511628772717	0.0443604799474463	-0.0789703034893724	-0.16006834752068	0.0260807947021897
231.803537090517	0.130446807225389	0.00997346369718716	0.308857682735552	0.0243511171886478	0.00270511628772717	0.0445476464592873	-0.110171406680843	-0.283679551710732	0.0210552984703663
231.903624185345	0.131370749676716	0.0106615437366669	0.309945032970907	0.0245038818062607	0.00274491983382835	0.0452602332360914	-0.113652556345506	-0.279641004305738	0.0210552984703663
232.003711280172	0.133720519881803	0.0214137344389753	0.323222060127626	0.0246926679992246	0.00270511628772717	0.045401378294432	-0.126675980773669	-0.288202247774149	0.0149360457120567
232.103798375	0.134399718841842	0.0265704468484862	0.325948421594337	0.0249221579572093	0.0024783663868805	0.0457369026720144	-0.129667823059302	-0.288202247774149	0.014300064370774
232.203885469828	0.134488196459621	0.0257169602827288	0.324519100576735	0.025364179549843	0.00210599732637661	0.0462402096231555	-0.130074390746353	-0.283679551710732	0.014300064370774
232.303972564655	0.134806941124305	0.0265704468484862	0.323222060127626	0.0256896052283077	0.00274491983382835	0.0478588167719405	-0.131929737487517	-0.284918198230519	0.0116193117604843
232.404059659483	0.134863246006786	0.0276313574882848	0.323710075901766	0.0259687670316411	0.00210599732637661	0.0478588167719405	-0.132485072259788	-0.28743026814501	0.000359801752878884
232.50414675431	0.135204530377794	0.105646481105118	0.374398523415334	0.0265046173123648	0.00210599732637661	0.0522623613236262	-0.134059027486365	-0.283382741625193	-0.00196177418752797
232.604233849138	0.135305864466541	0.107647614172251	0.35625533331936	0.0268137869587222	0.00210599732637661	0.0562001768833032	-0.135015298383892	-0.32006310922027	-0.0653927626988246
232.704320943966	0.135727860920794	0.111931084491061	0.33571912968632	0.0306273735013522	0.00757867643953708	0.113794062051842	-0.129104436745992	-0.279641004305738	-0.00445804382622089
232.804408038793	0.135576284894137	0.110320745767622	0.323222060127626	0.0306273735013522	0.00757867643953708	0.113794062051842	-0.128329029561832	-0.291257056022316	-0.0192773322567915
232.904495133621	0.135305864466541	0.109743963108552	0.320662951445684	0.0306273735013522	0.00757867643953708	0.113794062051842	-0.126266519408857	-0.276237562579554	-0.00239464049110524
233.004582228448	0.135249143281013	0.109743963108552	0.319503685954992	0.0306273735013522	0.00757867643953708	0.113794062051842	-0.125550247865104	-0.273400103692156	-0.00154589441385666
233.104669323276	0.134538695946731	0.105646481105118	0.313094684308684	0.0306273735013522	0.00757867643953708	0.113794062051842	-0.120672339258398	-0.267698343118765	-0.00445804382622089
233.204756418103	0.133647977961873	0.105646481105118	0.304059672470048	0.0306538021951578	0.00757867643953708	0.113794062051842	-0.116719888739459	-0.260248130566682	-0.00239464049110524
233.304843512931	0.133125070563829	0.106210418710447	0.299631730757874	0.0306538021951578	0.00757867643953708	0.113794062051842	-0.114279428990084	-0.256018179399945	-0.00445804382622089
233.404930607759	0.13226405667973	0.105646481105118	0.238356649901132	0.0340608566530381	0.00765186707663993	0.128845333752937	-0.0943636138589042	-0.235116738426733	0.0224786893607609
233.505017702586	0.131777139469211	0.105646481105118	0.228138078228832	0.0340608566530381	0.00765186707663993	0.128845333752937	-0.092436983130445	-0.223171694864169	0.0209768586533109
233.605104797414	0.131559962207639	0.105646481105118	0.211235420224428	0.0341500949866967	0.00923818755049261	0.13047233336582	-0.0901525858474391	-0.207222132794435	0.0154408205231536
233.705191892241	0.130818331350496	0.105646481105118	0.188710882845309	0.0341500949866967	0.00923818755049261	0.13047233336582	-0.0862328243462777	-0.179395814232038	0.0154408205231536
233.805278987069	0.130546506996509	0.105646481105118	0.175058585416856	0.0342849297258829	0.0086496583130414	0.13047233336582	-0.0840717481420228	-0.164149907930633	0.0209768586533109
233.905366081897	0.130413027222128	0.105646481105118	0.172753010149145	0.0363756493997145	0.00637534861934219	0.138121481711252	-0.0765049768344597	-0.158951977200261	0.0237965305091518
234.005453176724	0.130259567952595	0.105967640256435	0.170577637100481	0.0378739377785044	0.00923818755049261	0.146412876305565	-0.0730168227637095	-0.141946377557405	0.0437259581648105
234.105540271552	0.130131426533828	0.106758915872854	0.170577637100481	0.040215615001927	0.00637534861934219	0.150663540535207	-0.0664752546268693	-0.141946377557405	0.0501672355147144
234.205627366379	0.130131426533828	0.106758915872854	0.170577637100481	0.042179075889739	0.00765186707663993	0.15814350392538	-0.0620355976743461	-0.141946377557405	0.0501672355147144
234.305714461207	0.129996222361637	0.108532022382314	0.170577637100481	0.0621205910454274	0.00787768814709519	0.167575853564206	-0.0523017211905443	-0.141091683048009	0.0501672355147144
234.405801556034	0.129786224733767	0.108330958687854	0.168314227696735	0.0723340589043938	0.00787768814709519	0.167575853564206	-0.0501874922687071	-0.136809134847099	0.0517556730608645
234.505888650862	0.129723895061341	0.108532022382314	0.168314227696735	0.105218371727567	0.00637534861934219	0.169889028012893	-0.0447126502964735	-0.141091683048009	0.0517556730608645
234.60597574569	0.129504789387125	0.108330958687854	0.167333641398341	0.108631919063475	0.00686509798094125	0.169889028012893	-0.0422821122039752	-0.137342434013406	0.0517556730608645
234.706062840517	0.129380960591387	0.108532022382314	0.165973006585663	0.110689110292002	0.00637534861934219	0.168360010525348	-0.0398713170644116	-0.137342434013406	0.0517556730608645
234.806149935345	0.129313618933146	0.108330958687854	0.165341428750196	0.11482722630535	0.00997111277757622	0.178045994560583	-0.0322202465342593	-0.135613226111374	0.055891977458187
234.906237030172	0.129313618933146	0.108330958687854	0.165341428750196	0.116105790924614	0.00865937981451466	0.179470206007832	-0.0295512591169129	-0.137342434013406	0.0571870302822155
235.006324125	0.129313618933146	0.108330958687854	0.165341428750196	0.117018903113151	0.00787768814709519	0.185023993524339	-0.0273956221814836	-0.135841463532509	0.0654164708453987
235.106411219828	0.129313618933146	0.108330958687854	0.165341428750196	0.118827822238684	0.00637534861934219	0.194074739754935	-0.021923646948536	-0.130781265737153	0.0809979186168022
235.206498314655	0.12932744649694	0.108532022382314	0.165341428750196	0.126453011257534	0.0236092808609947	0.245931002190935	0.00286207065281242	-0.10023863979921	0.11906011111886
235.306585409483	0.129380960591387	0.107939495478701	0.164490195904659	0.127538956265919	0.0260881550669946	0.247228745027847	0.00544051287053761	-0.0997389317109988	0.11906011111886
235.40667250431	0.12944803287448	0.107647614172251	0.163679593642291	0.128837862848281	0.0260881550669946	0.24659536643359	0.00827340152903955	-0.0995251573874483	0.11906011111886
235.506759599138	0.12944803287448	0.108330958687854	0.163679593642291	0.130094811337105	0.0260881550669946	0.248528615382992	0.0110241523618455	-0.10023863979921	0.11906011111886
235.606846693966	0.129380960591387	0.108330958687854	0.16337091117062	0.130755036531975	0.0260881550669946	0.248528615382992	0.0124227461988566	-0.0997389317109988	0.120219480722147
235.706933788793	0.12944803287448	0.105646481105118	0.16035344244363	0.131676614006477	0.0260881550669946	0.249679002390752	0.0137901987213871	-0.0997389317109988	0.120945361177917
235.807020883621	0.12946982219253	0.105967640256435	0.16035344244363	0.133753581149493	0.0284333134124249	0.257399642239434	0.0188485700065866	-0.100899376325741	0.126163213155344
235.907107978448	0.12946982219253	0.105967640256435	0.16035344244363	0.135106256613101	0.0264729577717432	0.264620915366527	0.0233239678605391	-0.0818566704346809	0.157782980001176
236.007195073276	0.12946982219253	0.105967640256435	0.16035344244363	0.135614321816589	0.0261214828209038	0.271891182201712	0.0255890916034635	-0.0904220984612785	0.162622572906035
236.107282168103	0.12946982219253	0.105967640256435	0.16035344244363	0.136171432040268	0.0261214828209038	0.292842806469863	0.0287923193859784	-0.077439324953755	0.189634427049606
236.207369262931	0.12932744649694	0.106680611833982	0.16035344244363	0.137276214191259	0.0798503317282067	0.345189210901402	0.0333581788856485	-0.0702494784175606	0.20326011833513
236.307456357759	0.129313618933146	0.106680611833982	0.16035344244363	0.139410163148756	0.0856094896043177	0.346373851650486	0.0385286699068918	-0.0610978738982029	0.221978904934908
236.407543452586	0.129280455528968	0.107647614172251	0.16035344244363	0.139200423138143	0.0856094896043177	0.345567528996647	0.0393759288830497	-0.0610978738982029	0.221545316794772
236.507630547414	0.12924815885173	0.107647614172251	0.16035344244363	0.139255617667745	0.0869070467895461	0.346373851650486	0.0400362682289677	-0.0610978738982029	0.221545316794772
236.607717642241	0.129206727358316	0.107647614172251	0.16035344244363	0.139200423138143	0.0856094896043177	0.345861782611028	0.0405843589517187	-0.0626862598474806	0.221978904934908
236.707804737069	0.12916936844397	0.107939495478701	0.16035344244363	0.138983370471792	0.0869070467895461	0.345567528996647	0.0403413837340081	-0.0610978738982029	0.221978904934908
236.807891831897	0.129149608679299	0.108330958687854	0.16035344244363	0.137132848403384	0.0869070467895461	0.345567528996647	0.0391574616795207	-0.0610978738982029	0.221978904934908
236.907978926724	0.129132836553128	0.107939495478701	0.16035344244363	0.13646660902212	0.0869070467895461	0.345567528996647	0.0382713052178491	-0.0610978738982029	0.221919866962922
237.008066021552	0.129132836553128	0.107939495478701	0.16035344244363	0.134677840706416	0.0856094896043177	0.342987982779476	0.0338877570374156	-0.0626862598474806	0.219027973108582
237.108153116379	0.129132836553128	0.107939495478701	0.16035344244363	0.132728885253653	0.0856094896043177	0.343891961569129	0.0308068918208545	-0.0610978738982029	0.221545316794772
237.208240211207	0.129132836553128	0.107939495478701	0.16035344244363	0.129685798794528	0.0796401082168473	0.331317213131559	0.0240934651784014	-0.0747634707054332	0.194620190219148
237.308327306034	0.129132836553128	0.107647614172251	0.16035344244363	0.127538956265919	0.0796401082168473	0.311240049301014	0.0181704896110124	-0.0714424581948154	0.176880883487245
237.408414400862	0.129132836553128	0.107647614172251	0.16035344244363	0.125392425377435	0.0796401082168473	0.303351559906429	0.0125695135496169	-0.0902253487777871	0.150527111904087
237.50850149569	0.129132836553128	0.107647614172251	0.16035344244363	0.12329862721819	0.0849470511509668	0.256841103821625	0.00378315262164073	-0.0714424581948154	0.11906011111886
237.608588590517	0.129107728902778	0.107939495478701	0.16035344244363	0.122359161363219	0.0796401082168473	0.242535235278147	0.000151922649969731	-0.065170990062471	0.116551320009887
237.708675685345	0.129062676293514	0.107939495478701	0.16035344244363	0.121177954603261	0.0786967057443448	0.193881150606271	-0.00498011553364963	-0.0786388721055521	0.063714636741321
237.808762780172	0.129062676293514	0.108330958687854	0.16035344244363	0.120587927320964	0.0786967057443448	0.173235628772294	-0.00741822727037393	-0.0702494784175606	0.049278466903533
237.908849875	0.129062676293514	0.107939495478701	0.16035344244363	0.119951889058417	0.0856094896043177	0.168360010525348	-0.0098329915216594	-0.059506951659371	0.049278466903533
238.008936969828	0.129062676293514	0.107939495478701	0.16035344244363	0.11994722826227	0.0856094896043177	0.168020825947822	-0.00995730221467145	-0.0589712957777248	0.049278466903533
238.109024064655	0.129107728902778	0.105967640256435	0.159916073572626	0.11994722826227	0.0856094896043177	0.168020825947822	-0.0105536717902317	-0.0610900459101322	0.0491397098963852
238.209111159483	0.129132836553128	0.107647614172251	0.16337091117062	0.11994722826227	0.0856094896043177	0.168020825947822	-0.0111410061635867	-0.0649516095057369	0.049278466903533
238.30919825431	0.129107728902778	0.107647614172251	0.163679593642291	0.120002301960634	0.0856094896043177	0.166554100098275	-0.0110558702265733	-0.0610900459101322	0.0517556730608645
238.409285349138	0.129132836553128	0.107939495478701	0.164490195904659	0.120118584029446	0.0856094896043177	0.16583910030695	-0.0109734038758513	-0.0626862598474806	0.049278466903533
238.509372443966	0.129132836553128	0.107647614172251	0.164490195904659	0.120224544243414	0.0856094896043177	0.164558727631685	-0.0108143919284685	-0.0610900459101322	0.0491397098963852
238.609459538793	0.129132836553128	0.107647614172251	0.164490195904659	0.120348910664728	0.0856094896043177	0.164558727631685	-0.0104308617447355	-0.0599971154818291	0.0491397098963852
238.709546633621	0.129132836553128	0.107647614172251	0.164490195904659	0.120459317038896	0.0856094896043177	0.163957175449217	-0.0100295557859901	-0.0586062760818575	0.049278466903533
238.809633728448	0.129107728902778	0.107647614172251	0.164490195904659	0.120459317038896	0.0865668768199035	0.164558727631685	-0.00996631683078918	-0.0554064325170581	0.0512605441586627
238.909720823276	0.128897778880195	0.108330958687854	0.165945761771106	0.120348910664728	0.0865668768199035	0.164558727631685	-0.00975852303719533	-0.0554064325170581	0.0491397098963852
239.009807918103	0.128741967652698	0.106680611833982	0.166135942802255	0.120002301960634	0.0856094896043177	0.163957175449217	-0.0100110352196098	-0.0554064325170581	0.0512605441586627
239.109895012931	0.128498930292962	0.102787697769279	0.164336596389631	0.119792696968536	0.0856094896043177	0.164320290359101	-0.00956560121151008	-0.0554064325170581	0.049278466903533
239.209982107759	0.128160322734791	0.0982033153234533	0.162393681993573	0.119773754265632	0.0856094896043177	0.163957175449217	-0.00877538411027843	-0.0554064325170581	0.0512605441586627
239.310069202586	0.127978659495875	0.0976802643824059	0.162393681993573	0.11967601053651	0.0856094896043177	0.164320290359101	-0.00882725873136379	-0.0552981903650258	0.0491397098963852
239.410156297414	0.127398430856358	0.0929184397070547	0.155768121056289	0.119502261428919	0.082732918599276	0.160896980762487	-0.00832305642633781	-0.0505829061520818	0.049278466903533
239.510243392241	0.127102495490027	0.0943636619670598	0.154216009602719	0.11934125785846	0.082732918599276	0.160786710488382	-0.00748709097475509	-0.0494248449754007	0.0472943901835836
239.610330487069	0.127021393609214	0.0957805175602344	0.154554792359486	0.118913498279241	0.0806222011006283	0.159142913744938	-0.00735223407747073	-0.0493794587194174	0.0467844762836932
239.710417581897	0.126795979181605	0.0957805175602344	0.15127828988887	0.118276390403441	0.0806222011006283	0.159142913744938	-0.00705022434882019	-0.0505829061520818	0.0430868701004434
239.810504676724	0.126719363102247	0.0976802643824059	0.152484956867974	0.118182351875202	0.0806222011006283	0.159322125648243	-0.0068947668664673	-0.0505829061520818	0.0402473151203943
239.910591771552	0.126665574439777	0.0969447288202693	0.15127828988887	0.118182351875202	0.0799694651581399	0.159322125648243	-0.00660148177369615	-0.0505829061520818	0.0402473151203943
240.010678866379	0.126653061708543	0.0976802643824059	0.15127828988887	0.118051137795851	0.0797115154167495	0.159322125648243	-0.00670935503924562	-0.0505829061520818	0.0395527195463733
240.110765961207	0.126607692037111	0.0976802643824059	0.152484956867974	0.117876275151695	0.0785321823602099	0.159142913744938	-0.0067894658926501	-0.050311364325628	0.0402473151203943
240.210853056034	0.126543249079394	0.0969447288202693	0.15127828988887	0.117746347472056	0.0784161822164278	0.159142913744938	-0.00685682731947247	-0.0505829061520818	0.0402473151203943
240.310940150862	0.126607692037111	0.0977552879863957	0.15127828988887	0.117746347472056	0.0784161822164278	0.159142913744938	-0.00705751434077383	-0.0505829061520818	0.0395527195463733
240.41102724569	0.126607692037111	0.0977552879863957	0.15127828988887	0.117583993755739	0.0784161822164278	0.159142913744938	-0.00729643266133754	-0.050311364325628	0.0402473151203943
240.511114340517	0.126570384764885	0.0982033153234533	0.15127828988887	0.117545890485481	0.0785321823602099	0.159142913744938	-0.00734612564325869	-0.050311364325628	0.0402473151203943
240.611201435345	0.126523724655789	0.0977552879863957	0.15127828988887	0.117411268245002	0.0784161822164278	0.159142913744938	-0.00760817939989416	-0.0505829061520818	0.0402473151203943
240.711288530172	0.126510214099499	0.0976802643824059	0.150587183810741	0.11732803006492	0.0780510586658401	0.159142913744938	-0.00792338054602198	-0.050311364325628	0.0402473151203943
240.811375625	0.126497540917677	0.0976802643824059	0.150587183810741	0.116818312805263	0.0773473188375787	0.159142913744938	-0.00878033627203454	-0.0544582673288665	0.0378790278847723
240.911462719828	0.126497540917677	0.0943636619670598	0.1472592258178	0.116434226691456	0.0733494770071702	0.159322125648243	-0.00967892002082922	-0.0548335719245236	0.0395527195463733
241.011549814655	0.126481430223492	0.0943636619670598	0.1472592258178	0.114818320187202	0.0559758353050339	0.159322125648243	-0.0128564442319546	-0.0621828599996548	0.0472943901835836
241.111636909483	0.126321712930666	0.0944573408122713	0.1472592258178	0.113451985246474	0.0415430201092864	0.159322125648243	-0.0157074283355225	-0.0830172386976644	0.0458939140016854
241.21172400431	0.126245543110086	0.0944573408122713	0.1472592258178	0.112358712814733	0.0362780102432754	0.159322125648243	-0.0166540373026463	-0.086052341199896	0.0472943901835836
241.311811099138	0.12616910565861	0.0945818106827546	0.1472592258178	0.111206254969218	0.0235272965661406	0.149510986682786	-0.0191826299198656	-0.105788552642471	0.0329694858393361
241.411898193966	0.12616910565861	0.0945818106827546	0.1472592258178	0.110640202715931	0.0230977514256633	0.148534228596737	-0.0208322795585411	-0.105788552642471	0.0329694858393361
241.511985288793	0.125982463703356	0.0957805175602344	0.1472592258178	0.109591443674355	0.0211852645804902	0.144248495006869	-0.0227915331849367	-0.105939226354489	0.0329694858393361
241.612072383621	0.125982463703356	0.0957805175602344	0.1472592258178	0.107690823457415	0.0201967921897995	0.141603656568247	-0.0252485999703603	-0.105788552642471	0.0329694858393361
241.712159478448	0.125940336831329	0.0957805175602344	0.1472592258178	0.106086939332756	0.0203179725332033	0.139260526332686	-0.0270334372021733	-0.108390452779036	0.0293744707377095
241.812246573276	0.125888885631226	0.0957805175602344	0.1472592258178	0.105681456763017	0.0211852645804902	0.139260526332686	-0.0275811054704698	-0.108390452779036	0.0287959556193171
241.912333668103	0.125888885631226	0.0957805175602344	0.1472592258178	0.105488369815836	0.0211852645804902	0.139260526332686	-0.027784251946513	-0.108390452779036	0.0287959556193171
242.012420762931	0.125888885631226	0.0957805175602344	0.1472592258178	0.105356817334189	0.0211852645804902	0.139260526332686	-0.0279614905462071	-0.108390452779036	0.0287959556193171
242.112507857759	0.125888885631226	0.0957805175602344	0.1472592258178	0.105218371727567	0.0215418079121757	0.139260526332686	-0.0282412245944949	-0.108390452779036	0.0281345991591042
242.212594952586	0.12591624715137	0.0958432460458592	0.1472592258178	0.105031824710376	0.0201967921897995	0.137152549261783	-0.0286076392332762	-0.107491972226104	0.0287959556193171
242.312682047414	0.12591624715137	0.0960953444474126	0.1472592258178	0.104800585863168	0.0206678521562216	0.136714050136617	-0.0287834538698695	-0.107491972226104	0.0268072182166805
242.412769142241	0.12591624715137	0.0958432460458592	0.1472592258178	0.104710530676467	0.0206678521562216	0.136714050136617	-0.0288640967304368	-0.108177786931908	0.026666838020984
242.512856237069	0.12591624715137	0.0960953444474126	0.1472592258178	0.104697493181858	0.0211852645804902	0.136714050136617	-0.0290457537979359	-0.107491972226104	0.0268072182166805
242.612943331897	0.12591624715137	0.09615575920181	0.1472592258178	0.104579505372823	0.0213323703556673	0.136714050136617	-0.0291396363002286	-0.107491972226104	0.0268072182166805
242.713030426724	0.12591624715137	0.09615575920181	0.1472592258178	0.10441780256986	0.0213323703556673	0.136714050136617	-0.0293607268626106	-0.11493955761561	0.0191951406569311
242.813117521552	0.12591624715137	0.09615575920181	0.1472592258178	0.104710530676467	0.0201967921897995	0.136876897279117	-0.0284713338281978	-0.108390452779036	0.0268072182166805
242.913204616379	0.12591624715137	0.09615575920181	0.1472592258178	0.105114399522213	0.0201967921897995	0.137943149154595	-0.0279953149811282	-0.11493955761561	0.0221288988384605
243.013291711207	0.12591624715137	0.09615575920181	0.1472592258178	0.105701672849182	0.0201967921897995	0.141526909576473	-0.0262674345153292	-0.105788552642471	0.0329694858393361
243.113378806034	0.125888885631226	0.09615575920181	0.1472592258178	0.106351708025643	0.0206678521562216	0.144248495006869	-0.0249001912097769	-0.105939226354489	0.0329759011676317
243.213465900862	0.125888885631226	0.09615575920181	0.1472592258178	0.10716612168027	0.0183078622654836	0.146633438997743	-0.0231719578201794	-0.0984889939614321	0.0427394391797626
243.31355299569	0.125888885631226	0.09615575920181	0.1472592258178	0.108180101608414	0.0148029015614007	0.146633438997743	-0.0219118851275797	-0.0984889939614321	0.0431740978786031
243.413640090517	0.12591624715137	0.09615575920181	0.1472592258178	0.109019047288244	0.0208209650153115	0.15547569598463	-0.0199293709549209	-0.0922220149664532	0.0427394391797626
243.513727185345	0.12591624715137	0.09615575920181	0.1472592258178	0.109710546306628	0.035405729561162	0.168385697159234	-0.018658530489516	-0.0922220149664532	0.0420630778273268
243.613814280172	0.125940336831329	0.09615575920181	0.1472592258178	0.11012458964227	0.0469896261505299	0.174918070575331	-0.017324117155905	-0.0822478364020727	0.0477646349012151
243.713901375	0.125940336831329	0.09615575920181	0.1472592258178	0.110239051766321	0.0469896261505299	0.173627174503489	-0.0167565122100447	-0.0818712245309115	0.046858786663403
243.813988469828	0.125940336831329	0.09615575920181	0.1472592258178	0.110392586075484	0.0469896261505299	0.173627174503489	-0.0165029193480517	-0.0818712245309115	0.0471466991034312
243.914075564655	0.125888885631226	0.0960953444474126	0.1472592258178	0.111077182296266	0.0395211471246164	0.183162174547168	-0.0123159434376242	-0.0889867597982577	0.0554386550882734
244.014162659483	0.125888885631226	0.0958432460458592	0.1472592258178	0.111437232588211	0.0470819868751305	0.204750221180265	-0.010118066112537	-0.0922220149664532	0.065491865173496
244.11424975431	0.125888885631226	0.0958432460458592	0.1472592258178	0.112073414911918	0.028764291613345	0.219180819054822	-0.00583089411008416	-0.0984745352680346	0.0969497921950562
244.214336849138	0.125888885631226	0.0958432460458592	0.1472592258178	0.112461764006614	0.0386033291501481	0.284675432368686	-0.00369295906444968	-0.0922220149664532	0.151493073912649
244.314423943966	0.125888885631226	0.0958432460458592	0.1472592258178	0.113559047387639	0.0470819868751305	0.298988847378952	-0.000489276010281935	-0.0922220149664532	0.167116525287457
244.414511038793	0.125888885631226	0.0958432460458592	0.1472592258178	0.114998662263125	0.0470819868751305	0.302777590327007	0.00361315731954211	-0.0830172386976644	0.18555753070971
244.514598133621	0.125888885631226	0.0958432460458592	0.1472592258178	0.116174700249289	0.050281888734892	0.307911881812331	0.00819644293282689	-0.0822478364020727	0.191972611148746
244.614685228448	0.125888885631226	0.0958432460458592	0.1472592258178	0.117340525701881	0.050281888734892	0.309938874678044	0.0119109249953783	-0.0822478364020727	0.19649946541545
244.714772323276	0.125888885631226	0.0958432460458592	0.1472592258178	0.118739627311761	0.0514702051092907	0.31247886759542	0.0167699486212826	-0.0743013100694754	0.207185185653934
244.814859418103	0.126378430266511	0.0922037357517374	0.151275468158286	0.126453011257534	0.0747759455558612	0.318427018514174	0.0396715994648738	-0.0586247526437315	0.214004872461805
244.914946512931	0.128402383785577	0.0829550636732526	0.415566967034074	0.127924762470668	0.0733061915416938	0.325531979918538	0.0154442436784269	-0.29745928263546	0.221967222741655
245.015033607759	0.131575442751975	0.089410978043051	0.440527397155583	0.129846186184919	0.0762863575961625	0.331455408835112	-0.00950294329107993	-0.322856647029257	0.217913083804614
245.115120702586	0.133808436704383	0.0829550636732526	0.440527397155583	0.259046010930628	0.0888232661054279	0.341869530644823	0.0107273178445905	-0.315486816625351	0.221967222741655
245.215207797414	0.136464987396119	0.0900936002989014	0.450795039706706	0.281904941167119	0.0888232661054279	0.344506815062733	0.0037930904353889	-0.312877050956044	0.22009835691731
245.315294892241	0.246358253153013	0.0975283858955469	0.4708850539083	0.293114324982437	0.0901566863388504	0.351548038503075	-0.0206842368598376	-0.312877050956044	0.217913083804614
245.415381987069	0.363509683111894	0.109743963108552	0.491050022192596	0.298549828786128	0.0881709702791023	0.352018730244612	-0.0775500715242406	-0.30001487344131	0.221967222741655
245.515469081897	0.368344265003447	0.110855032135661	0.487311905163406	0.304732022500555	0.0901566863388504	0.353694727376614	-0.0726701455124001	-0.296157553541476	0.210592696066883
245.615556176724	0.37734136465	0.207203665099307	0.54780324753171	0.30965529519869	0.105938896505442	0.363129638797975	-0.0733404574736785	-0.314475535373778	0.13370267232486
245.715643271552	0.379415242922822	0.208942646555891	0.499514899304355	0.310922646323425	0.105938896505442	0.359427589864422	-0.0721651381392987	-0.276189998267225	0.123119217526582
245.815730366379	0.380306187428122	0.216881657378294	0.492216825303299	0.313080047922571	0.13910955229477	0.374907182176653	-0.0658470096969202	-0.226839556237308	0.119587181498963
245.915817461207	0.380038755043035	0.216881657378294	0.49354579603741	0.314167293896011	0.258005607261335	0.38156140282543	-0.0603732738788839	-0.208043351642564	0.123816783077908
246.015904556034	0.378855270738615	0.207203665099307	0.491050022192596	0.315015311973349	0.258005607261335	0.374907182176653	-0.0570318692228522	-0.208043351642564	0.130977378482955
246.115991650862	0.373688166830786	0.19185942413815	0.489871600768411	0.315250380253563	0.258005607261335	0.372095515736309	-0.0508098385940132	-0.208957915769139	0.13370267232486
246.21607874569	0.370023711899197	0.18280718144274	0.490576769569348	0.315564535541065	0.25843452755822	0.371326092397492	-0.0431038296601011	-0.206099554674012	0.142018441218964
246.316165840517	0.364679252735878	0.173209877883386	0.485759974400212	0.315793543070843	0.268102232004592	0.374907182176653	-0.0341478674183164	-0.188723377390936	0.16533438467201
246.416252935345	0.344203420895053	0.165696410761405	0.484229141411128	0.31628064426696	0.268102232004592	0.371326092397492	-0.0129643600119503	-0.18608541348374	0.164841891647627
246.516340030172	0.279135523306504	0.154477462961112	0.467002637895897	0.316396744109667	0.268102232004592	0.370525665421196	0.0133604766236043	-0.180302858053483	0.167464791709262
246.616427125	0.231568357511907	0.155897321691207	0.459647390827698	0.316727267914973	0.268102232004592	0.365347971158698	0.0426171896006286	-0.160620342993416	0.176313307618032
246.716514219828	0.203368349519342	0.151208998648424	0.419786695237192	0.317110130091232	0.269248082905621	0.363129638797975	0.0828409814960606	-0.123123044654829	0.185222305099137
246.816601314655	0.19658071009307	0.148176789180423	0.307728368683261	0.317110130091232	0.269248082905621	0.363129638797975	0.108206184407092	0.0230840668181743	0.196437129032602
246.916688409483	0.195880236052034	0.148176789180423	0.291478309687807	0.317110130091232	0.269248082905621	0.363129638797975	0.111377108903553	0.0317122324757108	0.188133854562573
247.01677550431	0.195723254115862	0.148176789180423	0.287022077752156	0.317110130091232	0.269248082905621	0.363129638797975	0.111883102670528	0.0304461979287041	0.18137122977066
247.116862599138	0.195639729799263	0.148176789180423	0.287022077752156	0.317110130091232	0.269248082905621	0.363129638797975	0.112228120506642	0.031173546729903	0.185222305099137
247.216949693966	0.19547138053098	0.147495532060021	0.280209075426364	0.317110130091232	0.269248082905621	0.363129638797975	0.112672956549837	0.031173546729903	0.18137122977066
247.317036788793	0.195131040317173	0.148176789180423	0.275965960904615	0.317110130091232	0.269248082905621	0.363129638797975	0.11361232099587	0.0347372263499574	0.18137122977066
247.417123883621	0.19495388331146	0.147495532060021	0.269258595407855	0.317110130091232	0.269248082905621	0.363129638797975	0.114600773232025	0.0355799285501895	0.180349759908344
247.517210978448	0.194705564800947	0.147495532060021	0.262446525700437	0.317110130091232	0.269248082905621	0.363129638797975	0.115583730852632	0.041736739888022	0.180744420087014
247.617298073276	0.194559445058055	0.148176789180423	0.260483500493876	0.317207652696573	0.271742292169189	0.365347971158698	0.116316005008809	0.0425329219893382	0.180349759908344
247.717385168103	0.194122008499002	0.152563100513803	0.260901727435714	0.317207652696573	0.271742292169189	0.365347971158698	0.117348026072769	0.044914803898088	0.180349759908344
247.817472262931	0.193794174047316	0.155779084625552	0.259614196383543	0.317207652696573	0.271742292169189	0.365347971158698	0.118558198310005	0.0516259673420042	0.18137122977066
247.917559357759	0.193738843833603	0.155779084625552	0.259197899210434	0.317207652696573	0.271742292169189	0.365347971158698	0.118811634416722	0.0516259673420042	0.180744420087014
248.017646452586	0.193738843833603	0.155779084625552	0.259197899210434	0.317110130091232	0.271742292169189	0.365347971158698	0.118783868809056	0.0516259673420042	0.180744420087014
248.117733547414	0.193794174047316	0.155779084625552	0.259197899210434	0.317110130091232	0.271742292169189	0.365347971158698	0.118503036018881	0.0516259673420042	0.180744420087014
248.217820642241	0.193847214382123	0.155779084625552	0.259197899210434	0.317110130091232	0.271742292169189	0.365347971158698	0.11837662764868	0.0516259673420042	0.18137122977066
248.317907737069	0.193847214382123	0.155897321691207	0.259197899210434	0.317110130091232	0.271742292169189	0.365347971158698	0.118303917362392	0.0516259673420042	0.180744420087014
248.417994831897	0.193861308192097	0.154477462961112	0.257343709148509	0.317110130091232	0.271742292169189	0.365347971158698	0.118175978270584	0.0444447940025771	0.173136905559331
248.518081926724	0.193861308192097	0.154477462961112	0.257343709148509	0.317110130091232	0.271742292169189	0.365347971158698	0.118175978270584	0.0444447940025771	0.173136905559331
248.618169021552	0.193861308192097	0.154477462961112	0.257343709148509	0.317110130091232	0.271742292169189	0.365347971158698	0.118175978270584	0.0444447940025771	0.173136905559331
248.718256116379	0.193861308192097	0.154477462961112	0.257343709148509	0.317110130091232	0.271742292169189	0.365347971158698	0.118175978270584	0.0444447940025771	0.173136905559331
248.818343211207	0.193861308192097	0.154477462961112	0.257343709148509	0.317110130091232	0.271742292169189	0.365347971158698	0.118175978270584	0.0444447940025771	0.173136905559331
248.918430306035	0.193861308192097	0.154477462961112	0.257343709148509	0.317110130091232	0.271742292169189	0.365347971158698	0.118175978270584	0.0444447940025771	0.173136905559331
249.018517400862	0.193794174047316	0.154477462961112	0.257343709148509	0.317110130091232	0.271742292169189	0.365347971158698	0.118435497377112	0.0516259673420042	0.180349759908344
249.11860449569	0.193712822123566	0.154477462961112	0.257343709148509	0.317110130091232	0.271742292169189	0.365347971158698	0.118737745547913	0.0516259673420042	0.180349759908344
249.218691590517	0.1933851516194	0.155779084625552	0.257924921465402	0.317110130091232	0.271742292169189	0.365347971158698	0.119525794871768	0.0599675013789894	0.188411092978506
249.318778685345	0.193257555232884	0.155779084625552	0.257343709148509	0.317110130091232	0.271742292169189	0.365347971158698	0.119926150752363	0.0615181969297746	0.188411092978506
249.418865780172	0.193066156374199	0.155779084625552	0.257343709148509	0.317110130091232	0.271742292169189	0.365347971158698	0.120180265893831	0.0615181969297746	0.188411092978506
249.518952875	0.192713516563971	0.154477462961112	0.257343709148509	0.317110130091232	0.271742292169189	0.365347971158698	0.120816652344783	0.0599675013789894	0.188411092978506
249.619039969828	0.192576620789449	0.154578263537104	0.257343709148509	0.317110130091232	0.271742292169189	0.365347971158698	0.121139429249409	0.0615181969297746	0.192200756063638
249.719127064655	0.192576620789449	0.154477462961112	0.257343709148509	0.317110130091232	0.271742292169189	0.365347971158698	0.121190504759185	0.0609239278857189	0.192200756063638
249.819214159483	0.192519285030803	0.154477462961112	0.257924921465402	0.317110130091232	0.271742292169189	0.365347971158698	0.121283598992217	0.0615181969297746	0.193143019529062
249.91930125431	0.192519285030803	0.154477462961112	0.257924921465402	0.317110130091232	0.271742292169189	0.365347971158698	0.121313648195597	0.0615181969297746	0.193143019529062
250.019388349138	0.192519285030803	0.154477462961112	0.257924921465402	0.317110130091232	0.271742292169189	0.365347971158698	0.121339512936226	0.0615181969297746	0.193143019529062
250.119475443966	0.192460315215066	0.154477462961112	0.257924921465402	0.317110130091232	0.271742292169189	0.365347971158698	0.121526898438177	0.0615181969297746	0.193143019529062
250.219562538793	0.192460315215066	0.154477462961112	0.257924921465402	0.316979676398436	0.271742292169189	0.365347971158698	0.12147788235513	0.0615181969297746	0.193143019529062
250.319649633621	0.192460315215066	0.154477462961112	0.257924921465402	0.316979676398436	0.271742292169189	0.365347971158698	0.12147788235513	0.0615181969297746	0.193143019529062
250.419736728448	0.192460315215066	0.154477462961112	0.257343709148509	0.316979676398436	0.271742292169189	0.365347971158698	0.121401353618894	0.0609239278857189	0.192200756063638
250.519823823276	0.192460315215066	0.154578263537104	0.257343709148509	0.316979676398436	0.271742292169189	0.365347971158698	0.121319816046232	0.0615181969297746	0.192200756063638
250.619910918103	0.192460315215066	0.154578263537104	0.257343709148509	0.31687517738207	0.271742292169189	0.365347971158698	0.121198465490499	0.0609239278857189	0.192200756063638
250.719998012931	0.192460315215066	0.155779084625552	0.257924921465402	0.31687517738207	0.271742292169189	0.365347971158698	0.121078635491958	0.0615181969297746	0.192200756063638
250.820085107759	0.192341120715794	0.155779084625552	0.260483500493876	0.31687517738207	0.271742292169189	0.365347971158698	0.12232794441819	0.0523853937187888	0.188411092978506
250.920172202586	0.19142942548086	0.147495532060021	0.281042380068747	0.316979676398436	0.268286397475841	0.3624231773825	0.127476836043279	0.0370984278663932	0.197440074945718
251.020259297414	0.189923086166003	0.0388882557133221	0.260483500493876	0.316979676398436	0.268286397475841	0.3624231773825	0.133072581131821	0.0452017484721493	0.271109335991729
251.120346392241	0.189390877890187	0.0280887273870377	0.25365989854865	0.317110130091232	0.268286397475841	0.3624231773825	0.136731991136223	0.0523853937187888	0.289993658354535
251.220433487069	0.188662719357163	0.0133583450502347	0.242057171355513	0.316979676398436	0.268286397475841	0.3624231773825	0.140940420940516	0.0516259673420042	0.295411950516348
251.320520581897	0.187750251003624	0.0111680608981993	0.240216734999598	0.316979676398436	0.268286397475841	0.362554755166863	0.145125710188018	0.0609239278857189	0.30620045920884
251.420607676724	0.186911128462065	0.015255918526477	0.242057171355513	0.316979676398436	0.268102232004592	0.362554755166863	0.148226393136518	0.0615181969297746	0.306778864005619
251.520694771552	0.186612694493553	0.0154427186380351	0.242057171355513	0.316979676398436	0.268102232004592	0.362554755166863	0.149019018821078	0.0609239278857189	0.305350557632697
251.620781866379	0.186523796504783	0.0157472655751844	0.242057171355513	0.316979676398436	0.268102232004592	0.362554755166863	0.149815778978589	0.0615181969297746	0.305350557632697
251.720868961207	0.186463031734515	0.0157472655751844	0.242057171355513	0.316979676398436	0.268102232004592	0.362554755166863	0.150201089017449	0.0615181969297746	0.305350557632697
251.820956056035	0.186809910890074	0.0111680608981993	0.241489617176567	0.316979676398436	0.268102232004592	0.362554755166863	0.147026602506825	0.0519784126590584	0.308596625965936
251.921043150862	0.187880840761772	0.00720456719795148	0.250056841821607	0.31687517738207	0.268286397475841	0.362554755166863	0.141885360900306	0.0458688327891223	0.330268563985484
252.02113024569	0.189377642572542	0.0046485291736885	0.395748852426976	0.316979676398436	0.268286397475841	0.362554755166863	0.129061735298781	-0.0878369706146447	0.357248136520001
252.121217340517	0.190110893098441	0.0046485291736885	0.424030849384166	0.316979676398436	0.268286397475841	0.362554755166863	0.122792531144069	-0.135471807025844	0.343654094654824
252.221304435345	0.19241116112739	0.00720456719795148	0.469249238263423	0.316979676398436	0.268286397475841	0.362554755166863	0.112505703104992	-0.168497289263319	0.32969004757039
252.321391530172	0.194915617538552	0.0046485291736885	0.492758590733079	0.316979676398436	0.268286397475841	0.362554755166863	0.0996052875169774	-0.209187894588342	0.307422011510886
252.421478625	0.196760113183067	0.00720456719795148	0.515150476607737	0.31687517738207	0.268286397475841	0.3624231773825	0.0903977937174695	-0.209187894588342	0.308437816048075
252.521565719828	0.199452575375192	0.0183167793714149	0.529019586194384	0.31687517738207	0.268286397475841	0.3624231773825	0.081069229016118	-0.237371787119564	0.277965342770663
252.621652814655	0.201874724721689	0.150833994594358	0.61711384286268	0.31687517738207	0.271742292169189	0.365347971158698	0.0739952814930556	-0.230258666518545	0.276035031413712
252.721739909483	0.204344840760241	0.149046121703857	0.536616040666228	0.31687517738207	0.271742292169189	0.365347971158698	0.0658146661766223	-0.235937853547203	0.192112787109445
252.82182700431	0.205227441025969	0.153698500303777	0.532510767828736	0.316856596006442	0.268286397475841	0.3624231773825	0.0642302541712352	-0.237371787119564	0.180744420087014
252.921914099138	0.206009356371379	0.154477462961112	0.530700226686679	0.316842528587137	0.268286397475841	0.362554755166863	0.0626994732496554	-0.233311622296063	0.180349759908344
253.022001193966	0.205530951566093	0.150833994594358	0.533460961009943	0.316731257315198	0.268102232004592	0.362554755166863	0.0631812016745676	-0.226569240358443	0.192112787109445
253.122088288793	0.2044116169646	0.143526108245595	0.538860929836332	0.316657584770694	0.267871589626823	0.363129638797975	0.0651793040658225	-0.226569240358443	0.192112787109445
253.222175383621	0.203431542865219	0.1120864568168	0.529019586194384	0.316396744109667	0.267871589626823	0.363782110647106	0.0688926499113036	-0.210014894583464	0.212080549827219
253.322262478448	0.201874724721689	0.0930590907551617	0.492758590733079	0.316330146782711	0.267871589626823	0.365347971158698	0.0739274075562515	-0.21287806093078	0.212080549827219
253.422349573276	0.201092815355697	0.0897719611409398	0.477211174643982	0.316227527095254	0.268102232004592	0.367184219200231	0.0773481530515912	-0.16994795113132	0.242070726319467
253.522436668103	0.198777263547603	0.0897719611409398	0.453459424465502	0.315815588722571	0.267871589626823	0.370525665421196	0.0834270168706679	-0.154897352126596	0.248198618711876
253.622523762931	0.195555640073202	0.0739097933909433	0.382346051025909	0.315815588722571	0.267871589626823	0.370525665421196	0.0972301859701654	-0.0838994839417609	0.251695798129231
253.722610857759	0.193712822123566	0.0905552192086899	0.361624391067835	0.315752687171206	0.267871589626823	0.371326092397492	0.107027935093082	-0.0318645302986134	0.249892563495025
253.822697952586	0.19243928180757	0.0873828825855185	0.32760553385389	0.315660046227243	0.267871589626823	0.372554241427148	0.114656441939668	-0.00932310070687054	0.251695798129231
253.922785047414	0.192259892506289	0.0894426953670092	0.32726732244948	0.315291583323498	0.258005607261335	0.363782110647106	0.115986623419167	-0.00932310070687054	0.24923826659322
254.022872142241	0.192249034507769	0.0894426953670092	0.32726732244948	0.315291583323498	0.257704431523668	0.363782110647106	0.116071128469731	-0.00932310070687054	0.249353585280002
254.122959237069	0.192218178437841	0.0894426953670092	0.32760553385389	0.315117226176209	0.257704431523668	0.367184219200231	0.115762609082805	-0.00932310070687054	0.251695798129231
254.223046331897	0.191950937733401	0.0894426953670092	0.325587871786157	0.314924918311693	0.257704431523668	0.370525665421196	0.116228563686631	-0.00932310070687054	0.249892563495025
254.323133426724	0.191781014791955	0.0894426953670092	0.325587871786157	0.314334399027302	0.257704431523668	0.371326092397492	0.115912350623666	-0.00932310070687054	0.249892563495025
254.423220521552	0.191687598749944	0.0894426953670092	0.325587871786157	0.314189960823474	0.257704431523668	0.372095515736309	0.115906196034461	-0.00932310070687054	0.251695798129231
254.523307616379	0.191432183458613	0.092921790939883	0.32760553385389	0.314077059021435	0.257704431523668	0.375675756207304	0.116019052702782	-0.0305897581282297	0.232857142100785
254.623394711207	0.190973775162324	0.0857118861670872	0.316817317763511	0.314031239254134	0.253447141741265	0.372554241427148	0.11650118966057	-0.00932310070687054	0.251828904706749
254.723481806034	0.190881518954946	0.0873828825855185	0.316817317763511	0.313977831520632	0.253447141741265	0.372554241427148	0.116642747953091	-0.00932310070687054	0.251828904706749
254.823568900862	0.190001866834387	0.0772796186897067	0.304963139593266	0.31279164552685	0.209879535329934	0.372095515736309	0.111694761562639	-0.0318645302986134	0.249353585280002
254.92365599569	0.189565263249704	0.0772796186897067	0.304963139593266	0.312493303874997	0.202233690738516	0.38555018703698	0.110392370977335	-0.0523390399903868	0.252370288204356
255.023743090517	0.188347798524	0.073736518163338	0.307668470899574	0.310970210055788	0.0655809558492372	0.372554241427148	0.107181654436453	-0.128831673547436	0.278739763270259
255.123830185345	0.186255029792671	0.0739097933909433	0.316817317763511	0.310741806418394	0.0583071878043524	0.368050530138342	0.110239562746928	-0.143609210087128	0.281921018322688
255.223917280172	0.185229105301051	0.0451170391233209	0.288050287699767	0.31012193446628	0.050613240218239	0.363672944227301	0.110156904169595	-0.158635669035055	0.283180827051741
255.324004375	0.183610178321224	0.0439531595942713	0.272317134215237	0.309205235275445	0.0395627365283066	0.3624231773825	0.107906538805966	-0.182773275967226	0.273618012496958
255.424091469828	0.182688987821021	0.0429721480065378	0.262446525700437	0.309205235275445	0.0395627365283066	0.3624231773825	0.110847088004665	-0.159046700277474	0.281921018322688
255.524178564655	0.181134919909081	0.0429721480065378	0.258928138728559	0.309205235275445	0.0395627365283066	0.3624231773825	0.113941997691852	-0.137089022810508	0.300053027715974
255.624265659483	0.179282597077691	0.0429721480065378	0.25600742806197	0.309277201140531	0.0395627365283066	0.3624231773825	0.11733901699172	-0.128831673547436	0.303026241036812
255.72435275431	0.177594502061406	0.0429721480065378	0.250311860345487	0.309205235275445	0.0395627365283066	0.3624231773825	0.120079121896633	-0.128831673547436	0.287606429377189
255.824439849138	0.17621028454419	0.0350891096977631	0.240900930726014	0.309580520401757	0.0375796813729747	0.363672944227301	0.127171553029107	-0.130539151534122	0.290185607505997
255.924526943966	0.174272466613197	0.0350891096977631	0.240216734999598	0.309580520401757	0.0375796813729747	0.363672944227301	0.129851580835173	-0.130539151534122	0.288965660158391
256.024614038793	0.173141966527021	0.0397117522750189	0.242717964721532	0.309798652421266	0.0338973038934493	0.361612592919702	0.133611604552997	-0.123869264392505	0.300053027715974
256.124701133621	0.16927784308855	0.0397117522750189	0.241965540529452	0.309798652421266	0.0338973038934493	0.361612592919702	0.136371937411762	-0.114892804485021	0.307578001553341
256.224788228448	0.167479176248788	0.0278422640340478	0.227442798455784	0.311812844128732	0.0226590394573831	0.370525665421196	0.156660909775851	-0.142581456286289	0.322834998376156
256.324875323276	0.165326365126521	0.0283163698719978	0.226053841470048	0.31484720813295	0.204573528863521	0.6886128515768	0.188353254624146	-0.0270153782168216	0.530512902527386
256.424962418103	0.160333168710006	0.0278422640340478	0.222248868026379	0.314938189605946	0.204573528863521	0.6886128515768	0.190610325237596	-0.0193096089436439	0.540856822152017
256.525049512931	0.156252707104101	0.0278422640340478	0.218960046646221	0.315907247848564	0.202233690738516	0.671496352771005	0.200885977630851	-0.0142991700796852	0.530512902527386
256.625136607759	0.148397431403286	0.0278422640340478	0.213431824710094	0.316016321914728	0.203860464262963	0.671496352771005	0.20431977062469	-0.0142991700796852	0.530512902527386
256.725223702586	0.144206546372998	0.0309985025952855	0.213431824710094	0.316016321914728	0.203860464262963	0.671496352771005	0.205842649317111	-0.00290649375979929	0.546574841004255
256.825310797414	0.140046823036655	0.0309985025952855	0.21251875047907	0.316227527095254	0.202233690738516	0.671496352771005	0.208672384515379	-0.00290649375979929	0.546574841004255
256.925397892241	0.138166656717427	0.0309305961445436	0.2129065113388	0.316330146782711	0.202233690738516	0.684903813364956	0.211703898953872	0.0524048775442129	0.608282891477253
257.025484987069	0.133593528824139	0.0279368880811799	0.2129065113388	0.316420314073933	0.202233690738516	0.6886128515768	0.215364610140426	0.0498580516340203	0.608282891477253
257.125572081897	0.130809946004952	0.0279368880811799	0.2129065113388	0.317676493832296	0.204573528863521	0.731736432299536	0.231855144306476	0.00761555988916199	0.608282891477253
257.225659176724	0.128274315144148	0.0278422640340478	0.21251875047907	0.317999431199186	0.203860464262963	0.740175429711279	0.23664637079223	-0.00905903403415562	0.608282891477253
257.325746271552	0.127625607565336	0.0278422640340478	0.21251875047907	0.318604013455934	0.191802549055813	0.753193289123596	0.243371082322685	0.0416290308104665	0.679537616129639
257.425833366379	0.12597328551822	0.0278422640340478	0.2129065113388	0.319471777629101	0.202233690738516	0.80699928770483	0.254070715276386	0.0175483316574714	0.677718014598449
257.525920461207	0.122350720981932	0.0278422640340478	0.213952539193683	0.320893314979384	0.178853095554759	0.836102264993579	0.270433966684117	0.0175483316574714	0.762466660707051
257.626007556034	0.121080835456763	0.0278422640340478	0.213403765865825	0.321477741525086	0.202233690738516	0.875678213067631	0.278879865164857	-0.00579617676821298	0.762466660707051
257.726094650862	0.119826620255351	0.02106803852206	0.207203665099307	0.322181099368007	0.209879535329934	0.909464618525472	0.28732475302392	0.0188839136597596	0.819390860523918
257.82618174569	0.118576424604185	0.02106803852206	0.207326211194886	0.326951439636217	0.168824736165666	1.12018827321994	0.363974212390102	-0.0193096089436439	1.01195957238331
257.926268840517	0.11807341848787	0.02106803852206	0.207203665099307	0.3277149149384	0.191802549055813	1.24938078809025	0.384755190764395	-0.00579617676821298	1.10530378154804
