# Supplementary material for: Global diversity dynamics in the fossil record are regionally heterogeneous
Source: Nat Commun. 2022 May 18;13:2751. doi: 10.1038/s41467-022-30507-0 (PMC9117201; doi:10.1038/s41467-022-30507-0)
Supplement: Supplementary file 4 — Source Data [file 41467_2022_30507_MOESM4_ESM.zip › source_data/Supplementary Figure 27 - diversity.txt]

Supplementary.Figure.27...diversity.time	Supplementary.Figure.27...diversity.median	Supplementary.Figure.27...diversity.0.5_lower	Supplementary.Figure.27...diversity.0.5_upper	Supplementary.Figure.27...diversity.0.75_lower	Supplementary.Figure.27...diversity.0.75_upper	Supplementary.Figure.27...diversity.0.95_lower	Supplementary.Figure.27...diversity.0.95_upper
193.455	60.3073607888717	51.2761333105056	65.2901553411865	47.3665872939188	70.0655291701768	44.0865554304282	78.8565092005195
194.511	57.8380847892979	52.7806096461827	63.2505679148747	48.0024064432122	66.2916848005074	41.8976603443751	74.0244699978583
195.568	57.6552823157886	49.5073890965677	61.7452893851826	47.3648739336459	68.2698881859358	42.2379736443243	75.2084452022055
196.248	42.4307681857603	33.3043056701005	48.3041285499196	26.8308127472953	54.7702891992426	21.2365312826958	72.7225798783842
196.776	46.2475755410065	37.0221174215825	48.2680382580154	36.7662104142335	55.1160896711472	34.0775871126728	62.9460192269327
197.681	61.4320922970647	56.7591740562858	64.5977753720257	54.5830095872483	68.0925144039455	50.4258969641267	72.7989900564534
198.737	52.6108014049227	47.5051949118668	59.904187140848	38.8579729105218	59.8915526595178	36.3149577283969	80.2465770712637
199.363	36.1030812223602	25.5857136586407	38.7665113979865	22.7969661392754	48.3551260117094	20.4704697201909	62.1246145650454
199.891	43.932065510443	37.5319116060775	46.1054441354481	36.3603093136565	50.1486725246413	33.7462508560605	55.1759225472827
200.841	35.7627477929288	30.16266078846	37.5858179541368	29.252663055084	42.0739206889691	27.221263999704	48.0109429107895
201.369	171.517463607763	157.503056745594	244.198911944141	83.0641671642276	220.221943559748	68.3945893775549	254.022198327157
201.907	182.516218910742	171.795599148983	248.373125681416	90.2234398901186	231.40499186755	70.6074035196101	252.73449539303
202.963	120.076124372882	92.4240678511607	136.320904782572	66.2504340275086	156.098756971816	62.8625132553025	215.170335032627
204.02	123.279105076109	56.2703167149338	128.845424835059	56.2312035861338	176.352472576832	52.6519890041106	234.658094494331
204.774	114.794469014943	35.4291439223152	118.602324719929	37.1416028346779	175.681347847615	31.9318156536509	225.837374600966
205.302	118.079983200932	84.2200844510178	126.810801488958	80.1410381983071	156.003675106324	68.0831857962865	231.870106807009
206.133	134.059246917488	61.7719773645268	142.098110789546	59.4300801891886	206.055822849719	53.3108645322658	243.402839576753
207.19	156.517659938608	135.380745147136	174.714656213	91.0960829348407	184.354756136267	87.0849458360875	244.61445484362
208.246	184.867844816111	178.002624188922	243.296941732795	115.937560605065	225.949427811051	99.866951456192	243.585453370372
209.142	140.287813760381	100.727755541203	148.119323196619	93.1076045834285	185.402690685368	90.1755499762815	230.912596806179
209.67	127.575447469256	84.2177885081749	141.261658857038	55.0639529550795	216.484508544383	52.0845830393387	352.189813413731
210.359	245.276305790918	205.843274144532	279.872742436116	207.61011492322	324.860680354048	143.010675415768	336.813326716302
211.416	198.868053693463	150.218737927565	218.185398140675	148.932083280202	262.021875542208	114.964520453637	290.252766459154
212.472	185.422144450115	146.633564968533	200.51819257614	136.176469461218	239.585197765349	127.791415703589	275.021907307542
213.515	221.455219758448	197.393878580566	266.13454117726	155.688181736485	264.767504062992	136.724114548457	301.057474232715
214.044	154.72120252172	138.897755238151	173.637711404777	123.479128354132	187.692410731581	92.9496232595332	207.678292704487
214.585	161.137057512975	153.006603733518	182.49441025391	136.9343763272	187.706290831885	100.049788813866	193.457716282208
215.642	149.629584129605	136.904653104019	161.187016859186	122.343553897237	168.273574510067	112.032947136145	190.770526881925
216.698	129.706078892003	112.882083024809	139.151288658278	102.880590763349	157.160293181788	86.2411318345993	182.950509317138
217.358	102.316140890655	54.9582382567574	106.472440553428	58.0588921392824	143.616443238991	52.9470629007139	173.286744132758
217.887	157.07208820128	112.013233136038	164.471467348646	105.382724098778	196.529557265191	101.820846731813	272.179280235555
218.812	183.157047812821	126.624000936112	213.916528904214	122.682596276777	271.125678098961	91.6513153164146	303.483775265158
219.868	167.234320683882	140.890133380373	182.308048878427	143.72180791748	215.697844018351	103.566834767095	225.625288601078
220.925	215.114069384237	200.569091703237	255.381466596819	181.740007799891	267.140550204945	106.994995992645	271.083348947213
221.981	147.287622521856	116.642246875264	172.052386006769	66.2173338642405	179.393100449269	64.0764665403976	240.170629144181
223.038	200.952833260585	181.538179867641	235.720698938269	169.272658782686	269.766867608252	87.3196544575346	266.188522690297
224.094	129.332613179034	108.655011575249	139.85878612947	99.1085164085973	195.907144767943	67.7124801640373	223.058354726681
225.151	175.065286211312	154.982470978715	210.168872879005	119.203353835685	213.047025049092	41.8436503368339	236.174415135799
226.207	121.741033010843	100.325012283028	133.837260770515	84.2201183474835	142.814597264067	78.9803345116786	279.559494401629
227.018	109.794174913898	69.4067826142076	127.374588583346	47.4908197632224	142.207691069828	41.0202973931046	215.769083302308
227.546	170.228485380762	121.255466342666	199.754129153515	109.956538672412	232.652505404112	85.8984883736959	281.088199366347
228.32	232.607549832635	194.932900362046	246.922192013383	190.844527420417	269.26558211116	175.98298551796	291.734342071671
229.377	226.689340200423	204.091809223885	245.12106553336	190.358813632828	259.987078930906	170.482756108163	283.537417023597
230.433	207.99049871662	182.753555607364	256.68984482316	138.536038554461	257.952317170777	124.977118761125	284.98678778692
231.49	198.848842287158	172.627659326149	209.455529225459	165.89318987325	226.726601194983	154.669565098283	251.304026292648
232.546	214.907222266995	192.041970428355	253.754052183845	170.58782380383	269.505021955058	129.406484053304	275.732002944307
233.337	166.717573694893	119.360517488576	177.420618706611	117.41364432633	213.076755328364	99.9935237758994	261.128626257651
233.866	78.8110941719306	56.249690717559	86.1940688031284	49.6134865855079	100.904932551853	42.682897241833	126.769151397188
234.66	94.5569844303352	88.8347017852655	109.261271722263	77.3995792713318	112.928554451365	59.9077254748927	119.418936284084
235.716	86.8736647970531	67.3200807618733	92.2944963848825	63.8608703394765	103.869234968572	58.1691772095654	127.628316367549
236.622	87.4990475411743	75.6430533683089	95.4814511797716	69.8021910397572	106.542475904689	56.2984432106903	121.275018998496
237.15	92.861627584386	73.6829919312456	103.605898517302	65.2576654869584	117.765564164953	51.3558848764014	142.661689456995
237.829	109.391984286495	97.8010582612769	119.941794696904	89.5520470951651	131.369194633896	73.4571245105041	146.182797109863
238.886	114.305311771615	99.6038700165839	122.718937018733	93.2211090512883	131.192905586875	85.4103057014687	145.372243658416
239.447	70.4463241381063	59.1235659201985	77.0944556211512	53.4418527696314	85.2275504650913	45.3985782171462	101.775044748367
239.975	70.1198030076686	61.6294595104527	77.259462882996	56.307425409652	84.3912462303052	37.7506260303383	95.1467108111145
240.965	80.5961694814114	71.9126186043289	86.9968791756	66.7903102801621	92.4043080264495	60.6095072603769	105.216145277891
241.494	99.0180205773046	89.2510579062061	111.071926449977	79.3504152967078	116.854022680837	64.8892010433283	129.64041255144
242.055	101.779768620416	96.8895013697097	106.091047709245	93.6829795509963	109.045658067819	89.0643242314405	114.921046102069
243.112	107.549224424326	100.873004403626	114.042221041329	96.9235068962858	118.992690525483	89.516808263186	125.478138435842
243.94	82.7196773012095	70.167876313617	87.597593372524	65.2664932444839	96.7076691638927	62.2576932317954	115.350482904349
244.468	94.7154177649563	82.7342904577837	102.320137797245	79.1378896417583	110.763497679515	70.4056335399939	119.817601270872
245.225	112.362891707203	105.027705346005	115.548980198793	102.188927856457	121.847409054381	98.2722413156613	140.346368508644
246.227	87.7243378716107	75.99119473038	92.451082551823	74.8332851003787	101.38571756146	68.3495751719879	108.572325147161
246.755	134.422898394626	116.847452784715	148.042267335129	108.256858973424	164.84364118481	81.9910588180013	180.489869015652
247.338	222.207575585564	215.108894605706	231.024814584257	205.545325304972	233.045639036264	199.888374088741	243.912733802728
247.983	159.006933296599	137.910468541789	173.371794357849	129.913223799028	182.491797055591	119.375187537885	197.031621358575
248.511	160.394169400355	152.744551664761	167.862077216258	143.792386144479	168.560766321151	142.191679622455	178.980855126895
249.401	173.762771608789	167.705110577397	181.299218321312	159.4449811657	182.595774245407	155.809300865068	191.446726577459
249.93	77.409658069771	68.2426763632329	85.8005192257497	60.4907339376437	90.5426522523477	52.4843839110512	103.701117311822
250.24	82.7048977389702	76.7348083102958	89.616101360593	72.371206926231	94.9178818462955	64.9982225184417	102.052865853147
250.768	54.7522087051714	47.5204395417768	60.4793888773477	45.772801706157	66.6778383544879	37.7309713877611	69.947826386875
251.469	71.557802305646	61.2843429662019	76.8212067884711	58.5036761881277	84.6280358119369	49.7100037294989	94.5474380235978
251.997	41.8050678553949	29.8566173263631	47.4152269250582	24.7925995353328	56.4542725162727	16.0793990353105	94.1695696968434
252.581	48.2617536757101	30.7906718827409	51.3622106396084	31.0299483493304	67.4393446639402	27.562218067604	80.0056693828223
253.109	55.6425128667307	44.8051460233915	61.9085571883017	40.7586282675258	68.9607784515209	34.6966705183229	81.5637164673546
253.677	68.063804673893	53.9219507922207	69.3408195894398	56.5610676356485	80.6572262453193	53.128016272774	86.9000956703173
254.223	88.8922179378592	76.9797389207523	100.062159811675	66.7987212243022	108.924418920095	52.5814256547501	130.857644900426
254.751	101.697889840252	94.5061083983937	110.83361840977	88.6962363435302	118.752288446004	61.8642636549866	122.929064449905
255.79	89.7608796628153	79.6910863739065	93.7397790715925	76.3291283580101	102.424606985802	73.320285099714	115.497860884988
256.609	87.173555704913	79.251004822094	101.892088340967	68.3891420474527	103.490972208715	59.6924578611369	111.984859648103
257.138	78.5796929817223	61.9997970532223	84.0466902643238	61.0901288297774	102.110972145944	52.5910462458089	114.928212861601
257.903	82.0640530082227	76.4799254409474	89.9735695321469	71.7679236058908	96.8180688349778	53.0386210261057	99.4975117500015
258.96	87.3668790908677	84.5487342898162	105.5546109777	61.9600967097999	101.102656278318	53.8660737346778	106.510985319094
