# Supplementary material for: Global diversity dynamics in the fossil record are regionally heterogeneous
Source: Nat Commun. 2022 May 18;13:2751. doi: 10.1038/s41467-022-30507-0 (PMC9117201; doi:10.1038/s41467-022-30507-0)
Supplement: Supplementary file 4 — Source Data [file 41467_2022_30507_MOESM4_ESM.zip › source_data/Supplementary Figure 27 - histograms.txt]

Supplementary.Figure.27...histograms.mids	Supplementary.Figure.27...histograms.ex	Supplementary.Figure.27...histograms.sp
-194.265578635015	0.0255555555555556	0.112222222222222
-194.648367952522	0.0355555555555556	0.05
-195.03115727003	0.0322222222222222	0.01
-195.413946587537	0.0422222222222222	0.00777777777777778
-195.796735905044	0.0788888888888889	0.0611111111111111
-196.179525222552	0.0844444444444444	0.0633333333333333
-196.562314540059	0.0855555555555556	0.0288888888888889
-196.945103857567	0.0577777777777778	0.0133333333333333
-197.327893175074	0.0855555555555556	0.01
-197.710682492582	0.0377777777777778	0.0288888888888889
-198.093471810089	0.0222222222222222	0.0266666666666667
-198.476261127596	0.0266666666666667	0.0233333333333333
-198.859050445104	0.00222222222222222	0.00333333333333333
-199.241839762611	0.00777777777777778	0.145555555555556
-199.624629080119	0.137777777777778	0.228888888888889
-200.007418397626	0.376666666666667	0.386666666666667
-200.390207715134	0.435555555555556	0.0666666666666667
-200.772997032641	0.03	0.34
-201.155786350148	0.00555555555555556	0.223333333333333
-201.538575667656	0.00888888888888889	0.153333333333333
-201.921364985163	0	0.0688888888888889
-202.304154302671	0	0.00888888888888889
-202.686943620178	0	0.07
-203.069732937685	0	0.107777777777778
-203.452522255193	0.00222222222222222	0.164444444444444
-203.8353115727	0.00222222222222222	0.107777777777778
-204.218100890208	0.00222222222222222	0.145555555555556
-204.600890207715	0.0211111111111111	0.0933333333333333
-204.983679525223	0.0422222222222222	0.0511111111111111
-205.36646884273	0.0488888888888889	0.0633333333333333
-205.749258160237	0.0144444444444444	0.0833333333333333
-206.132047477745	0.00111111111111111	0.0666666666666667
-206.514836795252	0.0466666666666667	0.0211111111111111
-206.89762611276	0.171111111111111	0.112222222222222
-207.280415430267	0.161111111111111	0.00111111111111111
-207.663204747774	0.0566666666666667	0.135555555555556
-208.045994065282	0.251111111111111	0.0511111111111111
-208.428783382789	0.166666666666667	0.353333333333333
-208.811572700297	0.0555555555555556	0.346666666666667
-209.194362017804	0.123333333333333	0.09
-209.577151335312	0.0911111111111111	0.45
-209.959940652819	0.00777777777777778	0.274444444444444
-210.342729970326	0.01	0.142222222222222
-210.725519287834	0.00555555555555556	0.113333333333333
-211.108308605341	0.00555555555555556	0.122222222222222
-211.491097922849	0.00666666666666667	0.221111111111111
-211.873887240356	0.08	0.0844444444444444
-212.256676557863	0.0522222222222222	0.0855555555555556
-212.639465875371	0.15	0.123333333333333
-213.022255192878	0.162222222222222	0.116666666666667
-213.405044510386	0.0733333333333333	0.0566666666666667
-213.787833827893	0.0822222222222222	0.0777777777777778
-214.170623145401	0.177777777777778	0.138888888888889
-214.553412462908	0.17	0.137777777777778
-214.936201780415	0	0.0555555555555556
-215.318991097923	0.00222222222222222	0.0266666666666667
-215.70178041543	0.00555555555555556	0.0588888888888889
-216.084569732938	0.00777777777777778	0.0977777777777778
-216.467359050445	0.00333333333333333	0.266666666666667
-216.850148367952	0.0277777777777778	0.16
-217.23293768546	0.0433333333333333	0.0222222222222222
-217.615727002967	0.0322222222222222	0.13
-217.998516320475	0.0355555555555556	0.221111111111111
-218.381305637982	0.0333333333333333	0.178888888888889
-218.76409495549	0.0144444444444444	0.0322222222222222
-219.146884272997	0	0.0455555555555556
-219.529673590504	0.116666666666667	0.0388888888888889
-219.912462908012	0.0611111111111111	0.0188888888888889
-220.295252225519	0.0711111111111111	0.02
-220.678041543027	0.0522222222222222	0.0411111111111111
-221.060830860534	0.0166666666666667	0.0633333333333333
-221.443620178042	0.0111111111111111	0.0833333333333333
-221.826409495549	0.112222222222222	0.123333333333333
-222.209198813056	0.112222222222222	0.0677777777777778
-222.591988130564	0.0833333333333333	0.0955555555555556
-222.974777448071	0.0122222222222222	0.0588888888888889
-223.357566765579	0.00888888888888889	0.0411111111111111
-223.740356083086	0.0422222222222222	0.0188888888888889
-224.123145400593	0.0744444444444444	0.00111111111111111
-224.505934718101	0.0288888888888889	0.00111111111111111
-224.888724035608	0.103333333333333	0.111111111111111
-225.271513353116	0.154444444444444	0
-225.654302670623	0.0411111111111111	0.252222222222222
-226.037091988131	0.0233333333333333	0.267777777777778
-226.419881305638	0.05	0.376666666666667
-226.802670623145	0.0944444444444444	0.0422222222222222
-227.185459940653	0.104444444444444	0.134444444444444
-227.56824925816	0.0566666666666667	0.273333333333333
-227.951038575668	0.00111111111111111	0.33
-228.333827893175	0.00111111111111111	0.134444444444444
-228.716617210682	0.00222222222222222	0.0655555555555556
-229.09940652819	0.0111111111111111	0
-229.482195845697	0.00111111111111111	0.00111111111111111
-229.864985163205	0.00222222222222222	0.00111111111111111
-230.247774480712	0.0755555555555556	0
-230.63056379822	0.0588888888888889	0
-231.013353115727	0.0355555555555556	0.00111111111111111
-231.396142433234	0.163333333333333	0.00111111111111111
-231.778931750742	0.307777777777778	0.00111111111111111
-232.161721068249	0.247777777777778	0
-232.544510385757	0.128888888888889	0
-232.927299703264	0.18	0.00333333333333333
-233.310089020771	0.577777777777778	0
-233.692878338279	0.136666666666667	0.00333333333333333
-234.075667655786	0.00777777777777778	0.00444444444444444
-234.458456973294	0.0155555555555556	0.00666666666666667
-234.841246290801	0.101111111111111	0.0866666666666667
-235.224035608309	0.0711111111111111	0.0977777777777778
-235.606824925816	0.0177777777777778	0.175555555555556
-235.989614243323	0.0311111111111111	0.143333333333333
-236.372403560831	0.0711111111111111	0.0666666666666667
-236.755192878338	0.0277777777777778	0.0855555555555556
-237.137982195846	0.00555555555555556	0.04
-237.520771513353	0.00444444444444444	0.0988888888888889
-237.903560830861	0.00555555555555556	0.00666666666666667
-238.286350148368	0.00222222222222222	0.00444444444444444
-238.669139465875	0.0111111111111111	0.00444444444444444
-239.051928783383	0.0144444444444444	0.00333333333333333
-239.43471810089	0.0111111111111111	0.0155555555555556
-239.817507418398	0.00111111111111111	0.4
-240.200296735905	0.00111111111111111	0.286666666666667
-240.583086053412	0.00555555555555556	0.19
-240.96587537092	0.0133333333333333	0.117777777777778
-241.348664688427	0.0188888888888889	0.355555555555556
-241.731454005935	0.0211111111111111	0.0655555555555556
-242.114243323442	0.0122222222222222	0.00111111111111111
-242.49703264095	0.0277777777777778	0.01
-242.879821958457	0.0455555555555556	0.0133333333333333
-243.262611275964	0.0511111111111111	0.00555555555555556
-243.645400593472	0.0533333333333333	0.221111111111111
-244.028189910979	0.0722222222222222	0.126666666666667
-244.410979228487	0.0611111111111111	0.0322222222222222
-244.793768545994	0.123333333333333	0.444444444444444
-245.176557863501	0.13	0.444444444444444
-245.559347181009	0.155555555555556	0.111111111111111
-245.942136498516	0.141111111111111	0.246666666666667
-246.324925816024	0.106666666666667	0.294444444444444
-246.707715133531	0.152222222222222	0.245555555555556
-247.090504451039	0.58	0.0933333333333333
-247.473293768546	0.0122222222222222	0.587777777777778
-247.856083086053	0.177777777777778	0.0255555555555556
-248.238872403561	0.428888888888889	0.0166666666666667
-248.621661721068	0.0377777777777778	0.0711111111111111
-249.004451038576	0.321111111111111	0.0922222222222222
-249.387240356083	0.552222222222222	0.1
-249.77002967359	0.0588888888888889	0.0544444444444444
-250.152818991098	0.00222222222222222	0.0411111111111111
-250.535608308605	0.00111111111111111	0.0233333333333333
-250.918397626113	0.111111111111111	0.51
-251.30118694362	0.00111111111111111	0.222222222222222
-251.683976261128	0.225555555555556	0.152222222222222
-252.066765578635	0.417777777777778	0.0544444444444444
-252.449554896142	0.356666666666667	0.164444444444444
-252.83234421365	0	0.0377777777777778
-253.215133531157	0.00333333333333333	0.0288888888888889
-253.597922848665	0.00333333333333333	0.0588888888888889
-253.980712166172	0.00222222222222222	0.417777777777778
-254.36350148368	0.00555555555555556	0.177777777777778
-254.746290801187	0.0133333333333333	0.0577777777777778
-255.129080118694	0.0155555555555556	0.0533333333333333
-255.511869436202	0.0366666666666667	0.0677777777777778
-255.894658753709	0.246666666666667	0.101111111111111
-256.277448071217	0.197777777777778	0.0877777777777778
-256.660237388724	0.0777777777777778	0.0522222222222222
-257.043026706231	0.0433333333333333	0.00555555555555556
-257.425816023739	0.0566666666666667	0.00444444444444444
-257.808605341246	0.162222222222222	0.00444444444444444
