# Supplementary material for: Global diversity dynamics in the fossil record are regionally heterogeneous
Source: Nat Commun. 2022 May 18;13:2751. doi: 10.1038/s41467-022-30507-0 (PMC9117201; doi:10.1038/s41467-022-30507-0)
Supplement: Supplementary file 4 — Source Data [file 41467_2022_30507_MOESM4_ESM.zip › source_data/Supplementary Figure 27 - rates.txt]

Supplementary.Figure.27...rates.time	Supplementary.Figure.27...rates.exr	Supplementary.Figure.27...rates.exr_mn	Supplementary.Figure.27...rates.exr_mx	Supplementary.Figure.27...rates.spr	Supplementary.Figure.27...rates.spr_mn	Supplementary.Figure.27...rates.spr_mx	Supplementary.Figure.27...rates.dvr	Supplementary.Figure.27...rates.dvr_mn	Supplementary.Figure.27...rates.dvr_mx
194.046772791111	0.186607577271685	0.107707933844551	0.394116277336862	0.0787426219897794	0.0244076899976781	0.137612612092977	-0.138352322981594	-0.324318369536508	-0.00697685743779977
194.146878195556	0.182209836925558	0.119305826932614	0.392008111250463	0.0799798246827614	0.0244076899976781	0.139931946977219	-0.130648166308313	-0.313457105657152	-0.00110001703677595
194.2469836	0.180233978754049	0.107707933844551	0.384663750173157	0.0809296728583623	0.0244076899976781	0.139931946977219	-0.126954962802684	-0.320332846817533	-0.00261216113903215
194.347089004444	0.177196263509195	0.107707933844551	0.368157068907457	0.0821238667757092	0.0238875369435061	0.139931946977219	-0.120469917531399	-0.301870796580193	0.00449313234145957
194.447194408889	0.173613747480201	0.104878609249611	0.326848958759696	0.0840004492289462	0.030780812285556	0.147959580549176	-0.11065984437444	-0.258399067525508	0.0175240318638837
194.547299813333	0.171390798942604	0.119305826932614	0.326108923973317	0.0848219501312215	0.030594535896068	0.14718390235723	-0.10459613374522	-0.242538205268289	0.017071291194445
194.647405217778	0.169094249845359	0.119305826932614	0.309415313514516	0.0851512637694398	0.030003528964466	0.145646912626569	-0.099172109823882	-0.226159161134552	0.0175240318638837
194.747510622222	0.168305239734305	0.119592392862304	0.308355618028667	0.0867503816489235	0.030594535896068	0.14718390235723	-0.0960142884781008	-0.217600750258759	0.0175240318638837
194.847616026667	0.168250126425707	0.119592392862304	0.308355618028667	0.087906539486575	0.0332686389980382	0.150015089676307	-0.0950371584027126	-0.216957869074767	0.0175240318638837
194.947721431111	0.168203147116563	0.119592392862304	0.308355618028667	0.0886590905790452	0.0332686389980382	0.150832759555158	-0.0941743191768455	-0.217600750258759	0.0175240318638837
195.047826835556	0.168020482332178	0.119592392862304	0.308355618028667	0.089429801468596	0.0333954506274973	0.151389700310878	-0.0935854553888428	-0.216957869074767	0.0175240318638837
195.14793224	0.167745377984784	0.119305826932614	0.304866801127407	0.0907463846598889	0.0333954506274973	0.151389700310878	-0.0919999721804444	-0.213981647317283	0.0175240318638837
195.248037644444	0.167657233069365	0.119305826932614	0.303702356015524	0.0916609022963948	0.0322087375084435	0.150015089676307	-0.0912639821545448	-0.213553832200184	0.0175240318638837
195.348143048889	0.167657233069365	0.119305826932614	0.303702356015524	0.0930518472403251	0.0322087375084435	0.150015089676307	-0.0897410550293032	-0.205898928117432	0.02401158247985
195.448248453333	0.167366887405021	0.119305826932614	0.303702356015524	0.0938375751118736	0.0358552004313318	0.153139994168422	-0.0885671355917364	-0.212818446789888	0.0175240318638837
195.548353857778	0.167366887405021	0.119305826932614	0.303702356015524	0.0951975835253321	0.0358552004313318	0.152894343447659	-0.0873951814565218	-0.216105307027012	0.0134705013148316
195.648459262222	0.167265959047066	0.119305826932614	0.303702356015524	0.0956594963572629	0.0355094279774119	0.153139994168422	-0.0864769783703222	-0.216105307027012	0.0139488894157387
195.748564666667	0.166501311983198	0.10699034460623	0.296490152584174	0.096679902993612	0.0326797895767879	0.151646470732187	-0.0834359785843829	-0.213981647317283	0.0175240318638837
195.848670071111	0.16549060054237	0.10699034460623	0.300141595160696	0.0994734278015245	0.037158976066294	0.161051382875656	-0.0773836550406704	-0.200248809901443	0.034715167818594
195.948775475556	0.163886177624123	0.0936511429154633	0.290849586935349	0.101420075701187	0.030594535896068	0.157854120008783	-0.0717186081692489	-0.196566408584389	0.0377294718576725
196.04888088	0.162362017121289	0.0934989181062349	0.289694104520531	0.104595386496117	0.0368907822396517	0.169680939929208	-0.0668702579402353	-0.195816344257817	0.0377294718576725
196.148986284444	0.160512525096901	0.0934989181062349	0.290849586935349	0.106581291086432	0.0409490102013891	0.174941011580952	-0.0619118390806142	-0.171128532362078	0.0571816166396946
196.249091688889	0.159065746619795	0.0585699766095159	0.234735513690262	0.108880566014807	0.0411839161574871	0.176346537806304	-0.0563282666203619	-0.150653647394538	0.0602194752035375
196.349197093333	0.158511295050666	0.0713779951511263	0.232014598234271	0.111007900501984	0.0469582509269723	0.180888877439493	-0.0522074807021594	-0.148429415537368	0.0528217297405393
196.449302497778	0.157860813800219	0.0773989363777447	0.226856153233294	0.11300394743505	0.0469582509269723	0.179818423649911	-0.0473310987867917	-0.132248891288677	0.0589336396819127
196.549407902222	0.15671782165485	0.0773989363777447	0.224268621454471	0.114435801627658	0.0517261092176293	0.180888877439493	-0.0426041217380219	-0.128370232210004	0.0571816166396946
196.649513306667	0.155964563915504	0.0836624293036211	0.225144070254771	0.116862186769467	0.0517261092176293	0.179818423649911	-0.0386498265640139	-0.124136514495156	0.0516635501320615
196.749618711111	0.155852989965238	0.0894141200569	0.227544304968879	0.119286168207651	0.0520101892943504	0.180888877439493	-0.0363051640395806	-0.122457094434126	0.0516635501320615
196.849724115556	0.155533440329628	0.0894141200569	0.227544304968879	0.120767894929374	0.0517261092176293	0.181853059328044	-0.0348018000363501	-0.122457094434126	0.051222449386896
196.94982952	0.155533440329628	0.0894141200569	0.227544304968879	0.122108636087128	0.0517261092176293	0.18298826874504	-0.0337129104682599	-0.122182704767329	0.0518057777798397
197.049934924444	0.155178964433939	0.0894141200569	0.227544304968879	0.123372734349899	0.0520101892943504	0.185516147505915	-0.0316638394324692	-0.122457094434126	0.0556992601656
197.150040328889	0.154709629556596	0.0836624293036211	0.225144070254771	0.124302943958773	0.059436630352414	0.194480702810007	-0.029491320971338	-0.122173511248035	0.0568124869368601
197.250145733333	0.154571581872961	0.0836624293036211	0.225144070254771	0.126467461615345	0.0578776678359646	0.19517353395456	-0.0270840557227889	-0.119010875145715	0.0633453025998531
197.350251137778	0.154265709565549	0.0894141200569	0.227544304968879	0.127962536976766	0.0558724246075127	0.194480702810007	-0.0250965275392058	-0.117558422205654	0.067880228657811
197.450356542222	0.153818471296969	0.0836624293036211	0.225144070254771	0.130090044741851	0.0609386072474049	0.198262379679616	-0.0227034185598845	-0.116806734316374	0.0699097321525273
197.550461946667	0.153799023684374	0.0894141200569	0.227544304968879	0.13238951160885	0.0690741734625692	0.204195668277912	-0.0199509539664665	-0.116806734316374	0.0699097321525273
197.650567351111	0.153639390497096	0.0780767722319175	0.22090604083395	0.13410574265355	0.0784609852773678	0.204195668277912	-0.0178092445860617	-0.112003974240329	0.0729801128347912
197.750672755556	0.152915781173352	0.0780767722319175	0.220405166526852	0.134834725879672	0.0784609852773678	0.20371404754203	-0.0163860567430926	-0.110113879450436	0.0785762688285876
197.85077816	0.153484407928685	0.0887100455929938	0.228958174875974	0.135330282695535	0.0784893982868857	0.204195668277912	-0.0163129292124036	-0.112003974240329	0.0726441233440735
197.950883564444	0.153818471296969	0.0896346642409446	0.22517478439806	0.135666844871591	0.0784893982868857	0.203793946016226	-0.0169294102076336	-0.111316047764177	0.0726441233440735
198.050988968889	0.154030165438684	0.0887100455929938	0.22517478439806	0.135774706663089	0.0784893982868857	0.203793946016226	-0.0170798663971056	-0.111316047764177	0.0726441233440735
198.151094373333	0.154418651934982	0.0894141200569	0.22517478439806	0.13626919311936	0.0819050141947539	0.204195668277912	-0.0167533369495024	-0.111316047764177	0.0726441233440735
198.251199777778	0.154709629556596	0.0896346642409446	0.22517478439806	0.137025439167543	0.0819050141947539	0.206679680605677	-0.0165545204989621	-0.111316047764177	0.0726441233440735
198.351305182222	0.154929637514824	0.0909837884059556	0.22517478439806	0.137409244309146	0.0836426310458557	0.208360740655171	-0.0165095046529655	-0.111760668855603	0.0699097321525273
198.451410586667	0.15556570808783	0.0909837884059556	0.22517478439806	0.138331258355199	0.0841188081743571	0.208360740655171	-0.0167303235662171	-0.109253710766411	0.0726441233440735
198.551515991111	0.155852989965238	0.0920763036386906	0.22517478439806	0.138495326853333	0.0864342409462503	0.208360740655171	-0.0168484433010121	-0.10652350988692	0.0748874739921256
198.651621395556	0.156185713045238	0.0909837884059556	0.22517478439806	0.139398801741655	0.0841188081743571	0.203793946016226	-0.016446718521267	-0.102589686740519	0.0783188668395572
198.7517268	0.156061319021544	0.0896346642409446	0.22517478439806	0.139460509713589	0.0841188081743571	0.203793946016226	-0.0161329498324723	-0.105020939671888	0.0748874739921256
198.851832204444	0.155964563915504	0.0896346642409446	0.22517478439806	0.139398801741655	0.0841188081743571	0.204195668277912	-0.0162226175930058	-0.105493215955504	0.0748874739921256
198.951937608889	0.155964563915504	0.0886299851949758	0.225022493201859	0.139398801741655	0.0841188081743571	0.204195668277912	-0.0162972778397348	-0.105493215955504	0.0748874739921256
199.052043013333	0.155964563915504	0.0886299851949758	0.225022493201859	0.139398801741655	0.0841188081743571	0.204195668277912	-0.0162972778397348	-0.105493215955504	0.0748874739921256
199.152148417778	0.158139403525676	0.08685115346742	0.476970145352301	0.139357111344986	0.0841188081743571	0.204195668277912	-0.0475766686430507	-0.362570582274726	0.0748874739921256
199.252253822222	0.158188014883586	0.08685115346742	0.476970145352301	0.139267570246855	0.0869856584015524	0.208360740655171	-0.0480832830987579	-0.362570582274726	0.0747457748850327
199.352359226667	0.158276053314022	0.08685115346742	0.476970145352301	0.139267570246855	0.0869856584015524	0.208360740655171	-0.0483236448950593	-0.361971312415584	0.0747457748850327
199.452464631111	0.158900001486331	0.08685115346742	0.481448168553592	0.138768989544173	0.0841188081743571	0.206679680605677	-0.057688661109765	-0.361971312415584	0.0742412216487183
199.552570035556	0.158960104986819	0.08685115346742	0.481448168553592	0.138768989544173	0.0841188081743571	0.206679680605677	-0.0578427929086434	-0.361971312415584	0.0742412216487183
199.65267544	0.162590975232408	0.094646876598732	0.505799577241311	0.138566089253569	0.0844779580934651	0.210234386083463	-0.0840226032664744	-0.370074521739099	0.0739081935822919
199.752780844444	0.175155245189797	0.0931354726200757	0.738834727093328	0.137228616175878	0.0164872318111776	0.203793946016226	-0.156850742210179	-0.588111190347685	0.0726441233440735
199.852886248889	0.17748043352936	0.0931354726200757	0.738834727093328	0.131261514481191	0.0119835829233183	0.198262379679616	-0.169243181570491	-0.591336799550909	0.0928674090661875
199.952991653333	0.248894366758647	0.0931354726200757	0.806789837681838	0.122783316788814	0.00918831303880738	0.194151843226256	-0.250377521598773	-0.752864873951811	0.0673471437550603
200.053097057778	0.43188476147933	0.094646876598732	0.806789837681838	0.112174852477359	0.0102422135366014	0.189955540803881	-0.31622635186315	-0.766020897971859	0.0333862127864849
200.153202462222	0.490539941272673	0.115404637270427	0.830501577934948	0.105547077066475	0.00918831303880738	0.184089468807393	-0.384712006550114	-0.766020897971859	0.0350595240936908
200.253307866667	0.490539941272673	0.115699569915723	0.82877557574006	0.0446956620855169	0.00918831303880738	0.179818423649911	-0.400562769458699	-0.775756882245043	0.0333307538668555
200.353413271111	0.490539941272673	0.115404637270427	0.824877966392974	0.0277891413470262	0.00850778491445149	0.174036157733849	-0.422018465893566	-0.831016264076646	-0.0254407800889285
200.453518675556	0.490539941272673	0.115404637270427	0.817226658688518	0.0259390727637748	0.00918831303880738	0.169350946303111	-0.431678555323005	-0.831016264076646	-0.0454771654126537
200.55362408	0.490539941272673	0.122114625422438	0.814257817963867	0.0251608168436574	0.00918831303880738	0.167401466521346	-0.438894900161595	-0.842646715534547	-0.0824156391562916
200.653729484444	0.490539941272673	0.122114625422438	0.811455552415762	0.0225871850342842	0.00850778491445149	0.0501485336099044	-0.461657016912723	-0.822536072074433	-0.103839300485377
200.753834888889	0.308841519617885	0.0556504908774356	0.811455552415762	0.0224493359172228	0.00942341300026197	0.045917447939285	-0.379479733157202	-0.798733082225469	-0.028875283455543
200.853940293333	0.308841519617885	0.0556504908774356	0.811455552415762	0.0223678644674332	0.00918831303880738	0.0453710718634019	-0.379630316802616	-0.798733082225469	-0.028875283455543
200.954045697778	0.247009622696253	0.0556504908774356	0.776257012908659	0.0223024927991083	0.0106749580388134	0.0463186396039891	-0.3084492218748	-0.766020897971859	-0.028875283455543
201.054151102222	0.247009622696253	0.0556504908774356	0.776257012908659	0.0222315672242556	0.0102422135366014	0.0453710718634019	-0.308798013088021	-0.759976710464709	-0.0241072776388968
201.154256506667	0.247009622696253	0.0556504908774356	0.776257012908659	0.0222315672242556	0.0103703648143733	0.0453710718634019	-0.308856871423438	-0.762097468020954	-0.0265994334006284
201.254361911111	0.146861584847228	0.0556504908774356	0.703835403808496	0.0222069215661113	0.0104849233350583	0.0453710718634019	-0.238660293775969	-0.68352370506878	-0.0291722987909398
201.354467315556	0.122922081057169	0.0519483999447771	0.690628374859008	0.0221327902433345	0.0106749580388134	0.0452914966247687	-0.181822945768811	-0.680564238199262	-0.028875283455543
201.45457272	0.122922081057169	0.0519483999447771	0.690628374859008	0.0220896218563595	0.0100662993087998	0.0445400718002793	-0.181981092290248	-0.680020670341233	-0.0291722987909398
201.554678124444	0.122922081057169	0.0519483999447771	0.690628374859008	0.0220896218563595	0.0100662993087998	0.0445400718002793	-0.181981092290248	-0.680020670341233	-0.0291722987909398
201.654783528889	0.122012103926135	0.0564003786613075	0.316683620909107	0.0220365256156962	0.00918831303880738	0.0427961681665063	-0.12529506592749	-0.294703977988552	-0.028875283455543
201.754888933333	0.114529350517268	0.0294595213172235	0.319324977567649	0.0220279536164268	0.00928473814528204	0.0427961681665063	-0.116703388642647	-0.299972911063587	-0.00424154574743349
201.854994337778	0.114529350517268	0.0294595213172235	0.319324977567649	0.0220279536164268	0.00928473814528204	0.0427961681665063	-0.116703388642647	-0.299972911063587	-0.00424154574743349
201.955099742222	0.103749472954207	0.024826020743649	0.316683620909107	0.0220279536164268	0.00928473814528204	0.0427961681665063	-0.101958390246641	-0.292238533714958	0.00489152943918492
202.055205146667	0.103749472954207	0.024826020743649	0.316683620909107	0.0220279536164268	0.00928473814528204	0.0427961681665063	-0.101958390246641	-0.292238533714958	0.00489152943918492
202.155310551111	0.103749472954207	0.024826020743649	0.316683620909107	0.0220279536164268	0.00928473814528204	0.0427961681665063	-0.101958390246641	-0.292238533714958	0.00489152943918492
202.255415955556	0.103749472954207	0.024826020743649	0.316683620909107	0.0220279536164268	0.00928473814528204	0.0427961681665063	-0.101958390246641	-0.292238533714958	0.00489152943918492
202.35552136	0.104708589607703	0.024826020743649	0.316683620909107	0.0220279536164268	0.00928473814528204	0.0427961681665063	-0.102125967157173	-0.292238533714958	0.00489152943918492
202.455626764444	0.105099311486092	0.024826020743649	0.316683620909107	0.0220279536164268	0.00928473814528204	0.0427961681665063	-0.102293352806168	-0.292238533714958	0.00489152943918492
202.555732168889	0.105786732319604	0.024826020743649	0.316683620909107	0.0220279536164268	0.00928473814528204	0.0427961681665063	-0.102606221206197	-0.292238533714958	0.00489152943918492
202.655837573333	0.106597275307253	0.024826020743649	0.316683620909107	0.0220279536164268	0.00928473814528204	0.0427961681665063	-0.102959162838828	-0.292238533714958	0.00489152943918492
202.755942977778	0.105786732319604	0.024826020743649	0.316683620909107	0.0220279536164268	0.00928473814528204	0.0427961681665063	-0.102465685673975	-0.292238533714958	0.00489152943918492
202.856048382222	0.102716933553654	0.024826020743649	0.316683620909107	0.0220279536164268	0.00928473814528204	0.0427961681665063	-0.10039539169414	-0.292238533714958	0.00489152943918492
202.956153786667	0.108538629138944	0.024826020743649	0.326641335692353	0.0220279536164268	0.00928473814528204	0.0427961681665063	-0.110953150743073	-0.29992456239581	0.00305062090448497
203.056259191111	0.106831989212409	0.0242104546836739	0.326641335692353	0.0220279536164268	0.00928473814528204	0.0427961681665063	-0.109436803070065	-0.29992456239581	0.00305062090448497
203.156364595556	0.105328408806601	0.0242104546836739	0.326641335692353	0.0220279536164268	0.00928473814528204	0.0427961681665063	-0.108153619795937	-0.29992456239581	0.00305062090448497
203.25647	0.114245832979997	0.0310636187828796	0.34718428865679	0.0220279536164268	0.00928473814528204	0.0427961681665063	-0.126725191689364	-0.323603768996238	-0.00705560554228195
203.356575404444	0.113438138171621	0.0310636187828796	0.347311587657445	0.0220279536164268	0.00918831303880738	0.0427961681665063	-0.125767795747483	-0.322443518810331	-0.00453349818183198
203.456680808889	0.113046783347658	0.0299970161060073	0.348520629471481	0.0220279536164268	0.00918831303880738	0.0427961681665063	-0.125310042548071	-0.332715606578482	-0.0131296385266401
203.556786213333	0.103487420369339	0.0280708124403732	0.334621721560459	0.0220054504986647	0.00918831303880738	0.0427961681665063	-0.10163510068709	-0.305201706763605	-0.00391176846611596
203.656891617778	0.10124948866328	0.0256993069754623	0.333736459304016	0.0220054504986647	0.00918831303880738	0.0427961681665063	-0.0982610097902424	-0.305201706763605	-0.00391176846611596
203.756997022222	0.0996247364328214	0.0255739841943915	0.333736459304016	0.0220054504986647	0.00918831303880738	0.0427961681665063	-0.0959652090656233	-0.307733460857144	-0.00391176846611596
203.857102426667	0.0969322825666211	0.0293301715400164	0.341002176749526	0.0220279536164268	0.00928473814528204	0.0427961681665063	-0.0934106451146224	-0.311792100771987	-0.00208717270008365
203.957207831111	0.0952855725387066	0.0255739841943915	0.336362845702014	0.0220279536164268	0.00928473814528204	0.0427961681665063	-0.0915191624219796	-0.305201706763605	0.00325930376236766
204.057313235556	0.0927865872507239	0.0253159061102285	0.334621721560459	0.0220279536164268	0.00928473814528204	0.0427961681665063	-0.0881241046757106	-0.303678461552929	0.00325930376236766
204.15741864	0.0921696516127935	0.0253159061102285	0.334621721560459	0.0220279536164268	0.00928473814528204	0.0427961681665063	-0.087069384179462	-0.305201706763605	0.000884723141549672
204.257524044444	0.0888513141213734	0.0160360178541354	0.313934143125206	0.0220279536164268	0.00928473814528204	0.0427961681665063	-0.0820425167602498	-0.290663574043883	0.00427630987926955
204.357629448889	0.0862761078735961	0.0186058666474383	0.304094112391573	0.0220365256156962	0.00928473814528204	0.0427961681665063	-0.0760374152844056	-0.281932192817652	-0.000198843215487007
204.457734853333	0.0824462935306131	0.00561202600023692	0.173194792628788	0.0220629705973205	0.00928473814528204	0.0427961681665063	-0.06756729135393	-0.163356104634573	0.0095431679655762
204.557840257778	0.0808130372186919	0.0186058666474383	0.165590505236252	0.0220629705973205	0.00928473814528204	0.0427961681665063	-0.0620416173636947	-0.142961942377152	0.00909209203031961
204.657945662222	0.0785746234596944	0.0253159061102285	0.15766328653493	0.0220629705973205	0.00928473814528204	0.0427961681665063	-0.0568399294666898	-0.139513669680695	-0.000198843215487007
204.758051066667	0.0763862437136635	0.020045381398224	0.156337315713277	0.0222510118140798	0.0106749580388134	0.0452914966247687	-0.0544298547805988	-0.1362366494326	0.00514303310542136
204.858156471111	0.0747993353712947	0.0186058666474383	0.156337315713277	0.0224908348514314	0.00918831303880738	0.0453710718634019	-0.0522637962880936	-0.138576241390988	0.004651351114154
204.958261875556	0.0738193380544343	0.0157950504682494	0.155016261257971	0.0226755523296973	0.00900285762697975	0.0464714362382132	-0.0506375930683488	-0.139513669680695	0.00514303310542136
205.05836728	0.0729528740122505	0.0151392887266764	0.155341667609907	0.0229101680026382	0.00900285762697975	0.0496872442355678	-0.0494872857053807	-0.142961942377152	0.00909209203031961
205.158472684444	0.0709231410391947	0.0151392887266764	0.155341667609907	0.0231615030077885	0.00942341300026197	0.0524715215020052	-0.0481808851970362	-0.142961942377152	0.014995184738908
205.258578088889	0.0707143156827943	0.0151392887266764	0.155341667609907	0.0232525357422385	0.00918831303880738	0.0531517002254335	-0.0476839039473956	-0.142961942377152	0.0207910655857447
205.358683493333	0.0703702710184984	0.0139186595649943	0.153376913122172	0.023333688701639	0.00928473814528204	0.0544064627030274	-0.046763165784036	-0.146196366427633	0.0207910655857447
205.458788897778	0.0686894383895897	0.0154957826648147	0.154172593077411	0.0234878240078245	0.0106749580388134	0.0568879320078675	-0.0452738913773285	-0.142869673391628	0.0278110189407446
205.558894302222	0.0678899258850354	0.0154957826648147	0.153279531607341	0.0237705079627859	0.0106749580388134	0.057987040869062	-0.0437936346800828	-0.134829616672233	0.0371420082956655
205.658999706667	0.0632222328898804	0.0142300948421749	0.152061020130069	0.0242518031862231	0.00918831303880738	0.057987040869062	-0.0392157204711811	-0.128787283622179	0.0451270964519038
205.759105111111	0.0632222328898804	0.0128330779352529	0.155341667609907	0.0243404723021392	0.00900285762697975	0.057987040869062	-0.042230178760569	-0.134409000663326	0.0451270964519038
205.859210515556	0.0634687383444586	0.00705622197309075	0.165590505236252	0.0243404723021392	0.0117944909575512	0.0610436384847546	-0.0444773382554783	-0.1552876281201	0.0451270964519038
205.95931592	0.0634687383444586	0.00705622197309075	0.236058826661382	0.0243404723021392	0.0117944909575512	0.0610436384847546	-0.046483725300846	-0.225748883114407	0.0451270964519038
206.059421324444	0.0636628234209779	0.0105103453574537	0.275568813643744	0.0243404723021392	0.0117944909575512	0.0610436384847546	-0.0505957960009219	-0.256203401531239	0.0451270964519038
206.159526728889	0.0637662985052011	0.012384603702256	0.287809344708688	0.0243613613607095	0.0117944909575512	0.0611897643709056	-0.053346456180781	-0.268071638859436	0.0451270964519038
206.259632133333	0.0638317733237122	0.0105103453574537	0.285095372207421	0.0243613613607095	0.0117944909575512	0.0611897643709056	-0.0534859997999899	-0.268071638859436	0.0451270964519038
206.359737537778	0.06396814136208	0.0105103453574537	0.283080989674192	0.0243613613607095	0.0117944909575512	0.0611897643709056	-0.0536118209306363	-0.268071638859436	0.0451270964519038
206.459842942222	0.0644355239338282	0.0105103453574537	0.282523164769423	0.0243613613607095	0.0117944909575512	0.0611897643709056	-0.0538971227508388	-0.268071638859436	0.0451270964519038
206.559948346667	0.064489919328876	0.0105103453574537	0.282523164769423	0.0243875975547818	0.0119835829233183	0.0615738547509328	-0.0538894708280887	-0.268071638859436	0.0451270964519038
206.660053751111	0.0642378863567386	0.0105103453574537	0.282523164769423	0.0246831906666871	0.00949261022284967	0.0615738547509328	-0.0514084497459594	-0.278031802711683	0.0485600337862661
206.760159155556	0.0644355239338282	0.0105103453574537	0.282523164769423	0.0253106223857586	0.00850778491445149	0.0698123355727311	-0.0493102177411504	-0.290750816589564	0.048271730011982
206.86026456	0.0644355239338282	0.0105103453574537	0.282523164769423	0.027431240758167	0.00900285762697975	0.113884105833737	-0.0440742752869575	-0.275272927393705	0.0592741109014201
206.960369964444	0.0644355239338282	0.0105103453574537	0.282523164769423	0.0293656732889217	0.00850778491445149	0.126996346539171	-0.0398172899137191	-0.226266744393913	0.106908368061641
207.060475368889	0.064489919328876	0.0105103453574537	0.282523164769423	0.0316412005971066	0.00900285762697975	0.137875594385311	-0.0361649720053895	-0.20891521466142	0.0983060870954219
207.160580773333	0.0612173616119978	0.020045381398224	0.102227678483636	0.0328646900978209	0.00918831303880738	0.142561182516895	-0.0105271412807922	-0.0916534465535701	0.0790391824829553
207.260686177778	0.0612173616119978	0.020045381398224	0.102227678483636	0.0335815169152325	0.00850778491445149	0.143690773467097	-0.00971095199614402	-0.0916534465535701	0.0811057593582595
207.360791582222	0.0611257444770975	0.020045381398224	0.102227678483636	0.0454808485329006	0.0146526831790026	0.157317282496158	0.00316200754410684	-0.0671105619941789	0.0929905139968421
207.460896986667	0.0611257444770975	0.020045381398224	0.102227678483636	0.0487578913278981	0.0152563928441244	0.157317282496158	0.00491028130295819	-0.0610388459093006	0.0983060870954219
207.561002391111	0.0611257444770975	0.020045381398224	0.102227678483636	0.0502464120364103	0.0154612990530795	0.157317282496158	0.00531113748188732	-0.0606298005421325	0.0983060870954219
207.661107795556	0.0611257444770975	0.020045381398224	0.102227678483636	0.0510864207953834	0.0154612990530795	0.157317282496158	0.00554112957515311	-0.0610388459093006	0.0976890706782017
207.7612132	0.069869632720276	0.0128330779352529	0.239301297954964	0.0531475176531584	0.0152563928441244	0.157277356402556	-0.0146127568820792	-0.210360575841989	0.107515796935688
207.861318604444	0.0707437299752219	0.0128330779352529	0.239301297954964	0.0544276007739198	0.0152563928441244	0.157277356402556	-0.0154672304719411	-0.220286182962644	0.0983060870954219
207.961424008889	0.0722911236720254	0.0128330779352529	0.239301297954964	0.0570531340773409	0.0154612990530795	0.157317282496158	-0.0155114860245423	-0.210360575841989	0.10366880641746
208.061529413333	0.0733746400219233	0.0128330779352529	0.239301297954964	0.0613819143938078	0.0154612990530795	0.157317282496158	-0.0151560652272017	-0.200484603822018	0.107515796935688
208.161634817778	0.0745269577732913	0.0128330779352529	0.239301297954964	0.0634126599642531	0.0143539366470038	0.154552901366481	-0.0160102735931805	-0.182267729409355	0.121673684519991
208.261740222222	0.0748698377545172	0.0128330779352529	0.239301297954964	0.078020940607287	0.0181733027289675	0.179000641040193	-0.000224460216969663	-0.180588880394418	0.163214066719152
208.361845626667	0.0754991503636922	0.012384603702256	0.239301297954964	0.0785346062206595	0.0181733027289675	0.178667579401296	-0.000754757812235209	-0.178050025018607	0.159534829546888
208.461951031111	0.0840007856297436	0.012384603702256	0.28191197174746	0.078727152107912	0.0181733027289675	0.177151712955531	-0.0268444107471177	-0.179948579008995	0.0907250338517686
208.562056435556	0.0930437416852611	0.012384603702256	0.28191197174746	0.0782724593917665	0.0254924098098661	0.181266735017696	-0.044761537773671	-0.186276805174449	0.0675595015028775
208.66216184	0.135854200450811	0.0480673486087256	0.281105331771007	0.078727152107912	0.0359111050310547	0.180905357643735	-0.0634060112612116	-0.185211643718444	0.0675595015028775
208.762267244444	0.212859096217084	0.0563647834759594	0.374919398906641	0.0784084698819217	0.0359111050310547	0.178313567506659	-0.11916618432844	-0.283230220573945	0.0324743012434768
208.862372648889	0.213108537083799	0.0563647834759594	0.374919398906641	0.0776082430002412	0.0359111050310547	0.178313567506659	-0.120619154030402	-0.285582481716616	0.0309486568301985
208.962478053333	0.214043237140786	0.0563647834759594	0.374919398906641	0.0770596498797716	0.0359111050310547	0.178313567506659	-0.122629144789086	-0.288622252714109	0.029029550938902
209.062583457778	0.200010335852789	0.0154107027413456	0.372607570211801	0.0765685058213101	0.0359111050310547	0.178313567506659	-0.101186141745349	-0.291764439420339	0.0707230390476395
209.162688862222	0.201223952462943	0.0154107027413456	0.372607570211801	0.0754779014531101	0.0359111050310547	0.178313567506659	-0.104422326460791	-0.296327523225887	0.0707230390476395
209.262794266667	0.202578887606066	0.0154107027413456	0.372607570211801	0.0746506740169858	0.03280869756346	0.17399366936708	-0.108027110734406	-0.301643052849922	0.0653955708829909
209.362899671111	0.205299005659015	0.0154107027413456	0.372607570211801	0.0720939754832961	0.03280869756346	0.164684024505317	-0.114992395735519	-0.301643052849922	0.0653955708829909
209.463005075556	0.190253757549604	0.0154107027413456	0.372607570211801	0.0697475673919126	0.03280869756346	0.133074434216653	-0.107699303922799	-0.32851161423506	0.0681930945002329
209.56311048	0.195033123623549	0.0154107027413456	0.372607570211801	0.0683632918778668	0.0333026099726899	0.104093260299943	-0.113627594565963	-0.301643052849922	0.0707230390476395
209.663215884444	0.201631566203682	0.0154107027413456	0.372607570211801	0.0677072629801483	0.0359111050310547	0.0954507716514751	-0.120920008741154	-0.300060822715582	0.0648556420291673
209.763321288889	0.189264107578608	0.0154107027413456	0.372607570211801	0.067581457353486	0.0359111050310547	0.0951187320722913	-0.108903914748624	-0.288622252714109	0.0707230390476395
209.863426693333	0.0961575494978799	0.0154107027413456	0.286842716538207	0.0675275726446377	0.0359111050310547	0.0951187320722913	-0.0739634166561477	-0.221327349699752	0.0704225435294952
209.963532097778	0.100810916946303	0.0154107027413456	0.286842716538207	0.0674559689830385	0.0368817252128332	0.0957839410261333	-0.0752529421635938	-0.221327349699752	0.0704225435294952
210.063637502222	0.142454238769024	0.0154107027413456	0.286842716538207	0.0671270665209053	0.0368817252128332	0.0957839410261333	-0.0769207716736225	-0.221327349699752	0.0704225435294952
210.163742906667	0.0872486978561529	0.0154107027413456	0.287857636200686	0.0671270665209053	0.0368817252128332	0.0957839410261333	-0.0679047477644498	-0.22716816318182	0.065567981152534
210.263848311111	0.188551636360401	0.028406104297219	0.301452594515439	0.0670694761742811	0.0342999910228392	0.0926628063876997	-0.0956855429124919	-0.233692440667198	0.065567981152534
210.363953715556	0.190253757549604	0.028406104297219	0.301221915886078	0.0670404968322187	0.0345647530139658	0.0926628063876997	-0.096556025067685	-0.230829927095589	0.065567981152534
210.46405912	0.0881887449125953	0.0284446643341132	0.302334486991172	0.0670228044290761	0.0379081510914648	0.0957839410261333	-0.0781265768666408	-0.230829927095589	0.065567981152534
210.564164524444	0.0881887449125953	0.0284446643341132	0.302334486991172	0.0669896805138258	0.0379081510914648	0.0957839410261333	-0.0781751775100536	-0.230829927095589	0.065567981152534
210.664269928889	0.0819524609742753	0.0257865964298634	0.274236092641574	0.0669896805138258	0.0342999910228392	0.0914849731339059	-0.0535333666850157	-0.211731626761518	0.065567981152534
210.764375333333	0.0819524609742753	0.0257865964298634	0.274236092641574	0.0670228044290761	0.0359111050310547	0.0926628063876997	-0.0534729390475353	-0.211731626761518	0.065567981152534
210.864480737778	0.0819236400312958	0.0257865964298634	0.274236092641574	0.0670404968322187	0.0359111050310547	0.0926628063876997	-0.0531855037771544	-0.211731626761518	0.065567981152534
210.964586142222	0.0819236400312958	0.0257865964298634	0.274236092641574	0.0670404968322187	0.0342999910228392	0.0914849731339059	-0.0531523238706184	-0.211731626761518	0.065567981152534
211.064691546667	0.0799940173168218	0.0257865964298634	0.274236092641574	0.0670694761742811	0.0342999910228392	0.0914849731339059	-0.0451161850117797	-0.211731626761518	0.065567981152534
211.164796951111	0.0799940173168218	0.0257865964298634	0.274236092641574	0.0671610138356968	0.0380161044749177	0.0955225409102885	-0.0449299806776981	-0.209922797992322	0.065567981152534
211.264902355556	0.0799940173168218	0.0257865964298634	0.274236092641574	0.0671868937694497	0.0380161044749177	0.0955225409102885	-0.0448200014268894	-0.209922797992322	0.0652932365327558
211.36500776	0.0774833234246666	0.0257865964298634	0.274236092641574	0.0671868937694497	0.0380161044749177	0.0955225409102885	-0.0341898801070356	-0.208625473067663	0.065567981152534
211.465113164444	0.0759816067216322	0.0231704063166194	0.267911001350761	0.0671610138356968	0.0380161044749177	0.0955225409102885	-0.0196028008258948	-0.19604230253021	0.065567981152534
211.565218568889	0.0688354695164979	0.0292760687311169	0.0911672677259529	0.0671868937694497	0.0379081510914648	0.0951521178666281	0.00377283744990901	-0.0438433164980752	0.055920089505838
211.665323973333	0.0691826778111909	0.0292760687311169	0.0914781170011185	0.0671868937694497	0.0379081510914648	0.0951521178666281	0.00342992841664842	-0.0496528331222419	0.0523827288064464
211.765429377778	0.0710883289795432	0.028406104297219	0.0929951270166575	0.0677894857991849	0.0359111050310547	0.0955225409102885	0.00328039551287897	-0.0501256714810981	0.054933444473933
211.865534782222	0.0729142926732563	0.0257865964298634	0.0942971664422636	0.0683357201433852	0.0342999910228392	0.0996731815323994	0.00251781016329424	-0.0501256714810981	0.0648448996982328
211.965640186667	0.0738680257774014	0.0231704063166194	0.10319126836527	0.069220072492225	0.03280869756346	0.108523510457254	0.00333704466736997	-0.065970652984564	0.0656624497442185
212.065745591111	0.0751813472843041	0.0261918760817232	0.118046565131212	0.0693217118265954	0.0319850033194881	0.113383660448621	0.00193580408479823	-0.071957143118015	0.0656624497442185
212.165850995556	0.0760240133734092	0.0247194917036678	0.120975214588971	0.070039315673319	0.033427256771884	0.126299176084427	0.00185692820075627	-0.0801687753741626	0.0656624497442185
212.2659564	0.0768756349274633	0.0261918760817232	0.126395087273227	0.0707650162711718	0.0380161044749177	0.135578622328259	0.00112311317807639	-0.0801687753741626	0.0656624497442185
212.366061804444	0.0778845865072201	0.028406104297219	0.130292731170105	0.0712757007119362	0.0381061279840859	0.139131207536264	0.000684082449445581	-0.0774378571814901	0.0755123811153692
212.466167208889	0.0784243243825284	0.028406104297219	0.131850164683595	0.0713153160333693	0.0380161044749177	0.139131207536264	-0.000406339825171382	-0.0775994894999447	0.0755123811153692
212.566272613333	0.0790124181686996	0.0263904994545444	0.132340589459373	0.0717130463341111	0.0383507350689012	0.142020141030002	-0.000566014952215645	-0.0788755626214646	0.0779193031775536
212.666378017778	0.0796480959809954	0.028406104297219	0.135144039858775	0.0716751823860497	0.0383507350689012	0.142020141030002	-0.00209290606476386	-0.0801687753741626	0.0756458317720823
212.766483422222	0.0805409148112116	0.0288885577599439	0.143608620577901	0.073909241347353	0.0383507350689012	0.16556655812352	0.000248384097496791	-0.0788755626214646	0.108889667224072
212.866588826667	0.0819236400312958	0.0308462305844796	0.159708571265188	0.0768546026295416	0.0395036122767051	0.187248245944649	0.00353591111987059	-0.102958885640652	0.109280732996757
212.966694231111	0.0828853761499068	0.028406104297219	0.161120824401681	0.0785683556826442	0.0429939492359284	0.194054756339155	0.00431083546397731	-0.108523415502259	0.115174558236618
213.066799635556	0.0835633907431685	0.0308462305844796	0.170167178447991	0.0800598414147153	0.0429939492359284	0.197111125692506	0.00496157269181644	-0.102958885640652	0.126312231070446
213.16690504	0.0853611261140715	0.0409842652822309	0.177495069586898	0.0825572548806857	0.0474027639602559	0.203291373681047	0.00519808249869959	-0.106536960144587	0.134738989303789
213.267010444444	0.0860299788586819	0.0435253090969973	0.17968164903359	0.084229242943855	0.0502920846023823	0.203291373681047	0.00794207198684179	-0.106536960144587	0.134738989303789
213.367115848889	0.0869908753106719	0.057353613662901	0.189326607418359	0.0856963361644229	0.0482871487101001	0.203291373681047	0.00918115554010268	-0.106172988559056	0.140894752047281
213.467221253333	0.0873025577838532	0.0587119761746843	0.186547580178744	0.0858617669614255	0.0502920846023823	0.203291373681047	0.00844847787063557	-0.106172988559056	0.141746982990934
213.567326657778	0.0877919275710909	0.0584536985071181	0.179828386239283	0.0875333943131919	0.0524715215020052	0.203291373681047	0.0100043929926612	-0.106536960144587	0.142771715074531
213.667432062222	0.0877919275710909	0.0577708961553196	0.179828386239283	0.0877801256186548	0.056031565669741	0.203291373681047	0.010341521506495	-0.11011305620151	0.142771715074531
213.767537466667	0.087008874259191	0.0577708961553196	0.189326607418359	0.0863857495513111	0.0534962356285876	0.203291373681047	0.0103411681383019	-0.106536960144587	0.147430312853183
213.867642871111	0.086301325659684	0.0505259576037677	0.189215075294228	0.0855221270841504	0.0548107736381722	0.203278075922105	0.00965196812963429	-0.106536960144587	0.147430312853183
213.967748275556	0.0851044318550073	0.0455342603578021	0.186547580178744	0.0840396314312773	0.056031565669741	0.203291373681047	0.00930906765982469	-0.106536960144587	0.146609254885818
214.06785368	0.0838596026709797	0.0346599629400837	0.177495069586898	0.0826804916631753	0.0551039422628263	0.203291373681047	0.00917815641035519	-0.106276945761539	0.147171944945904
214.167959084444	0.0832005269719682	0.0344824402524571	0.178867495332842	0.081267353324143	0.0548107736381722	0.203278075922105	0.00886932714243484	-0.106536960144587	0.147171944945904
214.268064488889	0.0819044078397208	0.0344824402524571	0.174309684294536	0.0792795664079483	0.052931055942314	0.199536320749168	0.00851619436008335	-0.106536960144587	0.143016425985508
214.368169893333	0.0806358797852237	0.0344824402524571	0.168717023580311	0.0762346807154978	0.049911755174629	0.192935236755093	0.00563682019067239	-0.0916670714826568	0.147171944945904
214.468275297778	0.0796480959809954	0.0344824402524571	0.159819504163444	0.0747546184738065	0.049911755174629	0.189210795806595	0.00387715064493423	-0.0875559540612386	0.133158297826626
214.568380702222	0.0784953611510124	0.0303402054374635	0.13857666052693	0.0725989036992365	0.0454079147310476	0.163005196801704	7.7733687703952e-05	-0.0658297790521205	0.121972370822679
214.668486106667	0.0769024910847266	0.0344824402524571	0.115782524219875	0.0715319979260555	0.0484975488482328	0.0958221951187901	-0.000939108745209971	-0.0502814065221363	0.0381621848015863
214.768591511111	0.0764883253155685	0.0255390702154863	0.105589339150982	0.0713475765358219	0.0509609225170627	0.0951521178666281	-0.000905325258873315	-0.0486899901007554	0.0381621848015863
214.868696915556	0.0760505184985564	0.0231385786933542	0.100567707775729	0.0713475765358219	0.0509609225170627	0.0951521178666281	0.000165779454568356	-0.0419536103981745	0.0478851568010783
214.96880232	0.0758495704718994	0.023913131456669	0.0978245707700062	0.0713475765358219	0.0509609225170627	0.0951521178666281	0.00105763205239582	-0.0419536103981745	0.0481775720233475
215.068907724444	0.0751813472843041	0.0258580056319138	0.0974145825472954	0.0713475765358219	0.0509609225170627	0.0951521178666281	0.00234263519210148	-0.0419536103981745	0.0515494368444819
215.169013128889	0.0747962055146737	0.0250447064796925	0.0957668836886641	0.0713475765358219	0.0509609225170627	0.0951521178666281	0.0031817956414743	-0.0309872776028027	0.0618518960017215
215.269118533333	0.0743594315567848	0.0258580056319138	0.0957668836886641	0.0713475765358219	0.0509609225170627	0.0951521178666281	0.00379463281986787	-0.0309872776028027	0.0618518960017215
215.369223937778	0.0737317918250047	0.0259437590327998	0.0950881225235175	0.0713475765358219	0.0509609225170627	0.0951521178666281	0.00465965145144669	-0.0309872776028027	0.0605585591708336
215.469329342222	0.0733664103262764	0.0251600298197166	0.0939244271645229	0.0713706452764903	0.0517652300912521	0.0958221951187901	0.00537058525338273	-0.0309872776028027	0.0603891756704237
215.569434746667	0.0733357889235791	0.0250447064796925	0.0939244271645229	0.071403701844722	0.0509609225170627	0.0951521178666281	0.00548698198184599	-0.0309872776028027	0.0605585591708336
215.669540151111	0.0734991245359487	0.0258580056319138	0.0950881225235175	0.0714240836027809	0.0509609225170627	0.0951521178666281	0.00540068239296768	-0.0309199951869662	0.0618518960017215
215.769645555556	0.0746944151886572	0.0225680656079231	0.0957668836886641	0.0714272050916067	0.0513678049153372	0.0958221951187901	0.00386952438527014	-0.0309872776028027	0.0694752591200728
215.86975096	0.0755642368339727	0.0157814797052568	0.0966470043198859	0.0714397839721897	0.0509609225170627	0.0955225409102885	0.0017819343390192	-0.0429293615269264	0.0698205840752045
215.969856364444	0.0759678072659047	0.0157814797052568	0.107619866713047	0.0714504541364244	0.0509609225170627	0.0958221951187901	0.000574957052489201	-0.0489894219641399	0.0744216578224575
216.069961768889	0.0767544998288362	0.0225680656079231	0.163268795814578	0.0714693843788973	0.0498711144661462	0.0955225409102885	-0.002578280367729	-0.0798516444026932	0.0698205840752045
216.170067173333	0.077242585351807	0.0188563510520374	0.16231704845983	0.0714998031414228	0.0497502766441708	0.0955225409102885	-0.00450768038752313	-0.0866499544715642	0.067659646063502
216.270172577778	0.0784243243825284	0.0225680656079231	0.168401538435527	0.0715319979260555	0.0498711144661462	0.0958221951187901	-0.00743365851681533	-0.0948962774734978	0.0609714437772
216.370277982222	0.0821177354878153	0.0244898854447762	0.258530168303625	0.0715730251814187	0.0497502766441708	0.0955225409102885	-0.0319134607139572	-0.18293473690605	0.069268721400591
216.470383386667	0.0838294739936221	0.0434440793951421	0.271446395477366	0.0715730251814187	0.0497502766441708	0.0955225409102885	-0.0381748627186907	-0.18666117203233	0.0584104624014716
216.570488791111	0.0860042983956634	0.0502147782345879	0.258530168303625	0.0715730251814187	0.0497502766441708	0.0955225409102885	-0.0435731623842153	-0.192276380806652	0.031420498160726
216.670594195556	0.0872486978561529	0.0544647669766434	0.255816225102813	0.0715730251814187	0.0497502766441708	0.0955225409102885	-0.0460905944283779	-0.185173191509625	0.0311362551573213
216.7706996	0.0892455282995139	0.0562807666696511	0.258530168303625	0.0714554447564578	0.0484975488482328	0.0958221951187901	-0.051700206287243	-0.185761592207973	0.0320099777633453
216.870805004444	0.0936510090969166	0.0547088049276659	0.258530168303625	0.0713345437388094	0.0469659639811212	0.0958221951187901	-0.0581680627400654	-0.192098265250083	0.0311362551573213
216.970910408889	0.107689532906598	0.0596631840461342	0.266099557174392	0.0712253904600981	0.0459501373231039	0.0958221951187901	-0.0657542240534606	-0.194161728097849	0.0320099777633453
217.071015813333	0.141412635470243	0.066134001313509	0.269382933488508	0.0709413004766787	0.0467191244858328	0.0997822690682684	-0.0724365980758245	-0.210016996350407	0.00939396619086241
217.171121217778	0.143031718856551	0.066134001313509	0.269382933488508	0.0707991820641954	0.0415873428458648	0.0958221951187901	-0.0737607489259714	-0.209456586302216	0.00727849492662691
217.271226622222	0.14406685656915	0.066134001313509	0.269382933488508	0.070424867253123	0.0404993586891433	0.0958221951187901	-0.0746410713244796	-0.208097430346574	0.00561824959600345
217.371332026667	0.146435497044066	0.066134001313509	0.269382933488508	0.0698844101300149	0.0400894484450152	0.0955225409102885	-0.0760227052733529	-0.207591410893265	0.00262430907056889
217.471437431111	0.145868368701331	0.066134001313509	0.269382933488508	0.0697506638635834	0.0383917696546716	0.0925541903745811	-0.0763378489395697	-0.206219475629817	0.00121333744294464
217.571542835556	0.0899110436135907	0.0378623942638896	0.243379363169653	0.0695344701771523	0.0383917696546716	0.0919139215484273	-0.0543181391584122	-0.175030094121968	0.0409196113532809
217.67164824	0.0895807301076998	0.0378623942638896	0.243379363169653	0.0691788632460705	0.0383917696546716	0.0917579212370278	-0.0546090146201832	-0.172054240853151	0.0416631334804914
217.771753644444	0.0891340710923105	0.0378623942638896	0.244901558348292	0.0691238527888697	0.0378073391134307	0.0917579212370278	-0.0536844572207191	-0.175030094121968	0.0409196113532809
217.871859048889	0.0890023725545257	0.0394430551878958	0.247644250519833	0.0689044638367483	0.0363959828916115	0.0925541903745811	-0.0535541594980885	-0.175030094121968	0.0409196113532809
217.971964453333	0.0885518054085621	0.0394430551878958	0.247644250519833	0.0688215073243475	0.0355668375093871	0.0919139215484273	-0.0532944036812123	-0.175030094121968	0.0409196113532809
218.072069857778	0.0883047554367704	0.0382524895243194	0.247396625707326	0.0686761385246834	0.033971313807652	0.0917579212370278	-0.0529512652033027	-0.175030094121968	0.0413213695734442
218.172175262222	0.0795208050531704	0.0348490883885919	0.185569576345337	0.0683632918778668	0.0327026257892309	0.0925541903745811	-0.0208788639880629	-0.123270645941386	0.0593892240647797
218.272280666667	0.0789363461843548	0.034492075967107	0.18187384266679	0.0680398861721823	0.0283637659157647	0.0915274219294358	-0.0195738938152494	-0.13533905151956	0.0511214616792901
218.372386071111	0.0784498051501893	0.034492075967107	0.179795288814866	0.067977455998015	0.0283637659157647	0.0915274219294358	-0.0174500553210633	-0.127325416638478	0.0593892240647797
218.472491475556	0.0783493288884184	0.0348490883885919	0.178882477857057	0.0678842279333419	0.0283637659157647	0.0919139215484273	-0.0163965141149942	-0.127325416638478	0.0593892240647797
218.57259688	0.0671768391346304	0.0312680952545389	0.103776807491099	0.0678009061028516	0.0278429766185026	0.0919139215484273	-2.66009318061365e-05	-0.0527475319304736	0.0511214616792901
218.672702284444	0.0652079688098323	0.0307880997989808	0.0996820326661768	0.0676695826681931	0.024523673541371	0.0892396377434017	0.000796971728636401	-0.0476885354162682	0.0520987294857413
218.772807688889	0.0640145534305559	0.0312680952545389	0.0996820326661768	0.0676567260864845	0.024523673541371	0.0892396377434017	0.000953860776007568	-0.0470024286949302	0.0517439328321097
218.872913093333	0.0624412366168989	0.0312680952545389	0.0984612293920163	0.0676567260864845	0.024523673541371	0.0892396377434017	0.00111649106141381	-0.0470024286949302	0.0513394874385034
218.973018497778	0.060609772082043	0.0307880997989808	0.0962388158445842	0.0674760115886514	0.0245357091878208	0.0892396377434017	0.00105030853478366	-0.04496585185785	0.0520987294857413
219.073123902222	0.0596561105190587	0.0312680952545389	0.0955177747993464	0.0674716112139173	0.0245357091878208	0.0892396377434017	0.00141968772304423	-0.04496585185785	0.0511214616792901
219.173229306667	0.0595031268029221	0.0312680952545389	0.0950654726040016	0.0674716112139173	0.0245357091878208	0.0892396377434017	0.00166885319022326	-0.0439775632593146	0.0513394874385034
219.273334711111	0.0584909410935124	0.0334761460255546	0.0955177747993464	0.0674716112139173	0.0245357091878208	0.0892396377434017	0.00210196079182304	-0.0436776032586516	0.0511214616792901
219.373440115556	0.0573965436586634	0.0332020692646008	0.0935446859152755	0.0674716112139173	0.0245357091878208	0.0892396377434017	0.00230368977491624	-0.0439775632593146	0.0494009881763174
219.47354552	0.0573965436586634	0.0332020692646008	0.0932419815205466	0.0667227744041224	0.024523673541371	0.0864400129702871	0.000406063061412099	-0.0447865908962195	0.0466339902835863
219.573650924444	0.0566913815762424	0.0332020692646008	0.0919116621080615	0.0664870914473628	0.024523673541371	0.085603265650526	0.000187021183015727	-0.0459595408524732	0.0426478177028738
219.673756328889	0.0567165068960629	0.0332020692646008	0.0914181322938413	0.0649564446982981	0.024523673541371	0.0816266872782	-0.00251176969011121	-0.0439775632593146	0.0392127157106057
219.773861733333	0.0567165068960629	0.0332020692646008	0.0930703018282495	0.0650559080080272	0.024523673541371	0.0819410778688517	-0.00286542201945498	-0.0428400109561846	0.0419124976077566
219.873967137778	0.0567165068960629	0.0334761460255546	0.0950654726040016	0.0649360916294745	0.0229193199398419	0.0819410778688517	-0.00356800226512408	-0.0447206879424758	0.0419124976077566
219.974072542222	0.0567165068960629	0.0332020692646008	0.0957668836886641	0.0648678241897849	0.02393764443873	0.0838003327192616	-0.00411758898318117	-0.0468445194128752	0.0418049245637788
220.074177946667	0.0566913815762424	0.031988430864774	0.0957668836886641	0.0646988898465332	0.0227491201700226	0.0837316189984043	-0.00449534512570051	-0.0470353400477719	0.0426612274122856
220.174283351111	0.0566913815762424	0.0312680952545389	0.0955177747993464	0.0646858219816394	0.0217806016547883	0.0837316189984043	-0.00482990291561567	-0.0439775632593146	0.0466339902835863
220.274388755556	0.0566363814723193	0.0307880997989808	0.09656090393625	0.0646858219816394	0.0213249377044866	0.0840670393884805	-0.00524242047552039	-0.0444160503474821	0.0469157747143249
220.37449416	0.056560811817956	0.0307880997989808	0.0994968622991488	0.0649564446982981	0.0211441353855218	0.0848835751581604	-0.0055995455388643	-0.0470353400477719	0.0481077797168272
220.474599564444	0.056560811817956	0.0312680952545389	0.0994968622991488	0.0650559080080272	0.0159871968790121	0.0815548826276893	-0.00571729915533887	-0.0470353400477719	0.0481077797168272
220.574704968889	0.0563345813446723	0.0307880997989808	0.0994968622991488	0.0649360916294745	0.0159871968790121	0.0816266872782	-0.00610629151988101	-0.0461593170657481	0.0494840607909406
220.674810373333	0.0559347028620448	0.0307880997989808	0.0994968622991488	0.0646988898465332	0.0154521441832251	0.082170243451577	-0.00624521308376559	-0.0461593170657481	0.0498432249052296
220.774915777778	0.0545048264126317	0.0261810571396374	0.0989281449774491	0.0646858219816394	0.0151780870292117	0.0824193408616622	-0.00517561659196637	-0.0461593170657481	0.0498432249052296
220.875021182222	0.0526964163114376	0.0224696821169839	0.09656090393625	0.0646852217797021	0.0153710985036369	0.0828061284541231	-0.00440911132164895	-0.0470353400477719	0.0498432249052296
220.975126586667	0.0522068403897245	0.0213722266453724	0.0942365971403329	0.0646352441870012	0.01464483624073	0.0828061284541231	-0.00393898316888916	-0.0461593170657481	0.0498432249052296
221.075231991111	0.0513980395211345	0.0213722266453724	0.0942365971403329	0.0645880967780162	0.0130653022872686	0.0815548826276893	-0.0035259765830811	-0.0461593170657481	0.0498432249052296
221.175337395556	0.0505681766903848	0.0228284198721432	0.0942365971403329	0.0644175956482157	0.0130918608054607	0.0819410778688517	-0.00297703501497604	-0.0470353400477719	0.0494840607909406
221.2754428	0.0497326563655183	0.0228284198721432	0.0914181322938413	0.0641740302363765	0.0130653022872686	0.0819410778688517	-0.00167586442438463	-0.0428400109561846	0.0494840607909406
221.375548204444	0.0484593326138902	0.0244768245806655	0.0903799029619584	0.0642825851033314	0.0127022716320667	0.0819410778688517	0.000393360755806515	-0.0379457277758501	0.0498432249052296
221.475653608889	0.0475189201810624	0.0224544317850594	0.0884809244817671	0.0645654251001708	0.0127022716320667	0.0819410778688517	0.00203359188741981	-0.0370854353103659	0.0498432249052296
221.575759013333	0.0466595502200023	0.0224544317850594	0.0870139589973641	0.0645654251001708	0.0125629401311442	0.082170243451577	0.0035106207464578	-0.0333655970883936	0.0498432249052296
221.675864417778	0.0459564492363658	0.0258741225171459	0.0899263342045407	0.0646352441870012	0.0130653022872686	0.0828061284541231	0.00473634949791486	-0.0326197817799792	0.0498432249052296
221.775969822222	0.0447664585143113	0.0208407482648195	0.0878735258047781	0.0647896993793277	0.0130653022872686	0.0836121784918129	0.00731859825370969	-0.033587703551385	0.0513815089948216
221.876075226667	0.0434764805286564	0.0170763701829326	0.0868536555049808	0.0653198732598636	0.0139176874581701	0.0848835751581604	0.0102802732287583	-0.0348972700711688	0.054005456121427
221.976180631111	0.0426738786685247	0.0165961749551994	0.0903799029619584	0.0652368809368406	0.0130653022872686	0.0848835751581604	0.0116480871545786	-0.033587703551385	0.0601309156868785
222.076286035556	0.0424121025091054	0.013780762656066	0.0879969509261819	0.0658394279483688	0.0165067698184319	0.088472778408345	0.0132271996215764	-0.0318943810905849	0.0592121223583365
222.17639144	0.0418605162064733	0.0130760253474889	0.0879969509261819	0.0659580197483799	0.0178892745443859	0.088595965360752	0.0146633784794181	-0.0287062964995505	0.0592614621795729
222.276496844444	0.0409156716443873	0.00880466281097071	0.0843979102710862	0.0664666415836232	0.0211441353855218	0.0904898388697029	0.0166294908115912	-0.0251759347540663	0.0592614621795729
222.376602248889	0.0405445032801761	0.00868820159164974	0.0839724008321067	0.0666110865012892	0.020359919867428	0.088595965360752	0.0176281380585644	-0.0242828754032173	0.0592614621795729
222.476707653333	0.0400412143752787	0.00887912359555633	0.0843979102710862	0.0667730666898916	0.0215197193270415	0.088595965360752	0.019131344593673	-0.023865151281019	0.0584872473339545
222.576813057778	0.0392546135711356	0.00741823096773013	0.0835713443813546	0.0673210819345675	0.0242113422336349	0.088595965360752	0.021174862292785	-0.0220641100768014	0.0579597769820513
222.676918462222	0.0373361090154282	0.0067492945430554	0.0821106748005861	0.0677886323309127	0.0262798024350993	0.088595965360752	0.0245420447729617	-0.0152052961358038	0.0584872473339545
222.777023866667	0.0367754598921905	0.00639448583040042	0.0808036525770275	0.0679133933517399	0.0266902679750603	0.088595965360752	0.0257038809284771	-0.0142962356286184	0.0585892526621472
222.877129271111	0.0365599867017701	0.00639448583040042	0.0805836785855565	0.067977455998015	0.0266902679750603	0.088595965360752	0.0260141208572343	-0.0141712089926373	0.0585892526621472
222.977234675556	0.0364814888557417	0.00639448583040042	0.0804730920527635	0.0680528721013829	0.0266902679750603	0.088595965360752	0.0264198722404632	-0.0137453043460384	0.0585892526621472
223.07734008	0.0360733010385544	0.00591268081803179	0.0795639336168957	0.0681213627459101	0.026479339154587	0.088595965360752	0.0271452645754643	-0.0134671951422183	0.0584872473339545
223.177445484444	0.0352534382072359	0.00338959456831599	0.0745295425075024	0.0682254073084294	0.026479339154587	0.088595965360752	0.0284025225015485	-0.0125368152937019	0.0584872473339545
223.277550888889	0.034922248814566	0.00281171674344551	0.0659478710052188	0.0682413736378176	0.026479339154587	0.088595965360752	0.0290187839464056	-0.0124762889858448	0.0582849573506188
223.377656293333	0.034798957034489	0.00281171674344551	0.0615672740093985	0.0683346925204737	0.0262798024350993	0.088595965360752	0.0296046669743237	-0.0125368152937019	0.0580461132316166
223.477761697778	0.0345943803979264	0.00281171674344551	0.0586303151725222	0.0683459824639485	0.0262798024350993	0.088595965360752	0.0301597497534433	-0.0118604157430016	0.0582849573506188
223.577867102222	0.0341241964384146	0.00338959456831599	0.0561378506264445	0.0683697364838534	0.0262798024350993	0.088595965360752	0.030805728409534	-0.0093749303087109	0.0592121223583365
223.677972506667	0.0336716865805413	0.00361132567296308	0.0546732140177491	0.0683768102480637	0.0262798024350993	0.088595965360752	0.0314877351721174	-0.00944044045685669	0.0585892526621472
223.778077911111	0.0335999411028315	0.00580435166329501	0.0561378506264445	0.0683995977102847	0.0262798024350993	0.088595965360752	0.0316790781135727	-0.00944044045685669	0.0584872473339545
223.878183315556	0.0335999411028315	0.00464592056529595	0.0553348521377357	0.0684536040849036	0.0257656081931995	0.088595965360752	0.0317065506474711	-0.00944044045685669	0.0584872473339545
223.97828872	0.0335999411028315	0.00464592056529595	0.0553348521377357	0.0695865055506688	0.0205873071037448	0.0995163802567	0.0377231798506685	-0.0130223659168564	0.0649436923344124
224.078394124444	0.0335999411028315	0.00464592056529595	0.0553348521377357	0.0695865055506688	0.0205873071037448	0.0995163802567	0.0377322130708168	-0.0130223659168564	0.0649436923344124
224.178499528889	0.0335662264865523	0.00464592056529595	0.0553348521377357	0.0716601484276739	0.0205873071037448	0.197787568974885	0.0487195352324606	-0.0123002924786333	0.159644493729413
224.278604933333	0.0335662264865523	0.00464592056529595	0.0553348521377357	0.071711282614278	0.020359919867428	0.197787568974885	0.0493683894033833	-0.0101766919016382	0.163832060639346
224.378710337778	0.0335662264865523	0.00464592056529595	0.0553348521377357	0.071711282614278	0.020359919867428	0.197787568974885	0.0493511557643036	-0.0101766919016382	0.163832060639346
224.478815742222	0.0335662264865523	0.00464592056529595	0.0553348521377357	0.071711282614278	0.020359919867428	0.197787568974885	0.0493511557643036	-0.0101766919016382	0.163832060639346
224.578921146667	0.0335662264865523	0.00417190653754835	0.0550245905564923	0.071711282614278	0.020359919867428	0.197787568974885	0.0493129067838436	-0.0112362933779337	0.163508840011734
224.679026551111	0.0335662264865523	0.00417190653754835	0.0550245905564923	0.0718228343714331	0.020359919867428	0.197787568974885	0.0497354114490743	-0.0112362933779337	0.163508840011734
224.779131955556	0.0335662264865523	0.00417190653754835	0.0550245905564923	0.0727519261366342	0.020359919867428	0.197787568974885	0.0524320468027179	-0.0112362933779337	0.163508840011734
224.87923736	0.0362089806087264	0.00479018197165072	0.112372659044738	0.0735126787821709	0.020359919867428	0.197787568974885	0.0460214111071504	-0.0710258065244486	0.185867686785117
224.979342764444	0.0370828510213012	0.0139889914323853	0.121886609742242	0.0747511796461136	0.0205873071037448	0.197787568974885	0.0453943329602273	-0.0852972394504448	0.185044190890009
225.079448168889	0.0370828510213012	0.0139889914323853	0.121886609742242	0.0752175295312943	0.0205873071037448	0.197589172420737	0.0462026607010231	-0.0890097892827627	0.179084987031209
225.179553573333	0.0370828510213012	0.0139889914323853	0.121886609742242	0.0754106432384447	0.0226451362357714	0.189300278888933	0.0435175590154808	-0.0890097892827627	0.162517580093542
225.279658977778	0.0370828510213012	0.0139889914323853	0.121886609742242	0.0757333642142136	0.0206685640379207	0.170968810580868	0.0424971946542359	-0.103909534973129	0.121985719237855
225.379764382222	0.0370828510213012	0.0139889914323853	0.121886609742242	0.0760391942482118	0.0242823561056729	0.169067609522669	0.0417280789624952	-0.0890097892827627	0.121985719237855
225.479869786667	0.0370828510213012	0.0139889914323853	0.121886609742242	0.0765156676265524	0.0248012577471261	0.160381409831338	0.0414934900429329	-0.0349235861825747	0.137682807196249
225.579975191111	0.0370828510213012	0.0139889914323853	0.121886609742242	0.0766203913547994	0.0242823561056729	0.154686196271737	0.0405276157004415	-0.0279640934745929	0.119860819369743
225.680080595556	0.0370828510213012	0.0153463243219663	0.123840835077384	0.0769622779290506	0.0275315423028596	0.153691933525424	0.0401666231165868	-0.0226881438816584	0.106715940096637
225.780186	0.0372900683476182	0.0139889914323853	0.129270100985685	0.0770440105776162	0.0275315423028596	0.154417432781451	0.0376783478020794	-0.0327495390699706	0.106035655134938
225.880291404444	0.0401638018232331	0.0149352503095379	0.185407319747792	0.077213486446904	0.0275315423028596	0.155562993006392	0.0136808870616703	-0.120515555998757	0.0902694454050043
225.980396808889	0.0410596770001871	0.0169600001391781	0.188325876762135	0.0773370007890711	0.0275315423028596	0.155968399671448	0.0107417619396261	-0.120515555998757	0.088484503156495
226.080502213333	0.0422377279231473	0.0160460771327047	0.188325876762135	0.0776029022081796	0.0247265428971364	0.155968399671448	0.00916042582571396	-0.135100964000437	0.0659524485446118
226.180607617778	0.0586012860712875	0.0160460771327047	0.188325876762135	0.0777255780434052	0.0408854429839168	0.171457817077752	0.00209907635603316	-0.126067324558564	0.0663885689737855
226.280713022222	0.113718454618014	0.0189418084468189	0.191026427431307	0.0780401392316754	0.0463650413286676	0.171457817077752	-0.00995450953974959	-0.124830121710064	0.0618605292159356
226.380818426667	0.132662830706911	0.0307880997989808	0.204945993572185	0.0785617492149979	0.0575584308139828	0.172317576779569	-0.0399841758899206	-0.135316979426836	0.0532460136111786
226.480923831111	0.140598709720249	0.0634979821506041	0.245156875243191	0.0789941590385215	0.0593272524808418	0.168346379502903	-0.0614538637953089	-0.178161528123536	0.0443630938903523
226.581029235556	0.140704478117443	0.0930141694527885	0.260764394334999	0.0796517427154011	0.0597790634252449	0.160381409831338	-0.0617883162612706	-0.170353008018019	0.0440736663028735
226.68113464	0.140704478117443	0.0930141694527885	0.260764394334999	0.0799858170611934	0.0597790634252449	0.15576791335101	-0.0611208922707013	-0.170353008018019	0.0440736663028735
226.781240044444	0.140704478117443	0.0938095658807747	0.263342836745507	0.0792520233297114	0.0597790634252449	0.162864656669544	-0.062596873002335	-0.170353008018019	0.0443630938903523
226.881345448889	0.140311794829494	0.0887148642984326	0.263740454216983	0.0779059652380448	0.044144672926365	0.151591690012817	-0.0649746477542325	-0.173358552426291	0.0409673642278285
226.981450853333	0.138985273890869	0.0530081491553608	0.242319999535258	0.0770440105776162	0.0425065419661587	0.150438858028916	-0.0647283048558918	-0.177958265880876	0.0354654711495056
227.081556257778	0.137466798033802	0.0486089422622745	0.239929073461036	0.0761859084294102	0.0384643153381849	0.142827782289886	-0.0643021502342784	-0.180981570095129	0.0354654711495056
227.181661662222	0.136103680904311	0.0483727346238619	0.239929073461036	0.0758131539257679	0.0384643153381849	0.143431156467173	-0.062332777852123	-0.178161528123536	0.0396318220684546
227.281767066667	0.134042068944308	0.046779224495811	0.239473253367693	0.0745373160795675	0.0354063041473499	0.13505556775621	-0.0624682559642773	-0.178161528123536	0.0396318220684546
227.381872471111	0.132946079869322	0.0448766764485285	0.239018089199421	0.0730693338590564	0.0326879676896073	0.115040366114746	-0.0622267125983963	-0.173358552426291	0.0354654711495056
227.481977875556	0.118174459318389	0.0313333928638502	0.176520089704138	0.0722970243154537	0.0371418437735094	0.110043231630882	-0.0320325403997119	-0.11239351374647	0.0525294668484843
227.58208328	0.112102042792009	0.0313333928638502	0.162305948668009	0.0715731758709506	0.0384643153381849	0.103062302909587	-0.0277319163584603	-0.0940253848150467	0.0525294668484843
227.682188684444	0.107871072849235	0.0313333928638502	0.155510920096583	0.0711423488431112	0.0384643153381849	0.0993079025270582	-0.0245813372437279	-0.0924202808120588	0.0469360816513635
227.782294088889	0.104564619694815	0.0317695891041378	0.155581879453241	0.0711423488431112	0.0384643153381849	0.0993079025270582	-0.0225584528106593	-0.0926335512859184	0.047199802885162
227.882399493333	0.0685008289416036	0.0317695891041378	0.154385886003139	0.0711423488431112	0.0384643153381849	0.0993079025270582	-0.0192733138484513	-0.0924202808120588	0.0475664692544125
227.982504897778	0.0638684961142514	0.0317695891041378	0.154385886003139	0.0711423488431112	0.0384643153381849	0.0993079025270582	-0.0171917806848397	-0.0924202808120588	0.0482277560862706
228.082610302222	0.0610993741542855	0.0317695891041378	0.154385886003139	0.0711423488431112	0.0384643153381849	0.0993079025270582	-0.014162640490443	-0.0918627411475546	0.049791538054061
228.182715706667	0.0503873619553505	0.0269202916182846	0.141487885498614	0.0711423488431112	0.0384643153381849	0.0993079025270582	0.00741557590153179	-0.0626438570481389	0.0558593871179846
228.282821111111	0.0496459354252104	0.0265939379612767	0.13770234112993	0.0711423488431112	0.0384643153381849	0.0993079025270582	0.0106633565961772	-0.0626438570481389	0.0527294359262352
228.382926515556	0.0495486562876166	0.0265939379612767	0.136998792886151	0.0711423488431112	0.0384643153381849	0.0993079025270582	0.0113318081467804	-0.0553160333846766	0.057099687452829
228.48303192	0.0486043466627232	0.0269202916182846	0.133359361524099	0.0711423488431112	0.0384643153381849	0.0993079025270582	0.0143034805472243	-0.0537816589089346	0.0548545977001529
228.583137324444	0.0480390994830358	0.0250049017180402	0.113508621900261	0.0711423488431112	0.0384643153381849	0.0993079025270582	0.018178957730971	-0.0397910338422841	0.0575676191360249
228.683242728889	0.0468785483680892	0.029459584468751	0.0640982771157405	0.0711423488431112	0.0384643153381849	0.0993079025270582	0.023403409895496	-0.012040970196573	0.0536111649806338
228.783348133333	0.0468420967611662	0.029459584468751	0.0640982771157405	0.0711423488431112	0.0384643153381849	0.0993079025270582	0.0234340293167034	-0.012040970196573	0.0536111649806338
228.883453537778	0.0468420967611662	0.029459584468751	0.0640982771157405	0.0711317144186299	0.0384643153381849	0.0996603951977232	0.0233727423528897	-0.012040970196573	0.0534388974527133
228.983558942222	0.0468420967611662	0.029459584468751	0.0640982771157405	0.071071263449046	0.0384643153381849	0.0999954842104108	0.023318042535376	-0.012040970196573	0.0534388974527133
229.083664346667	0.0468420967611662	0.029459584468751	0.0640982771157405	0.0711317144186299	0.0384643153381849	0.100186816280812	0.0233568845588291	-0.012040970196573	0.0534388974527133
229.183769751111	0.0468420967611662	0.029459584468751	0.0640982771157405	0.0711423488431112	0.0384643153381849	0.100579467577921	0.0233519624422545	-0.012040970196573	0.0534388974527133
229.283875155556	0.0468420967611662	0.029459584468751	0.0640982771157405	0.0711636174111108	0.0375948846098218	0.100579467577921	0.0233296298640779	-0.012040970196573	0.0536111649806338
229.38398056	0.0468420967611662	0.029459584468751	0.0640982771157405	0.0712086013171413	0.0384643153381849	0.100478621519942	0.0234447102887643	-0.012040970196573	0.0527294359262352
229.484085964444	0.0468420967611662	0.029459584468751	0.0640982771157405	0.0712086013171413	0.0384643153381849	0.100478621519942	0.0234447102887643	-0.012040970196573	0.0527294359262352
229.584191368889	0.0468420967611662	0.029459584468751	0.0640982771157405	0.0712086013171413	0.0384643153381849	0.100478621519942	0.0234649627504151	-0.012040970196573	0.0527294359262352
229.684296773333	0.0467988373505678	0.029459584468751	0.0640982771157405	0.0712086013171413	0.0384643153381849	0.100478621519942	0.0234706187649879	-0.012040970196573	0.0527294359262352
229.784402177778	0.0467988373505678	0.029459584468751	0.0641511611556064	0.0712721054363572	0.0384643153381849	0.100579467577921	0.0235464408580252	-0.012040970196573	0.0536111649806338
229.884507582222	0.0467988373505678	0.029459584468751	0.0641511611556064	0.0712721054363572	0.0384643153381849	0.100579467577921	0.0235464408580252	-0.012040970196573	0.0536111649806338
229.984612986667	0.0467988373505678	0.029459584468751	0.0641511611556064	0.0712721054363572	0.0384643153381849	0.100579467577921	0.0235464408580252	-0.012040970196573	0.0536111649806338
230.084718391111	0.0467988373505678	0.029459584468751	0.0641511611556064	0.0712721054363572	0.0384643153381849	0.100579467577921	0.0235464408580252	-0.012040970196573	0.0536111649806338
230.184823795556	0.0467988373505678	0.029459584468751	0.0641511611556064	0.0721021137339798	0.0354063041473499	0.110043231630882	0.0266784468635278	-0.0182847107676726	0.0585187764036666
230.2849292	0.0467988373505678	0.029459584468751	0.0641511611556064	0.072716778127646	0.0354063041473499	0.126772536601943	0.0286081064565626	-0.0211533275931156	0.084496739743911
230.385034604444	0.0467988373505678	0.029459584468751	0.0641511611556064	0.0732379187065672	0.0371418437735094	0.137856528505893	0.0304768330232514	-0.0186787442836881	0.0950726269422561
230.485140008889	0.0467988373505678	0.029459584468751	0.0641511611556064	0.0732379187065672	0.0371418437735094	0.137856528505893	0.0304768330232514	-0.0186787442836881	0.0950726269422561
230.585245413333	0.0467988373505678	0.029459584468751	0.0641511611556064	0.0745041982832133	0.0384643153381849	0.148053611605412	0.0336358637129397	-0.0222560313756659	0.10380731943917
230.685350817778	0.0467988373505678	0.029459584468751	0.0641511611556064	0.0746077109014548	0.0354063041473499	0.145733094680501	0.0339058592006712	-0.0186787442836881	0.10805706933197
230.785456222222	0.0467988373505678	0.029459584468751	0.0641511611556064	0.0747649783470661	0.0354063041473499	0.153243159802029	0.0352988700626659	-0.0182847107676726	0.115170912347625
230.885561626667	0.0467988373505678	0.029459584468751	0.0641511611556064	0.0752175295312943	0.0354063041473499	0.16008018315738	0.0365202961860435	-0.0175400212249238	0.121384030294034
230.985667031111	0.0467988373505678	0.029459584468751	0.0641511611556064	0.0757333642142136	0.0384643153381849	0.170896203914786	0.0377062559371021	-0.0222560313756659	0.121384030294034
231.085772435556	0.0467988373505678	0.029459584468751	0.0641511611556064	0.0760219519912157	0.0384643153381849	0.171473313961129	0.0381606577585099	-0.0222560313756659	0.123498757537673
231.18587784	0.0467988373505678	0.029459584468751	0.0641511611556064	0.0762309949012064	0.0363437195749763	0.173065399036277	0.0389097710514583	-0.0186787442836881	0.129726597776553
231.285983244444	0.0467988373505678	0.029459584468751	0.0641511611556064	0.0766203913547994	0.0326879676896073	0.176228207062185	0.0404285056551142	-0.0186787442836881	0.135004624736296
231.386088648889	0.0468420967611662	0.029459584468751	0.0641511611556064	0.0769157023793918	0.0384643153381849	0.188461124960574	0.0418584109276545	-0.020031544395275	0.139593847620466
231.486194053333	0.0468420967611662	0.029459584468751	0.0641511611556064	0.0770440105776162	0.0371418437735094	0.188461124960574	0.0422030716533134	-0.0222560313756659	0.139322248729061
231.586299457778	0.0468420967611662	0.029459584468751	0.0641511611556064	0.0828265153012537	0.0581987553338583	0.269727029649912	0.0672193069873833	-0.00169629490698463	0.210750436188977
231.686404862222	0.0468420967611662	0.029459584468751	0.0641511611556064	0.0836183908179903	0.0581987553338583	0.269727029649912	0.0686632450219457	-0.00169629490698463	0.210750436188977
231.786510266667	0.0468420967611662	0.029459584468751	0.0641511611556064	0.0861847410727194	0.0575584308139828	0.282805362382943	0.0806159864303098	-0.00169629490698463	0.228079008410684
231.886615671111	0.0468420967611662	0.029459584468751	0.0641511611556064	0.13271400870269	0.0514080675639004	0.420560336811592	0.124992697758106	-0.00169629490698463	0.383166471314214
231.986721075556	0.0468420967611662	0.029459584468751	0.0641511611556064	0.165464128002559	0.0514080675639004	0.420560336811592	0.138521850818851	-0.00169629490698463	0.383166471314214
232.08682648	0.0467988373505678	0.029459584468751	0.0641511611556064	0.187244053603691	0.0514080675639004	0.420560336811592	0.149175619360182	-0.00169629490698463	0.383166471314214
232.186931884444	0.0467988373505678	0.029459584468751	0.0641511611556064	0.210707166276604	0.0514080675639004	0.420560336811592	0.162598112952239	-0.00169629490698463	0.382017726312116
232.287037288889	0.0467988373505678	0.029459584468751	0.0641511611556064	0.219026516318485	0.0514080675639004	0.420560336811592	0.16873203676799	0.00122160041439701	0.384248695001829
232.387142693333	0.0467988373505678	0.029459584468751	0.0641511611556064	0.251836297958857	0.053057553515169	0.422320504918817	0.197891718506865	0.00122160041439701	0.384248695001829
232.487248097778	0.0467988373505678	0.029459584468751	0.0641511611556064	0.251836297958857	0.053057553515169	0.422320504918817	0.198370114072913	0.00122160041439701	0.384248695001829
232.587353502222	0.0467988373505678	0.029459584468751	0.0641511611556064	0.274793060725268	0.120665847704032	0.434103370286381	0.233318461304084	0.0763029352532025	0.392317649815142
232.687458906667	0.0467988373505678	0.029459584468751	0.0641511611556064	0.27488152418941	0.120665847704032	0.433014321849684	0.23352060838663	0.0763029352532025	0.391803018819426
232.787564311111	0.0467988373505678	0.029459584468751	0.0641511611556064	0.27488152418941	0.11564122876172	0.437526663366093	0.232544135109199	0.0747680535020226	0.399018224059349
232.887669715556	0.0467829980453185	0.0293825197250742	0.0641511611556064	0.274704135986113	0.0975775192181501	0.436591559493538	0.229708442983291	0.0564684846211183	0.40385948142464
232.98777512	0.0467829980453185	0.0293825197250742	0.0641511611556064	0.274704135986113	0.0992845003429616	0.444609622166155	0.227932908979613	0.0513473739425892	0.405344974755935
233.087880524444	0.0467829980453185	0.0293825197250742	0.0641511611556064	0.274704135986113	0.095076845541253	0.443671234553688	0.22667268341177	0.0456690306300408	0.405344974755935
233.187985928889	0.0467829980453185	0.029459584468751	0.0643154036671925	0.249856905622223	0.0871894399483841	0.414760307137157	0.190082999893558	0.0427633281137207	0.37364435694283
233.288091333333	0.0467829980453185	0.029459584468751	0.0643154036671925	0.195317410581038	0.0386071819432947	0.392554839149471	0.158718755496385	-0.00375927802255403	0.357401322403415
233.388196737778	0.0467829980453185	0.029459584468751	0.0643154036671925	0.108515721417152	0.0386071819432947	0.392554839149471	0.11769024752845	-0.0170501394361607	0.343442025699898
233.488302142222	0.0467829980453185	0.029459584468751	0.0643154036671925	0.105475540065948	0.0415100597340924	0.390110964085453	0.0906954861810085	-0.0206444935346204	0.333842685975061
233.588407546667	0.0467829980453185	0.029459584468751	0.0643154036671925	0.104345964729762	0.0410482807959736	0.390110964085453	0.0860299059092403	-0.0206444935346204	0.333842685975061
233.688512951111	0.0467829980453185	0.029459584468751	0.0643154036671925	0.101025296763083	0.0399358852614764	0.138752484823278	0.0506509675752061	-0.0133818195442697	0.096853657053291
233.788618355556	0.0467988373505678	0.029459584468751	0.0643154036671925	0.101073048587277	0.0399358852614764	0.138752484823278	0.0506468638302253	-0.0133818195442697	0.096853657053291
233.88872376	0.0467988373505678	0.029459584468751	0.0643154036671925	0.101073048587277	0.0410482807959736	0.138752484823278	0.0506037213880239	-0.0133818195442697	0.0968326432784792
233.988829164444	0.0467988373505678	0.029459584468751	0.0643154036671925	0.101073048587277	0.0410482807959736	0.137856528505893	0.0504425905707289	-0.0148124153345452	0.0946559950994646
234.088934568889	0.0468420967611662	0.0293825197250742	0.0643154036671925	0.101073048587277	0.0410482807959736	0.137856528505893	0.0503631650826691	-0.0148124153345452	0.0946559950994646
234.189039973333	0.0468785483680892	0.0293825197250742	0.0644990474051646	0.101073048587277	0.0415100597340924	0.137714396463161	0.0501685906115974	-0.0136870880092012	0.0946559950994646
234.289145377778	0.0468864522718574	0.0289621019305743	0.0643154036671925	0.101073048587277	0.0415100597340924	0.137334394294357	0.0500499961383689	-0.0133818195442697	0.0946559950994646
234.389250782222	0.0468864522718574	0.0289621019305743	0.0643154036671925	0.101025296763083	0.0410482807959736	0.136189823791578	0.049927356901871	-0.0133818195442697	0.0943923233343918
234.489356186667	0.0468864522718574	0.0293825197250742	0.0648574595589197	0.101073048587277	0.0410482807959736	0.136189823791578	0.0499285492814746	-0.0133818195442697	0.0943923233343918
234.589461591111	0.0468864522718574	0.0293825197250742	0.0648574595589197	0.101073048587277	0.0415100597340924	0.135729829402599	0.0498782469624241	-0.0136870880092012	0.0935224373349574
234.689566995556	0.0469428110257498	0.02834837417303	0.0648574595589197	0.101250444801216	0.0415100597340924	0.135729829402599	0.0501167705788294	-0.0133818195442697	0.0943923233343918
234.7896724	0.0475429755066059	0.0275973252724443	0.0686206744538653	0.10203398244762	0.0447329828648563	0.151872356787819	0.0526137562372783	-0.0170501394361607	0.10166951773439
234.889777804444	0.0483954269856561	0.0250049017180402	0.0730448806042753	0.102767357253265	0.0375829191911515	0.155783441012992	0.0550997019203764	-0.0206444935346204	0.120272583779351
234.989883208889	0.0496949339800878	0.0265939379612767	0.0857236313603917	0.10291137615636	0.0386071819432947	0.179075450010192	0.055288689213557	-0.0206444935346204	0.136365414458261
235.089988613333	0.049997939152037	0.0255524830733641	0.0888447752401665	0.103996387701363	0.0386071819432947	0.207401133489599	0.0591278247992708	-0.0122380122172565	0.172965457948054
235.190094017778	0.0507102536411248	0.0269705871240755	0.0937956832342366	0.104709692451701	0.0487455413861324	0.221557268621186	0.0609068799045159	-0.0122167560838017	0.174839287817299
235.290199422222	0.0516343432001477	0.0269705871240755	0.0979569487054597	0.105462351237139	0.0502552465602971	0.224792179672492	0.061967414559418	-0.00924173640277813	0.183151007099419
235.390304826667	0.0523359736944132	0.0265939379612767	0.100339995147019	0.105724308744886	0.0805152089503993	0.246538001418804	0.0627432773615283	-0.00963969700724905	0.185919789742141
235.490410231111	0.0529318872700205	0.0293825197250742	0.105152621760128	0.10606713116512	0.0783353905170575	0.230933299218496	0.0631930596237234	-0.00963969700724905	0.185153057019356
235.590515635556	0.0534461479387728	0.0275973252724443	0.105379030860507	0.106229024455946	0.0815140075486514	0.227894959486783	0.062442373934295	-0.010067592064651	0.185153057019356
235.69062104	0.0564331037998435	0.0250049017180402	0.169349068543495	0.106326600566205	0.0842761512293973	0.227894959486783	0.0507036830645419	-0.071632094359187	0.1990981781503
235.790726444444	0.0574487769860384	0.0265939379612767	0.180712682719649	0.106229024455946	0.0843780942861542	0.227894959486783	0.0477485751668009	-0.0859963705137622	0.187644156805215
235.890831848889	0.0587287047290131	0.0250049017180402	0.183960577661584	0.106168962108389	0.0825501524343799	0.225359156642153	0.0447285340732867	-0.0872135031115847	0.187644156805215
235.990937253333	0.0606312486092334	0.0250049017180402	0.184539983631832	0.105926607116345	0.0815140075486514	0.225359156642153	0.0413427660553841	-0.0872135031115847	0.185919789742141
236.091042657778	0.0631868814157748	0.0265939379612767	0.192881378911994	0.105698330119164	0.0789603545398782	0.221081722776415	0.03537453608762	-0.0872135031115847	0.193366875401655
236.191148062222	0.0673601900539487	0.0294634223236527	0.203418040292025	0.105624955000845	0.0783825777465042	0.217232589595006	0.0290225524547873	-0.112058592784284	0.171271189991271
236.291253466667	0.0701972178397022	0.0328061126067359	0.205735676591949	0.105387828173887	0.0783353905170575	0.202844004805062	0.0249090366074709	-0.112058592784284	0.161691060849137
236.391358871111	0.073566588623584	0.0343988234378884	0.204571661731557	0.104924802199335	0.0768577196949967	0.192503574541624	0.0213402103631821	-0.117361661885441	0.139200508667358
236.491464275556	0.0752442592411617	0.0448766764485285	0.212881547530064	0.104360386254221	0.0768577196949967	0.16565949385638	0.0175307468648793	-0.111644007721881	0.119108092116933
236.59156968	0.0761572216648228	0.0438611157126032	0.204571661731557	0.103953045290352	0.0783353905170575	0.150306498332867	0.0139563990883456	-0.112058592784284	0.0946559950994646
236.691675084444	0.0739006422970961	0.0405917236806789	0.206462371906933	0.103490381451044	0.0768577196949967	0.139565421522638	0.0149855990720833	-0.109959139323398	0.0795207542530415
236.791780488889	0.0736466688355257	0.0405917236806789	0.206462371906933	0.103231616802954	0.0783353905170575	0.138752484823278	0.0148093708463682	-0.110439295326229	0.0744596081061142
236.891885893333	0.0726629448558306	0.0405917236806789	0.206729277714407	0.103079440044217	0.0783353905170575	0.137856528505893	0.0156104071774006	-0.109959139323398	0.0744596081061142
236.991991297778	0.0666979297774326	0.0273958357711526	0.181651970603869	0.10300806268846	0.0789603545398782	0.137714396463161	0.0226903676540836	-0.0865030420756107	0.0970457581659254
237.092096702222	0.0660304274454434	0.0267958255506623	0.181651970603869	0.10291137615636	0.0783353905170575	0.136189823791578	0.0231182028802853	-0.0876142838564823	0.0952142755902382
237.192202106667	0.0645714865569308	0.0267958255506623	0.181651970603869	0.10291137615636	0.0783353905170575	0.136189823791578	0.0242940155681453	-0.0876142838564823	0.0946186868028036
237.292307511111	0.0640058906356008	0.0285781166131269	0.181371117441787	0.102902259735209	0.0789603545398782	0.135729829402599	0.0252487328459638	-0.0767450415276787	0.0986204783529782
237.392412915556	0.0633807136071912	0.0303107489876907	0.181621784348017	0.102894034340392	0.0789603545398782	0.135426399158421	0.0265304158487726	-0.076417694995915	0.0986204783529782
237.49251832	0.0625732603939972	0.0229557608375009	0.161605540071632	0.102877250140099	0.0789603545398782	0.135426399158421	0.0282345332231486	-0.0674448542582034	0.101316494620449
237.592623724444	0.0595308749005839	0.0303107489876907	0.119394631803604	0.10286475434359	0.0789603545398782	0.135426399158421	0.0365605587612968	-0.0202178493412583	0.0972890499205194
237.692729128889	0.0588022747895581	0.0333713926598194	0.118154835861716	0.10286475434359	0.0789603545398782	0.135426399158421	0.0382187022980109	-0.0177787849727318	0.094933632372715
237.792834533333	0.058758742776627	0.0333713926598194	0.117809458895737	0.102858775892537	0.0793856029560107	0.135729829402599	0.0382882559516421	-0.0183350222603307	0.0938384918907203
237.892939937778	0.0587287047290131	0.0333713926598194	0.117809458895737	0.102858775892537	0.0793856029560107	0.135729829402599	0.0384175491029572	-0.0177787849727318	0.0938384918907203
237.993045342222	0.0587287047290131	0.0333713926598194	0.117809458895737	0.102852976741102	0.0783314063991988	0.134761811700178	0.0383433611794722	-0.0171931514853887	0.0938384918907203
238.093150746667	0.058700248846676	0.0337982864552918	0.118154835861716	0.102852976741102	0.0783314063991988	0.134761811700178	0.0384373237074785	-0.0176863114378333	0.0930672842988977
238.193256151111	0.058700248846676	0.0337982864552918	0.118154835861716	0.102852976741102	0.0783314063991988	0.134761811700178	0.0384373237074785	-0.0176863114378333	0.0930672842988977
238.293361555556	0.0585822422289019	0.0337982864552918	0.118154835861716	0.102852976741102	0.0783314063991988	0.134761811700178	0.0386221110912626	-0.0176863114378333	0.0925272340196457
238.39346696	0.0585822422289019	0.0337982864552918	0.118154835861716	0.102848986044949	0.0780299561968342	0.133972938021435	0.0385765670851426	-0.0176863114378333	0.0925272340196457
238.493572364444	0.0585822422289019	0.0337982864552918	0.117809458895737	0.10284405725932	0.0783314063991988	0.134761811700178	0.0385880891006696	-0.0171931514853887	0.0925272340196457
238.593677768889	0.0584931025810306	0.0337982864552918	0.118154835861716	0.10284405725932	0.0783314063991988	0.134761811700178	0.0386720673388938	-0.0171931514853887	0.0925272340196457
238.693783173333	0.0584187796021759	0.0333713926598194	0.117167479252812	0.10284405725932	0.0753212721645763	0.130581375435351	0.0388573131938125	-0.0169721756614829	0.0922130793138924
238.793888577778	0.0584187796021759	0.0337982864552918	0.118154835861716	0.102783748690454	0.0753212721645763	0.129990846395178	0.0384871098719466	-0.0176863114378333	0.0908916137923987
238.893993982222	0.0584187796021759	0.0337982864552918	0.118154835861716	0.102707097394413	0.0753212721645763	0.129990846395178	0.0382830024625162	-0.0176863114378333	0.0900624185432367
238.994099386667	0.0584187796021759	0.0333713926598194	0.117809458895737	0.102584511770885	0.0753212721645763	0.129990846395178	0.0378533840445432	-0.0171931514853887	0.0900624185432367
239.094204791111	0.0584187796021759	0.0333713926598194	0.117809458895737	0.102333580052268	0.0753212721645763	0.129990846395178	0.0375681304725696	-0.0169721756614829	0.0900624185432367
239.194310195556	0.0584187796021759	0.0333713926598194	0.118154835861716	0.102226707597034	0.0753212721645763	0.129734846774549	0.0371442098597835	-0.0176863114378333	0.0887806837659549
239.2944156	0.0584187796021759	0.0337982864552918	0.119272213292366	0.102161668461802	0.0749993178631343	0.128438940982355	0.0369692113923873	-0.0169721756614829	0.0887806837659549
239.394521004444	0.0584187796021759	0.0303107489876907	0.116005239803897	0.102154123937555	0.0749993178631343	0.128438940982355	0.0367659985816554	-0.0169721756614829	0.0887806837659549
239.494626408889	0.0584187796021759	0.0296171049377857	0.116005239803897	0.102106850509827	0.0745320830189117	0.128438940982355	0.0364524564927218	-0.0169721756614829	0.0887806837659549
239.594731813333	0.0584187796021759	0.0296171049377857	0.116005239803897	0.102048880235886	0.0749993178631343	0.128438940982355	0.0361499851895691	-0.0226380673581557	0.0820286594765771
239.694837217778	0.0589698960080209	0.0229557608375009	0.117809458895737	0.102048880235886	0.0753212721645763	0.128438940982355	0.0323328024581319	-0.0241411428333453	0.0919973730376076
239.794942622222	0.0599348750641478	0.0220716972712909	0.199795678347775	0.102048880235886	0.0753212721645763	0.128438940982355	0.024518397959205	-0.0881957007848116	0.112854335311498
239.895048026667	0.063241965328895	0.0227410374807258	0.250138890135964	0.102048880235886	0.0753212721645763	0.128438940982355	0.0096151010291445	-0.154258824705029	0.0946186868028036
239.995153431111	0.0836962421392372	0.0220716972712909	0.292871915425331	0.102048880235886	0.0753212721645763	0.128438940982355	-0.0184059160480888	-0.200211593245894	0.0938373413919684
240.095258835556	0.108380918363366	0.0229557608375009	0.303986384985859	0.102048880235886	0.0753212721645763	0.128438940982355	-0.0362522464812131	-0.205320583811738	0.1036538773482
240.19536424	0.163927891632031	0.0220716972712909	0.327094410665138	0.102048880235886	0.0753212721645763	0.128438940982355	-0.0737727492009762	-0.24168970863803	0.0925272340196457
240.295469644444	0.177152324163951	0.0220716972712909	0.327094410665138	0.102048880235886	0.0753212721645763	0.128438940982355	-0.0803461797910314	-0.24168970863803	0.0925272340196457
240.395575048889	0.184306511838147	0.0262908184811626	0.331593923638749	0.102062369463722	0.0753212721645763	0.12814235560021	-0.0837416588847633	-0.24168970863803	0.0938373413919684
240.495680453333	0.199643142039996	0.0262908184811626	0.331593923638749	0.102062369463722	0.0753212721645763	0.12814235560021	-0.0899934033328195	-0.24168970863803	0.0938373413919684
240.595785857778	0.202714602470562	0.0262908184811626	0.331593923638749	0.102062369463722	0.0759079632798467	0.128438940982355	-0.0937421292115348	-0.24168970863803	0.0938373413919684
240.695891262222	0.20746471290463	0.0992276032709496	0.331897720198774	0.102062369463722	0.0759079632798467	0.128438940982355	-0.109564376186105	-0.238443643041513	0.0136756859425344
240.795996666667	0.20604023834197	0.0992276032709496	0.331897720198774	0.102039592801531	0.0749993178631343	0.128438940982355	-0.109514610352726	-0.24168970863803	0.0132614103368899
240.896102071111	0.201070444381983	0.0953659598262274	0.331897720198774	0.102006368439057	0.0745320830189117	0.129990846395178	-0.108218247981701	-0.243309434315385	0.0136756859425344
240.996207475556	0.189357341264564	0.0938077031360474	0.335169032616554	0.101911491845335	0.0716014600647446	0.129013603284383	-0.105707933369026	-0.24168970863803	0.0174631633299067
241.09631288	0.177152324163951	0.0861517352963495	0.331593923638749	0.101911491845335	0.0716014600647446	0.129734846774549	-0.10012142452509	-0.245550685065229	0.0167681180232827
241.196418284444	0.167040997692125	0.0857997830006526	0.331539967085991	0.101844747739936	0.0693300898353463	0.129013603284383	-0.0922976884587081	-0.238762543971114	0.0250951612929454
241.296523688889	0.159431123118205	0.0814827117249961	0.329374178376267	0.101728659754308	0.0693300898353463	0.132889240996419	-0.0832188844868229	-0.235703390337292	0.0297484254248397
241.396629093333	0.137558224373643	0.0668262394156501	0.289786519339048	0.101706542532972	0.0693300898353463	0.135729829402599	-0.0508903509810109	-0.190977176825346	0.0357520853435152
241.496734497778	0.124276069252383	0.0668262394156501	0.271912896635975	0.101700062782015	0.0693300898353463	0.135729829402599	-0.0413963287217719	-0.180823423076396	0.0357520853435152
241.596839902222	0.115472181836034	0.0668262394156501	0.232305565762676	0.101546442224493	0.0693300898353463	0.137856528505893	-0.0302546299074	-0.127821662807126	0.0482829180199164
241.696945306667	0.111173654081742	0.0732601962394464	0.177897488446491	0.101465743902493	0.06560853186652	0.138752484823278	-0.0206677801227348	-0.0756223274743478	0.0357520853435152
241.797050711111	0.111173654081742	0.0736869620476073	0.177897488446491	0.101644336358899	0.0579965014717464	0.138752484823278	-0.020064732038868	-0.0753619376335177	0.0357520853435152
241.897156115556	0.111173654081742	0.0736869620476073	0.177897488446491	0.101716241944327	0.0551713045354535	0.138500517935587	-0.0199009602297037	-0.0738901811253848	0.036310804931947
241.99726152	0.111173654081742	0.0736869620476073	0.177897488446491	0.101858462146736	0.0456977480651563	0.132036697571054	-0.0195579538184678	-0.0738901811253848	0.0357520853435152
242.097366924444	0.111173654081742	0.0736869620476073	0.177897488446491	0.10197201848422	0.06560853186652	0.152812837633194	-0.0191636839531018	-0.0738901811253848	0.0357520853435152
242.197472328889	0.111173654081742	0.0736869620476073	0.177897488446491	0.10203398244762	0.0498373143457402	0.138752484823278	-0.0190253129317622	-0.0738901811253848	0.0357520853435152
242.297577733333	0.111173654081742	0.0736869620476073	0.177897488446491	0.10203398244762	0.0498373143457402	0.138752484823278	-0.0189990635904132	-0.0738901811253848	0.0357520853435152
242.397683137778	0.111443592027777	0.0742233261012723	0.177897488446491	0.102062369463722	0.0463830805158328	0.136189823791578	-0.0189174657698801	-0.0737848362029728	0.0357520853435152
242.497788542222	0.111562698471467	0.0751128191185205	0.177897488446491	0.102128621160907	0.06560853186652	0.152812837633194	-0.0187422795837872	-0.0723315163661085	0.036310804931947
242.597893946667	0.111687065662411	0.0754298297547603	0.177897488446491	0.102226707597034	0.0693300898353463	0.154213234358045	-0.018424892772829	-0.0720746209585002	0.0357520853435152
242.697999351111	0.11184129014636	0.0755339344699483	0.177897488446491	0.102694573640225	0.0693300898353463	0.156688497120545	-0.0177730302964779	-0.0723315163661085	0.0357520853435152
242.798104755556	0.112524406446183	0.0736869620476073	0.177897488446491	0.102840286451748	0.069537486740992	0.160314702346283	-0.0178981243885769	-0.0756223274743478	0.0357520853435152
242.89821016	0.113030718561831	0.0742233261012723	0.177897488446491	0.10291137615636	0.069706177583205	0.163957224311139	-0.0174158293076012	-0.0803152940057955	0.0357520853435152
242.998315564444	0.113136114614612	0.0736869620476073	0.177897488446491	0.103402605912539	0.0745320830189117	0.174012281481686	-0.0165808136582462	-0.0891651931553912	0.0357520853435152
243.098420968889	0.113143163380394	0.0736869620476073	0.177897488446491	0.103911528134082	0.0749993178631343	0.176548837324684	-0.0148839241792553	-0.0819780563736098	0.0605777787499747
243.198526373333	0.113143163380394	0.0742233261012723	0.177897488446491	0.104245298983554	0.0783314063991988	0.176548837324684	-0.0136590400084988	-0.0896004106189532	0.0628619027124142
243.298631777778	0.113202333139435	0.0751128191185205	0.177897488446491	0.104680660571586	0.0783314063991988	0.176548837324684	-0.0123386228305868	-0.0819780563736098	0.0741257420707058
243.398737182222	0.113419735693051	0.0751128191185205	0.177897488446491	0.104823078492235	0.0780299561968342	0.172430421526917	-0.0118491016924782	-0.0819780563736098	0.075114707249244
243.498842586667	0.113419735693051	0.0751128191185205	0.177897488446491	0.105461478804341	0.0768681927727139	0.172430421526917	-0.0103873639859371	-0.0802524910006683	0.0799665943962828
243.598947991111	0.113419735693051	0.0754298297547603	0.177897488446491	0.105749289167657	0.0797249188432943	0.174012281481686	-0.00846883419931882	-0.0806975615457459	0.0799665943962828
243.699053395556	0.112764302395357	0.0754298297547603	0.182023540571195	0.106015375009162	0.0863483131840334	0.178929872676634	-0.00659396484383372	-0.0769055389989328	0.0866146612220205
243.7991588	0.104330973130911	0.0155331390054912	0.177867690176474	0.106429251080089	0.087266143865641	0.181687685829512	0.00850844684230636	-0.080063018117404	0.0965495393305503
243.899264204444	0.0986250491604976	0.00784249262266964	0.159597660231749	0.106857558880068	0.0863483131840334	0.181687685829512	0.0238562030509574	-0.0626738860579357	0.119336769840057
243.999369608889	0.0961036704571923	0.00669969969512321	0.154827948419399	0.107353858898787	0.0866903350335105	0.18636417293163	0.0314391355267865	-0.0685204889857923	0.119336769840057
244.099475013333	0.0949506632065375	0.00879572386745939	0.151661223826733	0.107973026996081	0.0869735155520477	0.187366265145998	0.0361363184748155	-0.0511831510611375	0.132057030816245
244.199580417778	0.0924760259064902	0.00784249262266964	0.144476108029681	0.109065945203423	0.0869735155520477	0.188542391576796	0.0398209203382246	-0.0502026267770433	0.138193989568265
244.299685822222	0.0913032652178651	0.00527736347811145	0.131995356573415	0.109651005236946	0.0875343748805468	0.190290481901674	0.0435630872752644	-0.0253459125558769	0.15508491981767
244.399791226667	0.0909770111469088	0.0085983142947658	0.131995356573415	0.110429323612509	0.0843780942861542	0.190290481901674	0.0464360508059818	-0.0269356566726718	0.155770444764414
244.499896631111	0.0905341172582295	0.00824739871623479	0.12931460975743	0.110741928446544	0.0810425316302994	0.188542391576796	0.0482649825164811	-0.0243319154696734	0.15508491981767
244.600002035556	0.0901501282314859	0.0122226590118605	0.131995356573415	0.111526746717576	0.0873220816286182	0.196236774341866	0.0504423837814746	-0.0253459125558769	0.15695544840124
244.70010744	0.0901501282314859	0.0122226590118605	0.131995356573415	0.112906695719351	0.0869735155520477	0.200469645079971	0.0531783799404374	-0.0253459125558769	0.165023749597219
244.800212844444	0.0901501282314859	0.0122226590118605	0.131995356573415	0.114791841008992	0.0780299561968342	0.202918236637078	0.0563463364644178	-0.0253459125558769	0.16400872921629
244.900318248889	0.0923828015819633	0.00214289493300143	0.598336472068687	0.117142355080289	0.0797249188432943	0.214006610247193	0.00245378810190526	-0.521641732849628	0.179465058739237
245.000423653333	0.101378725191475	0.0112046524860045	0.650322861111422	0.121317635797877	0.0873220816286182	0.229818396764336	-0.0595388982179886	-0.537817789590035	0.177048051249039
245.100529057778	0.452238030797618	0.0112046524860045	0.658037109944123	0.128051202858803	0.0869735155520477	0.235060585813019	-0.206308695679705	-0.550088667919724	0.169571594050944
245.200634462222	0.518693952677602	0.0184105402795709	0.673612756476709	0.138626501379433	0.0869735155520477	0.236228073359525	-0.255521930782952	-0.552406310947194	0.165023749597219
245.300739866667	0.519048224452195	0.019363844703404	0.674352446477815	0.146529373299534	0.0869735155520477	0.242959101715863	-0.323906078990961	-0.551545902012222	0.156020393037468
245.400845271111	0.519048224452195	0.019363844703404	0.674352446477815	0.152497497945388	0.0869735155520477	0.241515946062645	-0.320866315620058	-0.550942959230645	0.156020393037468
245.500950675556	0.519048224452195	0.019363844703404	0.674352446477815	0.15651560868646	0.0914564996570183	0.246614184273246	-0.317927820345223	-0.547696873587969	0.15695544840124
245.60105608	0.519048224452195	0.379439012471027	0.682551088351896	0.158400621392783	0.0890729868679658	0.242959101715863	-0.361933534447386	-0.560319769451973	-0.184125364075522
245.701161484444	0.519048224452195	0.379439012471027	0.682551088351896	0.16455234990905	0.091573070637218	0.255463253764066	-0.354285026731864	-0.548697767801865	-0.168325885177006
245.801266888889	0.519048224452195	0.379439012471027	0.682551088351896	0.170385119420059	0.0931187389836856	0.270102854715828	-0.348554829227935	-0.547696873587969	-0.156605786383009
245.901372293333	0.510615193082742	0.369652184266465	0.699785732503267	0.173442820955734	0.0918853045242024	0.278986857016051	-0.335917004220407	-0.562763328639716	-0.126857047866353
246.001477697778	0.479558346677135	0.240966368176577	0.665390446460019	0.175827936672245	0.0946496662500787	0.288643344887996	-0.306563964202729	-0.512141655153481	-0.0699969771805293
246.101583102222	0.454520188513362	0.229621853514956	0.654741998990617	0.1789808652958	0.0946496662500787	0.292432488694371	-0.273631412122328	-0.473097911368955	-0.0456123973797323
246.201688506667	0.437728730755423	0.220658646466786	0.649985529713351	0.180736221449433	0.0918853045242024	0.296457805170113	-0.248398021583048	-0.490370367740458	-0.0448758814100111
246.301793911111	0.415789255288116	0.212452107385291	0.633112468862798	0.184682247179985	0.0957783315094107	0.307302915831121	-0.217489915800542	-0.473097911368955	-0.0193270230015191
246.401899315556	0.396759597746947	0.192012575479736	0.605388483723679	0.187357689703991	0.104565523407827	0.318284464735111	-0.186224275578331	-0.417900656290258	0.0672366417535599
246.50200472	0.380653818552042	0.197309256857352	0.600209684777205	0.190273402311275	0.105975320061652	0.318284464735111	-0.167825870068984	-0.394828339844304	0.0672366417535599
246.602110124444	0.319531316925903	0.185700954537494	0.493498625784029	0.192923002690217	0.110226422976842	0.322329903060787	-0.135982261392475	-0.330389501929006	0.115121586319703
246.702215528889	0.315222725386366	0.192012575479736	0.491017276928086	0.193977414263174	0.110226422976842	0.329359440208021	-0.129058736542284	-0.326218535759622	0.104235898446503
246.802320933333	0.287123009934143	0.0902051511748181	0.473685599459328	0.20525230473675	0.0939198308005463	0.452038750880333	-0.0663724719379045	-0.30707554285073	0.180429759783952
246.902426337778	0.267131439015709	0.0895606478362247	0.472558814958745	0.206708039303028	0.109324133811071	0.47126777302855	-0.0300213507126799	-0.30707554285073	0.241756395821051
247.002531742222	0.266022004917067	0.0896546113503709	0.475716913008122	0.21687890416818	0.109324133811071	0.480780440738863	-0.0136263761722776	-0.325694643718158	0.260522852515209
247.102637146667	0.265947497844157	0.0895606478362247	0.477148220032622	0.372111664953542	0.109324133811071	0.514464686851137	0.0851293200034175	-0.195437785339044	0.410885627773813
247.202742551111	0.263093486565989	0.0874466385760961	0.477386525479039	0.386058344864483	0.115192327423874	0.522463299582383	0.0991192543499023	-0.194470615389042	0.410885627773813
247.302847955556	0.257053922451372	0.0814414646320344	0.472735799836651	0.418874318426838	0.244838742824549	0.528794660106613	0.14540417810643	-0.179812706345989	0.419013266669911
247.40295336	0.247668815474811	0.0809214119361338	0.473685599459328	0.419453080953968	0.244838742824549	0.52549386880794	0.153473792848391	-0.179812706345989	0.420219059060723
247.503058764444	0.202427558589214	0.0781376344793382	0.472735799836651	0.419453080953968	0.243576452700859	0.522463299582383	0.172215694312427	-0.179326366122558	0.421804106587987
247.603164168889	0.121904686397735	0.0710916074642565	0.29503268006052	0.419453080953968	0.243576452700859	0.522463299582383	0.250816484603197	0.0380286909594363	0.429733675766052
247.703269573333	0.112718426217718	0.0740302751748666	0.209755287522716	0.419395359736639	0.241515946062645	0.526271080889387	0.278421674982689	0.060671506772554	0.442046446162431
247.803374977778	0.112492235266616	0.0686578918748612	0.200180310324827	0.418344793052901	0.235668296591324	0.536679046724713	0.27734633743822	0.060671506772554	0.443427675238248
247.903480382222	0.111942031580922	0.0710916074642565	0.197309256857352	0.415735715399451	0.220858610407674	0.536679046724713	0.275783508105865	0.0583011597111351	0.442306631513233
248.003585786667	0.111848075226002	0.0710916074642565	0.195643439785023	0.390361376834565	0.107253116870991	0.522123468549674	0.239341508378158	0.00490632851496878	0.425038545680022
248.103691191111	0.111356606684191	0.0710916074642565	0.188794805389932	0.377721381827683	0.108034648627915	0.522463299582383	0.233074427848188	0.00303779581633509	0.422518524118235
248.203796595556	0.111262066359382	0.0710916074642565	0.183008681858766	0.325292703504155	0.110329873852709	0.522463299582383	0.216693383766984	0.00610937488946421	0.421804106587987
248.303902	0.111169201158029	0.0710916074642565	0.181818439182586	0.292026982910327	0.113684056773189	0.522463299582383	0.195660416648249	0.00610937488946421	0.421661293858214
248.404007404444	0.110886277556732	0.0720936759198026	0.181818439182586	0.228232701273856	0.0974106148834489	0.442585557741925	0.129162509852002	-0.0141655155265027	0.34176175704025
248.504112808889	0.110663665249978	0.0746539455957256	0.181818439182586	0.215649838679435	0.0974106148834489	0.402537761100742	0.116445789606898	-0.0110785645828218	0.299673496248178
248.604218213333	0.110461229320591	0.0686578918748612	0.163639358757094	0.214080876723684	0.104853780254043	0.400470751628563	0.114031473869075	-0.0110785645828218	0.292403932789623
248.704323617778	0.109420862640343	0.0710916074642565	0.183008681858766	0.214080876723684	0.104853780254043	0.402537761100742	0.11681702147517	-0.00596176903223647	0.298190951674794
248.804429022222	0.108308840567708	0.0710916074642565	0.20017259404241	0.214368487051239	0.104853780254043	0.407763649466489	0.120995390537024	-0.00759229488156971	0.299376530832327
248.904534426667	0.107295789263647	0.0245941313833273	0.153026227264256	0.214368487051239	0.102560628445307	0.415836435563341	0.126373579976218	-0.00508015138168375	0.311380710507522
249.004639831111	0.106079710121605	0.0231420962968262	0.15070524156799	0.256307224762428	0.124233326799328	0.681650248510588	0.231170231558565	0.0151805698696543	0.607178820342388
249.104745235556	0.104999818435395	0.0245941313833273	0.14889971866219	0.257823980096842	0.124233326799328	0.681650248510588	0.236009814264393	0.0151805698696543	0.606538844247149
249.20485064	0.104022074860344	0.0245941313833273	0.144678500303003	0.261802906294657	0.122280355962208	0.680902504650492	0.242446399422102	0.0155451999058016	0.610023749168231
249.304956044444	0.102354811711292	0.0245941313833273	0.141508700049803	0.285251409302384	0.122280355962208	0.681650248510588	0.26546294270371	0.0155451999058016	0.613068392575123
249.405061448889	0.101083712010491	0.0247711548579518	0.141154757188516	0.317215926993437	0.12012326518593	0.681650248510588	0.279369962089157	0.0258251932745469	0.625723271466419
249.505166853333	0.100279445667726	0.0242295020985444	0.138433626276662	0.552860206408683	0.12012326518593	0.690570303673005	0.380310487973053	0.0271683927183877	0.629545311216801
249.605272257778	0.0992478838602691	0.0238555523116954	0.138433626276662	0.588575342064139	0.355108609372061	0.699874675127689	0.482460154496844	0.253872486140262	0.639128220573909
249.705377662222	0.0982463854000525	0.0188971743191598	0.135338344494758	0.589264997766356	0.355108609372061	0.699874675127689	0.48271786119305	0.253872486140262	0.65113410319467
249.805483066667	0.0982463854000525	0.0188971743191598	0.138046900421297	0.589264997766356	0.20322245460346	0.71597608531855	0.47074335851029	0.100317606216692	0.65113410319467
249.905588471111	0.0982709392655106	0.0165677780135985	0.142369825613414	0.589264997766356	0.204128499586545	0.718894355157213	0.46716890909523	0.0795859673134375	0.632842148646002
250.005693875556	0.0982709392655106	0.0163667227994787	0.153026227264256	0.589264997766356	0.204128499586545	0.718894355157213	0.465023352123484	0.0795859673134375	0.632842148646002
250.10579928	0.0982709392655106	0.0163667227994787	0.231048667110671	0.588935780442355	0.195876668702127	0.709148910638431	0.463332990353373	0.0995425452665188	0.65113410319467
250.205904684444	0.0983724784129412	0.0163667227994787	0.273552858585262	0.588935780442355	0.195876668702127	0.709148910638431	0.461235382319813	0.0995425452665188	0.65113410319467
250.306010088889	0.0985375989091269	0.0163667227994787	0.283861036861952	0.588664792225691	0.20322245460346	0.71597608531855	0.458879770303727	0.100317606216692	0.65113410319467
250.406115493333	0.0988656857434262	0.0163667227994787	0.29001869769304	0.588664792225691	0.20322245460346	0.71597608531855	0.457058445605517	0.100317606216692	0.65113410319467
250.506220897778	0.0988656857434262	0.0163667227994787	0.291332682511399	0.588575342064139	0.195876668702127	0.706553939523745	0.456030155935095	0.0968324695699515	0.646760505983812
250.606326302222	0.0990947052111791	0.0163667227994787	0.299892139112219	0.588575342064139	0.195876668702127	0.706553939523745	0.454181365730797	0.0968324695699515	0.646760505983812
250.706431706667	0.0990947052111791	0.0163667227994787	0.302017029796964	0.588575342064139	0.195876668702127	0.706553939523745	0.453664219215362	0.0968324695699515	0.646760505983812
250.806537111111	0.0992478838602691	0.0163667227994787	0.316372385065483	0.588575342064139	0.195876668702127	0.706553939523745	0.450880744375615	0.100317606216692	0.65113410319467
250.906642515556	0.109195521518488	0.0163667227994787	0.547556148658859	0.610698898070055	0.465823209172585	1.10886501412241	0.446064539645351	0.0513445267059788	1.07153388195844
251.00674792	0.110461229320591	0.0163667227994787	0.547556148658859	0.610698898070055	0.465823209172585	1.10886501412241	0.443098366918023	0.0513445267059788	1.07153388195844
251.106853324444	0.111272508044805	0.0163667227994787	0.547556148658859	0.610698898070055	0.465823209172585	1.10886501412241	0.441050310452521	0.0513445267059788	1.07153388195844
251.206958728889	0.332617679737042	0.0206396065984107	0.620927358424262	0.610698898070055	0.465823209172585	1.10886501412241	0.354075123949534	-0.0406235302634613	1.05880248021618
251.307064133333	0.340034874957259	0.0188971743191598	0.619979442273022	0.610698898070055	0.465823209172585	1.10933155461562	0.347368620277827	-0.044257855906812	1.03417772317878
251.407169537778	0.362444797868201	0.0165677780135985	0.634416488410532	0.610698898070055	0.465823209172585	1.10933155461562	0.320645574676101	-0.0755343139942323	0.738632533493547
251.507274942222	0.37580303489799	0.0434468468069157	0.637225847354688	0.610698898070055	0.465823209172585	1.10933155461562	0.288117729291408	-0.0755343139942323	0.738632533493547
251.607380346667	0.39400773895623	0.0971965002431425	0.643022092658275	0.610698898070055	0.465823209172585	1.10933155461562	0.24960401182362	-0.126276604324644	0.707551594147834
251.707485751111	0.397517709759694	0.238822723180459	0.693350773253065	0.610698898070055	0.465823209172585	1.10933155461562	0.23914294952248	-0.126276604324644	0.707551594147834
251.807591155556	0.397517709759694	0.238822723180459	0.693350773253065	0.595005092007621	0.0862957075859117	1.10933155461562	0.182566452104648	-0.397826522087191	0.637073661486939
251.90769656	0.396860377851947	0.236505343861017	0.688674734063834	0.570870213925764	0.0862957075859117	1.10933155461562	0.126804709359659	-0.402749038669424	0.654506944490902
252.007801964444	0.396358629533322	0.219903123025233	0.655583542111989	0.561700283933959	0.0862957075859117	1.10933155461562	0.0997930297983679	-0.434218659897942	0.740273330889846
252.107907368889	0.395840175622443	0.22253236823882	0.648336791344309	0.163298798398983	0.0921585636928334	0.66735280851273	-0.0944455002906021	-0.436179108322131	0.358094789920417
252.208012773333	0.392261744039512	0.211678667790579	0.637225847354688	0.16072796058769	0.0916302639481208	0.66735280851273	-0.0978836268496107	-0.473502991605525	0.341785349604187
252.308118177778	0.389676526294001	0.200870264788677	0.634416488410532	0.16072796058769	0.0916302639481208	0.66735280851273	-0.092213956189436	-0.416926094801613	0.413698974026625
252.408223582222	0.379089654768756	0.145980538155839	0.579404195195308	0.158101969729091	0.0916302639481208	0.66735280851273	-0.0925325974629706	-0.41461104864332	0.414294741592042
252.508328986667	0.373492324801874	0.145980538155839	0.532361957189464	0.152593238320369	0.0916302639481208	0.663727916950443	-0.12214596496596	-0.402749038669424	0.414294741592042
252.608434391111	0.362882698782889	0.1501718742581	0.493233909188398	0.142206463254793	0.0853272358243156	0.189664220517159	-0.218057510024112	-0.377692532181416	-0.00998520099395606
252.708539795556	0.351535525769008	0.183357721464758	0.486347818230838	0.142206463254793	0.0853272358243156	0.189664220517159	-0.202760797441425	-0.372311401513966	-0.0388467536896819
252.8086452	0.350614782177422	0.189880715620542	0.493233909188398	0.142206463254793	0.0853272358243156	0.189664220517159	-0.201589225623118	-0.3654882961265	-0.0296821740308984
252.908750604444	0.351382491636382	0.186011068282765	0.493233909188398	0.142206463254793	0.0853272358243156	0.189664220517159	-0.201815941012618	-0.361753228974622	-0.0224371357163384
253.008856008889	0.351535525769008	0.184030891489398	0.492989774478505	0.142206463254793	0.0853272358243156	0.189664220517159	-0.201977116112627	-0.352357317760943	-0.00998520099395606
253.108961413333	0.351382491636382	0.184030891489398	0.493233909188398	0.142206463254793	0.0853272358243156	0.189664220517159	-0.20191694867055	-0.342543309079851	0.00026767042678702
253.209066817778	0.350445520060757	0.171695064670737	0.486347818230838	0.142167325283777	0.0853272358243156	0.189664220517159	-0.200482306849792	-0.342543309079851	-0.000478678105577862
253.309172222222	0.350007527728297	0.168947656572057	0.486347818230838	0.142167325283777	0.0853272358243156	0.189664220517159	-0.200061803346018	-0.356079444779266	-0.00998520099395606
253.409277626667	0.348809385625194	0.171695064670737	0.492283281527406	0.142206463254793	0.0853272358243156	0.189914303808873	-0.198667158961065	-0.347190217468206	0.00026767042678702
253.509383031111	0.347910137067441	0.171695064670737	0.492989774478505	0.142349946351542	0.0853272358243156	0.189664220517159	-0.197585334890575	-0.347190217468206	0.00026767042678702
253.609488435556	0.345774502084132	0.148598107055072	0.471328039979845	0.142349946351542	0.0879806810741177	0.191947229472571	-0.194554719566888	-0.340617380833583	0.00886018779490999
253.70959384	0.345029519991377	0.145650325170047	0.481474626208312	0.142349946351542	0.0879806810741177	0.191947229472571	-0.190091504492792	-0.361753228974622	-0.000478678105577862
253.809699244444	0.342525954235144	0.147417136759336	0.493233909188398	0.142273704624077	0.0853272358243156	0.189664220517159	-0.185520621803107	-0.361753228974622	0.0100231240060503
253.909804648889	0.33990113016328	0.128337891462587	0.488137976879042	0.142273704624077	0.0853272358243156	0.189664220517159	-0.181346261082348	-0.381570557425632	0.0109195568246121
254.009910053333	0.295493367290157	0.054491314646251	0.450515833985123	0.142273704624077	0.0853272358243156	0.189664220517159	-0.133072454971842	-0.340617380833583	0.091292386827106
254.110015457778	0.199931735139488	0.054491314646251	0.418310294359903	0.142273704624077	0.0853272358243156	0.189664220517159	-0.0713010221324884	-0.28966829445902	0.107558144556396
254.210120862222	0.189954267759104	0.0520650291413641	0.411980526117868	0.142273704624077	0.0853272358243156	0.189664220517159	-0.0636038034665029	-0.288180287190889	0.104329877646207
254.310226266667	0.165749555599518	0.0513005395049338	0.389681855760825	0.142273704624077	0.0853272358243156	0.189664220517159	-0.0476900682385362	-0.256701044112647	0.112159360776362
254.410331671111	0.150401696599531	0.0513005395049338	0.37027152854671	0.142206463254793	0.0853272358243156	0.189914303808873	-0.0381404556357109	-0.224287499517931	0.116916659882126
254.510437075556	0.13657963995475	0.0511766979860603	0.34972534846145	0.142167325283777	0.0853272358243156	0.189664220517159	-0.0276899204235229	-0.201754247703331	0.116916659882126
254.61054248	0.130782208908035	0.0511766979860603	0.339704590632655	0.142167325283777	0.0853272358243156	0.189914303808873	-0.0199607508271639	-0.201754247703331	0.105779182043662
254.710647884444	0.129923780880132	0.0511766979860603	0.329118458416957	0.142167325283777	0.0853272358243156	0.189914303808873	-0.0160158274836714	-0.177637563566564	0.116916659882126
254.810753288889	0.12238195499256	0.0540785999311942	0.328308217408456	0.142206463254793	0.0853272358243156	0.191947229472571	-0.0123181076110015	-0.177637563566564	0.115615786520454
254.910858693333	0.118744455162732	0.0511766979860603	0.320778818563232	0.142349946351542	0.0850446668780451	0.193020186447742	-0.00889185256745096	-0.173109604260898	0.116916659882126
255.010964097778	0.116378724347689	0.0511766979860603	0.317875739967422	0.142628725644851	0.0850446668780451	0.194817268480439	-0.00618182549246596	-0.173914281513496	0.114400664835831
255.111069502222	0.113153903302689	0.0540712616156366	0.317051481966275	0.142681271623469	0.0850446668780451	0.194817268480439	-0.00271507474721881	-0.167816975084041	0.116916659882126
255.211174906667	0.112162767263705	0.0511766979860603	0.305287428746875	0.143059553004898	0.0850446668780451	0.197146537666535	0.000451925420805801	-0.173109604260898	0.112159360776362
255.311280311111	0.110162681172763	0.0511766979860603	0.301855199606483	0.143482470363385	0.0832705600201218	0.198958177229899	0.00316805425140485	-0.173109604260898	0.112159360776362
255.411385715556	0.109078592291271	0.0513005395049338	0.295547417548142	0.143725725935511	0.0850446668780451	0.204756067300966	0.00530598124128753	-0.161659631182363	0.122765791422053
255.51149112	0.107193749425951	0.0511766979860603	0.273768828130235	0.144244161224957	0.0832705600201218	0.205573131534742	0.0100595358431726	-0.157480020164249	0.116916659882126
255.611596524444	0.104461965025918	0.0511766979860603	0.260513926422281	0.144440494167881	0.0819683379090546	0.205573131534742	0.0140757588448555	-0.150272394420182	0.116916659882126
255.711701928889	0.103906576977484	0.0513005395049338	0.253813385193313	0.145616501077256	0.0708916566302918	0.212007382919165	0.0182098972252367	-0.139055941501026	0.132710600342301
255.811807333333	0.101268211270478	0.0511766979860603	0.253813385193313	0.156807557671914	0.0853272358243156	0.433615251166418	0.0643752541569374	-0.152173379418777	0.312744744501169
255.911912737778	0.0993337649688634	0.0490647109556986	0.254266488760802	0.160256377939877	0.0853272358243156	0.434834895489814	0.0739578522907749	-0.144679546531621	0.321416724901618
256.012018142222	0.0961730235755151	0.0455701837064009	0.254266488760802	0.16416267199191	0.0853272358243156	0.436602561506671	0.0866302422810249	-0.111873872670481	0.340932174179427
256.112123546667	0.0948763343606425	0.0240802403410228	0.229398368867374	0.168339796317039	0.0853272358243156	0.436602561506671	0.0947219382390084	-0.105554348873787	0.33749660356805
256.212228951111	0.0938738359762345	0.031270016352513	0.229398368867374	0.180840519360764	0.0853272358243156	0.460543624220048	0.125801035772605	-0.0744987917522624	0.381470666979906
256.312334355556	0.0928073123049833	0.0343095491100549	0.228535773035209	0.184427357881065	0.0916302639481208	0.461657359950293	0.132477470965997	-0.0356230677364909	0.414759403125612
256.41243976	0.091784317680534	0.033749670267357	0.213607249654695	0.187284054632422	0.0894611540126563	0.461657359950293	0.140274777767899	-0.0475134531174964	0.394205670588562
256.512545164444	0.0905018517493899	0.0343095491100549	0.191825552046751	0.208791429079371	0.104682938363815	0.471594953903236	0.153987719937909	-0.00387777198375353	0.414759403125612
256.612650568889	0.0891668572582627	0.033749670267357	0.174699149119018	0.242070019497643	0.114011141614291	0.471594953903236	0.167138030794284	0.0170344237668708	0.40551637037578
256.712755973333	0.0881636996860376	0.0323505150355416	0.161258654868905	0.2450285675047	0.118542627340528	0.471594953903236	0.173460733656882	0.0138370779256155	0.395062455282304
256.812861377778	0.0880033034048753	0.0348410239108683	0.165996665798119	0.246292256821664	0.118542627340528	0.471594953903236	0.175642868743232	0.0202038909322968	0.404669707198816
256.912966782222	0.0880033034048753	0.0348410239108683	0.165996665798119	0.249993045082603	0.119209424418972	0.473568026086761	0.180451997072496	0.0124411379737228	0.403235795662761
257.013072186667	0.0880033034048753	0.0343095491100549	0.165996665798119	0.253017082239681	0.124637915493562	0.492454238987105	0.185350243290307	0.0138370779256155	0.415864535900013
257.113177591111	0.0879695354295618	0.0343095491100549	0.165996665798119	0.255915025603511	0.114826470007886	0.492454238987105	0.188901707845576	0.0138370779256155	0.428232690356976
257.213282995556	0.0879136957747187	0.0348410239108683	0.165996665798119	0.257306476975127	0.111158893398873	0.51254854844346	0.196484410752478	0.0138370779256155	0.466564413716198
257.3133884	0.0879695354295618	0.0348410239108683	0.165996665798119	0.258473319988652	0.111158893398873	0.552549814038177	0.20282512809179	-0.00223608616528681	0.510053982820999
257.413493804444	0.0878181773437663	0.031270016352513	0.161258654868905	0.259389795637439	0.110098708128917	0.731862245021961	0.211079462502404	0.0124411379737228	0.665795502249223
257.513599208889	0.0877199434242145	0.0343095491100549	0.165502445400917	0.260897106021803	0.110098708128917	0.76799763072724	0.218357280320205	-0.00701661023236966	0.681352809677097
257.613704613333	0.0877199434242145	0.0343095491100549	0.165502445400917	0.264729432935879	0.110098708128917	0.831377435386109	0.229931101115278	0.0124411379737228	0.757506695776661
257.713810017778	0.0877199434242145	0.0343095491100549	0.165502445400917	0.265075620031024	0.110098708128917	0.836887996416834	0.233070762964209	0.0124411379737228	0.765470527250983
257.813915422222	0.0877120267949334	0.0343095491100549	0.165502445400917	0.265075620031024	0.110098708128917	0.836887996416834	0.233153366394685	0.0124411379737228	0.765470527250983
257.914020826667	0.0876822698283219	0.031270016352513	0.161258654868905	0.265075620031024	0.110098708128917	0.836887996416834	0.233299186015075	0.0124411379737228	0.765470527250983
