# Supplementary material for: Global diversity dynamics in the fossil record are regionally heterogeneous
Source: Nat Commun. 2022 May 18;13:2751. doi: 10.1038/s41467-022-30507-0 (PMC9117201; doi:10.1038/s41467-022-30507-0)
Supplement: Supplementary file 4 — Source Data [file 41467_2022_30507_MOESM4_ESM.zip › source_data/Supplementary Figure 28 - diversity.txt]

Supplementary.Figure.28...diversity.time	Supplementary.Figure.28...diversity.median	Supplementary.Figure.28...diversity.0.5_lower	Supplementary.Figure.28...diversity.0.5_upper	Supplementary.Figure.28...diversity.0.75_lower	Supplementary.Figure.28...diversity.0.75_upper	Supplementary.Figure.28...diversity.0.95_lower	Supplementary.Figure.28...diversity.0.95_upper
193.463	33.6506235623089	27.0246673070519	39.0773434095051	23.1523046591504	41.4851161392221	20.4681962700869	47.7007744046187
194.521	36.7949854528144	32.1855039291113	39.7427935839607	30.4922502089008	43.3731453428862	27.0817204033984	48.4622026030807
195.578	34.0715004541694	29.2073439433734	38.0489496859894	26.2600993009849	41.3357456085426	21.3717013825093	48.0409410955862
196.253	23.5489519684534	15.6311804000961	25.9272683315263	11.9552540977796	33.387658325669	10.7259505702194	57.5241851352555
196.782	23.1562629017539	18.6855374951181	25.2039067986858	17.1570158966087	29.4812128932121	13.9260284823513	36.1679922976834
197.692	21.5387004964377	18.9621747220402	23.610714295849	17.4449182818803	26.5337431778505	8.37470101519756	32.1047860711443
198.75	24.8719669899197	22.0143935043236	28.3399307838618	19.5234909441385	30.4303519932992	15.7102212357455	33.8648421861028
199.369	25.3787645017074	20.4277499180136	28.8651777148209	17.9087338809674	32.425439349181	14.7279158109386	39.7496868544214
199.898	47.5293214888816	45.2414206488972	50.9471447940817	42.505510018404	52.2847228537193	39.7635794467793	56.0404928417486
200.848	34.7932717908452	31.0853548396196	37.6370902710596	28.0911490293009	40.3016206346154	25.4221863967806	46.051508883322
201.376	111.858551380165	46.7787157492939	121.528816971216	35.6500439379371	178.252918690394	31.1792612702057	275.17098506603
201.922	117.39207772158	85.9636552156543	160.684380582654	38.9310999785104	172.634600824294	32.4898407639254	223.231361144132
202.979	104.650895206166	46.5354603223369	107.482001614164	48.7136418241372	157.06511826315	43.3533722029098	205.471865397068
204.036	139.196554094433	119.12964328395	178.934743533097	86.9589239169454	196.996825474192	51.1141760653922	200.510092742136
204.782	77.2366630904594	43.4690061701776	80.9832072415657	39.8445179493569	145.343333128062	36.224565994937	209.316267453693
205.311	98.4255889311645	47.5221818582837	102.906263753875	45.3507296880093	135.216540921109	43.274240490028	182.033229576979
206.151	134.36862749764	75.7007317016279	138.618668323233	99.3696574978609	204.434602760205	71.4937736600836	207.256964254211
207.208	103.32286921707	79.2720920321977	116.051471221535	79.5846638985592	149.591442505174	57.4487896942524	167.907229019998
208.265	124.381609229752	105.704190945137	147.39292776988	79.5627567559155	158.118953711233	43.2621134671753	193.010313481021
209.152	133.188957088521	122.581342519519	164.037112809558	94.7757234432659	169.953854643882	65.4267617874657	178.096671301644
209.681	55.2687920085795	36.5474528879139	62.4467115234149	30.3403350404224	75.8876545021788	20.8197609433131	101.826875006907
210.38	79.8553579897613	62.4091275075713	107.327279699207	38.3785501145477	113.1171280773	25.2498132288579	129.210832798
211.437	51.2629988189077	34.696107302935	56.8472443912405	30.9800127192179	70.4766854707398	23.3451733981954	89.4150325739454
212.494	50.8713816639139	34.5224169842426	54.0523753878995	31.8553756532524	76.4944352495626	29.3960995986861	99.4670452914018
213.526	53.5762708592102	36.9303356146246	58.9441004656965	31.6111901218179	72.9199026222542	27.1587009107687	119.717780039047
214.055	72.5810755642286	51.667735347806	78.8413793487107	46.5698391511686	97.4371438781083	37.0331996893173	150.179469538384
214.609	69.7649329317353	56.4889969152378	76.2853541620422	46.6564785214667	82.94152445875	45.5244291457445	107.260055532933
215.666	78.6397911567112	63.3200470665152	84.9721039293043	59.0808732648802	92.6732462807829	54.9788878759683	107.849417047335
216.723	73.0720095275783	62.1951862566292	80.0398769025785	52.4817280019784	87.5944487454701	49.9509755548661	108.792119198006
217.371	58.1588890234418	43.9358327087651	67.5927150575701	37.3935271602003	76.4131280653561	28.2345356063991	91.6808003229777
217.9	60.1158047798453	23.7472853095374	63.5258269981533	20.998813934622	121.815452840849	19.1651801216861	181.287312361948
218.838	66.9457740967221	26.1931782811728	69.2145155837418	26.1487442647492	119.410968262996	21.9146798978725	191.975904685675
219.895	74.4503373093643	52.0701087610353	86.9908361638959	51.5345528955972	106.938621092221	35.0136868034873	119.386322278809
220.953	72.9913835514416	29.0747788894536	75.0511133264376	29.1020344134108	118.22363356921	27.5900871834482	157.600098722543
222.01	46.363037816478	30.8373560149661	51.2292490988611	27.1118712426149	60.2372307823047	22.8326305039878	83.020363945235
223.067	86.4795560760768	33.3331705977389	89.1931848209629	33.1413817734942	116.062024948467	30.8611738960561	184.474469586627
224.124	97.116748355193	78.8576597502149	143.221627696052	25.9367626435407	137.331421826831	22.603647679532	200.025847805103
225.182	71.8459788607008	32.24247765736	77.0522934794457	34.6776007875096	106.942668638904	26.8302028313814	142.777099198265
226.239	64.8894314742425	44.1967386701418	75.2443148425595	33.2177479306499	89.0473857431497	27.4791000419621	121.690056600984
227.034	60.0452277016171	28.1731150667594	63.7641340218402	26.5418816758808	89.9983471040212	22.2741695381914	124.266622537523
227.562	82.8769690654172	59.8504043213394	95.4934877622162	50.5670033482912	108.769015183791	39.5636797185552	136.621581996395
228.353	91.9033372086768	69.4318649488067	114.109444794211	57.8260265614213	140.57366462315	29.6829678956894	157.38865962775
229.411	107.928096101292	84.2975446502759	120.29226288191	79.5973918115155	150.344304321473	55.1791234483747	173.653338367202
230.468	128.236725547148	86.3448853678964	156.398716306582	58.6042375002186	164.501390043179	53.4869509244058	202.413128033869
231.525	93.8668105220747	62.5068893111103	101.802283807241	52.5969531116986	123.310326761384	50.0116921348159	176.6487956602
232.583	107.68726892836	93.6527854538612	128.616082472147	69.3991539723754	131.037707002914	57.5858600669635	150.886593625834
233.356	61.5353184225565	35.9918037424222	72.8768339565628	25.6843594372717	90.8303730018758	15.1764091034427	219.515816621613
233.884	49.850028082905	36.8219488431319	54.3685492911683	33.0884555898568	62.6497026628478	28.7317398081224	78.6603719580602
234.697	58.0744454945032	46.3092856096402	70.6930448106919	35.8599426691015	73.7242785377297	29.8538940843125	84.9676326746167
235.754	54.5383886895023	47.7634059396756	59.3023224009121	44.8266461042156	64.1941081074749	39.9700197975178	72.028088835908
236.642	54.7172851938044	44.6399844203928	64.2951176893422	37.2996472493495	74.1956312720021	26.5833907594202	87.5105401614071
237.17	84.2484232088591	65.3118735298928	98.9239275394076	54.6819949831927	108.492609845713	45.4761214843078	128.569389506419
237.869	106.744581509008	97.225509858504	117.270279750848	88.0565838330888	120.99686384317	80.7300175904731	133.435217495441
238.926	92.191249562428	79.1458523407853	102.870895757558	68.2019346442876	109.574177236833	59.0407204924767	126.967230295813
239.467	77.4723046972407	65.9140950163926	85.0619849587226	60.1105706753287	94.0505564344668	51.6291558307379	113.638135597476
239.996	78.1913429358502	68.5422855231812	83.9015089721044	64.7113843170129	92.0054323527395	55.8630779636807	103.058137569967
240.986	68.0166469467446	60.334310718979	75.0890469155406	55.3199727953397	80.9726964221145	44.0076986024107	90.0124880132278
241.515	87.9108911545877	71.0034167154095	97.5399449823769	64.5655058492445	107.35208473045	55.036634145884	124.583261083474
242.098	93.2473072066826	85.5155163294911	99.062834331948	82.3725431713591	105.45132227437	74.9621563024673	112.919311217233
243.155	102.160072775656	95.4724927699853	110.379575903163	88.6515223727468	112.969276166842	82.629271716852	120.855688611369
243.962	77.1732642854769	70.1267416710396	86.1565885303598	62.865967414386	89.4928489142067	55.5761052206714	98.8364037401028
244.491	102.099643678503	93.323035406402	114.140294349657	83.9106348889516	119.757882426111	67.0078043933082	130.316124169072
245.27	106.014015774898	97.7244728431639	115.476308527707	90.2359399470636	119.707582828006	82.0062636925447	126.79336723882
246.249	91.7036396966014	82.2674560661091	97.6038253885648	76.3205097663182	102.673325768425	70.7957136118854	119.788307651354
246.778	137.935771633055	125.689703928353	149.304826188567	117.887561960811	157.781386200455	105.037648495117	172.398607668764
247.384	227.460785306496	218.255888853735	235.258202424637	212.409406599418	241.99615793906	204.28889050507	255.279019053025
248.007	140.621875230955	108.949827480135	151.147345088694	101.362548733689	183.705275862628	92.5437720020079	217.762230067133
248.535	135.28279225759	128.117361645023	140.174493694259	125.027810620534	145.327917209617	120.54462125653	153.325406408618
249.425	138.253744525843	131.422018434097	148.220884292487	123.995114524047	150.346320831186	118.54258458836	157.27161757164
249.954	85.646337120538	64.5252274717111	93.2259649650365	58.1509824604878	108.402061603877	51.2451012295225	139.452977121669
250.264	77.0802511283448	66.886177366891	81.9942499910665	64.0877435065721	89.7538423001247	56.7812232301139	101.473742848205
250.792	53.7058202266768	47.9218724971145	62.0964525772941	39.1492915867467	64.4278863155957	32.6115065118114	71.8465874051283
251.493	63.1290594935572	59.8975439930712	70.3008099275318	51.4162112405221	75.210666867167	38.0046125170474	75.210666867167
252.022	51.7405074093021	32.4648385380423	58.0827156348222	24.6901552489531	72.8864923041415	18.9125309761123	141.241825434862
252.606	57.184134057278	32.5420184169631	61.6782315859688	31.8190865596025	80.6023986217439	26.3599293943607	100.917700250202
253.135	57.8989664841937	44.249188753398	64.266468155334	40.0098907310769	75.4306558519675	33.003383178484	95.5050014695049
253.72	74.9232323637361	67.7462054242553	85.1837751552881	60.1800495136473	88.3812317431593	52.7021475720387	95.0245207957516
254.248	102.670143206634	88.3236706543346	110.250617272938	82.0616827760297	119.677787835858	72.7554614575981	136.760205440233
254.785	105.574183457776	92.812964648386	113.257156731555	87.8318399684999	121.28117188001	80.3287900052781	133.140177467051
255.843	106.953211859629	89.0187735366453	113.448392262653	83.7379848619036	126.341879120776	80.6263134460955	145.671077381866
256.636	94.2520905626602	68.087958817504	99.1081928305483	67.1446117857001	119.179078614936	61.516434705018	139.265549954887
257.164	70.3737946214505	44.6400002395626	73.3265037037036	45.7506277032621	93.3555281797992	41.6520026903552	109.27693514811
257.957	88.6551369352746	82.5999713974424	109.042920569201	65.0779732165334	104.485125042989	59.2122322694499	115.411870006568
259.014	96.5614936654315	88.1430321890088	113.440229782824	55.8025862770727	111.332046241655	50.0818567285732	132.970164296533
