# Supplementary material for: Global diversity dynamics in the fossil record are regionally heterogeneous
Source: Nat Commun. 2022 May 18;13:2751. doi: 10.1038/s41467-022-30507-0 (PMC9117201; doi:10.1038/s41467-022-30507-0)
Supplement: Supplementary file 4 — Source Data [file 41467_2022_30507_MOESM4_ESM.zip › source_data/Supplementary Figure 28 - histograms.txt]

Supplementary.Figure.28...histograms.mids	Supplementary.Figure.28...histograms.ex	Supplementary.Figure.28...histograms.sp
-194.072485207101	0.01	0.013
-194.454142011834	0.003	0.018
-194.835798816568	0.007	0.033
-195.217455621302	0.01	0.02
-195.599112426036	0.012	0.018
-195.980769230769	0.012	0.001
-196.362426035503	0.016	0.001
-196.744082840237	0.008	0.001
-197.12573964497	0.01	0.003
-197.507396449704	0.007	0.002
-197.889053254438	0.003	0.004
-198.270710059172	0.002	0.003
-198.652366863905	0.007	0.048
-199.034023668639	0.005	0.256
-199.415680473373	0.006	0.066
-199.797337278107	0.143	0.269
-200.17899408284	0.198	0.148
-200.560650887574	0.146	0.376
-200.942307692308	0.098	0.033
-201.323964497041	0.101	0.146
-201.705621301775	0.047	0.275
-202.087278106509	0.017	0.283
-202.468934911243	0.009	0.06
-202.850591715976	0	0.198
-203.23224852071	0	0.156
-203.613905325444	0.016	0.168
-203.995562130178	0.051	0.043
-204.377218934911	0.037	0.165
-204.758875739645	0.004	0.146
-205.140532544379	0.005	0.054
-205.522189349112	0.081	0.088
-205.903846153846	0.049	0.033
-206.28550295858	0.076	0.041
-206.667159763314	0.032	0.014
-207.048816568047	0.109	0.009
-207.430473372781	0.128	0.013
-207.812130177515	0.249	0.011
-208.193786982249	0.138	0.003
-208.575443786982	0.279	0.051
-208.957100591716	0.058	0.133
-209.33875739645	0.41	0.031
-209.720414201183	0.252	0.057
-210.102071005917	0.032	0.19
-210.483727810651	0.223	0.06
-210.865384615385	0.003	0.036
-211.247041420118	0.007	0.043
-211.628698224852	0.003	0.183
-212.010355029586	0.003	0.133
-212.39201183432	0	0.259
-212.773668639053	0.001	0.145
-213.155325443787	0.004	0.051
-213.536982248521	0.003	0.173
-213.918639053254	0.006	0.231
-214.300295857988	0.003	0.126
-214.681952662722	0.015	0.064
-215.063609467456	0.037	0.001
-215.445266272189	0.033	0
-215.826923076923	0.345	0.201
-216.208579881657	0.337	0.203
-216.590236686391	0.092	0.113
-216.971893491124	0.136	0.317
-217.353550295858	0.078	0.166
-217.735207100592	0.258	0.167
-218.116863905325	0.096	0.05
-218.498520710059	0.109	0.115
-218.880177514793	0.047	0.062
-219.261834319527	0.043	0.161
-219.64349112426	0.081	0.207
-220.025147928994	0.085	0.051
-220.406804733728	0.122	0.057
-220.788461538462	0.029	0.123
-221.170118343195	0.041	0.008
-221.551775147929	0.142	0.046
-221.933431952663	0.055	0.187
-222.315088757396	0.071	0.08
-222.69674556213	0.136	0.126
-223.078402366864	0.137	0.112
-223.460059171598	0.192	0.128
-223.841715976331	0.154	0.07
-224.223372781065	0.023	0.104
-224.605029585799	0.313	0.055
-224.986686390533	0.062	0.027
-225.368343195266	0.038	0.045
-225.75	0.084	0.2
-226.131656804734	0.126	0.426
-226.513313609467	0.107	0.277
-226.894970414201	0.124	0.038
-227.276627218935	0.209	0.137
-227.658284023669	0.052	0.187
-228.039940828402	0.019	0.05
-228.421597633136	0.033	0.064
-228.80325443787	0.065	0.035
-229.184911242604	0.102	0.041
-229.566568047337	0.054	0.075
-229.948224852071	0.059	0.153
-230.329881656805	0.053	0.161
-230.711538461538	0.043	0.1
-231.093195266272	0.026	0.018
-231.474852071006	0.023	0.017
-231.85650887574	0.174	0.051
-232.238165680473	0.076	0.032
-232.619822485207	0.035	0.009
-233.001479289941	0.06	0.014
-233.383136094675	0.121	0.06
-233.764792899408	0.018	0.018
-234.146449704142	0.022	0.005
-234.528106508876	0.022	0.052
-234.909763313609	0.006	0.326
-235.291420118343	0.005	0.358
-235.673076923077	0.004	0.128
-236.054733727811	0.004	0.053
-236.436390532544	0	0.053
-236.818047337278	0.001	0.212
-237.199704142012	0.002	0.3
-237.581360946746	0.012	0.264
-237.963017751479	0.018	0.04
-238.344674556213	0.01	0.032
-238.726331360947	0.004	0.014
-239.10798816568	0.016	0.006
-239.489644970414	0.02	0.066
-239.871301775148	0	0.4
-240.252958579882	0	0.223
-240.634615384615	0.005	0.355
-241.016272189349	0.002	0.107
-241.397928994083	0.003	0.333
-241.779585798817	0.006	0.12
-242.16124260355	0.004	0.001
-242.542899408284	0.011	0.01
-242.924556213018	0.024	0.025
-243.306213017751	0.033	0.047
-243.687869822485	0.037	0.272
-244.069526627219	0.026	0.123
-244.451183431953	0.027	0.032
-244.832840236686	0.171	0.306
-245.21449704142	0.171	0.4
-245.596153846154	0.119	0.299
-245.977810650888	0.162	0.192
-246.359467455621	0.147	0.312
-246.741124260355	0.196	0.1
-247.122781065089	0.153	0.406
-247.504437869822	0.167	0.412
-247.886094674556	0.285	0.007
-248.26775147929	0.152	0.007
-248.649408284024	0.139	0.029
-249.031065088757	0.225	0.044
-249.412721893491	0.553	0.045
-249.794378698225	0.032	0.012
-250.176035502959	0.064	0.025
-250.557692307692	0.134	0.327
-250.939349112426	0.038	0.287
-251.32100591716	0.031	0.114
-251.702662721893	0.179	0.238
-252.084319526627	0.408	0.042
-252.465976331361	0.358	0.06
-252.847633136095	0.011	0.026
-253.229289940828	0.001	0.03
-253.610946745562	0.001	0.105
-253.992603550296	0.003	0.182
-254.37426035503	0.003	0.348
-254.755917159763	0.016	0.011
-255.137573964497	0.012	0.048
-255.519230769231	0.017	0.266
-255.900887573965	0.085	0.035
-256.282544378698	0.089	0.047
-256.664201183432	0.252	0.03
-257.045857988166	0.23	0.007
-257.427514792899	0.039	0.006
-257.809171597633	0.154	0.005
