# Supplementary material for: Global diversity dynamics in the fossil record are regionally heterogeneous
Source: Nat Commun. 2022 May 18;13:2751. doi: 10.1038/s41467-022-30507-0 (PMC9117201; doi:10.1038/s41467-022-30507-0)
Supplement: Supplementary file 4 — Source Data [file 41467_2022_30507_MOESM4_ESM.zip › source_data/Supplementary Figure 28 - rates.txt]

Supplementary.Figure.28...rates.time	Supplementary.Figure.28...rates.exr	Supplementary.Figure.28...rates.exr_mn	Supplementary.Figure.28...rates.exr_mx	Supplementary.Figure.28...rates.spr	Supplementary.Figure.28...rates.spr_mn	Supplementary.Figure.28...rates.spr_mx	Supplementary.Figure.28...rates.dvr	Supplementary.Figure.28...rates.dvr_mn	Supplementary.Figure.28...rates.dvr_mx
194.02529570384	0.218998301112908	0.143873713737052	0.383222651297019	0.0865091447924155	0.0384503360221537	0.135765714555772	-0.145303294319543	-0.291366419410268	-0.0339772258232369
194.12536638774	0.218482521963448	0.129298355300427	0.367834284184572	0.0865740716148344	0.0384503360221537	0.136996093684184	-0.144548421034754	-0.30046791216781	-0.0393955608205843
194.22543707164	0.218386223275762	0.129298355300427	0.360286557393836	0.0866633271112577	0.0384503360221537	0.135765714555772	-0.143596475016498	-0.291366419410268	-0.0352537669076676
194.325507755539	0.217687909490658	0.137234180275698	0.344512221244822	0.087194520183985	0.0393851544800978	0.135765714555772	-0.141178068007882	-0.265707133487434	-0.0244334803307037
194.425578439439	0.217405777853117	0.13870651521306	0.344980799189076	0.087194520183985	0.0401910255136268	0.135765714555772	-0.140715581489265	-0.265707133487434	-0.0280866428658284
194.525649123338	0.216084707756792	0.143873713737052	0.342540741787521	0.0873328746880299	0.0401910255136268	0.135765714555772	-0.138690154780843	-0.25101445889723	-0.0280866428658284
194.625719807238	0.215688176902235	0.143873713737052	0.337190209314123	0.0873328746880299	0.0401910255136268	0.135765714555772	-0.137774325273494	-0.25101445889723	-0.0352537669076676
194.725790491137	0.215416024834228	0.129298355300427	0.315591276251989	0.0875722687462496	0.0401910255136268	0.135283104445803	-0.136959155723772	-0.244245885391354	-0.0339772258232369
194.825861175037	0.213372554783983	0.132969537224038	0.306471725761443	0.0877548394857047	0.0401910255136268	0.135283104445803	-0.134320265912773	-0.230396545290551	-0.0280866428658284
194.925931858936	0.212177546040858	0.132969537224038	0.296122580453232	0.0879441073015516	0.040645926797666	0.135283104445803	-0.132794956046332	-0.226840722605522	-0.0376072246789916
195.026002542836	0.211854175670414	0.14200072553962	0.300696271551892	0.0879441073015516	0.040645926797666	0.135283104445803	-0.131934376750494	-0.226840722605522	-0.0393955608205843
195.126073226736	0.210990969838722	0.141332732121432	0.293557940457545	0.0879441073015516	0.040645926797666	0.135283104445803	-0.129691472008216	-0.214171883510246	-0.035037856089022
195.226143910635	0.210856757983331	0.14200072553962	0.291975679574202	0.0880844184078191	0.040645926797666	0.135283104445803	-0.128688516900265	-0.213782405802965	-0.035037856089022
195.326214594535	0.210279186154411	0.143873713737052	0.291747915045968	0.0884915501406072	0.0435628317008974	0.136996093684184	-0.127432226823544	-0.214171883510246	-0.0371557435909359
195.426285278434	0.209836897074647	0.144629748032025	0.291975679574202	0.0886524387979185	0.0444613824392982	0.136996093684184	-0.126553347700539	-0.214171883510246	-0.0388904782656138
195.526355962334	0.209458285485407	0.143873713737052	0.287525445728697	0.0888491060310337	0.0444613824392982	0.136584080307877	-0.124741091792057	-0.214171883510246	-0.040244861390539
195.626426646233	0.20877184884167	0.143873713737052	0.285469263321907	0.0888535906282006	0.0444613824392982	0.135765714555772	-0.123574577444088	-0.210037239304173	-0.0388904782656138
195.726497330133	0.207810452839337	0.143873713737052	0.28389409630144	0.0889433517001173	0.0444613824392982	0.135765714555772	-0.12221343122486	-0.209416158766676	-0.0388904782656138
195.826568014032	0.207810452839337	0.143873713737052	0.28389409630144	0.0892372478397045	0.0435628317008974	0.136996093684184	-0.120796376406045	-0.213782405802965	-0.0393955608205843
195.926638697932	0.207810452839337	0.143873713737052	0.28389409630144	0.0895636441475926	0.0445961743629731	0.139340194463445	-0.119995994563091	-0.214171883510246	-0.0376072246789916
196.026709381832	0.207571442560909	0.143873713737052	0.283509057111436	0.0898496141579014	0.0445961743629731	0.139340194463445	-0.119290827692934	-0.214171883510246	-0.0376072246789916
196.126780065731	0.207571442560909	0.143873713737052	0.283509057111436	0.0898958459441047	0.0435628317008974	0.136996093684184	-0.119176125423919	-0.214171883510246	-0.0376072246789916
196.226850749631	0.207571442560909	0.143873713737052	0.283509057111436	0.0899812371356983	0.0445961743629731	0.136996093684184	-0.118879713628288	-0.214171883510246	-0.0362961542000655
196.32692143353	0.207571442560909	0.143873713737052	0.283509057111436	0.0901075356355898	0.0456485323096706	0.136996093684184	-0.118597803772811	-0.213782405802965	-0.035037856089022
196.42699211743	0.207571442560909	0.143873713737052	0.283509057111436	0.0904891556581688	0.0456485323096706	0.135765714555772	-0.117493528211786	-0.214171883510246	-0.0332240331463079
196.527062801329	0.207571442560909	0.143873713737052	0.283509057111436	0.0905222829197042	0.0456485323096706	0.135765714555772	-0.117262182490956	-0.214171883510246	-0.0332240331463079
196.627133485229	0.207318877872294	0.143873713737052	0.283509057111436	0.090697117296745	0.0456485323096706	0.135411798284158	-0.116791238461865	-0.214171883510246	-0.0339772258232369
196.727204169128	0.207318877872294	0.143873713737052	0.283509057111436	0.0908168042798239	0.0458333486193198	0.135866382996335	-0.116633347281643	-0.214171883510246	-0.0332240331463079
196.827274853028	0.207318877872294	0.143873713737052	0.283509057111436	0.0908168042798239	0.0461910869288964	0.135866382996335	-0.116819095445642	-0.214171883510246	-0.0339772258232369
196.927345536928	0.207318877872294	0.143873713737052	0.283509057111436	0.0907564527418629	0.0461910869288964	0.135765714555772	-0.11691730662297	-0.214171883510246	-0.0339772258232369
197.027416220827	0.207481941326611	0.143873713737052	0.283509057111436	0.0907564527418629	0.0461910869288964	0.135765714555772	-0.116948731285449	-0.214171883510246	-0.0339772258232369
197.127486904727	0.207481941326611	0.143873713737052	0.283509057111436	0.0908168042798239	0.0479578693263241	0.136996093684184	-0.116987112299091	-0.214171883510246	-0.0332240331463079
197.227557588626	0.207481941326611	0.143873713737052	0.283509057111436	0.090697117296745	0.0479578693263241	0.136996093684184	-0.117489303931472	-0.215114761620578	-0.035037856089022
197.327628272526	0.207481941326611	0.143873713737052	0.283509057111436	0.090584169683265	0.0479578693263241	0.136896711753191	-0.118132021137704	-0.213782405802965	-0.035037856089022
197.427698956425	0.207481941326611	0.143356155973248	0.282432008045456	0.0904974163225372	0.0483836009133121	0.136996093684184	-0.118447876346194	-0.214171883510246	-0.0371557435909359
197.527769640325	0.207481941326611	0.143873713737052	0.282432008045456	0.0904974163225372	0.0479578693263241	0.135765714555772	-0.118862215430003	-0.210772084425096	-0.035037856089022
197.627840324225	0.207481941326611	0.143873713737052	0.282432008045456	0.0904891556581688	0.0483836009133121	0.135283104445803	-0.119703305468607	-0.210772084425096	-0.0372351806969395
197.727911008124	0.207481941326611	0.143873713737052	0.282432008045456	0.0904948690607177	0.0483836009133121	0.135411798284158	-0.119623301471783	-0.210772084425096	-0.0371557435909359
197.827981692024	0.207318877872294	0.143356155973248	0.282432008045456	0.0904948690607177	0.0483836009133121	0.135411798284158	-0.119468684722303	-0.211603918785923	-0.0371557435909359
197.928052375923	0.207318877872294	0.143356155973248	0.282432008045456	0.0904891556581688	0.0483836009133121	0.135283104445803	-0.11960389374923	-0.210772084425096	-0.0371557435909359
198.028123059823	0.207318877872294	0.143873713737052	0.282432008045456	0.0904891556581688	0.0483836009133121	0.135283104445803	-0.119520411023105	-0.210772084425096	-0.0371557435909359
198.128193743722	0.207231679644042	0.143873713737052	0.283509057111436	0.0903639576049698	0.0483836009133121	0.135283104445803	-0.119455251462204	-0.211603918785923	-0.0371557435909359
198.228264427622	0.207156756394616	0.143873713737052	0.28389409630144	0.0903639576049698	0.0483836009133121	0.135283104445803	-0.119362776705207	-0.214171883510246	-0.0388904782656138
198.328335111521	0.207156756394616	0.143873713737052	0.28389409630144	0.0903639576049698	0.0483836009133121	0.135283104445803	-0.119362776705207	-0.214171883510246	-0.0388904782656138
198.428405795421	0.207156756394616	0.143356155973248	0.284453033951334	0.0903639576049698	0.0483836009133121	0.135411798284158	-0.11972224433446	-0.215114761620578	-0.0388904782656138
198.528476479321	0.207156756394616	0.143356155973248	0.284453033951334	0.0903639576049698	0.0483836009133121	0.135411798284158	-0.11972613568309	-0.215114761620578	-0.0388904782656138
198.62854716322	0.20709297155772	0.143356155973248	0.285469263321907	0.0904891556581688	0.0483836009133121	0.135411798284158	-0.119801714849686	-0.215012074807189	-0.0371557435909359
198.72861784712	0.207037392068503	0.133977231708293	0.282432008045456	0.0904891556581688	0.0483836009133121	0.135411798284158	-0.120686572477796	-0.211603918785923	-0.0230477616944565
198.828688531019	0.205559971200837	0.109746233256842	0.291975679574202	0.0902240704326714	0.0479578693263241	0.135765714555772	-0.120545270346305	-0.224513142892178	-8.77345483450559e-05
198.928759214919	0.205116963532619	0.0650810741158934	0.299279034545087	0.0901481486894957	0.0458333486193198	0.134184628631316	-0.122234097423034	-0.213782405802965	0.0432886650804315
199.028829898818	0.204899054810224	0.0334767547966594	0.299279034545087	0.0901339470520349	0.0456485323096706	0.134184628631316	-0.124325961479403	-0.231540790775874	0.0544397288077829
199.128900582718	0.21254355527867	0.0988359885474759	0.951040866926565	0.0901339470520349	0.0456485323096706	0.134184628631316	-0.196092017430299	-0.791334608864531	0.051306591538871
199.228971266617	0.21254355527867	0.0510253403372134	0.904200159762066	0.0901339470520349	0.0456485323096706	0.134184628631316	-0.198520776164227	-0.791334608864531	0.051306591538871
199.329041950517	0.223887793187404	0.0431040182215984	0.8983835729883	0.0900621500460867	0.0456485323096706	0.134452682288477	-0.233894665846979	-0.791334608864531	0.0544397288077829
199.429112634417	0.224525719714141	0.042007579023457	0.8983835729883	0.0900621500460867	0.0456485323096706	0.134452682288477	-0.235854277614792	-0.791334608864531	0.0559273972705622
199.529183318316	0.227553819436482	0.042007579023457	0.8983835729883	0.0900621500460867	0.0461910869288964	0.135411798284158	-0.245621970232596	-0.791334608864531	0.0559273972705622
199.629254002216	0.227648319687849	0.042007579023457	0.8983835729883	0.0899812371356983	0.0458333486193198	0.135283104445803	-0.247339899777519	-0.791334608864531	0.0569510156497306
199.729324686115	0.229820437088125	0.042007579023457	0.8983835729883	0.0893697226768043	0.0434133837961885	0.135866382996335	-0.262713404823172	-0.807480854825398	0.0438358500698839
199.829395370015	0.411967211332361	0.042007579023457	0.8983835729883	0.0880125916934774	0.0384277793996609	0.136996093684184	-0.316115386066858	-0.807480854825398	0.0438358500698839
199.929466053914	0.423634778796172	0.0431040182215984	0.895551707217678	0.0859190767284517	0.0305930044677555	0.135866382996335	-0.323800970730154	-0.806149935758247	0.0438358500698839
200.029536737814	0.429033344250504	0.0892094092904555	0.93380926691961	0.0829244478751801	0.0128554036670703	0.129922780526228	-0.332967455824499	-0.820005013712199	0.051306591538871
200.129607421713	0.436924636464328	0.129298355300427	0.93380926691961	0.0787564549833644	0.0131905634509202	0.129401992158448	-0.346785418186619	-0.887836815781669	-0.0230477616944565
200.229678105613	0.353994048071397	0.0962481540678964	0.669321072578738	0.0705876991070241	0.010648423137853	0.124642640274497	-0.279504434801929	-0.600075225921819	0.00138265550029289
200.329748789513	0.370260666299818	0.101064104413174	0.669321072578738	0.0623458753597044	0.010648423137853	0.122019545402859	-0.288227647882917	-0.613381822629605	-0.0230477616944565
200.429819473412	0.370592339121427	0.0988359885474759	0.663379249858769	0.0594474006835964	0.00880434790998	0.117455806689009	-0.292520435101415	-0.611473598020446	-0.0230477616944565
200.529890157312	0.400170615247341	0.0998665834469974	0.655001248193474	0.0560776463046409	0.0107999254559475	0.1156367289347	-0.307651385861321	-0.600075225921819	-0.0372351806969395
200.629960841211	0.405081592884523	0.0988359885474759	0.648889053324356	0.053310284843132	0.0107999254559475	0.112938229035483	-0.314623437255246	-0.600075225921819	-0.0415790258030829
200.730031525111	0.405081592884523	0.0998665834469974	0.613268943057156	0.0508008612654282	0.00968076407183092	0.108261042427369	-0.308813601878283	-0.557744646550446	-0.0505447050402747
200.83010220901	0.304576112882164	0.0753398505057962	0.59269747414984	0.0496312180839274	0.00991942443328958	0.108031672231266	-0.260604097015343	-0.536387130604624	-0.0290370120558274
200.93017289291	0.298166489400942	0.0753398505057962	0.59269747414984	0.0477016823741135	0.00968076407183092	0.103395315864228	-0.261677795724934	-0.539413343268984	-0.0188757385897698
201.030243576809	0.277724725362915	0.0753398505057962	0.59269747414984	0.0459568117352877	0.00987472336515513	0.102212859164411	-0.260343816123119	-0.527724484129819	-0.00357581626089823
201.130314260709	0.273122552407386	0.0823587116755622	0.601713894454621	0.044460727619799	0.00991942443328958	0.0979912075502154	-0.259983280768959	-0.532705886810945	-0.00333825242920154
201.230384944609	0.214359416587114	0.0753398505057962	0.59269747414984	0.0427890028749901	0.00968076407183092	0.0961388085286031	-0.218805809373774	-0.533740438152528	-0.00333825242920154
201.330455628508	0.209945113400224	0.0495010910298223	0.567897089345049	0.0414792179468771	0.00968076407183092	0.0940225016109337	-0.216552890849687	-0.537573060603389	-0.00333825242920154
201.430526312408	0.207452943829124	0.062146749589412	0.577004564490491	0.0400901217366652	0.00968076407183092	0.0890895771388679	-0.214750606464318	-0.532705886810945	-0.00333825242920154
201.530596996307	0.204912707207992	0.062146749589412	0.577004564490491	0.0389555282331023	0.00968076407183092	0.0847387036241203	-0.213666558494242	-0.531704821003131	-0.00333825242920154
201.630667680207	0.199037308947579	0.0523657728829858	0.562543070621835	0.0380384990474342	0.00968076407183092	0.0736423371406678	-0.21063630054794	-0.530954174119752	-0.00333825242920154
201.730738364106	0.21120688273062	0.062146749589412	0.592906591049083	0.0367375883698747	0.00987472336515513	0.0685475668667825	-0.233207165203438	-0.567133898462172	-0.0196085684227284
201.830809048006	0.221676981942418	0.0281700662923213	0.577004564490491	0.0366888344642324	0.00968076407183092	0.0677975662346912	-0.238434714748586	-0.545252721829283	0.0325901270231309
201.930879731905	0.135889099794875	0.0134176287106739	0.574237692441386	0.0366888344642324	0.00987472336515513	0.0677975662346912	-0.199884430688658	-0.539077190472157	0.0409557489941906
202.030950415805	0.118227074013299	0.0120099881744584	0.531594962554037	0.0365958670380523	0.00987472336515513	0.0674351722807683	-0.151549660602625	-0.502010473756071	0.0375094335451998
202.131021099705	0.116197657378645	0.0148152179086841	0.533932108824629	0.0364933375090488	0.00968076407183092	0.0663410574385572	-0.149224555894019	-0.502010473756071	0.039241801367357
202.231091783604	0.115936369209059	0.0148152179086841	0.533932108824629	0.0363851864394734	0.00987472336515513	0.0654889106423352	-0.149448351712543	-0.504875004756849	0.0375094335451998
202.331162467504	0.103107198775163	0.0120099881744584	0.521947640771235	0.0361146261210826	0.010648423137853	0.065200025235046	-0.110717749245708	-0.483557132222808	0.0463067275501689
202.431233151403	0.100690623599811	0.0120099881744584	0.521947640771235	0.0360464901862574	0.010648423137853	0.065027720875731	-0.109392737464492	-0.483557132222808	0.0463067275501689
202.531303835303	0.0994739064849032	0.0120099881744584	0.521947640771235	0.0359212666505436	0.0107999254559475	0.0644536643377988	-0.10939684763414	-0.483557132222808	0.0409557489941906
202.631374519202	0.100826275100852	0.0120099881744584	0.521947640771235	0.0358908219943927	0.00987472336515513	0.0634157012702869	-0.110723175439346	-0.483557132222808	0.039241801367357
202.731445203102	0.100826275100852	0.0120099881744584	0.521947640771235	0.0358903026145178	0.00968076407183092	0.0630772423909283	-0.110398164399952	-0.483557132222808	0.039241801367357
202.831515887001	0.0872474610934843	0.0120099881744584	0.275061303080442	0.0358903026145178	0.00968076407183092	0.0630772423909283	-0.0650076760465962	-0.247935449476195	0.0375094335451998
202.931586570901	0.0876971670942593	0.0163577607702637	0.275800843268423	0.0358903026145178	0.00968076407183092	0.0630772423909283	-0.0660634235111535	-0.242057904757872	0.039241801367357
203.031657254801	0.0866270425394063	0.0218102906737381	0.275800843268423	0.0358903026145178	0.00968076407183092	0.0630772423909283	-0.0644051024987286	-0.241585111253893	0.0354976399250043
203.1317279387	0.0875093005249202	0.0218102906737381	0.266802526922333	0.0358903026145178	0.00968076407183092	0.0630772423909283	-0.064950732347835	-0.24266557941422	0.0307704427660416
203.2317986226	0.0874408308554435	0.0257264660236978	0.266177430983127	0.0358903026145178	0.00968076407183092	0.0630772423909283	-0.066319108934243	-0.241585111253893	0.0307704427660416
203.331869306499	0.0904758039822343	0.0257264660236978	0.266177430983127	0.0358903026145178	0.00968076407183092	0.0630772423909283	-0.0700902577862264	-0.242057904757872	0.0307704427660416
203.431939990399	0.0870990166285893	0.0252455524764995	0.260643626279564	0.0358903026145178	0.00968076407183092	0.0630772423909283	-0.0676036428703424	-0.23306747006545	0.0365060290451125
203.532010674298	0.0861854225933623	0.0234007938705509	0.247790809273836	0.0358903026145178	0.00987472336515513	0.0630772423909283	-0.0649160448660941	-0.226516149370331	0.0354976399250043
203.632081358198	0.0841858844125361	0.0252455524764995	0.239416075461421	0.0358903026145178	0.00987472336515513	0.0630772423909283	-0.0614877387881819	-0.211384116756803	0.0354976399250043
203.732152042097	0.0826896955739131	0.0229852753123555	0.260583337112304	0.0359212666505436	0.00968076407183092	0.0630772423909283	-0.0642085892132006	-0.228897983248013	0.0354530616455791
203.832222725997	0.08861718871022	0.0252455524764995	0.29969356800393	0.0362994678091108	0.0107999254559475	0.065027720875731	-0.0779883436116879	-0.25023141740313	0.039241801367357
203.932293409897	0.08861718871022	0.0252455524764995	0.29969356800393	0.0373228263898111	0.0107999254559475	0.0673273581466462	-0.0769728596250884	-0.255643209986181	0.0354976399250043
204.032364093796	0.0889453894289814	0.0252455524764995	0.29969356800393	0.0376575951955137	0.010648423137853	0.0679940519758787	-0.0771759117570407	-0.254083026903583	0.0375094335451998
204.132434777696	0.08861718871022	0.0252455524764995	0.29969356800393	0.0381370652507626	0.0131517358637744	0.0715821514110995	-0.0766925728223712	-0.255643209986181	0.036840201624432
204.232505461595	0.0876758333743902	0.0252455524764995	0.29969356800393	0.0386387017277039	0.013381204979958	0.0715821514110995	-0.0757196667432169	-0.256123010139541	0.039241801367357
204.332576145495	0.0849217119146217	0.0252455524764995	0.29969356800393	0.0387572590768435	0.0131517358637744	0.0715821514110995	-0.0744806147584263	-0.2619796819825	0.039241801367357
204.432646829394	0.0714031758252939	0.0229852753123555	0.29637841309515	0.038804056143184	0.0131517358637744	0.0718163975425428	-0.0552223670363425	-0.242175847677673	0.0496083072799545
204.532717513294	0.0701409236240958	0.0229852753123555	0.29637841309515	0.0398669133547193	0.0170946412759246	0.0772436819254457	-0.0526643625868422	-0.242175847677673	0.0516929049099923
204.632788197193	0.0693896932947051	0.0229852753123555	0.29637841309515	0.0402316398637931	0.0198050148959145	0.0794326835853804	-0.0508942243250635	-0.242175847677673	0.0520637627861788
204.732858881093	0.0691571885547465	0.0229852753123555	0.29637841309515	0.0402579330738672	0.0198050148959145	0.0794326835853804	-0.0504692341487595	-0.242175847677673	0.0520637627861788
204.832929564993	0.0589553226057713	0.0219051480767292	0.137360708679186	0.0402579330738672	0.0198050148959145	0.0794326835853804	-0.0242451181576201	-0.100794144736364	0.0507693739503209
204.933000248892	0.0575816331177224	0.022279094647832	0.136495623735211	0.040272025341028	0.0198050148959145	0.0794326835853804	-0.0232254102171892	-0.0998081317166964	0.0516929049099923
205.033070932792	0.0558689973423539	0.025535778923785	0.136495623735211	0.0402863576940059	0.0198050148959145	0.0794326835853804	-0.0217554359894	-0.0998081317166964	0.0497521451286788
205.133141616691	0.0556100956366972	0.022279094647832	0.131676919727935	0.0402863576940059	0.0198050148959145	0.0794326835853804	-0.0210106767462541	-0.0943686171424929	0.0520637627861788
205.233212300591	0.0529639740411647	0.0219051480767292	0.124181632424277	0.0402952092789812	0.0173952066395438	0.0768188112360016	-0.0183781446156003	-0.0877365392358967	0.0507693739503209
205.33328298449	0.0528203250961491	0.0219051480767292	0.122512293721514	0.0406051878281935	0.0198050148959145	0.0794326835853804	-0.0178004198017208	-0.0877365392358967	0.0497521451286788
205.43335366839	0.0526122146149656	0.0241716372224622	0.11834946783298	0.0406051878281935	0.0198050148959145	0.0794326835853804	-0.0164858577369226	-0.0844789283781207	0.0497521451286788
205.53342435229	0.0494167978716555	0.0270808321255947	0.10430997435293	0.0406051878281935	0.0198050148959145	0.0794326835853804	-0.0116164636494433	-0.0766163742411794	0.0497521451286788
205.633495036189	0.0492959906632841	0.0252455524764995	0.099274439677475	0.0406051878281935	0.0200935345238068	0.0794326835853804	-0.0107856880127771	-0.0724464666381406	0.0497521451286788
205.733565720089	0.048934734581035	0.0252455524764995	0.0969268440073173	0.0452852719348477	0.0200935345238068	0.197277104579875	0.00397178869962815	-0.0862592018335566	0.124034875174954
205.833636403988	0.0484777704351053	0.0229852753123555	0.0925731269213074	0.0455732596201423	0.0173952066395438	0.196458190723109	0.00551344034877394	-0.087283640877577	0.124753206822622
205.933707087888	0.0480447048836817	0.0257264660236978	0.0903561634205559	0.0455732596201423	0.0173952066395438	0.196458190723109	0.00624657406190481	-0.0754340444999725	0.132755562071929
206.033777771787	0.0479789950283255	0.0270808321255947	0.0903561634205559	0.0479946649146006	0.0170946412759246	0.211002202628128	0.0138025652089216	-0.0622085523043933	0.148333450757099
206.133848455687	0.0475581229701467	0.0252455524764995	0.086355660074062	0.0482491556444913	0.016880223762397	0.211002202628128	0.0146921951485629	-0.0680973788427906	0.149345087306538
206.233919139586	0.0475188714524968	0.0270808321255947	0.0850530664416867	0.0515430939081897	0.0198050148959145	0.227300547371257	0.0268713713459722	-0.0515233064525035	0.164329851057405
206.333989823486	0.0473677966020281	0.0279323109892255	0.0834483158829973	0.0518052918665761	0.0198050148959145	0.227300547371257	0.0280077209701992	-0.0507051445971475	0.169751590017918
206.434060507386	0.0471173519801061	0.0279323109892255	0.082239462642806	0.05195452446799	0.0198050148959145	0.227300547371257	0.0286630451449471	-0.0496600149434807	0.172286061378316
206.534131191285	0.0469950961080402	0.0279323109892255	0.0806323641511877	0.0526707218840633	0.0209011577949402	0.228377477647487	0.0301957193419196	-0.0515233064525035	0.172286061378316
206.634201875185	0.0468200715140892	0.0280215039457998	0.0792493090695892	0.0526707218840633	0.0209011577949402	0.228377477647487	0.0305413799075117	-0.0496600149434807	0.175705210147684
206.734272559084	0.0468200715140892	0.0281472083353842	0.0791723004374315	0.0531590954812655	0.0209011577949402	0.228377477647487	0.0314152403154617	-0.0501625588448961	0.175705210147684
206.834343242984	0.0468200715140892	0.0281472083353842	0.0790980788459378	0.0541574017297182	0.0209011577949402	0.228377477647487	0.0325104655299857	-0.0489190655199752	0.177363447717591
206.934413926883	0.046923485521373	0.0281472083353842	0.0790980788459378	0.0546339670129816	0.0209011577949402	0.227300547371257	0.0326138079090654	-0.0501625588448961	0.175705210147684
207.034484610783	0.0469428547222825	0.0281472083353842	0.0791723004374315	0.0547800622779645	0.0226041757433464	0.232370841637455	0.0350179718548385	-0.0489775725266014	0.179623215050204
207.134555294682	0.0469428547222825	0.0281472083353842	0.0790980788459378	0.0548878048621113	0.0210204216207055	0.235738839974903	0.0385256168774268	-0.0489775725266014	0.189753331982974
207.234625978582	0.0469967663072579	0.0281472083353842	0.0790980788459378	0.0551163545648305	0.0209011577949402	0.235738839974903	0.0400381482374628	-0.0507051445971475	0.189753331982974
207.334696662482	0.0470599733849041	0.0281472083353842	0.0792493090695892	0.0580764210242949	0.0209011577949402	0.23763758502587	0.0473442691534005	-0.0489775725266014	0.194362308742981
207.434767346381	0.0471173519801061	0.0280215039457998	0.0792493090695892	0.0592436489689574	0.0210204216207055	0.242506901179266	0.0526215948890907	-0.0501625588448961	0.201870594158345
207.534838030281	0.0472689571716472	0.0279323109892255	0.0792493090695892	0.0629061435046024	0.0243510704554269	0.249142913261704	0.0625195964066192	-0.0496600149434807	0.204942789262333
207.63490871418	0.0472689571716472	0.0280215039457998	0.0796031772305923	0.0638020520975941	0.0240445902096172	0.249434551406226	0.0635283103080738	-0.0489775725266014	0.207592951249461
207.73497939808	0.0473677966020281	0.0280215039457998	0.079994916931798	0.132912186798896	0.0231572855104232	0.401026540091534	0.102124822554196	-0.0501625588448961	0.369825354133119
207.835050081979	0.0474743109659703	0.0281472083353842	0.0804098543892238	0.170468852093566	0.0231572855104232	0.401026540091534	0.106204660229646	-0.0501625588448961	0.369825354133119
207.935120765879	0.0475844340783529	0.0280215039457998	0.0806323641511877	0.203170506268839	0.0227361465048371	0.430001789514422	0.141140779996175	-0.0496600149434807	0.389373972272643
208.035191449778	0.0476464076395313	0.028833629677741	0.0814727984011804	0.205851262589343	0.0227361465048371	0.430001789514422	0.142604789391782	-0.0496600149434807	0.389373972272643
208.135262133678	0.0476789925567377	0.028709422596988	0.0814727984011804	0.22468839105367	0.0338527157825183	0.433170559019711	0.173814412304741	-0.0179023792958038	0.398009319367381
208.235332817578	0.04777453653392	0.028709422596988	0.0814727984011804	0.225144955703005	0.0338527157825183	0.432222150711271	0.174785130743395	-0.0156714620238031	0.399633912989836
208.335403501477	0.04777453653392	0.028709422596988	0.0814727984011804	0.226392215005265	0.0338527157825183	0.432222150711271	0.176537774922706	-0.0102999698228444	0.399633912989836
208.435474185377	0.0478604714887665	0.028709422596988	0.0814727984011804	0.227954889111885	0.0338527157825183	0.431865727913453	0.178648769834635	-0.0099219467580165	0.397637574382968
208.535544869276	0.0478604714887665	0.028709422596988	0.0814727984011804	0.253567811302565	0.0338527157825183	0.447509371684447	0.215480027570145	-0.00878997157646506	0.41179692734715
208.635615553176	0.0480447048836817	0.028415965818205	0.0814727984011804	0.257987623891085	0.0338527157825183	0.447509371684447	0.21816619419697	-0.00750093245255136	0.409526350988031
208.735686237075	0.0494167978716555	0.0280215039457998	0.0850530664416867	0.289647774033339	0.154788729650897	0.4844949865796	0.237009946133054	0.0761291718828939	0.460975283379848
208.835756920975	0.050725901378207	0.0194838332752338	0.0945742405761418	0.289647774033339	0.162685823664621	0.506311642790174	0.232031189918274	-0.00833238423705505	0.411540040950721
208.935827604874	0.0520337573061134	0.0194838332752338	0.184231352599881	0.289023307787347	0.151007175564417	0.509599256527592	0.225093384429453	-0.00833238423705505	0.409526350988031
209.035898288774	0.0560672850851508	0.0257264660236978	0.218269624295755	0.286846876188091	0.0334335441929653	0.447509371684447	0.21156861400988	-0.012279161216978	0.409526350988031
209.135968972674	0.0584959292640469	0.0252455524764995	0.222207004761752	0.279099259039735	0.0300255755378626	0.442469514970936	0.199371247402769	-0.020628942266501	0.431666450980547
209.236039656573	0.0604794234732508	0.0252455524764995	0.227413130698801	0.264537535766374	0.0355823265006222	0.439284705097645	0.183180994081224	-0.15208272617076	0.431666450980547
209.336110340473	0.061263012827796	0.0229852753123555	0.227413130698801	0.254877975019805	0.0334335441929653	0.431400789321482	0.16713548948883	-0.180089523512179	0.424662727456213
209.436181024372	0.061423303093698	0.0229852753123555	0.227413130698801	0.225123220008919	0.0300255755378626	0.395687198879639	0.126667218582609	-0.214422655921171	0.374481014733088
209.536251708272	0.061423303093698	0.0270537849807745	0.232858561119221	0.225123220008919	0.0300255755378626	0.395687198879639	0.126473021617177	-0.214422655921171	0.374481014733088
209.636322392171	0.0615879630168944	0.0270537849807745	0.232858561119221	0.127368169155706	0.0271412343229	0.337290400808751	0.0699043265866403	-0.192551250693057	0.315188936295176
209.736393076071	0.0615879630168944	0.0257264660236978	0.232858561119221	0.049359666313548	0.0163545083837586	0.316267371174799	0.0204037956722141	-0.194118191260258	0.303669246560959
209.83646375997	0.0640052558812626	0.0252455524764995	0.242497430943897	0.0493087308373619	0.0163545083837586	0.316267371174799	0.0137382302990949	-0.216318366123206	0.271326871287877
209.93653444387	0.0648335180269954	0.0257264660236978	0.245616509017946	0.0471907150008341	0.0200851903791514	0.316267371174799	0.00238114563416782	-0.216318366123206	0.254454686929004
210.03660512777	0.0648506587828931	0.0281472083353842	0.253096718764204	0.0464800128340406	0.0200851903791514	0.316267371174799	-0.000464190206261082	-0.214422655921171	0.24844499448505
210.136675811669	0.0641282891408917	0.0229852753123555	0.253096718764204	0.0463916087798852	0.0200851903791514	0.316267371174799	-2.94464278630589e-05	-0.214422655921171	0.246606339260108
210.236746495569	0.05471502303987	0.00623293245213111	0.212155289132903	0.0459938894038088	0.0203322706100796	0.316267371174799	0.0211638474761702	-0.181923843456655	0.212924363601038
210.336817179468	0.0541990959705302	0.00734424800517953	0.212155289132903	0.0456906526941732	0.0185718358935395	0.313646140858993	0.0199522004306175	-0.111692207092866	0.210972455331728
210.436887863368	0.0530728259888199	0.00623293245213111	0.211763245316826	0.045444773738933	0.0185718358935395	0.313646140858993	0.0197782303357254	-0.059386640268933	0.211478075239301
210.536958547267	0.0516313888958269	0.00550615651144423	0.211763245316826	0.0407098041496947	0.0173821037008213	0.197277104579875	-0.00814896275721033	-0.200267476590522	0.149140970928112
210.637029231167	0.0513683300151938	0.00550615651144423	0.211763245316826	0.040650915000845	0.0179261336093986	0.197277104579875	-0.00837491287413475	-0.200267476590522	0.149345087306538
210.737099915066	0.0509564707010682	0.00414325131326333	0.208230126539941	0.0381102295564378	0.0179261336093986	0.0649394224775253	-0.0244868089711574	-0.19578143735957	0.0457298856228366
210.837170598966	0.0509564707010682	0.00414325131326333	0.208230126539941	0.0381102295564378	0.0179261336093986	0.0649394224775253	-0.0244868089711574	-0.19578143735957	0.0457298856228366
210.937241282866	0.0504004119869507	0.00550615651144423	0.19870749681629	0.0381102295564378	0.0179261336093986	0.0649394224775253	-0.0226753011647545	-0.184932187679581	0.0471043865414338
211.037311966765	0.0497751015769243	0.00550615651144423	0.192232831021421	0.0381102295564378	0.0179261336093986	0.0649394224775253	-0.0206694364468753	-0.17757248297798	0.0447656613044811
211.137382650665	0.0493590505212555	0.00414325131326333	0.175583248057946	0.0380484342705047	0.0185426555578435	0.0650429131274376	-0.0191548008066913	-0.164214999723402	0.0471043865414338
211.237453334564	0.0485363878362944	0.00283276035807011	0.138273021920012	0.0380386136529927	0.0185426555578435	0.0649394224775253	-0.018189748598694	-0.115673628103262	0.064798004838301
211.337524018464	0.0482062005314855	0.00243097109497668	0.111765727467375	0.0380386136529927	0.0185426555578435	0.0649394224775253	-0.0162135506226817	-0.0790634705947945	0.064798004838301
211.437594702363	0.0481002014421446	0.0039151193966952	0.0903559513819521	0.0379819697863836	0.0192002055079769	0.0650429131274376	-0.0140675207812666	-0.06733464528731	0.0457298856228366
211.537665386263	0.0481268958675631	0.00550615651144423	0.0888131261943557	0.0379819697863836	0.0179261336093986	0.0635084829678329	-0.0132094231569471	-0.06733464528731	0.0400634273851128
211.637736070162	0.0481268958675631	0.00512227056923805	0.0845595077554374	0.0379819697863836	0.0179261336093986	0.0635084829678329	-0.0115118831972675	-0.0624950352956537	0.0400634273851128
211.737806754062	0.0494804235100752	0.00550615651144423	0.0903559513819521	0.0379256899854709	0.0183050077685895	0.0635084829678329	-0.0140819492067205	-0.0675103618794444	0.0400634273851128
211.837877437962	0.0584235189440996	0.00221870368754755	0.232740321167073	0.0379256899854709	0.0183050077685895	0.0635084829678329	-0.0346363649989724	-0.195924508847358	0.0471043865414338
211.937948121861	0.063535319941047	0.00512227056923805	0.249189096438215	0.0379256899854709	0.0183050077685895	0.0635084829678329	-0.0422352716935388	-0.203149938736389	0.0471043865414338
212.038018805761	0.065012072590614	0.00243097109497668	0.249189096438215	0.0379819697863836	0.0185426555578435	0.0632118046533587	-0.0456301980821635	-0.208740329982375	0.0470998915450668
212.13808948966	0.066745579482301	0.00243097109497668	0.249189096438215	0.0379819697863836	0.0185426555578435	0.0632118046533587	-0.0476238848956281	-0.215975671077992	0.0396106568293278
212.23816017356	0.0693319646705607	0.00243097109497668	0.249189096438215	0.0379819697863836	0.0185426555578435	0.0632118046533587	-0.0521051575286953	-0.215806946875439	0.0396106568293278
212.338230857459	0.0708401138307118	0.00183193312388193	0.249189096438215	0.0379819697863836	0.0185426555578435	0.0632118046533587	-0.0558913316580929	-0.215975671077992	0.0400634273851128
212.438301541359	0.0733190728577751	0.00625049744180636	0.254614399777441	0.0379819697863836	0.0185426555578435	0.0632118046533587	-0.0606562238904735	-0.217385678237076	0.0370154239628415
212.538372225258	0.0782240191562903	0.0228737589232489	0.265787669487839	0.0379819697863836	0.0185426555578435	0.0632118046533587	-0.0697465640799383	-0.215975671077992	0.0357830484539645
212.638442909158	0.144512951251669	0.0503015703609342	0.317906910382009	0.0379819697863836	0.0185426555578435	0.0632118046533587	-0.115845814486012	-0.27604666956775	-0.0197062473099187
212.738513593058	0.144906259815132	0.0503015703609342	0.306767154073813	0.0379819697863836	0.0185426555578435	0.0632118046533587	-0.116930755506351	-0.262393658788365	-0.0173772464086106
212.838584276957	0.14445424082927	0.0507690613367423	0.306767154073813	0.0379819697863836	0.0185426555578435	0.0632118046533587	-0.116169759574445	-0.262393658788365	-0.0167023198147259
212.938654960857	0.141228695084929	0.0507690613367423	0.30536438492837	0.0379819697863836	0.0185426555578435	0.0632583984878033	-0.11398040049244	-0.264349201779195	-0.0161235338618821
213.038725644756	0.139375805571269	0.0513181048968705	0.30536438492837	0.0379819697863836	0.0185426555578435	0.0632583984878033	-0.112417202024423	-0.264349201779195	-0.0161235338618821
213.138796328656	0.137468214644407	0.0507690613367423	0.302897994290645	0.0380262822142975	0.0183050077685895	0.0632583984878033	-0.110316745425313	-0.264349201779195	-0.0161235338618821
213.238867012555	0.135030790970238	0.0499069604859132	0.304021456840044	0.0380370360746599	0.0192002055079769	0.0643956243031203	-0.108885610975412	-0.26568518647249	-0.0152332768674311
213.338937696455	0.129106049484611	0.0452756799390652	0.2978840220795	0.0380370360746599	0.0192002055079769	0.0643956243031203	-0.105803210306173	-0.252970355197745	-0.00319150834321577
213.439008380354	0.125692510940874	0.0452756799390652	0.2978840220795	0.0380386136529927	0.0192002055079769	0.0643956243031203	-0.104382060698786	-0.251552102233058	-0.00389527041696283
213.539079064254	0.123754650074647	0.0439762411157065	0.295707575979688	0.0380484342705047	0.0179261336093986	0.0632583984878033	-0.10206904400348	-0.251552102233058	-0.00319150834321577
213.639149748154	0.0858980167186806	0.0439762411157065	0.224718263732786	0.0380654309841429	0.0179261336093986	0.0632583984878033	-0.0752289284401179	-0.185598460116232	0.00473066331051285
213.739220432053	0.0825325527240315	0.0431068282093671	0.224139531449976	0.0380654309841429	0.0179261336093986	0.0632583984878033	-0.0720148461035052	-0.185598460116232	0.00368096621100123
213.839291115953	0.0764973703570341	0.0354305623259437	0.213174474010961	0.0380805263996851	0.0179261336093986	0.0635084829678329	-0.0598179137468387	-0.165175221864536	0.0185892813913336
213.939361799852	0.0745504534796533	0.029109917671484	0.204012477261079	0.0381336906909044	0.0192002055079769	0.0649394224775253	-0.0549622621358437	-0.159420554604341	0.0196336673869097
214.039432483752	0.0733190728577751	0.0278523557070601	0.202127993597395	0.0381336906909044	0.0192002055079769	0.0650429131274376	-0.0521161378948875	-0.159420554604341	0.0185892813913336
214.139503167651	0.071079241666404	0.0237237358346228	0.177840926736996	0.0381436369840267	0.0192002055079769	0.0650429131274376	-0.0438918703363961	-0.145787899790655	0.0215071867398298
214.239573851551	0.0694127251271264	0.0272977711198577	0.173255731997836	0.0382162108483956	0.0192002055079769	0.0652854062973923	-0.0391043608378924	-0.132536240843514	0.0266082429149209
214.339644535451	0.0686861462872528	0.0237237358346228	0.160618371157654	0.0382276752982221	0.0192002055079769	0.0652854062973923	-0.0357905158494236	-0.126821453598407	0.0259761121744408
214.43971521935	0.0674527434102028	0.0278523557070601	0.160039146154349	0.0382343521674254	0.0192002055079769	0.0654158345340648	-0.0331114016682325	-0.118792578988349	0.0266082429149209
214.53978590325	0.0656773608217618	0.0211537908685971	0.125542915788564	0.0382343521674254	0.0192002055079769	0.0654158345340648	-0.0285275271409254	-0.0904218086698095	0.0315141452461136
214.639856587149	0.0642708290282726	0.0250117998899479	0.0964792895605859	0.0382343521674254	0.0192002055079769	0.0654158345340648	-0.0244803225817688	-0.0675979859875695	0.0259761121744408
214.739927271049	0.0628841140552772	0.0258094769045995	0.0898039720012173	0.0382449309054498	0.0192002055079769	0.0655332087670789	-0.021399241886937	-0.0616873058177041	0.0212677134634079
214.839997954948	0.0628841140552772	0.0258094769045995	0.0898039720012173	0.0383732531357222	0.0192002055079769	0.0659004904280368	-0.021025980363146	-0.0624950352956537	0.0215071867398298
214.940068638848	0.0628841140552772	0.0258094769045995	0.0898039720012173	0.0385049741988187	0.0179261336093986	0.0657301151080035	-0.0207602502019132	-0.0624950352956537	0.0215071867398298
215.040139322747	0.0628841140552772	0.0258094769045995	0.0898039720012173	0.038825455769602	0.0192002055079769	0.069533478852139	-0.0198340633033055	-0.0645968627312314	0.0212677134634079
215.140210006647	0.0627339473543882	0.0272359661197478	0.0903559513819521	0.0391102898640995	0.0192002055079769	0.0699855586946976	-0.0194520219084462	-0.0645968627312314	0.0215071867398298
215.240280690547	0.0627339473543882	0.0272359661197478	0.0903559513819521	0.0391735853395701	0.0192002055079769	0.0704827006506758	-0.0191413221033965	-0.0650694957753583	0.0218878568414876
215.340351374446	0.0627339473543882	0.0272359661197478	0.0903559513819521	0.0392992443200216	0.0192002055079769	0.0711938856904348	-0.0186787816563268	-0.0645968627312314	0.0229468256232789
215.440422058346	0.0627339473543882	0.0272359661197478	0.0903559513819521	0.0396794682572884	0.0179261336093986	0.0708524865516636	-0.0181800890031824	-0.0630413626676522	0.0259761121744408
215.540492742245	0.0627339473543882	0.0272359661197478	0.0903559513819521	0.0398278147470985	0.0173821037008213	0.0711938856904348	-0.0178748054469249	-0.0630413626676522	0.0259761121744408
215.640563426145	0.0627339473543882	0.0272359661197478	0.0903559513819521	0.0400908137308787	0.0192002055079769	0.073829126204953	-0.017344266501326	-0.0675979859875695	0.0218878568414876
215.740634110044	0.0632094840135196	0.0280152852438413	0.0936890058299791	0.0412353815638701	0.0128350795859335	0.132313478731098	-0.0122437089932745	-0.0856080716686663	0.0933543115543867
215.840704793944	0.064528130799013	0.022698606920948	0.293994179987364	0.0469326934648918	0.0205573939612099	0.20967849406771	-0.0115741136500872	-0.26914899601804	0.177746921634805
215.940775477843	0.064528130799013	0.022698606920948	0.293994179987364	0.0505454389594416	0.0203322706100796	0.20967849406771	-0.00479381284434647	-0.26914899601804	0.178359894132052
216.040846161743	0.0686861462872528	0.0211537908685971	0.335442943704635	0.0535169544837665	0.0203322706100796	0.20967849406771	-0.0280050673185547	-0.302885326989445	0.167406189007797
216.140916845643	0.0686922025476205	0.0211537908685971	0.335442943704635	0.114202367306946	0.0249948555641307	0.220452253609589	0.00183802014525589	-0.264786365891379	0.17131223120859
216.240987529542	0.0753980026554244	0.0272359661197478	0.348637367364977	0.129509941437064	0.0256333922687644	0.220452253609589	-0.0312216147555521	-0.265599449320945	0.176506775938265
216.341058213442	0.0754205499982764	0.0272359661197478	0.348637367364977	0.135198982365437	0.0358928670952979	0.220452253609589	-0.0236534997725726	-0.24574028825403	0.17985258413201
216.441128897341	0.0755041986442303	0.0272359661197478	0.348637367364977	0.136657333366332	0.0363853152400478	0.220452253609589	-0.0220597766930442	-0.24574028825403	0.177746921634805
216.541199581241	0.0755041986442303	0.0272359661197478	0.348637367364977	0.137947764508703	0.036853161331379	0.220452253609589	-0.020455387840536	-0.232216551110461	0.178359894132052
216.64127026514	0.0755041986442303	0.0272359661197478	0.348637367364977	0.139075229876103	0.037024309174818	0.220452253609589	-0.0188987973455188	-0.221560041547786	0.177746921634805
216.74134094904	0.0763865425495221	0.0272359661197478	0.348637367364977	0.13999126834901	0.036853161331379	0.222064628730094	-0.018745502730536	-0.221567277420258	0.171030651034207
216.841411632939	0.179090280825553	0.0288192651814992	0.359871577318826	0.135631689734207	0.0190925204661912	0.220452253609589	-0.0482641169411834	-0.246067258001613	0.175877811839608
216.941482316839	0.0762522151550085	0.0258094769045995	0.351417819592423	0.130290782054746	0.00555505547140626	0.212942344367194	-0.0339590076546245	-0.246067258001613	0.184721686142372
217.041553000739	0.0773199340555961	0.0272977711198577	0.351577136308574	0.129171588820023	0.00139771766943468	0.208541196664721	-0.0375170088356703	-0.246067258001613	0.184721686142372
217.141623684638	0.0733190728577751	0.0277181301679954	0.336015458777978	0.128628847117029	0.00139771766943468	0.208541196664721	-0.0254258959384357	-0.263583846121014	0.179087353716458
217.241694368538	0.0749744578075688	0.0277181301679954	0.336015458777978	0.120209799358759	0.00207035082621472	0.203242364703374	-0.0361969215063355	-0.276033241790168	0.17371383902984
217.341765052437	0.0659604454332637	0.024465103975265	0.314182248317147	0.116601805545523	0.00207035082621472	0.203086241626048	-0.0133523432891428	-0.276033241790168	0.17371383902984
217.441835736337	0.0688584140963302	0.024465103975265	0.31972350626186	0.113123144000871	0.00127631594005682	0.200268780172906	-0.0246924879862611	-0.285251884147522	0.184721686142372
217.541906420236	0.0697975557502229	0.024465103975265	0.31972350626186	0.10557616025939	0.00139771766943468	0.200021435129523	-0.0285731728296633	-0.292191190636585	0.179087353716458
217.641977104136	0.0703972427688489	0.024465103975265	0.31972350626186	0.0683083712961275	0.00207035082621472	0.194150152686361	-0.040628672492464	-0.285251884147522	0.184721686142372
217.742047788035	0.0634867404907684	0.0231522945022883	0.31972350626186	0.0659903956618076	0.00127631594005682	0.194150152686361	-0.0236211571810813	-0.28158487596	0.184721686142372
217.842118471935	0.0641736091445259	0.0224899609876118	0.314182248317147	0.0658153027680202	0.00127631594005682	0.195581220386501	-0.0214522516379225	-0.279511320422631	0.179087353716458
217.942189155835	0.064812824982108	0.0231522945022883	0.311295611399862	0.0450423659248153	0.00207035082621472	0.159643460624572	-0.0370564329197385	-0.281381952070217	0.128315372479455
218.042259839734	0.0656882071940827	0.0224899609876118	0.303242058148674	0.046651145295942	0.00127631594005682	0.160574147945021	-0.0332637780492912	-0.273490656066753	0.122012115285754
218.142330523634	0.0662285262225043	0.0231522945022883	0.29973037506278	0.0454330512481349	0.00127631594005682	0.164212955165359	-0.0318514197228484	-0.271866600613692	0.122944478591387
218.242401207533	0.0663410529144737	0.0224899609876118	0.284188756578948	0.0438198114818607	0.00127631594005682	0.164705077705079	-0.030357690474471	-0.271866600613692	0.122944478591387
218.342471891433	0.0667838516678856	0.0224899609876118	0.284188756578948	0.0438198114818607	0.00127631594005682	0.169085757481538	-0.0310146648664143	-0.261799570586832	0.127313076958456
218.442542575332	0.0669751765216562	0.0224899609876118	0.284188756578948	0.0454330512481349	0.00127631594005682	0.169085757481538	-0.0304634726048521	-0.24154715524369	0.124581388808451
218.542613259232	0.0562552139692997	0.0224899609876118	0.197042556602435	0.045844582236048	0.00139771766943468	0.16780842756107	-0.00722434882673266	-0.140875575277814	0.122012115285754
218.642683943131	0.0562993055319793	0.0224899609876118	0.197042556602435	0.0521740163570441	0.00452429573819894	0.171110297585345	-0.00432790951250075	-0.141577797059346	0.118299612733102
218.742754627031	0.0558269710873519	0.0224899609876118	0.197815402424716	0.0509792335209259	0.00452429573819894	0.170787135697757	-0.00483124713358597	-0.140875575277814	0.118299612733102
218.842825310931	0.0538183640215938	0.0202941946374241	0.200730033153849	0.0503543106651587	0.00452429573819894	0.169085757481538	-0.00385708763475965	-0.140428009022209	0.11581749963687
218.94289599483	0.0524600111047269	0.0128616692549613	0.197042556602435	0.0495735003731229	0.00452429573819894	0.166875427985003	-0.00256312669246305	-0.140875575277814	0.11182397540453
219.04296667873	0.0506956599619378	0.0128616692549613	0.197815402424716	0.0491137379868378	0.00452429573819894	0.164705077705079	-0.00156288775326785	-0.140875575277814	0.111921340793224
219.143037362629	0.0498974646627714	0.00851094182083929	0.187933348641732	0.0486245447681088	0.00452429573819894	0.160899767872924	-0.00265838524341422	-0.140875575277814	0.107073391897025
219.243108046529	0.0492895969274215	0.00851094182083929	0.1864845269576	0.0477871120649109	0.00573692327572193	0.15970715697986	-0.00321476381048252	-0.141577797059346	0.10561217768698
219.343178730428	0.043441136369551	0.0116244911192225	0.14594923804166	0.0472084073277561	0.00726524210241902	0.15970715697986	0.0138460844764737	-0.141577797059346	0.142017357453252
219.443249414328	0.0424151417812473	0.00973902653667951	0.137698897015186	0.0472084073277561	0.00452429573819894	0.154623274747134	0.0152163665874954	-0.140078034913305	0.135747609156707
219.543320098227	0.0402366423926424	0.0116244911192225	0.0812448529158809	0.0470799473265322	0.00517915036569917	0.152478229493962	0.0198765229601174	-0.0446715209192092	0.158880280931968
219.643390782127	0.0418879365448109	0.00936019736838712	0.287259960306311	0.0463426483917833	0.00674275990143597	0.152478229493962	-0.00368414691680953	-0.276192293731205	0.160510910974395
219.743461466027	0.0411031198866898	0.00936019736838712	0.287259960306311	0.0452839650664967	0.00756015046850575	0.152142801116465	-0.00475601655593111	-0.273258875365704	0.161104634238571
219.843532149926	0.0400770506321089	0.00809783914977042	0.287259960306311	0.0462869127754591	0.00757717141603161	0.152478229493962	-0.00274205067662538	-0.247588315166965	0.173084375273067
219.943602833826	0.0391246414033179	0.00730310239563573	0.287259960306311	0.0470211622032057	0.00878466945492918	0.152201420081459	-0.0014184959435773	-0.245505055491886	0.157451742474846
220.043673517725	0.0384621083848452	0.00730310239563573	0.287259960306311	0.0473359590274255	0.00517915036569917	0.148087166501903	-0.000686667960211915	-0.250579968048558	0.142811568170656
220.143744201625	0.0379682100508556	0.0070504985227254	0.287259960306311	0.0466158153117545	0.00517915036569917	0.146502268751889	-0.00128866945275317	-0.245474838096035	0.142811568170656
220.243814885524	0.036935378919017	0.00673793346089365	0.287259960306311	0.0457297236255876	0.00633751786633171	0.145126522664416	-0.00212224843799152	-0.247588315166965	0.134311192913622
220.343885569424	0.0363825506598507	0.00673793346089365	0.287259960306311	0.042809580626701	0.00633751786633171	0.14178120928135	-0.0039820295622662	-0.245474838096035	0.126097028004244
220.443956253323	0.035541315575485	0.00628076660808979	0.287259960306311	0.0410951703344641	0.00633751786633171	0.137747488322912	-0.005106172099028	-0.228755540809245	0.13694466865509
220.544026937223	0.0351528035179455	0.00592221637028989	0.287259960306311	0.0384701522483057	0.00633751786633171	0.134001531116814	-0.00766448407284271	-0.22655216068442	0.125724029874019
220.644097621123	0.0343937131054752	0.00592221637028989	0.287259960306311	0.0341345134278799	0.0041229327133904	0.11668146111597	-0.0115038096316433	-0.222745441261653	0.101109397355292
220.744168305022	0.0328498048613346	0.00794670199848314	0.0737405681323618	0.0333245482515209	0.00492429517116791	0.114694544461578	0.0131224637333722	-0.0356040371496006	0.0816735509468274
220.844238988922	0.032897810291143	0.00794670199848314	0.0740316947434632	0.032909588234447	0.00492429517116791	0.113600559910383	0.0126648967549448	-0.0356040371496006	0.0816735509468274
220.944309672821	0.0330048370745383	0.00802022624882516	0.0748956205451689	0.0327339564586263	0.00492429517116791	0.113198707840552	0.0120060616542856	-0.0348768669699204	0.0857207781483679
221.044380356721	0.0333463137719916	0.00794670199848314	0.0751956205323527	0.0321276000402595	0.00492429517116791	0.112904322625469	0.0107280728947905	-0.0358509936114938	0.0851732723309309
221.14445104062	0.0334424086610271	0.00794670199848314	0.0752775823085539	0.0312075367782588	0.00365383349187655	0.108925844851099	0.00927635680796251	-0.0429005790470059	0.0803349313004982
221.24452172452	0.0334424086610271	0.00794670199848314	0.0752775823085539	0.0301825278590788	0.00492429517116791	0.108478731863881	0.00826494485554725	-0.0429005790470059	0.0742523178657471
221.344592408419	0.0335579567037234	0.0070504985227254	0.0748956205451689	0.0299321387834449	0.00627546676670963	0.108817211951813	0.00737334156753641	-0.0421660580833991	0.0688273128234052
221.444663092319	0.0335718657853003	0.00794670199848314	0.0751956205323527	0.0295831038045129	0.00492429517116791	0.106457086486946	0.00647558593389295	-0.0367256923946708	0.0688273128234052
221.544733776219	0.0335837522160327	0.00794670199848314	0.0748956205451689	0.0292180707767885	0.00492429517116791	0.106141304266616	0.00590415799225006	-0.0358509936114938	0.0678379325280777
221.644804460118	0.0336210030648791	0.00794670199848314	0.0751956205323527	0.0290257536774428	0.00365383349187655	0.103653801046928	0.00520553090152846	-0.0348768669699204	0.0684137596244417
221.744875144018	0.0339158799003611	0.00797908386477743	0.0782169085860073	0.0289874651429837	0.0041229327133904	0.103807299708122	0.00371002066206446	-0.0429005790470059	0.0688273128234052
221.844945827917	0.0353474950155083	0.00443453271428304	0.11981931577243	0.0395858299985843	0.0041229327133904	0.186453623327873	0.0160634668418218	-0.0458313540084518	0.168562352497935
221.945016511817	0.0374144879241363	0.00549856809624106	0.144206363237223	0.0405831428285895	0.00365383349187655	0.186453623327873	0.0107643063784059	-0.143052534778514	0.123135275269889
222.045087195716	0.0410284132554621	0.00592221637028989	0.15368020424787	0.0417255167654331	0.00365383349187655	0.186453623327873	0.00435563935119904	-0.146129731819241	0.113613677095024
222.145157879616	0.0417357534908871	0.00592221637028989	0.155932204510424	0.0432699019802576	0.00492429517116791	0.188153774446723	0.00376303568160757	-0.143052534778514	0.113613677095024
222.245228563515	0.0426983151885169	0.00443453271428304	0.158308985187987	0.0459273506449518	0.00278995766319925	0.188153774446723	0.00302901938761695	-0.143052534778514	0.113613677095024
222.345299247415	0.0445699566140107	0.00549856809624106	0.162065318179934	0.0477113231333858	0.00365383349187655	0.190581376174328	0.00300707290868996	-0.146129731819241	0.105698102570724
222.445369931315	0.0457094485907894	0.00794670199848314	0.166456632012847	0.0509668369170654	0.00278995766319925	0.190581376174328	0.00292226748115187	-0.146129731819241	0.105698102570724
222.545440615214	0.0476492775735414	0.00794670199848314	0.166613413161506	0.0529195541106692	0.00492429517116791	0.193172394966016	0.00189361445662495	-0.141830413597656	0.113014673086913
222.645511299114	0.0480493146909625	0.00730310239563573	0.166613413161506	0.0564123777050568	0.0049766853624753	0.194687067544269	0.0031625468290855	-0.142795470406946	0.113613677095024
222.745581983013	0.0492857068623762	0.00797908386477743	0.168226698785932	0.0618620536871102	0.00492429517116791	0.194687067544269	0.00469544088759308	-0.151488783770841	0.114348509771873
222.845652666913	0.0492104594103058	0.00797908386477743	0.168226698785932	0.0618620536871102	0.0041229327133904	0.194687067544269	0.00458184253033641	-0.162112908256755	0.114732799526753
222.945723350812	0.0572382352746339	0.00809783914977042	0.174862153531513	0.074294414575632	0.0041229327133904	0.194687067544269	0.00634290513062386	-0.158478998693864	0.141308304226771
223.045794034712	0.053141113504485	0.00809783914977042	0.174862153531513	0.074294414575632	0.0041229327133904	0.194687067544269	0.00819166667777414	-0.165347271994414	0.141308304226771
223.145864718612	0.0523620195077842	0.00809783914977042	0.177681826497916	0.100552059542701	0.00492429517116791	0.316912279313437	0.0385102967999054	-0.163341232126252	0.198795393877271
223.245935402511	0.049158390148416	0.00809783914977042	0.177681826497916	0.100552059542701	0.00492429517116791	0.316912279313437	0.0405712415458607	-0.158075277429362	0.204133952481862
223.346006086411	0.0462602598428674	0.00805288838114985	0.17799168968189	0.102556035503951	0.00492429517116791	0.327657704021322	0.0520086251137051	-0.170551441878495	0.216963545605312
223.44607677031	0.0427166975831217	0.0071646665210562	0.175443434984089	0.102556035503951	0.00492429517116791	0.327657704021322	0.0563072146376408	-0.179265932257337	0.209621798158164
223.54614745421	0.0404453826153935	0.0071646665210562	0.174862153531513	0.102556035503951	0.00492429517116791	0.327657704021322	0.0600184722197463	-0.163341232126252	0.225604976633134
223.646218138109	0.0379858157674813	0.0071646665210562	0.174090668945315	0.131283433602362	0.00634688976317729	0.426020888154561	0.106602663038678	-0.179265932257337	0.369925315966379
223.746288822009	0.0360296834383272	0.00730310239563573	0.173539704361312	0.129321529921025	0.00634688976317729	0.426020888154561	0.108194354455222	-0.179265932257337	0.37082486230216
223.846359505908	0.0359045333386979	0.00773677261329747	0.173539704361312	0.127261779387735	0.00634688976317729	0.426020888154561	0.105139760672426	-0.179265932257337	0.37082486230216
223.946430189808	0.0347558784387603	0.0071646665210562	0.167849254008063	0.147078439486374	0.0282976188943981	0.436743603997723	0.122989861049406	-0.0270554646638561	0.37082486230216
224.046500873708	0.0342523524623263	0.00437348102007022	0.16148789654795	0.144571267175789	0.017476539494446	0.42916017070212	0.123858342481052	-0.0289530165059518	0.37082486230216
224.146571557607	0.0317810523441675	0.00437348102007022	0.147391974295299	0.14212287738969	0.017476539494446	0.42916017070212	0.127433409654474	-0.0135406737526631	0.3816102866845
224.246642241507	0.0283731728057907	0.00437348102007022	0.13181235545575	0.140768447682293	0.017476539494446	0.42916017070212	0.132317582244197	-0.0144682895162969	0.371235498065095
224.346712925406	0.0265137965357239	0.0071646665210562	0.0782169085860073	0.139997513278133	0.017476539494446	0.42916017070212	0.135893427690647	-0.0108987365788756	0.371235498065095
224.446783609306	0.0265137965357239	0.00707003432380509	0.0769675396435517	0.138365504142685	0.017476539494446	0.42916017070212	0.135885317334747	-0.0125923224902085	0.371235498065095
224.546854293205	0.025911205696587	0.00707003432380509	0.0736993645621996	0.138365504142685	0.017476539494446	0.42916017070212	0.138147719537489	-0.0108987365788756	0.371235498065095
224.646924977105	0.025786509435473	0.00707003432380509	0.0725794248032783	0.138365504142685	0.017476539494446	0.42916017070212	0.139040672711445	-0.0108987365788756	0.371235498065095
224.746995661004	0.0265404898058303	0.00665187276176745	0.0748956205451689	0.121079760038515	0.0214529934062363	0.340408086217676	0.109596731615462	-0.0108987365788756	0.352818076983562
224.847066344904	0.0266551750009148	0.0068636887168691	0.0764463574795867	0.120994367728742	0.0214529934062363	0.340408086217676	0.108414449480989	-0.0176002850566184	0.352818076983562
224.947137028804	0.0279598182504022	0.00592221637028989	0.0796031772305923	0.122309038965925	0.0214529934062363	0.340408086217676	0.107881233263956	-0.0378011850962635	0.352818076983562
225.047207712703	0.0283377699366086	0.00544155636912647	0.134212043540637	0.122652066614384	0.0293276660004291	0.346134056617987	0.107423606777198	-0.0258681125401976	0.381342648706707
225.147278396603	0.0286819909386772	0.00437348102007022	0.195802306057137	0.123883229893073	0.0507880276935979	0.364809599313003	0.109482087834831	-0.0398514655879033	0.376476028265446
225.247349080502	0.0286819909386772	0.00437348102007022	0.195802306057137	0.12401330727334	0.0640191731260297	0.366754832740234	0.110508888264312	-0.0398514655879033	0.377944509540369
225.347419764402	0.0319675632713126	0.00665187276176745	0.234471549709394	0.125164893769954	0.0676537924776674	0.359036134641559	0.10401550280977	-0.101441804180254	0.351713343178251
225.447490448301	0.0319675632713126	0.00665187276176745	0.234471549709394	0.125074878727832	0.0676537924776674	0.352571590050556	0.104489122608913	-0.104829065665398	0.351713343178251
225.547561132201	0.0321262959286204	0.00544155636912647	0.23475350176804	0.12496617066106	0.0786549716657942	0.359036134641559	0.104778342384235	-0.113668183627763	0.352818076983562
225.6476318161	0.0321262959286204	0.00544155636912647	0.23475350176804	0.124910512388082	0.0786549716657942	0.357217754935643	0.104745485527236	-0.135939554870388	0.331714352605326
225.7477025	0.0321262959286204	0.00544155636912647	0.23475350176804	0.124942090695017	0.0786549716657942	0.352571590050556	0.105090468605285	-0.136380582819741	0.331714352605326
225.8477731839	0.0449545662603325	0.00665187276176745	0.310345411029587	0.126182155386658	0.082390576249356	0.383489837130537	0.063091292884468	-0.151661732754807	0.305600567564923
225.947843867799	0.0449545662603325	0.00665187276176745	0.310345411029587	0.126460037805338	0.082390576249356	0.383489837130537	0.063625982202863	-0.151661732754807	0.305600567564923
226.047914551699	0.105982739085803	0.0112510980260177	0.332581184677045	0.130269398919752	0.0839187294414166	0.383489837130537	0.0312139867688093	-0.235119093792002	0.320394817395615
226.147985235598	0.156361827309417	0.0112510980260177	0.3414388245928	0.138859213119933	0.0842737218568726	0.383489837130537	0.0263455865806883	-0.234650303066164	0.339180135776212
226.248055919498	0.156697703954697	0.0112510980260177	0.3414388245928	0.13853703433622	0.0850756463966416	0.383489837130537	0.0258506954295326	-0.233880084240209	0.339180135776212
226.348126603397	0.181789040794087	0.0116244911192225	0.339184413365138	0.136663225356501	0.0850756463966416	0.383489837130537	-0.00472003422687134	-0.235119093792002	0.339180135776212
226.448197287297	0.199131754907677	0.0295237832838041	0.3414388245928	0.125253390574846	0.0426646712933068	0.353646533365798	-0.0433089944770121	-0.282843327924577	0.321681997338249
226.548267971196	0.201329126520241	0.0295237832838041	0.3414388245928	0.121198493052882	0.0329394264322144	0.326894435902055	-0.0562181774006478	-0.316342248438737	0.300439160018458
226.648338655096	0.202121276914579	0.126613270689679	0.350157967807045	0.120631925898316	0.0329394264322144	0.321595110435093	-0.0720356285147681	-0.307995957192684	0.181501626055117
226.748409338996	0.202121276914579	0.126613270689679	0.350157967807045	0.116273082422632	0.0329394264322144	0.332889741198523	-0.0780523382412806	-0.307995957192684	0.181501626055117
226.848480022895	0.201910264069605	0.126613270689679	0.350861548068446	0.113462566913277	0.0195328784818727	0.326894435902055	-0.0820104132655302	-0.278728216818663	0.2099776687628
226.948550706795	0.199223381687272	0.116951904974668	0.353097581403721	0.111309017931903	0.0156687998440016	0.326894435902055	-0.0828343460141809	-0.274234999353849	0.208074942299414
227.048621390694	0.198327451305142	0.112348986144903	0.353097581403721	0.109793945103174	0.00722352639519474	0.321595110435093	-0.0858005293968943	-0.274234999353849	0.208074942299414
227.148692074594	0.195546737858719	0.099367862881409	0.353097581403721	0.10363402899564	0.0152435677456903	0.187840367058243	-0.114061636385466	-0.270411841749164	0.0502612272202229
227.248762758493	0.192510815113213	0.0830792582352903	0.337488016612957	0.101792050888543	0.0136493252102357	0.181858641612177	-0.115261750159555	-0.278728216818663	0.0369685097792714
227.348833442393	0.189766685516231	0.081557082753884	0.331966159932265	0.100314476677297	0.0102365519512011	0.170880875028358	-0.115235404870076	-0.270411841749164	0.0369685097792714
227.448904126292	0.176618590353985	0.0799870029458254	0.306981112013458	0.0978197931742903	0.00953389301959958	0.144982387214366	-0.102896589095616	-0.229795340007295	0.0260397854553662
227.548974810192	0.172734421419769	0.0721307464888507	0.29316777437838	0.0964429382793953	0.0102365519512011	0.138575077944125	-0.0991178229620353	-0.214701460259356	0.0310207585969787
227.649045494092	0.168798568859132	0.0721307464888507	0.275880947727024	0.0902587968517994	0.0165168172646934	0.129625077951118	-0.0958249043640188	-0.198345303928135	0.0243115978482542
227.749116177991	0.161604586677893	0.0526811386791865	0.275698951309736	0.0882164778365483	0.0184702888883997	0.129285974608516	-0.0852436006678664	-0.213744424988643	0.0320010251628219
227.849186861891	0.151618225752552	0.0325640453294122	0.253405787786179	0.0882164778365483	0.0184702888883997	0.129285974608516	-0.0702940314389152	-0.183588299416876	0.086538645401465
227.94925754579	0.150038306432603	0.0325640453294122	0.249985478247093	0.0880497832890009	0.0184702888883997	0.129285974608516	-0.0683275989784413	-0.174370300111856	0.0935268432437288
228.04932822969	0.149153480822879	0.0342002102480658	0.249985478247093	0.0880497832890009	0.0184702888883997	0.129285974608516	-0.0663272310927982	-0.178208271858935	0.0880519961718471
228.149398913589	0.148349508324175	0.0325640453294122	0.246864276414922	0.0902587968517994	0.0195328784818727	0.129285974608516	-0.0633648200757812	-0.167605963117848	0.0945967429564761
228.249469597489	0.146307681091486	0.0325640453294122	0.233917552051537	0.09034044255614	0.0195328784818727	0.129285974608516	-0.0603894984496569	-0.169767451601881	0.0880519961718471
228.349540281388	0.143860632105522	0.0326313410991384	0.228723202669266	0.0936262970841642	0.020910171831936	0.129625077951118	-0.0567665737991651	-0.170485544058093	0.0827181091365657
228.449610965288	0.142326059133221	0.0325640453294122	0.224004866587939	0.0936682756691792	0.0201865062750648	0.129285974608516	-0.055042912623415	-0.167605963117848	0.0827181091365657
228.549681649188	0.137971673193294	0.0342002102480658	0.207493974084931	0.0945559915857407	0.0216357160945234	0.129285974608516	-0.0494500309038218	-0.163197122850699	0.0780442308975472
228.649752333087	0.135951472063459	0.0355969206356966	0.204368850179538	0.0955754466460753	0.0213308120293795	0.129130504344691	-0.0463780153293033	-0.15995904986304	0.0760503559265966
228.749823016987	0.133943571826468	0.0360022715973521	0.204270514831371	0.0964429382793953	0.020910171831936	0.129285974608516	-0.0444976711191189	-0.15995904986304	0.0760503559265966
228.849893700886	0.13140165255826	0.0360022715973521	0.203340190982354	0.0996463938118512	0.0201865062750648	0.132167060578708	-0.0401090596955069	-0.151804512905051	0.0831241413011387
228.949964384786	0.130080523790636	0.0325640453294122	0.198148675084229	0.100925429844772	0.0184702888883997	0.132167060578708	-0.0378233521702455	-0.151804512905051	0.0831241413011387
229.050035068685	0.126981221989427	0.0352430735666647	0.198506227526056	0.101586882176255	0.0212039698029241	0.13676149675877	-0.0349896345790982	-0.149083558310459	0.0848189738363139
229.150105752585	0.121382177523737	0.0391003415130502	0.19909648626876	0.103826793849222	0.0145498890497875	0.138575077944125	-0.028317126474139	-0.145780757974951	0.0820410060698611
229.250176436484	0.118169217391808	0.0343997991414862	0.193577793081049	0.105992887475417	0.0145498890497875	0.15075443523055	-0.0237447511752721	-0.132442677071496	0.0880519961718471
229.350247120384	0.112401600021722	0.0342002102480658	0.191205138716497	0.106629392272043	0.0212039698029241	0.161614322963702	-0.0199884149739563	-0.128827578303798	0.086538645401465
229.450317804284	0.110192741619876	0.0343997991414862	0.191205138716497	0.1071545176585	0.0212039698029241	0.166291691046378	-0.0169790247556597	-0.128585527343534	0.0798781086701032
229.550388488183	0.106514562318923	0.0360022715973521	0.190407853120585	0.10781884661526	0.0282328991687686	0.172023168653906	-0.0135355893748059	-0.12287701475249	0.0820410060698611
229.650459172083	0.104634098806677	0.0343997991414862	0.186002184989919	0.107922634072516	0.0282328991687686	0.172023168653906	-0.0113006265188608	-0.117600499062444	0.0848189738363139
229.750529855982	0.102597189521632	0.0343997991414862	0.185756321396631	0.108929596231736	0.0314436078772966	0.171046088842273	-0.00695007503557487	-0.113719916339621	0.0798781086701032
229.850600539882	0.0945558500322038	0.0355969206356966	0.185853450449728	0.109142207884474	0.0314436078772966	0.171046088842273	-0.00135854623418813	-0.104578159542194	0.0880519961718471
229.950671223781	0.0896219647648359	0.0355678892782205	0.185853450449728	0.109340865538713	0.0314436078772966	0.172023168653906	0.00286105680096167	-0.104578159542194	0.0880519961718471
230.050741907681	0.084331441151074	0.0340070546109357	0.184037430508779	0.110290287768973	0.0282328991687686	0.182568208280965	0.0117161425826207	-0.112009282632613	0.0935268432437288
230.15081259158	0.0772380396025469	0.0342002102480658	0.182208551360825	0.110641048104469	0.0314436078772966	0.191537042235306	0.0177818655524055	-0.104578159542194	0.11609474524748
230.25088327548	0.0703735932495465	0.0325640453294122	0.1792173635164	0.111651010500581	0.035125698383474	0.205142069474865	0.0263704310731742	-0.0996511544869003	0.12921833308732
230.35095395938	0.0672023345054451	0.0325640453294122	0.179100285728866	0.112013151930662	0.0338914130094655	0.204451417345509	0.0318381496177098	-0.0923731104669911	0.12921833308732
230.451024643279	0.0635249685758135	0.0325640453294122	0.175313448393856	0.112828979487044	0.0419240908305323	0.214910203665708	0.0388683856631292	-0.0880138345049394	0.130313173664089
230.551095327179	0.0622211693090955	0.0314681642714693	0.17168996771993	0.113589198930786	0.0419240908305323	0.215384851133036	0.0427144327108766	-0.0793883405464671	0.12921833308732
230.651166011078	0.0583634609566097	0.032549381862988	0.112454213898541	0.113694199788071	0.0419240908305323	0.214910203665708	0.0539935493475043	-0.0296042226323793	0.15618894342164
230.751236694978	0.0579350862034701	0.032549381862988	0.108533486278017	0.113989880661592	0.0428023640290504	0.215384851133036	0.0560812624025516	-0.0191628808695618	0.147530409264817
230.851307378877	0.0578387601608053	0.032549381862988	0.108246978608124	0.11392900457729	0.0435259924639587	0.215384851133036	0.05587632136359	-0.0206635189268972	0.144714731505109
230.951378062777	0.0577136197874629	0.0314681642714693	0.106247364803626	0.1138167459023	0.0435259924639587	0.215384851133036	0.0559468600908072	-0.0191628808695618	0.143336255340887
231.051448746676	0.0576220524606162	0.0314681642714693	0.106247364803626	0.1138167459023	0.0440408004991416	0.215384851133036	0.0560196333820195	-0.0191628808695618	0.143336255340887
231.151519430576	0.0573800723159793	0.0319701164138113	0.106247364803626	0.113624841204391	0.0440408004991416	0.214250075864893	0.0556200642565363	-0.0144281991861534	0.144714731505109
231.251590114476	0.0573800723159793	0.032549381862988	0.106247364803626	0.11365814907477	0.0440408004991416	0.214910203665708	0.0559664115117385	-0.0144281991861534	0.144714731505109
231.351660798375	0.0572609127834647	0.0317703240460464	0.104763537733577	0.113602804632194	0.0440408004991416	0.214598314320618	0.0560483255469876	-0.0133751457536424	0.144714731505109
231.451731482275	0.057215363760886	0.032549381862988	0.104736127843033	0.113601520640349	0.0440408004991416	0.214598314320618	0.0563370968875961	-0.0243879740913676	0.130313173664089
231.551802166174	0.057215363760886	0.032549381862988	0.104152082854858	0.113589198930786	0.0440408004991416	0.214225202536967	0.0561390293490641	-0.0243879740913676	0.12827154777053
231.651872850074	0.0571328632115651	0.032549381862988	0.103909174481283	0.113084520339809	0.0440408004991416	0.214225202536967	0.0557444597436785	-0.0206635189268972	0.12827154777053
231.751943533973	0.0572820347943732	0.032549381862988	0.107018981590755	0.113314458209155	0.0419240908305323	0.215384851133036	0.0553125621102345	-0.0206635189268972	0.154904705403201
231.852014217873	0.0577020848549068	0.0314681642714693	0.108943383241817	0.113989880661592	0.035125698383474	0.225792490792913	0.0567523826029262	-0.0665955919283556	0.174217631749201
231.952084901773	0.058231701866303	0.0295858170566177	0.115229894710212	0.114398857593795	0.0368008626477495	0.233189960458954	0.0554280431800111	-0.0652630954520328	0.250558761412668
232.052155585672	0.0586016850191513	0.0218845845542229	0.130846960767608	0.118538327397337	0.0842737218568726	0.343100401778364	0.0779322828909723	-0.00525741411508453	0.245077284046186
232.152226269572	0.0586734682270757	0.0218845845542229	0.150394491825559	0.118807093653782	0.0842737218568726	0.343100401778364	0.0783365476059606	-0.00112234813830904	0.251610537006474
232.252296953471	0.0588790834739882	0.0270936800129483	0.174459552808095	0.118914888553122	0.0879445021638066	0.3453749386436	0.0779990863769508	0.00145735317270722	0.250558761412668
232.352367637371	0.0592772223045394	0.0289708614611719	0.184515219606667	0.119313220210222	0.0918303455345241	0.342244607952799	0.0787991538143681	0.00145735317270722	0.250558761412668
232.45243832127	0.0594801313287713	0.0317703240460464	0.192156724237717	0.119881495207376	0.093677381765041	0.335206265940794	0.0802618741044596	-0.00112234813830904	0.229947202589298
232.55250900517	0.0594801313287713	0.0317703240460464	0.192156724237717	0.119604376041449	0.093677381765041	0.335206265940794	0.0795622701552143	-0.00112234813830904	0.229947202589298
232.652579689069	0.0595456031200034	0.0307367321902528	0.192156724237717	0.119313220210222	0.0918303455345241	0.333919955994231	0.0787504161230069	0.000447695720186603	0.229947202589298
232.752650372969	0.0595456031200034	0.0297014798721874	0.192156724237717	0.119041136092304	0.0923595675469254	0.335206265940794	0.0779870264525581	-0.00112234813830904	0.229947202589298
232.852721056869	0.0594344099635751	0.0279176525969948	0.188070754768155	0.118988176179506	0.0918303455345241	0.336553462085565	0.0786167171975	0.000447695720186603	0.235818322270963
232.952791740768	0.0594344099635751	0.0279176525969948	0.184515219606667	0.118771702466852	0.0923595675469254	0.338477849475203	0.0781170015741835	0.00145735317270722	0.237852355928304
233.052862424668	0.0593556797771713	0.0297014798721874	0.184515219606667	0.118538327397337	0.0918303455345241	0.338477849475203	0.0777993024548743	0.000447695720186603	0.23822254738168
233.152933108567	0.0589961964298514	0.0286963004251557	0.174986984757317	0.117505261618479	0.0918303455345241	0.335206265940794	0.0740087614316683	0.000447695720186603	0.249108703087494
233.253003792467	0.0588184903962223	0.0297014798721874	0.17161060723588	0.116621721268309	0.0831634248752272	0.32053233200828	0.0704139657060422	0.000447695720186603	0.249943382420043
233.353074476366	0.0586734682270757	0.0139033469396045	0.11891518389594	0.115780058197192	0.0831634248752272	0.305954827205891	0.0665074875212452	-0.00372059752620195	0.249943382420043
233.453145160266	0.0577478292989105	0.0315889738284776	0.112454213898541	0.115054992287931	0.0810523991874208	0.297515319949772	0.0652712848341009	0.000447695720186603	0.256080121532111
233.553215844165	0.0575150432309372	0.0315889738284776	0.108246978608124	0.113971883821051	0.0879445021638066	0.285821312440404	0.0596906299542345	-0.0258324358007766	0.185504974950698
233.653286528065	0.057314319636221	0.0317703240460464	0.106247364803626	0.112879065867895	0.044740204789474	0.149412334115201	0.0538446685833969	-0.0236054117728253	0.0977442540522141
233.753357211965	0.0571328632115651	0.0319300013537013	0.104763537733577	0.112808191037023	0.044740204789474	0.146531812773718	0.0549513644194548	-0.0207433015776006	0.0955399310751606
233.853427895864	0.0572530389394945	0.0315889738284776	0.104763537733577	0.112808191037023	0.044740204789474	0.146531812773718	0.0547170814407144	-0.0207433015776006	0.095794990563621
233.953498579764	0.057314319636221	0.0319300013537013	0.106247364803626	0.112548995765932	0.0707786445131891	0.149938280875347	0.0533720480894028	-0.0157886526927882	0.0977442540522141
234.053569263663	0.0573430475738183	0.0319300013537013	0.106247364803626	0.112548995765932	0.0707786445131891	0.149412334115201	0.0533089569034502	-0.0157886526927882	0.0977442540522141
234.153639947563	0.0573800723159793	0.0315889738284776	0.106247364803626	0.112548995765932	0.0707786445131891	0.149412334115201	0.0532375611532386	-0.0169092955398504	0.0977442540522141
234.253710631462	0.0573800723159793	0.0315889738284776	0.106247364803626	0.112477210030092	0.0754904284890724	0.149412334115201	0.0527384473619706	-0.0157886526927882	0.0968479437353414
234.353781315362	0.0576059720148208	0.0315889738284776	0.107018981590755	0.11219213487355	0.079219201178168	0.139134814636743	0.0501802851552495	-0.00409936703581479	0.095794990563621
234.453851999261	0.0576662733010064	0.0315889738284776	0.107018981590755	0.112090768821352	0.0831634248752272	0.138070602260084	0.0494349160365442	0.000429207646147053	0.0955399310751606
234.553922683161	0.0576662733010064	0.0315889738284776	0.107018981590755	0.112165070127001	0.0831634248752272	0.138070602260084	0.0497122186445497	0.000429207646147053	0.0955399310751606
234.653993367061	0.0577020848549068	0.0319300013537013	0.107018981590755	0.112090768821352	0.0879445021638066	0.139134814636743	0.0490178423579967	0.00285180829981183	0.095794990563621
234.75406405096	0.0588184903962223	0.0160980740728241	0.118935533138982	0.112165070127001	0.089435504346291	0.139134814636743	0.0427347341652049	-0.035101078382408	0.0968479437353414
234.85413473486	0.0595860611678439	0.0160980740728241	0.195665558040493	0.112165070127001	0.0892147939320174	0.138575077944125	0.0368178333587345	-0.0975184834888772	0.0968479437353414
234.954205418759	0.0739817638489111	0.0279176525969948	0.276997674697726	0.112199594265687	0.089435504346291	0.137910407504758	0.00425261456086338	-0.156134600609461	0.0955399310751606
235.054276102659	0.0817306265860323	0.0285894020136905	0.280612261514423	0.112199594265687	0.089435504346291	0.137910407504758	-0.00474397949525255	-0.161521593501011	0.095794990563621
235.154346786558	0.0872738365175337	0.0286963004251557	0.280612261514423	0.112199594265687	0.0895794348370332	0.137910407504758	-0.0121768562691009	-0.160016271163262	0.095794990563621
235.254417470458	0.161595909815064	0.0326528233287778	0.282561553202847	0.112208624213584	0.0896538197077972	0.137910407504758	-0.0400200293476212	-0.17326707477768	0.0844948418959079
235.354488154357	0.177489075366396	0.0326528233287778	0.282561553202847	0.112273150256567	0.0896538197077972	0.137910407504758	-0.048210369938567	-0.173696987379282	0.0833398833026884
235.454558838257	0.187712245244986	0.0391250334269181	0.28670198575415	0.112273150256567	0.0896538197077972	0.137910407504758	-0.0604387492841107	-0.178647302427238	0.079754322121918
235.554629522157	0.19183072304629	0.0432132546131331	0.289081252064918	0.112309749155461	0.0892147939320174	0.137043722907091	-0.0686611803567884	-0.178647302427238	0.0698445878341537
235.654700206056	0.196577534321331	0.0487641639316628	0.288013277979362	0.112340829693108	0.089435504346291	0.137043722907091	-0.0773054409600788	-0.184853230218963	0.0548792444280425
235.754770889956	0.200234451733484	0.0769969341201452	0.311811204357993	0.112340829693108	0.0911649058704087	0.137910407504758	-0.082257627637501	-0.185988974442551	0.0518539797152153
235.854841573855	0.202487242075105	0.0769969341201452	0.313923196021679	0.112340829693108	0.0911649058704087	0.137910407504758	-0.0852888421730902	-0.187535993410725	0.0554806537032826
235.954912257755	0.203342678311922	0.0806887873898014	0.311811204357993	0.112340829693108	0.0911649058704087	0.137910407504758	-0.0875416330774787	-0.188387273948298	0.0554806537032826
236.054982941654	0.203484255443209	0.0806887873898014	0.31227583489891	0.112347096626488	0.0912731485891061	0.137910407504758	-0.0882382007714002	-0.191863031442199	0.0547983360466149
236.155053625554	0.203150947034533	0.0800364256989713	0.318228400992119	0.112347096626488	0.0912731485891061	0.137910407504758	-0.0877505569587466	-0.193165448302016	0.0554806537032826
236.255124309453	0.203243776772153	0.0695689310225723	0.313923196021679	0.112347096626488	0.0912731485891061	0.137910407504758	-0.0883420370605221	-0.197628234788521	0.059662898991945
236.355194993353	0.203342678311922	0.0669896316322061	0.31227583489891	0.112353399573408	0.0912731485891061	0.137836220131187	-0.0888852387187169	-0.205046816949451	0.0550964627874783
236.455265677253	0.202616644420637	0.0695689310225723	0.312849575414967	0.112353399573408	0.0912731485891061	0.137836220131187	-0.0874657943692595	-0.204742790721491	0.0539249203251265
236.555336361152	0.203805256640063	0.0800364256989713	0.332937076154225	0.112353399573408	0.0912731485891061	0.137836220131187	-0.090363092097377	-0.210263846087274	0.0550964627874783
236.655407045052	0.203868758139343	0.0695689310225723	0.327874396901079	0.112353399573408	0.0912731485891061	0.137836220131187	-0.0911807503164963	-0.212965946562157	0.0558701393858677
236.755477728951	0.202333045699256	0.0496157778409753	0.327874396901079	0.112353399573408	0.0912731485891061	0.137836220131187	-0.0868744688594631	-0.210263846087274	0.068169944648303
236.855548412851	0.197158176638495	0.0308183959356326	0.312849575414967	0.112353399573408	0.0912731485891061	0.137836220131187	-0.0783960541633619	-0.210263846087274	0.0705778565988789
236.95561909675	0.194822381567115	0.0341600790035374	0.31227583489891	0.112353399573408	0.0912731485891061	0.137836220131187	-0.0723509586885889	-0.209880952223608	0.0742941166716418
237.05568978065	0.183196193832731	0.0331749947147371	0.312849575414967	0.112353399573408	0.0911649058704087	0.137577740266735	-0.0577453764544158	-0.210263846087274	0.0819846299871713
237.155760464549	0.176789497986662	0.0331749947147371	0.31227583489891	0.112361224090531	0.0911649058704087	0.137577740266735	-0.0512167929157592	-0.197628234788521	0.092881531533814
237.255831148449	0.110192503576631	0.0329638862235725	0.311169839461093	0.112361224090531	0.0911649058704087	0.137577740266735	-0.031140630298808	-0.187535993410725	0.092881531533814
237.355901832349	0.0816436056717753	0.0236667100431895	0.299030623069558	0.112361224090531	0.0911649058704087	0.137577740266735	-0.011474207511911	-0.179143850816562	0.0978805838692513
237.455972516248	0.076461943589509	0.0236667100431895	0.299030623069558	0.112378605877776	0.0911649058704087	0.137577740266735	-0.00817754188559184	-0.179143850816562	0.0978805838692513
237.556043200148	0.0684065907443411	0.0236667100431895	0.299030623069558	0.11239259225933	0.0911649058704087	0.137577740266735	0.00328684883908335	-0.179143850816562	0.0978805838692513
237.656113884047	0.0598142115665683	0.025630140083429	0.182038498817907	0.11239259225933	0.0911649058704087	0.137577740266735	0.0360780717760421	-0.0728310051391971	0.092881531533814
237.756184567947	0.0585642186130593	0.025630140083429	0.162340315176531	0.112403992348265	0.0912731485891061	0.137836220131187	0.0438484308786731	-0.0527913067643807	0.092881531533814
237.856255251846	0.0582289031628996	0.025630140083429	0.160871025192988	0.112566814229804	0.089435504346291	0.137043722907091	0.0465063169535854	-0.0577462745132426	0.092881531533814
237.956325935746	0.0577138080765373	0.025630140083429	0.156714417204284	0.112925076000623	0.0896538197077972	0.137910407504758	0.0488109423093814	-0.0547118396186532	0.0978805838692513
238.056396619645	0.0574878241931796	0.0214142038952654	0.145145525571209	0.113084520339809	0.0892147939320174	0.138070602260084	0.0511059691797788	-0.0507287652378624	0.10508387827229
238.156467303545	0.0573321199460689	0.0214142038952654	0.130729343201255	0.113410334528029	0.0892147939320174	0.139134814636743	0.0527030945308808	-0.0507287652378624	0.10508387827229
238.256537987445	0.0570454564397118	0.0236667100431895	0.114852457116837	0.113410334528029	0.0892147939320174	0.139134814636743	0.0540679204332202	-0.0390006716854907	0.10508387827229
238.356608671344	0.0567580586212055	0.025630140083429	0.110103172926655	0.113556178752038	0.0892147939320174	0.139767019778333	0.0560195858900914	-0.0361954485802459	0.105797260705351
238.456679355244	0.0563918292179192	0.025630140083429	0.107769940626828	0.113601520640349	0.0896538197077972	0.142388910312586	0.0572688075114488	-0.0396205565598078	0.10508387827229
238.556750039143	0.056002587927459	0.025630140083429	0.104152082854858	0.113601520640349	0.0896538197077972	0.142388910312586	0.0583852803820466	-0.0136262062964994	0.105797260705351
238.656820723043	0.0555414795958562	0.027867919723918	0.104763537733577	0.113612328118463	0.0896538197077972	0.142630508484334	0.0598280381907169	0.00144804455744892	0.105797260705351
238.756891406942	0.0554853917409497	0.025630140083429	0.101624895210277	0.113612328118463	0.0896538197077972	0.142630508484334	0.0603261933427014	-0.000359041675785252	0.102174689210055
238.856962090842	0.0554809646996909	0.025630140083429	0.100735433905316	0.113602804632194	0.0896538197077972	0.142388910312586	0.0603156072124839	-0.000359041675785252	0.0985292060829725
238.957032774741	0.0554809646996909	0.025630140083429	0.100735433905316	0.113595705933783	0.0896538197077972	0.142388910312586	0.0598859900867286	0.00144804455744892	0.0985292060829725
239.057103458641	0.0554809646996909	0.0278050960395551	0.104152082854858	0.113465870154579	0.0892147939320174	0.141475812106896	0.0592409513720544	0.00144804455744892	0.0982296255808561
239.157174142541	0.055464655079692	0.025630140083429	0.101624895210277	0.113030943422209	0.0892147939320174	0.141475812106896	0.0582801701281536	0.00233776805573106	0.0968659548763537
239.25724482644	0.0554523098764945	0.025630140083429	0.100735433905316	0.112933010935513	0.0892147939320174	0.139767019778333	0.0579462488887283	0.00578342578756653	0.0985292060829725
239.35731551034	0.0554220468624983	0.025630140083429	0.100735433905316	0.112836207480041	0.0892147939320174	0.139134814636743	0.0573036159837724	0.00144804455744892	0.0932765457946907
239.457386194239	0.0554220468624983	0.025630140083429	0.100735433905316	0.112566814229804	0.0892147939320174	0.139134814636743	0.0564607339766646	0.00233776805573106	0.0932765457946907
239.557456878139	0.0554220468624983	0.025630140083429	0.100735433905316	0.112477210030092	0.0891727374904851	0.139073551065561	0.0552526921275627	0.00470718870294293	0.093860596278265
239.657527562038	0.0554220468624983	0.025630140083429	0.100735433905316	0.112353399573408	0.0891727374904851	0.138575077944125	0.0542226929634629	0.00578342578756653	0.0932765457946907
239.757598245938	0.0593174934698013	0.025630140083429	0.352744666978405	0.112340829693108	0.0891727374904851	0.138070602260084	0.0125119664185101	-0.252890745105901	0.0985292060829725
239.857668929838	0.0605976123729225	0.0236667100431895	0.353373874924895	0.112340829693108	0.0891727374904851	0.138070602260084	0.00586893265457205	-0.253252864098594	0.0985292060829725
239.957739613737	0.0639959316470212	0.0182001935142167	0.352744666978405	0.112340829693108	0.0891727374904851	0.138070602260084	-0.00351164308541919	-0.25741330883296	0.0978805838692513
240.057810297637	0.0696024265576476	0.0236667100431895	0.371079083253383	0.112340829693108	0.0891727374904851	0.138070602260084	-0.0197994852372829	-0.259802198300355	0.102174689210055
240.157880981536	0.167272169270532	0.025630140083429	0.40554352893951	0.112340829693108	0.0891727374904851	0.138070602260084	-0.0687559136552856	-0.300724948350343	0.0978805838692513
240.257951665436	0.185527685303273	0.025630140083429	0.403849581952246	0.112340829693108	0.0891727374904851	0.138070602260084	-0.0747463384147703	-0.302897711787302	0.0928601627725411
240.358022349335	0.197356404587555	0.025630140083429	0.402540764947491	0.112340829693108	0.0891727374904851	0.138070602260084	-0.0866913359672253	-0.300724948350343	0.0926794728667187
240.458093033235	0.205938337187532	0.0307388926672202	0.406331263626547	0.112340829693108	0.0891727374904851	0.138070602260084	-0.100025507615606	-0.302897711787302	0.0850375451941636
240.558163717134	0.236345775654198	0.0305104281555123	0.413502020838165	0.112347096626488	0.0891727374904851	0.138575077944125	-0.130116599664871	-0.303245697373752	0.0876381269833929
240.658234401034	0.284196437050684	0.161058676544013	0.425442152399245	0.112353399573408	0.0891727374904851	0.138070602260084	-0.168998403868492	-0.315090822543185	-0.0389892427881303
240.758305084934	0.278815787633515	0.15409617358345	0.425442152399245	0.112353399573408	0.0891727374904851	0.138070602260084	-0.166718837890257	-0.319508015264302	-0.0389892427881303
240.858375768833	0.27212287855624	0.132107158905042	0.426616266649131	0.112309749155461	0.0891727374904851	0.139134814636743	-0.161569434064923	-0.317678326924597	-0.0188361806094853
240.958446452733	0.265718414701872	0.121913833327432	0.42370911785455	0.112309749155461	0.0891727374904851	0.139134814636743	-0.158503172521849	-0.313307788540186	-0.0128930194556958
241.058517136632	0.247862189923957	0.10699054550318	0.412753193981598	0.112273150256567	0.0891727374904851	0.139767019778333	-0.153060231452466	-0.305354173383957	-0.00163186082223719
241.158587820532	0.236751721833543	0.103404801503816	0.411021198934236	0.112273150256567	0.0891727374904851	0.139767019778333	-0.149003054289881	-0.307023728213539	-0.00163186082223719
241.258658504431	0.22006504355146	0.100420157660962	0.407820319949326	0.112238438512668	0.0891727374904851	0.139767019778333	-0.138766629350552	-0.313307788540186	-0.00163186082223719
241.358729188331	0.212597676488496	0.0990288661015589	0.403849581952246	0.112238438512668	0.0891727374904851	0.139767019778333	-0.130854563701422	-0.302357783132137	0.0090156229199542
241.45879987223	0.201404718920272	0.0983595086009608	0.397800069945452	0.112238438512668	0.0891727374904851	0.139767019778333	-0.116883803604604	-0.298846478962901	0.0118773756441855
241.55887055613	0.193269382744193	0.0983595086009608	0.394015541431515	0.112208624213584	0.0891727374904851	0.140616201027356	-0.101013385215773	-0.297492824476295	0.0100127950510345
241.65894124003	0.160152165783731	0.0760203753468954	0.33762261587428	0.112208624213584	0.0891727374904851	0.140616201027356	-0.0594828238284222	-0.222721615587563	0.0508085041920598
241.759011923929	0.143439245064954	0.0892809723005673	0.231214831522697	0.112199594265687	0.0891727374904851	0.140616201027356	-0.0401570849879352	-0.116997490376297	0.0328006802590794
241.859082607829	0.143439245064954	0.0892809723005673	0.231214831522697	0.112273150256567	0.0891727374904851	0.141475812106896	-0.0399046631886011	-0.114388458458235	0.0364920328478735
241.959153291728	0.143439245064954	0.0890691060052917	0.230445790609172	0.112273150256567	0.0891727374904851	0.141475812106896	-0.0398467263477583	-0.110944130184837	0.0396403100796884
242.059223975628	0.143439245064954	0.0890691060052917	0.230445790609172	0.112340829693108	0.0891727374904851	0.141995372168416	-0.0396148482934136	-0.110944130184837	0.0396403100796884
242.159294659527	0.143439245064954	0.0890691060052917	0.230445790609172	0.112353399573408	0.0891727374904851	0.142388910312586	-0.0394023870488225	-0.110944130184837	0.0396403100796884
242.259365343427	0.143439245064954	0.0890691060052917	0.230445790609172	0.112361224090531	0.0891727374904851	0.142388910312586	-0.0393128005390449	-0.114974386610705	0.0361379894881001
242.359436027326	0.143552444333005	0.0890691060052917	0.230445790609172	0.112361224090531	0.0891727374904851	0.142388910312586	-0.0394063435177635	-0.114974386610705	0.0361379894881001
242.459506711226	0.143552444333005	0.0890691060052917	0.230445790609172	0.112361224090531	0.0891727374904851	0.142630508484334	-0.0393556885578202	-0.114974386610705	0.0364920328478735
242.559577395126	0.144612877820026	0.0890691060052917	0.229210683791227	0.112378605877776	0.0891727374904851	0.142388910312586	-0.0397515685843218	-0.114974386610705	0.0340010303709944
242.659648079025	0.145145945271325	0.0898124085301287	0.229210683791227	0.112433607855129	0.0891727374904851	0.143256989437269	-0.0396073275143374	-0.11434076321603	0.0327505798472085
242.759718762925	0.145004388468621	0.0893348101496239	0.229210683791227	0.112534271644065	0.0882905587936489	0.144449608337671	-0.0391973388079539	-0.114974386610705	0.0340010303709944
242.859789446824	0.145004388468621	0.0893348101496239	0.229210683791227	0.112806128158246	0.0783048085467194	0.139134814636743	-0.0387206194757671	-0.11434076321603	0.0364920328478735
242.959860130724	0.142599362639599	0.0890691060052917	0.231709893846022	0.113030943422209	0.0781404130357855	0.142388910312586	-0.0365453229437402	-0.116759903212621	0.0414962489559852
243.059930814623	0.142340280113482	0.0874675762496592	0.231709893846022	0.11318487970873	0.079219201178168	0.144449608337671	-0.0358490097928918	-0.110149736847927	0.0516587472273695
243.160001498523	0.141063511432052	0.0831443102945556	0.230420880940476	0.113509946074321	0.0783048085467194	0.148584736194251	-0.0340348977185493	-0.112712397527645	0.0516587472273695
243.260072182422	0.140011616443452	0.08009333745632	0.230420880940476	0.113612328118463	0.0783048085467194	0.156943410027398	-0.0319106159921059	-0.114974386610705	0.055490278820482
243.360142866322	0.139786714234877	0.0805974899522976	0.231709893846022	0.113903979912663	0.0839919917660074	0.170790035235183	-0.0300928239184987	-0.114974386610705	0.0630080167669801
243.460213550222	0.139038327808627	0.0805974899522976	0.231709893846022	0.113990791594964	0.0896538197077972	0.180932403638581	-0.0281046715224595	-0.114974386610705	0.0674530039618341
243.560284234121	0.136870703183066	0.0667808603967615	0.219806159590326	0.114181378193696	0.0896538197077972	0.1848957554218	-0.0243565469218007	-0.110003245652946	0.07458971793352
243.660354918021	0.136519596029636	0.0667808603967615	0.219393247528566	0.114383802188341	0.0896538197077972	0.185977105890118	-0.0232070658043929	-0.114974386610705	0.0740268155753947
243.76042560192	0.118416627929714	0.018448017645874	0.210592334436995	0.114775830043961	0.0892147939320174	0.18853583816832	0.00367070950085115	-0.0921963900426412	0.113027259057863
243.86049628582	0.111719060192432	0.0135394550264188	0.199924158357949	0.114915147289004	0.0896538197077972	0.191436910241365	0.0142008701603874	-0.0868433418026121	0.115349953738972
243.960566969719	0.107057281149039	0.00870882787101039	0.186219723489654	0.115307577875536	0.0896538197077972	0.192151728367892	0.0222566497568905	-0.0786846611613921	0.116147644940465
244.060637653619	0.101505947705239	0.00870882787101039	0.175845704035653	0.115401561410114	0.0892147939320174	0.192301446625679	0.0285416386201292	-0.0756740405884985	0.113027259057863
244.160708337518	0.0976125554751898	0.0126487856034054	0.160100500679893	0.115717393430365	0.0892147939320174	0.193910471916213	0.0337290777336495	-0.0602283885428971	0.117378736352131
244.260779021418	0.0946131436828401	0.015796138030482	0.160100500679893	0.115780058197192	0.0871068171046162	0.194592706228289	0.036429887176573	-0.0586691842260004	0.114739276233606
244.360849705318	0.093508473381106	0.0126487856034054	0.155312263688611	0.115830557939735	0.0866538251786049	0.194592706228289	0.037813010860174	-0.0568879461666617	0.114193141063592
244.460920389217	0.0928094732040189	0.0108997212720091	0.151903503056971	0.115908071181393	0.0892147939320174	0.199384234506924	0.038930897634968	-0.0564887693802123	0.114193141063592
244.560991073117	0.0898642650947085	0.0122388541167695	0.150564065922845	0.116115894870685	0.0896538197077972	0.201053105421309	0.0410858305418341	-0.0568879461666617	0.113027259057863
244.661061757016	0.0891750391529295	0.0126487856034054	0.150325817082477	0.116284523445556	0.0896538197077972	0.201422815353588	0.0422209447267965	-0.0564887693802123	0.114193141063592
244.761132440916	0.0891750391529295	0.0108997212720091	0.151903503056971	0.118857085006148	0.0897055963058384	0.227780644139902	0.0484940776328667	-0.0564887693802123	0.128956848923699
244.861203124815	0.102569883047649	0.0067456761782492	0.467104705867296	0.119918951870897	0.0923595675469254	0.242146421999928	0.0114722099080792	-0.368880035134294	0.142376550141727
244.961273808715	0.103409760404449	0.00378211595710429	0.663190774964828	0.121021965031982	0.0914436751362317	0.249100408781068	-0.0372007066966837	-0.574664812872292	0.168578120311853
245.061344492614	0.109786741316997	0.0067456761782492	0.673100847070903	0.122880667240733	0.0923595675469254	0.254735159245352	-0.083043450327198	-0.560650829689724	0.189708647024374
245.161415176514	0.126060505354807	0.0056966527954187	0.700765502325942	0.125508145761972	0.0942807844874012	0.258364863264946	-0.138662723412933	-0.608606308714895	0.174012341029724
245.261485860414	0.401542915931334	0.0056966527954187	0.700765502325942	0.128793568345608	0.0939036204174464	0.260664880259295	-0.172268895536265	-0.608379797302986	0.15113549283524
245.361556544313	0.463841643499572	0.0300326427139123	0.724436955511833	0.133466979765075	0.0942807844874012	0.264727801456407	-0.230788533687696	-0.611705227375272	0.178869466214845
245.461627228213	0.520780632107898	0.0239579553213433	0.733004705897547	0.143940945120563	0.0955795177822805	0.267742741734694	-0.279092146364964	-0.638372213967718	0.167160765086318
245.561697912112	0.520780632107898	0.0239579553213433	0.733004705897547	0.168247705114374	0.0975813101641654	0.270621604555763	-0.273655521368131	-0.616420354934861	0.19283325617723
245.661768596012	0.524732121247975	0.0802825982837884	0.74601658743401	0.180355385255054	0.100260410820866	0.270382347537582	-0.33856792892497	-0.611705227375272	0.0512879346465114
245.761839279911	0.527662968786287	0.383080210383455	0.753270373352779	0.183515718770847	0.101599881492706	0.275143501696685	-0.371091059320472	-0.608379797302986	-0.146037434218475
245.861909963811	0.526465008105429	0.379209776501642	0.751712520192663	0.189066434033895	0.100260410820866	0.287369387334307	-0.36488718877973	-0.638372213967718	-0.142512060804755
245.96198064771	0.525656099701725	0.374266747796738	0.747894943862229	0.192807614662022	0.0985712051448493	0.324686114031456	-0.359582048826765	-0.631399394235189	-0.110423511180263
246.06205133161	0.525656099701725	0.376708461286574	0.751712520192663	0.194719729852331	0.0985712051448493	0.334384447129423	-0.356829972057381	-0.608508185025162	-0.0818488842616556
246.16212201551	0.484207315865399	0.153275764351452	0.736307303755544	0.197446729495123	0.0985712051448493	0.342539260591984	-0.311154433645523	-0.608508185025162	0.0722108650895976
246.262192699409	0.464622878818594	0.153275764351452	0.724436955511833	0.218866428776565	0.101523317087331	0.400579016398601	-0.243622715755773	-0.573664275378189	0.0765561611732474
246.362263383309	0.435746026114252	0.156483987477161	0.706176788569229	0.220973397042454	0.101523317087331	0.400579016398601	-0.185919180792387	-0.473683221444773	0.0947945899117439
246.462334067208	0.404015090803547	0.139733292660949	0.580342141211969	0.22221068430884	0.100429806778265	0.400579016398601	-0.144750463651252	-0.417559058235943	0.1604544944241
246.562404751108	0.374704257281411	0.156483987477161	0.514062910226634	0.242961440178743	0.113871401155534	0.411426687924391	-0.102018897102111	-0.362242581780237	0.188472938400749
246.662475435007	0.36650104223824	0.164562161991167	0.515430860347	0.245926297376192	0.118438384663162	0.411426687924391	-0.0947884697252148	-0.362242581780237	0.167431035169031
246.762546118907	0.312941746556931	0.0964169973032857	0.512322414574239	0.252536993625686	0.118534080446046	0.419213221093977	-0.0515658984794054	-0.368880035134294	0.223857549747986
246.862616802806	0.312941746556931	0.0964169973032857	0.512322414574239	0.267566871011717	0.116997715212063	0.457045575778299	-0.0334344808256019	-0.360904789298747	0.264419028252994
246.962687486706	0.312941746556931	0.0964169973032857	0.512322414574239	0.284031692784682	0.118868785998084	0.460665666911688	-0.0267580696716259	-0.377752621918032	0.265962182234359
247.062758170606	0.312941746556931	0.0964169973032857	0.512322414574239	0.315664351010383	0.116997715212063	0.472164698960615	-0.0140746927034877	-0.368880035134294	0.293615092035467
247.162828854505	0.282361367050264	0.0840090201850285	0.514062910226634	0.341907280087681	0.116227890677997	0.489881875061267	0.0317507975621472	-0.362242581780237	0.339505237598251
247.262899538405	0.266526339571137	0.0778922881884428	0.514062910226634	0.34973092544267	0.119919958574393	0.493867669325584	0.0552537257556457	-0.347604339789009	0.358327022500118
247.362970222304	0.135951881790978	0.0564525626103184	0.474244239241693	0.353489062482234	0.119919958574393	0.493867669325584	0.133935392712782	-0.137786963419867	0.426450947413804
247.463040906204	0.121139898131004	0.0564525626103184	0.474244239241693	0.381946201628231	0.218322137672468	0.549424946393535	0.182155099225297	-0.144282426187763	0.461432285634666
247.563111590103	0.107971891574118	0.069048485821625	0.344734796341971	0.384255577398625	0.212924336086612	0.537793547160325	0.2295484117394	0.00589953235096377	0.469684802397841
247.663182274003	0.100756435877842	0.0674646770983616	0.185533731274286	0.386077174432804	0.216564137912795	0.533179105987172	0.272828961926372	0.0696558087797753	0.45273437724532
247.763252957902	0.100544717939395	0.0690418820115415	0.177539284061725	0.386077174432804	0.225238611323996	0.549424946393535	0.273217552542176	0.0643410460399397	0.461432285634666
247.863323641802	0.100712854224949	0.0690418820115415	0.177539284061725	0.38068417811709	0.18939871097121	0.584188633699303	0.261282115630083	0.0230661913442874	0.448186185133836
247.963394325702	0.100806224543234	0.0696820272577299	0.17794784195365	0.344782740638665	0.0865957774398926	0.532305605248315	0.225821565380497	-0.0128680650707057	0.448186185133836
248.063465009601	0.100806224543234	0.0696820272577299	0.17794784195365	0.33089170744167	0.0861610161950558	0.532305605248315	0.214332041114579	-0.0108222916992831	0.45273437724532
248.163535693501	0.100806224543234	0.0696820272577299	0.17794784195365	0.299157387537717	0.0826804935973652	0.52332922030442	0.197022060595226	-0.0242544096068078	0.43701864046875
248.2636063774	0.100840798678288	0.0698253866287267	0.17794784195365	0.283458838272128	0.0826804935973652	0.52332922030442	0.187862930661774	-0.0242544096068078	0.437249306955026
248.3636770613	0.100917876042272	0.0698253866287267	0.17794784195365	0.267059884601579	0.0831849010011381	0.52332922030442	0.17464454760342	-0.0242544096068078	0.441089711443433
248.463747745199	0.100999485715438	0.0690418820115415	0.176710211544678	0.25356876879742	0.0826804935973652	0.503046941106509	0.160660920236771	-0.0273614926476909	0.423299309312869
248.563818429099	0.101136977456747	0.0696820272577299	0.176710211544678	0.230922089570799	0.0865957774398926	0.449734458742935	0.139291272982324	-0.0329086260223667	0.363209664434426
248.663889112999	0.101225445626897	0.0696820272577299	0.176549485641192	0.222646198322794	0.0873136159798013	0.429434489673403	0.131756453968071	-0.0242544096068078	0.346201984494126
248.763959796898	0.100872902988974	0.0698253866287267	0.17794784195365	0.222646198322794	0.0826804935973652	0.442397991299587	0.139864451015787	-0.0329086260223667	0.361848394192737
248.864030480798	0.100274559944723	0.0698253866287267	0.18115116052358	0.222646198322794	0.0826804935973652	0.460849551979433	0.147658031336447	-0.0369911171634961	0.394743546639368
248.964101164697	0.0994826349697485	0.064123402400177	0.18115116052358	0.222646198322794	0.0701376869194969	0.579462990097001	0.165844772352267	-0.0482460149314777	0.503241997384907
249.064171848597	0.0992347957220131	0.0517149222066334	0.169531143204334	0.224946992773556	0.0701376869194969	0.672495087506304	0.175413878118702	-0.0482460149314777	0.614676962644985
249.164242532496	0.098938605445716	0.0469599156409404	0.165587235816865	0.240673545370364	0.0831849010011381	0.759429840217794	0.232307502209005	-0.0273614926476909	0.683747783023713
249.264313216396	0.0982933847739136	0.0277212257914779	0.14008159477895	0.258222841722283	0.0826804935973652	0.761646514824113	0.24386886749312	-0.0273614926476909	0.683747783023713
249.364383900295	0.0977067539437742	0.037103537319216	0.142581903965509	0.404729490718995	0.0907588660246911	0.861859418568366	0.324708656536275	-0.0242544096068078	0.755987731094473
249.464454584195	0.0971629267597753	0.0336657934414205	0.132926828659486	0.425487193712246	0.0907588660246911	0.862787167631821	0.340419626940695	-0.0242544096068078	0.759887541156205
249.564525268095	0.0965154502544086	0.037103537319216	0.132476301032433	0.54325178050976	0.151144780792347	0.873325695862496	0.444550760688607	0.0257210147092224	0.761567672090302
249.664595951994	0.0963207511084427	0.037068790698932	0.131600520397494	0.564006555832582	0.358903515199837	0.873325695862496	0.493360443321032	0.273694622874974	0.793036544991075
249.764666635894	0.096257971435399	0.037068790698932	0.131600520397494	0.564871671950363	0.382852066532005	0.873325695862496	0.497459185720571	0.270894514067586	0.772289398404638
249.864737319793	0.0963207511084427	0.037068790698932	0.132103575690983	0.564478666478453	0.38144419413932	0.873325695862496	0.49638338588048	0.270894514067586	0.77946584662976
249.964808003693	0.0963790580909167	0.037068790698932	0.133712391536571	0.563106990389602	0.358903515199837	0.861859418568366	0.492600170316354	0.273694622874974	0.790679749163531
250.064878687592	0.0964166228490101	0.0336657934414205	0.133132145876435	0.560587147303704	0.361135347808696	0.873325695862496	0.487133366872364	0.256519076563937	0.791758156015938
250.164949371492	0.0964360628902839	0.0299961906781088	0.133712391536571	0.558642563073594	0.357130355788255	0.873325695862496	0.482468376925159	0.253047718928209	0.812438587798148
250.265020055391	0.0964360628902839	0.0277212257914779	0.133132145876435	0.555461789760805	0.341775178643394	0.888662448918462	0.474956510148328	0.223417893716973	0.824736075750206
250.365090739291	0.0966848007554043	0.0210324033212091	0.133712391536571	0.552224502274483	0.323586649963337	0.888662448918462	0.46801799085576	0.180355768076088	0.804213610606707
250.465161423191	0.100806224543234	0.0277212257914779	0.318205233524199	0.540749931630568	0.305018109417015	0.873325695862496	0.424507989794399	0.0198975503327045	0.760241185789289
250.56523210709	0.104536258062652	0.0325751541542052	0.363894468678126	0.533723441144338	0.293708112814515	0.833930425261639	0.383822860175904	0.0198975503327045	0.735390409323647
250.66530279099	0.104702642903387	0.031532408855703	0.363334061688488	0.524464777054626	0.26631455836182	0.759429840217794	0.362380129480191	0.0198975503327045	0.722653675980607
250.765373474889	0.111696053228288	0.0238335294286535	0.395728144151067	0.520561568787155	0.292578003568657	0.741377992426348	0.316205907263629	-0.0297583711191694	0.678070835809109
250.865444158789	0.114721137697652	0.0277212257914779	0.409127006507339	0.519577438556431	0.292578003568657	0.753801145838806	0.304551408076774	-0.0297583711191694	0.678070835809109
250.965514842688	0.124470499798538	0.0325751541542052	0.427237431788193	0.517185601106661	0.269119633226742	0.739567082707907	0.281775811615212	-0.0297583711191694	0.67898462225582
251.065585526588	0.262134195266718	0.0238335294286535	0.427237431788193	0.51694898685061	0.26631455836182	0.745503314433809	0.265944929992246	-0.0992006041058697	0.64630279595187
251.165656210487	0.322059142857312	0.0453416834218765	0.732619592925882	0.516779091672342	0.26631455836182	0.753801145838806	0.184690938631173	-0.237948273376816	0.573234289590756
251.265726894387	0.335820636672462	0.0453416834218765	0.732619592925882	0.516779091672342	0.26631455836182	0.753801145838806	0.173209567000006	-0.262683697337486	0.589437482868607
251.365797578287	0.341081774496174	0.0453416834218765	0.732619592925882	0.515101584649158	0.174076448268061	0.692014722345058	0.1641632205486	-0.370755709236309	0.561814676871858
251.465868262186	0.344127966484456	0.0453416834218765	0.732619592925882	0.514777529013686	0.174076448268061	0.692014722345058	0.156189611527614	-0.433841747242085	0.573234289590756
251.565938946086	0.350664244924748	0.0453416834218765	0.732619592925882	0.513955923119684	0.150341091505214	0.666862227997914	0.144979075996613	-0.468494902713524	0.561814676871858
251.666009629985	0.376962664874331	0.25148469955689	0.826057178070887	0.512619273882955	0.146310956357492	0.658436741830628	0.0745694260054053	-0.564347686972574	0.300570629538321
251.766080313885	0.378176077570235	0.247851531581564	0.738010024152697	0.508871959478163	0.133876750079282	0.655626482069009	0.0625061049716932	-0.551733163153794	0.300570629538321
251.866150997784	0.378176077570235	0.247851531581564	0.738010024152697	0.484998612351531	0.113949162587421	0.642065177087773	0.0207743947998971	-0.555736294456504	0.300570629538321
251.966221681684	0.378176077570235	0.247851531581564	0.738010024152697	0.477701023701183	0.110704659451126	0.641142351699761	0.00430441544848723	-0.567898510299442	0.300570629538321
252.066292365583	0.378176077570235	0.247851531581564	0.738010024152697	0.377843332368712	0.0872781436327386	0.620691340237494	-0.0586809021247037	-0.581649651050214	0.31879961661604
252.166363049483	0.376962664874331	0.25841131953658	0.728884163538011	0.179079803377863	0.0917406815707041	0.617948619641909	-0.0994023733747526	-0.592365504445919	0.29843671278265
252.266433733383	0.37383655082129	0.232076032815668	0.662628680213125	0.160102182197526	0.0917406815707041	0.613240317062974	-0.110216556612653	-0.585241941406741	0.29843671278265
252.366504417282	0.372464775708722	0.232076032815668	0.590738799010475	0.153639907961289	0.0858667179399667	0.603140892429237	-0.119551185493498	-0.509540474817767	0.29843671278265
252.466575101182	0.370095780503348	0.247851531581564	0.50342080945072	0.147414914742833	0.0917406815707041	0.57520972591712	-0.164264665615866	-0.354168938571286	0.296213894438694
252.566645785081	0.367796863869245	0.25148469955689	0.482791641154869	0.145911214385294	0.0950698219894506	0.57169624387821	-0.167039168346079	-0.356223521267877	0.223520104819138
252.666716468981	0.364992636612766	0.262025853203517	0.481815758836585	0.144371870063433	0.0917406815707041	0.56484622873123	-0.166784236764808	-0.349596091856969	0.167049317214019
252.76678715288	0.364003286277819	0.261650640744746	0.481815758836585	0.137422296685308	0.0974629520269235	0.191465013195506	-0.223386854801648	-0.356223521267877	-0.105189091763406
252.86685783678	0.363418609847367	0.260091511357996	0.482791641154869	0.137422296685308	0.0974629520269235	0.191465013195506	-0.221958821785068	-0.354168938571286	-0.100815764070034
252.966928520679	0.362261577763236	0.25841131953658	0.4925665115205	0.137422296685308	0.0974629520269235	0.191465013195506	-0.218196542712183	-0.356223521267877	-0.0936823077649853
253.066999204579	0.361797614638605	0.25148469955689	0.491255879561196	0.137422296685308	0.0974629520269235	0.191465013195506	-0.216731784608768	-0.356223521267877	-0.0865682310563473
253.167069888479	0.3598498615258	0.232693866228026	0.49006316684477	0.137422296685308	0.0974629520269235	0.191465013195506	-0.213184502026729	-0.349596091856969	-0.0612110847751797
253.267140572378	0.358042001126746	0.231664964374801	0.49747944279631	0.137422296685308	0.0974629520269235	0.191465013195506	-0.211564957011862	-0.349596091856969	-0.0529872077840534
253.367211256278	0.357061909525813	0.189002496576327	0.49747944279631	0.137422296685308	0.0977755987586538	0.191465013195506	-0.208741288553313	-0.348009213434009	-0.0480155403709683
253.467281940177	0.356552134624086	0.172169837078739	0.491255879561196	0.137422296685308	0.0977755987586538	0.191465013195506	-0.207695855184135	-0.349596091856969	-0.0476146810937392
253.567352624077	0.355962315297252	0.139561932197933	0.460216946762643	0.137425210326169	0.0980691633050521	0.191465013195506	-0.206444884626503	-0.349596091856969	-0.042970972126435
253.667423307976	0.355137629860436	0.134977162131174	0.454173681709186	0.137425210326169	0.0980691633050521	0.191465013195506	-0.205063743918829	-0.349596091856969	-0.042970972126435
253.767493991876	0.349419544925233	0.123341886894387	0.460137635107718	0.137425210326169	0.0980691633050521	0.191465013195506	-0.193187039846468	-0.320729479299533	0.00951180716259159
253.867564675775	0.339000747989851	0.091570329565891	0.450317003250311	0.137425210326169	0.0980691633050521	0.191465013195506	-0.176578743295174	-0.31983097361906	0.0512947764363024
253.967635359675	0.326379661520493	0.0790433203396812	0.440807714427038	0.137425210326169	0.0980691633050521	0.191465013195506	-0.158576713157356	-0.31961857673089	0.0589833619285657
254.067706043575	0.31898294882525	0.0782582752973899	0.4405622387207	0.137425210326169	0.0980691633050521	0.191465013195506	-0.149267033863532	-0.318757801370373	0.0655080091797707
254.167776727474	0.308026071308789	0.069637259017542	0.427660786062584	0.137422296685308	0.0980691633050521	0.191465013195506	-0.133940545713662	-0.305007487180496	0.0841767387254903
254.267847411374	0.301565821474166	0.0663946901520894	0.419954349535228	0.137422296685308	0.0980691633050521	0.191465013195506	-0.126149978691864	-0.293840070028905	0.0946391769804748
254.367918095273	0.278891052596667	0.0637579244824023	0.404095243583349	0.137386611561532	0.0980691633050521	0.191465013195506	-0.0994022413570524	-0.284684451276418	0.0946391769804748
254.467988779173	0.261931248078059	0.069637259017542	0.405584153312505	0.137294250903793	0.0977755987586538	0.191465013195506	-0.0911514599277647	-0.280802501153405	0.0955159816643536
254.568059463072	0.123214790131305	0.0537823141125601	0.350957937541864	0.137294250903793	0.0977755987586538	0.191465013195506	-0.0326973637806965	-0.219362050793269	0.0946391769804748
254.668130146972	0.120509361753918	0.0537823141125601	0.34372606530519	0.137294250903793	0.0977755987586538	0.191465013195506	-0.0285767617922492	-0.212219274951741	0.0941470332056957
254.768200830871	0.12014531373295	0.0547794978218903	0.344474613831931	0.137522519447879	0.0950698219894506	0.19071781886446	-0.0273490801408272	-0.212219274951741	0.0939691231550378
254.868271514771	0.12014531373295	0.0547794978218903	0.344474613831931	0.137544568896736	0.0955036971018834	0.191366550773658	-0.0265451060964353	-0.212219274951741	0.0943327564869632
254.968342198671	0.12014531373295	0.0547794978218903	0.344474613831931	0.137695728460458	0.0922340144703115	0.189589581246673	-0.0261538759023917	-0.212219274951741	0.0946391769804748
255.06841288257	0.119925572370712	0.0547794978218903	0.343955366545989	0.137813950557904	0.0917406815707041	0.189618681475432	-0.0251090349469016	-0.212219274951741	0.0955159816643536
255.16848356647	0.119925572370712	0.0547794978218903	0.343955366545989	0.138013972592659	0.0917406815707041	0.190694273517974	-0.0243903773197024	-0.215192009628521	0.0943327564869632
255.268554250369	0.115966923430482	0.0503533851977969	0.338933097560035	0.13809845412639	0.0917406815707041	0.19071781886446	-0.0174704425428835	-0.212219274951741	0.0995265901915411
255.368624934269	0.11364194279562	0.0503533851977969	0.336622957509585	0.138218591006909	0.0917406815707041	0.191465013195506	-0.012045957355964	-0.200922180123677	0.112647119117054
255.468695618168	0.095347247218128	0.0401108707369996	0.290647652577244	0.138218591006909	0.0909759756044968	0.193426085874072	0.0272686616259446	-0.138862940754665	0.128289763515619
255.568766302068	0.095347247218128	0.0401108707369996	0.290647652577244	0.138255318029855	0.0917406815707041	0.195873081760206	0.0276248734059815	-0.138862940754665	0.128289763515619
255.668836985967	0.0873146874316443	0.0401108707369996	0.168951344547404	0.138430055661937	0.0909759756044968	0.195930653799213	0.0505106690572228	-0.0562228198844598	0.128785376406901
255.768907669867	0.0865799983668423	0.0401108707369996	0.168951344547404	0.138833346365852	0.0917406815707041	0.204816488974703	0.0535005254125054	-0.0502797801193019	0.147627401704848
255.868978353767	0.0849233731456524	0.0401108707369996	0.168951344547404	0.139277379154165	0.0878285355975072	0.220834639906585	0.059174940825031	-0.0700061446915797	0.152949360270377
255.969049037666	0.0840788567348469	0.0401108707369996	0.167614946935851	0.139539412667941	0.0872781436327386	0.252660933413511	0.0644196653118899	-0.0796398927235385	0.170243209495053
256.069119721566	0.0833611293890458	0.0401108707369996	0.168951344547404	0.139897696752841	0.0872781436327386	0.402479248935307	0.0747066512443665	-0.0815377976899304	0.281906931793938
256.169190405465	0.0826978824993341	0.0306908975059971	0.157956315738983	0.14097927329565	0.0917406815707041	0.471332539958472	0.0850290032325684	-0.0322498753244317	0.409574690023451
256.269261089365	0.0822109197578295	0.0323557430225696	0.157956315738983	0.141842026107372	0.0891828544469924	0.491905461894453	0.0934361564526204	-0.0322498753244317	0.417044165792066
256.369331773264	0.0813917041484939	0.0303641435411836	0.153870800484155	0.142315110584277	0.0872781436327386	0.49390549636525	0.100448734692648	-0.0322498753244317	0.41928127142833
256.469402457164	0.0799716206961602	0.0306908975059971	0.150366851469493	0.143658724478127	0.0917406815707041	0.512820757875153	0.110278897060183	-0.0322498753244317	0.448636344837834
256.569473141064	0.0792455458654375	0.0303641435411836	0.147368966881155	0.15330768644145	0.0878285355975072	0.545893958064286	0.157288117714172	-0.0502797801193019	0.475455155999398
256.669543824963	0.0789086852345853	0.0303641435411836	0.143643308582671	0.154863791979868	0.0917406815707041	0.554699897665726	0.166359048993381	-0.0322498753244317	0.494567425465146
256.769614508863	0.0784841457317498	0.0281871053905379	0.139964397790121	0.16319113826274	0.0917406815707041	0.559954766413996	0.18308070325353	-0.0322498753244317	0.507301465760471
256.869685192762	0.0783727514157249	0.0303641435411836	0.141554689112717	0.177560853438931	0.0917406815707041	0.559954766413996	0.197123490136379	-0.0322498753244317	0.507301465760471
256.969755876662	0.0783727514157249	0.0281871053905379	0.139964397790121	0.181885424632515	0.0909759756044968	0.559954766413996	0.199630888708393	-0.0322498753244317	0.508420597554489
257.069826560561	0.0783259113702667	0.0281871053905379	0.139964397790121	0.211249200070724	0.0923966255891049	0.561007068953567	0.211865050255658	-0.0311890783026572	0.508617407177386
257.169897244461	0.0783146712515414	0.0281871053905379	0.139964397790121	0.367160113005935	0.0923966255891049	0.580622214768511	0.251869104820157	-0.0322498753244317	0.523561334588424
257.26996792836	0.0782777519642867	0.0281871053905379	0.139964397790121	0.38721682735923	0.0977755987586538	0.580622214768511	0.268122727728182	-0.0322498753244317	0.523561334588424
257.37003861226	0.0781511669906396	0.0281871053905379	0.139964397790121	0.390908288048495	0.0977755987586538	0.580622214768511	0.270902565047126	-0.0322498753244317	0.523561334588424
257.47010929616	0.0780454982131342	0.0281871053905379	0.139964397790121	0.391492666600733	0.0977755987586538	0.580622214768511	0.273176398341962	-0.0311890783026572	0.524827387192964
257.570179980059	0.0778090752401113	0.0281871053905379	0.139964397790121	0.397514630155446	0.0977755987586538	0.580622214768511	0.278221718045406	-0.0322498753244317	0.524666344123197
257.670250663959	0.0778090752401113	0.0281871053905379	0.139964397790121	0.397514630155446	0.0977755987586538	0.581910741676227	0.278619310529424	-0.0322498753244317	0.524827387192964
257.770321347858	0.0777144533900368	0.0281871053905379	0.139964397790121	0.398027306941459	0.0923966255891049	0.599450691482735	0.288923232365159	-0.0322498753244317	0.552905256574593
257.870392031758	0.0775803094139836	0.0281871053905379	0.139964397790121	0.406516047460486	0.0909759756044968	1.29641414250951	0.356041404837363	-0.0502797801193019	1.21650761435929
257.970462715657	0.0774546258231146	0.0281871053905379	0.139964397790121	0.409086088794734	0.0909759756044968	1.38171471279623	0.39392463934651	-0.0502797801193019	1.32286071005254
