# Supplementary material for: Global diversity dynamics in the fossil record are regionally heterogeneous
Source: Nat Commun. 2022 May 18;13:2751. doi: 10.1038/s41467-022-30507-0 (PMC9117201; doi:10.1038/s41467-022-30507-0)
Supplement: Supplementary file 4 — Source Data [file 41467_2022_30507_MOESM4_ESM.zip › source_data/Supplementary Figure 29 - diversity.txt]

Supplementary.Figure.29...diversity.time	Supplementary.Figure.29...diversity.median	Supplementary.Figure.29...diversity.0.5_lower	Supplementary.Figure.29...diversity.0.5_upper	Supplementary.Figure.29...diversity.0.75_lower	Supplementary.Figure.29...diversity.0.75_upper	Supplementary.Figure.29...diversity.0.95_lower	Supplementary.Figure.29...diversity.0.95_upper
193.449	45.7789119726785	31.3080299840435	53.6930625385362	25.4303126498441	64.551142049972	14.6534562230009	82.2333589267395
194.505	61.8620592554495	46.166195607729	67.9547493148285	42.0029742017982	80.1721687067864	31.4429347640835	101.817841429076
195.562	60.8024337679861	42.8387586242198	73.0022228677057	30.5492062101999	82.9183484582435	17.7759348297135	109.57012258509
196.245	57.2349817063997	34.9409879339111	64.9910122981271	28.6877944360224	82.6390635827412	19.6090257701134	114.752948665152
196.774	59.4679529728901	44.3756878200129	66.5606168569471	39.2509822886868	77.6662359254869	33.1540435570209	95.1396943214804
197.676	71.5695413138216	49.2440520829829	75.6020324754067	48.0869629214649	92.7897269042529	43.9561903238719	111.709524433641
198.733	62.9071416582092	44.5053088460399	68.6358142643145	39.7888019693906	79.7806381295415	33.8521376361811	111.488854247505
199.361	53.2732977586671	38.7808685812407	59.1923048069492	33.6514875397252	68.9078981865849	26.3625990968517	87.5653124719962
199.889	55.728379939445	48.6622976048898	59.5457314395935	45.8801902686469	64.4833604709656	41.6589005660961	73.5289556837129
200.839	43.5449683474804	37.2513668078837	46.9986518059957	34.9180527618678	51.6907775710783	31.079981739697	60.1000671624733
201.367	121.654581927842	62.1473484501117	137.318445065845	48.646218020127	179.811037391779	38.2987877659717	260.025399358147
201.903	122.730397815306	68.5603760405846	143.090238761075	57.6978372368435	184.756713072174	44.1284234564354	240.140030388139
202.96	208.424633183003	160.050738363698	225.490548661432	147.361469061467	263.077683931285	131.15773188229	325.983999246273
204.017	186.32014727404	162.086140957669	248.619845263258	72.5369822155332	238.038426822668	49.4593338166391	283.231909868794
204.773	109.075301681253	53.2889953189428	119.950995562735	43.397113105537	161.256100691196	29.4952786027719	293.392031516044
205.301	152.727624154329	94.8577180944189	168.387876151913	77.9435090928922	209.165035329573	65.8802688213422	313.788174692707
206.131	180.344045305415	150.504424202139	224.010114149442	84.2796899331134	224.41384435324	71.0215333223368	282.730662283332
207.187	169.73896975079	143.639881453012	212.5228548801	106.687745743747	212.463776127702	91.5407654815775	247.68488481335
208.244	200.851537576467	164.483654586465	215.170486642305	155.553331890873	240.503363625708	138.823127068124	277.643470307328
209.141	173.154088634169	91.4795383431887	185.31552275118	87.7458521341833	235.074914221007	72.3608728429822	322.088944098156
209.67	241.422306039487	137.927853468386	283.967814178387	117.714454958272	372.639448224873	50.8916730765197	462.801555538202
210.358	221.943452841012	106.667320461871	236.183996574549	103.738539709904	307.122485044	87.8117405682036	414.324648426021
211.415	201.574768794709	149.231036224932	253.713789595389	88.3558351317705	274.830397369676	68.9635237659793	387.726949209398
212.472	242.814532086704	199.3611141049	282.724425572082	177.663751597965	316.692954977626	125.211771096873	352.823259835527
213.515	211.593109329246	150.598901727978	236.105128127747	131.664106831563	270.279311079621	115.982769005601	339.534491004549
214.043	180.632450698542	133.313499067724	205.928766406925	116.073498716624	231.477167585769	92.9748507989095	276.876720469999
214.585	166.298446446128	111.76555675505	176.959024570284	111.926949320045	223.899975595217	94.6170401567294	257.209777987282
215.642	153.967727952693	126.955834457726	173.1541770885	113.381004317016	194.795060354535	86.8541471862305	219.75483850515
216.699	156.383635479077	132.743171519694	171.052391831393	120.178539950282	185.613274620402	108.646921334303	218.574565273928
217.359	208.248384097431	156.124930651406	231.402715034742	137.704725190357	271.652699809442	108.857864643083	345.090003329065
217.887	191.830326164559	166.274633415891	258.897006004808	119.476558883811	262.129081587147	84.4151071211621	289.844843873159
218.813	191.510010376941	112.536558705697	200.07966427513	102.996835021899	311.034052167898	102.595814593262	445.047520195555
219.869	204.509490871597	154.850683115571	222.783638927912	125.234231384746	279.016456352455	117.251034649786	363.309063430498
220.926	231.201639987739	129.306667818172	238.117574691545	128.813477010711	312.000592881088	114.260641442281	452.830188399497
221.983	228.508535064525	161.830473710046	266.228907136684	129.935315008178	305.522954838572	88.4961854958962	361.445453376106
223.04	229.801015985547	177.843034238699	259.026777920928	146.906520251513	290.679334099537	123.50842597974	375.042244564501
224.097	223.057775620782	157.115192375904	239.390635884867	146.180184876399	280.529344199774	130.398711531573	346.86359674508
225.154	248.653680617227	200.389169451239	270.297873330203	169.881461067461	307.129075023078	151.852335034044	486.108874038437
226.21	246.386699349671	118.090797504314	253.310982802697	129.098273063454	353.244338548863	110.288203134103	405.712681759171
227.019	274.229859189407	113.956172999744	287.602361294418	113.56473454927	383.879642471225	92.3837182458424	510.559188311775
227.548	158.789527289175	81.9301363941368	169.047810678165	76.6488687269806	257.49213165184	69.3349175772148	327.269197523645
228.324	181.490687253564	162.050870373104	194.455830139858	152.299961762027	208.881902561442	137.855630887601	233.260433574013
229.381	159.834960018819	120.599715282122	184.772714893335	113.667015908109	242.926888647369	46.6586436674519	264.07968782682
230.438	161.288493158924	140.841477936085	205.415702218494	82.9226717468623	196.680157669907	72.2635860217933	237.326235579
231.495	173.332627668239	141.71852421867	189.502027155392	131.588948423114	210.714173994857	119.209587180469	242.107015507259
232.551	177.186039408891	150.535947786878	232.11223617351	85.0445050943285	218.827788782012	76.1804660483149	264.287609509827
233.34	147.929330593337	114.107655039311	195.792846978206	60.3403679562072	204.696857410331	37.4557093906249	282.463269200852
233.868	71.7411477668707	54.8354930505699	80.6938765532403	48.8848592243954	93.7172221338893	36.2575692231124	113.035471664388
234.665	61.0396539895145	46.8518371393283	66.0344550171917	42.2318914787711	76.9960282095236	37.0171553638743	99.102087448778
235.722	68.2987285508346	50.4162898191319	76.0277010554817	46.7608586451853	91.8362436209472	36.4506328305867	113.238415380798
236.625	77.3194877220796	53.9116289999603	88.9609434242529	44.0126241047659	103.985963365532	34.4746609216601	131.542236666145
237.154	69.7298505855481	43.9435800498357	78.6230685795195	34.8542537215113	94.6314419204392	26.5237414150089	131.889385572933
237.836	61.4208789012303	44.8045467588573	71.0708746261743	37.1024946354434	82.7781491332334	27.8511765581946	108.743883709013
238.892	63.3843034416947	42.0457214851162	72.5819033979829	33.3206057596234	85.8930309564184	24.9929420136561	121.539859772519
239.45	76.3175037080245	44.6865723285613	86.2649142729974	38.3526522185193	109.581884025791	27.2591356417706	158.791269948834
239.979	75.9788636189718	44.9981650117418	85.8360181081146	37.170438254851	105.188344048861	25.6252915629082	146.713320317665
240.969	98.5210190361431	63.6517039461142	114.529472427372	47.63253916387	136.888973124597	33.8450616840175	194.968945525507
241.497	108.301929918077	93.843767607598	123.29319027126	82.7848276610322	132.585067687585	69.7112824620329	153.394722772525
242.063	114.032022227694	106.818726408078	120.780314716834	101.985024272771	126.148813486953	93.8601355251883	135.212952305134
243.12	110.101069080787	100.264371026896	115.275203499879	96.9788798440976	122.225287340666	90.2472483432076	132.134258528219
243.944	72.9463190631693	53.7594212080357	78.6644196990341	51.4108990715962	92.7638748675142	44.5547380141305	108.600818844928
244.472	137.662932320799	117.491460959376	150.615013527678	107.175358561194	164.321840930824	91.4931285604666	186.766828702721
245.233	130.389183350506	117.431158999864	141.259137285731	109.773933055153	150.58103030095	98.1433349404822	167.35256941773
246.231	110.074832174532	93.8969795627636	124.929654494314	79.9650277414119	132.59278336493	67.5473942763995	151.386849002673
246.759	127.448808776296	109.355713189835	141.940468265803	98.3265883114545	153.124645222153	85.4044229026799	174.230252427309
247.347	190.446698336757	181.841045487027	195.244922171504	178.595501229531	201.487094673036	172.211131018194	211.078072817494
247.988	110.938450826025	95.1965469453486	123.001404195895	85.0683400218499	132.646820058397	73.3654128655013	150.305900264309
248.516	155.92474715427	146.909803974812	167.227140895572	137.679247635659	174.438426011031	114.147973799449	185.734323206548
249.406	150.122206428021	132.214970604744	155.786520618724	131.742127981093	169.201309560405	123.364261978453	181.113481518827
249.935	68.1473365200167	39.0622523828963	77.6084308223519	30.8873792827107	99.2282024976069	18.9817994351463	146.956386985772
250.245	60.4934170538011	33.4256564287975	66.735822334886	29.3102999928189	87.829702397569	19.4370080010729	133.960797322086
250.773	45.36250103589	18.1459106563119	49.7127289055998	12.9158397141965	78.326125416022	8.560452651596	176.784252674538
251.474	38.9211734730968	20.0028268710707	43.7683459853781	16.6222867992552	58.3108631989278	10.977560958538	92.7202790049951
252.002	41.0410244877502	23.9260819874019	47.2815695603534	18.3460158416455	61.1862077116075	12.3859799384872	101.78236369912
252.586	54.7791240496485	31.2326523675498	60.3412720374461	31.4134857346187	76.9886554136378	23.8400714819059	91.9772383930035
253.115	73.4635291021033	50.5123527816789	82.919263958526	39.9182488619371	101.497853175584	31.4472347073143	153.80735812025
253.688	72.6316925425403	61.5259369447263	77.2217302821576	57.0899756510468	86.5556300957959	52.1714318704255	106.091671049278
254.228	110.95551592871	91.113100334391	120.922725922024	81.220739647092	134.875902969191	70.4328342763558	193.709112787139
254.757	110.414529014684	94.0600148428303	117.071392775171	90.3793711556817	131.623489925978	85.0071357735839	148.447219747043
255.802	94.5562276092274	87.2865882844898	103.317169500603	80.9552090241317	108.256212404738	71.3509798297429	115.682398391302
256.615	101.068780243018	92.1742131017619	111.394334594871	85.233038409266	119.18256754448	65.4348989485586	129.438797644745
257.143	78.5477150390635	67.0007239250252	90.3904256043889	57.227012605817	96.4173182564515	46.5121851272051	110.682719655536
257.915	94.2996391579918	81.4294089122469	97.7174301470316	75.875449470033	109.792827822143	75.3196780760108	132.802562572006
258.972	94.0662774986433	83.1923568236352	104.129848942344	79.34876396074	118.936368448553	57.392085010697	124.027402561816
