# Supplementary material for: Global diversity dynamics in the fossil record are regionally heterogeneous
Source: Nat Commun. 2022 May 18;13:2751. doi: 10.1038/s41467-022-30507-0 (PMC9117201; doi:10.1038/s41467-022-30507-0)
Supplement: Supplementary file 4 — Source Data [file 41467_2022_30507_MOESM4_ESM.zip › source_data/Supplementary Figure 29 - histograms.txt]

Supplementary.Figure.29...histograms.mids	Supplementary.Figure.29...histograms.ex	Supplementary.Figure.29...histograms.sp
-194.065789473684	0.005	0.038
-194.44298245614	0.01	0.04
-194.820175438596	0.019	0.13
-195.197368421053	0.021	0.091
-195.574561403509	0.013	0.311
-195.951754385965	0.006	0.075
-196.328947368421	0.004	0.054
-196.706140350877	0.002	0.032
-197.083333333333	0.003	0.027
-197.460526315789	0.007	0.056
-197.837719298246	0.035	0.195
-198.214912280702	0.038	0.102
-198.592105263158	0.054	0.227
-198.969298245614	0.059	0.164
-199.34649122807	0.039	0.131
-199.723684210526	0.068	0.187
-200.100877192982	0.107	0.285
-200.478070175439	0.095	0.051
-200.855263157895	0.103	0.252
-201.232456140351	0.099	0.107
-201.609649122807	0.1	0.254
-201.986842105263	0.062	0.002
-202.364035087719	0.071	0.042
-202.741228070175	0.007	0.364
-203.118421052632	0.004	0.116
-203.495614035088	0.006	0.067
-203.872807017544	0.04	0.06
-204.25	0.033	0.142
-204.627192982456	0.025	0.102
-205.004385964912	0.017	0.023
-205.381578947368	0.014	0.027
-205.758771929825	0.002	0.024
-206.135964912281	0.001	0.021
-206.513157894737	0.012	0.022
-206.890350877193	0.083	0.081
-207.267543859649	0.097	0.074
-207.644736842105	0.073	0.167
-208.021929824561	0.109	0.215
-208.399122807018	0.125	0.122
-208.776315789474	0.176	0.174
-209.15350877193	0.15	0.305
-209.530701754386	0.086	0.223
-209.907894736842	0.158	0.202
-210.285087719298	0.091	0.136
-210.662280701754	0.087	0.094
-211.039473684211	0.033	0.131
-211.416666666667	0.056	0.156
-211.793859649123	0.167	0.111
-212.171052631579	0.091	0.094
-212.548245614035	0.097	0.047
-212.925438596491	0.19	0.051
-213.302631578947	0.175	0.133
-213.679824561404	0.174	0.116
-214.05701754386	0.108	0.056
-214.434210526316	0.225	0.063
-214.811403508772	0.103	0.007
-215.188596491228	0.004	0.005
-215.565789473684	0.019	0.033
-215.94298245614	0.009	0.231
-216.320175438596	0.002	0.312
-216.697368421053	0.024	0.114
-217.074561403509	0.029	0.102
-217.451754385965	0.015	0.203
-217.828947368421	0.038	0.085
-218.206140350877	0.048	0.167
-218.583333333333	0.123	0.048
-218.960526315789	0.123	0.136
-219.337719298246	0.139	0.107
-219.714912280702	0.093	0.134
-220.092105263158	0.033	0.041
-220.469298245614	0.037	0.069
-220.84649122807	0.041	0.023
-221.223684210526	0.031	0.011
-221.600877192982	0.024	0.003
-221.978070175439	0.052	0.004
-222.355263157895	0.072	0.021
-222.732456140351	0.05	0.007
-223.109649122807	0.032	0.004
-223.486842105263	0.141	0.007
-223.864035087719	0.161	0.029
-224.241228070175	0.353	0.018
-224.618421052632	0.168	0.112
-224.995614035088	0.023	0.213
-225.372807017544	0.085	0.04
-225.75	0.206	0.152
-226.127192982456	0.385	0.089
-226.504385964912	0.053	0.125
-226.881578947368	0.315	0.21
-227.258771929825	0.329	0.074
-227.635964912281	0.081	0.199
-228.013157894737	0.005	0.167
-228.390350877193	0.086	0.09
-228.767543859649	0.086	0.017
-229.144736842105	0.066	0.005
-229.521929824561	0.154	0.01
-229.899122807018	0.074	0.006
-230.276315789474	0.09	0.013
-230.65350877193	0.171	0.034
-231.030701754386	0.168	0.044
-231.407894736842	0.159	0.043
-231.785087719298	0.169	0
-232.162280701754	0.101	0
-232.539473684211	0.069	0.001
-232.916666666667	0.303	0
-233.293859649123	0.213	0
-233.671052631579	0.146	0.002
-234.048245614035	0.031	0.007
-234.425438596491	0.009	0
-234.802631578947	0.086	0.049
-235.179824561404	0.08	0.079
-235.55701754386	0.169	0.054
-235.934210526316	0.105	0.067
-236.311403508772	0.158	0.061
-236.688596491228	0.208	0.032
-237.065789473684	0.281	0.005
-237.44298245614	0.286	0.004
-237.820175438596	0.002	0.03
-238.197368421053	0.007	0.093
-238.574561403509	0.002	0.25
-238.951754385965	0	0.133
-239.328947368421	0.001	0.5
-239.706140350877	0.003	0.072
-240.083333333333	0.004	0.269
-240.460526315789	0.004	0.58
-240.837719298246	0.022	0.037
-241.214912280702	0.011	0.048
-241.592105263158	0.031	0.028
-241.969298245614	0.058	0.005
-242.34649122807	0.078	0.006
-242.723684210526	0.281	0.137
-243.100877192982	0.311	0.033
-243.478070175439	0.18	0.044
-243.855263157895	0.008	0.413
-244.232456140351	0.01	0.259
-244.609649122807	0.034	0.13
-244.986842105263	0.063	0.192
-245.364035087719	0.055	0.269
-245.741228070175	0.167	0.244
-246.118421052632	0.228	0.03
-246.495614035088	0.103	0.345
-246.872807017544	0.259	0.159
-247.25	0.282	0.116
-247.627192982456	0.103	0.174
-248.004385964912	0.132	0.165
-248.381578947368	0.071	0.077
-248.758771929825	0.185	0.01
-249.135964912281	0.354	0.006
-249.513157894737	0.355	0.131
-249.890350877193	0.061	0.073
-250.267543859649	0.302	0.294
-250.644736842105	0.31	0.271
-251.021929824561	0.293	0.176
-251.399122807018	0.009	0.076
-251.776315789474	0.003	0.08
-252.15350877193	0.003	0.097
-252.530701754386	0.005	0.148
-252.907894736842	0.01	0.196
-253.285087719298	0.007	0.101
-253.662280701754	0.006	0.263
-254.039473684211	0	0.163
-254.416666666667	0.002	0.282
-254.793859649123	0.003	0.043
-255.171052631579	0.002	0.035
-255.548245614035	0.049	0.052
-255.925438596491	0.249	0.063
-256.302631578947	0.146	0.044
-256.679824561404	0.09	0.046
-257.05701754386	0.078	0.032
-257.434210526316	0.06	0.03
-257.811403508772	0.214	0.004
