# Supplementary material for: Global diversity dynamics in the fossil record are regionally heterogeneous
Source: Nat Commun. 2022 May 18;13:2751. doi: 10.1038/s41467-022-30507-0 (PMC9117201; doi:10.1038/s41467-022-30507-0)
Supplement: Supplementary file 4 — Source Data [file 41467_2022_30507_MOESM4_ESM.zip › source_data/Supplementary Figure 29 - rates.txt]

Supplementary.Figure.29...rates.time	Supplementary.Figure.29...rates.exr	Supplementary.Figure.29...rates.exr_mn	Supplementary.Figure.29...rates.exr_mx	Supplementary.Figure.29...rates.spr	Supplementary.Figure.29...rates.spr_mn	Supplementary.Figure.29...rates.spr_mx	Supplementary.Figure.29...rates.dvr	Supplementary.Figure.29...rates.dvr_mn	Supplementary.Figure.29...rates.dvr_mx
194.093909055474	0.325954067591714	0.136726354436446	0.571649432590577	0.0476302878670305	0.0186523799367219	0.0781047814664053	-0.290580271676015	-0.533433780201217	-0.0830142897103648
194.194009254015	0.324684932356693	0.151446087544657	0.569429148155685	0.0476593956225295	0.0185813728470467	0.0786788848486746	-0.290172365337487	-0.520274357966866	-0.0745868614692851
194.294109452555	0.327207022575962	0.149240076790072	0.566375891815241	0.0476891630495136	0.0185813728470467	0.0787732545223277	-0.293228216712833	-0.530360643780081	-0.0865631860956164
194.394209651095	0.328029965317465	0.161485356502227	0.569004400277132	0.0478484298817624	0.0185813728470467	0.0790187969528215	-0.295086306638504	-0.539034991072696	-0.1003329811068
194.494309849635	0.328817283519643	0.161485356502227	0.569429148155685	0.0478733460734557	0.0185813728470467	0.0790187969528215	-0.296589416920379	-0.539034991072696	-0.0949114449738894
194.594410048175	0.325073580955704	0.161485356502227	0.562441555174357	0.047933974008179	0.0185813728470467	0.0787732545223277	-0.292457626676184	-0.518518068250104	-0.0971956837919899
194.694510246715	0.324092882106248	0.161485356502227	0.562441555174357	0.0480073565774111	0.0185813728470467	0.0790187969528215	-0.290875258254151	-0.518518068250104	-0.1003329811068
194.794610445255	0.311888725917392	0.0941863301072306	0.566181354875374	0.0480538345744585	0.0190247444620535	0.0800660333325551	-0.277962995488211	-0.518518068250104	-0.0273080827455037
194.894710643796	0.30199110643577	0.0796331714520927	0.554828379928265	0.0481793219261583	0.0205664929958032	0.0824466615196107	-0.269643794215435	-0.518518068250104	-0.0261588041186052
194.994810842336	0.294696461788266	0.0796331714520927	0.554828379928265	0.0482719474345884	0.0205664929958032	0.0825022250676634	-0.263327227269893	-0.518518068250104	-0.017389148641092
195.094911040876	0.286688502804521	0.0796331714520927	0.554828379928265	0.0482969629485961	0.020353356014373	0.082762845152328	-0.25828216773718	-0.518518068250104	-0.017389148641092
195.195011239416	0.27334908340886	0.0796331714520927	0.557427983340368	0.0485948579725986	0.0198132259270415	0.082762845152328	-0.252136612585765	-0.511687216414126	-0.0103169239334779
195.295111437956	0.259787023704575	0.0796331714520927	0.557427983340368	0.0487064053701792	0.020353356014373	0.0825022250676634	-0.244630397562597	-0.511687216414126	-0.0103169239334779
195.395211636496	0.250673997890326	0.0703722821688991	0.549868005580223	0.0487465350103792	0.020353356014373	0.0825022250676634	-0.238350906915944	-0.511687216414126	-0.00853855024092075
195.495311835036	0.210123486752245	0.0796331714520927	0.48068787266369	0.0490220035860355	0.0205664929958032	0.0842817964774872	-0.187643627842644	-0.455026653957623	-0.0208125855419967
195.595412033577	0.203288810874448	0.0796331714520927	0.4804373218665	0.0491100586335604	0.0205664929958032	0.0840194176285461	-0.179155804214414	-0.455026653957623	-0.0172639117240065
195.695512232117	0.172384960795206	0.0759991811365758	0.375512065706368	0.0492186900662208	0.0205664929958032	0.0834046037592979	-0.136205548514885	-0.328781920312415	-0.0103169239334779
195.795612430657	0.163512043735414	0.0703722821688991	0.361455485219647	0.0492856058904356	0.0205664929958032	0.082762845152328	-0.129772619809432	-0.323420750441906	-0.0118026226713178
195.895712629197	0.158311653959019	0.0698663329423973	0.361455485219647	0.0493198554255171	0.0205664929958032	0.082762845152328	-0.126992856355576	-0.323420750441906	-0.0108357238195274
195.995812827737	0.144478814015633	0.0668382829273921	0.32613366380371	0.049376727198928	0.0205664929958032	0.0840194176285461	-0.115965168213528	-0.291150458495686	-0.0103169239334779
196.095913026277	0.142130036657601	0.0599948362915137	0.30966766992411	0.049376727198928	0.0205664929958032	0.0840194176285461	-0.113532056036898	-0.265765788126636	0.00864266786449522
196.196013224818	0.138631360315754	0.0599948362915137	0.297768278463563	0.0494141847431197	0.0205664929958032	0.0842817964774872	-0.109895651528679	-0.253640473939504	0.00605791902226806
196.296113423358	0.134130749717716	0.0620323746421507	0.283289054254915	0.0494678378337935	0.0205664929958032	0.0842817964774872	-0.106818476628239	-0.242088201372738	0.00370969612977036
196.396213621898	0.133253875706483	0.0635847626814164	0.275735417100396	0.0494678378337935	0.0205664929958032	0.0842817964774872	-0.104010958787026	-0.225169535969258	0.00605791902226806
196.496313820438	0.132124625920183	0.0608092429190576	0.268702942137347	0.0494990296733214	0.0205664929958032	0.0840194176285461	-0.102453670315658	-0.228438308125536	-0.0025624762360439
196.596414018978	0.128889359287756	0.0692156868304126	0.26431233457141	0.0494990296733214	0.0198132259270415	0.0842817964774872	-0.0972923961131353	-0.218397521457322	-0.0103169239334779
196.696514217518	0.128365945918829	0.0645310647707409	0.257743488917135	0.0495520594289187	0.0198132259270415	0.0842817964774872	-0.0961275813694712	-0.217844852421435	-0.0103169239334779
196.796614416058	0.127783881170493	0.0635847626814164	0.257743488917135	0.0496310302655	0.0207958543608121	0.0854796206157822	-0.0953921667045299	-0.217844852421435	-0.00829955136595914
196.896714614599	0.126751783490187	0.0620323746421507	0.257743488917135	0.0496310302655	0.0207958543608121	0.0854796206157822	-0.0941763363775941	-0.218397521457322	-0.00678254161836772
196.996814813139	0.126391349272098	0.0620323746421507	0.257743488917135	0.0496310302655	0.0207958543608121	0.0854796206157822	-0.093393253851598	-0.218397521457322	-0.00678254161836772
197.096915011679	0.125926653777466	0.0599948362915137	0.257743488917135	0.0497056980426095	0.0205664929958032	0.0854796206157822	-0.0922002573696162	-0.218397521457322	-0.00436620808423135
197.197015210219	0.124856067790498	0.0620323746421507	0.25873938271405	0.0497056980426095	0.0205664929958032	0.0854796206157822	-0.0910423078263702	-0.218397521457322	-0.0025624762360439
197.297115408759	0.123340369512758	0.0605005378182289	0.257743488917135	0.0497056980426095	0.0205664929958032	0.0854796206157822	-0.0893321534651392	-0.216910312672802	0.00370969612977036
197.397215607299	0.121964021252337	0.0594969594156198	0.257743488917135	0.049816173880505	0.0205664929958032	0.0854796206157822	-0.0883301686404887	-0.217844852421435	0.00370969612977036
197.497315805839	0.121072347043116	0.0551746248896477	0.255223721745714	0.0498768793517469	0.0205664929958032	0.0854796206157822	-0.087370679907394	-0.217844852421435	0.00605791902226806
197.59741600438	0.119992691800416	0.0605005378182289	0.257743488917135	0.0499321854566591	0.0205664929958032	0.0857977912276255	-0.0854641682556168	-0.218397521457322	0.0065959181955856
197.69751620292	0.120267708201806	0.050286905604821	0.268181749679121	0.0500357302282538	0.0198132259270415	0.0857977912276255	-0.0920892482447028	-0.225169535969258	0.0232728756557379
197.79761640146	0.121726082598425	0.0383581766753085	0.300264303295504	0.0504107859119781	0.0226170866834195	0.0917150855546062	-0.0987348870546451	-0.255023224448302	0.0430428657158841
197.8977166	0.122921535577838	0.0383581766753085	0.352928765708748	0.0508192348520025	0.0226170866834195	0.0938388347680868	-0.103395249566854	-0.309696525756341	0.0430428657158841
197.99781679854	0.147812528853654	0.0420141945689661	0.404273855377799	0.0509145687640987	0.0198132259270415	0.0930595183683287	-0.131899894326133	-0.361812901872383	0.0430428657158841
198.09791699708	0.159931263180283	0.0383581766753085	0.423273410705101	0.0512846531950012	0.0246964029987249	0.10268948801745	-0.137202563316299	-0.38035038146625	0.0473810524167304
198.19801719562	0.167081799197526	0.0420141945689661	0.457423119875784	0.0516339175460391	0.0236394512801291	0.103422755359277	-0.143018621787394	-0.406576240647254	0.0473810524167304
198.298117394161	0.175489380148876	0.0383581766753085	0.456030350363812	0.0517161065385417	0.0226170866834195	0.103422755359277	-0.146559664518941	-0.422507828361027	0.0423936705721576
198.398217592701	0.17991433553662	0.0383581766753085	0.457423119875784	0.0521410496589198	0.0205664929958032	0.103422755359277	-0.150572775555534	-0.42136227771597	0.0475343038891855
198.498317791241	0.185623374601229	0.0420141945689661	0.46234125751273	0.0523560979079812	0.0226170866834195	0.10720917507702	-0.153818819176219	-0.425012496246953	0.0475343038891855
198.598417989781	0.188885485832311	0.0420141945689661	0.46234125751273	0.0525816670670806	0.0226170866834195	0.108230376296212	-0.155931096544546	-0.422507828361027	0.0475343038891855
198.698518188321	0.197751808667062	0.0420141945689661	0.461765796331072	0.0530110867314103	0.0207984117425182	0.108230376296212	-0.15788268221635	-0.422507828361027	0.0475343038891855
198.798618386861	0.275588449400954	0.0581116709988285	0.625919114119083	0.0537200725063862	0.0236394512801291	0.116180093744012	-0.232220837521699	-0.566249839363265	0.0430428657158841
198.898718585401	0.27761601070241	0.0591985534634798	0.625919114119083	0.0547212292249589	0.0228806135515119	0.126799698953752	-0.230992570795335	-0.566249839363265	0.0500695791810247
198.998818783942	0.283361071026517	0.0621190563985531	0.625919114119083	0.0555382370200161	0.025142700749289	0.134265904239335	-0.232868141382204	-0.568791061073903	0.0585281095094198
199.098918982482	0.300620499856189	0.0636593055691384	0.644933844292325	0.0566716021591195	0.0258461620610143	0.140264456334185	-0.246466267589433	-0.597680074252152	0.0500695791810247
199.199019181022	0.302248336055187	0.0621190563985531	0.641195668397512	0.0576640532738017	0.0254272995269947	0.146326164479757	-0.247599049499966	-0.568791061073903	0.0685915165749729
199.299119379562	0.303294723445782	0.0621190563985531	0.641195668397512	0.0580656734023182	0.0258461620610143	0.146903448738243	-0.249380186008598	-0.599629847035862	0.0423936705721576
199.399219578102	0.306107172160704	0.0621190563985531	0.641195668397512	0.0585030705955054	0.0258461620610143	0.148858593506886	-0.254341766188041	-0.599629847035862	0.0423936705721576
199.499319776642	0.303013075659943	0.0686622895070346	0.647588175649688	0.0587907256610645	0.0254272995269947	0.150462452508853	-0.251867464651815	-0.596924549626943	0.0500695791810247
199.599419975182	0.301524177592412	0.072286254755741	0.648201719299466	0.0593549654693658	0.0268724384936613	0.154819893418291	-0.249963664001794	-0.596924549626943	0.0500695791810247
199.699520173723	0.29865705200406	0.0621190563985531	0.635443342201262	0.0595443607909757	0.0254266550300065	0.155124820277356	-0.246521829809871	-0.596087524071181	0.0500695791810247
199.799620372263	0.258281578911336	0.0437740463666194	0.616329300017406	0.0584443099859423	0.0207544645053762	0.155124820277356	-0.202662858704527	-0.566249839363265	0.0605659698185298
199.899720570803	0.257480112667485	0.0437740463666194	0.616329300017406	0.0571475785829325	0.0196367576902971	0.154819893418291	-0.203911211138481	-0.566249839363265	0.0664052247793534
199.999820769343	0.255133003098035	0.0437740463666194	0.616329300017406	0.056034487806185	0.0172019974647893	0.150462452508853	-0.204213309920151	-0.566249839363265	0.0688425214490858
200.099920967883	0.24930068865881	0.0437740463666194	0.616329300017406	0.0546285695362114	0.0187166441274521	0.150462452508853	-0.203997781919312	-0.566249839363265	0.0706613746076339
200.200021166423	0.216081738389696	0.0437740463666194	0.5714023069481	0.05314851019316	0.0139878825859603	0.143877360944425	-0.182270436251505	-0.53208897523921	0.0706613746076339
200.300121364964	0.271645480411952	0.0437740463666194	0.616614944992403	0.0516973984286927	0.0139878825859603	0.142194676182059	-0.229009310893475	-0.599121503260135	0.0062348206949404
200.400221563504	0.212202677567991	0.0411991265206134	0.554063955228361	0.05097794236903	0.0132061621883859	0.140388645858138	-0.181788009217841	-0.503230778633776	0.0131622125609353
200.500321762044	0.208608311199105	0.0411991265206134	0.554063955228361	0.0500357302282538	0.0108003673305149	0.135121973824625	-0.181278653378161	-0.503230778633776	0.0062348206949404
200.600421960584	0.201977890796332	0.0411991265206134	0.554063955228361	0.0482400694867871	0.0126880143602845	0.122017030999804	-0.182134741522351	-0.47488779309002	0.0062348206949404
200.700522159124	0.19574398480629	0.0411991265206134	0.554063955228361	0.0475688575125708	0.0140400176194675	0.115980970054702	-0.180977408225731	-0.452891711844179	0.0062348206949404
200.800622357664	0.17696284394031	0.022954698592854	0.558707707004772	0.0465227884850764	0.0132061621883859	0.113906521522741	-0.161615581326835	-0.472621245721417	0.0352273137138598
200.900722556204	0.17719006947036	0.022954698592854	0.564153099847852	0.0449579937984715	0.0140400176194675	0.112205994771074	-0.164766662395647	-0.489150359986751	0.0352273137138598
201.000822754745	0.148017828578516	0.0132772462024328	0.57441827130403	0.042828780477108	0.0126880143602845	0.104114137184867	-0.139625186540689	-0.504262874136017	0.0455220745156447
201.100922953285	0.148423286884645	0.0121648451641074	0.575103982711363	0.0406261005388967	0.0126880143602845	0.100429148544692	-0.147379987692572	-0.524006776593776	0.0360775852574224
201.201023151825	0.148423286884645	0.0121648451641074	0.581786381413683	0.0386717491952512	0.0132061621883859	0.0939376688743615	-0.154586660467817	-0.530055349006806	0.0386929575341335
201.301123350365	0.147608650030194	0.0132772462024328	0.57441827130403	0.0373913435753848	0.0139878825859603	0.0894504348370984	-0.149174887640611	-0.534157921593462	0.0344682549542053
201.401223548905	0.145287679732503	0.0121648451641074	0.560317348871856	0.0358052560518309	0.0139878825859603	0.079476521956212	-0.145022842200955	-0.529951535426515	0.0341696380568949
201.501323747445	0.144122910792527	0.0121648451641074	0.549205606802297	0.0348073556774753	0.0139878825859603	0.0702666667528414	-0.14004130135183	-0.517530748927784	0.0386929575341335
201.601423945985	0.0928188302186921	0.0121648451641074	0.531264040288535	0.0340874997331651	0.0139901832487583	0.0685698413179323	-0.10792786134693	-0.498272647366318	0.0386929575341335
201.701524144526	0.0927288733599684	0.0121648451641074	0.531264040288535	0.0312111221977954	0.0116253820001886	0.0647182217337882	-0.111944792901186	-0.498272647366318	0.0386929575341335
201.801624343066	0.0747247712438093	0.0121648451641074	0.531264040288535	0.0305698899608801	0.0101790129239417	0.0627017427839099	-0.0970933191508347	-0.499322786875627	0.0386929575341335
201.901724541606	0.0747247712438093	0.0121648451641074	0.531264040288535	0.0296220647154293	0.00976127826817129	0.0630937151718954	-0.0984747143230792	-0.498272647366318	0.0386929575341335
202.001824740146	0.0749987213559459	0.0121648451641074	0.531264040288535	0.029003230355835	0.00663434585090363	0.0587481091795351	-0.099524952788857	-0.499322786875627	0.0360775852574224
202.101924938686	0.0749987213559459	0.0121648451641074	0.531264040288535	0.0289639541453828	0.00693593504806615	0.0587481091795351	-0.0995992449592811	-0.499322786875627	0.0360775852574224
202.202025137226	0.0749987213559459	0.0121648451641074	0.531264040288535	0.0286208216529827	0.00693593504806615	0.0587151431403482	-0.0998956157771452	-0.499322786875627	0.0360775852574224
202.302125335766	0.0744238827159689	0.0121648451641074	0.531264040288535	0.0283479529384111	0.00739551245225578	0.0587481091795351	-0.0998252878551024	-0.499322786875627	0.0360775852574224
202.402225534307	0.0732906015046399	0.0121648451641074	0.531264040288535	0.0277327469294661	0.00881155896288718	0.0587481091795351	-0.0997287493132555	-0.499322786875627	0.0344682549542053
202.502325732847	0.071866043997044	0.0121648451641074	0.531264040288535	0.0276188127239639	0.00881155896288718	0.0587481091795351	-0.0983537605417496	-0.499322786875627	0.0344682549542053
202.602425931387	0.0656969674246979	0.0121648451641074	0.531264040288535	0.0266990150447032	0.00663434585090363	0.0535035312729658	-0.0965623988266852	-0.499322786875627	0.0344682549542053
202.702526129927	0.0601463576641763	0.0150502800997642	0.178893329038582	0.0264148408551986	0.00693593504806615	0.0534355600817037	-0.0454211004249602	-0.151152559940598	0.0324499342641224
202.802626328467	0.0559741136988848	0.0081743615316628	0.167374806523554	0.0264148408551986	0.00693593504806615	0.0534355600817037	-0.0402170127177244	-0.151447096015933	0.0341011782935507
202.902726527007	0.056942403355028	0.0121648451641074	0.212904489444086	0.0264148408551986	0.00693593504806615	0.0534355600817037	-0.0470686165767357	-0.187259852200532	0.0334708394150818
203.002826725547	0.0579775002367826	0.0121648451641074	0.237282668073912	0.0264148408551986	0.00693593504806615	0.0534355600817037	-0.0530007122791545	-0.20714667622325	0.0341011782935507
203.102926924088	0.0589669672486043	0.0103503095377011	0.246399688401972	0.0264148408551986	0.00693593504806615	0.0534355600817037	-0.0571620575877795	-0.218164526794809	0.0331997386836435
203.203027122628	0.0608336881470461	0.0138491106663807	0.255458413754139	0.0263640192126852	0.00693593504806615	0.0534355600817037	-0.0621460225689014	-0.22374525929241	0.0334708394150818
203.303127321168	0.0634253536590632	0.0138491106663807	0.259287591231806	0.0263640192126852	0.00693593504806615	0.0534355600817037	-0.0668451489616472	-0.227296044989097	0.0334708394150818
203.403227519708	0.0641012370620344	0.0138491106663807	0.260884120143385	0.0263640192126852	0.00693593504806615	0.0534355600817037	-0.0687651311964218	-0.229574160385313	0.0331997386836435
203.503327718248	0.0657089552519141	0.0138491106663807	0.260884120143385	0.0263640192126852	0.00693593504806615	0.0534355600817037	-0.0704082126915572	-0.229574160385313	0.0331997386836435
203.603427916788	0.0651585809994097	0.0150502800997642	0.262282883926581	0.0263640192126852	0.00693593504806615	0.0534355600817037	-0.0705531544216103	-0.229574160385313	0.0334708394150818
203.703528115328	0.0654585308869304	0.0150502800997642	0.262282883926581	0.02633838884084	0.00693593504806615	0.053357194887861	-0.0711278636059447	-0.229574160385313	0.0334708394150818
203.803628313869	0.0659737309843704	0.0132772462024328	0.259287591231806	0.0261374276927894	0.00632211267447292	0.0521547014774665	-0.0709193434893227	-0.229574160385313	0.0331997386836435
203.903728512409	0.0659082010793333	0.0132772462024328	0.259287591231806	0.0258074592287398	0.00693593504806615	0.051681247527142	-0.071065994498775	-0.229574160385313	0.0331997386836435
204.003828710949	0.0657089552519141	0.0132772462024328	0.255458413754139	0.0258614655652224	0.00632211267447292	0.051681247527142	-0.0689986877640559	-0.227296044989097	0.0334708394150818
204.103928909489	0.0661715965773153	0.0138491106663807	0.254605535091978	0.0256974035856102	0.0063717357111904	0.0516547578714776	-0.0679533611871032	-0.226545772767216	0.0331997386836435
204.204029108029	0.0661715965773153	0.0151868029835151	0.254605535091978	0.0255198365150603	0.00647573484446444	0.051681247527142	-0.0665840038199316	-0.229574160385313	0.0281317329848556
204.304129306569	0.0666816565523687	0.0121731594284228	0.243808927289694	0.0254269772785006	0.0063717357111904	0.0516547578714776	-0.0626917998938808	-0.220898962793401	0.0288166225954947
204.404229505109	0.0671387985645374	0.0138491106663807	0.233716082248077	0.0252503594435872	0.00489004202582565	0.0494867710999952	-0.0602792023972341	-0.22795869845683	0.00297058050937721
204.50432970365	0.0669380627664713	0.016811733714878	0.210809309901069	0.0249614311472238	0.00611344365602063	0.0494867710999952	-0.0556660413353484	-0.203542714521086	0.00466950159176689
204.60442990219	0.0670131334018472	0.0298838543487752	0.17803179128098	0.0248006887164186	0.00611344365602063	0.0491822524532525	-0.0515888166828835	-0.166748270606317	0.000911123394411684
204.70453010073	0.066640241992638	0.0319037596201753	0.159694938671049	0.0246420131403017	0.00582551444416275	0.0483566116467048	-0.0471858741858784	-0.145758195778797	0.00196383204259909
204.80463029927	0.066566408154893	0.0298838543487752	0.15655454223306	0.0246741024474548	0.00611344365602063	0.0491401573106206	-0.0467543694604414	-0.143680772424777	0.00297058050937721
204.90473049781	0.066566408154893	0.0279218712070449	0.153046077866828	0.0246940458160217	0.00611344365602063	0.049255127679189	-0.0463615418702239	-0.14151602958984	0.00297058050937721
205.00483069635	0.0663420029747055	0.0279218712070449	0.14710683677841	0.0248006887164186	0.00481343430327139	0.0490170205515642	-0.0454486743520105	-0.140355015634086	0.00196383204259909
205.104930894891	0.0662410517306754	0.0319037596201753	0.145321614245692	0.0249080606819322	0.00481343430327139	0.049255127679189	-0.0446592667189726	-0.134769224563619	0.00297058050937721
205.205031093431	0.06618783779642	0.0333551064946305	0.143380776564858	0.0249614311472238	0.00481343430327139	0.0499886009876544	-0.0437820826639066	-0.132064499527527	0.000911123394411684
205.305131291971	0.0661715965773153	0.0319037596201753	0.140228380217817	0.0251183822547809	0.0045732436317567	0.0510292335756466	-0.0432414845011377	-0.130779757183681	0.00196383204259909
205.405231490511	0.0659979994905823	0.0319037596201753	0.131225674742954	0.0251735366236748	0.00481343430327139	0.051681247527142	-0.0419690526908023	-0.112777703652413	0.00989552276387537
205.505331689051	0.0658490782929042	0.0319037596201753	0.121677723596319	0.0251901550971528	0.0045732436317567	0.051681247527142	-0.0411951804761936	-0.0944631309319875	0.00668615644590072
205.605431887591	0.0657921294554142	0.0279218712070449	0.105961384430124	0.0252226885907627	0.00428515597616341	0.0522537172817359	-0.0405703014830317	-0.0943257072710066	0.0039571282568658
205.705532086131	0.0655571019453864	0.0319037596201753	0.0982848202992635	0.025276370065047	0.00481343430327139	0.053357194887861	-0.0395588462178307	-0.0874721526417572	0.00421204295766366
205.805632284672	0.0652994833465522	0.0325414722062513	0.0969020672389552	0.025276370065047	0.00481343430327139	0.053357194887861	-0.039283457622634	-0.0874721526417572	0.00220410606197589
205.905732483212	0.0651562965114452	0.0325414722062513	0.0950995210048165	0.025276370065047	0.00481343430327139	0.053357194887861	-0.0387867576246142	-0.084980217736988	0.00220410606197589
206.005832681752	0.0648739575502215	0.0336030176529834	0.0944870238766269	0.025276370065047	0.00481343430327139	0.053357194887861	-0.0381327176686101	-0.0857414314129099	-0.000921783640871421
206.105932880292	0.0641814871496487	0.0339151857878363	0.0943772635430017	0.025276370065047	0.00481343430327139	0.053357194887861	-0.037500259143503	-0.084681211459343	-0.00128626069366594
206.206033078832	0.063840037232236	0.0347101072555296	0.0943772635430017	0.025276370065047	0.0045732436317567	0.053357194887861	-0.036999055349199	-0.084980217736988	-0.00246356986369291
206.306133277372	0.063693895864719	0.0352003103080899	0.0943772635430017	0.025276370065047	0.0045732436317567	0.053357194887861	-0.0365404548416203	-0.0777127924989506	0.00297058050937721
206.406233475912	0.063528570804172	0.0352467168622105	0.0943772635430017	0.0253168164092636	0.00428515597616341	0.053357194887861	-0.0363104551104746	-0.0782654751265093	0.00297058050937721
206.506333674453	0.063376580322163	0.0356409314299362	0.0943772635430017	0.0253168164092636	0.00428515597616341	0.053357194887861	-0.0360751597861295	-0.0777127924989506	0.00220410606197589
206.606433872993	0.0633096925510762	0.0357375764449866	0.0943772635430017	0.0253168164092636	0.00428515597616341	0.053357194887861	-0.0358178073347896	-0.0775744066045896	0.00196383204259909
206.706534071533	0.0631289064532471	0.0356409314299362	0.0943772635430017	0.0254029127340469	0.00428515597616341	0.0556213734573487	-0.0354193932094409	-0.0777127924989506	0.00242296646630399
206.806634270073	0.0627232220151229	0.0338720296704048	0.0944870238766269	0.0257615127684723	0.00428515597616341	0.0602720445164048	-0.0352285106870034	-0.084980217736988	0.00247175382975254
206.906734468613	0.0626718189192279	0.0298838543487752	0.099161224388134	0.0267433638176781	0.00428515597616341	0.0696346953614653	-0.0352519832198894	-0.0874721526417572	0.0162361418830231
207.006834667153	0.0626718189192279	0.0178800073509609	0.10034767623631	0.0272492731014442	0.00481343430327139	0.0712721242897525	-0.0366866961174881	-0.0943257072710066	0.0252848141815029
207.106934865693	0.0621902362502973	0.017830242334855	0.193520194851543	0.0276414256445867	0.00554868435556858	0.0727390273517631	-0.037697061426432	-0.156736305696205	0.0305408474381318
207.207035064234	0.061664721973098	0.0123288126103737	0.193520194851543	0.0282048045706983	0.0061279178738934	0.0746751548407704	-0.0366442057225307	-0.167168122498663	0.0265397485479707
207.307135262774	0.0612370384089928	0.00934520165599309	0.210141610453962	0.0288894286005839	0.00695925761128693	0.0761718337328457	-0.037407183947055	-0.193996291856425	0.0225747187035605
207.407235461314	0.0614903919328454	0.0137301542305963	0.220767525340723	0.0299132001354404	0.00938469698432972	0.0790687656530712	-0.0367996211726602	-0.196606203618911	0.0265397485479707
207.507335659854	0.0610466224897832	0.0100792801717094	0.223912060355508	0.0304573092690553	0.00972994285697344	0.078907075704323	-0.0377601568791128	-0.196905104402202	0.0335242824234112
207.607435858394	0.0601669371358704	0.00934520165599309	0.223379826001926	0.0321729849050728	0.0152433410451492	0.0809480334499914	-0.0349430425966225	-0.196905104402202	0.0365499163606746
207.707536056934	0.0601260880712348	0.00934520165599309	0.223912060355508	0.0335513749568047	0.0155201628696894	0.0802749957818034	-0.0336903388360566	-0.196905104402202	0.0375082072348365
207.807636255474	0.0609084043198549	0.00934520165599309	0.223912060355508	0.0338771461644719	0.0155201628696894	0.0803014865402324	-0.0341685081548174	-0.196905104402202	0.0375082072348365
207.907736454015	0.0686746110703867	0.0122401997999729	0.248519933663384	0.0341601960546263	0.0152433410451492	0.0803014865402324	-0.0550495454058317	-0.200962286798267	0.0305408474381318
208.007836652555	0.0703340093648092	0.0137301542305963	0.25088493360065	0.0351642625909401	0.0153911213259248	0.0819657841226264	-0.0564657955721323	-0.202073984174132	0.0305408474381318
208.107936851095	0.0700949333788937	0.0122401997999729	0.248787653551596	0.0353844881361702	0.0153911213259248	0.0819657841226264	-0.0554102787524078	-0.199903915154946	0.0289242391956328
208.208037049635	0.0829980342297284	0.0131385684133112	0.29322297549367	0.0368390434670239	0.0141336781361852	0.0840354727685296	-0.082847529799143	-0.265276581781439	0.0305408474381318
208.308137248175	0.0856223745040637	0.0131385684133112	0.29322297549367	0.0473952633006246	0.0132303832635711	0.108652257239756	-0.0770007062083472	-0.248605261035954	0.0319126033077218
208.408237446715	0.0841349723338553	0.0131385684133112	0.29322297549367	0.0480522769280682	0.0132303832635711	0.108652257239756	-0.074130936696063	-0.252905965853665	0.0358265349940821
208.508337645255	0.0869169670606572	0.00877519441846716	0.288180789063412	0.0482832057270581	0.0130151653551696	0.108652257239756	-0.0764653161001465	-0.245353911053178	0.0252848141815029
208.608437843796	0.0841349723338553	0.00877519441846716	0.285666961231962	0.0491612048819366	0.0130151653551696	0.108652257239756	-0.0722965210019052	-0.244389146700424	0.0252848141815029
208.708538042336	0.0826001591908061	0.00877519441846716	0.285666961231962	0.0599017089328798	0.0130151653551696	0.133987094289357	-0.0628953543689915	-0.187294402559783	0.0243778838524061
208.808638240876	0.0848785073156139	0.00877519441846716	0.285666961231962	0.0698076977653303	0.0130151653551696	0.186749730774287	-0.0478685661501939	-0.193156744012269	0.178260417909268
208.908738439416	0.0859787121415573	0.00877519441846716	0.285666961231962	0.0709543804700436	0.0114882297129311	0.186307346130928	-0.0469957996787467	-0.193156744012269	0.178260417909268
209.008838637956	0.14006729417035	0.00934520165599309	0.296559184399049	0.0730374402480491	0.0130151653551696	0.188772855123567	-0.0656078819462755	-0.22246720293199	0.183846848023287
209.108938836496	0.0943204046740727	0.00984481402036702	0.296559184399049	0.0735332622325109	0.0114882297129311	0.188772855123567	-0.0496287650870642	-0.228183941070295	0.176831312220648
209.209039035037	0.146830690504473	0.0470054576925692	0.342607753157819	0.0781812066104754	0.0130151653551696	0.193708942009182	-0.0743111595062319	-0.229561867824257	0.0833394797933822
209.309139233577	0.141371150975773	0.0470054576925692	0.342607753157819	0.0810733300464064	0.0153911213259248	0.196711133744849	-0.0634096439593666	-0.215166573493313	0.11692058872126
209.409239432117	0.13468197279851	0.0465987378310404	0.340405584960878	0.0812735371682418	0.0155290132437018	0.196711133744849	-0.056296556675352	-0.214966040548869	0.111031205881511
209.509339630657	0.133853469934727	0.0465987378310404	0.340405584960878	0.082315065825281	0.0179069696692366	0.197975066723312	-0.0530524128679221	-0.214966040548869	0.111031205881511
209.609439829197	0.0827857661060206	0.0440583984131005	0.334397675174727	0.0828276003851862	0.0427156581228511	0.205936324098152	-0.0309413059126743	-0.215166573493313	0.1093045319882
209.709540027737	0.0838711508668865	0.0440583984131005	0.334397675174727	0.0836422268699106	0.0466326519738004	0.198706670474817	-0.0301020555445011	-0.214966040548869	0.111031205881511
209.809640226277	0.100622998141294	0.0445835155544474	0.341314847911916	0.083041728801691	0.0434961770968731	0.198706670474817	-0.0378301204592138	-0.215166573493313	0.116284879962182
209.909740424818	0.0994101383514893	0.0445835155544474	0.348895365474931	0.0823923071602139	0.0399637418971074	0.198706670474817	-0.0377694619530535	-0.224202687341199	0.109556851519141
210.009840623358	0.117952789447121	0.0407438238932769	0.353557567852436	0.0767408622836483	0.0247498822726017	0.167459882256833	-0.0558264018817449	-0.311526026236611	0.113538299957465
210.109940821898	0.0724809395873888	0.00719717704693591	0.331593083561956	0.0758659297595559	0.0247498822726017	0.167459882256833	-0.0359664905876829	-0.311526026236611	0.113538299957465
210.210041020438	0.0665293007066998	0.0153739810658812	0.224510534215915	0.0747358766821738	0.0247498822726017	0.170509110302575	-0.0141530544079079	-0.176217915903121	0.111031205881511
210.310141218978	0.066414323236021	0.0132553091082422	0.223287999463463	0.0738312814981973	0.0244113104129499	0.163988107851835	-0.0153714719894568	-0.176616748632053	0.108584417084377
210.410241417518	0.0654163482049439	0.0126965872408721	0.223287999463463	0.0731393408789817	0.0227092261100092	0.159796163087144	-0.0152159462805631	-0.176616748632053	0.104915074015165
210.510341616058	0.0649562347569785	0.0126965872408721	0.224510534215915	0.072320453886266	0.0247498822726017	0.155962929536699	-0.0159882343182602	-0.178776773886291	0.0982946396986631
210.610441814599	0.0648600269431255	0.0126965872408721	0.224510534215915	0.0712748607765961	0.0251913109757406	0.146778204964298	-0.0185495692022346	-0.178052744129805	0.091867402437432
210.710542013139	0.0637429322565722	0.0106176159785774	0.223096181548958	0.0703308145783463	0.025753291226639	0.144190302414299	-0.0172602470860117	-0.176217915903121	0.0917916682215
210.810642211679	0.0627502941769295	0.0106961726745162	0.223096181548958	0.0702540689981845	0.0258759932712072	0.144190302414299	-0.0129261606101664	-0.176616748632053	0.08966512668974
210.910742410219	0.0624345323098159	0.00494191716076081	0.215211338765851	0.0692357616262458	0.0234943403932067	0.136713096028246	-0.0128086633455403	-0.176616748632053	0.0830338839513593
211.010842608759	0.0614050582915189	0.00719717704693591	0.21408091817329	0.0692034795946351	0.0209612685131684	0.132314647844308	-0.00768446213345851	-0.178052744129805	0.0799833485810854
211.110942807299	0.0613664998777743	0.00719717704693591	0.208071093297197	0.0688894496719545	0.0241513438961311	0.132314647844308	-0.00647292528198693	-0.174201633358026	0.0799833485810854
211.211043005839	0.0611054661775758	0.00719717704693591	0.19442015526328	0.0684878524027315	0.0209612685131684	0.125592593570439	-0.00345829680661029	-0.167010406141746	0.0799833485810854
211.31114320438	0.0611747729628028	0.00494191716076081	0.176920853713628	0.0678956037578569	0.0241513438961311	0.120150582508698	-0.0026048392636781	-0.139259023887109	0.0830338839513593
211.41124340292	0.0607964280871787	0.00719717704693591	0.156105068443538	0.0676765267764497	0.0244113104129499	0.118734982793154	0.000348291389017286	-0.110241546797399	0.08966512668974
211.51134360146	0.0608913306835349	0.00719717704693591	0.111380176219065	0.0675248403375169	0.0241513438961311	0.114159522413838	0.00260059877999003	-0.0548427617762806	0.0830338839513593
211.6114438	0.0613229402383355	0.00719717704693591	0.104682782475278	0.0662534901544934	0.025753291226639	0.0945613803787062	0.000985546392812568	-0.0490325646588278	0.0687574603216827
211.71154399854	0.0616087245493702	0.0106176159785774	0.101971804645779	0.0667668505975518	0.0244113104129499	0.0945613803787062	0.00209154927212726	-0.0534373486660207	0.058407153198596
211.81164419708	0.0622569574421957	0.0106176159785774	0.111380176219065	0.067881136549908	0.0209612685131684	0.14763032034865	0.00562569637424704	-0.0565158899271619	0.126769868654636
211.91174439562	0.0627502941769295	0.00888336061566455	0.128149488761012	0.0688894496719545	0.0241513438961311	0.188799521285915	0.0087761391471306	-0.0646067833074853	0.155423289496686
212.011844594161	0.0634041225891592	0.0106176159785774	0.144696785901279	0.0701452730357463	0.024932923490263	0.200458622376174	0.0113184650100298	-0.0858371169724729	0.150417970458416
212.111944792701	0.0641556064299185	0.0106176159785774	0.152957047004716	0.071427250919587	0.0247498822726017	0.200458622376174	0.0127354510997523	-0.0858371169724729	0.158809509271292
212.212044991241	0.0646622181574772	0.0106176159785774	0.157901219882288	0.0721702026199026	0.0258759932712072	0.202520310652826	0.0122520580533797	-0.0945156013380467	0.155423289496686
212.312145189781	0.0654193765562739	0.0333480413121111	0.176955719898162	0.0734315784095632	0.0247498822726017	0.202520310652826	0.0117967791812108	-0.106087590628181	0.150187086775225
212.412245388321	0.0659240202811287	0.0382338644249535	0.175667676657862	0.073807432793293	0.024932923490263	0.202520310652826	0.011176355623136	-0.106087590628181	0.150417970458416
212.512345586861	0.0665864603221193	0.044612406006357	0.175667676657862	0.0746322172759213	0.024932923490263	0.202520310652826	0.0105442102682988	-0.109372874662127	0.150417970458416
212.612445785401	0.0668047932665311	0.0468509373687454	0.173395184219569	0.0750829746983665	0.0262376887188079	0.201780089168777	0.0111130833188911	-0.109944138523755	0.150417970458416
212.712545983942	0.0668864238211922	0.048371718042131	0.173349725487503	0.0758021953521932	0.0267021362874444	0.202520310652826	0.0128836884852831	-0.105101565107146	0.157729267748254
212.812646182482	0.0666149157416774	0.0469893791699583	0.175667676657862	0.0780019224906657	0.0267021362874444	0.207016864957963	0.0187164656011942	-0.106087590628181	0.157542886631813
212.912746381022	0.066414323236021	0.043167967526507	0.175667676657862	0.0796137673729178	0.0317582675602243	0.213497259851771	0.0229734342435652	-0.106087590628181	0.157729267748254
213.012846579562	0.0658141527666298	0.0345599094107608	0.17216407891414	0.0808448048412018	0.0309958792514554	0.213796473200154	0.0271924351429406	-0.106087590628181	0.157729267748254
213.112946778102	0.0651718155792021	0.0345599094107608	0.173395184219569	0.0796861176720554	0.0326878860803244	0.213796473200154	0.0267945770252159	-0.106087590628181	0.155423289496686
213.213046976642	0.0648658260068489	0.0345599094107608	0.175667676657862	0.0796861176720554	0.0267021362874444	0.207016864957963	0.027762457366723	-0.108369278538975	0.154933419132751
213.313147175182	0.0642337447689525	0.0230089709413932	0.166590329862561	0.0784970842924068	0.0267021362874444	0.206781523301169	0.0286328577774202	-0.107144955757882	0.154933419132751
213.413247373723	0.0635933561779313	0.023335814293025	0.162599251824928	0.0781699983773945	0.0267021362874444	0.206510628207586	0.0313019324270461	-0.105101565107146	0.154933419132751
213.513347572263	0.062552540585329	0.0189054404764985	0.146592056010218	0.0764358776130633	0.0294761115669984	0.205156139241233	0.0332347016352743	-0.0836724423540379	0.161632230634252
213.613447770803	0.0605695244949695	0.0195927725782307	0.0901414521133957	0.0850549341539873	0.0359035316852702	0.234609205691153	0.0594705124570463	-0.0277655246675357	0.184674970147147
213.713547969343	0.0599256662127882	0.0221397134266941	0.0813505301458994	0.084119266402992	0.0359035316852702	0.234609205691153	0.0611649773471478	-0.0251658912997027	0.184674970147147
213.813648167883	0.0595241103104956	0.0193074241715357	0.0787663249870403	0.0803147896332715	0.0359035316852702	0.234496111637006	0.0596647906292043	-0.0285593703983381	0.18572345562758
213.913748366423	0.0592818299858342	0.0192250423341929	0.0787663249870403	0.0792577600707708	0.0359035316852702	0.234609205691153	0.0590681235422461	-0.0315163260485326	0.184674970147147
214.013848564964	0.0590175120920371	0.0192250423341929	0.0787663249870403	0.0786455327919358	0.0359035316852702	0.234609205691153	0.0587362726758763	-0.0315163260485326	0.18572345562758
214.113948763504	0.0586350455020265	0.0195927725782307	0.0787663249870403	0.0768760775950556	0.0359035316852702	0.234609205691153	0.0573984039522182	-0.0327176396792116	0.18572345562758
214.214048962044	0.0583322194250433	0.0193074241715357	0.0787663249870403	0.0735058331500602	0.0359035316852702	0.234609205691153	0.0526387462457523	-0.0335315072559004	0.186977240030493
214.314149160584	0.0579579325572364	0.0184712997771556	0.0771883801666388	0.0723085918063329	0.0359035316852702	0.234496111637006	0.0509295659348776	-0.0330918406480548	0.188904110406575
214.414249359124	0.0574502555572175	0.0188300149223265	0.0770368233447431	0.0683107095692183	0.034653589857846	0.232337432681959	0.043494104959228	-0.0335315072559004	0.188904110406575
214.514349557664	0.0568643193848184	0.0184712997771556	0.0760589113403776	0.0668889793078852	0.034653589857846	0.232337432681959	0.0403802514346499	-0.0335315072559004	0.19009375894321
214.614449756204	0.0564922374285465	0.0184712997771556	0.0760589113403776	0.0633599089649225	0.035719956559201	0.230876312404817	0.0316894669814454	-0.0335315072559004	0.184111806069352
214.714549954745	0.0562275104376672	0.0184712997771556	0.0760589113403776	0.0603495226949812	0.0362303338424181	0.0855387860107167	0.0102420915658825	-0.028538822194668	0.055427008164033
214.814650153285	0.0562046583509428	0.0184712997771556	0.0760589113403776	0.0603495226949812	0.0362303338424181	0.0855387860107167	0.0102707912196666	-0.0285593703983381	0.055427008164033
214.914750351825	0.0561391686843329	0.0184712997771556	0.0760589113403776	0.0603495226949812	0.0362303338424181	0.0855387860107167	0.0103255816557413	-0.028538822194668	0.055427008164033
215.014850550365	0.0559804080342086	0.0184712997771556	0.0762181262279241	0.0603495226949812	0.0362303338424181	0.0855387860107167	0.0104542410443631	-0.028538822194668	0.055427008164033
215.114950748905	0.0559804080342086	0.0184712997771556	0.0762181262279241	0.0603495226949812	0.0362303338424181	0.0855387860107167	0.0104542410443631	-0.028538822194668	0.055427008164033
215.215050947445	0.0559402976923596	0.0184712997771556	0.0762181262279241	0.0603495226949812	0.0362303338424181	0.0855387860107167	0.0105691053168949	-0.0285593703983381	0.0545292651065934
215.315151145985	0.0559402976923596	0.0184712997771556	0.0762954189882971	0.0603345064335164	0.0362303338424181	0.0855387860107167	0.0105225919481018	-0.0285593703983381	0.0543938522236855
215.415251344526	0.0559804080342086	0.0184712997771556	0.0763811218066236	0.0603174688019778	0.0362303338424181	0.0855387860107167	0.0104032350021945	-0.0285593703983381	0.0542183103866861
215.515351543066	0.0561391686843329	0.0188300149223265	0.077004565602383	0.0603174688019778	0.0362303338424181	0.0855387860107167	0.00999256046824682	-0.0285593703983381	0.055409510617057
215.615451741606	0.0562046583509428	0.0188300149223265	0.077004565602383	0.0603174688019778	0.0362303338424181	0.0855387860107167	0.00995071619521905	-0.0285593703983381	0.055409510617057
215.715551940146	0.0563331328365263	0.0186845276027492	0.077004565602383	0.0606184137607719	0.0355873566007254	0.0819601403287001	0.0108067076981426	-0.0241437151425729	0.0568299285593644
215.815652138686	0.0568997361964349	0.0147471233045294	0.0786846478310513	0.0606184137607719	0.0355873566007254	0.0819601403287001	0.00899813667270127	-0.0277655246675357	0.0568299285593644
215.915752337226	0.0580021753763592	0.0114473208434899	0.103950820771241	0.0606496059439568	0.0355873566007254	0.0817700341484058	0.00480656281331458	-0.0411083847284233	0.0601121785703148
216.015852535766	0.0586638781170331	0.0114473208434899	0.113745431431424	0.0606995831949783	0.0362303338424181	0.0819601403287001	0.00295540379610353	-0.0466677535347884	0.0595045629098104
216.115952734307	0.0593906539081712	0.0146950813846148	0.118497235162401	0.060745199301922	0.0362303338424181	0.0816547026441761	0.000769979409932326	-0.0549030785026468	0.0595045629098104
216.216052932847	0.0628357284973664	0.0139355322273587	0.228595150063758	0.060745199301922	0.0364856341729706	0.0817700341484058	-0.0190265757134229	-0.168696075575496	0.0610649790648104
216.316153131387	0.0667648221500101	0.0189054404764985	0.247083881277083	0.060745199301922	0.0364856341729706	0.0817700341484058	-0.0376104918269479	-0.194643747613794	0.0568299285593644
216.416253329927	0.0821005516750704	0.0235818312336612	0.282005330479568	0.060745199301922	0.0364856341729706	0.0817700341484058	-0.062917155993654	-0.217318233225899	0.048411130746085
216.516353528467	0.0933739049755876	0.0435407934817848	0.295828367457803	0.060745199301922	0.0364856341729706	0.0817700341484058	-0.066114619804677	-0.224370578055739	0.0320625208432385
216.616453727007	0.0960362696165796	0.0475403853549026	0.285665122983278	0.0607735005030418	0.0359035316852702	0.0809556706302081	-0.067509968040764	-0.217507455511794	0.030656083677704
216.716553925547	0.111664307163417	0.0508247510367321	0.274773455042302	0.0608807970398142	0.0362303338424181	0.0816547026441761	-0.0768913113823821	-0.217507455511794	0.0240307482873493
216.816654124088	0.111465018586856	0.0528798864258209	0.277649440323313	0.0610399317060173	0.039176683298715	0.0859708353575767	-0.0761274680785929	-0.225046657301041	0.0230263047908942
216.916754322628	0.111465018586856	0.0528798864258209	0.277649440323313	0.0610661469628097	0.0390885830935672	0.0864036354189972	-0.0758607362085648	-0.220638670268616	0.0295665650218507
217.016854521168	0.111465018586856	0.0528798864258209	0.277649440323313	0.0612214884446512	0.0364856341729706	0.0859708353575767	-0.0750153492308241	-0.231468235021714	0.0276075960726214
217.116954719708	0.111465018586856	0.0528798864258209	0.277649440323313	0.061246729571004	0.035719956559201	0.0859708353575767	-0.0747835549240075	-0.231468235021714	0.0291330059669758
217.217054918248	0.0943129646930436	0.0412284404520108	0.273740802727035	0.0614893652956564	0.0362303338424181	0.0875748314078533	-0.0567686475398039	-0.231468235021714	0.0310328799856546
217.317155116788	0.0942009216296867	0.0412284404520108	0.273740802727035	0.0615575522650112	0.0347861070701041	0.0875748314078533	-0.0563075765884944	-0.239841060132319	0.0310328799856546
217.417255315328	0.094031251138856	0.0412284404520108	0.273740802727035	0.0618140413440953	0.035719956559201	0.0942412272389065	-0.055739988870406	-0.244634911262283	0.0310328799856546
217.517355513869	0.0909521753637057	0.0418257418800913	0.272224282555757	0.0618317952258482	0.0347861070701041	0.0938098896214325	-0.0521596760396921	-0.241082320814444	0.0329486713631885
217.617455712409	0.0683201943015003	0.0288266707093456	0.2305945699977	0.0619060265610441	0.0340683526275582	0.0942412272389065	-0.0288190046732183	-0.211756849313671	0.0477135736859175
217.717555910949	0.0645720450294822	0.0364053582887926	0.174023413646149	0.0615707491595266	0.0282447000418952	0.100359149808329	-0.0170486533476876	-0.1259364328457	0.0535508194888173
217.817656109489	0.0645282498937782	0.0338527175610032	0.187067983748957	0.0613794210278839	0.0282447000418952	0.11171650953925	-0.0202712686751027	-0.139757443599168	0.0535508194888173
217.917756308029	0.0644082706293353	0.0338527175610032	0.195414704418107	0.0611363152998025	0.00988484140311796	0.0942412272389065	-0.0223559827288292	-0.14528577757072	0.0535508194888173
218.017856506569	0.0646577333003488	0.0338527175610032	0.208613341063128	0.0609446356908518	0.00972769038274347	0.0908153841231679	-0.0253391556633791	-0.153088421348454	0.0532210607275921
218.117956705109	0.0599673731056288	0.0248125472015812	0.212992817054026	0.0609362600158845	0.00936657814062763	0.0908153841231679	-0.0141047293408065	-0.161726156744292	0.0535508194888173
218.21805690365	0.0600376924983645	0.0244295094388616	0.217648843372185	0.0608020977580317	0.00953295278704295	0.0908153841231679	-0.0170407104279904	-0.166164769491528	0.0535508194888173
218.31815710219	0.0601897565262314	0.0248125472015812	0.221324150947858	0.060516289201832	0.00821287818925994	0.0875748314078533	-0.0198134950068195	-0.172621186593174	0.0485564991146262
218.41825730073	0.0603322634044583	0.0251604273712422	0.22600102003207	0.060080371720329	0.00947045449980175	0.0859708353575767	-0.0238928952714636	-0.171655471501475	0.0445807126861769
218.51835749927	0.0603322634044583	0.0248125472015812	0.226327087678367	0.0595740251720936	0.00936657814062763	0.0850696813105735	-0.0263942572348796	-0.165110656502825	0.0485564991146262
218.61845769781	0.0604136586304553	0.0244295094388616	0.228115708809842	0.0582724807895594	0.00723227494361839	0.0817700341484058	-0.0309037123557349	-0.166164769491528	0.045139382676083
218.71855789635	0.0603143585566602	0.0244295094388616	0.228115708809842	0.0576769321961077	0.00723227494361839	0.0809556706302081	-0.0317032743681776	-0.166164769491528	0.0445807126861769
218.818658094891	0.0598483757013461	0.0231654565418122	0.228115708809842	0.0560464697873092	0.00871020144469617	0.0810654712725138	-0.033705987862143	-0.171655471501475	0.0426410853723074
218.918758293431	0.0587668957864636	0.0227289794218282	0.2270315057082	0.0546397402341321	0.00885526437628266	0.0804290320649405	-0.0347816510066228	-0.171655471501475	0.0445807126861769
219.018858491971	0.0576255970854243	0.0207027109217035	0.22600102003207	0.0538321926594406	0.00936657814062763	0.0804290320649405	-0.034370494377793	-0.171655471501475	0.0494149238308947
219.118958690511	0.0568694257369693	0.0207027109217035	0.22600102003207	0.0528447896518683	0.00723227494361839	0.0773338113825563	-0.0361460613052996	-0.173233798124396	0.0505665860412162
219.219058889051	0.0552517697366291	0.0191286573772891	0.223574345317289	0.0512232095891249	0.00840295494934239	0.0774729748601277	-0.0358366521623929	-0.181799656134484	0.0446808378871906
219.319159087591	0.0547063859267275	0.0191286573772891	0.221041193567079	0.0497342239984209	0.00871020144469617	0.0768188899959972	-0.0357720647406101	-0.182198782569305	0.0445807126861769
219.419259286131	0.0534558228423081	0.0192656552701412	0.221041193567079	0.0474886326574599	0.00871020144469617	0.0750878941102621	-0.0347897864205137	-0.171655471501475	0.0502465423116361
219.519359484672	0.0525510517963168	0.0192656552701412	0.221041193567079	0.044604320742627	0.00723227494361839	0.0711804292053346	-0.0350711605330355	-0.171655471501475	0.0462912942528143
219.619459683212	0.0517133816279879	0.0191286573772891	0.219816742165676	0.0393113459176579	0.00871020144469617	0.0696357137535463	-0.0358823456887907	-0.165110656502825	0.0462912942528143
219.719559881752	0.0462903707537579	0.0191286573772891	0.158497966612717	0.0366446344262078	0.00929460321617177	0.0677766096376472	-0.0174876803888607	-0.105481308528642	0.0400333257672689
219.819660080292	0.0462664716313128	0.0191286573772891	0.158497966612717	0.0375315804022481	0.00945164164033677	0.0681031207407452	-0.016822699770393	-0.105481308528642	0.0400333257672689
219.919760278832	0.0461416669573306	0.0189475691657199	0.158764353806946	0.0391109579123219	0.00945164164033677	0.0678765216367393	-0.0157648330565072	-0.105353760705423	0.0400333257672689
220.019860477372	0.0459173153869637	0.0182652601655409	0.15558368569882	0.0404339656217002	0.00945164164033677	0.0677766096376472	-0.0145551138830559	-0.104100303234308	0.0400333257672689
220.119960675912	0.0457921652999959	0.015968485790247	0.153170003939618	0.0410393074680263	0.0109580910104839	0.0690152777739986	-0.0137303072593505	-0.102848479537648	0.0400333257672689
220.220060874453	0.0455401726873649	0.0178289348116191	0.148975177438084	0.0410756262857355	0.0109580910104839	0.0690152777739986	-0.0118745471670171	-0.0976083361682795	0.0400333257672689
220.320161072993	0.045299852653242	0.0189475691657199	0.142499594576218	0.0415411666806095	0.0109580910104839	0.0693014203905195	-0.0101424134395574	-0.084708646757619	0.0446212910623228
220.420261271533	0.0451819549194564	0.00950508207822686	0.0950412451857683	0.0428313120653519	0.011343202461282	0.0696080219141662	-0.00835353423021258	-0.0602055210617729	0.0446212910623228
220.520361470073	0.0450750751452032	0.0157037116808606	0.0741772150583236	0.0444910828050908	0.0120729042785176	0.0694630535710107	-0.00634490139507771	-0.0462054995415495	0.0413037802954149
220.620461668613	0.0449224922425254	0.018033500903774	0.0684383211354763	0.0448636546176789	0.0128483973652162	0.0697788294708023	-0.0036543545899234	-0.0396822378011234	0.0377137064983427
220.720561867153	0.0447041564591405	0.021526253833415	0.0684383211354763	0.0453347301042134	0.0126886822870487	0.0697788294708023	-0.000935629300551157	-0.0379245451470118	0.0338530579352496
220.820662065693	0.0448578044339852	0.0202440673722944	0.0684383211354763	0.0459922249563467	0.0109580910104839	0.0697788294708023	-0.000771029478311465	-0.0390496185275827	0.0351817370747234
220.920762264234	0.044966103110112	0.0195703929511627	0.0686368915981444	0.0464783053213407	0.0130728776518596	0.0730282594256574	-0.000574908989655211	-0.0396822378011234	0.0351817370747234
221.020862462774	0.0450991963882647	0.0181757279571985	0.0684383211354763	0.0469750397144468	0.0126886822870487	0.0752581565206148	-0.000390835885650835	-0.0379245451470118	0.0400333257672689
221.120962661314	0.045129981008449	0.0178289348116191	0.0686368915981444	0.047673151074812	0.0109580910104839	0.0752581565206148	-0.000222731628794372	-0.0390496185275827	0.0400333257672689
221.221062859854	0.0451819549194564	0.0178289348116191	0.0695734659354465	0.0478828598811563	0.0120729042785176	0.0777629231693962	-5.59246772773588e-05	-0.0396822378011234	0.0400333257672689
221.321163058394	0.0452673858225867	0.0181757279571985	0.071323081980399	0.048018648020914	0.0125563644989327	0.0799591606626354	6.17431877646679e-05	-0.0396822378011234	0.0432906363913536
221.421263256934	0.0453113317439482	0.018033500903774	0.071323081980399	0.0486310319122668	0.0109580910104839	0.0814597177051493	0.00064212908928985	-0.0394634500397826	0.0432906363913536
221.521363455474	0.0453113317439482	0.018033500903774	0.071323081980399	0.0491496430327215	0.0104558089435418	0.0828399083395341	0.00103182964060478	-0.0396822378011234	0.0438931653070043
221.621463654015	0.0453558681920305	0.018033500903774	0.0714727476387465	0.0493219841421375	0.0128483973652162	0.0861084863311218	0.00124460138705163	-0.0420267151187781	0.0432906363913536
221.721563852555	0.0453558681920305	0.018033500903774	0.0714727476387465	0.0494207201880954	0.0109580910104839	0.085922715533053	0.00143559679443679	-0.0420267151187781	0.0438931653070043
221.821664051095	0.0453558681920305	0.018033500903774	0.0714727476387465	0.0497906192623832	0.0097921233072217	0.0861084863311218	0.00178902698730807	-0.0435908652248636	0.046032328913608
221.921764249635	0.0452399129511321	0.0181757279571985	0.0712297809543483	0.0502389765424613	0.0128483973652162	0.0901423539943296	0.00272325642689252	-0.0435908652248636	0.046032328913608
222.021864448175	0.0452399129511321	0.0181757279571985	0.0712297809543483	0.0505896071106951	0.0109640278322774	0.0901423539943296	0.00319296678710308	-0.0420267151187781	0.0508551636552691
222.121964646715	0.0452399129511321	0.0181757279571985	0.0712297809543483	0.0512825893667035	0.0135985407461086	0.0950233901534653	0.00430421459565965	-0.0378549254919483	0.0603708648716023
222.222064845255	0.0452022856249781	0.0181757279571985	0.0712297809543483	0.0516588659361211	0.0142887889382995	0.0962257410525387	0.00488025823910573	-0.0388130284367884	0.0600225895549645
222.322165043796	0.0451138625746429	0.0178289348116191	0.0695734659354465	0.0526034061815817	0.0165136766268498	0.0990117815600378	0.00697573472964027	-0.0368141695438614	0.0600225895549645
222.422265242336	0.0450750751452032	0.0178289348116191	0.0686368915981444	0.0527800726861254	0.0154321729967419	0.0966612944021862	0.00777962124599625	-0.0300135514397753	0.0633045779517135
222.522365440876	0.0447041564591405	0.0181757279571985	0.0675774816574504	0.0531704065586861	0.0165136766268498	0.096610307185687	0.00899394039836094	-0.0272802218608568	0.0595260967424599
222.622465639416	0.0446443316375259	0.0178289348116191	0.0669404656687902	0.0534020906631723	0.0165136766268498	0.0950233901534653	0.00934459949694906	-0.0213927276212395	0.0600225895549645
222.722565837956	0.0444424484195908	0.0178289348116191	0.0666805227921736	0.0536956142308545	0.0177009496023456	0.096061693851418	0.0101324239328419	-0.0251515950795894	0.0537498771225701
222.822666036496	0.0444424484195908	0.0178289348116191	0.0666805227921736	0.0541546949684544	0.0165160671886427	0.0969032725625111	0.0107970157052073	-0.0213927276212395	0.0603708648716023
222.922766235037	0.0444424484195908	0.0178289348116191	0.0665643877565943	0.0549547109091587	0.0165160671886427	0.101839234385952	0.0124167892120173	-0.0258982146525979	0.064542970812275
223.022866433577	0.0444424484195908	0.0178289348116191	0.0665643877565943	0.0555313600642004	0.0173645837979684	0.111131914055097	0.0134070221679185	-0.0272802218608568	0.0687571546818947
223.122966632117	0.0444099337775572	0.018411394797011	0.0670430534149594	0.0559488536091502	0.0167205751148334	0.114008970679803	0.0139651796227928	-0.0251515950795894	0.0751300388894219
223.223066830657	0.0444099337775572	0.018411394797011	0.0670430534149594	0.0562369304635442	0.0165160671886427	0.11917166980726	0.0146548178401027	-0.0272802218608568	0.0766006194299506
223.323167029197	0.0444424484195908	0.018411394797011	0.0670430534149594	0.0568536328971598	0.0165160671886427	0.126843970789545	0.0155287645084032	-0.0272802218608568	0.0797412939341204
223.423267227737	0.0444099337775572	0.018033500903774	0.0666805227921736	0.0623330565153883	0.0173645837979684	0.187881750129584	0.030500864436944	-0.0234619270355008	0.144026028077997
223.523367426277	0.0444099337775572	0.018033500903774	0.0666805227921736	0.0626716561658612	0.0173645837979684	0.187881750129584	0.0310225791325545	-0.0234619270355008	0.144026028077997
223.623467624818	0.0444424484195908	0.018033500903774	0.0665643877565943	0.0635013906252029	0.0173645837979684	0.187881750129584	0.0319136566709532	-0.0233124538026442	0.144026028077997
223.723567823358	0.0443783233061618	0.0181757279571985	0.0665643877565943	0.0643357088789051	0.0165160671886427	0.192150951781167	0.0335641108155257	-0.0243240403522841	0.144026028077997
223.823668021898	0.0439687633403047	0.0178289348116191	0.0666805227921736	0.0645598827896917	0.0165160671886427	0.197520954354789	0.0362012670326048	-0.0239636518958454	0.148477322494394
223.923768220438	0.0438979705219154	0.0178289348116191	0.0665643877565943	0.0645732596128616	0.0165160671886427	0.197520954354789	0.036244301846838	-0.0239636518958454	0.148477322494394
224.023868418978	0.0439687633403047	0.018033500903774	0.0666805227921736	0.0646655509135626	0.0165160671886427	0.205290575522593	0.0385356042762442	-0.0251029872778669	0.155248426994423
224.123968617518	0.0436496224072453	0.0178289348116191	0.0665643877565943	0.0757643126752962	0.0202797681404152	0.220524587151647	0.0523782200348032	-0.0251029872778669	0.167527217114625
224.224068816058	0.0434246188767663	0.0174404651302932	0.0662776963314101	0.0994668117513192	0.0189965353259228	0.274079792100561	0.0776308750239982	-0.0139806399018676	0.224843385156738
224.324169014599	0.0434598026206263	0.0174404651302932	0.0660380846114689	0.105896208393973	0.0222252144670065	0.281053690784133	0.0814758860019869	-0.0115671514125297	0.232109025873966
224.424269213139	0.0434246188767663	0.0174404651302932	0.0659230888766743	0.11809442384194	0.051379617150146	0.281484322077514	0.0950639004554658	0.000899184495214103	0.23975857766941
224.524369411679	0.0436496224072453	0.0174404651302932	0.0659230888766743	0.114239874565577	0.051379617150146	0.281484322077514	0.0930881686257634	0.00182542440933514	0.240706301951267
224.624469610219	0.0435377001337212	0.0174404651302932	0.0657739851188873	0.112054181588628	0.051379617150146	0.28194917692214	0.0919205417489476	0.000899184495214103	0.240706301951267
224.724569808759	0.0436496224072453	0.0174404651302932	0.0659230888766743	0.11092093864886	0.051379617150146	0.28194917692214	0.0899755200038191	0.00182542440933514	0.242774309838285
224.824670007299	0.0438006350912001	0.0174404651302932	0.0665019206357377	0.127008369741735	0.0581954426226458	0.328427278053762	0.115852632577549	0.000899184495214103	0.296829966279547
224.924770205839	0.0473014390101463	0.0143634792597481	0.141305744238322	0.127194380944627	0.0581954426226458	0.328427278053762	0.105331372757828	-0.089278036203029	0.29304774738602
225.02487040438	0.0483337048699767	0.0139529013701601	0.139747419761052	0.127194380944627	0.0581954426226458	0.328427278053762	0.103085529425946	-0.089278036203029	0.29304774738602
225.12497060292	0.0510274327653023	0.0174404651302932	0.141511469665628	0.127194380944627	0.0581954426226458	0.328427278053762	0.0983859758465986	-0.089278036203029	0.29304774738602
225.22507080146	0.0553791441211156	0.0236668970825617	0.16976625933691	0.127008369741735	0.0585435327109175	0.328427278053762	0.083024791198154	-0.0902162914716618	0.29304774738602
225.325171	0.0559887072120285	0.0252638768704519	0.170317949246748	0.126303066712085	0.0589782413825659	0.328427278053762	0.0800395505961356	-0.0902162914716618	0.29304774738602
225.42527119854	0.0562530445448018	0.0270264478165904	0.170317949246748	0.124992869513843	0.0589782413825659	0.328427278053762	0.0765363151409239	-0.0902162914716618	0.29304774738602
225.52537139708	0.0564590433445052	0.0284115484442424	0.169494966980726	0.122827657242283	0.0589782413825659	0.328427278053762	0.0725449926133468	-0.0902162914716618	0.29304774738602
225.62547159562	0.0569677603057684	0.0284728730431424	0.166165655351591	0.122527894368976	0.0575150557856712	0.326204496716998	0.0678768888437693	-0.089278036203029	0.29304774738602
225.725571794161	0.058225402963419	0.0300744648289386	0.166813324945551	0.121630072544803	0.0575150557856712	0.325866870443236	0.0639806152873589	-0.0882087365046823	0.29304774738602
225.825671992701	0.0627940994739595	0.0300744648289386	0.170126402988238	0.140933352078177	0.0660637639764692	0.343543886251517	0.0855638425564035	-0.0819523532051888	0.272977955619941
225.925772191241	0.0718653848492209	0.0332642345040741	0.17415628340926	0.143907937974816	0.0696080219141662	0.344497631392945	0.0838621410948615	-0.0819523532051888	0.271440747999819
226.025872389781	0.0792227001403888	0.0327745099128598	0.17415628340926	0.143822050503786	0.0663687956978538	0.343679855047402	0.082342174024167	-0.0819523532051888	0.267966156110225
226.125972588321	0.0835665286490675	0.0332642345040741	0.17415628340926	0.157963761683278	0.0666990979387039	0.347646285045086	0.0913241306187684	-0.0819523532051888	0.275036641910645
226.226072786861	0.0896456010466058	0.0332642345040741	0.17415628340926	0.18803037036667	0.0665474447174339	0.415347217330363	0.119680563960177	-0.0818259734241504	0.333585836905044
226.326172985401	0.0941196202215058	0.0336848043869084	0.17415628340926	0.21122421287337	0.0688704177918271	0.416993271369727	0.130453480338088	-0.0757439432190318	0.337563174640898
226.426273183942	0.0994773695934054	0.0332642345040741	0.17415628340926	0.201078975792128	0.0667606922780164	0.416993271369727	0.121592327253171	-0.0808941088138824	0.337210999089911
226.526373382482	0.107262990072718	0.035686802245641	0.177057798427092	0.204092679620285	0.0667606922780164	0.416993271369727	0.120223716620627	-0.0816790669764733	0.337210999089911
226.626473581022	0.114635761587252	0.0418257418800913	0.175496314926544	0.215359793612028	0.0667606922780164	0.416993271369727	0.11997404410846	-0.0824217905715626	0.337210999089911
226.726573779562	0.117033529342202	0.0428861357654823	0.176337462509974	0.218042663447238	0.0671814149519675	0.423013202807344	0.11902105271702	-0.0865807153966511	0.337210999089911
226.826673978102	0.119035301604907	0.0441297335054034	0.181792004233812	0.215359793612028	0.0280234377803509	0.415347217330363	0.104776001988966	-0.0985274204531215	0.337210999089911
226.926774176642	0.121486199791908	0.043985367055739	0.183209939435092	0.209850285183619	0.0274231769302346	0.415347217330363	0.100163872943618	-0.105427023801723	0.337210999089911
227.026874375182	0.101344780791884	0.0235746522650839	0.18078333645564	0.19996639666506	0.0247214818988811	0.416993271369727	0.10416263522556	-0.108730869561939	0.369568807756057
227.126974573723	0.10049338575631	0.0214700269581871	0.183209939435092	0.0951955508576597	0.0166580410335427	0.415347217330363	0.0500106046190347	-0.126858818199369	0.355458496095083
227.227074772263	0.10049338575631	0.0235746522650839	0.188136375156695	0.0791371265128399	0.0135356122938994	0.29985182586849	0.0138033705133424	-0.167502317472529	0.267327674172826
227.327174970803	0.0994773695934054	0.0244724169226313	0.190941103872707	0.0773212481605332	0.0134619956938113	0.289525586388806	0.0076856999686641	-0.167502317472529	0.256082219118787
227.427275169343	0.0972304426333709	0.024220721740502	0.190941103872707	0.0761501210652469	0.0240217297651412	0.287788002098936	0.00117994021326082	-0.15306428883985	0.256082219118787
227.527375367883	0.0929236011482196	0.0244724169226313	0.190941103872707	0.0759525004936666	0.0188387327113131	0.272483066096603	-0.00229449389573571	-0.147483238764357	0.253456679344204
227.627475566423	0.0901987698134974	0.0262580175303287	0.190941103872707	0.0748585667773493	0.0165465182133487	0.262409578697868	-0.00451840911908573	-0.142681824466513	0.256082219118787
227.727575764964	0.08531768371821	0.0262580175303287	0.190941103872707	0.0745150094350345	0.0165465182133487	0.254212819935745	-0.00588757567004584	-0.140969122857331	0.256082219118787
227.827675963504	0.0792227001403888	0.024220721740502	0.188389532411481	0.0745150094350345	0.0165465182133487	0.254212819935745	-0.00332713124959483	-0.140969122857331	0.256082219118787
227.927776162044	0.0569346341731651	0.012928412476709	0.179878756141301	0.0745518071309587	0.0165465182133487	0.2540090093722	0.0140027594747741	-0.138192591607323	0.256082219118787
228.027876360584	0.0564590433445052	0.012928412476709	0.179878756141301	0.0745802265095578	0.0165465182133487	0.2540090093722	0.0152636805216621	-0.138192591607323	0.255242437688873
228.127976559124	0.0543132903370761	0.0214700269581871	0.178718610900464	0.0745802265095578	0.0165465182133487	0.2540090093722	0.0214290055605772	-0.127396103272782	0.254549727190937
228.228076757664	0.0526345310379761	0.012928412476709	0.169794622326177	0.0745802265095578	0.0165465182133487	0.2540090093722	0.0247339887951524	-0.127396103272782	0.254549727190937
228.328176956204	0.0505856863813466	0.0112943837510624	0.137490614112457	0.0741259441302478	0.0135356122938994	0.212589168621516	0.0280483218983461	-0.0626044702352268	0.256082219118787
228.428277154745	0.048775565540247	0.0211488515977402	0.107472061918352	0.0707549487093158	0.0240545603179521	0.145298439575273	0.0230785448169832	-0.0418118875100007	0.113982079934768
228.528377353285	0.0481583439812106	0.0211488515977402	0.0995933880991093	0.0704345724231442	0.0270951795392597	0.146200698036704	0.0246330999249975	-0.0395661479021766	0.110192765376697
228.628477551825	0.0478229562428803	0.0214700269581871	0.096710084579789	0.0707549487093158	0.0276071351373044	0.145298439575273	0.0252706562375838	-0.0348973769191599	0.113982079934768
228.728577750365	0.047646377694254	0.0214700269581871	0.094816380608105	0.0710652352006731	0.0276071351373044	0.144066651419738	0.0258697031118965	-0.0357359998253279	0.112332304031804
228.828677948905	0.0474865768383957	0.0214700269581871	0.0942238952537272	0.0713853368263301	0.0284538689458318	0.145631077248582	0.0267918649865716	-0.0348973769191599	0.113982079934768
228.928778147445	0.0474037908608684	0.0211488515977402	0.0931493668022916	0.070352221815976	0.0240545603179521	0.146200698036704	0.0252294726836891	-0.0360618206390335	0.110311080948945
229.028878345985	0.0473592274259718	0.0214700269581871	0.0926978354941476	0.0698585065933538	0.0182297161359852	0.146200698036704	0.0244179206442755	-0.0389478947207611	0.105266374369884
229.128978544526	0.0473592274259718	0.0214700269581871	0.0926978354941476	0.0698585065933538	0.0179724838236462	0.146378329586877	0.0240897090291364	-0.0369925585777529	0.105812671388117
229.229078743066	0.0473592274259718	0.0214700269581871	0.0926978354941476	0.0696816034280818	0.0161734787555213	0.145730602004407	0.023672423025971	-0.0360618206390335	0.105812671388117
229.329178941606	0.0472298038695884	0.0217056431847705	0.0925043854950781	0.069902392617884	0.015629084318206	0.145298439575273	0.0240941040390523	-0.039538641885669	0.102961285847265
229.429279140146	0.0472070880759913	0.0214700269581871	0.0919044957506763	0.0696816034280818	0.015629084318206	0.145730602004407	0.0235816890877161	-0.0348973769191599	0.105119440435468
229.529379338686	0.0471638395368291	0.0223104303717194	0.0925043854950781	0.0696183545218389	0.0148141574514124	0.145631077248582	0.0235691365792893	-0.0380150513787253	0.101164584077915
229.629479537226	0.0470336147969847	0.0226086115323317	0.0925043854950781	0.0699311828241764	0.0148141574514124	0.145730602004407	0.0243026346607708	-0.039538641885669	0.100770337124591
229.729579735766	0.0469300342618781	0.0226086115323317	0.0920014804186938	0.076760901876929	0.0080591405348419	0.194287591149751	0.0406342200571215	-0.0360618206390335	0.141409836901916
229.829679934307	0.0468152681433375	0.0226086115323317	0.0920014804186938	0.0774784363944745	0.0080591405348419	0.194287591149751	0.0416112253332451	-0.0360618206390335	0.141409836901916
229.929780132847	0.0468152681433375	0.0214700269581871	0.0906981014846699	0.0800248388803916	0.0080591405348419	0.194287591149751	0.0448098387058937	-0.0398999129442914	0.140695564508636
230.029880331387	0.0468152681433375	0.0214700269581871	0.0903265822529184	0.0813271524667406	0.0080591405348419	0.197520007877517	0.046392043099335	-0.0398999129442914	0.143379318651085
230.129980529927	0.0469300342618781	0.0214700269581871	0.0903265822529184	0.0820031050652375	0.0080591405348419	0.197520007877517	0.0473320302739009	-0.0360618206390335	0.150531839662468
230.230080728467	0.0468152681433375	0.0215498240930584	0.0903265822529184	0.082707768850915	0.0106649090799848	0.200471619566324	0.0487183088308395	-0.033048907108266	0.155144214510627
230.330180927007	0.0467503065751354	0.0214700269581871	0.0895723033271425	0.0835954894091262	0.0109921280981834	0.20152949744666	0.0499210526727729	-0.0335852168316228	0.155144214510627
230.430281125547	0.0467503065751354	0.0215498240930584	0.0895723033271425	0.089787733205441	0.0106649090799848	0.20152949744666	0.0561432522383862	-0.0348583164294711	0.155144214510627
230.530381324088	0.0467093511643755	0.0214700269581871	0.0895723033271425	0.0921588313689717	0.0106649090799848	0.20198359564434	0.0576928313274625	-0.0348583164294711	0.155759702855113
230.630481522628	0.0467093511643755	0.0214700269581871	0.0895723033271425	0.0957922016928034	0.0106649090799848	0.20198359564434	0.0597598432448801	-0.0360618206390335	0.155759702855113
230.730581721168	0.0467503065751354	0.0217056431847705	0.0895723033271425	0.0974499053200245	0.00716535019157478	0.205641758105326	0.0618970724587823	-0.0425555955131085	0.155759702855113
230.830681919708	0.0463049890712005	0.0215498240930584	0.0906981014846699	0.13015641853679	0.0530946379407459	0.326892167257107	0.0970906204725857	-0.0335852168316228	0.29637955791109
230.930782118248	0.0451417099115884	0.00845289544443996	0.0775737994483034	0.132194458365436	0.0546362808456363	0.329012424291518	0.102699658117968	-0.0318120128833553	0.295610315361814
231.030882316788	0.0447379731897833	0.00769471102614956	0.0673243848841323	0.136017178738599	0.0530946379407459	0.329012424291518	0.108323859482566	-0.0202372337976185	0.30406468857918
231.130982515328	0.044453501387058	0.00769471102614956	0.0665019206357377	0.155751976362567	0.0548709438483486	0.337818536674928	0.135105110276334	0.00142075465083032	0.307102844149969
231.231082713869	0.0443539808918029	0.0081289662078975	0.0663587060757208	0.159227316881135	0.0559673352314159	0.340100577775719	0.138332525237371	0.00142075465083032	0.307765497770464
231.331182912409	0.0435588181590975	0.0109095582643432	0.064887040774946	0.160522020410898	0.0617924592378057	0.348321795320504	0.141518211077692	0.00142075465083032	0.308798219290194
231.431283110949	0.0430231154719917	0.0110968406526218	0.0637299141219325	0.163147376662351	0.0617924592378057	0.347894318539416	0.144625206529286	0.00145672417902112	0.308870369255171
231.531383309489	0.0422506071958052	0.0109095582643432	0.0624421638360956	0.194262231609984	0.0655730500605701	0.351804130158567	0.174326769511632	0.0312127352710969	0.32799735749073
231.631483508029	0.0422506071958052	0.0109095582643432	0.0624421638360956	0.212479849340588	0.0682666042889368	0.353189081889115	0.179675625354942	0.0349741129112146	0.32787938707385
231.731583706569	0.0422506071958052	0.0109095582643432	0.0624421638360956	0.225177244610667	0.068932256220553	0.356944322905866	0.183382443595385	0.035631453266467	0.32787938707385
231.831683905109	0.0422506071958052	0.0109095582643432	0.0624421638360956	0.246421161111418	0.068932256220553	0.3646825052976	0.18841369037666	0.0312127352710969	0.328119627759729
231.93178410365	0.0422506071958052	0.0109095582643432	0.0624421638360956	0.275315614209324	0.068932256220553	0.386050249650148	0.213226487481768	0.0443364886632541	0.35726331891735
232.03188430219	0.0422506071958052	0.0109095582643432	0.0624421638360956	0.278740336127938	0.0735603886547116	0.392813093313027	0.217725566127055	0.041881925568763	0.35726331891735
232.13198450073	0.0422506071958052	0.0109095582643432	0.0624421638360956	0.280080136648652	0.068932256220553	0.391886324864268	0.22133215323212	0.0384509002287352	0.35726331891735
232.23208469927	0.0422506071958052	0.0109095582643432	0.0624421638360956	0.28319878312208	0.068932256220553	0.399141477627708	0.225463736175199	0.0483159141830414	0.373105034966387
232.33218489781	0.0422506071958052	0.0109095582643432	0.0624421638360956	0.288245938068406	0.115622144886024	0.421641351146791	0.234770795894595	0.0764436569323451	0.375848448293261
232.43228509635	0.0422506071958052	0.0109095582643432	0.0624421638360956	0.289382717256733	0.115622144886024	0.419559070633907	0.237742526642133	0.0770711045779426	0.373105034966387
232.532385294891	0.0422506071958052	0.0109095582643432	0.0624421638360956	0.291273668601698	0.12281602068036	0.427492408269392	0.239529472783218	0.0764436569323451	0.373105034966387
232.632485493431	0.0422506071958052	0.0109095582643432	0.0624421638360956	0.292907534250628	0.119335665216935	0.417338183740545	0.242674909575484	0.0813493719030023	0.373105034966387
232.732585691971	0.0422506071958052	0.0109095582643432	0.0624421638360956	0.292045450135945	0.117963715341465	0.419634037773264	0.242042599979607	0.0764436569323451	0.373105034966387
232.832685890511	0.0422506071958052	0.0109095582643432	0.0624421638360956	0.272735791707186	0.0351656109774652	0.413156793959873	0.207827947753428	-0.0148567722374503	0.368920286793451
232.932786089051	0.0422506071958052	0.0109095582643432	0.0624421638360956	0.26364657332818	0.0360887070351104	0.413156793959873	0.201272026948825	-0.0141246627000756	0.368920286793451
233.032886287591	0.0422506071958052	0.0109095582643432	0.0624421638360956	0.242154314329588	0.0360887070351104	0.403777359232665	0.189343158106406	-0.0169808042855336	0.35726331891735
233.132986486131	0.0422506071958052	0.0109095582643432	0.0624421638360956	0.189796395797408	0.0351656109774652	0.391886324864268	0.175681181497503	-0.0169808042855336	0.350289754060351
233.233086684672	0.0422506071958052	0.0109095582643432	0.0624421638360956	0.174219492413145	0.0426514081900056	0.391886324864268	0.165640335812738	-0.0169808042855336	0.337311081114191
233.333186883212	0.0422506071958052	0.0109095582643432	0.0624421638360956	0.16621392778407	0.0411510791508916	0.385515267465804	0.155682095805974	-0.0126040070175975	0.337311081114191
233.433287081752	0.0422506071958052	0.0109095582643432	0.0624421638360956	0.158587944530737	0.044916170322255	0.383954897493209	0.144885056200715	-0.0169274256278824	0.32567902902043
233.533387280292	0.0422506071958052	0.0109095582643432	0.0624421638360956	0.151065851024052	0.0351656109774652	0.352848219225567	0.130182833366596	-0.0148567722374503	0.310322235318468
233.633487478832	0.0422729421032386	0.0107559465684383	0.0624421638360956	0.145403919284001	0.0360887070351104	0.316032314325801	0.117446387879983	-0.0169808042855336	0.275416527389846
233.733587677372	0.0422729421032386	0.0107559465684383	0.0624421638360956	0.142030812196499	0.0364926674424824	0.289482948248428	0.107876386475806	-0.0141246627000756	0.249916065277125
233.833687875912	0.0422729421032386	0.0107559465684383	0.0624421638360956	0.141925913714806	0.0360887070351104	0.28938921948395	0.107390357757165	-0.0169808042855336	0.245752209020511
233.933788074453	0.0423394035897575	0.010631823805608	0.0624421638360956	0.137704233223729	0.0317441813428172	0.284243259286671	0.0978023727816828	-0.0176555946909491	0.23632801208838
234.033888272993	0.0423394035897575	0.010631823805608	0.0624421638360956	0.136872047656358	0.0219583678089448	0.276178236822353	0.0953155006016563	-0.0176555946909491	0.231448725675587
234.133988471533	0.0425720739708332	0.0110968406526218	0.0629413334142937	0.135876381618871	0.0129327575006514	0.261022608435002	0.0926721752124244	-0.0169808042855336	0.229021691045396
234.234088670073	0.042682977570234	0.010631823805608	0.0624421638360956	0.135457075099006	0.0129327575006514	0.256321840078021	0.0909657309086277	-0.0203261750191637	0.221846651276447
234.334188868613	0.042682977570234	0.010631823805608	0.0624421638360956	0.135354415023618	0.013501275660711	0.256321840078021	0.0905531110399147	-0.0203261750191637	0.221112674671376
234.434289067153	0.042682977570234	0.010631823805608	0.0624421638360956	0.134644440175161	0.0106986546308212	0.249597798263255	0.0894835557817507	-0.0243068132591099	0.212312733748718
234.534389265693	0.042682977570234	0.010631823805608	0.0624421638360956	0.134644440175161	0.0106986546308212	0.249597798263255	0.0894835557817507	-0.0243068132591099	0.212312733748718
234.634489464234	0.042682977570234	0.010631823805608	0.0624421638360956	0.134644440175161	0.0129327575006514	0.249597798263255	0.0891429087894305	-0.0225021215036851	0.208970096522687
234.734589662774	0.0428860444420083	0.010631823805608	0.0629413334142937	0.135470567067564	0.0106986546308212	0.249597798263255	0.0902530372951207	-0.0176555946909491	0.221112674671376
234.834689861314	0.0434576767461295	0.0109095582643432	0.064887040774946	0.137025656362671	0.013501275660711	0.262268812123002	0.0921035781632723	-0.0169808042855336	0.231026057252658
234.934790059854	0.044013143863074	0.00860585832325076	0.0660380846114689	0.138174558588827	0.013501275660711	0.268990862258933	0.0939426836390999	-0.0206800956880324	0.234784884519438
235.034890258394	0.0449059987777943	0.00769471102614956	0.0699886896781515	0.143578654156468	0.013501275660711	0.289482948248428	0.104428195554021	-0.0176296642568443	0.272013418213637
235.134990456934	0.0459084419137868	0.00769471102614956	0.0762687462219945	0.146017151800213	0.0106986546308212	0.298762461024059	0.106813759987597	-0.0217204518017218	0.284074553439881
235.235090655474	0.0466584860430675	0.0110968406526218	0.0855923871175418	0.15076808847229	0.0106986546308212	0.311334017082297	0.111820675627795	-0.0398109033162771	0.276230788112378
235.335190854015	0.0472298038695884	0.0117224995886118	0.0879972963123443	0.152183714596821	0.0135314454440935	0.321231488660223	0.113956551055048	-0.0206800956880324	0.308148650682176
235.435291052555	0.047646377694254	0.0214700269581871	0.0959167622970608	0.153398888503217	0.0199574598862281	0.321231488660223	0.116190454650118	-0.0273419134191569	0.294511372920671
235.535391251095	0.0479678007655686	0.0211488515977402	0.0946651602288468	0.155034465475949	0.0341548593716759	0.339732624378015	0.117811607415912	-0.0206800956880324	0.296781115607494
235.635491449635	0.0483614550334197	0.0217056431847705	0.0946651602288468	0.157719274362751	0.0337351865765126	0.327809365831397	0.119812698851502	-0.0206800956880324	0.287000653341763
235.735591648175	0.0489729442877957	0.0217056431847705	0.0946651602288468	0.162602410385712	0.0351656109774652	0.378010827784799	0.12988350084955	-0.0148567722374503	0.325904409429671
235.835691846715	0.0499148332561676	0.0211488515977402	0.0965752439622492	0.171303024749798	0.0841191979654492	0.432797447941947	0.151077388835022	-0.00963284218168792	0.350752345176277
235.935792045255	0.0506750220419592	0.0211488515977402	0.100637898815038	0.170599405834739	0.0182829585747651	0.397249746265591	0.147863374211848	-0.00969720147359062	0.36530178379837
236.035892243796	0.0513064964997024	0.0211488515977402	0.102242276403371	0.16927037601928	0.0182829585747651	0.398476435995736	0.144695444237935	-0.0393179168962233	0.350752345176277
236.135992442336	0.0520809865952582	0.0277976056701744	0.109813124388558	0.168725566898666	0.0182829585747651	0.398476435995736	0.141184699824223	-0.0302508001521703	0.36530178379837
236.236092640876	0.0525333174030325	0.0283535582265508	0.109678940874081	0.167693096024945	0.0182829585747651	0.396002388235357	0.137100831036763	-0.0521660946073503	0.35058777937818
236.336192839416	0.0529685918049217	0.0281471474959017	0.109678940874081	0.163348422893923	0.0179100703663214	0.392173779893131	0.126489493970062	-0.0528288838456945	0.341829828255405
236.436293037956	0.053738573616181	0.0297940219265044	0.110842719534515	0.158587944530737	0.0178932230984569	0.391615317868795	0.116856302712557	-0.0576755793963001	0.342602831081141
236.536393236496	0.0543952175270372	0.0297940219265044	0.110630284206594	0.155146885275456	0.0178932230984569	0.388238914310823	0.109461166826594	-0.0605444417997614	0.339807170760916
236.636493435036	0.0548694646877778	0.0308316703543782	0.110783239874273	0.152239620265698	0.01775095094413	0.388238914310823	0.101791848530439	-0.0605444417997614	0.347165198565877
236.736593633577	0.0553024515040302	0.0308316703543782	0.110333599664408	0.148646866693767	0.0172169756418011	0.388890163009283	0.0961597466785302	-0.0605444417997614	0.347165198565877
236.836693832117	0.0553791441211156	0.0308316703543782	0.110333599664408	0.131363238473827	0.0172169756418011	0.269793928411222	0.0556605895291713	-0.0787672712360873	0.212678416817251
236.936794030657	0.055523568334512	0.0308316703543782	0.110333599664408	0.129131029069346	0.0172169756418011	0.269793928411222	0.0533999720888723	-0.0802706300660492	0.212678416817251
237.036894229197	0.055523568334512	0.0308316703543782	0.110333599664408	0.0531644367748793	0.0124918066624481	0.265556951261762	0.0418938542435558	-0.084837584909329	0.205977485630638
237.136994427737	0.0555539929955441	0.0308316703543782	0.110333599664408	0.042141359673284	0.0109038118436769	0.265556951261762	0.0353236611378188	-0.0876366864339891	0.205977485630638
237.237094626277	0.055523568334512	0.0312313957254864	0.110914392030113	0.0396385337622643	0.0109038118436769	0.265556951261762	0.0317202621833466	-0.0876366864339891	0.205977485630638
237.337194824818	0.0556049669191186	0.0312313957254864	0.110914392030113	0.0305525972425316	0.00838294969679468	0.241789093908668	-0.0027797368528825	-0.107948123946638	0.186212389158971
237.437295023358	0.0556049669191186	0.0312313957254864	0.110914392030113	0.0285144169230342	0.00600367160326687	0.169546879210056	-0.0163495271067592	-0.107948123946638	0.127020245950971
237.537395221898	0.0556698054815956	0.0312313957254864	0.110914392030113	0.0280739707923704	0.0067897311164971	0.0554843897650734	-0.0290467886746424	-0.109374093760472	0.0150521670831791
237.637495420438	0.0557114831267482	0.0312313957254864	0.110914392030113	0.0279480498115169	0.00900706420407405	0.0522762532694388	-0.0312325831654897	-0.0945352376730096	0.0116892987438904
237.737595618978	0.0559587831109491	0.0312313957254864	0.110914392030113	0.0275564247310049	0.00928364381525739	0.0487528053795818	-0.0340044457842233	-0.089774450622599	0.00960388210554788
237.837695817518	0.0561381237806075	0.0308316703543782	0.110914392030113	0.0275564247310049	0.00928364381525739	0.0487528053795818	-0.0350795072966371	-0.0919779405335177	0.00875777945872121
237.937796016058	0.0564229085229347	0.0298145886648984	0.113413600786721	0.0275324773508404	0.00968281316455935	0.048833935298349	-0.0369283056664177	-0.0945352376730096	0.00960388210554788
238.037896214599	0.0567466429566885	0.0308316703543782	0.118047103553214	0.0275324773508404	0.00968281316455935	0.048833935298349	-0.038537733536875	-0.0954034153147505	0.0122144099359176
238.137996413139	0.0569098226988943	0.0308316703543782	0.122684028217141	0.0274927840300975	0.0098322685662963	0.0487528053795818	-0.0403794862121845	-0.0996870532451541	0.0116892987438904
238.238096611679	0.0574503595192984	0.0293817386898684	0.12562882790162	0.0274852227239131	0.00986966661086514	0.0487528053795818	-0.0423880935346839	-0.107231918119776	0.0122144099359176
238.338196810219	0.0578700254877728	0.0284712781439333	0.130503673515116	0.0274765958410125	0.0104883667883149	0.048833935298349	-0.0446334808563322	-0.109374093760472	0.0168234731909301
238.438297008759	0.0607767222914051	0.0284712781439333	0.313971732841953	0.0274546810665399	0.0104883667883149	0.0487528053795818	-0.0633475190443913	-0.284846255686321	0.0183244115806797
238.538397207299	0.0629591159605483	0.0299246100786974	0.323576993022989	0.0274546810665399	0.0104883667883149	0.0487528053795818	-0.0703665561173848	-0.300002508453493	0.0122144099359176
238.638497405839	0.0638422804656763	0.0293817386898684	0.323963916988523	0.0274238633866449	0.0106485562162719	0.048833935298349	-0.0726722017882728	-0.298612501357897	0.0122144099359176
238.73859760438	0.0848544672787742	0.0312313957254864	0.475478998529134	0.0274238633866449	0.0106485562162719	0.048833935298349	-0.147523652247693	-0.444464048124222	0.00804612759783892
238.83869780292	0.0855413468743676	0.0299246100786974	0.475478998529134	0.0274546810665399	0.0106485562162719	0.0487528053795818	-0.150202092037085	-0.444464048124222	0.00960388210554788
238.93879800146	0.0861726813845476	0.0299246100786974	0.475478998529134	0.0274546810665399	0.0106485562162719	0.0487528053795818	-0.15233185807855	-0.444464048124222	0.00960388210554788
239.0388982	0.0888068388931385	0.0299246100786974	0.475478998529134	0.0274546810665399	0.0106485562162719	0.0487528053795818	-0.155469101796307	-0.444464048124222	0.00960388210554788
239.13899839854	0.0895974717803661	0.0299246100786974	0.475478998529134	0.0274546810665399	0.0106485562162719	0.0487528053795818	-0.157639214415552	-0.444464048124222	0.00960388210554788
239.23909859708	0.130134300179186	0.0327978683704822	0.493107762817433	0.0274238633866449	0.0106485562162719	0.0487528053795818	-0.194191309688606	-0.464888644348709	0.0011858165383392
239.33919879562	0.310026696529126	0.0327978683704822	0.503975918499988	0.0274238633866449	0.0106485562162719	0.0487528053795818	-0.23402072805682	-0.476125614750703	0.00804612759783892
239.439298994161	0.373848562240805	0.0299246100786974	0.527346983186718	0.0274238633866449	0.0106485562162719	0.0487528053795818	-0.295779854605106	-0.497297957893233	0.00188774035429932
239.539399192701	0.408538213027164	0.230450648830465	0.570569175368803	0.0274238633866449	0.0106485562162719	0.0487528053795818	-0.370254784227745	-0.537991483432223	-0.198071821852559
239.639499391241	0.40860452501517	0.230450648830465	0.55570013044796	0.0274238633866449	0.0106485562162719	0.0487528053795818	-0.373332381591017	-0.529757581957509	-0.202566069805663
239.739599589781	0.40860452501517	0.232060617129511	0.560955084163424	0.0274238633866449	0.0106485562162719	0.0487528053795818	-0.373022647604412	-0.528185620936794	-0.197752323071613
239.839699788321	0.407579850221119	0.215829842277138	0.601494002958884	0.0274546810665399	0.0106485562162719	0.048833935298349	-0.366670424388744	-0.580074290482195	-0.194665940940696
239.939799986861	0.407454091508503	0.0987792899676991	0.541209454713168	0.0274765958410125	0.0106485562162719	0.048833935298349	-0.363692388934558	-0.514312106547371	-0.07205908620289
240.039900185401	0.406968236045919	0.0933395625348896	0.541209454713168	0.0274765958410125	0.0106485562162719	0.048833935298349	-0.359134081253937	-0.514312106547371	-0.0686406402014263
240.140000383942	0.383868643488859	0.0847005088421626	0.531876953011179	0.0274927840300975	0.010542543032951	0.048833935298349	-0.316669144244711	-0.502925166043172	-0.0391759106854796
240.240100582482	0.365733635334387	0.0866410387074191	0.533430617974662	0.0275324773508404	0.00988299568691545	0.0487528053795818	-0.293180124685554	-0.502925166043172	-0.0400874474876505
240.340200781022	0.34978457461106	0.0847005088421626	0.531876953011179	0.0275324773508404	0.00988299568691545	0.0487528053795818	-0.279598334217552	-0.502925166043172	-0.0400874474876505
240.440300979562	0.306845889522359	0.0866410387074191	0.531876953011179	0.0275324773508404	0.00988299568691545	0.0487528053795818	-0.264909812122231	-0.497297957893233	-0.0400874474876505
240.540401178102	0.124098209263153	0.0637116450259696	0.492596518213702	0.0275424532795045	0.00988299568691545	0.0487528053795818	-0.179005053076135	-0.477306777862567	-0.0380516920945173
240.640501376642	0.113790480794274	0.0615154213345952	0.463256460472025	0.0275564247310049	0.00986966661086514	0.0487528053795818	-0.132336452447325	-0.438608695390417	-0.0297445685976607
240.740601575182	0.111858486849592	0.0637331282343475	0.27182904119501	0.0277113918639843	0.00928364381525739	0.048833935298349	-0.097355269786256	-0.259242709757863	-0.038852527527105
240.840701773723	0.111148934849982	0.0626396781252009	0.261082805696651	0.0278637333050573	0.012103446965555	0.0527299254996914	-0.0935198579222582	-0.243484973701536	-0.0286118504735477
240.940801972263	0.110598145609442	0.0637116450259696	0.259881820149802	0.0279718003979205	0.0098322685662963	0.0522762532694388	-0.091798274515328	-0.248505698190002	-0.0297445685976607
241.040902170803	0.110172245231254	0.0637116450259696	0.25419723244794	0.0280211658152492	0.0098322685662963	0.0527299254996914	-0.0900911133466833	-0.248505698190002	-0.0286118504735477
241.141002369343	0.109193753013742	0.0637116450259696	0.168194003280462	0.0280495929847406	0.00968281316455935	0.0527299254996914	-0.0852928993045525	-0.145171011851584	-0.000101435115021781
241.241102567883	0.108676670852247	0.0637116450259696	0.153163840808752	0.0280495929847406	0.011933532808759	0.0554843897650734	-0.0825159716024446	-0.135133108423115	-0.0217847205819084
241.341202766423	0.108554117186237	0.0637116450259696	0.151693231693068	0.0280985078584878	0.010542543032951	0.0552390082913908	-0.0817131594890458	-0.135133108423115	-0.0217847205819084
241.441302964964	0.108394015506198	0.0677943204579876	0.153553961548378	0.0282607540862054	0.00986966661086514	0.0552390082913908	-0.0805000104917551	-0.135501460048201	-0.0230553486113614
241.541403163504	0.107779942314822	0.0687548190458074	0.149728335059337	0.028285717198939	0.00968281316455935	0.0552390082913908	-0.0785993404889603	-0.128770809025499	-0.0257209868364286
241.641503362044	0.10755387032782	0.0699253353430724	0.149728335059337	0.0283581324171291	0.00900706420407405	0.0554843897650734	-0.0775580234396973	-0.127478353339333	-0.0257209868364286
241.741603560584	0.107394191692319	0.0699253353430724	0.149728335059337	0.0283590879253769	0.00968281316455935	0.0582030232749743	-0.077230167201833	-0.126965833490045	-0.0257209868364286
241.841703759124	0.107047515517573	0.068971814328776	0.149728335059337	0.0290114236615707	0.00968281316455935	0.0740767494192319	-0.0742798345186832	-0.121639638270229	-0.015373901301043
241.941803957664	0.10700240428476	0.068971814328776	0.149728335059337	0.0292358367127671	0.011933532808759	0.0806839835676479	-0.0732980766432975	-0.122401916383653	-0.015373901301043
242.041904156204	0.106952618082413	0.0687548190458074	0.149626737089308	0.0295030129584281	0.012103446965555	0.0811838423051488	-0.0726843681222563	-0.121033103791905	-0.0126757484992078
242.142004354745	0.106722319648821	0.0687548190458074	0.149728335059337	0.0302461389710093	0.0127530659948922	0.0846272511190323	-0.0710185761435625	-0.121359157238933	-0.0126757484992078
242.242104553285	0.106722319648821	0.0687548190458074	0.149728335059337	0.0308291834717607	0.0134760650369502	0.0862500778157539	-0.0697616325620318	-0.121033103791905	-0.00729790269924709
242.342204751825	0.106666149666171	0.0681578259522126	0.149728335059337	0.0313829378920648	0.0142077837543154	0.0878139527482319	-0.0687020928365889	-0.121359157238933	-0.00729790269924709
242.442304950365	0.106455543592691	0.0637116450259696	0.145986409664029	0.0324191564741577	0.0137852838140315	0.0907434449459184	-0.0658357105119506	-0.122038951475816	-0.00307988432505968
242.542405148905	0.106416467984183	0.0637116450259696	0.145986409664029	0.0326004856819275	0.0127530659948922	0.0913163215529996	-0.0651823039066378	-0.116416148626093	0.0043111357163414
242.642505347445	0.106356812901785	0.0637116450259696	0.145986409664029	0.0341383426404606	0.0142379912701926	0.0960011114655712	-0.0615523990036429	-0.114823460722637	0.00746567328137161
242.742605545985	0.106208196106136	0.0645051152633954	0.148294067874316	0.0356484340666135	0.0142379912701926	0.103391503622664	-0.0582051033381467	-0.112773650870806	0.016082435574764
242.842705744526	0.106356812901785	0.0596787757955256	0.157016075320693	0.0415668105379922	0.0147850936326408	0.173639089752395	-0.0468253911835239	-0.116416148626093	0.112044605675462
242.942805943066	0.108612225130131	0.0598943198015835	0.374369991202896	0.0503013046982651	0.0147850936326408	0.174138034034635	-0.0650972196276	-0.291531661914607	0.124243398957479
243.042906141606	0.108676670852247	0.0598943198015835	0.374369991202896	0.0768643793192824	0.0147850936326408	0.187074098114932	-0.0511155259106279	-0.28786160838288	0.128992138542126
243.143006340146	0.108694679537891	0.056922882694739	0.372407431180144	0.0835686521416882	0.0172169756418011	0.189307738262002	-0.0445734872045533	-0.28786160838288	0.128992138542126
243.243106538686	0.108718678910797	0.0598943198015835	0.374369991202896	0.0876716598170769	0.0182829585747651	0.189307738262002	-0.0411757386257592	-0.288723654801013	0.128992138542126
243.343206737226	0.108747110248922	0.0598943198015835	0.374369991202896	0.0958053709520125	0.0176324779324188	0.187786541747445	-0.0354042011604064	-0.288723654801013	0.128992138542126
243.443306935766	0.108984682331191	0.0623925171823561	0.374369991202896	0.102373101761141	0.0190886519333249	0.188802146198628	-0.0328741647589537	-0.288723654801013	0.128992138542126
243.543407134307	0.109294515628235	0.0615154213345952	0.372407431180144	0.109117439862967	0.0258141965938594	0.194325553699722	-0.0293545463128556	-0.28751869818761	0.128992138542126
243.643507332847	0.109693841945015	0.0615154213345952	0.367832188122795	0.116233451922853	0.0408259521693003	0.194325553699722	-0.0255940245316233	-0.288723654801013	0.127103673693478
243.743607531387	0.109775372776179	0.0623925171823561	0.367832188122795	0.117879434284741	0.0552390082913908	0.194562428846222	-0.0239424866071856	-0.288723654801013	0.127103673693478
243.843707729927	0.115803542907263	0.0623925171823561	0.411608185094181	0.118178272420098	0.0564141506156595	0.194562428846222	-0.0536981206439093	-0.322396930777299	0.119446502560177
243.943807928467	0.115803542907263	0.0623925171823561	0.411608185094181	0.118178272420098	0.0553022500422926	0.195970354489117	-0.0523192258252969	-0.322396930777299	0.119446502560177
244.043908127007	0.14827452964347	0.0637116450259696	0.41012526353283	0.118178272420098	0.0553022500422926	0.194562428846222	-0.0841861439951306	-0.322396930777299	0.116856345807085
244.144008325547	0.276742851190798	0.0637116450259696	0.505210208697862	0.118178272420098	0.0553022500422926	0.194562428846222	-0.140973020121675	-0.358032820912784	0.137851400556622
244.244108524088	0.273189351449374	0.0637116450259696	0.505210208697862	0.118283369777463	0.0553022500422926	0.194562428846222	-0.139602046066363	-0.358032820912784	0.137851400556622
244.344208722628	0.305354674212734	0.0623925171823561	0.509554777545244	0.118178272420098	0.0576979001780992	0.198963910302559	-0.174378703868701	-0.4007402931127	0.123653649804921
244.444308921168	0.302738425340688	0.0623925171823561	0.509554777545244	0.118178272420098	0.0576979001780992	0.198963910302559	-0.172326422748312	-0.4007402931127	0.123653649804921
244.544409119708	0.296642003153644	0.0623925171823561	0.509554777545244	0.117954490626959	0.0576979001780992	0.199764544112353	-0.170184109504305	-0.4007402931127	0.123653649804921
244.644509318248	0.326671035231302	0.0677943204579876	0.514547001076134	0.11806250514524	0.0576979001780992	0.199764544112353	-0.200541402628456	-0.4007402931127	0.127103673693478
244.744609516788	0.324418018602774	0.0677943204579876	0.514547001076134	0.119128647453834	0.0576979001780992	0.200552438295005	-0.198694256635337	-0.400169934307183	0.127103673693478
244.844709715328	0.324418018602774	0.0677943204579876	0.514547001076134	0.121669869196009	0.0576979001780992	0.200552438295005	-0.196894943591295	-0.400169934307183	0.127103673693478
244.944809913869	0.318806222501329	0.0677943204579876	0.514547001076134	0.122522103684681	0.0564141506156595	0.202087037248692	-0.192422534490937	-0.4007402931127	0.124243398957479
245.044910112409	0.315830573070795	0.0677943204579876	0.514547001076134	0.124683387551205	0.0564141506156595	0.202087037248692	-0.18840849557347	-0.4007402931127	0.123653649804921
245.145010310949	0.299353997137168	0.0677943204579876	0.514547001076134	0.127781583647357	0.0603055081480925	0.207048176351227	-0.174438465273738	-0.399047048285283	0.124243398957479
245.245110509489	0.252805762963914	0.0623925171823561	0.466287103101778	0.129374864694656	0.0576979001780992	0.202670511652798	-0.12989156895442	-0.387096451603302	0.123653649804921
245.345210708029	0.246327045806194	0.0623925171823561	0.466287103101778	0.131056677789475	0.0576979001780992	0.202670511652798	-0.124800084457381	-0.38821508697704	0.123653649804921
245.445310906569	0.245343984535162	0.0602484143923947	0.543292599737125	0.132425479594611	0.0615199365844622	0.207048176351227	-0.138472115686196	-0.397519126052156	0.0946011788331639
245.545411105109	0.232441587714576	0.0602484143923947	0.543292599737125	0.134468265646034	0.0576979001780992	0.202087037248692	-0.131227395928761	-0.397519126052156	0.0963375624825882
245.64551130365	0.215692919428552	0.0602484143923947	0.543292599737125	0.136596178601231	0.0603055081480925	0.204495705634727	-0.121392063922678	-0.400756286858245	0.0946011788331639
245.74561150219	0.171287496675922	0.0256723424451216	0.53310179801857	0.14004322842175	0.0615475602535267	0.215879444984743	-0.0745238100556786	-0.397519126052156	0.101602254187812
245.84571170073	0.171287496675922	0.0256723424451216	0.53310179801857	0.146771671798982	0.0564141506156595	0.257486313466078	-0.0654293769839171	-0.387623362315602	0.1628059190484
245.94581189927	0.171287496675922	0.0256723424451216	0.53310179801857	0.152391001395819	0.0621354898503778	0.294254696936298	-0.056866909262914	-0.385712506642963	0.188304648017361
246.04591209781	0.171287496675922	0.0256723424451216	0.53310179801857	0.160189037982686	0.0621354898503778	0.300289407231198	-0.0449466709140447	-0.388608851807614	0.199226848952005
246.14601229635	0.171287496675922	0.0256723424451216	0.53310179801857	0.165757743343855	0.0652650166991858	0.312772726153217	-0.0370807218784051	-0.380868936861154	0.209711739244059
246.246112494891	0.173730016603141	0.0256723424451216	0.53310179801857	0.170869557226866	0.0621354898503778	0.314962821503799	-0.0320290165255738	-0.381519747146429	0.209711739244059
246.346212693431	0.177643654230402	0.0256723424451216	0.53310179801857	0.180690056619024	0.0718749610811329	0.326890951872785	-0.0221700329671344	-0.388608851807614	0.209704226770207
246.446312891971	0.179885770452049	0.0256723424451216	0.53310179801857	0.184494805799188	0.0708509498319539	0.330864823501241	-0.0199754693637331	-0.381519747146429	0.210496640419041
246.546413090511	0.18640267510346	0.0256723424451216	0.53310179801857	0.189054942230315	0.107702172331901	0.365753579914108	-0.018122262079023	-0.362349025010995	0.225184362755223
246.646513289051	0.16600089159865	0.0302002491567558	0.314655336214425	0.192204848451323	0.113443691514604	0.360869873435339	0.0365000329625094	-0.154039900941288	0.199975419631887
246.746613487591	0.147695375629412	0.0277807064916259	0.285012275444561	0.197775506989707	0.119716340481422	0.349258181327201	0.0709060405249875	-0.0865258732980125	0.225184362755223
246.846713686131	0.139251172599899	0.0273809822182448	0.285226407754897	0.205439834146245	0.112542681246184	0.376700485201401	0.0912265035555671	-0.0661939437340533	0.325345837980182
246.946813884672	0.134569445400337	0.0259268300557194	0.285226407754897	0.237417950802276	0.117113107862355	0.518796886584314	0.141541627668851	-0.0579257191539621	0.409065764631683
247.046914083212	0.130000276510349	0.0246630650854545	0.285012275444561	0.256918329737395	0.119141490412111	0.524579768985217	0.155984996787498	-0.0575225517107875	0.409065764631683
247.147014281752	0.126770996206825	0.0246630650854545	0.285012275444561	0.277658899395337	0.117993044970662	0.524579768985217	0.168634871412768	-0.0549435416353392	0.409996525855713
247.247114480292	0.0751991063489862	0.0246630650854545	0.285012275444561	0.316819560310334	0.140882505541767	0.532251362788104	0.206505944799672	-0.0536258078597179	0.410058769026898
247.347214678832	0.0712937150180346	0.0246630650854545	0.285012275444561	0.338509125640637	0.141253645286229	0.533892899585806	0.220186112587459	-0.0466993569735233	0.410058769026898
247.447314877372	0.0616400350424606	0.0246630650854545	0.285226407754897	0.35406421837097	0.162229174316282	0.553073809125384	0.23540984519288	-0.0283760595313587	0.427128716112916
247.547415075912	0.0607182373907201	0.0218168514706199	0.281536451190432	0.365711365326514	0.166365344796114	0.553073809125384	0.249302510909328	-0.0149819579301387	0.427538728318395
247.647515274453	0.0520763748152682	0.0218168514706199	0.221536160784172	0.373620258724036	0.192208418412328	0.557565427329465	0.286421189585259	0.141912938077218	0.419289722994576
247.747615472993	0.0519400004094433	0.0224594005690805	0.221536160784172	0.376477454658846	0.195282380965702	0.551328001482859	0.292212519156273	0.145219620913764	0.419775042086585
247.847715671533	0.0513849229918251	0.0218168514706199	0.221536160784172	0.377535404985503	0.195282380965702	0.551328001482859	0.295198072169066	0.145346014390795	0.42245670745112
247.947815870073	0.0508966294945724	0.0213425173500504	0.221536160784172	0.374338324018809	0.192756791525816	0.550463443525608	0.291271527879558	0.142094498431746	0.437560417965685
248.047916068613	0.0476900435839422	0.0218168514706199	0.167451167996164	0.363403109977769	0.1753881094206	0.520330993343561	0.293116736508048	0.100539275831484	0.486632834236857
248.148016267153	0.047462565957083	0.0148192169201453	0.154143869551217	0.36951477407564	0.185524556371709	0.576635510669097	0.309167790091139	0.068376384188223	0.521343230582895
248.248116465693	0.0467342410355823	0.0213425173500504	0.150668861886853	0.370775507905819	0.183660385132467	0.578363670462177	0.313669494932962	0.068376384188223	0.526114346295339
248.348216664234	0.0463614966923307	0.0211745180955787	0.136502555530854	0.371416425789704	0.183660385132467	0.578363670462177	0.316751461505642	0.068376384188223	0.523672028658367
248.448316862774	0.0451566960826988	0.014565240731684	0.0999194359613789	0.382871125830158	0.201272413195465	0.756671909238959	0.352718472914089	0.129858744508093	0.729290927020714
248.548417061314	0.0450443464622415	0.0211745180955787	0.0930374138295025	0.383383347076896	0.201272413195465	0.756671909238959	0.354585467009161	0.127436864542723	0.71312926383743
248.648517259854	0.044864311733207	0.0211745180955787	0.0860726922221413	0.383979188683281	0.201272413195465	0.756671909238959	0.356250781956577	0.130469318277725	0.71312926383743
248.748617458394	0.0447206733723954	0.0211745180955787	0.0833670114434793	0.384331519295766	0.193587141010226	0.758936290976661	0.360676286594003	0.121806510316054	0.71312926383743
248.848717656934	0.0447206733723954	0.0211745180955787	0.0833670114434793	0.386067695091436	0.193587141010226	0.775384490722921	0.36635215394501	0.13468872981456	0.737573182635789
248.948817855474	0.0447206733723954	0.0211745180955787	0.0833670114434793	0.409094450658454	0.185672342473146	1.36305427289016	0.484732301384714	0.113102837474639	1.2963668357931
249.048918054015	0.0447206733723954	0.0211745180955787	0.0833670114434793	0.455747966702825	0.260392130084366	1.51547109695277	0.628571895666064	0.218329108598104	1.47304179523193
249.149018252555	0.0447458807360252	0.0211745180955787	0.0838891642709211	0.520153327603943	0.260392130084366	1.51547109695277	0.663926855805814	0.218329108598104	1.47304179523193
249.249118451095	0.0447985488696682	0.0211745180955787	0.0839281554384963	0.568738871714853	0.260392130084366	1.51547109695277	0.674436463345751	0.221582331938203	1.47304179523193
249.349218649635	0.0448240725554463	0.0211745180955787	0.0847735232742057	0.760599100523478	0.281754626950223	1.53172973616591	0.767581788445168	0.221582331938203	1.47093161097038
249.449318848175	0.044864311733207	0.0211745180955787	0.0847735232742057	0.879691971625923	0.283843376855372	1.52292079099349	0.863281421180338	0.230813566307484	1.47304179523193
249.549419046715	0.044864311733207	0.0211745180955787	0.0847735232742057	0.888071744648209	0.316331874806889	1.5411293903984	0.875333103886019	0.267902869438979	1.48119249554406
249.649519245255	0.0448907533781251	0.0211745180955787	0.0841509756328667	0.961274694569591	0.507151390932724	1.58949195313198	0.946767730578693	0.454289639430108	1.52677061319758
249.749619443796	0.04821872383859	0.0211745180955787	0.458024682119044	0.971252949253556	0.509447810562729	1.58949195313198	0.894942337709368	0.0811067897029535	1.48119249554406
249.849719642336	0.0487427836225832	0.0149797405758208	0.463837726879811	0.971252949253556	0.509447810562729	1.58949195313198	0.884862538555064	0.0811067897029535	1.48119249554406
249.949819840876	0.0493814730240631	0.014565240731684	0.472031153722481	0.971252949253556	0.509447810562729	1.58949195313198	0.877139639755588	0.0811067897029535	1.48119249554406
250.049920039416	0.0499194547508423	0.0223024115770125	0.486038033650551	0.970265091302962	0.507151390932724	1.58949195313198	0.870673630888419	0.0811067897029535	1.48119249554406
250.150020237956	0.0507007918652318	0.0149797405758208	0.485852210584295	0.970265091302962	0.119801050066482	1.51301302969963	0.826371724288217	0.0692090945702776	1.48119249554406
250.250120436496	0.0518625258132689	0.0211745180955787	0.495857030636429	0.970265091302962	0.119801050066482	1.51301302969963	0.816548394096804	0.0692090945702776	1.48119249554406
250.350220635036	0.0609397903058612	0.0211745180955787	0.543714763065748	0.884414235140634	0.112159146258041	1.38414274002442	0.62804657671189	0.0310830170924026	1.33189197853285
250.450320833577	0.0630998708279349	0.0211745180955787	0.544910287245952	0.814136307723615	0.107771231372526	1.35793705916297	0.519581561667206	0.0205149231613087	1.2963668357931
250.550421032117	0.184270741573864	0.0211745180955787	0.590918053104245	0.739140941219118	0.102519950237505	1.35016100280975	0.356525845219394	-0.490004093275626	1.32508089566767
250.650521230657	0.438090374454641	0.0260762941067847	0.598483849171094	0.513213938075472	0.107771231372526	1.05330466442344	0.150918878352356	-0.478834858326401	0.829526929842412
250.750621429197	0.443791987022514	0.0319055436861403	0.62484206955272	0.174039860803158	0.0921453759415604	0.960861220738851	0.0413989896139074	-0.505449832681801	0.859042559427665
250.850721627737	0.451552050910659	0.0260762941067847	0.68630339860548	0.162373608646169	0.102519950237505	0.895796497459313	-0.0650627059081497	-0.551025289026889	0.859042559427665
250.950821826277	0.45904556330899	0.0319055436861403	0.744033838041863	0.152440554697105	0.0500102706523524	0.780412994987189	-0.213775351090856	-0.667659637188252	0.629581344515142
251.050922024818	0.492970934138554	0.0319055436861403	0.979322667136438	0.151171653718794	0.0463296506943976	0.730666727870325	-0.325294096044939	-1.01018122531919	0.150062238719671
251.151022223358	0.496114104936407	0.0348781460543545	0.979322667136438	0.148181741628092	0.0827120909646815	0.205133277780315	-0.372288640471406	-0.866979162454592	0.131781673325696
251.251122421898	0.499133345686078	0.0348781460543545	0.979322667136438	0.147589056054626	0.0825241134867619	0.198696148237119	-0.386265369684504	-0.847878497254155	0.12893642518488
251.351222620438	0.506377330217621	0.327295519998295	1.1748487965594	0.147417880434414	0.0835646917859114	0.198696148237119	-0.406879877697366	-1.04357612496052	-0.155062543093829
251.451322818978	0.512342032491241	0.361067274962351	1.06470321452699	0.147168045074272	0.0858404441920567	0.199076055125483	-0.425409585259682	-0.933922033984209	-0.176933583388316
251.551423017518	0.512959241165611	0.34992071163166	1.04190071737301	0.147113955061789	0.086706840292677	0.199076055125483	-0.427932395783718	-0.906511960752526	-0.170055106322076
251.651523216058	0.515993063491221	0.35903157401581	1.01895031193323	0.147044844162256	0.086706840292677	0.198696148237119	-0.440265553250963	-0.863894121726529	-0.170055106322076
251.751623414599	0.514267922326802	0.35903157401581	1.04190071737301	0.147168045074272	0.0877949741015423	0.199076055125483	-0.436356384674742	-0.906511960752526	-0.18442750255034
251.851723613139	0.510157917173295	0.35903157401581	1.1748487965594	0.147168045074272	0.0877949741015423	0.199076055125483	-0.423755807375262	-1.00728085717196	-0.170055106322076
251.951823811679	0.50575391844601	0.0671874328427214	1.02303890804824	0.147229286570833	0.0877949741015423	0.198696148237119	-0.416344796422967	-0.863894121726529	0.102196207680621
252.051924010219	0.499268769454764	0.0482520632629661	1.00286042957619	0.147229286570833	0.0877949741015423	0.198696148237119	-0.401807491979321	-0.866979162454592	0.0953332026869472
252.152024208759	0.491934402532844	0.0482520632629661	0.960814521984864	0.147229286570833	0.0877949741015423	0.198696148237119	-0.383071324289501	-0.806939071696716	0.113519015016838
252.252124407299	0.482927638816381	0.0482520632629661	0.923435076133189	0.147229286570833	0.0885524668705851	0.199076055125483	-0.367638710660629	-0.806939071696716	0.0953332026869472
252.352224605839	0.479619614591119	0.0482520632629661	0.923435076133189	0.147311290656185	0.089153632814046	0.199076055125483	-0.361708634706263	-0.806939071696716	0.0944502940617488
252.45232480438	0.459143930390106	0.0482520632629661	0.833543302402252	0.147311290656185	0.089153632814046	0.199076055125483	-0.321519850103153	-0.68891407603166	0.113519015016838
252.55242500292	0.448204427071206	0.0482520632629661	0.763153077344746	0.147347533921401	0.0885524668705851	0.199076055125483	-0.294635629818086	-0.64658724404431	0.0880850382103639
252.65252520146	0.439940922914304	0.0641517779248355	0.741949717584521	0.147589056054626	0.0898665094049349	0.199076055125483	-0.276940138460354	-0.59089091442031	0.0944502940617488
252.7526254	0.437977761988936	0.0641517779248355	0.737143236206847	0.147743243563184	0.089153632814046	0.199076055125483	-0.272149472978221	-0.59089091442031	0.0864714809226744
252.85272559854	0.435542468034702	0.0830085106599403	0.744033838041863	0.147794805154191	0.0898665094049349	0.199076055125483	-0.272362153495959	-0.59089091442031	0.0781393838687118
252.95282579708	0.430871891423761	0.0864148090252059	0.742423815660396	0.147923911495624	0.0898665094049349	0.199076055125483	-0.269253626590326	-0.59089091442031	0.0705622398949074
253.05292599562	0.42690035794919	0.0864148090252059	0.741949717584521	0.14799518268635	0.0898665094049349	0.199076055125483	-0.266506462449893	-0.59089091442031	0.066526429699236
253.153026194161	0.389345962963672	0.0900962665338968	0.551872768673462	0.148221851278403	0.0898665094049349	0.199076055125483	-0.206816925529046	-0.414732249696645	0.066526429699236
253.253126392701	0.389968497559426	0.0907255911313015	0.547397756787015	0.14833828946534	0.089153632814046	0.199076055125483	-0.207833526013453	-0.413483472821029	0.0622092612495726
253.353226591241	0.390240411982651	0.106366491062446	0.544968682008672	0.148677360033443	0.0898665094049349	0.199076055125483	-0.20953134984211	-0.407329292615748	0.0615605521533103
253.453326789781	0.387973656159228	0.112864331014453	0.54702813352141	0.148677360033443	0.0898665094049349	0.199076055125483	-0.208840861567468	-0.414732249696645	0.0463746344901203
253.553426988321	0.388187313615873	0.115295565711058	0.539528797910119	0.148811524774047	0.0898665094049349	0.199076055125483	-0.211345026796336	-0.407329292615748	0.0420567976243253
253.653527186861	0.383842351071351	0.121278361616407	0.542070234431198	0.149199038545008	0.091819494304956	0.199076055125483	-0.206503782390193	-0.407329292615748	0.0382857973589414
253.753627385401	0.296175080679344	0.0570690106957839	0.514085544625185	0.149199038545008	0.091819494304956	0.199076055125483	-0.145948000966844	-0.365417044538584	0.0918445745907704
253.853727583942	0.256472070730191	0.0515713151143836	0.504377381935127	0.149119505451633	0.091819494304956	0.199076055125483	-0.130513259806525	-0.365417044538584	0.0918445745907704
253.953827782482	0.237312695947971	0.0531692617561118	0.504377381935127	0.149119505451633	0.091819494304956	0.199076055125483	-0.118434212482702	-0.365417044538584	0.0918445745907704
254.053927981022	0.214606987457254	0.0512910234773034	0.497261157702199	0.149119505451633	0.091819494304956	0.199076055125483	-0.103483513887163	-0.365417044538584	0.0914417808854274
254.154028179562	0.20395581519716	0.0515713151143836	0.495253999114276	0.149119505451633	0.091819494304956	0.199076055125483	-0.093981729358435	-0.365417044538584	0.0891044606965576
254.254128378102	0.182759868109686	0.0515713151143836	0.487402224894618	0.149119505451633	0.091819494304956	0.199076055125483	-0.0815190932798074	-0.343183503246916	0.102537694783456
254.354228576642	0.156554027147083	0.0512910234773034	0.481448926835441	0.149119505451633	0.091819494304956	0.199076055125483	-0.0645223687649635	-0.345403721196291	0.0983891046577928
254.454328775182	0.126184045847834	0.0512910234773034	0.412225665907329	0.148989460980844	0.090961587269494	0.199076055125483	-0.0151910306784152	-0.275819932224573	0.12648983672354
254.554428973723	0.12089566028378	0.0512910234773034	0.289091749209587	0.148989460980844	0.090961587269494	0.199076055125483	0.00298487885330182	-0.149978352165711	0.136168649304471
254.654529172263	0.118646920933034	0.0570690106957839	0.257832281280622	0.149119505451633	0.090961587269494	0.199076055125483	0.0119925130170765	-0.125490337028008	0.11799598039237
254.754629370803	0.117521705275702	0.0512910234773034	0.245256116151995	0.149119505451633	0.0898665094049349	0.199076055125483	0.0156583589990826	-0.117362369680848	0.113784353854404
254.854729569343	0.116475993674357	0.0512910234773034	0.242042713277773	0.149119505451633	0.089153632814046	0.199076055125483	0.0176982016517181	-0.116811237207686	0.113784353854404
254.954829767883	0.115414678286836	0.0563996865130264	0.245256116151995	0.149119505451633	0.089153632814046	0.199076055125483	0.019675137859063	-0.113327735782317	0.115999781302434
255.054929966423	0.11535339590142	0.0570690106957839	0.245256116151995	0.149119505451633	0.089153632814046	0.199076055125483	0.019989582165042	-0.113327735782317	0.115999781302434
255.155030164964	0.114573249259492	0.0563996865130264	0.242042713277773	0.149119505451633	0.089153632814046	0.199076055125483	0.021064867930183	-0.10580742276887	0.12211133338106
255.255130363504	0.113747804832838	0.0570690106957839	0.24160369345833	0.149199038545008	0.089153632814046	0.199076055125483	0.0224030576337896	-0.108177334212599	0.11799598039237
255.355230562044	0.112966520646121	0.0505851020758555	0.232947936982684	0.149248219209344	0.089153632814046	0.199363466607219	0.0235210120658175	-0.10580742276887	0.11799598039237
255.455330760584	0.111097558646819	0.0553623371154899	0.23636420645849	0.149248219209344	0.0885524668705851	0.199363466607219	0.0258941246545762	-0.10580742276887	0.12211133338106
255.555430959124	0.110014051344072	0.0491491257804794	0.220608010251872	0.149248219209344	0.0885524668705851	0.199363466607219	0.0280306362619063	-0.0912669984590679	0.131194191024731
255.655531157664	0.109074856130438	0.0505851020758555	0.215987500451593	0.149248219209344	0.0885524668705851	0.199363466607219	0.0296766289946078	-0.0879425973593208	0.131578675823544
255.755631356204	0.108080876764884	0.0553623371154899	0.218404056196967	0.150944140907592	0.076810214872691	0.212457575834487	0.0396794519134682	-0.123731595267134	0.131578675823544
255.855731554745	0.106893279815738	0.0553623371154899	0.215605008343468	0.154566047094986	0.0796353045481825	0.342177037489726	0.0563754070511326	-0.113327735782317	0.247520793086706
255.955831753285	0.105407406323734	0.0504408442137372	0.207635065495832	0.161815668495496	0.104677640108939	0.39707990465454	0.083617879999722	-0.0811338182255563	0.309876840928091
256.055931951825	0.104598891136725	0.0504408442137372	0.204427290336018	0.165857430466102	0.104677640108939	0.39707990465454	0.0923815540834994	-0.0763326079627082	0.312294182319038
256.156032150365	0.103309884539223	0.0420817337231296	0.182113930964709	0.16999582989447	0.104677640108939	0.398348735067375	0.101553903302259	-0.0624703599100983	0.316219615354803
256.256132348905	0.101779501354348	0.0411724770275922	0.175918503558091	0.174113937693672	0.101955682833198	0.410013365101722	0.11198337431979	-0.0584657231506937	0.32817736650268
256.356232547445	0.101064822886035	0.0409213932004447	0.167743055511297	0.179514215295907	0.108373235490726	0.42837280386642	0.121656646243893	-0.0520255663389712	0.32817736650268
256.456332745985	0.100650113627887	0.0409213932004447	0.164304542449803	0.185593753368229	0.107771231372526	0.42837280386642	0.129091031989554	-0.0366219093700796	0.346884509015991
256.556432944526	0.0998985619305274	0.0431555263366991	0.161005313599653	0.193430007320603	0.117786600269275	0.434141127055271	0.137255357540039	-0.0366219093700796	0.33927582307858
256.656533143066	0.099026466625154	0.0477864898283456	0.161632521114691	0.203300773746757	0.11882544873445	0.42837280386642	0.143439395614115	-0.0333603409576081	0.33927582307858
256.756633341606	0.0986646152605726	0.0411413984016878	0.156030430690484	0.213520599536268	0.117786600269275	0.437429360681246	0.153209861712228	-0.0169667273130461	0.374274204488409
256.856733540146	0.0978632264231879	0.0411413984016878	0.156030430690484	0.2196495475651	0.117786600269275	0.463379771700316	0.161183913490362	-0.017654494786622	0.396187877037532
256.956833738686	0.0958799152015893	0.0403285651255603	0.152916307231384	0.232314764171523	0.110800469548357	0.581822801344216	0.176998676737281	-0.0213276246781425	0.53427502546561
257.056933937226	0.0955667148886669	0.0306164799592495	0.146256463080967	0.246473887052244	0.117786600269275	0.730915733033588	0.19344789052671	-0.0193795117540428	0.622661706351745
257.157034135766	0.0950040930016772	0.0306164799592495	0.14518511759526	0.254319679065288	0.110800469548357	0.7575215952059	0.202664011464548	-0.00228224126502168	0.667467199610374
257.257134334307	0.0940590089802339	0.0312974821075832	0.145633050952905	0.259320643975101	0.119801050066482	0.786039319319832	0.208720966038111	0.0114889037067822	0.695278612148598
257.357234532847	0.0936321161726889	0.0306164799592495	0.144988168002667	0.265040475524758	0.124014561187631	0.80809802355052	0.220304352420625	0.00883642969444857	0.729546077673118
257.457334731387	0.0930080818598016	0.0306164799592495	0.144988168002667	0.271974074476825	0.124014561187631	0.827018545058611	0.230577970651386	0.0114889037067822	0.74986208706008
257.557434929927	0.0925467785499267	0.0306164799592495	0.145096283813671	0.275127538877762	0.124014561187631	0.844170797993636	0.239285516318155	0.0114889037067822	0.76539791771967
257.657535128467	0.0917203465998093	0.0302797759170498	0.142881589618756	0.280904263870603	0.127231536672665	0.851245868595009	0.249606482037132	0.012401759631464	0.778045021014981
257.757635327007	0.0914276487929531	0.0302797759170498	0.142881589618756	0.280904263870603	0.127231536672665	0.851245868595009	0.249798737388674	0.0119560458604308	0.778045021014981
257.857735525547	0.0914276487929531	0.0302797759170498	0.142881589618756	0.280904263870603	0.127231536672665	0.853222819345149	0.250594603417338	0.0114889037067822	0.778045021014981
257.957835724088	0.0910861230639189	0.0290825447778897	0.142881589618756	0.354602149546801	0.143239246894317	1.80823994204899	0.551310211621997	0.0318285780518613	1.72037412225352
