# Supplementary material for: Global diversity dynamics in the fossil record are regionally heterogeneous
Source: Nat Commun. 2022 May 18;13:2751. doi: 10.1038/s41467-022-30507-0 (PMC9117201; doi:10.1038/s41467-022-30507-0)
Supplement: Supplementary file 4 — Source Data [file 41467_2022_30507_MOESM4_ESM.zip › source_data/Supplementary Figure 3.txt]

Supplementary.Figure.3.mpt	Supplementary.Figure.3.unstandardised_mst_l	Supplementary.Figure.3.unstandardised_gcd_mx	Supplementary.Figure.3.unstandardised_cha	Supplementary.Figure.3.unstandardised_chl	Supplementary.Figure.3.unstandardised_lat_mn	Supplementary.Figure.3.unstandardised_lat_q1	Supplementary.Figure.3.unstandardised_lat_md	Supplementary.Figure.3.unstandardised_lat_mn.1	Supplementary.Figure.3.unstandardised_lat_q2	Supplementary.Figure.3.unstandardised_lat_mx	Supplementary.Figure.3.unstandardised_lng_mn	Supplementary.Figure.3.unstandardised_lng_q1	Supplementary.Figure.3.unstandardised_lng_md	Supplementary.Figure.3.unstandardised_lng_mn.1	Supplementary.Figure.3.unstandardised_lng_q2	Supplementary.Figure.3.unstandardised_lng_mx	Supplementary.Figure.3.unstandardised_lat_r	Supplementary.Figure.3.unstandardised_lng_r	Supplementary.Figure.3.mst.standardised_mst_l	Supplementary.Figure.3.mst.standardised_gcd_mx	Supplementary.Figure.3.mst.standardised_cha	Supplementary.Figure.3.mst.standardised_chl	Supplementary.Figure.3.mst.standardised_lat_mn	Supplementary.Figure.3.mst.standardised_lat_q1	Supplementary.Figure.3.mst.standardised_lat_md	Supplementary.Figure.3.mst.standardised_lat_mn.1	Supplementary.Figure.3.mst.standardised_lat_q2	Supplementary.Figure.3.mst.standardised_lat_mx	Supplementary.Figure.3.mst.standardised_lng_mn	Supplementary.Figure.3.mst.standardised_lng_q1	Supplementary.Figure.3.mst.standardised_lng_md	Supplementary.Figure.3.mst.standardised_lng_mn.1	Supplementary.Figure.3.mst.standardised_lng_q2	Supplementary.Figure.3.mst.standardised_lng_mx	Supplementary.Figure.3.mst.standardised_lat_r	Supplementary.Figure.3.mst.standardised_lng_r	Supplementary.Figure.3.lng.lat.standardised_mst_l	Supplementary.Figure.3.lng.lat.standardised_gcd_mx	Supplementary.Figure.3.lng.lat.standardised_cha	Supplementary.Figure.3.lng.lat.standardised_chl	Supplementary.Figure.3.lng.lat.standardised_lat_mn	Supplementary.Figure.3.lng.lat.standardised_lat_q1	Supplementary.Figure.3.lng.lat.standardised_lat_md	Supplementary.Figure.3.lng.lat.standardised_lat_mn.1	Supplementary.Figure.3.lng.lat.standardised_lat_q2	Supplementary.Figure.3.lng.lat.standardised_lat_mx	Supplementary.Figure.3.lng.lat.standardised_lng_mn	Supplementary.Figure.3.lng.lat.standardised_lng_q1	Supplementary.Figure.3.lng.lat.standardised_lng_md
256.895	32809.2974327656	10605.6765910099	60603215.1970114	29068.9803747275	-43.926	8.589	9.364	10.0899036726128	12.968	44.607	57.728	120.031	121.297	121.258301573977	126.282	153.338	88.533	95.61	22635.8413391911	10219.382016657	46119515.6836841	28513.0494780892	-41.893	8.589	9.364	11.1571229320438	12.857	44.607	57.728	120.357	121.297	123.323219903283	125.904	153.338	86.5	95.61	32809.2974327656	10605.6765910099	60603288.3064165	29068.9803747275	-43.926	8.589	9.364	10.0899036726128	12.968	44.607	57.728	120.031	121.297
253.071	28094.272669333	8806.9465280142	36331788.6296129	24432.2378826201	-19.239	9.64	11.905	13.2662028783658	14.274	37.518	56.409	119.621	120.457	120.225028551532	122.439	152.92	56.757	96.511	22970.5629449502	8806.9465280142	35005888.9637865	24318.2406930877	-19.239	9.761	12.363	13.3983344066978	14.274	36.999	56.409	119.781	120.457	120.723575994204	122.395	152.92	56.238	96.511	28094.272669333	8806.9465280142	36331782.0019149	24432.2378826201	-19.239	9.64	11.905	13.2662028783658	14.274	37.518	56.409	119.621	120.457
250.891	42910.8710145527	11400.9344791263	66651457.3998424	30327.0405268742	-45.721	10.133	12.63	17.1079842336167	18.96	47.395	53.141	118.783	119.961	119.181187140115	121.625	156.78	93.116	103.639	23505.3767422316	11120.580368329	55192671.5190375	29970.3671393883	-45.721	10.134	12.606	16.6287340061859	17.962	47.395	53.141	119.188	119.961	120.509657170763	121.511	156.78	93.116	103.639	40605.9374421376	11400.9344791263	61565719.5193959	29621.28679064	-45.721	10.102	12.63	16.9408751898385	18.96	44.451	56.698	118.783	119.961
248.29	43576.4408179831	11142.7596970934	71201682.0699221	29714.5381901441	-43.602	12.518	21.131	23.8520539344262	43.04	54.911	52.704	119.816	120.404	125.426866065574	144.442	151.035	98.513	98.331	23027.4969303532	11060.1220737752	55808217.0520345	29088.6880643778	-43.602	12.518	16.766	24.0698882225953	43.03	54.911	52.704	120.055	120.404	130.510514751739	144.557	151.035	98.513	98.331	41556.440662986	11142.7596970934	68714322.9241292	29737.1670349208	-43.602	12.518	20.452	23.3936018719706	43.032	46.504	54.155	119.823	120.404
244.08	43992.8510917051	10832.3785434699	67249837.6747468	28762.9619625633	-33.509	21.563	24.024	24.8696564102564	30.405	57.604	53.207	116.379	118.936	117.540502894955	119.384	151.206	91.113	97.999	22817.767508106	10832.3785434699	52168947.3999324	27456.5897999229	-33.509	21.736	24.024	25.6357180778919	24.623	57.604	55.086	118.936	118.936	120.421015888394	119.569	151.206	91.113	96.12	43184.8420623138	10822.6025280607	66593752.8579164	28598.7548292018	-32.902	21.21625	24.024	24.5199584594686	28.599	57.374	55.086	116.89375	118.936
239.23	32559.1138461139	10455.1846585521	49189929.6399091	26573.1990148706	-27.545	25.581	30.683	28.0906785100287	38.856	54.957	54.369	110.815	116.522	109.929480229226	118.18	152.59	82.502	98.221	23278.050028784	10455.1846585521	44122604.2687515	26005.3481272667	-24.941	25.581	30.633	27.3794112207152	36.919	54.428	54.369	113.144	116.699	110.736906288533	118.251	152.59	79.369	98.221	32113.031373849	10455.1846585521	48732758.249293	26310.0126529745	-27.545	25.164	30.633	27.688665480427	36.919	54.957	54.369	110.22	116.522
232.15	33151.908573928	10018.7128812878	56161123.3556137	26957.0208069398	-26.147	34.666	39.878	35.3905735224586	51.914	60.418	55.251	108.144	115.634	117.259337588652	117.367	154.417	86.565	99.166	23537.5895703932	9646.19458936546	50668419.716109	26553.5464253453	-26.147	34.666	38.236	40.1320706287683	48.335	59.231	55.251	107.949	115.185	112.858737295435	116.51	154.417	85.378	99.166	32674.1582165806	10018.7128812878	54572097.7618941	26661.300889643	-26.147	34.666	39.8775	35.3534442857143	52.221	60.418	58.33	108.144	115.634
218.405	34535.1866037014	10807.2874765631	61630968.9901598	28104.4654431152	-25.684	38.987	51.068	35.6876905601253	53.462	65.584	64.74	71.032	108.737	100.565159811986	117.058	164.634	91.268	99.894	22821.9723616691	10370.1404193387	51281809.6293752	27228.1190850124	-25.081	44.233	52.081	39.0515158867707	52.703	65.584	64.74	70.867	81.996	90.6579820912767	112.345	164.634	90.665	99.894	34032.1157854956	10807.2874765631	59774223.9257903	27795.7969063444	-25.684	39.07	52.081	35.2820896072013	53.462	65.584	65.088	71.501	108.974
205.435	23632.6067024784	11290.5201429984	49573894.0823037	26370.5841913452	-26.537	46.992	52.142	40.4391590678825	55.695	64.995	69.04	74.147	85.942	91.6255086119554	90.469	154.132	91.532	85.092	22814.3368754456	11290.5201429984	49573966.8564353	26370.5841913452	-26.537	46.992	52.142	40.4213096446701	55.695	64.995	69.04	74.147	85.942	91.5634101522843	90.469	154.132	91.532	85.092	22819.140495874	11290.5201429984	47910790.5492062	26147.6373033496	-26.537	45.671	52.0885	39.9053364389234	55.695	62.399	69.04	74.147	85.942
197.13	22905.0731659109	10799.8993393554	56220344.2598566	27399.8401306319	-25.886	38.597	43.23	42.036963963964	48.29	64.089	53.83	88.176	143.589	119.886738738739	145.665	151.184	89.975	97.354	22905.0731659109	10799.8993393554	56220317.2043027	27399.8401306319	-25.886	38.597	43.23	42.036963963964	48.29	64.089	53.83	88.176	143.589	119.886738738739	145.665	151.184	89.975	97.354	21980.7775197574	10799.8993393554	53731710.243325	27165.3196339955	-25.886	40.575	43.23	42.3763397129187	48.29	64.089	53.83	88.176	143.589
[truncated: 23 more columns]
