# Supplementary material for: Global diversity dynamics in the fossil record are regionally heterogeneous
Source: Nat Commun. 2022 May 18;13:2751. doi: 10.1038/s41467-022-30507-0 (PMC9117201; doi:10.1038/s41467-022-30507-0)
Supplement: Supplementary file 4 — Source Data [file 41467_2022_30507_MOESM4_ESM.zip › source_data/Supplementary Figure 30 - diversity.txt]

Supplementary.Figure.30...diversity.time	Supplementary.Figure.30...diversity.median	Supplementary.Figure.30...diversity.0.5_lower	Supplementary.Figure.30...diversity.0.5_upper	Supplementary.Figure.30...diversity.0.75_lower	Supplementary.Figure.30...diversity.0.75_upper	Supplementary.Figure.30...diversity.0.95_lower	Supplementary.Figure.30...diversity.0.95_upper
193.537	13.0104356902839	6.91235453449682	14.6809836118028	5.9732937556109	21.2801020884663	3.22140747166936	33.48199879636
194.593	14.0750516996253	6.62257778689341	15.6767991720115	5.94829560936513	21.3426158853596	3.53084829247686	29.4347444184684
195.649	12.211050563692	5.03239678445013	13.0432468141015	4.85959783275923	19.6231842991144	3.22028197102259	28.0204116536804
196.288	10.3576791864787	5.98691616179277	11.7856742907571	5.00390854594667	15.2508523371121	2.89650967903629	21.7450031650845
196.816	10.2717561627634	6.75708004698728	11.657282142635	5.72627516097458	14.2197637092281	4.08702667150661	19.5006209272824
197.76	12.5532838345296	7.21662477002555	13.9809240390405	6.16316781077426	18.5567307934575	4.78027893654247	28.5670123710712
198.816	14.8890642884247	4.6873268472007	15.7550979880795	4.42246570480516	24.480604618388	2.92056532723273	37.3418840850252
199.402	10.8811826652294	6.62460721762001	12.3799294573144	5.38483658683971	15.767182552395	3.85116586470784	22.6076003625472
199.93	10.2944141283707	6.48081140994996	11.2822970471622	4.99152034070591	14.9451234972655	5.00853924431645	22.8217490659043
200.88	12.1522742256844	8.2056843973737	13.0096999152732	7.06199623945529	17.1249320832651	6.29391497059153	23.3827605922475
201.408	19.4120783704064	13.441461420664	22.2967049800068	10.8987778195175	26.2306480413824	7.70519838284421	34.1423377218689
201.983	21.3874801360288	12.9678167431407	24.2652105247165	11.6187718964681	29.6512822607474	9.0273428257874	36.2995879232061
203.039	20.9652382427091	10.0030043802611	22.6172258335315	9.36429324490167	29.903757480116	7.8623834744284	38.0132696023018
204.094	19.4635318770035	9.29123861390516	21.3570464215875	8.66452408821933	29.4625449166977	7.13695278107867	37.8228733048647
204.811	16.7154470797896	11.0341831253103	19.4900505350206	8.13329715736679	23.3427242304122	5.56178234290921	37.5036289805717
205.339	22.7137891228402	16.103607196729	26.9847014953305	12.3898223981302	30.8536474265653	9.80276906726949	42.0170902534517
206.206	31.0617864363732	25.9056778114662	36.0913514907435	22.4992507174477	40.9783820269248	14.06672073337	45.7100236810608
207.262	19.1984498411948	12.631806417444	21.4976347965682	11.3777191866706	27.948727288253	8.89179828780486	36.1770105830531
208.317	17.9210485813983	12.0421512667287	19.8437496816272	10.6572836272798	24.3926858063968	8.72044321624533	31.4999997987239
209.178	14.6223120807452	6.08462487437295	15.9945218279644	5.92152511573043	24.8451543035515	4.30175831738899	34.7850577128347
209.705	16.2039229377601	9.21631172025377	18.2617573251226	7.78453184695187	24.1840446093337	5.58953745482063	35.9863222261507
210.429	20.6675722175488	8.45813519775545	22.7574884705593	6.34112403863775	36.8837727237852	5.2141219325388	62.718245840592
211.484	29.552270709077	10.1877601457365	31.5079371342156	8.95810688699252	45.7792955119453	6.76609852481977	67.260855589053
212.54	32.7664666448439	14.5892486121642	36.2409558553502	11.9893644601883	52.5248614555389	7.05658222230284	74.7661486554706
213.549	28.0895517447539	19.5822966585298	34.492825213656	14.0179597610833	39.8566243394484	7.49382428183607	53.0250478137282
214.077	23.2677072009858	9.30215329805132	25.9038930622189	7.37493625194699	36.0733124247341	5.09051376293297	56.9162571814535
214.652	22.9692611320792	7.62507043524525	24.1680371049769	6.48092320360304	36.1155473666144	4.63775178817104	68.7996113750894
215.707	64.8050273969804	52.3676357603254	84.9005483873034	43.1027179460202	100.926890401033	6.60694238594273	98.4473532824368
216.763	30.8734255532427	19.8859486175504	36.5361034973164	15.5244487133222	42.3250578568682	10.9862397729729	52.5305444135861
217.39	35.9749363299818	16.6269216978392	38.5836602206497	13.228764725933	84.8216975640677	11.7259243076287	146.495777303676
217.918	28.7815397533304	18.4140614153928	31.3677790630206	16.2555347347318	38.6317177166593	13.4822070208099	51.6777906879432
218.874	28.8515463167686	21.614674490936	34.2793028455466	17.6946337776883	37.9729351981445	13.8578205132335	45.356521761086
219.93	30.5018676039212	23.4217818455157	35.1925086457326	19.5743297352468	39.1506755619103	16.5067295931845	47.6844545671291
220.986	24.1305922305887	15.9348189897266	27.4057215104854	12.9691159309014	32.5327100958337	10.2768941648909	58.9698265850639
222.042	19.679826454533	12.1954315637614	21.3577975155438	8.66276066017027	29.237981824262	7.55028409132237	68.0038636932316
223.097	21.6280858410347	11.2722086562168	23.4878260015832	8.88093290565543	33.4871629705849	8.18688830192566	66.2079171320494
224.153	24.8976386466	13.1773038476207	28.2738809885153	8.02957467106698	36.3936158005488	7.75610834785707	67.1568532364082
225.209	18.0466664358128	10.5355418729574	18.9715784337379	9.52376232425866	26.2165874334128	7.36042861592622	51.3126444094191
226.264	18.2313759512109	11.0904004209343	19.4705715560361	9.56195681661856	26.0073654136977	8.04162610667995	52.3885222524121
227.046	17.3551700369323	11.0691862744195	19.8437378729568	8.06648683771405	25.1091028675416	6.29986622156033	66.8224723087165
227.574	29.7177742868293	11.575317496832	31.9464594104651	9.35280538495438	50.460511627682	6.93314693535338	92.6951376641507
228.376	38.3096146603137	18.4400460365729	46.864413250664	10.9607355409515	57.3666170511977	4.64822121421015	80.1772695986509
229.431	27.0514415226884	6.51385850311964	28.8450109752283	5.70905080290137	45.9567558074597	3.60696107612022	73.470291707201
230.487	38.9141183001309	7.575296889916	40.7231318651696	7.30103765150302	63.690662369783	4.19668411330155	89.6260262605781
231.543	39.1202176853124	12.2353932479551	44.2042884269499	7.96109511466808	61.9269804229356	3.71101423381163	88.0922567968584
232.599	49.5940484481839	24.263333136642	61.0800785332424	10.8345411454861	75.240394365727	6.63119572554233	120.386690246871
233.363	29.3361762167981	8.18484615376263	31.5420304370128	5.87609358011351	58.4691261703365	4.37835650667196	118.638995800523
233.891	22.4350618309861	10.8443387387342	25.866348885286	7.67972405886571	34.0367384774236	5.09827822278068	53.3227556310787
234.71	22.8050701970799	10.5546875852177	26.9286907219371	6.19436078612576	36.1230961138071	4.14375418318412	63.0810217601874
235.766	22.3538209863786	4.68848688613684	24.0360570284221	3.15696132430007	44.3483385686859	2.31971055713589	76.0405385388107
236.647	34.1250856078494	11.5727300010752	37.8155426600458	7.42144687728234	59.5540897865756	5.79214277157663	112.374556780405
237.175	26.5562934860597	20.0994156981335	32.0567330998147	16.6032854791383	37.6601716253748	10.4473297684953	44.8952854853324
237.877	36.3597765840859	32.0653115769652	38.8954656931776	29.775292131371	41.3391472029743	27.961449531851	47.8374320567078
238.933	42.4275145057691	37.2513412854778	47.5792902300661	33.3506920095714	50.5641244111358	29.3449877683092	57.3876183494648
239.47	44.4987754458267	35.6217868507755	51.6958803230007	31.2385539533997	58.9233210697506	21.5433878539531	68.8590253880338
239.998	44.0947044906465	34.3400316257944	49.3060836685802	31.8527336395459	58.1557113469402	23.8378288961751	68.1322307819531
240.988	49.53273207424	39.8745548557166	55.8174500339656	35.9879665013104	61.4678768923912	29.3355106293121	70.776493372634
241.516	66.997260227407	47.9853365974479	74.0209258404701	42.7831218393448	87.5747157832498	34.0459387076139	113.801330479197
242.1	80.9822773673197	60.0627346211815	90.9344343894697	53.1468833585454	108.03071330431	45.4296557790787	136.666461393087
243.156	103.982223053272	91.4450644477712	123.703175554467	74.7628335875067	130.457785899942	56.2789298552326	143.06070932008
243.962	56.4134349336125	47.5230555658024	70.7150546993946	35.5017960471609	75.5939613383528	20.6580813815666	88.1760668436858
244.49	35.4036931478131	25.8219714451528	40.5149099594102	22.3038019616687	47.7864968954584	15.7292611138163	59.5721190512521
245.267	38.386050706399	31.261805315673	43.6543602957192	27.8828697301488	49.0111253357643	20.9075577605839	57.0256439017673
246.247	38.2451362531961	26.7930149931325	44.8564120263134	21.4861136183831	50.9409473308693	16.9430475287854	63.923962197019
246.775	42.3035670892531	27.4994510193774	46.9207737448925	24.6221436108495	58.7437408442518	17.0253406039964	82.7856250013499
247.378	45.7786464121566	34.0098745591677	50.3192776804249	31.305402852045	59.2781418930987	23.5693928930147	74.1993230646448
248.003	39.4050607342256	24.3957580188907	46.2967804042413	18.644409545769	56.6372752154341	11.8216606631151	79.5408575609509
248.531	36.1359081129391	27.8482204075638	41.2413870790516	23.8167240144351	47.3622073033156	16.836002017797	60.4369413119783
249.421	32.5189715844222	24.672828153784	36.601222261769	22.2026672627648	42.4235077979177	17.0575782990944	52.5339300457959
249.949	59.032267835506	46.3008320436531	67.3346109054304	38.8732120287507	75.4076470449967	31.2930064396406	95.9706027742062
250.259	45.8981840719816	37.6454966033435	52.4690061317396	32.7391299588551	58.4760679876196	25.763514465943	68.3072859242775
250.787	35.5062236231873	28.6349207285283	40.8041237945816	24.3040034318026	44.722909004782	19.0209354630955	54.0062894529714
251.488	24.8509229676172	19.7148255807989	29.2128037737784	16.4008459142143	32.8566911770062	11.4390618917235	39.7613911023628
252.016	36.3357414208735	16.5808713352609	39.8510638712334	14.1697869305381	57.4408439614638	10.1653319204253	92.8228787343868
252.6	50.8313575801239	32.4636562418876	55.7677803926169	28.9961787621362	68.8455114388527	25.4811036300926	90.150349174889
253.127	37.2678727620061	23.2321062555088	42.0436519702909	19.62684501139	52.3857578457981	14.9567342503609	72.1209753591374
253.712	47.4991727557068	38.3342115436682	57.8292755014799	28.8871699800606	60.4495361269588	23.1559703733712	73.246390820904
254.24	32.4565708517839	19.0915280253307	36.7528195046642	15.5203888614248	46.8817392332828	9.09798495788104	68.3947979147218
254.768	32.4433145974486	19.6267919072022	37.2342897509329	15.7267261488098	46.9713301694142	10.0040823861066	69.2158440735335
255.824	23.2969965492171	14.3129517793196	27.3303276538744	11.0794146486847	33.8691352370051	6.44883826764432	45.6550268234346
256.626	20.7334114182702	8.29788340150131	22.2898095570166	6.36456537582668	34.0305415895881	4.29671759557226	82.7131140507025
257.154	22.8297689590968	5.63386578771111	24.4914891744104	4.84081622089823	35.7035478573856	3.76215999827766	48.2642793545723
257.936	30.3568473991311	25.4727666452302	33.2866446442652	22.5388564987105	36.0696535738432	20.366205139047	42.5050480264431
258.991	51.7926895364386	42.9951304305802	65.357741171381	32.8393340711007	67.1194636980686	14.9722290433126	72.9426306557302
