# Supplementary material for: Global diversity dynamics in the fossil record are regionally heterogeneous
Source: Nat Commun. 2022 May 18;13:2751. doi: 10.1038/s41467-022-30507-0 (PMC9117201; doi:10.1038/s41467-022-30507-0)
Supplement: Supplementary file 4 — Source Data [file 41467_2022_30507_MOESM4_ESM.zip › source_data/Supplementary Figure 30 - histograms.txt]

Supplementary.Figure.30...histograms.mids	Supplementary.Figure.30...histograms.ex	Supplementary.Figure.30...histograms.sp
-194.365126676602	0.001	0.027
-194.749627421759	0.001	0.033
-195.134128166915	0.001	0.028
-195.518628912072	0.001	0.012
-195.903129657228	0.001	0.006
-196.287630402385	0	0.01
-196.672131147541	0.001	0.037
-197.056631892697	0.001	0.052
-197.441132637854	0.002	0.023
-197.82563338301	0.001	0.006
-198.210134128167	0	0.008
-198.594634873323	0.002	0.029
-198.97913561848	0	0.056
-199.363636363636	0.001	0.037
-199.748137108793	0	0.056
-200.132637853949	0.001	0.025
-200.517138599106	0.001	0.074
-200.901639344262	0.001	0.189
-201.286140089419	0.001	0.193
-201.670640834575	0	0.074
-202.055141579732	0	0.023
-202.439642324888	0	0.07
-202.824143070045	0	0.069
-203.208643815201	0	0.051
-203.593144560358	0	0.054
-203.977645305514	0.001	0.041
-204.362146050671	0.001	0.029
-204.746646795827	0.001	0.031
-205.131147540984	0	0.032
-205.51564828614	0	0.017
-205.900149031297	0.001	0
-206.284649776453	0	0.003
-206.66915052161	0.001	0
-207.053651266766	0	0
-207.438152011923	0	0.074
-207.822652757079	0	0.305
-208.207153502235	0.001	0.023
-208.591654247392	0.001	0.178
-208.976154992548	0	0.448
-209.360655737705	0.002	0.096
-209.745156482861	0.001	0.174
-210.129657228018	0	0.194
-210.514157973174	0.001	0.118
-210.898658718331	0	0.12
-211.283159463487	0.001	0.17
-211.667660208644	0.001	0.096
-212.0521609538	0	0.049
-212.436661698957	0	0.108
-212.821162444113	0.007	0.361
-213.20566318927	0.009	0.146
-213.590163934426	0.003	0.145
-213.974664679583	0.001	0.253
-214.359165424739	0.015	0.124
-214.743666169896	0.127	0.488
-215.128166915052	0.113	0.132
-215.512667660209	0.04	0.087
-215.897168405365	0.258	0.302
-216.281669150522	0.261	0
-216.666169895678	0.33	0.003
-217.050670640835	0.225	0.002
-217.435171385991	0.334	0.006
-217.819672131148	0.196	0.026
-218.204172876304	0.103	0.058
-218.588673621461	0.001	0.044
-218.973174366617	0.001	0.019
-219.357675111773	0.002	0.026
-219.74217585693	0.004	0.115
-220.126676602086	0.005	0.081
-220.511177347243	0.024	0.081
-220.895678092399	0.036	0.143
-221.280178837556	0.033	0.095
-221.664679582712	0.002	0.095
-222.049180327869	0.13	0.112
-222.433681073025	0.207	0.087
-222.818181818182	0.106	0.142
-223.202682563338	0.195	0.08
-223.587183308495	0.199	0.054
-223.971684053651	0.1	0.058
-224.356184798808	0.095	0.122
-224.740685543964	0.037	0.063
-225.125186289121	0.195	0.074
-225.509687034277	0.053	0.037
-225.894187779434	0.003	0.03
-226.27868852459	0.124	0.045
-226.663189269747	0.144	0.062
-227.047690014903	0.129	0.043
-227.43219076006	0.054	0.025
-227.816691505216	0.162	0.102
-228.201192250373	0.154	0.005
-228.585692995529	0.096	0.015
-228.970193740686	0.085	0.019
-229.354694485842	0.057	0.115
-229.739195230999	0.042	0.09
-230.123695976155	0.094	0.101
-230.508196721311	0.084	0.038
-230.892697466468	0.124	0.114
-231.277198211624	0.189	0.106
-231.661698956781	0.121	0.037
-232.046199701937	0.066	0.05
-232.430700447094	0.093	0.142
-232.81520119225	0.076	0.017
-233.199701937407	0.065	0.021
-233.584202682563	0.052	0.034
-233.96870342772	0.103	0.045
-234.353204172876	0.067	0.081
-234.737704918033	0.05	0.185
-235.122205663189	0.029	0.19
-235.506706408346	0.06	0.059
-235.891207153502	0.092	0.025
-236.275707898659	0.078	0.043
-236.660208643815	0.016	0.017
-237.044709388972	0.004	0.012
-237.429210134128	0.007	0.065
-237.813710879285	0.032	0.167
-238.198211624441	0.039	0.131
-238.582712369598	0.023	0.139
-238.967213114754	0.009	0.237
-239.351713859911	0.018	0.113
-239.736214605067	0.039	0.1
-240.120715350224	0.039	0.109
-240.50521609538	0.037	0.029
-240.889716840537	0.07	0.186
-241.274217585693	0.051	0.206
-241.658718330849	0.033	0.159
-242.043219076006	0.034	0.139
-242.427719821162	0.088	0.198
-242.812220566319	0.154	0.004
-243.196721311475	0.084	0.003
-243.581222056632	0.066	0.001
-243.965722801788	0.094	0.002
-244.350223546945	0.091	0
-244.734724292101	0.007	0.001
-245.119225037258	0.009	0.002
-245.503725782414	0.011	0.01
-245.888226527571	0.008	0.007
-246.272727272727	0.009	0.008
-246.657228017884	0.005	0.031
-247.04172876304	0.004	0.04
-247.426229508197	0.001	0.124
-247.810730253353	0.002	0.355
-248.19523099851	0.001	0.309
-248.579731743666	0.003	0.126
-248.964232488823	0.005	0.092
-249.348733233979	0.003	0.098
-249.733233979136	0.004	0.026
-250.117734724292	0	0.057
-250.502235469449	0.002	0.186
-250.886736214605	0.001	0.121
-251.271236959762	0.001	0.147
-251.655737704918	0.01	0.158
-252.040238450075	0.009	0.036
-252.424739195231	0.007	0.028
-252.809239940387	0.01	0.051
-253.193740685544	0.016	0.052
-253.5782414307	0.067	0.033
-253.962742175857	0.071	0.009
-254.347242921013	0.06	0.01
-254.73174366617	0.055	0.019
-255.116244411326	0.064	0.017
-255.500745156483	0.051	0.025
-255.885245901639	0.155	0.031
-256.269746646796	0.056	0.044
-256.654247391952	0.062	0.054
-257.038748137109	0.04	0.043
-257.423248882265	0.143	0.026
-257.807749627422	0.337	0.029
