# Supplementary material for: Global diversity dynamics in the fossil record are regionally heterogeneous
Source: Nat Commun. 2022 May 18;13:2751. doi: 10.1038/s41467-022-30507-0 (PMC9117201; doi:10.1038/s41467-022-30507-0)
Supplement: Supplementary file 4 — Source Data [file 41467_2022_30507_MOESM4_ESM.zip › source_data/Supplementary Figure 30 - rates.txt]

Supplementary.Figure.30...rates.time	Supplementary.Figure.30...rates.exr	Supplementary.Figure.30...rates.exr_mn	Supplementary.Figure.30...rates.exr_mx	Supplementary.Figure.30...rates.spr	Supplementary.Figure.30...rates.spr_mn	Supplementary.Figure.30...rates.spr_mx	Supplementary.Figure.30...rates.dvr	Supplementary.Figure.30...rates.dvr_mn	Supplementary.Figure.30...rates.dvr_mx
194.098872957589	0.182988646431639	0.00789764945569447	0.462069524507699	0.0332421117387893	0.0193809871603865	0.0509684697348302	-0.162905332241504	-0.429149624007229	0.0272065629252584
194.198977979911	0.180204715461912	0.010074999905235	0.43977293965282	0.0332421117387893	0.0198060107826184	0.0511593201108081	-0.158250437679059	-0.412586971760475	0.0239571156024289
194.299083002232	0.174048949303087	0.00789764945569447	0.419747108057951	0.0332421117387893	0.0198060107826184	0.0511593201108081	-0.152255031993771	-0.38880242420479	0.0272065629252584
194.399188024554	0.171735795104978	0.010074999905235	0.412795007629869	0.0332280410387977	0.017755341104653	0.0492133367064313	-0.149960609347033	-0.381897316159968	0.0239571156024289
194.499293046875	0.16982751971795	0.00789764945569447	0.393674458143189	0.0332280410387977	0.017755341104653	0.0492133367064313	-0.146883263897519	-0.369320576707887	0.0239571156024289
194.599398069196	0.165831500970291	0.0128610591012226	0.378200758592227	0.0332280410387977	0.017755341104653	0.0492133367064313	-0.140709291719883	-0.350212760233276	0.0214934210032241
194.699503091518	0.163228480762636	0.0133343619499486	0.368393892280332	0.0332082862319848	0.0198060107826184	0.0511593201108081	-0.136392746584384	-0.334389254062067	0.0214934210032241
194.799608113839	0.161857289304421	0.0128610591012226	0.363212772840417	0.0332082862319848	0.0198060107826184	0.0511593201108081	-0.134090347912573	-0.330963629569818	0.0197209329258039
194.899713136161	0.159621177832459	0.0113507018515807	0.35332030821859	0.0332082862319848	0.0198060107826184	0.0511593201108081	-0.132202381810103	-0.329022729688479	0.0186610808024359
194.999818158482	0.157366127215687	0.0128610591012226	0.35332030821859	0.0332082862319848	0.0198060107826184	0.0511593201108081	-0.131286332432803	-0.324039579491141	0.0214934210032241
195.099923180804	0.156419060521849	0.0113507018515807	0.35332030821859	0.0332082862319848	0.0198060107826184	0.0511593201108081	-0.131149444148386	-0.329022729688479	0.0186610808024359
195.200028203125	0.154647402897595	0.014727195821159	0.352198896811694	0.0332082862319848	0.0198060107826184	0.0511593201108081	-0.12926611565432	-0.315881943698752	0.0214934210032241
195.300133225446	0.15367846494641	0.010074999905235	0.338555828822969	0.0331942213230391	0.01815167075616	0.0492133367064313	-0.127160147961284	-0.313483692984396	0.0186610808024359
195.400238247768	0.153217843394662	0.0128610591012226	0.337322525527947	0.0331942213230391	0.01815167075616	0.0492133367064313	-0.125799346206862	-0.311560876783992	0.0186610808024359
195.500343270089	0.151261618803413	0.0144049714988079	0.336603090834901	0.0331942213230391	0.01815167075616	0.0492133367064313	-0.124383600837688	-0.300114141855748	0.0239571156024289
195.600448292411	0.150643100854658	0.0113507018515807	0.331449215020647	0.0331942213230391	0.01815167075616	0.0492133367064313	-0.123760194981534	-0.299801242105726	0.0214934210032241
195.700553314732	0.150983616554235	0.0113507018515807	0.331449215020647	0.0331942213230391	0.01815167075616	0.0492133367064313	-0.124025269241184	-0.299801242105726	0.0214934210032241
195.800658337054	0.150791285559772	0.0128610591012226	0.331449215020647	0.0331942213230391	0.01815167075616	0.0492133367064313	-0.123552170077671	-0.300114141855748	0.0197209329258039
195.900763359375	0.150791285559772	0.0128610591012226	0.331449215020647	0.0331942213230391	0.01815167075616	0.0492133367064313	-0.12370953220004	-0.300114141855748	0.0186610808024359
196.000868381696	0.150791285559772	0.0128610591012226	0.331449215020647	0.0331942213230391	0.01815167075616	0.0492133367064313	-0.123708640002539	-0.300114141855748	0.0186610808024359
196.100973404018	0.150791285559772	0.0128610591012226	0.331449215020647	0.0331942213230391	0.01815167075616	0.0492133367064313	-0.123708640002539	-0.300114141855748	0.0186610808024359
196.201078426339	0.152175975942628	0.0128610591012226	0.331449215020647	0.0331942213230391	0.01815167075616	0.0492133367064313	-0.124454281653833	-0.300114141855748	0.0186610808024359
196.301183448661	0.152175975942628	0.0128610591012226	0.331449215020647	0.0331942213230391	0.01815167075616	0.0492133367064313	-0.124551323972953	-0.300114141855748	0.0186610808024359
196.401288470982	0.152665374515229	0.0128610591012226	0.331449215020647	0.0331942213230391	0.01815167075616	0.0492133367064313	-0.124664472625842	-0.300114141855748	0.0186610808024359
196.501393493304	0.152665374515229	0.0128610591012226	0.331449215020647	0.0331942213230391	0.01815167075616	0.0492133367064313	-0.124682666627268	-0.300114141855748	0.0186610808024359
196.601498515625	0.152912739238767	0.0128610591012226	0.331449215020647	0.0331942213230391	0.01815167075616	0.0492133367064313	-0.125039093546703	-0.300114141855748	0.0186610808024359
196.701603537946	0.15352529430699	0.0176215887913569	0.338555828822969	0.0331835854100341	0.0200282432891099	0.0509684697348302	-0.126221351197057	-0.300114141855748	0.0214934210032241
196.801708560268	0.157194478731296	0.014727195821159	0.336603090834901	0.0331835854100341	0.0200282432891099	0.0509684697348302	-0.129389148030299	-0.311560876783992	0.0141330832567486
196.901813582589	0.160477133484016	0.0139148179277212	0.336603090834901	0.0331835854100341	0.0200282432891099	0.0509684697348302	-0.131252462810249	-0.313483692984396	0.0141330832567486
197.001918604911	0.162666784544382	0.0139148179277212	0.337322525527947	0.0331835854100341	0.0200282432891099	0.0509684697348302	-0.133178908447619	-0.312551066198968	0.0141330832567486
197.102023627232	0.165547629347522	0.0139148179277212	0.337322525527947	0.0331835854100341	0.0200282432891099	0.0509684697348302	-0.135280971468888	-0.312551066198968	0.0141330832567486
197.202128649554	0.167683579355696	0.0139148179277212	0.337322525527947	0.0331750877891462	0.0200282432891099	0.050825543000777	-0.137270970427242	-0.313483692984396	0.0121622345236012
197.302233671875	0.170947808429219	0.0149271179246668	0.336603090834901	0.0331750877891462	0.0200282432891099	0.050825543000777	-0.139711353637067	-0.30946069293983	0.0121622345236012
197.402338694196	0.172163913896646	0.018435432802939	0.336603090834901	0.0331750877891462	0.0200282432891099	0.050825543000777	-0.140348744386925	-0.306073027095494	0.0132575068251104
197.502443716518	0.174856813407591	0.018435432802939	0.337322525527947	0.0331642968893816	0.0200282432891099	0.050825543000777	-0.141734288868494	-0.306073027095494	0.0121622345236012
197.602548738839	0.176207150330823	0.018435432802939	0.336603090834901	0.0331642968893816	0.0200282432891099	0.050825543000777	-0.142700222271437	-0.306073027095494	0.0121622345236012
197.702653761161	0.176715532601633	0.018435432802939	0.336603090834901	0.0331562060137769	0.0190255728210201	0.0492133367064313	-0.142964083599703	-0.306073027095494	0.0121622345236012
197.802758783482	0.176978781724366	0.018435432802939	0.336603090834901	0.0331562060137769	0.0190255728210201	0.0492133367064313	-0.14311360191681	-0.306073027095494	0.0121622345236012
197.902863805804	0.178015191370069	0.018435432802939	0.336603090834901	0.0331642968893816	0.0190255728210201	0.0491997253843326	-0.143836633988413	-0.306073027095494	0.0121622345236012
198.002968828125	0.178015191370069	0.018435432802939	0.336603090834901	0.0331642968893816	0.0190255728210201	0.0491997253843326	-0.143836633988413	-0.306073027095494	0.0121622345236012
198.103073850446	0.178015191370069	0.018435432802939	0.336603090834901	0.0331642968893816	0.0190255728210201	0.0491997253843326	-0.143935009263677	-0.306073027095494	0.0121622345236012
198.203178872768	0.179447859509878	0.0214125879264376	0.338555828822969	0.0331642968893816	0.0190255728210201	0.0491997253843326	-0.144619768389405	-0.309100949973935	0.00830015022892955
198.303283895089	0.180070489206174	0.0214125879264376	0.338555828822969	0.0331642968893816	0.0190255728210201	0.0491997253843326	-0.144748910121128	-0.309100949973935	0.00830015022892955
198.403388917411	0.180070489206174	0.0214125879264376	0.338555828822969	0.0331642968893816	0.0190255728210201	0.0491997253843326	-0.144748910121128	-0.309100949973935	0.00830015022892955
198.503493939732	0.180403432367336	0.0187737472765645	0.336603090834901	0.0331642968893816	0.0190255728210201	0.0491997253843326	-0.145287253241453	-0.310726161826275	0.00830015022892955
198.603598962054	0.18074137533763	0.018435432802939	0.336603090834901	0.0331642968893816	0.0190255728210201	0.0491997253843326	-0.146091380458779	-0.311560876783992	0.00830015022892955
198.703703984375	0.183507241923806	0.0187737472765645	0.338555828822969	0.0331750877891462	0.0190255728210201	0.0491997253843326	-0.14810999673592	-0.312551066198968	0.00830015022892955
198.803809006696	0.184047085305604	0.0187737472765645	0.338555828822969	0.0331835854100341	0.0190255728210201	0.0491997253843326	-0.149312639820293	-0.311560876783992	0.00830015022892955
198.903914029018	0.186630403810054	0.0187737472765645	0.338555828822969	0.0331835854100341	0.0190255728210201	0.0491997253843326	-0.152121684608281	-0.310726161826275	0.00830015022892955
199.004019051339	0.188479962307014	0.0187737472765645	0.34049631153901	0.0331835854100341	0.0190255728210201	0.0491997253843326	-0.154014735367607	-0.311560876783992	0.00830015022892955
199.104124073661	0.191500233987214	0.0328587869749853	0.352198896811694	0.0331835854100341	0.0190255728210201	0.0491997253843326	-0.156904456358063	-0.309100949973935	0.00803047945538928
199.204229095982	0.193815339614022	0.0293574417186248	0.352198896811694	0.0331835854100341	0.0190255728210201	0.0491997253843326	-0.161376304051588	-0.317296212808047	0.00293063170755248
199.304334118304	0.195958756220991	0.0331642665688118	0.35332030821859	0.0331835854100341	0.0190255728210201	0.0491997253843326	-0.164026831546297	-0.317296212808047	0.00293063170755248
199.404439140625	0.196978649680817	0.0367535339411548	0.35332030821859	0.0331835854100341	0.0190255728210201	0.0491997253843326	-0.165127505059781	-0.317296212808047	0.00218955331340205
199.504544162946	0.199627681781973	0.0367535339411548	0.352198896811694	0.0331835854100341	0.0190255728210201	0.0491997253843326	-0.167064566143579	-0.317296212808047	0.00145302222563289
199.604649185268	0.202402010352513	0.0367535339411548	0.352088154655464	0.0331750877891462	0.0191393813998519	0.0492133367064313	-0.169677077805968	-0.317296212808047	0.00361824326341815
199.704754207589	0.205907078305694	0.0367535339411548	0.355235217466921	0.0331750877891462	0.0191393813998519	0.0492133367064313	-0.174617290399092	-0.335919649379833	-0.0137600581394529
199.804859229911	0.20788258609931	0.0367535339411548	0.363109448315893	0.0331750877891462	0.0191393813998519	0.0492133367064313	-0.178682591620871	-0.337361753731594	-0.00530626191658656
199.904964252232	0.210373666483607	0.0432004380501524	0.376831413297469	0.0331750877891462	0.0191393813998519	0.0492133367064313	-0.182559712593149	-0.351236572902737	-0.0165725051073848
200.005069274554	0.212393608175886	0.0432004380501524	0.378200758592227	0.0331750877891462	0.0191393813998519	0.0492133367064313	-0.18568296217104	-0.351236572902737	-0.0165725051073848
200.105174296875	0.212778525857988	0.0432004380501524	0.385132098290844	0.0331750877891462	0.0191393813998519	0.0492133367064313	-0.187800972813989	-0.354801894664003	-0.0165725051073848
200.205279319196	0.213996826786737	0.0445550395833699	0.385132098290844	0.0331750877891462	0.0191393813998519	0.0492133367064313	-0.18875753406582	-0.363447589717838	-0.026373582130872
200.305384341518	0.21472791076115	0.0649386063407003	0.400337688244789	0.0331750877891462	0.0191393813998519	0.0492133367064313	-0.189336614504485	-0.358347748210912	-0.026373582130872
200.405489363839	0.214956984817786	0.0649386063407003	0.400337688244789	0.0331750877891462	0.0193809871603865	0.0492133367064313	-0.190469614731354	-0.364377157099032	-0.031541940421395
200.505594386161	0.21514369852332	0.0653515554457804	0.400337688244789	0.0331750877891462	0.0193809871603865	0.0492133367064313	-0.190659127591019	-0.363447589717838	-0.031541940421395
200.605699408482	0.21221015554534	0.0445550395833699	0.403578390531506	0.0331750877891462	0.0193809871603865	0.0492133367064313	-0.186158011383251	-0.370859408611455	-0.0165725051073848
200.705804430804	0.203285895451194	0.0136807090009246	0.385132098290844	0.0331750877891462	0.0193809871603865	0.0492133367064313	-0.175443567259975	-0.35544113639504	0.0145573037964622
200.805909453125	0.19579017161832	0.0136807090009246	0.383194032407	0.0331642968893816	0.0194487400854826	0.0492133367064313	-0.168055844852588	-0.357105534681436	0.01471678161383
200.906014475446	0.190382004659374	0.0136807090009246	0.378120198265966	0.0331562060137769	0.0198060107826184	0.0492133367064313	-0.158855732211159	-0.345533257519846	0.0225462169414918
201.006119497768	0.176987457493858	0.0136807090009246	0.372217105959846	0.0331562060137769	0.0198060107826184	0.0492133367064313	-0.144585451286608	-0.335919649379833	0.0311090555135042
201.106224520089	0.159889893885596	0.0136807090009246	0.354010987496509	0.0331562060137769	0.0198060107826184	0.0492133367064313	-0.128425109275187	-0.317296212808047	0.0311090555135042
201.206329542411	0.143965716202869	0.00680470105112188	0.31133154937255	0.0331562060137769	0.0198060107826184	0.0492133367064313	-0.109768295441576	-0.285510392490339	0.036024472758171
201.306434564732	0.122021005042383	0.00680470105112188	0.279292203008369	0.0331562060137769	0.0198060107826184	0.0492133367064313	-0.0921051140003653	-0.25058131948497	0.036024472758171
201.406539587054	0.108481888449626	0.00904538721115243	0.263902825636237	0.033131946068274	0.0200282432891099	0.0492133367064313	-0.0844332445330462	-0.236093157077578	0.0326271113006976
201.506644609375	0.0975487864764689	0.00987069016584035	0.255074513364069	0.033131946068274	0.0200282432891099	0.0492133367064313	-0.0778426332432535	-0.222321078837604	0.036024472758171
201.606749631696	0.0757897348285756	0.00904538721115243	0.24290640397684	0.033131946068274	0.0200282432891099	0.0492133367064313	-0.0687739509581976	-0.206706725698893	0.036024472758171
201.706854654018	0.0655641017695019	0.0139485209615173	0.24484115700307	0.033131946068274	0.0200282432891099	0.0492133367064313	-0.0662269725609005	-0.20697488927905	0.0311090555135042
201.806959676339	0.0580369721064485	0.00680470105112188	0.232855627412535	0.033131946068274	0.0200282432891099	0.0492133367064313	-0.0629925958062466	-0.204958590158023	0.0302362571238505
201.907064698661	0.0526939938357923	0.00904538721115243	0.230306150556766	0.033131946068274	0.0200282432891099	0.0492133367064313	-0.0607375452886665	-0.200705128403975	0.0326271113006976
202.007169720982	0.0519776827463878	0.00904538721115243	0.228670850327871	0.033131946068274	0.0200282432891099	0.0492133367064313	-0.0596673291503776	-0.201670293119635	0.0302362571238505
202.107274743304	0.0504941594409717	0.0104975385292199	0.228268511161287	0.033131946068274	0.0200282432891099	0.0492133367064313	-0.0582996873494518	-0.198979365626818	0.0311090555135042
202.207379765625	0.0498592976740244	0.0105749552818251	0.228268511161287	0.033131946068274	0.0200282432891099	0.0492133367064313	-0.0575485595488364	-0.198979365626818	0.0302362571238505
202.307484787946	0.0492045876253404	0.0136807090009246	0.230306150556766	0.033131946068274	0.0200282432891099	0.0492133367064313	-0.0564360744423792	-0.201670293119635	0.0264048469755604
202.407589810268	0.0476493774101291	0.0136807090009246	0.228268511161287	0.033131946068274	0.0200282432891099	0.0492133367064313	-0.0543854532085291	-0.192764351075434	0.0331362289685995
202.507694832589	0.045545905439288	0.00904538721115243	0.218793446521906	0.033131946068274	0.0200282432891099	0.0492133367064313	-0.0498851200788005	-0.186029494942632	0.0336829306176203
202.607799854911	0.0442075591289982	0.00904538721115243	0.218321074438262	0.033131946068274	0.0200282432891099	0.0492133367064313	-0.0471958208559336	-0.184197162522987	0.0331362289685995
202.707904877232	0.0427432364917486	0.00680470105112188	0.212460935816125	0.033131946068274	0.0200282432891099	0.0492133367064313	-0.0446555646214935	-0.183900743919731	0.0327289399481508
202.808009899554	0.0409591430640121	0.00680470105112188	0.207163261199947	0.033131946068274	0.0200282432891099	0.0492133367064313	-0.0418148969047282	-0.180309555182602	0.0331362289685995
202.908114921875	0.0393953770499664	0.00564968313117983	0.201259413182286	0.033131946068274	0.0200282432891099	0.0492133367064313	-0.0383224344696679	-0.174137575444778	0.0343166840513636
203.008219944196	0.0373574379325512	0.00652133710342126	0.196960516560317	0.033131946068274	0.0200282432891099	0.0492133367064313	-0.0344938776331373	-0.166230379552086	0.0343166840513636
203.108324966518	0.0371358266484519	0.00652133710342126	0.195696713439415	0.033131946068274	0.0200282432891099	0.0492133367064313	-0.0334786422044553	-0.162823265761744	0.036024472758171
203.208429988839	0.0362652481989463	0.00680470105112188	0.194163727641446	0.033131946068274	0.0200282432891099	0.0492133367064313	-0.0308699401375253	-0.158590019610714	0.036024472758171
203.308535011161	0.0353652583647738	0.00652133710342126	0.188801819034349	0.033131946068274	0.0200282432891099	0.0492133367064313	-0.0281863982466821	-0.154225068747302	0.0343166840513636
203.408640033482	0.0346908157777189	0.00564968313117983	0.177744114955192	0.033131946068274	0.0200282432891099	0.0492133367064313	-0.0258991229496681	-0.146998611475274	0.0343166840513636
203.508745055804	0.0342500816440007	0.00490413511920013	0.171156109487061	0.033131946068274	0.0200282432891099	0.0492133367064313	-0.0240110365107661	-0.138771543335919	0.036024472758171
203.608850078125	0.033083778335378	0.00680470105112188	0.162647380279667	0.033131946068274	0.0200282432891099	0.0492133367064313	-0.0201460986352412	-0.127067079267121	0.0347440116883604
203.708955100446	0.0329989105402871	0.00701971739638682	0.162647380279667	0.033131946068274	0.0200282432891099	0.0492133367064313	-0.0193173127381414	-0.124542069838022	0.036024472758171
203.809060122768	0.0328868244911561	0.00490413511920013	0.156317807223914	0.033131946068274	0.0200282432891099	0.0492133367064313	-0.0181749813310599	-0.123543308498891	0.0347440116883604
203.909165145089	0.0322477102109332	0.00564968313117983	0.155346055118485	0.033131946068274	0.0200282432891099	0.0492133367064313	-0.0172910335840915	-0.120148499488599	0.036024472758171
204.009270167411	0.0321595744647756	0.00564968313117983	0.155346055118485	0.03310713201372	0.0200282432891099	0.0492133367064313	-0.0165966888791893	-0.120148499488599	0.0350017488417003
204.109375189732	0.0319424371351997	0.00680470105112188	0.155346055118485	0.03310713201372	0.0200282432891099	0.0492133367064313	-0.0153873696146499	-0.116791940729572	0.036024472758171
204.209480212054	0.0317349871491414	0.00652133710342126	0.151410984935554	0.03310713201372	0.0200282432891099	0.0492133367064313	-0.0136804014821602	-0.112722940273439	0.036024472758171
204.309585234375	0.0314275769918356	0.00652133710342126	0.148816293651615	0.03310713201372	0.0200282432891099	0.0492133367064313	-0.0121468506921589	-0.106872843294445	0.036024472758171
204.409690256696	0.031293288491125	0.00377910233591633	0.142312994481949	0.03310713201372	0.0200282432891099	0.0492133367064313	-0.0112004266751291	-0.106002201642784	0.0343166840513636
204.509795279018	0.0312421742936641	0.00490413511920013	0.138048326170648	0.03310713201372	0.0200282432891099	0.0492133367064313	-0.0102522937374459	-0.0939695049180346	0.0424450769787709
204.609900301339	0.0311711210159893	0.00377910233591633	0.134774201529885	0.03310713201372	0.0200282432891099	0.0492133367064313	-0.00996851080205061	-0.0903230164153078	0.0407914327079398
204.710005323661	0.0310589362933645	0.00490413511920013	0.134303493974961	0.03310713201372	0.0200282432891099	0.0492133367064313	-0.00932016919189695	-0.0902560738446817	0.03817914937903
204.810110345982	0.0308412717964659	0.00490413511920013	0.123388444558331	0.03310713201372	0.0200282432891099	0.0492133367064313	-0.00817473830413662	-0.0816025744691996	0.0424450769787709
204.910215368304	0.0307333025960598	0.00377910233591633	0.111763282549625	0.03310713201372	0.0200282432891099	0.0492133367064313	-0.00732904666023857	-0.0793654069208028	0.0363036485461054
205.010320390625	0.0305685672653563	0.00613039970981499	0.106677559476985	0.03310713201372	0.0200282432891099	0.0492133367064313	-0.0060084429631883	-0.0681922003672288	0.0371313340275753
205.110425412946	0.0304052703839166	0.00613039970981499	0.101665994750064	0.03310713201372	0.0200282432891099	0.0492133367064313	-0.00525191587320563	-0.0681922003672288	0.0350017488417003
205.210530435268	0.0302713342887922	0.00652133710342126	0.0945066795929285	0.03310713201372	0.0200282432891099	0.0492133367064313	-0.00406028711347379	-0.0595760965735938	0.0371313340275753
205.310635457589	0.0300288169136492	0.00377910233591633	0.0878277114498241	0.03310713201372	0.0200282432891099	0.0492133367064313	-0.0027761907947916	-0.0580379140896369	0.036024472758171
205.410740479911	0.0296660725107398	0.00652133710342126	0.0859824140150695	0.03310713201372	0.0200282432891099	0.0492133367064313	-0.00153118729647975	-0.0503952076422236	0.036024472758171
205.510845502232	0.0296020418073671	0.00490413511920013	0.0814946765387843	0.03310713201372	0.0200282432891099	0.0492133367064313	-0.000859870799841712	-0.0478439569817356	0.0358801288083361
205.610950524554	0.0295883388850895	0.00490413511920013	0.079790141542964	0.03310713201372	0.0200282432891099	0.0492133367064313	-0.000428689855747544	-0.0478439569817356	0.0347440116883604
205.711055546875	0.0295471461947724	0.00564968313117983	0.079790141542964	0.03310713201372	0.0200282432891099	0.0492133367064313	-0.000349391032122075	-0.0478439569817356	0.034460805640603
205.811160569196	0.0295471461947724	0.00564968313117983	0.079790141542964	0.03310713201372	0.0200282432891099	0.0492133367064313	-0.000349391032122075	-0.0478439569817356	0.034460805640603
205.911265591518	0.0295471461947724	0.00564968313117983	0.079790141542964	0.03310713201372	0.0200282432891099	0.0492133367064313	-0.000349391032122075	-0.0478439569817356	0.034460805640603
206.011370613839	0.0295471461947724	0.00564968313117983	0.079790141542964	0.0330849388208025	0.0200282432891099	0.0492133367064313	-0.000359059308268479	-0.0478439569817356	0.034460805640603
206.111475636161	0.0295471461947724	0.00564968313117983	0.079790141542964	0.0330849388208025	0.0200282432891099	0.0492133367064313	-0.000359059308268479	-0.0478439569817356	0.034460805640603
206.211580658482	0.0295471461947724	0.00564968313117983	0.079790141542964	0.0330849388208025	0.0200282432891099	0.0492133367064313	-0.000359059308268479	-0.0478439569817356	0.034460805640603
206.311685680804	0.0295087226713885	0.00490413511920013	0.0782266340751843	0.0330849388208025	0.0200282432891099	0.0492133367064313	-0.000281236682524685	-0.0478439569817356	0.0343166840513636
206.411790703125	0.0295087226713885	0.00564968313117983	0.0782266340751843	0.0330849388208025	0.0200282432891099	0.0492133367064313	-0.000210398039960429	-0.0454305140188456	0.0363036485461054
206.511895725446	0.0295087226713885	0.00564968313117983	0.0782266340751843	0.0330849388208025	0.0200282432891099	0.0492133367064313	-0.000210398039960429	-0.0454305140188456	0.0363036485461054
206.612000747768	0.0295087226713885	0.00564968313117983	0.0782266340751843	0.0330849388208025	0.0200282432891099	0.0492133367064313	-0.000210398039960429	-0.0454305140188456	0.0363036485461054
206.712105770089	0.0295087226713885	0.00564968313117983	0.0782266340751843	0.0330849388208025	0.0198060107826184	0.0492133367064313	-0.00019257089020337	-0.0478439569817356	0.0343166840513636
206.812210792411	0.0295087226713885	0.00564968313117983	0.0782266340751843	0.0330849388208025	0.0198060107826184	0.0492133367064313	-0.00019257089020337	-0.0478439569817356	0.0343166840513636
206.912315814732	0.0295087226713885	0.00564968313117983	0.0782266340751843	0.0330849388208025	0.0198060107826184	0.0492133367064313	-0.00019257089020337	-0.0478439569817356	0.0343166840513636
207.012420837054	0.0295087226713885	0.00564968313117983	0.0782266340751843	0.0330849388208025	0.0198060107826184	0.0492133367064313	-0.00019257089020337	-0.0478439569817356	0.0343166840513636
207.112525859375	0.0295087226713885	0.00564968313117983	0.0782266340751843	0.0330849388208025	0.0198060107826184	0.0492133367064313	-0.00019257089020337	-0.0478439569817356	0.0343166840513636
207.212630881696	0.0295087226713885	0.00564968313117983	0.0782266340751843	0.0330849388208025	0.0198060107826184	0.0492133367064313	-0.00019257089020337	-0.0478439569817356	0.0343166840513636
207.312735904018	0.0295087226713885	0.00564968313117983	0.0782266340751843	0.0330849388208025	0.0198060107826184	0.0492133367064313	-0.00019257089020337	-0.0478439569817356	0.0343166840513636
207.412840926339	0.0295087226713885	0.00490413511920013	0.0782266340751843	0.0330849388208025	0.0198060107826184	0.0492133367064313	-0.000339378391129558	-0.0477715890836585	0.0347440116883604
207.512945948661	0.0295087226713885	0.00490413511920013	0.0782266340751843	0.0330849388208025	0.0198060107826184	0.0492133367064313	-0.000339378391129558	-0.0477715890836585	0.0347440116883604
207.613050970982	0.0301916207920411	0.00604801497733139	0.0945066795929285	0.0330849388208025	0.0198060107826184	0.0492133367064313	-0.00746104454391933	-0.0629217575541936	0.0363036485461054
207.713155993304	0.0328056404963997	0.00490413511920013	0.395470594312751	0.0330849388208025	0.0198060107826184	0.0492133367064313	-0.047571070235907	-0.364602007497695	0.042549880656846
207.813261015625	0.0348574923604982	0.00377910233591633	0.405564614797899	0.0330849388208025	0.0198060107826184	0.0492133367064313	-0.0621881229926831	-0.374345443890488	0.042549880656846
207.913366037946	0.0430113591377094	0.00564968313117983	0.444166952957469	0.0330849388208025	0.0198060107826184	0.0492133367064313	-0.10548842356759	-0.417755183879127	0.0363036485461054
208.013471060268	0.0475905554499614	0.00564968313117983	0.469413251685201	0.0330849388208025	0.0198060107826184	0.0492133367064313	-0.122801176441112	-0.439111111194431	0.042549880656846
208.113576082589	0.04870528548013	0.00564968313117983	0.469413251685201	0.0330849388208025	0.0198060107826184	0.0492133367064313	-0.124911977171853	-0.439111111194431	0.042549880656846
208.213681104911	0.0494978635618378	0.00377910233591633	0.471962027679479	0.0330849388208025	0.0198060107826184	0.0492133367064313	-0.127258021388763	-0.441293499533631	0.042549880656846
208.313786127232	0.0495837004299316	0.00377910233591633	0.471962027679479	0.0330849388208025	0.0198060107826184	0.0492133367064313	-0.127888808135516	-0.441293499533631	0.042549880656846
208.413891149554	0.0504941594409717	0.00377910233591633	0.471962027679479	0.03310713201372	0.0194487400854826	0.0492133367064313	-0.129750524791768	-0.441293499533631	0.042549880656846
208.513996171875	0.0601316739399962	0.00604801497733139	0.479919405209503	0.03310713201372	0.0194487400854826	0.0492133367064313	-0.141785511703948	-0.4511646869489	0.042549880656846
208.614101194196	0.0685339298531998	0.00604801497733139	0.48249462937063	0.03310713201372	0.0194487400854826	0.0492133367064313	-0.148568682322574	-0.458626545091792	0.0384091701592785
208.714206216518	0.0923558712487051	0.00604801497733139	0.493131007477768	0.033131946068274	0.0198060107826184	0.0492133367064313	-0.160930956534785	-0.46674421078792	0.0384091701592785
208.814311238839	0.218433626832899	0.00295183767271339	0.517359370585073	0.033131946068274	0.0198060107826184	0.0492133367064313	-0.182990781201052	-0.490503722152109	0.0371313340275753
208.914416261161	0.24926779895003	0.00604801497733139	0.522591410816375	0.033131946068274	0.0198060107826184	0.0492133367064313	-0.193615716980141	-0.491287439376525	0.0371313340275753
209.014521283482	0.0419556975534448	0.00265045867934235	0.486576122173044	0.033131946068274	0.0198060107826184	0.0492133367064313	-0.128123376492397	-0.449216609128289	0.042549880656846
209.114626305804	0.0366844225299173	0.00259740355379697	0.496504944040493	0.033131946068274	0.0198060107826184	0.0492133367064313	-0.118897776482024	-0.465914487829228	0.042549880656846
209.214731328125	0.0366178667918099	0.00265045867934235	0.50041568579283	0.033131946068274	0.0198060107826184	0.0492133367064313	-0.118200307181441	-0.468459408834763	0.0416871490573736
209.314836350446	0.0367570689332791	0.00259740355379697	0.501258767712904	0.033131946068274	0.0198060107826184	0.0492133367064313	-0.1200890868249	-0.468459408834763	0.0443222879247406
209.414941372768	0.0370914811764833	0.00259740355379697	0.504871074475007	0.033131946068274	0.0198060107826184	0.0492133367064313	-0.124129062267594	-0.468459408834763	0.045989800122145
209.515046395089	0.036620119261206	0.00259740355379697	0.502904431955325	0.033131946068274	0.0198060107826184	0.0492133367064313	-0.112865079320855	-0.468459408834763	0.0457162044509386
209.615151417411	0.0368215341260671	0.00259740355379697	0.501258767712904	0.033131946068274	0.0198060107826184	0.0492133367064313	-0.111851182012574	-0.468459408834763	0.0443222879247406
209.715256439732	0.0379424652998538	0.00155494261228707	0.50661467256924	0.033131946068274	0.0198060107826184	0.0492133367064313	-0.11864504240901	-0.475120602041507	0.0424450769787709
209.815361462054	0.0393011758317469	0.00155494261228707	0.50661467256924	0.033131946068274	0.0198060107826184	0.0492133367064313	-0.126180037477637	-0.475120602041507	0.0424450769787709
209.915466484375	0.0409591430640121	0.00259740355379697	0.504871074475007	0.033131946068274	0.0198060107826184	0.0492133367064313	-0.128027695015964	-0.468459408834763	0.0471904813241052
210.015571506696	0.0379424652998538	0.00259740355379697	0.493709899560987	0.033131946068274	0.0198060107826184	0.0492133367064313	-0.107805628977659	-0.457997875693599	0.0471904813241052
210.115676529018	0.0387244306711404	0.00155494261228707	0.490598148259771	0.033131946068274	0.0198060107826184	0.0492133367064313	-0.109118923821855	-0.453794687244608	0.0471904813241052
210.215781551339	0.0371925839805623	0.00155494261228707	0.482876110344038	0.033131946068274	0.0198060107826184	0.0492133367064313	-0.102935832524822	-0.446386734452805	0.0471904813241052
210.315886573661	0.0376597913697065	0.00155494261228707	0.462495880210756	0.033131946068274	0.0198060107826184	0.0492133367064313	-0.0996389359619486	-0.436682110378647	0.0424450769787709
210.415991595982	0.0367570689332791	0.00155494261228707	0.445941429936313	0.033131946068274	0.0198060107826184	0.0492133367064313	-0.0856432945864311	-0.416201193490753	0.0457162044509386
210.516096618304	0.034604120694802	0.00295183767271339	0.38824587214834	0.033131946068274	0.0198060107826184	0.0492133367064313	-0.0601204984097966	-0.356311115644593	0.045989800122145
210.616201640625	0.034604120694802	0.00295183767271339	0.38824587214834	0.033131946068274	0.0198060107826184	0.0492133367064313	-0.0607945124737649	-0.356311115644593	0.045989800122145
210.716306662946	0.0338485039393824	0.00259740355379697	0.37589679323569	0.033131946068274	0.0198060107826184	0.0492133367064313	-0.0559700108051367	-0.350138062275176	0.0424450769787709
210.816411685268	0.0332383502250478	0.00259740355379697	0.375353436794664	0.033131946068274	0.0193809871603865	0.0492133367064313	-0.0534565245951612	-0.341126113385802	0.0471904813241052
210.916516707589	0.0334682915936363	0.00155494261228707	0.384855780576196	0.033131946068274	0.0193809871603865	0.0492133367064313	-0.056720087053126	-0.356311115644593	0.0424450769787709
211.016621729911	0.0324862677735795	0.00155494261228707	0.3818696861998	0.033131946068274	0.0193809871603865	0.0492133367064313	-0.0512715860720211	-0.350138062275176	0.045989800122145
211.116726752232	0.0334682915936363	0.00155494261228707	0.383398483974322	0.033131946068274	0.0193809871603865	0.0492133367064313	-0.0542207510525072	-0.350138062275176	0.0471904813241052
211.216831774554	0.0365858100348615	0.00155494261228707	0.390787769710269	0.033131946068274	0.0193809871603865	0.0492133367064313	-0.0638951414570195	-0.365403432055879	0.0424450769787709
211.316936796875	0.0327796606693805	0.00155494261228707	0.361251213727744	0.033131946068274	0.0191393813998519	0.0492133367064313	-0.0456934343473742	-0.339627142233953	0.0406607312900825
211.417041819196	0.0317951915105263	0.00129993699496202	0.322119847610126	0.033131946068274	0.0191393813998519	0.0492133367064313	-0.03808013268108	-0.290079345444031	0.0512798123651432
211.517146841518	0.031224984786559	0.00105576726000201	0.275193600808726	0.033131946068274	0.0191393813998519	0.0492133367064313	-0.031981101136514	-0.24583530425497	0.045989800122145
211.617251863839	0.0311607734147989	0.00259740355379697	0.271625142161868	0.033131946068274	0.0191393813998519	0.0492133367064313	-0.0308836114100822	-0.232760371306228	0.0443222879247406
211.717356886161	0.0326368121054547	0.00217298012395494	0.275193600808726	0.0331562060137769	0.0190255728210201	0.0491997253843326	-0.0368519910276697	-0.246012329237093	0.0426703280198044
211.817461908482	0.0340016485207893	0.00105576726000201	0.277218921689625	0.0331562060137769	0.0190255728210201	0.0491997253843326	-0.0416289454675493	-0.246012329237093	0.045989800122145
211.917566930804	0.0352805177182713	0.00217298012395494	0.284277493567414	0.0331562060137769	0.0190255728210201	0.0491997253843326	-0.0441912271370855	-0.249624121416069	0.0443222879247406
212.017671953125	0.036620119261206	0.00217298012395494	0.284277493567414	0.0331562060137769	0.0190255728210201	0.0491997253843326	-0.0470149307996095	-0.249624121416069	0.0443222879247406
212.117776975446	0.0370589906153851	0.00217298012395494	0.284277493567414	0.0331562060137769	0.0190255728210201	0.0491997253843326	-0.0483799868541491	-0.249624121416069	0.0443222879247406
212.217881997768	0.0378870890874955	0.00105576726000201	0.280521558590944	0.0331562060137769	0.0190255728210201	0.0491997253843326	-0.0496373636906155	-0.249452411001789	0.0443222879247406
212.317987020089	0.0387188669060158	0.00105576726000201	0.277753567866824	0.0331562060137769	0.0190255728210201	0.0491997253843326	-0.0506746819143071	-0.249624121416069	0.0416871490573736
212.418092042411	0.039409963637934	0.00105576726000201	0.277218921689625	0.0331562060137769	0.0190255728210201	0.0491997253843326	-0.0516201033684693	-0.25126639651105	0.0386882832502724
212.518197064732	0.0397150460323481	0.00259740355379697	0.27487755014824	0.0331562060137769	0.0190255728210201	0.0491997253843326	-0.0502721377135933	-0.249001048553822	0.0372102701542778
212.618302087054	0.0448447124333385	0.00265045867934235	0.285763185896108	0.0331562060137769	0.0190255728210201	0.0491997253843326	-0.0612105028637027	-0.249958131818142	0.0426703280198044
212.718407109375	0.0481720512199778	0.00105576726000201	0.291738505971021	0.0331562060137769	0.0190255728210201	0.0491997253843326	-0.0677161270756367	-0.268593409781962	0.0372102701542778
212.818512131696	0.0527499001555269	0.00265045867934235	0.314918069402418	0.0331642968893816	0.0200282432891099	0.0509684697348302	-0.0755212734365973	-0.281756596523163	0.0471904813241052
212.918617154018	0.0748660099817037	0.00105576726000201	0.3787702275283	0.0331835854100341	0.0190255728210201	0.0501099860889849	-0.102908757821007	-0.34637799667486	0.0471904813241052
213.018722176339	0.162379640125385	0.00105576726000201	0.488579739299765	0.0331942213230391	0.0198060107826184	0.0511593201108081	-0.155248333141764	-0.465721536738835	0.0416871490573736
213.118827198661	0.177534601382495	0.001973580556979	0.497350799965775	0.0332082862319848	0.0190255728210201	0.0507593534446311	-0.163795044902363	-0.476642738801301	0.0367370062210719
213.218932220982	0.183736591719165	0.00150218527728273	0.497350799965775	0.0332421117387893	0.0190255728210201	0.0509684697348302	-0.167012516377473	-0.474531511670708	0.0367370062210719
213.319037243304	0.183736591719165	0.00306883004591832	0.500615025463822	0.0332666336038278	0.0168977963275742	0.0492133367064313	-0.168211887586668	-0.474508448045475	0.0367370062210719
213.419142265625	0.191916276050591	0.001973580556979	0.500982284574084	0.0333191407645687	0.0163522786580889	0.0492133367064313	-0.171163002727844	-0.476642738801301	0.0367370062210719
213.519247287946	0.205224345734488	0.00306883004591832	0.500982284574084	0.0333191407645687	0.0163522786580889	0.0492133367064313	-0.176433628973754	-0.477544789183157	0.0337628729923806
213.619352310268	0.217088998744967	0.00306883004591832	0.50413573811314	0.0333377893126511	0.0157966415235985	0.0492133367064313	-0.182103879923835	-0.477544789183157	0.0367192716960633
213.719457332589	0.233983709364859	0.00150218527728273	0.507970701017229	0.0333377893126511	0.0157966415235985	0.0492133367064313	-0.193899187203836	-0.481880487704077	0.0367192716960633
213.819562354911	0.247886232650274	0.000596269906340932	0.512499346197601	0.0333377893126511	0.0155077318469317	0.0492133367064313	-0.202838240089268	-0.484388603264671	0.0373419423685988
213.919667377232	0.264131200033624	0.0011633535887165	0.515958439509849	0.0333377893126511	0.0154687190898468	0.0492133367064313	-0.216511249489627	-0.484388603264671	0.0373419423685988
214.019772399554	0.275727124522781	0.000596269906340932	0.521834041692295	0.0333377893126511	0.0154687190898468	0.0492133367064313	-0.230855122868961	-0.491679051026251	0.0373419423685988
214.119877421875	0.280419041226441	0.000596269906340932	0.522868984809828	0.0333377893126511	0.0154687190898468	0.0492133367064313	-0.234462831527262	-0.499007101911415	0.0316252895417123
214.219982444196	0.238163844322534	0.000596269906340932	0.491278609523625	0.0333377893126511	0.0154687190898468	0.0492133367064313	-0.190498858279194	-0.462696207037102	0.0367192716960633
214.320087466518	0.243875810756313	0.000596269906340932	0.491278609523625	0.0333377893126511	0.0168977963275742	0.0511593201108081	-0.193094051891666	-0.462696207037102	0.0367192716960633
214.420192488839	0.205719649941638	0.00306883004591832	0.456348675038089	0.0333377893126511	0.0168977963275742	0.0511593201108081	-0.167151408528384	-0.426534688976114	0.0337628729923806
214.520297511161	0.20994198091773	0.00306883004591832	0.45716998713887	0.0333377893126511	0.0163027048606423	0.0507593534446311	-0.168357342544357	-0.426534688976114	0.0358035691594735
214.620402533482	0.235844840103204	0.000596269906340932	0.473403363202004	0.0334146736640226	0.0157966415235985	0.0538747713061917	-0.182407633463613	-0.442393869376182	0.0373419423685988
214.720507555804	0.294305071186058	0.0245479119900367	0.529645578951771	0.0334146736640226	0.0136741510799665	0.0557108206193297	-0.236833559436126	-0.501252437732641	0.0113614396367465
214.820612578125	0.281880430877509	0.0218544978085205	0.529810790811093	0.034089156120731	0.0136741510799665	0.191484338813542	-0.214709163269732	-0.499845439400261	0.0194866404916131
214.920717600446	0.294710161280426	0.019797475119279	0.529810790811093	0.0352312955226202	0.0136741510799665	0.244871951407761	-0.20573008158239	-0.524223582992411	0.158701572452817
215.020822622768	0.217187922705758	0.0179324908926827	0.529810790811093	0.0353261429265161	0.0154687190898468	0.251633998716373	-0.168379782065563	-0.525623750529855	0.23914753290329
215.120927645089	0.0692602230904818	0.0121135880020381	0.505472421545352	0.0362196508323722	0.0139390359415329	0.270386188701234	-0.115314846373075	-0.522677287325542	0.249372144953078
215.221032667411	0.0692602230904818	0.0121135880020381	0.505472421545352	0.0367389726446887	0.0157966415235985	0.282026831562915	-0.107668649535152	-0.525623750529855	0.254120038700944
215.321137689732	0.0692602230904818	0.0121135880020381	0.505472421545352	0.0369384238901758	0.0139390359415329	0.282026831562915	-0.102893315496564	-0.519723336831925	0.266054235540693
215.421242712054	0.0682536782281063	0.0121135880020381	0.504173317227301	0.037567083722952	0.016909319252085	0.286608685522512	-0.0959058494277017	-0.520864542522402	0.266054235540693
215.521347734375	0.0576796535614328	0.0121135880020381	0.504173317227301	0.0377835815526745	0.0164815372727106	0.286608685522512	-0.0738496518274369	-0.519723336831925	0.268902470535049
215.621452756696	0.0576796535614328	0.0121135880020381	0.504173317227301	0.0378092749669919	0.0157966415235985	0.286608685522512	-0.0714889069846784	-0.520864542522402	0.268902470535049
215.721557779018	0.0576796535614328	0.0121135880020381	0.504173317227301	0.0377835815526745	0.0157966415235985	0.286608685522512	-0.0715376647769115	-0.520864542522402	0.268902470535049
215.821662801339	0.048563208883065	0.00978090415593391	0.462674528116427	0.0431008378592147	0.0183318012913702	0.420555144442099	0.0197943530228326	-0.473954571985488	0.418126928131631
215.921767823661	0.0384877628488412	0.0117780306465333	0.116584932569448	0.0429783929944033	0.0183318012913702	0.420555144442099	0.0926695835630104	-0.0536335666407058	0.397748827926106
216.021872845982	0.0384877628488412	0.0117780306465333	0.116584932569448	0.142588834605973	0.0201361407351412	0.437899534611114	0.122260485262024	-0.0513869452603953	0.407528290809809
216.121977868304	0.0384877628488412	0.0117780306465333	0.116584932569448	0.128249186392333	0.0203488599949452	0.439168748030533	0.118755482152294	-0.0513869452603953	0.407528290809809
216.222082890625	0.0384877628488412	0.0117780306465333	0.116584932569448	0.0657485406491731	0.0201361407351412	0.440550936093041	0.117793615189178	-0.0530691123813702	0.407528290809809
216.322187912946	0.0384877628488412	0.0117780306465333	0.116584932569448	0.0524448226497459	0.0183318012913702	0.440550936093041	0.114818360951266	-0.0530691123813702	0.407528290809809
216.422292935268	0.0384877628488412	0.0117780306465333	0.116584932569448	0.180362329029755	0.0148691521354973	0.448275777323051	0.144279435514975	-0.0302485748862409	0.412054171991587
216.522397957589	0.0384877628488412	0.0117780306465333	0.116584932569448	0.191615161520933	0.0148691521354973	0.451198851668607	0.15103948241395	-0.0268221321753527	0.417951052936042
216.622502979911	0.0384877628488412	0.0117780306465333	0.116584932569448	0.262455876900638	0.0148691521354973	0.456395179338142	0.187760883446377	-0.0286400924760349	0.418382009093453
216.722608002232	0.0383613054461447	0.0121135880020381	0.116584932569448	0.269264895388311	0.013416349012728	0.456395179338142	0.191512104309812	-0.0268221321753527	0.436936681928485
216.822713024554	0.0383613054461447	0.0121135880020381	0.116584932569448	0.27650912882189	0.0123689470061271	0.456395179338142	0.196745266199345	-0.0268221321753527	0.451063541667094
216.922818046875	0.0383613054461447	0.0121135880020381	0.116584932569448	0.284129696788728	0.0123689470061271	0.456395179338142	0.203660236746538	-0.0286400924760349	0.468272354794632
217.022923069196	0.0383613054461447	0.0121135880020381	0.116584932569448	0.276536075837404	0.013416349012728	0.456395179338142	0.193632527559123	-0.0829664864855889	0.436021095212674
217.123028091518	0.0384407763344298	0.0121135880020381	0.116584932569448	0.280227426329709	0.013416349012728	0.456395179338142	0.195086374262238	-0.077294180705354	0.449868145569301
217.223133113839	0.0383613054461447	0.0121135880020381	0.116296312526882	0.241382543250463	0.00837541953213514	0.422565911536421	0.157880224955081	-0.0929922574255692	0.405695869605143
217.323238136161	0.0383613054461447	0.0121135880020381	0.116296312526882	0.202447702714107	0.00536979881987349	0.41412389222437	0.135591470612221	-0.0969911646388722	0.401867053787569
217.423343158482	0.0383613054461447	0.0121135880020381	0.116296312526882	0.198141674651653	0.00536979881987349	0.41412389222437	0.133029808531727	-0.100633268271708	0.405695869605143
217.523448180804	0.0383613054461447	0.0121135880020381	0.116296312526882	0.0311598280288644	0.00639391127223874	0.361935578137434	0.0654079181919594	-0.110063229904667	0.359089654546869
217.623553203125	0.0381703826911751	0.0117780306465333	0.116584932569448	0.0301321028835416	0.00821621182663056	0.357504087346576	0.0583254358717305	-0.104553809429736	0.359089654546869
217.723658225446	0.037789055070059	0.0117780306465333	0.116584932569448	0.0299553488455513	0.00536979881987349	0.350747974345222	0.055671269932757	-0.125404104611082	0.33444301990239
217.823763247768	0.0376234199838046	0.0117780306465333	0.116584932569448	0.0284692255458572	0.00536979881987349	0.331969653276933	0.0420221818470982	-0.119799099124429	0.321395037136656
217.923868270089	0.0372151887016111	0.00663452468141242	0.109959664855893	0.0275797660375254	0.00639391127223874	0.322960411537117	0.0319273251177964	-0.12116286502748	0.303648787493537
218.023973292411	0.0371613278515562	0.00663452468141242	0.112193210035122	0.0246818308972295	0.00442002088582905	0.278651346037299	0.0047573289749959	-0.11068834615318	0.280674712338735
218.124078314732	0.0365715857537341	0.00663452468141242	0.109636281209262	0.0246818308972295	0.00442002088582905	0.278651346037299	0.00523415598201554	-0.11068834615318	0.280674712338735
218.224183337054	0.0355708702420022	0.00663452468141242	0.101031237587442	0.0227077301844854	0.00567255788278326	0.0489466610181436	-0.0176802456440179	-0.100633268271708	0.0245067551201285
218.324288359375	0.03490546512085	0.00612615932571275	0.0904884713861919	0.0226534995001365	0.00500486656195548	0.0473369428264836	-0.0163920179733187	-0.0796265113242334	0.0332435996432484
218.424393381696	0.0343371896262293	0.00612615932571275	0.0794929613852191	0.0226534995001365	0.00500486656195548	0.046297004923634	-0.0154810023120364	-0.0649405036915388	0.0286411227299734
218.524498404018	0.0338101468155422	0.00782467175386114	0.0749677567563237	0.0226534995001365	0.00536979881987349	0.046297004923634	-0.0142332571959743	-0.0570219421000257	0.0253441880268988
218.624603426339	0.0334229889068942	0.00765504292184418	0.0745132308195436	0.0225916521005755	0.00536979881987349	0.0461880584035462	-0.0144960818033707	-0.0570219421000257	0.0253441880268988
218.724708448661	0.0334229889068942	0.00765504292184418	0.0804890328613385	0.0225916521005755	0.00536979881987349	0.0461880584035462	-0.0159695169613317	-0.0682208607194276	0.0261795096542273
218.824813470982	0.0334229889068942	0.00405822130794766	0.0804890328613385	0.0225916521005755	0.00536979881987349	0.0461880584035462	-0.0171368632432772	-0.0699914220977487	0.0359686547676206
218.924918493304	0.0334229889068942	0.00405822130794766	0.0869510933168722	0.0225916521005755	0.00536979881987349	0.0461880584035462	-0.0176402185482725	-0.0796265113242334	0.0359686547676206
219.025023515625	0.0334229889068942	0.00405822130794766	0.100798616436827	0.0225916521005755	0.00536979881987349	0.046297004923634	-0.0185634539403505	-0.102028920166969	0.0332435996432484
219.125128537946	0.0334229889068942	0.00612615932571275	0.115910036213473	0.0225916521005755	0.00536979881987349	0.046297004923634	-0.0190957407749872	-0.102028920166969	0.0433056717298064
219.225233560268	0.0334229889068942	0.00405822130794766	0.118232920165718	0.0225916521005755	0.00536979881987349	0.046297004923634	-0.0195677291732875	-0.102028920166969	0.0527497391747443
219.325338582589	0.0333814368729137	0.00405822130794766	0.139659176808485	0.0225916521005755	0.00536979881987349	0.046297004923634	-0.0197302761025597	-0.123233148483135	0.0359686547676206
219.425443604911	0.0333814368729137	0.00405822130794766	0.149479441210853	0.0225916521005755	0.00536979881987349	0.046297004923634	-0.0199600113544956	-0.126198891810416	0.0359686547676206
219.525548627232	0.0334229889068942	0.00405822130794766	0.149479441210853	0.0225916521005755	0.00536979881987349	0.046297004923634	-0.020010090227126	-0.126198891810416	0.0359686547676206
219.625653649554	0.033339976952561	0.00343796954820769	0.173303011903187	0.0225916521005755	0.00536979881987349	0.046297004923634	-0.0223491274265604	-0.166910012923702	0.0261795096542273
219.725758671875	0.0334229889068942	0.00663452468141242	0.20568426656385	0.0226534995001365	0.00500486656195548	0.046297004923634	-0.026276097222174	-0.185206307774514	0.0261795096542273
219.825863694196	0.0339323214650578	0.00678335915404497	0.214968886415261	0.0225916521005755	0.00536979881987349	0.0461880584035462	-0.0317722897772189	-0.19715864530622	0.0273264950649802
219.925968716518	0.0344602282495392	0.005562293729659	0.217882393745995	0.0225583054867812	0.00536979881987349	0.046297004923634	-0.0347504257257235	-0.208830854456059	0.0253441880268988
220.026073738839	0.0340181399260654	0.005562293729659	0.216620401447463	0.0225583054867812	0.00536979881987349	0.046297004923634	-0.0348860946650727	-0.204682987030327	0.0286411227299734
220.126178761161	0.0340917124335461	0.00343796954820769	0.223256930581386	0.022520279878374	0.00536979881987349	0.0461880584035462	-0.0374915897797285	-0.211714385498378	0.0273264950649802
220.226283783482	0.034184859701406	0.00405822130794766	0.228938317955218	0.0225059090583798	0.00567255788278326	0.046297004923634	-0.038217514111237	-0.211714385498378	0.0314818337170347
220.326388805804	0.0337814824000107	0.005562293729659	0.228938317955218	0.0225011692788883	0.00567255788278326	0.046297004923634	-0.0373006009681985	-0.211714385498378	0.0300914082804639
220.426493828125	0.0342689600263143	0.00405822130794766	0.230754841873	0.0224118580108267	0.00567255788278326	0.046297004923634	-0.039451513846544	-0.213493288906848	0.0300914082804639
220.526598850446	0.0348233375076586	0.00343796954820769	0.230754841873	0.0224118580108267	0.00536979881987349	0.0461880584035462	-0.0410289819310569	-0.217165758266125	0.0261795096542273
220.626703872768	0.0352904627799602	0.00537879618192644	0.234493572003566	0.0225059090583798	0.00567255788278326	0.0483186002722199	-0.0418947246216551	-0.224155030923062	0.0258719107709465
220.726808895089	0.0357423165652558	0.00537879618192644	0.235789642137867	0.0227796245210441	0.00536979881987349	0.0508365645059976	-0.0431239999640649	-0.237438458037676	0.0258719107709465
220.826913917411	0.0354475189536517	0.00537879618192644	0.235789642137867	0.0229610152145499	0.00293827490764873	0.0547457495513121	-0.0418184367147819	-0.237438458037676	0.039869072543129
220.927018939732	0.0353078181567116	0.00537879618192644	0.235789642137867	0.0230667308527183	0.00317955994333971	0.0588770575262775	-0.0416859150805639	-0.247338229900736	0.039869072543129
221.027123962054	0.0357423165652558	0.00343796954820769	0.239547124762665	0.0231679811750518	0.00293827490764873	0.0656757192107733	-0.0450951923948641	-0.247338229900736	0.0525447518837457
221.127228984375	0.0339496462509178	0.00537879618192644	0.240743992043487	0.0234089952224161	0.00442002088582905	0.0794156399313285	-0.0386219492973472	-0.236311163234657	0.0694673295887543
221.227334006696	0.0340516014768177	0.00343796954820769	0.239547124762665	0.0234857743556095	0.00293827490764873	0.0819600024783503	-0.0390294542842052	-0.235026427145471	0.073743650534034
221.327439029018	0.0338107738684242	0.00343796954820769	0.235789642137867	0.0236287811470552	0.00293827490764873	0.0858795795749212	-0.0366312127178807	-0.238500334339991	0.073743650534034
221.427544051339	0.0332360297216425	0.005562293729659	0.234264691728965	0.0237242969477112	0.00293827490764873	0.0874323444842539	-0.0330097781510452	-0.230580989843432	0.0762275254551541
221.527649073661	0.0321541679833586	0.00343796954820769	0.216653757832743	0.023842201232592	0.00536979881987349	0.0946962293293298	-0.0244428799796726	-0.226901834292947	0.073743650534034
221.627754095982	0.0318795599858345	0.00343796954820769	0.208243250929006	0.0238114941151933	0.00536979881987349	0.0946962293293298	-0.0220177038415204	-0.225045657522741	0.0712457714952529
221.727859118304	0.0319805241590589	0.00537879618192644	0.209040750348474	0.0238114941151933	0.00536979881987349	0.0946962293293298	-0.0225180596555569	-0.217850023206745	0.0762275254551541
221.827964140625	0.0321228992439837	0.00343796954820769	0.210962085581974	0.0238114941151933	0.00536979881987349	0.0945813550726475	-0.0239817028256592	-0.223796751492548	0.073743650534034
221.928069162946	0.0321705469025698	0.00537879618192644	0.215488279512954	0.0254289923258786	0.00293827490764873	0.291694644863046	0.00267819696538209	-0.198665836695267	0.246951200034463
222.028174185268	0.0320905675408428	0.00537879618192644	0.215488279512954	0.0254289923258786	0.00293827490764873	0.291694644863046	0.00312849423661249	-0.212304429487344	0.246951200034463
222.128279207589	0.0317360012244949	0.00343796954820769	0.214471588325639	0.0254289923258786	0.00293827490764873	0.291694644863046	0.00493067454750344	-0.215607322007248	0.258511693058535
222.228384229911	0.0313733653404696	0.00343796954820769	0.208243250929006	0.0256162852914583	0.00293827490764873	0.317102415668153	0.012884508706275	-0.250972220744482	0.277995299848413
222.328489252232	0.0311894620897403	0.00537879618192644	0.207956363621659	0.0295300820295044	0.00293827490764873	0.382484956665323	0.0465211364000069	-0.198665836695267	0.394299078429232
222.428594274554	0.0309198229930261	0.00537879618192644	0.205419480375077	0.0319730347052136	0.00442002088582905	0.396612300583297	0.0719120635906644	-0.217850023206745	0.387157663134739
222.528699296875	0.0309198229930261	0.00537879618192644	0.198867343143632	0.0319730347052136	0.00442002088582905	0.396612300583297	0.0717876381088419	-0.215607322007248	0.384322347527174
222.628804319196	0.0309841605996302	0.00343796954820769	0.196151769800416	0.0339621466611154	0.00442002088582905	0.396612300583297	0.0745050463157469	-0.213659848448575	0.385093695889317
222.728909341518	0.0309198229930261	0.0049458219231639	0.196151769800416	0.0339621466611154	0.00442002088582905	0.396612300583297	0.0750266553410715	-0.202730295083233	0.394299078429232
222.829014363839	0.0318066446122589	0.0049458219231639	0.212644035423154	0.0524130251346082	0.00293827490764873	0.400492528966193	0.0922389089363791	-0.238177494663585	0.387157663134739
222.929119386161	0.0340145959857221	0.00843680935204529	0.245200961807835	0.0579221637973429	0.00293827490764873	0.400492528966193	0.0794760348469046	-0.254472024882746	0.384322347527174
223.029224408482	0.0338107738684242	0.00578298770409889	0.242694409406835	0.0696652851431363	0.00293827490764873	0.400492528966193	0.0832991135268107	-0.238177494663585	0.395827870533083
223.129329430804	0.0340708437073427	0.00578298770409889	0.243039013974196	0.0753623357454329	0.00293827490764873	0.400492528966193	0.0836645650487755	-0.238177494663585	0.395827870533083
223.229434453125	0.0338038182112193	0.00343796954820769	0.239971706788204	0.0760731679765169	0.00293827490764873	0.400492528966193	0.086100753274132	-0.236559585835075	0.395827870533083
223.329539475446	0.0336707156681012	0.00466109929631287	0.237614670113813	0.0816944336930197	0.00293827490764873	0.400492528966193	0.0901267179504606	-0.236559585835075	0.395827870533083
223.429644497768	0.0328833819703279	0.00466109929631287	0.233307594026878	0.0326979074427506	0.0027872858664767	0.380332441912438	0.053662338397135	-0.229005580331635	0.384322347527174
223.529749520089	0.0324225404790573	0.00343796954820769	0.219655991336112	0.0330727113878945	0.0027872858664767	0.369581402287326	0.0481511896250027	-0.251603051558778	0.353212339891596
223.629854542411	0.0324225404790573	0.00343796954820769	0.219655991336112	0.0293152890468295	0.0027872858664767	0.305525876341446	0.0204107463710073	-0.238177494663585	0.297372786626473
223.729959564732	0.0325122036245806	0.00343796954820769	0.224241886544754	0.0293152890468295	0.0027872858664767	0.305525876341446	0.0193920339161144	-0.239783257355345	0.297372786626473
223.830064587054	0.0328600876114118	0.00466109929631287	0.226599350433465	0.0291543527756694	0.0027872858664767	0.28691485974406	0.0134677002997607	-0.236559585835075	0.289718126438574
223.930169609375	0.0332876333069153	0.00343796954820769	0.230988588619727	0.034242255958029	0.00707947885225916	0.352999096118534	0.0406299381010094	-0.238516682555237	0.318820925857348
224.030274631696	0.0334446665195875	0.00466109929631287	0.234487474002559	0.034242255958029	0.00707947885225916	0.352999096118534	0.039689590104906	-0.241509277988959	0.318820925857348
224.130379654018	0.0335535566819746	0.00466109929631287	0.234487474002559	0.034242255958029	0.00707947885225916	0.352999096118534	0.0389637938074639	-0.244667478584513	0.318820925857348
224.230484676339	0.0338345635084208	0.00466109929631287	0.237614670113813	0.034242255958029	0.00707947885225916	0.352999096118534	0.0370516221470315	-0.244667478584513	0.318820925857348
224.330589698661	0.0331417663999467	0.00343796954820769	0.224241886544754	0.034242255958029	0.00707947885225916	0.352999096118534	0.041607879887105	-0.234411390143495	0.317494241992103
224.430694720982	0.0306796277641496	0.00343796954820769	0.145422004075846	0.034242255958029	0.00707947885225916	0.352999096118534	0.0550035809907587	-0.122291493582713	0.384170919362093
224.530799743304	0.0307199068611826	0.00343796954820769	0.154542397713137	0.0340680369892043	0.00293827490764873	0.339817429111153	0.0504200477263778	-0.164693627425044	0.352812096321432
224.630904765625	0.030934449157468	0.00343796954820769	0.154542397713137	0.0325949656955798	0.00293827490764873	0.312915784167747	0.0298380560612187	-0.164693627425044	0.311111222206037
224.731009787946	0.0316477988177038	0.00343796954820769	0.184494665584098	0.0317385579547755	0.00293827490764873	0.312915784167747	0.024312053247917	-0.216996956692827	0.275165958898482
224.831114810268	0.032635524115757	0.00343796954820769	0.205797727194616	0.0315533994237957	0.00293827490764873	0.312915784167747	0.0183939658112928	-0.225557628981082	0.275165958898482
224.931219832589	0.0328496672615741	0.00343796954820769	0.205797727194616	0.0314514413765751	0.00293827490764873	0.309833277568107	0.0170072242661951	-0.223375168066112	0.275165958898482
225.031324854911	0.0335207584855588	0.00343796954820769	0.217206855616322	0.0309970101856582	0.00293827490764873	0.301278489496948	0.0115377594426011	-0.234411390143495	0.263531535103453
225.131429877232	0.0339477112065778	0.00375667978270667	0.218311255879074	0.0348839570128418	0.00722303389666578	0.357859709136617	0.0306949723280152	-0.220802529719526	0.374771720563393
225.231534899554	0.0345552123733351	0.00343796954820769	0.217690301884033	0.0338677482320458	0.00431494839664275	0.352525820173523	0.0257401289818408	-0.219656086430872	0.374771720563393
225.331639921875	0.0346767498937132	0.00375667978270667	0.211326997325696	0.0329965484149568	0.00722303389666578	0.351615456706657	0.0219738981414713	-0.20847611090006	0.379030490662618
225.431744944196	0.0350410185435341	0.00375667978270667	0.204847757633312	0.0311465210486978	0.00722303389666578	0.335754408951527	0.0150489705593311	-0.20847611090006	0.37412981751795
225.531849966518	0.0352534057502546	0.00375667978270667	0.195850997058754	0.0303575883495091	0.00722303389666578	0.318054255794317	0.0105330405800927	-0.250574659557925	0.324651510489495
225.631954988839	0.0353351709929957	0.00375667978270667	0.186574747795513	0.0303575883495091	0.00722303389666578	0.318054255794317	0.0120520486283836	-0.195064277245642	0.37412981751795
225.732060011161	0.0353351709929957	0.00375667978270667	0.186574747795513	0.0304274961588769	0.00722303389666578	0.318054255794317	0.0121386750711879	-0.195064277245642	0.37412981751795
225.832165033482	0.0353351709929957	0.00375667978270667	0.184372078908803	0.0305018692559339	0.00722303389666578	0.318054255794317	0.0127369084482608	-0.205269037515829	0.360977417504207
225.932270055804	0.0352534057502546	0.00375667978270667	0.177788078920904	0.0305018692559339	0.00722303389666578	0.318054255794317	0.0137532848371015	-0.20847611090006	0.346032236596807
226.032375078125	0.0351367283517599	0.00375667978270667	0.169167511954017	0.0305461142474233	0.00722303389666578	0.318054255794317	0.0152475434562981	-0.205269037515829	0.344606754907945
226.132480100446	0.0346767498937132	0.00375667978270667	0.146676102185965	0.0305461142474233	0.00722303389666578	0.318054255794317	0.0174266734069914	-0.156462007241566	0.379030490662618
226.232585122768	0.0345552123733351	0.00375667978270667	0.138477814200828	0.0358822876764796	0.00722303389666578	0.361216417363271	0.0472319566432294	-0.136677059943051	0.3793814358923
226.332690145089	0.0345552123733351	0.00388205420065224	0.134469319922786	0.035053693077163	0.00722303389666578	0.35005836632567	0.0431609503087542	-0.115357691944635	0.3793814358923
226.432795167411	0.0344481191484192	0.00375667978270667	0.127178331134555	0.0350781250436234	0.00722303389666578	0.35005836632567	0.0449748205495862	-0.0843796389725439	0.3793814358923
226.532900189732	0.0348329056415779	0.00375667978270667	0.121622409514969	0.0350781250436234	0.00722303389666578	0.35005836632567	0.0451835475555951	-0.116078209879804	0.344606754907945
226.633005212054	0.0350410185435341	0.00375667978270667	0.113794475489429	0.0323228472185521	0.00722303389666578	0.305126042925385	0.0243840276276713	-0.0868097926700263	0.267210866321784
226.733110234375	0.0350410185435341	0.00375667978270667	0.113477875744146	0.0326983673793942	0.00722303389666578	0.306266506387819	0.0275165955842607	-0.0759881178456042	0.288126447427721
226.833215256696	0.0352926442915852	0.00172463453565015	0.114111232614634	0.0333775428998357	0.00722303389666578	0.308950285738777	0.0296086845123402	-0.0824830463698324	0.288036414789018
226.933320279018	0.0354393774705505	0.000674506390600999	0.114111232614634	0.0416581580275023	0.00722303389666578	0.395415062360238	0.0628053346661027	-0.0904559866159989	0.3793814358923
227.033425301339	0.0357469195472986	0.00375667978270667	0.119738908949828	0.0438228807602674	0.00793577585961134	0.400697401543627	0.0660877209978921	-0.108217455280331	0.36622445509762
227.133530323661	0.0357469195472986	0.00388205420065224	0.119738908949828	0.0477810622443219	0.00780366014518046	0.403228188685564	0.0730580227989015	-0.108217455280331	0.376709594148642
227.233635345982	0.0355123787072639	0.00375667978270667	0.113477875744146	0.0488301902852591	0.00780366014518046	0.403228188685564	0.0745947864565992	-0.108217455280331	0.3793814358923
227.333740368304	0.0351775277336007	0.000674506390600999	0.106113737794485	0.0494018920185017	0.00780366014518046	0.403228188685564	0.0761429722024972	-0.113992769324657	0.376709594148642
227.433845390625	0.0350996916974465	0.000635373653331588	0.106113737794485	0.0518567108414889	0.00780366014518046	0.403228188685564	0.078829942873493	-0.1167806619235	0.376709594148642
227.533950412946	0.0348329056415779	0.00375667978270667	0.102793709444884	0.0552547938061065	0.00780366014518046	0.403228188685564	0.0817557203088109	-0.108648915370456	0.382455349634581
227.634055435268	0.0345905332689406	0.00375667978270667	0.101823885251402	0.0566139856014872	0.00780366014518046	0.403228188685564	0.0830916760259621	-0.108217455280331	0.3793814358923
227.734160457589	0.0345552123733351	0.00375667978270667	0.101823885251402	0.0573312638315758	0.00780366014518046	0.403228188685564	0.0837776672002411	-0.0876829710356369	0.395272559461919
227.834265479911	0.0345552123733351	0.00375667978270667	0.101823885251402	0.0585409516540093	0.00697587816139476	0.403228188685564	0.0834566510873167	-0.0876829710356369	0.382455349634581
227.934370502232	0.0423825371915589	0.000674506390600999	0.256986651045058	0.0405630528379592	0.000961960332659142	0.401904072475271	0.0279380990166606	-0.256307072457068	0.417312190582539
228.034475524554	0.0423825371915589	0.000674506390600999	0.256986651045058	0.0410614548146978	0.000961960332659142	0.401904072475271	0.027658356790753	-0.256307072457068	0.417312190582539
228.134580546875	0.0423825371915589	0.000674506390600999	0.256986651045058	0.0407160800128968	0.000961960332659142	0.401904072475271	0.026645556177314	-0.256307072457068	0.417312190582539
228.234685569196	0.0423825371915589	0.000674506390600999	0.256986651045058	0.0292751902851172	0.000247991530646452	0.179827606167092	-0.0138189535235576	-0.267316878854131	0.197092916927178
228.334790591518	0.0423825371915589	0.000674506390600999	0.256986651045058	0.0290443091084019	0.000247991530646452	0.170945563860903	-0.014529699015281	-0.298981295197336	0.1513642729336
228.434895613839	0.0423825371915589	0.000674506390600999	0.256986651045058	0.0284169402352682	0.000961960332659142	0.159978312755597	-0.0168430553292977	-0.298981295197336	0.124725966372
228.535000636161	0.0423825371915589	0.000674506390600999	0.256986651045058	0.0265660518137686	0.000188258246722118	0.126507237671916	-0.0229725303471076	-0.247826692050037	0.0964181526258177
228.635105658482	0.0425360328758376	0.000635373653331588	0.256986651045058	0.0266019418096182	0.000961960332659142	0.127475260407565	-0.0232789255491438	-0.24373612889608	0.0897672627455569
228.735210680804	0.0425360328758376	0.000635373653331588	0.256986651045058	0.0275297969903803	0.000188258246722118	0.135415345733526	-0.0215479068660542	-0.234677029021233	0.0964181526258177
228.835315703125	0.0426731443705142	0.000635373653331588	0.256986651045058	0.0285951177132887	0.000188258246722118	0.149391868172008	-0.0189527714669693	-0.234677029021233	0.100138378691214
228.935420725446	0.043143343797874	0.000635373653331588	0.256986651045058	0.0302778209409356	0.000188258246722118	0.161749970117898	-0.0157503704858248	-0.234677029021233	0.0964181526258177
229.035525747768	0.0434322122317476	0.000635373653331588	0.256986651045058	0.0311715674212962	0.000188258246722118	0.165789824302597	-0.0142544350585739	-0.247826692050037	0.0937522067169813
229.135630770089	0.0437456331262401	0.000635373653331588	0.256986651045058	0.0330627945156446	0.000546969272924004	0.173369638110588	-0.0124818410021545	-0.247826692050037	0.100138378691214
229.235735792411	0.0434711001417834	0.00172463453565015	0.256986651045058	0.0369746290661034	0.000188258246722118	0.176503153241525	-0.00985392773382128	-0.175117923260478	0.152585438311887
229.335840814732	0.03708157071159	0.000635373653331588	0.128000733078618	0.0374463079512319	0.000247991530646452	0.179987384355022	0.0119269026255692	-0.0852459803284923	0.166744866499148
229.435945837054	0.0364149892136228	0.00399531319283261	0.121784252769931	0.0412434338691505	0.000188258246722118	0.186328010989204	0.0157999775115421	-0.0768694593109178	0.173298552335741
229.536050859375	0.036274682669234	0.00399531319283261	0.118393703438987	0.0452974875558262	0.000188258246722118	0.188155600730477	0.0181232435396	-0.0792142014408751	0.171514026584094
229.636155881696	0.036667993123259	0.00399531319283261	0.129224087347227	0.0475241466992543	0.000188258246722118	0.188155600730477	0.0160571703891266	-0.0917692302137284	0.175965064151052
229.736260904018	0.0371533222754678	0.000635373653331588	0.133520343775442	0.0468685153274968	0.000188258246722118	0.186328010989204	0.0146271209595568	-0.0917692302137284	0.181954815326849
229.836365926339	0.0382806957296388	0.000635373653331588	0.152360258763796	0.0464445145122707	0.000188258246722118	0.188155600730477	0.011574383191887	-0.0968608941696242	0.206080480340902
229.936470948661	0.0400467793940129	0.000635373653331588	0.188864416766519	0.0536425473559141	0.000188258246722118	0.211629957508963	0.0148547683235978	-0.247327402683743	0.208023185426786
230.036575970982	0.0423825371915589	0.00399531319283261	0.246014529683283	0.0529377424036397	0.000188258246722118	0.210857186463475	0.00703847265638805	-0.28979204186041	0.214589558732484
230.136680993304	0.0423825371915589	0.00382832081672975	0.246014529683283	0.0528522493369272	0.000188258246722118	0.208175071145518	0.00699246669849063	-0.285832971319915	0.214589558732484
230.236786015625	0.0412980316467438	0.00382832081672975	0.246014529683283	0.0695305973365952	0.000188258246722118	0.295153808232416	0.0266474831625411	-0.247327402683743	0.336477538362234
230.336891037946	0.0407559224906015	0.00382832081672975	0.246014529683283	0.0679988545565356	0.000188258246722118	0.290611236031694	0.0262010501114834	-0.247327402683743	0.336477538362234
230.436996060268	0.0404594507683844	0.00382832081672975	0.241792992446398	0.0659884826530497	0.000188258246722118	0.290142117973236	0.0260337688590018	-0.247327402683743	0.336477538362234
230.537101082589	0.0407559224906015	0.00382832081672975	0.244119872267606	0.0647069974216429	0.000247991530646452	0.290142117973236	0.0238962982356853	-0.250288712459099	0.336477538362234
230.637206104911	0.0418130370638981	0.00382832081672975	0.244119872267606	0.0670230578993189	0.000188258246722118	0.290142117973236	0.0257308634013754	-0.247014513438765	0.332481692737533
230.737311127232	0.042417926360159	0.00382832081672975	0.245382267279444	0.0781489000077678	0.000188258246722118	0.295153808232416	0.0302178321824259	-0.276139286220321	0.290276140276137
230.837416149554	0.0425332160144217	0.00382832081672975	0.239911545491643	0.0822316249854321	0.000188258246722118	0.30081725462165	0.0368863661950061	-0.221701153639873	0.335024370540979
230.937521171875	0.0425870244372205	0.00382832081672975	0.220215391520068	0.0845174544492499	0.000546969272924004	0.306671478537425	0.0410532217095922	-0.202133214611913	0.332481692737533
231.037626194196	0.042916339734019	0.00382832081672975	0.214642666887609	0.0872631212591232	0.000188258246722118	0.314548265280856	0.0460598081042623	-0.202133214611913	0.324837767480411
231.137731216518	0.0468519465885558	0.00382832081672975	0.294185038647351	0.0905798555815049	0.000546969272924004	0.317793138867649	0.0358489616663216	-0.248113166235448	0.336489418206927
231.237836238839	0.0471661275729799	0.00382832081672975	0.296388166130516	0.0871222108878861	0.000961960332659142	0.288699263574854	0.0253636261993918	-0.246714758673879	0.309408125964139
231.337941261161	0.0514681401516866	0.00382832081672975	0.338089061353435	0.0874514034043135	0.000961960332659142	0.282123154877507	0.0129760665600009	-0.301411471923862	0.268826840060535
231.438046283482	0.0514681401516866	0.00382832081672975	0.335842341418776	0.0946034220344227	0.000546969272924004	0.295183936788807	0.0248175819392671	-0.301411471923862	0.268958941174557
231.538151305804	0.0508014506722743	0.00382832081672975	0.331862843862599	0.0907928338766396	0.00172885184298739	0.281909678395436	0.0179285312230927	-0.266942133724239	0.268826840060535
231.638256328125	0.0509192010298751	0.00382832081672975	0.329780402940647	0.0916822355627888	0.00172885184298739	0.281909678395436	0.0186597735995819	-0.268187738164423	0.265179863372701
231.738361350446	0.0528710476518442	0.00382832081672975	0.329780402940647	0.0915439152075058	0.00207992834564502	0.282123154877507	0.0169918964528326	-0.268187738164423	0.265179863372701
231.838466372768	0.0535256836854163	0.00382832081672975	0.329780402940647	0.0927626162103421	0.000993923964999086	0.282123154877507	0.0191229772418234	-0.27220933735711	0.268826840060535
231.938571395089	0.0538858530723879	0.00382832081672975	0.329780402940647	0.0921669003799909	0.000331924571457195	0.287725107690399	0.0193456059231572	-0.291086131960463	0.261508076575653
232.038676417411	0.0548147288536812	0.00382832081672975	0.329780402940647	0.0921669003799909	0.000993923964999086	0.289909388065268	0.0190145025796336	-0.293210972058361	0.261508076575653
232.138781439732	0.0561197941744254	0.00382832081672975	0.329780402940647	0.0928895527219922	0.000993923964999086	0.289909388065268	0.0190936020118269	-0.293210972058361	0.261508076575653
232.238886462054	0.0576157855951106	0.00382832081672975	0.329780402940647	0.0916531455765013	0.000993923964999086	0.289909388065268	0.0169415591774762	-0.293210972058361	0.261508076575653
232.338991484375	0.0583000357869161	0.00382832081672975	0.329780402940647	0.0915256472054178	0.000993923964999086	0.289909388065268	0.0159414552007667	-0.293210972058361	0.261508076575653
232.439096506696	0.0584595828735974	0.00382832081672975	0.329780402940647	0.0905798555815049	0.000993923964999086	0.289909388065268	0.0160968968709378	-0.291086131960463	0.261508076575653
232.539201529018	0.0484510267948187	0.00374229375981405	0.130426101140233	0.0908864810034717	0.000331924571457195	0.284396220473681	0.0480790004772057	-0.125941192782905	0.229683680046106
232.639306551339	0.0485485336232372	0.00300156872160921	0.129946344331711	0.0898440473896959	0.00169231587378826	0.281909678395436	0.0455355190702873	-0.127649356668758	0.224011817248127
232.739411573661	0.049158889200015	0.00300156872160921	0.130426101140233	0.0887911886092351	0.000331924571457195	0.277825787402757	0.0426658879056777	-0.127649356668758	0.221324830124025
232.839516595982	0.0492296607135382	0.00300156872160921	0.131296654483644	0.0869635917914337	0.000331924571457195	0.271285685602846	0.0396189913424305	-0.126112620383132	0.221324830124025
232.939621618304	0.0499192610105374	0.00300156872160921	0.132628413207468	0.0846539638104832	0.00169231587378826	0.262736844297707	0.0337139007680866	-0.13329719038299	0.206196659433132
233.039726640625	0.0501954939352492	0.00382832081672975	0.134059282129798	0.0826309880087838	0.000331924571457195	0.249316770326693	0.0304788268811083	-0.127649356668758	0.199287674754373
233.139831662946	0.0507805857289606	0.00374229375981405	0.134666983062416	0.0816377054782099	0.00169231587378826	0.235473921604466	0.0267242457219988	-0.143077951897397	0.178969026906449
233.239936685268	0.0509192010298751	0.00300156872160921	0.134515334646142	0.0800740169630245	0.00178546630440205	0.219015795368455	0.0225096823706423	-0.127649356668758	0.175887547514067
233.340041707589	0.0519410086929773	0.00374229375981405	0.13651207867163	0.0787417593251459	0.00169231587378826	0.198844885898674	0.019237490306048	-0.143077951897397	0.138325567075366
233.440146729911	0.0524489066610466	0.00374229375981405	0.13651207867163	0.0781172894197246	0.000331924571457195	0.174207007040027	0.016276506976563	-0.144907724418355	0.114579354420141
233.540251752232	0.0530019297346698	0.00374229375981405	0.137231481337275	0.0762639208075103	0.000331924571457195	0.138386342002153	0.0116903155066909	-0.126112620383132	0.105018054270138
233.640356774554	0.0537744722497342	0.00300156872160921	0.136918550566835	0.0764379985556376	0.000331924571457195	0.145329188956966	0.0112066579467575	-0.126883393887513	0.105018054270138
233.740461796875	0.0545407366273549	0.00300156872160921	0.137986137872612	0.0777265870384602	0.000331924571457195	0.157421994667967	0.01248339140017	-0.13329719038299	0.104914529543583
233.840566819196	0.0559620072148408	0.00413974281225571	0.1405000150227	0.0781828700014523	0.00169231587378826	0.161693328748951	0.0120223145293409	-0.13329719038299	0.106707933461855
233.940671841518	0.0569549932235397	0.00374229375981405	0.140565032384981	0.0786926779435193	0.000331924571457195	0.165393852729838	0.0124357875606363	-0.13329719038299	0.106707933461855
234.040776863839	0.0581269542265829	0.00374229375981405	0.142246455556044	0.0823162489625032	0.00169231587378826	0.214533666043207	0.0190329549834287	-0.130062120100131	0.134041496089304
234.140881886161	0.0592113702114719	0.000870348087918885	0.143687129325582	0.0834873574097806	0.00169231587378826	0.217952951195543	0.0192621540234531	-0.128102007755835	0.134041496089304
234.240986908482	0.0602826194402762	0.00374229375981405	0.150543077259147	0.086043684234265	0.00169231587378826	0.242865088335132	0.0239622855667814	-0.100692425920972	0.162970421366449
234.341091930804	0.0622277892410883	0.00306174967437655	0.152783716244647	0.086043684234265	0.00169231587378826	0.242865088335132	0.0223850078572789	-0.0950465524335884	0.176113894201873
234.441196953125	0.0657201703275317	0.00300156872160921	0.156773142756248	0.0861577538931484	0.000331924571457195	0.24836332622143	0.0212475792537186	-0.136871762927176	0.142520923990966
234.541301975446	0.0706959974860974	0.00420708425241069	0.171533095167099	0.0860555293280157	0.000331924571457195	0.242865088335132	0.0158611778937715	-0.136871762927176	0.139977932384058
234.641406997768	0.0763619537805833	0.00374229375981405	0.194259445735593	0.0861984526392645	0.000331924571457195	0.239919482704759	0.00970002561647125	-0.136871762927176	0.156190850821068
234.741512020089	0.0825619995322144	0.00374229375981405	0.209959491414133	0.0868073822191452	0.000331924571457195	0.239919482704759	0.00243134677120517	-0.155744403059193	0.157249806951729
234.841617042411	0.091137491609923	0.00374229375981405	0.218578843460221	0.0868849356978306	0.000331924571457195	0.239919482704759	-0.00447449184417995	-0.173228597643402	0.1530977750373
234.941722064732	0.100729748650254	0.00522412612383329	0.225559616261391	0.0888182850075796	0.00169231587378826	0.242865088335132	-0.00915797107116056	-0.174348674547323	0.156190850821068
235.041827087054	0.108937021420348	0.00420708425241069	0.232678514617704	0.0893824674773703	0.00169231587378826	0.242865088335132	-0.0168279605075609	-0.187721580735586	0.156190850821068
235.141932109375	0.115764539222658	0.00444866310841426	0.23812620946155	0.0897723839799809	0.00169231587378826	0.242865088335132	-0.0235445796508965	-0.193271614905588	0.157249806951729
235.242037131696	0.123274687042892	0.0104718109197719	0.248521443184148	0.0900590228144423	0.00169231587378826	0.242865088335132	-0.0307839468549961	-0.215783400002771	0.139977932384058
235.342142154018	0.129415487961393	0.0218241151597236	0.257756390741843	0.0902290862030076	0.00169231587378826	0.242865088335132	-0.0372452385431522	-0.213307898023682	0.142856799238723
235.442247176339	0.132499440221617	0.0265582807537008	0.255200686779039	0.091059664056422	0.0026780472126934	0.242865088335132	-0.0394405449768572	-0.208151732744162	0.142856799238723
235.542352198661	0.136506564766414	0.0503403162165032	0.255200686779039	0.0927285417581294	0.0125632831928606	0.242865088335132	-0.0410663244615122	-0.203347870007629	0.142856799238723
235.642457220982	0.137503083604535	0.0551750663742927	0.254596797656782	0.0935509373121593	0.0184993588233861	0.242865088335132	-0.0411014039374356	-0.203347870007629	0.142856799238723
235.742562243304	0.13788490793808	0.0572655305185375	0.255200686779039	0.0940224461566952	0.0120337600584529	0.239919482704759	-0.0416580082562084	-0.204979644328704	0.139977932384058
235.842667265625	0.13712130900782	0.0572655305185375	0.253749572275848	0.0942443694464207	0.014398628701493	0.23952332933417	-0.0415953816762972	-0.191551837053221	0.142856799238723
235.942772287946	0.13712130900782	0.0551750663742927	0.250461091308199	0.094732413051314	0.014398628701493	0.239919482704759	-0.0415316412989977	-0.193271614905588	0.139977932384058
236.042877310268	0.136737934807773	0.0572655305185375	0.250461091308199	0.0943498745721049	0.00620782654405696	0.205881567831121	-0.042631080825087	-0.199977037876048	0.116851154858557
236.142982332589	0.136620159024332	0.0575302620325915	0.247776890772889	0.0953301573586463	0.00620782654405696	0.184417942412655	-0.041880804514306	-0.184190725414681	0.116851154858557
236.243087354911	0.136399999584884	0.0551750663742927	0.239992133472527	0.0956177428450003	0.00712198620873264	0.178211078566069	-0.0412967513149698	-0.195599093595672	0.0813605868285654
236.343192377232	0.13598996454738	0.0556327690863331	0.23812620946155	0.0950657530311587	0.00620782654405696	0.164894990138572	-0.0433255544484841	-0.179860129169663	0.0739370947202179
236.443297399554	0.134533861739118	0.0572655305185375	0.23535763113576	0.0949878351209863	0.00705249236017915	0.163347812825307	-0.0426316847354707	-0.17269391184894	0.0698896178395455
236.543402421875	0.135879901654391	0.0572655305185375	0.233863752451374	0.0951664371637187	0.00973406344060055	0.163440778655219	-0.0438885658448744	-0.179860129169663	0.0597784365114793
236.643507444196	0.134474928787186	0.0575302620325915	0.229334823658778	0.094732413051314	0.00937803818455884	0.160428591630673	-0.0440539515588088	-0.158411344838171	0.0719168858773903
236.743612466518	0.134269909633511	0.0572655305185375	0.22976445038009	0.0945613564000309	0.0143850029918163	0.165032367518884	-0.0442120453923473	-0.159275684108635	0.0698896178395455
236.843717488839	0.134269909633511	0.0551750663742927	0.22976445038009	0.0945613564000309	0.0143850029918163	0.165032367518884	-0.044247105592487	-0.158411344838171	0.0719168858773903
236.943822511161	0.13409443271084	0.0572655305185375	0.233863752451374	0.0944829676117956	0.0102723706801294	0.160428591630673	-0.0442649369936008	-0.158411344838171	0.0719168858773903
237.043927533482	0.133566500892208	0.0572655305185375	0.235990197751132	0.0944829676117956	0.0102723706801294	0.160428591630673	-0.043708248668063	-0.158411344838171	0.0719168858773903
237.144032555804	0.132499440221617	0.0577935249379356	0.237056163383902	0.0944829676117956	0.0102723706801294	0.160428591630673	-0.0433216852905314	-0.159275684108635	0.0719168858773903
237.244137578125	0.132314477660728	0.0575302620325915	0.237056163383902	0.0945613564000309	0.0102723706801294	0.160428591630673	-0.0431472875122627	-0.159275684108635	0.0739370947202179
237.344242600446	0.13049222060299	0.0551750663742927	0.23812620946155	0.0944829676117956	0.0143850029918163	0.163440778655219	-0.0427000376790284	-0.159275684108635	0.0719168858773903
237.444347622768	0.130804187892283	0.0543004782886911	0.241389715093741	0.0943498745721049	0.0143850029918163	0.163243477682901	-0.0434149702889438	-0.159275684108635	0.0739370947202179
237.544452645089	0.133966753492839	0.0572655305185375	0.247776890772889	0.0943498745721049	0.0143850029918163	0.163243477682901	-0.0449806535811509	-0.180285520808289	0.0586532853763003
237.644557667411	0.13598996454738	0.0543004782886911	0.257970202475108	0.0943498745721049	0.0143850029918163	0.163070941595689	-0.0483845922952141	-0.180443504513888	0.0698896178395455
237.744662689732	0.137733264708057	0.0480176688765472	0.280894962676775	0.0951664371637187	0.0222136841844864	0.170877359975819	-0.05045311243311	-0.19766891426888	0.0740826949549099
237.844767712054	0.140196259324858	0.0334265370630817	0.289819493713614	0.0958301583753913	0.0268379236524751	0.172743218874442	-0.05452797454462	-0.218007309597379	0.0740826949549099
237.944872734375	0.144556345034591	0.0216582776372133	0.296170752705125	0.0961958776651782	0.0268379236524751	0.172354816415504	-0.0593564156024923	-0.215492841376229	0.0997863333199649
238.044977756696	0.149011421562672	0.0257052723123518	0.30996399410967	0.0969119404689525	0.0287988865228781	0.172743218874442	-0.0630293046395494	-0.224922832975221	0.0997863333199649
238.145082779018	0.154809296385528	0.0180774839692375	0.30996399410967	0.0976412556045368	0.0395871858691652	0.17492826384263	-0.0645011486089781	-0.22906029241742	0.104762033779043
238.245187801339	0.164024009054706	0.010442763320426	0.310060835763626	0.0980622572202782	0.0395871858691652	0.172354816415504	-0.0694532961589398	-0.230597206535042	0.108965276748322
238.345292823661	0.169606732914506	0.00833710633706513	0.310060835763626	0.0988776159211951	0.0469115114380666	0.17492826384263	-0.0705693749915404	-0.22906029241742	0.113217514515743
238.445397845982	0.182383346059352	0.0110058751527747	0.328275462568544	0.0993713779857044	0.0469115114380666	0.17208504528755	-0.0766386287999954	-0.244670510595886	0.108965276748322
238.545502868304	0.191450397065401	0.0180774839692375	0.339440601957247	0.0999870737759896	0.0470135931252715	0.169528096493226	-0.080809891186188	-0.244670510595886	0.113217514515743
238.645607890625	0.198210560030161	0.00833710633706513	0.339440601957247	0.100211284388003	0.0473522055590349	0.167928841186529	-0.0856036556380289	-0.246744387487912	0.119601911893285
238.745712912946	0.209702787540071	0.00505405070973397	0.369460986662418	0.100496137105672	0.047960306330785	0.167928841186529	-0.0985907241060908	-0.279419962315852	0.126625269257058
238.845817935268	0.219243801121153	0.0135758796652061	0.410339802129133	0.100545733306948	0.047960306330785	0.167928841186529	-0.109129755172515	-0.321518085858994	0.120103225194491
238.945922957589	0.249523395673708	0.010442763320426	0.658648071449125	0.100594171228971	0.047960306330785	0.167928841186529	-0.174802908369196	-0.59639469300779	0.12083874684829
239.046027979911	0.257933284665842	0.0142987027453971	0.662125883098639	0.100594171228971	0.047960306330785	0.167928841186529	-0.183325953047081	-0.59639469300779	0.12083874684829
239.146133002232	0.269320983761884	0.0142987027453971	0.660057258179133	0.100619805867754	0.047960306330785	0.167928841186529	-0.193424821351417	-0.594494144170752	0.12083874684829
239.246238024554	0.278016318187178	0.0142987027453971	0.660057258179133	0.100823404914818	0.047960306330785	0.167928841186529	-0.203035299157224	-0.600509749020154	0.112630772860541
239.346343046875	0.285839366588103	0.0795547891230275	0.698499483452489	0.101029367205785	0.0477178082098561	0.167928841186529	-0.211825970077299	-0.635504651035377	0.0597784365114793
239.446448069196	0.289937204967736	0.0991402323378078	0.695487084106107	0.101883326198244	0.0477007698142684	0.168507429901003	-0.216407578778409	-0.635504651035377	0.0340867470097786
239.546553091518	0.294852548488345	0.153199599100372	0.698499483452489	0.102318437524617	0.0477007698142684	0.167928841186529	-0.222545694016969	-0.635504651035377	-0.0302725860083178
239.646658113839	0.29830235621393	0.153199599100372	0.668450447562537	0.102793126793745	0.0520014369215975	0.170877359975819	-0.225992506059825	-0.594494144170752	-0.0295050001292006
239.746763136161	0.29830235621393	0.153199599100372	0.668450447562537	0.103211128174236	0.0520014369215975	0.171286793518542	-0.225301002883862	-0.59639469300779	-0.0295050001292006
239.846868158482	0.288838953661796	0.040827338416915	0.655154671051324	0.103802005730836	0.0523121702455892	0.172205745705465	-0.207026453900854	-0.600509749020154	0.065690028535153
239.946973180804	0.285769237884695	0.041898676293917	0.635146307023366	0.104178284863036	0.0529169204030673	0.172743218874442	-0.197627855762122	-0.594494144170752	0.0595912974853993
240.047078203125	0.27994781798366	0.040827338416915	0.566770743671984	0.105369318726918	0.0552491627547059	0.174986494295692	-0.182183905086065	-0.507020837746448	0.0841890072401109
240.147183225446	0.274103961929119	0.040827338416915	0.493328735886004	0.106283263424781	0.0579894647087421	0.177800763866419	-0.16941559017025	-0.457205861539541	0.0604085975417502
240.247288247768	0.257706555585849	0.0406044064728671	0.397880624974403	0.107475116855104	0.0579894647087421	0.177800763866419	-0.136705691182317	-0.287886548589602	0.0813765060347354
240.347393270089	0.256875721378638	0.0406044064728671	0.392741408531955	0.108177263258598	0.0579894647087421	0.177800763866419	-0.134514208290863	-0.291427478420774	0.0841890072401109
240.447498292411	0.255339674122069	0.0426749735919836	0.390824744401851	0.108470491425559	0.0583420298682664	0.177462107022812	-0.130754234391387	-0.287886548589602	0.0771601170016814
240.547603314732	0.255556686705983	0.0426749735919836	0.390824744401851	0.108712697432461	0.0585111344577292	0.177800763866419	-0.13032316390604	-0.28683183843054	0.0798038711638059
240.647708337054	0.254325784885718	0.0406044064728671	0.387655900588134	0.110964923136081	0.0607903214856899	0.180357077093637	-0.126597066684623	-0.284670057008605	0.0942718572215834
240.747813359375	0.252602228923576	0.0406044064728671	0.384824070229796	0.112653678250769	0.0604081518635594	0.180384675258405	-0.122542968309617	-0.276777784554754	0.112061720591542
240.847918381696	0.247770527907245	0.0406044064728671	0.382390553898002	0.117618335459164	0.0608379738982558	0.181905668132755	-0.114255457190626	-0.276777784554754	0.112061720591542
240.948023404018	0.22217271550202	0.0240493561215803	0.378985004497732	0.119792088422969	0.0620529003451091	0.182786699778903	-0.0818998972103738	-0.240349149442811	0.134820828382878
241.048128426339	0.217888041871914	0.0221388408514702	0.372521424051563	0.124444375739024	0.0641312339682733	0.1831640905403	-0.0747839070695535	-0.238135828636854	0.128891030066558
241.148233448661	0.211527391007756	0.0240493561215803	0.367843464746279	0.129405608470198	0.0665934422468912	0.185348277182918	-0.0647390151362782	-0.232257152601125	0.129500463104172
241.248338470982	0.163010865528686	0.0228048772860721	0.322006330407533	0.132519151639749	0.0661259619905913	0.185543186492798	-0.028791907152518	-0.207156238507227	0.134868617059272
241.348443493304	0.150906018095427	0.0240493561215803	0.313790735427462	0.136263755688677	0.0737494454056042	0.190711577352589	-0.0227592049005609	-0.196943956311425	0.141052856308005
241.448548515625	0.112215985998528	0.0240493561215803	0.299810846498233	0.137779863384827	0.0737494454056042	0.189724503049272	-0.0131275716974263	-0.193199660319445	0.135819880928191
241.548653537946	0.0852289422305914	0.0240493561215803	0.294524699920751	0.139024981669573	0.0723440475181425	0.188655530769412	-0.0054011541743056	-0.191746321300791	0.136298406620063
241.648758560268	0.0741529294710964	0.0221388408514702	0.290054916221857	0.139267812635597	0.0723440475181425	0.188655530769412	0.0040879501270127	-0.189214924343061	0.137102933029809
241.748863582589	0.0676850554713427	0.0205453085046616	0.286766692416517	0.140168223860645	0.0737494454056042	0.190267821756488	0.0114345196991626	-0.191746321300791	0.137988668940822
241.848968604911	0.0631243090286517	0.0228048772860721	0.285944221985602	0.141570156573264	0.0723440475181425	0.190316594784045	0.0190549926898976	-0.190859504354361	0.144807118536307
241.949073627232	0.059461449438619	0.0232736135708726	0.283814204365963	0.142301145292029	0.0730208224934524	0.192746931671708	0.0285984303153223	-0.19158553613838	0.144807118536307
242.049178649554	0.0560018896719086	0.0204371480833301	0.280043627306321	0.143309991011157	0.0743755847591316	0.195465043323283	0.0373406448226266	-0.182529951307282	0.155937482655495
242.149283671875	0.0542754947467226	0.015457196330055	0.270986410775663	0.143725037554384	0.0743755847591316	0.195465043323283	0.0432366413626462	-0.181481340007472	0.155937482655495
242.249388694196	0.051836679541917	0.0202301187248834	0.262453458752161	0.144178032068432	0.0743755847591316	0.195465043323283	0.0518678551643061	-0.17269391184894	0.158892511001412
242.349493716518	0.0500676308861951	0.0174573219298605	0.255300029111883	0.145262421914544	0.0737494454056042	0.195465043323283	0.0587869341117264	-0.17269391184894	0.160171271237508
242.449598738839	0.0492047802758909	0.0202301187248834	0.250734404763133	0.145852333677706	0.0737494454056042	0.195816985911138	0.0640458311038097	-0.17269391184894	0.158000985917703
242.549703761161	0.0460337071962335	0.0215039889394445	0.0843528344109174	0.147002181663655	0.0737494454056042	0.198625431222296	0.0890711494457324	0.00344196827764669	0.157424133451636
242.649808783482	0.0455603800998703	0.0239238522172219	0.0808779306121332	0.151245940231033	0.0577026741500709	0.276492804122486	0.10481890269268	0.0113833640266812	0.256668989180226
242.749913805804	0.0455603800998703	0.0239238522172219	0.0808779306121332	0.155183259008109	0.0665934422468912	0.369847001835446	0.117286742917189	0.0113833640266812	0.340726588682748
242.850018828125	0.0455509867508991	0.0227611226516761	0.0793700952973924	0.157901992137617	0.0751418207067483	0.405966416433552	0.128114888125301	0.0201249305621971	0.3663858539233
242.950123850446	0.0455509867508991	0.0227611226516761	0.0793700952973924	0.160912478672264	0.0752634188058388	0.409063324980107	0.136414125003165	0.0211585083220419	0.379341299370342
243.050228872768	0.0455266672450416	0.0232736135708726	0.0793700952973924	0.16345945040406	0.0743985616429971	0.414097298207453	0.143220842041292	0.0339309401937093	0.390451598479769
243.150333895089	0.0454074078196066	0.0227611226516761	0.078592374001236	0.166557250695626	0.0758275313352077	0.414097298207453	0.148780359038381	0.0327946062021014	0.381660810858176
243.250438917411	0.0453284488134801	0.0227611226516761	0.0782968645812627	0.167927095615655	0.0743985616429971	0.409800537469034	0.150762952694635	0.0339600439882211	0.379341299370342
243.350543939732	0.0453284488134801	0.0227611226516761	0.0782968645812627	0.169306010666085	0.0787460744971043	0.414097298207453	0.152689667860731	0.0339600439882211	0.376825341079575
243.450648962054	0.0453284488134801	0.0227611226516761	0.0782968645812627	0.170649987185215	0.0762415394490973	0.409800537469034	0.15518792595054	0.0364611026668603	0.378570118731041
243.550753984375	0.0453284488134801	0.0218103680315194	0.077114960075342	0.171232138559031	0.0762415394490973	0.409800537469034	0.156210430307896	0.0364611026668603	0.378570118731041
243.650859006696	0.0453284488134801	0.0218103680315194	0.077114960075342	0.172938828490128	0.10044970394383	0.429863429499285	0.157796893474267	0.0409629605913354	0.379341299370342
243.750964029018	0.0453284488134801	0.0218103680315194	0.077114960075342	0.172401002468058	0.108669103806537	0.437200817794114	0.155399531864598	0.0364611026668603	0.376825341079575
243.851069051339	0.0453284488134801	0.0218103680315194	0.077114960075342	0.172734729697135	0.126764060105784	0.444066544454221	0.155016968777131	0.0435633321073835	0.376825341079575
243.951174073661	0.0453174723520545	0.0218103680315194	0.077114960075342	0.172093711494653	0.119216333526337	0.432386076427501	0.152810267818544	0.0435633321073835	0.368383688755248
244.051279095982	0.0453174723520545	0.0218103680315194	0.077114960075342	0.169783268836768	0.108756291058385	0.409063324980107	0.146315988553125	0.0401586329944098	0.352959985153435
244.151384118304	0.0453174723520545	0.0218103680315194	0.077114960075342	0.168360279739493	0.112032378773055	0.393392318646751	0.140617622085704	0.0435633321073835	0.33804794278505
244.251489140625	0.0453174723520545	0.0218103680315194	0.077114960075342	0.167524573870374	0.108669103806537	0.373015408911936	0.136050489667843	0.0435633321073835	0.32542205396477
244.351594162946	0.0453174723520545	0.0218103680315194	0.077114960075342	0.164783408673377	0.112666491992587	0.351614035082621	0.130082262970501	0.0360044185933082	0.284469360005774
244.451699185268	0.0453174723520545	0.0218103680315194	0.077114960075342	0.162955612037731	0.108669103806537	0.237172498685414	0.123259566908884	0.0493052250477094	0.197960880253245
244.551804207589	0.0453174723520545	0.0218103680315194	0.077114960075342	0.161892242146338	0.124926333984251	0.230475671236006	0.118465413916289	0.065226473668006	0.195283896695258
244.651909229911	0.0453174723520545	0.0218103680315194	0.077114960075342	0.161892242146338	0.124926333984251	0.230475671236006	0.118465413916289	0.065226473668006	0.195283896695258
244.752014252232	0.0453174723520545	0.0218103680315194	0.077114960075342	0.161892242146338	0.124926333984251	0.230475671236006	0.118465413916289	0.065226473668006	0.195283896695258
244.852119274554	0.0453284488134801	0.0227611226516761	0.0776155466551497	0.161743615599864	0.124926333984251	0.229860868759843	0.118209017385224	0.0666875854051853	0.195283896695258
244.952224296875	0.0453284488134801	0.0227611226516761	0.0776155466551497	0.161892242146338	0.126594689426874	0.230475671236006	0.118154282436513	0.0666875854051853	0.19381056782692
245.052329319196	0.0453284488134801	0.0227611226516761	0.0776155466551497	0.161812684192538	0.126594689426874	0.229860868759843	0.117754160116418	0.0648768568431312	0.191541439668815
245.152434341518	0.0453284488134801	0.0227611226516761	0.0776155466551497	0.161812684192538	0.124926333984251	0.227136789757879	0.117750215805214	0.0666875854051853	0.191541439668815
245.252539363839	0.0453284488134801	0.0227611226516761	0.0776155466551497	0.161743615599864	0.125915739358633	0.226418938463813	0.11739912250201	0.0676913599455151	0.191203888853998
245.352644386161	0.0453284488134801	0.0227611226516761	0.0776155466551497	0.161743615599864	0.125915739358633	0.226418938463813	0.117411144326618	0.0676913599455151	0.191203888853998
245.452749408482	0.0453284488134801	0.0218103680315194	0.077114960075342	0.161743615599864	0.124926333984251	0.223176495601065	0.117579129671897	0.0676913599455151	0.191203888853998
245.552854430804	0.0454953421820728	0.0227611226516761	0.0782968645812627	0.161812684192538	0.125144304223085	0.221285027349359	0.117920823598155	0.0666875854051853	0.189390217482247
245.652959453125	0.0455603800998703	0.0227611226516761	0.079106162232348	0.161892242146338	0.125144304223085	0.221285027349359	0.117653948287005	0.0676913599455151	0.191203888853998
245.753064475446	0.0456185216355101	0.0235127314614131	0.0804057352422732	0.162132983574812	0.126594689426874	0.221285027349359	0.117533060262737	0.0673913695855072	0.191203888853998
245.853169497768	0.0456729208798886	0.0239238522172219	0.0809927334595928	0.162225765349771	0.12675767774485	0.221285027349359	0.117462183007138	0.0670893822201219	0.191541439668815
245.953274520089	0.0457145570807575	0.0234295714156475	0.0809927334595928	0.162297054397457	0.126594689426874	0.221092444321752	0.117358635360409	0.0666875854051853	0.191541439668815
246.053379542411	0.0457374904565186	0.0235127314614131	0.08170544686552	0.16239395160496	0.127393774252343	0.221260547773038	0.11742770295775	0.0670893822201219	0.191541439668815
246.153484564732	0.0457963558247508	0.0234295714156475	0.0821230112170637	0.162619325601121	0.127646333349898	0.221285027349359	0.117444218111064	0.065226473668006	0.191203888853998
246.253589587054	0.0458860305605076	0.0227611226516761	0.08170544686552	0.162646954243483	0.127646333349898	0.221285027349359	0.117307616913022	0.065226473668006	0.191541439668815
246.353694609375	0.0460001585138904	0.0235127314614131	0.083578600818444	0.162670292671535	0.127393774252343	0.220660213376137	0.117058681586615	0.0648768568431312	0.191541439668815
246.453799631696	0.0460001585138904	0.0235127314614131	0.083578600818444	0.163017849146211	0.126594689426874	0.219161212628009	0.11743465464563	0.065226473668006	0.191541439668815
246.553904654018	0.0460175183737816	0.0235127314614131	0.083578600818444	0.163173419264002	0.127646333349898	0.220660213376137	0.117587892591896	0.065226473668006	0.191541439668815
246.654009676339	0.0462092624643826	0.0227611226516761	0.0843528344109174	0.163173419264002	0.127393774252343	0.220495880216127	0.117004867740133	0.0618722089076326	0.191541439668815
246.754114698661	0.0462931267944855	0.0215039889394445	0.0883514062799399	0.163173419264002	0.127393774252343	0.220495880216127	0.116012975694862	0.0580100563318631	0.19282890956436
246.854219720982	0.0466129394773113	0.0174573219298605	0.0975007965177969	0.163173419264002	0.127393774252343	0.220495880216127	0.114366568285229	0.0460590866200876	0.19381056782692
246.954324743304	0.0467229532279622	0.0204371480833301	0.121003445843856	0.163173419264002	0.127646333349898	0.220660213376137	0.113192526363147	0.0430326537414599	0.197960880253245
247.054429765625	0.0470236725795266	0.0227611226516761	0.141026452080875	0.163173419264002	0.127646333349898	0.220660213376137	0.1116407421145	0.0325332849900145	0.199450179741519
247.154534787946	0.0474064874345339	0.0218103680315194	0.144896370387154	0.163295041734303	0.127393774252343	0.220495880216127	0.110450536848341	0.0206048633368215	0.191541439668815
247.254639810268	0.0476364717318463	0.0239557711627892	0.151629813077738	0.163295041734303	0.127393774252343	0.220495880216127	0.109459618119751	0.0206048633368215	0.195283896695258
247.354744832589	0.0479749147796248	0.0227611226516761	0.155702124429007	0.163337179071524	0.127393774252343	0.220495880216127	0.108378828061538	0.0119270705033084	0.191203888853998
247.454849854911	0.0489127605934295	0.0204371480833301	0.169328218161929	0.163337179071524	0.127393774252343	0.220495880216127	0.104145297205644	-0.00796872319000749	0.197960880253245
247.554954877232	0.0495600161178927	0.0204371480833301	0.192728244753431	0.163337179071524	0.127393774252343	0.220495880216127	0.0985824539851149	-0.0336471502492861	0.193688197241872
247.655059899554	0.0508559457644064	0.0239557711627892	0.240883318328361	0.163337179071524	0.127393774252343	0.220495880216127	0.0891480004632489	-0.0837095818040512	0.203020175960813
247.755164921875	0.0549515867535873	0.0204371480833301	0.283668381044177	0.163337179071524	0.127393774252343	0.220495880216127	0.0700915460729415	-0.133452657461623	0.193688197241872
247.855269944196	0.0612367229360327	0.0227611226516761	0.329515941802401	0.16336553688815	0.127393774252343	0.220495880216127	0.0476933964703689	-0.178205814772463	0.193688197241872
247.955374966518	0.0839657176146807	0.0227611226516761	0.342244972808757	0.163401157394157	0.127646333349898	0.220660213376137	0.031216197320981	-0.187828825348071	0.190532984202843
248.055479988839	0.143930324283584	0.0239557711627892	0.346735025773445	0.163401157394157	0.127646333349898	0.220660213376137	0.0164051764332925	-0.188148628704841	0.191196743093811
248.155585011161	0.169082973431915	0.0227611226516761	0.349679532180579	0.163401157394157	0.126594689426874	0.219338223364541	-0.00286624244963087	-0.191340596422237	0.193688197241872
248.255690033482	0.187807261191011	0.0255196392196663	0.355135970386291	0.163401157394157	0.126594689426874	0.219338223364541	-0.0202697979091486	-0.225568343451987	0.161481424297968
248.355795055804	0.199790530493334	0.0288872820234312	0.360688765104048	0.163401157394157	0.126594689426874	0.219338223364541	-0.0321331497825406	-0.223734882829902	0.159610315516481
248.455900078125	0.208782887103098	0.0292991371223156	0.361661865684129	0.163401157394157	0.126594689426874	0.219338223364541	-0.0440672916368844	-0.225568343451987	0.14744425659236
248.556005100446	0.214557349850498	0.0381748856322492	0.364481136735837	0.163401157394157	0.126594689426874	0.219338223364541	-0.053361543907677	-0.224366387764503	0.107755412706652
248.656110122768	0.216904905804592	0.112128893428274	0.387920235883871	0.16342991624627	0.126594689426874	0.219338223364541	-0.0577774930225565	-0.209449712561584	0.0897604593102869
248.756215145089	0.214625562243873	0.104263525479929	0.389793338467579	0.16342991624627	0.126594689426874	0.219338223364541	-0.0557666640250568	-0.216477482765689	0.0872322699320109
248.856320167411	0.212016352370573	0.066981116770273	0.36886136040681	0.16342991624627	0.126594689426874	0.219338223364541	-0.0525830595471098	-0.218010409973576	0.0923253142697866
248.956425189732	0.204106064263364	0.027405234596556	0.364481136735837	0.16345938833033	0.127646333349898	0.220660213376137	-0.0439238000905364	-0.19595698570184	0.149892162768954
249.056530212054	0.201430297720794	0.0088016187370209	0.34569472504085	0.16347806007917	0.126594689426874	0.219338223364541	-0.0385198856396299	-0.187628767875346	0.150719168874171
249.156635234375	0.196957545505768	0.00444083193305681	0.333575401685907	0.16349809487954	0.126594689426874	0.219338223364541	-0.0328865477485035	-0.186799716544339	0.145891369682895
249.256740256696	0.190082042993326	0.00444083193305681	0.322363265183336	0.163601024193412	0.127393774252343	0.219889619370714	-0.0255183361598428	-0.175925171878892	0.152259793838825
249.356845279018	0.187555301410647	0.00785060311990883	0.31987316363513	0.163601024193412	0.127393774252343	0.219889619370714	-0.021108911706154	-0.165336737426294	0.157196056227814
249.456950301339	0.182024964776971	0.0088016187370209	0.309334826023896	0.163708772621943	0.127393774252343	0.219889619370714	-0.0130634213402188	-0.15405489956012	0.160826314655755
249.557055323661	0.177033755644672	0.00851377850184058	0.301650592118239	0.163708772621943	0.127393774252343	0.219889619370714	-0.00826034381791171	-0.147123456640894	0.160826314655755
249.657160345982	0.175744357677455	0.00785060311990883	0.303698026081709	0.163708772621943	0.127393774252343	0.219889619370714	-0.00803887457355728	-0.149537465775557	0.160826314655755
249.757265368304	0.177033755644672	0.00785060311990883	0.309334826023896	0.163708772621943	0.127393774252343	0.219889619370714	-0.0103351282956229	-0.161001073429067	0.160826314655755
249.857370390625	0.179137232361163	0.00444083193305681	0.310386005870789	0.164172441192639	0.127879751497084	0.220660213376137	-0.0121006331048983	-0.163871976534488	0.160826314655755
249.957475412946	0.180563400355528	0.00851377850184058	0.322676191795758	0.164199186258596	0.127879751497084	0.220660213376137	-0.0137410881669471	-0.165336737426294	0.160826314655755
250.057580435268	0.181453183236581	0.00979679416412173	0.331923070285215	0.164199186258596	0.127879751497084	0.220660213376137	-0.0159842560026446	-0.16695926693765	0.164931207015027
250.157685457589	0.18586190096246	0.00979679416412173	0.34569472504085	0.164199186258596	0.127879751497084	0.220660213376137	-0.0227937947638332	-0.186799716544339	0.164161243902545
250.257790479911	0.189098089266507	0.0111708838620089	0.36412873749646	0.164199186258596	0.127879751497084	0.220660213376137	-0.0299854662462391	-0.215093918299651	0.160826314655755
250.357895502232	0.190490772881532	0.00979679416412173	0.368958684083365	0.164199186258596	0.127879751497084	0.220660213376137	-0.0334785833655998	-0.232645724096952	0.149892162768954
250.458000524554	0.189942287148849	0.0100394283786303	0.377139789380678	0.164199186258596	0.127879751497084	0.220660213376137	-0.0341712763229704	-0.232645724096952	0.152259793838825
250.558105546875	0.188530766799541	0.0100394283786303	0.377139789380678	0.164172441192639	0.127646333349898	0.220660213376137	-0.0329333514868695	-0.232645724096952	0.151405454387987
250.658210569196	0.20519429279764	0.0355799301126065	0.570682576027997	0.163982312530906	0.127646333349898	0.220660213376137	-0.0775612481141271	-0.404146384747183	0.136294706836537
250.758315591518	0.198962596304809	0.025366077494396	0.564096752898754	0.163982312530906	0.127646333349898	0.220660213376137	-0.0700602544601755	-0.417794911398924	0.136498471188422
250.858420613839	0.188215789087425	0.019561754038332	0.559996813404219	0.163982312530906	0.127646333349898	0.220660213376137	-0.0610082493846985	-0.404958469759522	0.154957237968164
250.958525636161	0.18444923934922	0.0205586912030625	0.561700528766547	0.163982312530906	0.127646333349898	0.220660213376137	-0.0553733153313533	-0.404958469759522	0.154957237968164
251.058630658482	0.175744357677455	0.0203437737482849	0.561700528766547	0.163982312530906	0.127646333349898	0.220660213376137	-0.0473548422477557	-0.404958469759522	0.1622398952085
251.158735680804	0.173527548254597	0.0203437737482849	0.561700528766547	0.163769028017452	0.127646333349898	0.220660213376137	-0.0429209625194355	-0.406633111261379	0.156891174847478
251.258840703125	0.167802972707811	0.0186219588253577	0.557270133471664	0.163769028017452	0.127646333349898	0.220660213376137	-0.0346552662597814	-0.406633111261379	0.154957237968164
251.358945725446	0.156927804159074	0.0186219588253577	0.557270133471664	0.163769028017452	0.127646333349898	0.220660213376137	-0.0184607355714818	-0.406633111261379	0.156891174847478
251.459050747768	0.149922200406912	0.015196367164628	0.551420952173214	0.163769028017452	0.127646333349898	0.220660213376137	-0.0071951279189771	-0.404958469759522	0.156891174847478
251.559155770089	0.144911361281031	0.0127420790026906	0.543778008570304	0.163982312530906	0.127393774252343	0.220495880216127	-0.000637637158762884	-0.404146384747183	0.159551259879228
251.659260792411	0.143970087208679	0.0127420790026906	0.543778008570304	0.164218201553954	0.127393774252343	0.220660213376137	0.00159805467616741	-0.404146384747183	0.167007327111906
251.759365814732	0.120154797058599	0.015196367164628	0.225913242977253	0.164242260205475	0.127393774252343	0.221260547773038	0.0484663797525124	-0.0812747997376904	0.150627186345851
251.859470837054	0.118226636763171	0.0160121514128612	0.226989331392736	0.164269615625311	0.125915739358633	0.221285027349359	0.049243736735489	-0.0812747997376904	0.153815553316746
251.959575859375	0.116523092615421	0.015196367164628	0.226989331392736	0.164323846753098	0.127393774252343	0.223409755725043	0.0502404041597973	-0.0812747997376904	0.156891174847478
252.059680881696	0.113424325551617	0.015196367164628	0.226989331392736	0.164783408673377	0.127393774252343	0.225485961085044	0.0517903542365087	-0.0837095818040512	0.159551259879228
252.159785904018	0.111676182927479	0.0195003363942223	0.231891396478999	0.164656977015866	0.127646333349898	0.226418938463813	0.0528385022863733	-0.0953291953245709	0.151866126478065
252.259890926339	0.109436523668787	0.015196367164628	0.225913242977253	0.164656977015866	0.127646333349898	0.226418938463813	0.0537919376331958	-0.083590294750272	0.1622398952085
252.359995948661	0.105930806272941	0.0186219588253577	0.226989331392736	0.164733416128801	0.127393774252343	0.226301102471765	0.055016335365392	-0.083590294750272	0.1622398952085
252.460100970982	0.104135567047929	0.0186219588253577	0.226989331392736	0.164733416128801	0.127393774252343	0.226301102471765	0.0560035646901015	-0.0812747997376904	0.1622398952085
252.560205993304	0.102923425198936	0.0186219588253577	0.226989331392736	0.164733416128801	0.127393774252343	0.226301102471765	0.0569331869000825	-0.0812747997376904	0.1622398952085
252.660311015625	0.101551191935275	0.0195003363942223	0.226989331392736	0.164323846753098	0.125915739358633	0.226418938463813	0.0574933786054833	-0.0793477611272075	0.161083021072787
252.760416037946	0.0989469970544377	0.0181151176640757	0.225317623497997	0.164269615625311	0.127393774252343	0.22982995772203	0.0585317075119808	-0.0740452935996377	0.1622398952085
252.860521060268	0.0968849335983126	0.0195003363942223	0.224948315611649	0.164263905668905	0.127393774252343	0.229860868759843	0.0601462024294514	-0.0699156590039884	0.161083021072787
252.960626082589	0.0937954344891175	0.0126729056090405	0.213698748703153	0.164263905668905	0.126594689426874	0.229860868759843	0.0622897029275971	-0.0680290753735293	0.161083021072787
253.060731104911	0.092774919026621	0.0126729056090405	0.209251538273704	0.164218201553954	0.127393774252343	0.231474008004307	0.0635981122781214	-0.0627967128689479	0.1622398952085
253.160836127232	0.0917004853414315	0.0195003363942223	0.209390767099909	0.163601024193412	0.126594689426874	0.231976823945277	0.0650651680307815	-0.0556040052910771	0.155853111722569
253.260941149554	0.0901145898094107	0.0181151176640757	0.203274456764625	0.16349809487954	0.125144304223085	0.233765680686622	0.0677729534728493	-0.0509002029368533	0.155853111722569
253.361046171875	0.088678987268575	0.0127420790026906	0.189221243772371	0.16347806007917	0.125144304223085	0.233765680686622	0.0698088237203223	-0.0473889841970538	0.151866126478065
253.461151194196	0.087140668552261	0.0195003363942223	0.190475309409199	0.163401157394157	0.120994717272998	0.231016195790174	0.0704500515725782	-0.036631033640448	0.155853111722569
253.561256216518	0.0866447889330047	0.0202865991329368	0.187718394842251	0.163017849146211	0.120994717272998	0.237886275429417	0.0705640427079727	-0.0306266600629415	0.155343650700973
253.661361238839	0.085931359080934	0.0195003363942223	0.184765053370499	0.162297054397457	0.0963485015961708	0.239564063994079	0.0697189365772947	-0.034375058496926	0.153742749185157
253.761466261161	0.085931359080934	0.0181151176640757	0.182293079862916	0.161609339359268	0.0806425171807687	0.237886275429417	0.0680112087508027	-0.0420309181715458	0.151866126478065
253.861571283482	0.0857921435242334	0.0181151176640757	0.182293079862916	0.16005608203861	0.0502949900307736	0.239564063994079	0.0643097596622059	-0.0456161076179946	0.149989669416426
253.961676305804	0.0857921435242334	0.0195003363942223	0.181623463647935	0.159839632986493	0.0437408450990134	0.239564063994079	0.0631500468782803	-0.0456161076179946	0.149989669416426
254.061781328125	0.0857921435242334	0.0195003363942223	0.181274649684333	0.159032257194931	0.0315186193328956	0.237823103531478	0.0604556598896019	-0.0509002029368533	0.149068766358948
254.161886350446	0.0856918050464217	0.0201756349154384	0.180990818611223	0.157791015499185	0.0315186193328956	0.237823103531478	0.0587695151678478	-0.0475456126242975	0.149530561579049
254.261991372768	0.0856979314197519	0.0186219588253577	0.177739827293944	0.157326909052159	0.0199722115766359	0.230475671236006	0.05636981530977	-0.0543041328607545	0.149530561579049
254.362096395089	0.0856979314197519	0.0195003363942223	0.177739827293944	0.156464108129743	0.0097337466802988	0.220449539605174	0.0539722574019879	-0.0560621057484767	0.149530561579049
254.462201417411	0.0856979314197519	0.0195003363942223	0.177739827293944	0.155815139978832	0.0097337466802988	0.220660213376137	0.0519337526497203	-0.0649271030556742	0.149530561579049
254.562306439732	0.0857921435242334	0.019561754038332	0.177739827293944	0.154978412905231	0.0097337466802988	0.221260547773038	0.0494498282011971	-0.0785186745708606	0.146686047743494
254.662411462054	0.0863139829833291	0.019561754038332	0.177739827293944	0.154774070486708	0.0097337466802988	0.221285027349359	0.0488389741965379	-0.0791862077215137	0.149530561579049
254.762516484375	0.0867293203257047	0.0195003363942223	0.177739827293944	0.153570973181103	0.00796288100079504	0.219161212628009	0.0459482954927913	-0.0985929530399525	0.136397272074366
254.862621506696	0.0870044005295265	0.0195003363942223	0.177739827293944	0.152932328402541	0.00693678959268495	0.218527613042947	0.0442203044343641	-0.0939843601017882	0.148332933529479
254.962726529018	0.0883034101368493	0.0201756349154384	0.180694262327362	0.152226995113616	0.00693678959268495	0.218527613042947	0.041575745114539	-0.10796768485081	0.138461924110071
255.062831551339	0.0885133523579318	0.0202865991329368	0.180694262327362	0.15102442853928	0.00796288100079504	0.219161212628009	0.0395306185376367	-0.10796768485081	0.139274435483448
255.162936573661	0.0889600835927797	0.0202865991329368	0.180990818611223	0.150132837677987	0.00796288100079504	0.219161212628009	0.0370206450894617	-0.11333714111159	0.136370692844956
255.263041595982	0.0895235222837642	0.0205586912030625	0.181623463647935	0.148957815730923	0.00796288100079504	0.219161212628009	0.0344263410014828	-0.11333714111159	0.144145825384054
255.363146618304	0.0900164502863083	0.0205586912030625	0.182153806371426	0.148003772364583	0.00796288100079504	0.219161212628009	0.0322767477510057	-0.11333714111159	0.146213877025753
255.463251640625	0.09026503833319	0.0205586912030625	0.181623463647935	0.147002181663655	0.00823253811673555	0.219161212628009	0.0304015313785575	-0.11333714111159	0.146686047743494
255.563356662946	0.0910627615713325	0.0205586912030625	0.181274649684333	0.146541740059325	0.00796288100079504	0.218527613042947	0.0282475204539383	-0.12590906422999	0.136397272074366
255.663461685268	0.0923101727184552	0.025344437929114	0.187718394842251	0.145638262436992	0.00796288100079504	0.220660213376137	0.0282998410793932	-0.132488413977416	0.136397272074366
255.763566707589	0.0927083487409871	0.0237989460246842	0.187718394842251	0.145225452512421	0.00823253811673555	0.221285027349359	0.027578584645688	-0.132886326541731	0.136397272074366
255.863671729911	0.0935599868369091	0.0238907485770522	0.187718394842251	0.146583906688525	0.00693678959268495	0.231976823945277	0.0358809187822082	-0.156458737809433	0.139274435483448
255.963776752232	0.0949616918619818	0.0258038022344997	0.189433280667144	0.146561833472361	0.00161284207348101	0.282819041692817	0.0453902683012297	-0.214803483797659	0.161444944049793
256.063881774554	0.0965493667719595	0.0258038022344997	0.187718394842251	0.150719775165614	0.00161284207348101	0.567736152166572	0.0688738839266979	-0.156458737809433	0.437776395628603
256.163986796875	0.0973287003679545	0.0258038022344997	0.186909960416944	0.154636208159468	0.00161284207348101	0.622071229365458	0.0896175320221771	-0.131306028502859	0.505881101405175
256.264091819196	0.0987175337511785	0.0258038022344997	0.18682888292643	0.154636208159468	0.010270314995978	0.668203436760646	0.0910931421597252	-0.132488413977416	0.51234178181298
256.364196841518	0.100009901510593	0.025868201528578	0.186557990318759	0.154873705704756	0.0126687448615124	0.67459073734831	0.0943752299181951	-0.105533675751376	0.552791593432289
256.464301863839	0.100400371127168	0.0306313706300668	0.190475309409199	0.155159873975947	0.0162942871992132	0.675572225343671	0.0974175666228378	-0.108036521640392	0.545457455005718
256.564406886161	0.10246422533498	0.028203484585031	0.190475309409199	0.156464108129743	0.0162942871992132	0.720750912449493	0.110589050669863	-0.102924137792539	0.570969434501983
256.664511908482	0.104577619761098	0.0330103284091088	0.202016396475775	0.156728481051483	0.0162942871992132	0.729886129340279	0.113275338669298	-0.134827493510369	0.596972091579965
256.764616930804	0.106480979942054	0.028203484585031	0.202016396475775	0.157545845019814	0.0162942871992132	0.73327928782697	0.115633110495251	-0.144924076349856	0.621031720053405
256.864721953125	0.109512489783188	0.028203484585031	0.208376532784734	0.159158648911096	0.0162942871992132	0.738101002533073	0.117726334473304	-0.110618536167237	0.68205517461495
256.964826975446	0.112347104525205	0.0286671593431883	0.214954830682064	0.160039706482206	0.0126687448615124	0.741870737204775	0.1200239203635	-0.136636186893147	0.688176430215909
257.064931997768	0.113424325551617	0.0306313706300668	0.21957478388869	0.160882037898873	0.0162942871992132	0.765621554194734	0.125351192534903	-0.162358908882552	0.68205517461495
257.165037020089	0.117112271679462	0.0290614457617245	0.229252857849342	0.162043004969349	0.0162942871992132	0.765621554194734	0.125088875626754	-0.183086498026136	0.692834930196836
257.265142042411	0.118438554943696	0.0306313706300668	0.245394796887759	0.163147423402278	0.0126687448615124	0.772632527727848	0.129500526335695	-0.182247475539065	0.710494063841685
257.365247064732	0.121159549513696	0.0379071418687458	0.256228953370585	0.163839100548165	0.0162942871992132	0.778600883064903	0.12949158277971	-0.183086498026136	0.712891771822592
257.465352087054	0.121647974258909	0.0379071418687458	0.257072308047451	0.164508663001952	0.0162942871992132	0.78737730672435	0.135043748129228	-0.242258026064443	0.685173023290846
257.565457109375	0.12169746752065	0.0379071418687458	0.257072308047451	0.164931651626532	0.017488495677787	0.80940035910079	0.143535666241446	-0.247062219906139	0.712891771822592
257.665562131696	0.123267105822911	0.0372223786408767	0.261943152028683	0.197781032527472	0.0162942871992132	1.22471296874814	0.26647259530492	-0.286449297916345	1.11870899272937
257.765667154018	0.12361014347017	0.0372223786408767	0.267261526676063	0.201668121009041	0.0163129525887935	1.23486376719785	0.29652063503856	-0.220930931568153	1.19846073043453
257.865772176339	0.124749099319803	0.0379071418687458	0.269506558673762	0.210075355800583	0.0126687448615124	1.26072734988008	0.318951523272995	-0.220930931568153	1.21331455241553
257.965877198661	0.125336783139092	0.0333078624361072	0.269506558673762	0.745977496876776	0.0162942871992132	1.83585309113132	0.653251111237104	-0.0950768199443487	1.65063719916673
