# Supplementary material for: Global diversity dynamics in the fossil record are regionally heterogeneous
Source: Nat Commun. 2022 May 18;13:2751. doi: 10.1038/s41467-022-30507-0 (PMC9117201; doi:10.1038/s41467-022-30507-0)
Supplement: Supplementary file 4 — Source Data [file 41467_2022_30507_MOESM4_ESM.zip › source_data/Supplementary Figure 31 - diversity.txt]

Supplementary.Figure.31...diversity.time	Supplementary.Figure.31...diversity.median	Supplementary.Figure.31...diversity.0.5_lower	Supplementary.Figure.31...diversity.0.5_upper	Supplementary.Figure.31...diversity.0.75_lower	Supplementary.Figure.31...diversity.0.75_upper	Supplementary.Figure.31...diversity.0.95_lower	Supplementary.Figure.31...diversity.0.95_upper
193.462	10.3355251378602	6.1378965548984	11.8789609510569	5.07160246709275	16.0207520177743	2.0696686618818	24.645947808081
194.519	13.5265723106285	7.01606598161239	14.8920085619262	6.56805690445022	21.0470715713673	4.06198214500565	29.6314267547196
195.576	11.6076585861559	4.55060334621433	12.6220555148686	4.10746088010521	19.9236313976813	2.5910996264765	31.0073597576826
196.252	10.0348845193457	5.42904300887582	11.6744890145182	3.90935950006121	14.833116735657	2.77155200393778	22.8574929477642
196.781	12.7501924046441	6.46880616378322	14.5318114720369	4.58153178243498	19.6199863020159	3.47035428381165	31.3879261859945
197.69	11.3169848277762	6.73034678175498	12.833554136352	5.32623074926395	16.424745521632	3.67769817302065	26.3803352084515
198.747	11.485439389007	4.31425311490651	12.1429203780562	4.00360134652488	20.1261792925079	2.83912511720814	32.1200065675448
199.368	16.7655129945167	6.85527171297781	18.1546930551657	5.53702487726556	27.7944239875099	3.75374525088081	56.74766347027
199.896	13.1781585879773	7.87768998779196	14.6692438986401	6.69070139505826	20.1937375608868	5.14875687130422	28.5564382553435
200.846	10.0046340315293	7.11234467845644	11.0379240775937	6.24956183247516	13.4410916389602	5.0034596921317	20.4597220647652
201.375	20.5652602029164	14.11671587679	23.4330119240516	11.2512174518396	29.1853347748702	6.77942494926848	43.8107280965227
201.918	20.5624749806084	15.2183213410163	22.7079571931474	13.9908948844241	29.8099756253336	7.88787867040642	37.4048514749136
202.975	25.0964349384269	20.7747108061593	34.6434299031697	10.1406437705031	33.19918151131	8.15080278848611	39.9775132495188
204.032	18.2013036660906	11.8748499228387	21.2751364574855	9.99202355625256	26.763868734281	5.78616007082566	33.4916585529346
204.78	18.0399277595325	11.881124374248	20.6605218579232	9.2754357683617	24.846797523391	6.79503536241019	35.0441687376661
205.309	25.5057510435283	7.05418027230672	27.3192895377792	7.05247752092873	36.1544199911571	4.83314500148704	45.8121337058052
206.147	19.0610438123268	11.9131956024318	21.5342047595644	10.9249952110758	26.664923949041	7.84643185479382	33.2374258030935
207.204	24.1386463102273	18.0626680467735	31.8433262532888	11.8306498420409	33.5686916360982	7.74765169366733	40.5271155270724
208.261	19.0530218002015	12.7469557859392	21.8815397205208	10.5679267410475	25.8592535425473	8.75870109126001	33.4731542022358
209.15	13.4685659702649	4.31980712828872	15.2275754405336	2.00005204105431	21.8139702889343	2.00005204105431	39.3154650601048
209.678	20.5693149081341	10.0467697710473	23.0077884040488	7.78573222281644	31.3497756129354	4.80108069878252	57.2725741764335
210.375	29.1598300652932	11.5209008052053	33.4614015886884	6.16590656889411	46.103855699025	4.42169395305466	81.9856787246069
211.432	23.2346245323083	8.87360856070584	25.941068633729	6.16758542864908	37.1192523591145	4.91375367478715	65.0760761859375
212.489	37.2677905833479	12.6659464728545	40.6058758639449	10.3179859862751	57.4092214519604	7.89667698836929	80.2534205310763
213.524	21.8568326637113	8.82897521547218	23.6834098542808	6.73103490968353	35.2000325066776	3.72504484586906	68.9566813311352
214.052	32.7929668303615	7.43236287172364	34.1866605243407	5.88597775794584	67.1400650755522	4.38732039490677	177.008114436291
214.603	31.8418436310418	7.83833157343624	33.2554446896099	6.71118545561786	48.4032495114775	5.73751136769441	79.0407310140897
215.66	44.2608579959021	22.8520504655178	45.483653715338	22.990217879907	76.3329972616916	22.047050212025	98.152138666899
216.717	31.8574369848299	15.5184522436253	33.6553948854381	13.7950080478886	56.2421710243935	12.7522289458772	85.3129310356136
217.368	24.5844693333631	17.1094654568247	28.1089040282498	13.9533273543744	33.455971228179	10.0981496609227	49.3978762931574
217.896	28.4849240636666	22.3539868084258	31.8154553606603	19.5808387800544	36.0057617929344	16.1507153865623	44.7253903769992
218.831	29.3353420682295	17.730824590069	31.7883744834282	17.6000811751997	39.2805253138954	13.4261157807893	46.6537190378784
219.889	28.6866054340462	21.4350162635698	31.2421257529766	18.505386671819	37.314216987404	16.0337287199738	60.4540394218784
220.946	26.5930119954484	14.3759147593869	29.7921890689049	11.5826780460046	41.3422886125755	9.43748813092149	72.6485743727615
222.003	11.9106451929571	5.95163126705119	13.0945489289351	3.50228660067089	23.0785516088295	3.45726349208569	54.4762659516507
223.06	24.076049705761	3.96272128508376	24.4160668542997	4.08297372485827	51.8025340578396	3.60195918278333	68.5041499462498
224.117	10.6626019790699	4.44348247154139	11.5072561234777	3.37764990944914	20.2176534075614	2.17346163165932	48.0564422614624
225.174	14.1882556147783	4.29353232700747	15.1101351795702	3.73719851264055	23.8650525293082	2.47642273316365	42.4582639180327
226.231	10.7501068437332	3.37900899006945	11.6533484492233	1.90069609674391	22.3286338826255	1.76119209942514	55.510694292403
227.03	10.1588834907645	5.1527942167456	11.3969107005567	4.00002354770329	15.7848825273569	1.85186039417756	61.1867010669433
227.558	22.7807845602579	5.98151784917187	24.9150128946921	3.81366136172239	42.0715375601874	2.64397795189596	85.9772068812143
228.345	31.3758682500696	6.46330832746642	32.7543691525978	3.76838585410836	67.0065549177828	3.76838585410836	113.769311078888
229.402	60.0337560958208	31.3416221738479	71.169052462421	24.1812044881222	98.2930638420043	4.23829001016908	142.458594350815
230.459	22.1406891332784	4.54012840005558	23.5457276439529	3.24267756962998	40.5130492855614	2.17852946606526	81.010977156644
231.516	32.7831067984099	5.66799169198615	35.2553704640806	3.060723943263	53.4281853945745	0.506851780664962	99.0520165344906
232.574	29.2027679893599	3.84506416822252	30.0566491220004	2.70826725041969	55.0607103062457	2.29670184837892	122.472195909037
233.351	12.3335536670351	5.12607982429458	14.2896229975474	3.66451130711136	20.3695989858708	1.21475124595209	31.7489105641836
233.88	12.4403214733396	4.50680586048707	13.9213876146934	3.04783602466141	21.0165733924863	1.50634323433602	78.7466220207344
234.688	23.8640395858345	7.00729932810266	27.1535876319881	2.86434903830208	41.851474319454	1.57047672598816	91.0794288670613
235.745	24.7152204692606	4.12759107293807	26.1606308756374	2.21065002403215	48.1183694189695	0.540094347816465	108.505558033339
236.637	15.3799940043882	3.77037197971061	16.362668875909	2.5405178157331	28.091647623186	1.55874084697012	82.4759702533637
237.165	23.4394633228729	16.2775954344992	27.1627637049437	13.0013627750412	32.1670493345035	9.97545905555188	46.2902497706606
237.859	43.1106144362517	37.9635795712049	49.0693966088519	33.2015565061445	51.2821846785052	28.395175849077	57.8270594062999
238.916	34.5320411725337	29.0743402767158	39.8507264650258	25.3984225030623	43.2468965000233	19.611873410636	48.332613412416
239.462	39.6292200815875	30.4087578602057	44.053209390768	26.9902761618271	50.2864819797601	21.799372329284	61.404366178531
239.991	43.6420246452875	33.2396922323336	46.2947570267263	33.0096870745717	54.2215157259369	29.523384154301	61.6794427125322
240.981	45.5738845649012	31.870322342247	49.6923344000388	30.6865301657464	59.1327529406717	26.4031598229047	69.1023907016201
241.509	53.0998099831351	31.606462531336	58.008724548281	27.5291969612844	78.498054124378	18.8590448477605	139.259055931193
242.087	59.9314766836778	46.7364872336311	66.7011837421338	39.2727802513738	74.9671473133607	34.7987162407512	102.300304314958
243.144	54.400558830199	34.8980461062748	60.190575779704	35.013018607856	82.2080276640014	27.5937351137528	99.0023078489844
243.956	54.9185235169199	25.4903423164312	60.1252860205741	23.1075294102839	92.638463818762	17.4912844975779	127.203649826691
244.485	32.6471486714691	22.1984985358072	39.1615874726337	17.9929726007637	46.0521837750069	11.1911279967751	58.1901310680164
245.258	32.3644843109578	25.5990113507698	36.8975720965032	22.6553137041689	42.2187488462231	15.9139725283186	50.3406970964211
246.243	38.3514446277931	30.2459782812878	44.4353407970912	25.5194878680866	49.610269801936	20.3259964649807	61.1288753068473
246.772	34.6003562152822	19.4019520309969	40.0609807641725	13.8660727594575	51.0354555902704	9.39648435927707	82.2130491542713
247.373	34.2667937542167	23.2468715492582	38.5618894464835	18.9639459442442	45.5207223692934	15.1334957906543	62.4070066752601
248.001	31.8865163738691	15.3858868847999	35.482823077001	12.231148294507	48.9093491427893	6.7216673206095	79.3042565785616
248.529	31.7577513985458	22.2256805042798	36.6205718887221	17.7866358581902	42.1738338960239	12.5724441306101	54.5268842688742
249.419	27.6316577952401	17.8416133770863	32.1755550104354	14.303823006268	39.0686782654639	8.78943614414604	51.2461983567301
249.948	61.7612660130906	44.3922234555405	68.2954579955101	40.1859485432348	80.8557771457888	31.7860226959616	101.163714039015
250.258	40.9601658892195	33.4646325185338	46.1165239343526	28.7970881558646	50.7863656494836	24.1715763661326	61.5713125038002
250.786	31.8800809042665	25.3035386900072	40.1443562564287	18.7386156147798	44.40478838178	9.98118825605845	51.7737171610901
251.487	25.2886994608237	18.6490693230453	29.8683095854548	15.4728867021712	34.07851269978	11.1700577910547	42.157672065598
252.016	46.8763143372446	26.170701325731	55.2744870237338	17.4288712919651	69.2061575367467	11.4213479154524	119.361111537891
252.6	57.4249879458801	39.1775849999219	64.2096088402542	34.6292941606652	79.6681448382596	27.6891327877657	108.019385805412
253.128	38.2934916848834	21.4615620090937	43.2246799809154	17.5658927160467	57.3599336990917	11.0596514078501	84.3705087998435
253.713	47.6165746919924	38.5910261185057	57.9139694516255	29.3941887148177	64.325488515987	17.3499266355346	75.0160841373227
254.242	31.269944675226	12.8402966301792	35.7916020096319	6.90891700108597	54.3192765063524	5.67773441478133	108.038343192681
254.772	31.4531101169577	11.5981062732272	34.8157576856176	6.93918355913787	54.1442824636683	6.08529924216848	108.003818532075
255.829	29.3482713671575	15.4701515913616	34.3628940604711	9.38176625703329	44.4772109536977	5.50538303240991	73.5485528563662
256.629	31.7333774941655	8.95424328719343	33.6923719472457	6.67130714900569	56.0216602077567	4.06073924363393	126.574599817281
257.157	23.2142543836206	14.4013459137969	25.2211190968638	13.3745994394619	30.8919271925363	11.4283090866315	39.1215621576197
257.943	42.376424736205	34.5033316058918	49.8206827164949	30.4905306476429	56.0204696005153	20.640502353998	61.6960405915778
259	41.3337670934664	19.6285780165993	42.5985137244742	23.0472071138677	57.8084387435017	18.9516433690683	65.4654328209632
