# Supplementary material for: Global diversity dynamics in the fossil record are regionally heterogeneous
Source: Nat Commun. 2022 May 18;13:2751. doi: 10.1038/s41467-022-30507-0 (PMC9117201; doi:10.1038/s41467-022-30507-0)
Supplement: Supplementary file 4 — Source Data [file 41467_2022_30507_MOESM4_ESM.zip › source_data/Supplementary Figure 31 - histograms.txt]

Supplementary.Figure.31...histograms.mids	Supplementary.Figure.31...histograms.ex	Supplementary.Figure.31...histograms.sp
-194.265578635015	0	0.086
-194.648367952522	0	0.05
-195.03115727003	0	0.012
-195.413946587537	0	0.014
-195.796735905044	0.001	0.005
-196.179525222552	0.001	0.007
-196.562314540059	0.001	0.037
-196.945103857567	0	0.083
-197.327893175074	0.001	0.075
-197.710682492582	0.003	0.03
-198.093471810089	0.007	0.019
-198.476261127596	0.004	0.026
-198.859050445104	0.001	0.054
-199.241839762611	0.001	0.015
-199.624629080119	0.008	0.019
-200.007418397626	0.008	0.11
-200.390207715134	0.004	0.011
-200.772997032641	0.004	0.218
-201.155786350148	0.005	0.133
-201.538575667656	0.002	0.095
-201.921364985163	0	0.035
-202.304154302671	0.003	0.033
-202.686943620178	0	0.06
-203.069732937685	0	0.041
-203.452522255193	0.001	0.066
-203.8353115727	0	0.014
-204.218100890208	0.001	0.009
-204.600890207715	0	0.016
-204.983679525223	0.002	0.027
-205.36646884273	0	0.019
-205.749258160237	0	0.012
-206.132047477745	0	0.005
-206.514836795252	0	0.025
-206.89762611276	0	0.108
-207.280415430267	0.001	0.014
-207.663204747774	0.001	0.042
-208.045994065282	0	0.175
-208.428783382789	0	0.05
-208.811572700297	0	0.133
-209.194362017804	0	0.247
-209.577151335312	0.001	0.187
-209.959940652819	0.001	0.046
-210.342729970326	0.001	0.299
-210.725519287834	0.001	0.054
-211.108308605341	0	0.118
-211.491097922849	0	0.173
-211.873887240356	0	0.165
-212.256676557863	0	0.204
-212.639465875371	0.003	0.149
-213.022255192878	0.003	0.246
-213.405044510386	0.005	0.181
-213.787833827893	0.154	0.067
-214.170623145401	0.114	0.046
-214.553412462908	0.208	0.277
-214.936201780415	0.203	0.15
-215.318991097923	0.26	0.064
-215.70178041543	0.102	0.013
-216.084569732938	0.23	0.014
-216.467359050445	0.291	0.103
-216.850148367952	0.043	0.002
-217.23293768546	0.254	0.004
-217.615727002967	0.059	0.003
-217.998516320475	0.007	0.002
-218.381305637982	0.063	0
-218.76409495549	0.001	0.025
-219.146884272997	0.002	0.021
-219.529673590504	0.003	0.031
-219.912462908012	0.1	0.14
-220.295252225519	0.001	0.108
-220.678041543027	0.056	0.188
-221.060830860534	0.085	0.176
-221.443620178042	0.145	0.145
-221.826409495549	0.15	0.128
-222.209198813056	0.128	0.159
-222.591988130564	0.225	0.08
-222.974777448071	0.241	0.022
-223.357566765579	0.241	0.05
-223.740356083086	0.053	0.066
-224.123145400593	0.025	0
-224.505934718101	0.144	0.05
-224.888724035608	0.017	0.097
-225.271513353116	0.015	0.066
-225.654302670623	0.115	0.067
-226.037091988131	0.105	0.034
-226.419881305638	0.027	0.038
-226.802670623145	0.024	0.037
-227.185459940653	0.091	0.013
-227.56824925816	0.191	0.101
-227.951038575668	0.07	0.091
-228.333827893175	0.163	0.036
-228.716617210682	0.049	0.127
-229.09940652819	0.089	0.048
-229.482195845697	0.242	0.051
-229.864985163205	0.098	0.103
-230.247774480712	0.051	0.028
-230.63056379822	0.107	0.037
-231.013353115727	0.008	0.062
-231.396142433234	0.018	0.041
-231.778931750742	0.124	0.037
-232.161721068249	0.103	0.033
-232.544510385757	0.05	0.029
-232.927299703264	0.007	0.026
-233.310089020771	0.023	0.118
-233.692878338279	0.013	0.053
-234.075667655786	0.008	0.034
-234.458456973294	0.006	0.075
-234.841246290801	0.067	0.175
-235.224035608309	0.058	0.35
-235.606824925816	0.132	0.082
-235.989614243323	0.009	0.036
-236.372403560831	0.073	0.105
-236.755192878338	0.051	0.002
-237.137982195846	0.054	0.002
-237.520771513353	0.064	0.029
-237.903560830861	0.006	0.07
-238.286350148368	0.006	0.06
-238.669139465875	0.064	0.026
-239.051928783383	0.065	0.045
-239.43471810089	0.065	0.072
-239.817507418398	0.108	0.008
-240.200296735905	0.124	0
-240.583086053412	0.151	0.092
-240.96587537092	0.136	0.135
-241.348664688427	0.117	0.097
-241.731454005935	0.05	0.19
-242.114243323442	0.071	0.194
-242.49703264095	0.053	0.24
-242.879821958457	0.01	0.01
-243.262611275964	0.036	0.005
-243.645400593472	0.112	0.003
-244.028189910979	0.126	0.003
-244.410979228487	0.067	0.002
-244.793768545994	0.029	0.001
-245.176557863501	0.076	0.004
-245.559347181009	0.076	0.008
-245.942136498516	0.001	0.015
-246.324925816024	0.005	0.021
-246.707715133531	0.003	0.041
-247.090504451039	0.004	0.051
-247.473293768546	0.003	0.133
-247.856083086053	0.002	0.309
-248.238872403561	0.002	0.302
-248.621661721068	0.003	0.158
-249.004451038576	0.003	0.089
-249.387240356083	0.002	0.033
-249.77002967359	0.008	0.038
-250.152818991098	0.004	0.085
-250.535608308605	0.002	0.082
-250.918397626113	0.007	0.241
-251.30118694362	0.003	0.185
-251.683976261128	0.013	0.06
-252.066765578635	0.016	0.041
-252.449554896142	0.007	0.056
-252.83234421365	0.01	0.061
-253.215133531157	0.019	0.06
-253.597922848665	0.035	0.074
-253.980712166172	0.054	0.036
-254.36350148368	0.068	0.032
-254.746290801187	0.065	0.062
-255.129080118694	0.072	0.076
-255.511869436202	0.044	0.049
-255.894658753709	0.091	0.04
-256.277448071217	0.061	0.048
-256.660237388724	0.148	0.057
-257.043026706231	0.133	0.052
-257.425816023739	0.086	0.034
-257.808605341246	0.444	0.014
