# Supplementary material for: Global diversity dynamics in the fossil record are regionally heterogeneous
Source: Nat Commun. 2022 May 18;13:2751. doi: 10.1038/s41467-022-30507-0 (PMC9117201; doi:10.1038/s41467-022-30507-0)
Supplement: Supplementary file 4 — Source Data [file 41467_2022_30507_MOESM4_ESM.zip › source_data/Supplementary Figure 31 - rates.txt]

Supplementary.Figure.31...rates.time	Supplementary.Figure.31...rates.exr	Supplementary.Figure.31...rates.exr_mn	Supplementary.Figure.31...rates.exr_mx	Supplementary.Figure.31...rates.spr	Supplementary.Figure.31...rates.spr_mn	Supplementary.Figure.31...rates.spr_mx	Supplementary.Figure.31...rates.dvr	Supplementary.Figure.31...rates.dvr_mn	Supplementary.Figure.31...rates.dvr_mx
194.076662045926	0.202659197963263	0.00300445533696322	0.575792498563012	0.0322464911402364	0.0197229408250106	0.0514838024471027	-0.2004950873415	-0.547984306531197	0.0218630103391725
194.176674466667	0.195884879126973	0.00258448399122892	0.568854774707732	0.0322464911402364	0.0197229408250106	0.0514838024471027	-0.190966910555435	-0.543836926179118	0.0218630103391725
194.276686887407	0.182083220790369	0.00258448399122892	0.506842976609183	0.0322464911402364	0.0197229408250106	0.0514838024471027	-0.175981632695238	-0.483114241465505	0.0308330543400785
194.376699308148	0.174060012444918	0.00258448399122892	0.438413083368984	0.0322464911402364	0.0197229408250106	0.0514838024471027	-0.163685137167945	-0.436216692874679	0.0218630103391725
194.476711728889	0.169196262774678	0.00258448399122892	0.407593542518152	0.0322464911402364	0.0197229408250106	0.0514838024471027	-0.157321623353352	-0.381536499481497	0.0351788906898162
194.57672414963	0.164109180607189	0.00548283983966482	0.376476054894759	0.0322464911402364	0.0197229408250106	0.0514838024471027	-0.148789016612388	-0.348345820908639	0.0238967569851449
194.67673657037	0.155860367509696	0.00258448399122892	0.344684361879897	0.0322464911402364	0.0197229408250106	0.0514838024471027	-0.136743828863426	-0.311538359785584	0.0225719001243736
194.776748991111	0.155269137868574	0.00258448399122892	0.342657094599793	0.0322464911402364	0.0197229408250106	0.0514838024471027	-0.135880060025154	-0.308895636599458	0.0238967569851449
194.876761411852	0.154621047989732	0.00258448399122892	0.337798488263858	0.0322464911402364	0.0197229408250106	0.0514838024471027	-0.135201020427876	-0.308895636599458	0.0225719001243736
194.976773832593	0.153981949299986	0.00299266470632718	0.33413652330484	0.0322464911402364	0.0197229408250106	0.0514838024471027	-0.133764168556432	-0.304213499712875	0.0225719001243736
195.076786253333	0.153501519899789	0.00258448399122892	0.333238843184027	0.0322464911402364	0.0197229408250106	0.0514838024471027	-0.133420616782957	-0.304213499712875	0.0218630103391725
195.176798674074	0.152781317308727	0.00299266470632718	0.328723893305853	0.0322464911402364	0.0197229408250106	0.0514838024471027	-0.131838513180331	-0.301371713190481	0.0231476775229748
195.276811094815	0.152712403596692	0.00299266470632718	0.328723893305853	0.0322464911402364	0.0197229408250106	0.0514838024471027	-0.131569741426157	-0.301371713190481	0.0231476775229748
195.376823515556	0.151010899103529	0.00548283983966482	0.328723893305853	0.0322464911402364	0.0197229408250106	0.0514838024471027	-0.129959403473	-0.297520614991466	0.0238967569851449
195.476835936296	0.150862017947186	0.00548283983966482	0.328554246959089	0.0322464911402364	0.0197229408250106	0.0514838024471027	-0.129448109467389	-0.294131301969567	0.0238967569851449
195.576848357037	0.150186571197202	0.00258448399122892	0.321042831224757	0.0322464911402364	0.0197229408250106	0.0514838024471027	-0.127590300197248	-0.291870739863629	0.0225719001243736
195.676860777778	0.149481216465797	0.00299266470632718	0.321042831224757	0.0322464911402364	0.0197229408250106	0.0514838024471027	-0.127296027068412	-0.291870739863629	0.0218630103391725
195.776873198519	0.150186571197202	0.00258448399122892	0.321042831224757	0.0322464911402364	0.0165624860771507	0.0480462238952922	-0.127592498509327	-0.291870739863629	0.0218630103391725
195.876885619259	0.150454642705398	0.00299266470632718	0.322531976727661	0.0322464911402364	0.0165624860771507	0.0480462238952922	-0.12804145956659	-0.291870739863629	0.0225719001243736
195.97689804	0.150186571197202	0.00299266470632718	0.322531976727661	0.0322464911402364	0.0165624860771507	0.0480462238952922	-0.127948370889035	-0.291870739863629	0.0225719001243736
196.076910460741	0.150454642705398	0.00299266470632718	0.322531976727661	0.0322464911402364	0.0165624860771507	0.0480462238952922	-0.128068826358151	-0.291870739863629	0.0225719001243736
196.176922881482	0.150622816107455	0.00299266470632718	0.322531976727661	0.0322464911402364	0.0165624860771507	0.0480462238952922	-0.128405500147854	-0.291870739863629	0.0225719001243736
196.276935302222	0.150622816107455	0.00258448399122892	0.322531976727661	0.0322464911402364	0.0165624860771507	0.0480462238952922	-0.12863347770413	-0.292997324821161	0.0218630103391725
196.376947722963	0.150862017947186	0.00258448399122892	0.322531976727661	0.0322464911402364	0.0165624860771507	0.0478422037283136	-0.128981587646484	-0.292997324821161	0.0218630103391725
196.476960143704	0.150862017947186	0.00258448399122892	0.322531976727661	0.0322464911402364	0.0165624860771507	0.0478422037283136	-0.129082099028983	-0.292997324821161	0.0218630103391725
196.576972564444	0.151292288618334	0.00299266470632718	0.325291848805544	0.0322464911402364	0.0165624860771507	0.0476483852898548	-0.12984038855564	-0.293582465017364	0.0218630103391725
196.676984985185	0.153013448475265	0.00548283983966482	0.328035333250734	0.0322464911402364	0.0165624860771507	0.0476483852898548	-0.131114346729681	-0.294131301969567	0.0218630103391725
196.776997405926	0.157779361603517	0.00299266470632718	0.328723893305853	0.0322464911402364	0.0165624860771507	0.0476483852898548	-0.136551289935174	-0.297520614991466	0.0231476775229748
196.877009826667	0.164109180607189	0.00258448399122892	0.341443227688912	0.0322464911402364	0.0165624860771507	0.0476483852898548	-0.142583517223443	-0.308713684612014	0.0218630103391725
196.977022247407	0.173459673164083	0.00690510437644875	0.351154114094101	0.0322464911402364	0.0165624860771507	0.0476483852898548	-0.150688935884089	-0.314754205637536	0.0218630103391725
197.077034668148	0.177341938461382	0.0108993945262653	0.355707791231065	0.0322464911402364	0.0165624860771507	0.0476483852898548	-0.153932217028643	-0.315813954214005	0.0218630103391725
197.177047088889	0.183970031917563	0.0120430083612679	0.360327116890975	0.0322464911402364	0.0165624860771507	0.0476483852898548	-0.160382755650604	-0.319178191320008	0.0225719001243736
197.27705950963	0.192729367917144	0.0120430083612679	0.361759368569491	0.0322464911402364	0.0165624860771507	0.0476483852898548	-0.166161435946736	-0.33616779900343	0.0151451773936254
197.37707193037	0.196531558203664	0.0215644494895326	0.372566527787114	0.0322464911402364	0.0165624860771507	0.0476483852898548	-0.171021325023773	-0.341620292379313	0.00985562294969944
197.477084351111	0.202166291827973	0.0215644494895326	0.37620027616636	0.0322464911402364	0.0165624860771507	0.0476483852898548	-0.176620870740888	-0.341620292379313	0.0111547464085191
197.577096771852	0.208439935409217	0.0313292208756977	0.381093723084319	0.0322640674547376	0.0165624860771507	0.0478422037283136	-0.181082799884551	-0.347314765517357	-5.01075431812263e-05
197.677109192593	0.213400576453187	0.0340322151187265	0.372566527787114	0.0322732723105934	0.0166427423857145	0.0480462238952922	-0.185490312835483	-0.345929032166009	-0.0111685339997788
197.777121613333	0.213489740192314	0.0348567986424141	0.372566527787114	0.0322732723105934	0.0190059883221876	0.0506446399083392	-0.185898123679233	-0.345562352548594	-0.0111685339997788
197.877134034074	0.213637902178104	0.0358233730308546	0.372566527787114	0.0322732723105934	0.0190059883221876	0.0506446399083392	-0.186157642716252	-0.341620292379313	-0.00802951143273392
197.977146454815	0.213637902178104	0.0501943236768898	0.38110203187226	0.032293599885709	0.0196234706413063	0.0514838024471027	-0.18551278339272	-0.347314765517357	-0.0154638034357976
198.077158875556	0.213947326759872	0.0502512150481957	0.381093723084319	0.0323182298239452	0.0193934472639035	0.0514838024471027	-0.185223596924743	-0.347314765517357	-0.0154638034357976
198.177171296296	0.215679858449969	0.0544831059637312	0.38110203187226	0.0323182298239452	0.0193934472639035	0.0514838024471027	-0.186042449238005	-0.355559123798023	-0.0273767308056272
198.277183717037	0.214804719822042	0.0572826298861493	0.38110203187226	0.0323182298239452	0.0193934472639035	0.0514838024471027	-0.185117179148278	-0.354466263754455	-0.0280645704744527
198.377196137778	0.214366431729874	0.0581971050564485	0.38110203187226	0.0323434439682881	0.0193934472639035	0.0514838024471027	-0.184233718519294	-0.351477768875974	-0.0280645704744527
198.477208558519	0.214804719822042	0.0640561833623241	0.38110203187226	0.0323784443717372	0.0191588659210715	0.0514838024471027	-0.182444950587341	-0.347314765517357	-0.0280645704744527
198.577220979259	0.215679858449969	0.0640561833623241	0.38110203187226	0.0323784443717372	0.0191588659210715	0.0514838024471027	-0.182694664291567	-0.347314765517357	-0.0280645704744527
198.6772334	0.217471575249529	0.0606147969513912	0.38110203187226	0.0323784443717372	0.0191588659210715	0.0514838024471027	-0.184921755313579	-0.354466263754455	-0.0280645704744527
198.777245820741	0.224065976977272	0.0569081609975358	0.391373076278332	0.0323784443717372	0.0191588659210715	0.0514838024471027	-0.192660401628298	-0.36964999551735	-0.0280645704744527
198.877258241482	0.227998644736679	0.074110943239088	0.416368460446236	0.0323784443717372	0.0191588659210715	0.0514838024471027	-0.196719245012488	-0.380246546196708	-0.029545131699531
198.977270662222	0.23220191813005	0.0606147969513912	0.416368460446236	0.0323784443717372	0.0191588659210715	0.0514838024471027	-0.201842231607336	-0.389681083492021	-0.0280645704744527
199.077283082963	0.233805580330996	0.0569081609975358	0.423393489121006	0.0323784443717372	0.0194964277627956	0.0517268109057589	-0.205128231016762	-0.389681083492021	-0.0118528747318247
199.177295503704	0.235279234372879	0.0754440120527444	0.438967993650022	0.0323547766913425	0.0194964277627956	0.0517268109057589	-0.206208554899871	-0.389681083492021	-0.0118528747318247
199.277307924444	0.236337082406714	0.0754440120527444	0.436836104669374	0.0323547766913425	0.0194964277627956	0.0517268109057589	-0.207756241512777	-0.393617973663786	-0.0118528747318247
199.377320345185	0.236483373318393	0.0754440120527444	0.436836104669374	0.0323547766913425	0.0194964277627956	0.0517268109057589	-0.207944005218571	-0.393617973663786	-0.0118528747318247
199.477332765926	0.236577606911328	0.0754440120527444	0.436836104669374	0.0323547766913425	0.0194964277627956	0.0517268109057589	-0.208532702957459	-0.420029943338862	-0.0379127473031666
199.577345186667	0.237729530525477	0.0755617986706196	0.425560087420211	0.0323182298239452	0.0194964277627956	0.0514838024471027	-0.209942734537041	-0.420029943338862	-0.0435197277438048
199.677357607407	0.237766336620355	0.0755617986706196	0.425560087420211	0.032297127764106	0.0196234706413063	0.0514838024471027	-0.210889284953385	-0.41849696570459	-0.0435197277438048
199.777370028148	0.237414134230821	0.0755617986706196	0.438967993650022	0.0322837453997591	0.0190059883221876	0.0506446399083392	-0.210157141351388	-0.416713663886406	-0.0353558485022687
199.877382448889	0.236896633240295	0.0755617986706196	0.438967993650022	0.0322640674547376	0.0188956369641016	0.0494727203921455	-0.210287601907523	-0.416713663886406	-0.0353558485022687
199.97739486963	0.236896633240295	0.0755617986706196	0.438967993650022	0.0322640674547376	0.0188956369641016	0.0494727203921455	-0.210299793990999	-0.416713663886406	-0.0353558485022687
200.07740729037	0.23220191813005	0.0202310435526648	0.418034031124862	0.0322464911402364	0.0188956369641016	0.0487452958352214	-0.199973466430061	-0.385346962474088	0.0190731744822908
200.177419711111	0.206738124117029	0.00927273872780709	0.361759368569491	0.032224356267885	0.0191588659210715	0.0487452958352214	-0.169748492465991	-0.332018376894049	0.0196254545067239
200.277432131852	0.206344911819665	0.00927273872780709	0.361759368569491	0.0322044536987683	0.0188956369641016	0.0480462238952922	-0.169729357811582	-0.332018376894049	0.0196254545067239
200.377444552593	0.205878605067237	0.00927273872780709	0.361759368569491	0.032196021601262	0.0188956369641016	0.0478422037283136	-0.169639887354438	-0.332018376894049	0.0196254545067239
200.477456973333	0.204328137773107	0.00927273872780709	0.361759368569491	0.0321864250362092	0.0188956369641016	0.0476483852898548	-0.16909275064647	-0.332018376894049	0.0196254545067239
200.577469394074	0.20324162803489	0.00927273872780709	0.361759368569491	0.0321733095395291	0.0188956369641016	0.0476483852898548	-0.168896293714087	-0.332018376894049	0.0196254545067239
200.677481814815	0.196733134754241	0.00647378193909302	0.355866925237671	0.0321733095395291	0.0188956369641016	0.0476483852898548	-0.160454696567967	-0.322340048952896	0.0242589595472027
200.777494235556	0.162798948735346	0.00282976351387553	0.335357978563071	0.0321356650969288	0.0188956369641016	0.047316013219217	-0.132269525615954	-0.303678058062989	0.0289061034419215
200.877506656296	0.159197441804839	0.00282976351387553	0.331508621016263	0.0321356650969288	0.0188956369641016	0.047316013219217	-0.129521351149967	-0.304213499712875	0.0257551699579405
200.977519077037	0.144849966293688	0.00647235746722959	0.328554246959089	0.0321356650969288	0.0188956369641016	0.047316013219217	-0.116609560229367	-0.291870739863629	0.0289061034419215
201.077531497778	0.134784393669441	0.00432175830551537	0.319358597999593	0.0320497973456429	0.0188956369641016	0.047175405750971	-0.106664523480558	-0.287951470095923	0.0289061034419215
201.177543918519	0.128135306621738	0.00647235746722959	0.311722396927829	0.0320497973456429	0.0191588659210715	0.047316013219217	-0.0994832998472814	-0.269695101181707	0.0339614640285999
201.277556339259	0.121745867516772	0.00282976351387553	0.301775761527657	0.0320285381492743	0.0193934472639035	0.047316013219217	-0.093252061416536	-0.269085264513195	0.0289061034419215
201.37756876	0.104420908123956	0.00338216823312739	0.275803036819187	0.0320207442931768	0.0193934472639035	0.047316013219217	-0.0806127028575535	-0.250444664960635	0.0286194877582489
201.477581180741	0.0759275878470643	0.00647235746722959	0.266025985155822	0.0320207442931768	0.0193934472639035	0.047316013219217	-0.0707040378063739	-0.233593202211663	0.0289061034419215
201.577593601482	0.0641058699628434	0.00647378193909302	0.257349771384911	0.0320010443952034	0.0194964277627956	0.047175405750971	-0.0648427377025467	-0.225941072214291	0.0305277296909811
201.677606022222	0.0557032121855153	0.00647235746722959	0.251786367304287	0.0320010443952034	0.0194964277627956	0.047175405750971	-0.0610739019357994	-0.22173691068869	0.0289061034419215
201.777618442963	0.052008399184856	0.00647235746722959	0.251384981175702	0.0320010443952034	0.0194964277627956	0.047175405750971	-0.0595243799876377	-0.220660066379761	0.0289061034419215
201.877630863704	0.0490970525583449	0.00647235746722959	0.251155608155669	0.0320010443952034	0.0194964277627956	0.047175405750971	-0.0584691318158734	-0.220660066379761	0.0289061034419215
201.977643284444	0.0471281899780795	0.00432175830551537	0.247680149350355	0.0320010443952034	0.0194964277627956	0.047175405750971	-0.0564980479234601	-0.219004852158603	0.0289061034419215
202.077655705185	0.0457712641820734	0.00432175830551537	0.247104379114957	0.0320010443952034	0.0194964277627956	0.047175405750971	-0.0553273771334259	-0.218439450471016	0.0289061034419215
202.177668125926	0.0446942561602555	0.00282976351387553	0.244574850707888	0.0319965381931761	0.0196234706413063	0.047175405750971	-0.0539510648452522	-0.218028642695405	0.0289061034419215
202.277680546667	0.0432100614238822	0.00282976351387553	0.244574850707888	0.0319899471008847	0.0188956369641016	0.0463373775028385	-0.0531982128798119	-0.218028642695405	0.0289061034419215
202.377692967407	0.0426554647867477	0.00282976351387553	0.244574850707888	0.0319713242685964	0.0188956369641016	0.0463373775028385	-0.0529114898406585	-0.218028642695405	0.0289061034419215
202.477705388148	0.0420084028583757	0.00282976351387553	0.244574850707888	0.0319713242685964	0.0188956369641016	0.0463373775028385	-0.0514285440525678	-0.218028642695405	0.0289061034419215
202.577717808889	0.040112302769748	0.00647235746722959	0.244320397496336	0.0319713242685964	0.0188956369641016	0.0463373775028385	-0.047564816335485	-0.209796276964367	0.034390512417629
202.67773022963	0.0389206843035417	0.00432175830551537	0.233502585415691	0.0319713242685964	0.0188956369641016	0.0463373775028385	-0.0433633284635913	-0.205520494073249	0.0289061034419215
202.77774265037	0.0384972974627482	0.00282976351387553	0.226360094490282	0.0319713242685964	0.0188956369641016	0.0463373775028385	-0.0411212670074358	-0.200627189540555	0.0289061034419215
202.877755071111	0.0371194588362307	0.00338216823312739	0.218628874451391	0.0319713242685964	0.0188956369641016	0.0463373775028385	-0.0391802636686562	-0.180230153260428	0.0339614640285999
202.977767491852	0.036230708400857	0.00282976351387553	0.202979158293021	0.0319713242685964	0.0188956369641016	0.0463373775028385	-0.0365788186116589	-0.175935467271453	0.0289061034419215
203.077779912593	0.036035807712738	0.00282976351387553	0.197922624794403	0.0319713242685964	0.0188956369641016	0.0463373775028385	-0.0350377731066314	-0.172644050090924	0.0289061034419215
203.177792333333	0.0360167963341034	0.00338216823312739	0.197922624794403	0.0319713242685964	0.0188956369641016	0.0463373775028385	-0.0343591865046718	-0.172325210605601	0.0289061034419215
203.277804754074	0.0353727976562296	0.00282976351387553	0.188335851908727	0.0319713242685964	0.0188956369641016	0.0463373775028385	-0.0314216200957786	-0.162098588267215	0.0289061034419215
203.377817174815	0.0350208381948384	0.00338216823312739	0.179487844417029	0.0319713242685964	0.0188956369641016	0.0463373775028385	-0.0294239841024968	-0.14362890643165	0.034390512417629
203.477829595556	0.0337172821627476	0.00282976351387553	0.154098237990434	0.0319713242685964	0.0188956369641016	0.0463373775028385	-0.0220468775201955	-0.126453973245075	0.0287369541732824
203.577842016296	0.0335984455623879	0.00647235746722959	0.153437401603497	0.0319713242685964	0.0188956369641016	0.0463373775028385	-0.0208485223795564	-0.121719486754496	0.0289061034419215
203.677854437037	0.033423923746348	0.00647235746722959	0.15101854055657	0.0319713242685964	0.0188956369641016	0.0463373775028385	-0.0200904622067016	-0.119605420434037	0.0289061034419215
203.777866857778	0.0334037759076644	0.00647235746722959	0.148483916714737	0.0319713242685964	0.0188956369641016	0.0463373775028385	-0.0194038958931945	-0.119003489150895	0.0287369541732824
203.877879278519	0.0334037759076644	0.00647235746722959	0.148437992763916	0.0319713242685964	0.0188956369641016	0.0463373775028385	-0.0191562343407537	-0.119003489150895	0.0287369541732824
203.977891699259	0.0331432356123455	0.00647235746722959	0.147191405804671	0.0319713242685964	0.0188956369641016	0.0463373775028385	-0.0183108442281049	-0.117666123160789	0.0289061034419215
204.07790412	0.0331432356123455	0.00647235746722959	0.147191405804671	0.0319713242685964	0.0188956369641016	0.0463373775028385	-0.0183108442281049	-0.117666123160789	0.0289061034419215
204.177916540741	0.0331432356123455	0.00647235746722959	0.147191405804671	0.0319713242685964	0.0188956369641016	0.0463373775028385	-0.0182283843695164	-0.117666123160789	0.0289061034419215
204.277928961482	0.0331432356123455	0.00647235746722959	0.147191405804671	0.0319713242685964	0.0188956369641016	0.0463373775028385	-0.0182374645464321	-0.117666123160789	0.0289061034419215
204.377941382222	0.033093691676687	0.00647235746722959	0.146026488488416	0.0319713242685964	0.0188956369641016	0.0463373775028385	-0.0178178186408569	-0.117424919369566	0.0289061034419215
204.477953802963	0.033093691676687	0.00647235746722959	0.144532612074702	0.0319713242685964	0.0188956369641016	0.0463373775028385	-0.0173228903650154	-0.116090620680062	0.0289061034419215
204.577966223704	0.033093691676687	0.00647235746722959	0.144532612074702	0.0319713242685964	0.0188956369641016	0.0463373775028385	-0.0173228903650154	-0.116090620680062	0.0289061034419215
204.677978644444	0.0330447609875683	0.00647235746722959	0.144026983792456	0.0319713242685964	0.0188956369641016	0.0463373775028385	-0.0170235190431936	-0.116090620680062	0.0289061034419215
204.777991065185	0.0327597087779566	0.00647235746722959	0.143487270174536	0.0319713242685964	0.0188956369641016	0.0463373775028385	-0.0162416552865671	-0.116090620680062	0.0289061034419215
204.878003485926	0.0322552639421553	0.00432175830551537	0.140882285519076	0.0319713242685964	0.0188956369641016	0.0463373775028385	-0.0155128485431523	-0.116090620680062	0.0289061034419215
204.978015906667	0.0318265848769222	0.00432175830551537	0.140882285519076	0.0319965381931761	0.0188956369641016	0.0463373775028385	-0.0147881268626057	-0.116090620680062	0.0289061034419215
205.078028327407	0.0315642330423306	0.00647235746722959	0.142581923114189	0.0319965381931761	0.0188956369641016	0.0463373775028385	-0.0143188063985245	-0.115546853816125	0.0289061034419215
205.178040748148	0.0312718706087821	0.00647235746722959	0.141659194132425	0.0319965381931761	0.0188956369641016	0.0463373775028385	-0.0133980442341076	-0.116090620680062	0.0289061034419215
205.278053168889	0.0312413254602507	0.00647235746722959	0.14069993709202	0.0319965381931761	0.0188956369641016	0.0463373775028385	-0.0130475914237805	-0.110151893587997	0.0339614640285999
205.37806558963	0.0310735251687936	0.00647235746722959	0.140404043477068	0.0319965381931761	0.0188956369641016	0.0463373775028385	-0.0125689897931512	-0.110151893587997	0.0321235146658079
205.47807801037	0.0309339289618037	0.00647235746722959	0.1388691145096	0.0319965381931761	0.0188956369641016	0.0463373775028385	-0.0119594430857211	-0.110151893587997	0.0305342576970983
205.578090431111	0.0307142870201125	0.00701784340403609	0.1388691145096	0.0319965381931761	0.0188956369641016	0.0463373775028385	-0.0113987790410245	-0.110151893587997	0.0289061034419215
205.678102851852	0.0302588974118089	0.00701784340403609	0.137936703366549	0.0319965381931761	0.0188956369641016	0.0463373775028385	-0.0102058731746445	-0.102096527245432	0.034390512417629
205.778115272593	0.0302588974118089	0.00701784340403609	0.137936703366549	0.0319965381931761	0.0188956369641016	0.0463373775028385	-0.0102058731746445	-0.102096527245432	0.034390512417629
205.878127693333	0.0302679993090143	0.00701784340403609	0.137936703366549	0.0319965381931761	0.0188956369641016	0.0463373775028385	-0.0102674156453783	-0.102096527245432	0.034390512417629
205.978140114074	0.0302679993090143	0.00701784340403609	0.137936703366549	0.0319965381931761	0.0188956369641016	0.0463373775028385	-0.0102674156453783	-0.102096527245432	0.034390512417629
206.078152534815	0.0302588974118089	0.00701784340403609	0.137936703366549	0.0319965381931761	0.0188956369641016	0.0463373775028385	-0.010164418438262	-0.102096527245432	0.034390512417629
206.178164955556	0.0302588974118089	0.00701784340403609	0.137936703366549	0.0319965381931761	0.0188956369641016	0.0463373775028385	-0.0101853068070261	-0.102096527245432	0.034390512417629
206.278177376296	0.0302679993090143	0.00701784340403609	0.137936703366549	0.0319965381931761	0.0188956369641016	0.0463373775028385	-0.010228893971671	-0.102096527245432	0.034390512417629
206.378189797037	0.0302471828602144	0.00701784340403609	0.137936703366549	0.0319965381931761	0.0188956369641016	0.0463373775028385	-0.0101545136650658	-0.102096527245432	0.034390512417629
206.478202217778	0.0302471828602144	0.00701784340403609	0.137936703366549	0.0319965381931761	0.0188956369641016	0.0463373775028385	-0.0100918913278529	-0.102096527245432	0.034390512417629
206.578214638519	0.0302471828602144	0.00701784340403609	0.137936703366549	0.0319965381931761	0.0188956369641016	0.0463373775028385	-0.0100821067181143	-0.102096527245432	0.034390512417629
206.678227059259	0.0302471828602144	0.00718867203039799	0.1388691145096	0.0319965381931761	0.0188956369641016	0.0463373775028385	-0.0106701954729297	-0.110047900229819	0.0289061034419215
206.77823948	0.0304576479481311	0.00338216823312739	0.147271643790701	0.0319965381931761	0.0188956369641016	0.0463373775028385	-0.0169604143340839	-0.120419759800545	0.034390512417629
206.878251900741	0.0320210415672759	0.00338216823312739	0.369908384777398	0.0319965381931761	0.0188956369641016	0.0463373775028385	-0.04223512375624	-0.331184173269627	0.0364724449019261
206.978264321482	0.0326756855718022	0.00338216823312739	0.390182422182366	0.0319965381931761	0.0188956369641016	0.0463373775028385	-0.0505698119318325	-0.357947833119419	0.0364724449019261
207.078276742222	0.0326756855718022	0.00338216823312739	0.390182422182366	0.0319965381931761	0.0188956369641016	0.0463373775028385	-0.0512562233271707	-0.357947833119419	0.0364724449019261
207.178289162963	0.0328212766961802	0.00338216823312739	0.390182422182366	0.0319899471008847	0.0188956369641016	0.0463373775028385	-0.0527083556205247	-0.357947833119419	0.0364724449019261
207.278301583704	0.0329194583667498	0.00338216823312739	0.393702156852611	0.0319899471008847	0.0188956369641016	0.0463373775028385	-0.0540524317911869	-0.366233997414911	0.0305342576970983
207.378314004444	0.0330033020434439	0.00338216823312739	0.397310569779074	0.0319899471008847	0.0188956369641016	0.0463373775028385	-0.0548320150038774	-0.366233997414911	0.0321235146658079
207.478326425185	0.0330447609875683	0.00338216823312739	0.397310569779074	0.0319899471008847	0.0188956369641016	0.0463373775028385	-0.0550065735229763	-0.366233997414911	0.0321235146658079
207.578338845926	0.0331432356123455	0.00338216823312739	0.397310569779074	0.0319899471008847	0.0188956369641016	0.0463373775028385	-0.0554590043973262	-0.366233997414911	0.0321235146658079
207.678351266667	0.033093691676687	0.00432175830551537	0.397310569779074	0.0319965381931761	0.0188956369641016	0.0463373775028385	-0.0551800144581887	-0.366233997414911	0.0305342576970983
207.778363687407	0.0331739708636555	0.00432175830551537	0.400883530383767	0.0319965381931761	0.0188956369641016	0.0463373775028385	-0.0572758544164965	-0.366233997414911	0.0321235146658079
207.878376108148	0.0330447609875683	0.00432175830551537	0.400883530383767	0.0319965381931761	0.0188956369641016	0.0463373775028385	-0.0603566749985583	-0.366233997414911	0.0321235146658079
207.978388528889	0.0329659197028585	0.00544083169220103	0.406737964189793	0.0319965381931761	0.0188956369641016	0.0463373775028385	-0.0634823661964284	-0.366233997414911	0.0364724449019261
208.07840094963	0.0314677756633023	0.00381901889142648	0.277792773780387	0.0319965381931761	0.0188956369641016	0.0463373775028385	-0.0290904126473862	-0.247217938954455	0.0364724449019261
208.17841337037	0.0312718706087821	0.00381901889142648	0.285218368013418	0.0319965381931761	0.0188956369641016	0.0463373775028385	-0.0298541147462377	-0.250806781349549	0.0390101112278811
208.278425791111	0.0309716317630022	0.00432175830551537	0.304616705934215	0.0319965381931761	0.0188956369641016	0.0463373775028385	-0.0305385730238706	-0.27013233245103	0.0325469745211969
208.378438211852	0.0306690195816339	0.00381901889142648	0.316049984385144	0.0319965381931761	0.0188956369641016	0.0463373775028385	-0.0321494479995799	-0.277676733028383	0.0390101112278811
208.478450632593	0.030241826005543	0.00381901889142648	0.313205657858594	0.0319965381931761	0.0188956369641016	0.0463373775028385	-0.0306706633009862	-0.273880937414209	0.0390101112278811
208.578463053333	0.0300668981755533	0.00381901889142648	0.316049984385144	0.0319965381931761	0.0188956369641016	0.0463373775028385	-0.0302847244425296	-0.277676733028383	0.0390101112278811
208.678475474074	0.0300668981755533	0.00381901889142648	0.316049984385144	0.0319965381931761	0.0188956369641016	0.0463373775028385	-0.0301150771427759	-0.277676733028383	0.0390101112278811
208.778487894815	0.0304576479481311	0.00647378193909302	0.327139447985171	0.0319965381931761	0.0188956369641016	0.0463373775028385	-0.0368157740461272	-0.294312192467866	0.0325469745211969
208.878500315556	0.032088329594101	0.00279349725284309	0.360234788273008	0.0319965381931761	0.0188956369641016	0.0463373775028385	-0.054374933457021	-0.330084243505836	0.0321894985730611
208.978512736296	0.0322096455658619	0.00279349725284309	0.357199170902839	0.0319965381931761	0.0188956369641016	0.0463373775028385	-0.0542254497144996	-0.32127262552168	0.0374744060133942
209.078525157037	0.032939579885299	0.00381901889142648	0.357199170902839	0.0319965381931761	0.0188956369641016	0.0463373775028385	-0.0585649986862094	-0.32127262552168	0.0367429355526771
209.178537577778	0.0366948032498904	0.00381901889142648	0.387459834073205	0.0319965381931761	0.0188956369641016	0.0463373775028385	-0.0792914307558475	-0.352923626273249	0.0367429355526771
209.278549998519	0.0373163602857682	0.00279349725284309	0.384888898592823	0.0319965381931761	0.0188956369641016	0.0463373775028385	-0.0802808447873762	-0.352923626273249	0.0325469745211969
209.378562419259	0.040112302769748	0.00279349725284309	0.398498852532904	0.0319965381931761	0.0188956369641016	0.0463373775028385	-0.0938792916828648	-0.366639683356021	0.0374744060133942
209.47857484	0.0504387699310904	0.00381901889142648	0.434489029318161	0.0319965381931761	0.0196234706413063	0.047175405750971	-0.121450138860138	-0.404906861222284	0.0390101112278811
209.578587260741	0.0578145982605287	0.00279349725284309	0.439350395604355	0.0319965381931761	0.0196234706413063	0.047175405750971	-0.130918651155817	-0.410134752210361	0.0390101112278811
209.678599681482	0.0644667421140245	0.00381901889142648	0.441837946482955	0.0319965381931761	0.0196234706413063	0.047175405750971	-0.135587643066073	-0.412637834784372	0.0390101112278811
209.778612102222	0.0637007373545132	0.00381901889142648	0.441837946482955	0.0319965381931761	0.0196234706413063	0.047175405750971	-0.134094157296399	-0.414257677633906	0.0390101112278811
209.878624522963	0.0683783313695525	0.00381901889142648	0.441837946482955	0.0319965381931761	0.0196234706413063	0.047175405750971	-0.136239993793917	-0.414257677633906	0.0390101112278811
209.978636943704	0.0748745662816342	0.00279349725284309	0.441837946482955	0.0319965381931761	0.0196234706413063	0.047175405750971	-0.139788234973668	-0.418987415238082	0.0374744060133942
210.078649364444	0.0830588617759406	0.00279349725284309	0.445699644891297	0.0319965381931761	0.0196234706413063	0.047175405750971	-0.142295400558687	-0.423208408485149	0.0345626308983409
210.178661785185	0.0873941827430038	0.00279349725284309	0.445699644891297	0.0319965381931761	0.0196234706413063	0.047175405750971	-0.142723479805459	-0.423208408485149	0.0345626308983409
210.278674205926	0.102179824042057	0.00279349725284309	0.445699644891297	0.0319965381931761	0.0196234706413063	0.047175405750971	-0.143956168272127	-0.423208408485149	0.0345626308983409
210.378686626667	0.187159891958257	0.00511730392121812	0.451805462352954	0.0319965381931761	0.0188956369641016	0.0463373775028385	-0.159689515349715	-0.421828056230453	0.0374744060133942
210.478699047407	0.0806156981926051	0.0023580548285552	0.416253640765734	0.0319965381931761	0.0188956369641016	0.0463373775028385	-0.131830167593182	-0.386121620555938	0.0374744060133942
210.578711468148	0.0446554727111654	0.00206538701412911	0.384304463779877	0.0319965381931761	0.0188956369641016	0.0463373775028385	-0.096740332405965	-0.347933150457011	0.039141491108341
210.678723888889	0.0410593991716543	0.00206538701412911	0.364226700818632	0.0320010443952034	0.0196234706413063	0.047175405750971	-0.0865546708190875	-0.332916176524436	0.039141491108341
210.77873630963	0.040541877250921	0.000681093675930338	0.366970884266843	0.0320010443952034	0.0196234706413063	0.047175405750971	-0.0877833134331369	-0.341935022386579	0.0374744060133942
210.87874873037	0.0408325356053165	0.000681093675930338	0.371768009888994	0.0320010443952034	0.0196234706413063	0.047175405750971	-0.0886760599430239	-0.341935022386579	0.039141491108341
210.978761151111	0.0410593991716543	0.000681093675930338	0.383292302874553	0.0320010443952034	0.0196234706413063	0.047175405750971	-0.0914769884186441	-0.357402368111677	0.0374744060133942
211.078773571852	0.0410593991716543	0.0023580548285552	0.385988740962865	0.0320010443952034	0.0196234706413063	0.047175405750971	-0.0927082730595941	-0.360931438596423	0.0374744060133942
211.178785992593	0.0512145185753998	0.00206538701412911	0.413999889900117	0.0320010443952034	0.0196234706413063	0.047175405750971	-0.113258856378679	-0.382641435079667	0.039141491108341
211.278798413333	0.0638978762247102	0.000681093675930338	0.419151663648836	0.0320010443952034	0.0196234706413063	0.047175405750971	-0.128214095672316	-0.389447450262555	0.0374744060133942
211.378810834074	0.0633755722895699	0.000681093675930338	0.419151663648836	0.0320010443952034	0.0196234706413063	0.047175405750971	-0.127597213976105	-0.389447450262555	0.0374744060133942
211.478823254815	0.0556900188793221	0.00206538701412911	0.419333273504529	0.0320010443952034	0.0196234706413063	0.047175405750971	-0.121950679385723	-0.386873205921849	0.039141491108341
211.578835675556	0.0456281450231399	0.000681093675930338	0.433784772823414	0.0320010443952034	0.0196234706413063	0.047175405750971	-0.117231405945114	-0.407065271412308	0.039141491108341
211.678848096296	0.0413015979123244	0.000681093675930338	0.470987945942519	0.0320010443952034	0.0196234706413063	0.047175405750971	-0.115627466053991	-0.446025256713861	0.0435413026502472
211.778860517037	0.0458119709267587	0.000681093675930338	0.546827532064434	0.0320010443952034	0.0196234706413063	0.047175405750971	-0.136585287078101	-0.519184829218347	0.0477664844475057
211.878872937778	0.0504580131796812	0.000773958293003229	0.551645262733248	0.0320010443952034	0.0196234706413063	0.047175405750971	-0.140358185513051	-0.530669308045556	0.0392120340607769
211.978885358519	0.051217020568621	0.000773958293003229	0.551645262733248	0.0320010443952034	0.0196234706413063	0.047175405750971	-0.14114245906353	-0.519184829218347	0.0491398292089955
212.078897779259	0.0780865489702629	0.0023580548285552	0.551645262733248	0.0320010443952034	0.0196234706413063	0.047175405750971	-0.164648031699789	-0.530274168915796	0.0378581871222946
212.1789102	0.0524905359046851	0.00247306951962125	0.551645262733248	0.0320010443952034	0.0196234706413063	0.047175405750971	-0.137824821945133	-0.519184829218347	0.0435413026502472
212.278922620741	0.0526367101691724	0.00247306951962125	0.551645262733248	0.0320010443952034	0.0196234706413063	0.047175405750971	-0.134068113011905	-0.519184829218347	0.0435413026502472
212.378935041481	0.0536922276260663	0.00247306951962125	0.551645262733248	0.0320010443952034	0.0196234706413063	0.047175405750971	-0.135924406021576	-0.519184829218347	0.0435413026502472
212.478947462222	0.0536922276260663	0.00247306951962125	0.551645262733248	0.0320010443952034	0.0196234706413063	0.047175405750971	-0.135100590810717	-0.519184829218347	0.0392120340607769
212.578959882963	0.0551008089389036	0.00247306951962125	0.551645262733248	0.0320010443952034	0.0196234706413063	0.047175405750971	-0.13843372597895	-0.519184829218347	0.0392120340607769
212.678972303704	0.0549417942093955	0.00247306951962125	0.551645262733248	0.0320010443952034	0.0196234706413063	0.047175405750971	-0.137305833977489	-0.519184829218347	0.0392120340607769
212.778984724444	0.0549417942093955	0.00247306951962125	0.551645262733248	0.0320082235591981	0.0194964277627956	0.047175405750971	-0.139073396245894	-0.519184829218347	0.0392120340607769
212.878997145185	0.0458833554663553	0.0023580548285552	0.41306169804493	0.0320082235591981	0.0193934472639035	0.047316013219217	-0.0826621123882667	-0.379521035081964	0.0392120340607769
212.979009565926	0.0458833554663553	0.0023580548285552	0.41306169804493	0.0320082235591981	0.0191588659210715	0.047175405750971	-0.0824527930217568	-0.379521035081964	0.0392120340607769
213.079021986667	0.0546160004927483	0.0023580548285552	0.457294492144649	0.0320082235591981	0.0191588659210715	0.047175405750971	-0.100779957253626	-0.429063824024725	0.032277793777112
213.179034407407	0.0600851812500696	0.000681093675930338	0.457294492144649	0.0320082235591981	0.0191588659210715	0.047316013219217	-0.117905531889681	-0.429063824024725	0.034988326265024
213.279046828148	0.0600851812500696	0.000681093675930338	0.461821336763186	0.0320082235591981	0.0188956369641016	0.047175405750971	-0.118594840044502	-0.432939725221584	0.0374744060133942
213.379059248889	0.0697196231455754	0.00247306951962125	0.467013086170129	0.0320082235591981	0.0188956369641016	0.047316013219217	-0.139959080855754	-0.441532503746885	0.034988326265024
213.47907166963	0.0885864919192973	0.00511730392121812	0.468115353088913	0.0320010443952034	0.0188956369641016	0.047316013219217	-0.161117152363004	-0.452387997091504	0.0199161326998292
213.57908409037	0.19780447851403	0.0205307985677253	0.471379725256156	0.0320207442931768	0.0188956369641016	0.0480462238952922	-0.172335039404176	-0.452387997091504	0.0141994927487891
213.679096511111	0.173470293411741	0.0205307985677253	0.471379725256156	0.0320359376068379	0.0168119401829345	0.047175405750971	-0.171054007427599	-0.466214793826736	0.0141994927487891
213.779108931852	0.0763170101411073	0.0205307985677253	0.471379725256156	0.032293599885709	0.0166427423857145	0.056208373974943	-0.144860567653251	-0.512476216465634	0.0233927083336252
213.879121352593	0.076305435353113	0.0205307985677253	0.471379725256156	0.032530310608846	0.0140904775987309	0.192570014664564	-0.13855458164429	-0.495763830225295	0.175174521296898
213.979133773333	0.076305435353113	0.0205307985677253	0.471379725256156	0.0330111523685135	0.0140904775987309	0.242896800748372	-0.129726336432046	-0.497212614916935	0.217340224788615
214.079146194074	0.076305435353113	0.0205307985677253	0.471379725256156	0.0340664451867535	0.0166427423857145	0.269504500451834	-0.115778356444387	-0.482591117852824	0.238669396382384
214.179158614815	0.0750968856791328	0.0166435057852009	0.455105139305941	0.0347457362445825	0.0166427423857145	0.272465268304238	-0.105264229972226	-0.432939725221584	0.287910391592436
214.279171035556	0.0743849790238055	0.0218891136612537	0.450145751747503	0.0351681124384827	0.0166427423857145	0.284630618561066	-0.0938009959652083	-0.423485813996519	0.288191719843857
214.379183456296	0.0738302989092569	0.0218891136612537	0.443118009459226	0.0356948918662426	0.0166427423857145	0.288893018535134	-0.0843021613580953	-0.415470646594064	0.288191719843857
214.479195877037	0.0728338866382565	0.0174111746761338	0.431322282783482	0.0361593933035298	0.0157125234543549	0.288893018535134	-0.0770743118866815	-0.403154545223857	0.288191719843857
214.579208297778	0.0728338866382565	0.0218891136612537	0.425516500952585	0.0377372855983017	0.0168119401829345	0.294289433334513	-0.0622709833705187	-0.393298425982079	0.282764510896191
214.679220718519	0.0528595185072167	0.0152958171729108	0.326082944220019	0.0399144285325631	0.0168354312753922	0.315894302877002	0.0250437579442741	-0.315951661124523	0.282764510896191
214.779233139259	0.0528807960188745	0.0152958171729108	0.326809908204442	0.0479442138118029	0.0168396986355619	0.366283206524512	0.0473731735459935	-0.315951661124523	0.347175961861936
214.87924556	0.0524374476715437	0.0152958171729108	0.337914902598076	0.0486303868870363	0.0168396986355619	0.366283206524512	0.0466485575924249	-0.322243583645534	0.370901974345836
214.979257980741	0.0496591939614023	0.0115234414937809	0.366327051944628	0.100793240245804	0.0185495163558637	0.369132471662608	0.0600146579199348	-0.360244843396476	0.367244123217394
215.079270401481	0.0496591939614023	0.0115234414937809	0.366327051944628	0.131591514543885	0.0168396986355619	0.369065331452679	0.0619527570071373	-0.360244843396476	0.371517374315971
215.179282822222	0.0497395553047528	0.0115234414937809	0.382334537726763	0.175596286956634	0.0173195430895648	0.369065331452679	0.0742264045269884	-0.359448013632913	0.381735395406541
215.279295242963	0.049150853339003	0.0115234414937809	0.393740490309217	0.17884903008383	0.0173195430895648	0.367637017565902	0.0757007507616828	-0.383159675826134	0.381735395406541
215.379307663704	0.049150853339003	0.0115234414937809	0.393740490309217	0.17951438915695	0.0173195430895648	0.367637017565902	0.0755319573267802	-0.383159675826134	0.381735395406541
215.479320084444	0.049150853339003	0.0115234414937809	0.39536957534753	0.187597711100277	0.0173195430895648	0.365043159276584	0.0839871463287233	-0.383298775808924	0.381735395406541
215.579332505185	0.049150853339003	0.0115234414937809	0.39536957534753	0.183794525443008	0.0191277198962521	0.365043159276584	0.0803076671430413	-0.383298775808924	0.381735395406541
215.679344925926	0.049150853339003	0.0115234414937809	0.39536957534753	0.181179473656998	0.0197621079000691	0.365043159276584	0.07647719540516	-0.383298775808924	0.381735395406541
215.779357346667	0.0489889656140313	0.0115234414937809	0.39536957534753	0.176553313136861	0.0140904775987309	0.351914961629415	0.0716861227125225	-0.383298775808924	0.370901974345836
215.879369767407	0.0485592909322055	0.0115234414937809	0.39536957534753	0.163297181181032	0.0173195430895648	0.336880980764287	0.063222731335033	-0.413566812151312	0.339020549057437
215.979382188148	0.0481863722677097	0.0113058800707543	0.39536957534753	0.153925528764756	0.0191277198962521	0.336467034210146	0.0586759728241088	-0.40460965266258	0.345651138313731
216.079394608889	0.0481025514404753	0.0113058800707543	0.39536957534753	0.0907099433429665	0.0173195430895648	0.317392907281875	0.0496879302022728	-0.413566812151312	0.309413245755389
216.17940702963	0.0478601581239004	0.0113058800707543	0.39536957534753	0.0696339771717194	0.0191277198962521	0.296070176696384	0.0393361361567541	-0.383298775808924	0.304002451108286
216.27941945037	0.0476895895594644	0.0113058800707543	0.39536957534753	0.0649251982920758	0.0173195430895648	0.292297443107197	0.035974402461532	-0.383298775808924	0.297632203109065
216.379431871111	0.0476028985138937	0.0113058800707543	0.39536957534753	0.0961170315203314	0.0180774460299361	0.350865159523219	0.0596327444443087	-0.379345160088192	0.374574850437622
216.479444291852	0.0427967992127362	0.0113058800707543	0.0950829840790857	0.0691729082881281	0.0112156800839057	0.345497539713779	0.0888059615158271	-0.0515607413440923	0.322204598581281
216.579456712593	0.0427967992127362	0.0113058800707543	0.0950829840790857	0.0623595590694032	0.0118261450945109	0.345762783757013	0.0834823131387712	-0.0515607413440923	0.322204598581281
216.679469133333	0.0427967992127362	0.0113058800707543	0.0950829840790857	0.0746131349162601	0.0112156800839057	0.379739466522089	0.100655485941731	-0.0501388597171718	0.361176101067564
216.779481554074	0.0427047656032263	0.0113058800707543	0.0950829840790857	0.0629438220726327	0.0112156800839057	0.379739466522089	0.0928953352916567	-0.0515607413440923	0.358699748122186
216.879493974815	0.0427047656032263	0.0113058800707543	0.0950829840790857	0.0615766303166252	0.0112156800839057	0.379739466522089	0.0923278140175987	-0.0515607413440923	0.358699748122186
216.979506395556	0.0427047656032263	0.0113058800707543	0.0950829840790857	0.0615162748579529	0.0112156800839057	0.379739466522089	0.0921436642219381	-0.0515607413440923	0.358699748122186
217.079518816296	0.0427047656032263	0.0113058800707543	0.0950829840790857	0.0610897700960715	0.0112156800839057	0.379739466522089	0.0914750847425366	-0.0515607413440923	0.358699748122186
217.179531237037	0.0426541964666234	0.0113058800707543	0.0950829840790857	0.0533847558042947	0.0112156800839057	0.379739466522089	0.0811762689344839	-0.0515607413440923	0.358699748122186
217.279543657778	0.0426541964666234	0.0113058800707543	0.0950829840790857	0.0438486822093846	0.00357403220357124	0.379739466522089	0.0582191878419313	-0.0982022137030883	0.355572600352215
217.379556078519	0.0426048524518815	0.0113058800707543	0.0950829840790857	0.0370677070619964	0.00225088216732594	0.336408148920409	0.0280939597347232	-0.0982022137030883	0.322604234703492
217.479568499259	0.0425642214480521	0.0115234414937809	0.0950829840790857	0.0367203300093415	0.00225088216732594	0.336408148920409	0.0260783060940222	-0.0982022137030883	0.322604234703492
217.57958092	0.0425642214480521	0.0115234414937809	0.0950829840790857	0.0357338759076898	0.00449892981605058	0.326868589365659	0.0199607201933741	-0.0982022137030883	0.308657830805729
217.679593340741	0.0425057177882979	0.0115234414937809	0.0950829840790857	0.0356871810337584	0.00449892981605058	0.326868589365659	0.0198169548964952	-0.0982022137030883	0.308657830805729
217.779605761481	0.0425057177882979	0.0115234414937809	0.0950829840790857	0.0352837581587818	0.00225088216732594	0.31159724085895	0.0153410284069669	-0.0944234879626029	0.298491544098429
217.879618182222	0.0425057177882979	0.0115234414937809	0.0950829840790857	0.0344370710460067	0.00225088216732594	0.295286944019735	0.00992281435570538	-0.100819043975599	0.270806223868772
217.979630602963	0.0424936399900096	0.0115234414937809	0.0950829840790857	0.0344370710460067	0.00225088216732594	0.295286944019735	0.0099565380537318	-0.100819043975599	0.270806223868772
218.079643023704	0.0424936399900096	0.0115234414937809	0.0950829840790857	0.0343959483860187	0.00225088216732594	0.295286944019735	0.00991837199886959	-0.100819043975599	0.270806223868772
218.179655444444	0.042474227680698	0.0115234414937809	0.0950829840790857	0.0342381572137889	0.00225088216732594	0.265673911683614	0.00810100111789134	-0.110595171503435	0.243344343455447
218.279667865185	0.042474227680698	0.0115234414937809	0.0950829840790857	0.0342381572137889	0.00225088216732594	0.265673911683614	0.00810100111789134	-0.110595171503435	0.243344343455447
218.379680285926	0.042474227680698	0.0115234414937809	0.0950829840790857	0.0314115374285851	0.00635733029156167	0.0720373307239434	-0.0113279093504989	-0.0844887628901119	0.0392950047626756
218.479692706667	0.042474227680698	0.0115234414937809	0.0950829840790857	0.0314115374285851	0.00635733029156167	0.0720373307239434	-0.0113279093504989	-0.0844887628901119	0.0392950047626756
218.579705127407	0.042474227680698	0.0115234414937809	0.0950829840790857	0.0314115374285851	0.00635733029156167	0.0720373307239434	-0.0113279093504989	-0.0844887628901119	0.0392950047626756
218.679717548148	0.042474227680698	0.0115234414937809	0.0950829840790857	0.0314115374285851	0.00635733029156167	0.0720373307239434	-0.0113279093504989	-0.0844887628901119	0.0392950047626756
218.779729968889	0.0423347096269936	0.0119481008651276	0.0982503511483369	0.0314115374285851	0.00635733029156167	0.0720373307239434	-0.011907431014434	-0.0895763574793708	0.0406213291749307
218.87974238963	0.0423041874763615	0.0113058800707543	0.0986501450957778	0.0313944834222372	0.00635733029156167	0.0719459579696583	-0.0124258011346452	-0.0844887628901119	0.0475617406708515
218.97975481037	0.0422638443288903	0.0119481008651276	0.10085606231294	0.0313944834222372	0.00635733029156167	0.0719459579696583	-0.0129913366560729	-0.0844887628901119	0.0496213416662497
219.079767231111	0.0422486797782397	0.0113058800707543	0.10204298395404	0.0313716823626493	0.00635733029156167	0.0719459579696583	-0.0136046060697981	-0.0844887628901119	0.0540249132534549
219.179779651852	0.0421995792043312	0.0113058800707543	0.104178354671718	0.0313716823626493	0.00635733029156167	0.0719459579696583	-0.0140708288920745	-0.0874573770227147	0.0540892152172339
219.279792072593	0.0420219616526876	0.0115234414937809	0.105048014560594	0.0313296357893849	0.00635733029156167	0.0719459579696583	-0.0139871904666457	-0.0874573770227147	0.0546261560478097
219.379804493333	0.0419747739128946	0.0115234414937809	0.108814003414865	0.0313296357893849	0.00635733029156167	0.0719459579696583	-0.0145530628508968	-0.0928659203026076	0.0546261560478097
219.479816914074	0.0418998997305561	0.0115234414937809	0.112513327433331	0.0313012874329406	0.00635733029156167	0.0719459579696583	-0.0151283944982332	-0.0962806525996679	0.0549615178192547
219.579829334815	0.0418345509019781	0.0113058800707543	0.112513327433331	0.0313012874329406	0.00824151019233297	0.0736504129541817	-0.0150938217754975	-0.0982022137030883	0.0546261560478097
219.679841755556	0.0418270460353662	0.0104904363059158	0.112300655699849	0.0313012874329406	0.00824151019233297	0.0736504129541817	-0.0150086993811224	-0.0982022137030883	0.0546261560478097
219.779854176296	0.0418270460353662	0.00205813806487622	0.119399289762736	0.0313012874329406	0.00824151019233297	0.0736504129541817	-0.0169398665167598	-0.110595171503435	0.0727802071906274
219.879866597037	0.0420004078702772	0.000357209136833918	0.182270006258648	0.0313012874329406	0.00824151019233297	0.0736504129541817	-0.0209685854316512	-0.167909577242938	0.0689669221746904
219.979879017778	0.0420004078702772	0.00253514002973584	0.197421420154589	0.0313012874329406	0.00824151019233297	0.0736504129541817	-0.023130482531454	-0.177145438234863	0.0714914505861881
220.079891438519	0.041793893566397	0.00189520449935231	0.202057546400834	0.0313012874329406	0.00824151019233297	0.0736504129541817	-0.0246389093034123	-0.181220508551601	0.0727802071906274
220.179903859259	0.0414913181626261	0.00189520449935231	0.208621912108007	0.0353363361507371	0.00691225605224181	0.24993019051423	-0.00227141312967028	-0.199405510244937	0.194390602146702
220.27991628	0.0414913181626261	0.000357209136833918	0.21392461835278	0.0353363361507371	0.00691225605224181	0.24993019051423	-0.00408410341332647	-0.20045432195251	0.200426004616317
220.379928700741	0.0415178583480347	0.000357209136833918	0.212937149904204	0.0353363361507371	0.00691225605224181	0.24993019051423	-0.00519011541948557	-0.20045432195251	0.202323311250603
220.479941121481	0.0410917957442447	0.00018821653261258	0.21392461835278	0.0353363361507371	0.00691225605224181	0.24993019051423	-0.00471864549475622	-0.211464971790902	0.20550255914492
220.579953542222	0.0401391054977154	0.00018821653261258	0.218521465444603	0.0353363361507371	0.00691225605224181	0.24993019051423	-0.00415231200848938	-0.221172839858479	0.236659401429084
220.679965962963	0.0399071013573319	0.00018821653261258	0.225347667895194	0.0353363361507371	0.00691225605224181	0.24993019051423	-0.00605051846894139	-0.226030199175301	0.245410726402863
220.779978383704	0.0416158542022567	0.000357209136833918	0.232944126849323	0.0351338469415213	0.00507206162148131	0.24993019051423	-0.0146147763091089	-0.23837943950032	0.245410726402863
220.879990804444	0.043721080090226	0.00018821653261258	0.239917471287197	0.0356437233558815	0.00133677888140238	0.24993019051423	-0.0196186333780195	-0.238641533214402	0.248777675137774
220.980003225185	0.0455473773409682	0.00018821653261258	0.239917471287197	0.0354576639262985	0.00133677888140238	0.24993019051423	-0.024025081711276	-0.244126391065027	0.246871386628328
221.080015645926	0.0460269781247063	0.00018821653261258	0.245414862086747	0.0352837581587818	0.00378028376718963	0.256129041154818	-0.0257675293968449	-0.244126391065027	0.255010304728304
221.180028066667	0.0459168598905219	0.000806446013385987	0.245014668741619	0.035061271597573	0.00378028376718963	0.256129041154818	-0.0254824218562252	-0.22365102382836	0.278860017288551
221.280040487407	0.0461728419909476	0.00018821653261258	0.251683983673056	0.0351219590584367	0.00133677888140238	0.243984585183024	-0.0287494372345645	-0.268255370535108	0.235991943760228
221.380052908148	0.0457005593918975	0.00018821653261258	0.254251719010882	0.0328406460826608	0.00131507024172144	0.20511167227	-0.0391246023896136	-0.267406048415315	0.190128701977957
221.480065328889	0.0436011525179116	0.00018821653261258	0.2520663812348	0.0305489670844077	0.000201407712176093	0.157287321315953	-0.0482622100690906	-0.268255370535108	0.0768133909280596
221.58007774963	0.0407919794475505	0.00018821653261258	0.250342933235256	0.0303247876248827	0.00110072436995522	0.162121822952062	-0.0431648760206678	-0.273289403896605	0.128687982248746
221.68009017037	0.0380311662914476	0.00018821653261258	0.245414862086747	0.0303247876248827	0.00110072436995522	0.170344008074913	-0.0366675871414746	-0.23519624950324	0.184279500621161
221.780102591111	0.0344217512163079	0.000806446013385987	0.245414862086747	0.030766243713001	0.000201407712176093	0.178657015484189	-0.030671531216688	-0.23519624950324	0.189879152406448
221.880115011852	0.0335773062444864	0.000806446013385987	0.245414862086747	0.0309512631685349	0.000201407712176093	0.181213906358466	-0.0283053371069289	-0.237351836067104	0.184537319872208
221.980127432593	0.0326439676580816	0.00018821653261258	0.242498973696343	0.0327913619652669	0.000201407712176093	0.303430875001488	0.00175397069049504	-0.257256866278462	0.209517364133183
222.080139853333	0.0313470829333247	0.00018821653261258	0.239905362861815	0.0332554607579315	0.000201407712176093	0.303430875001488	0.00705138044094852	-0.22188717625436	0.253781568004879
222.180152274074	0.0295502244476917	0.00018821653261258	0.236129086396378	0.0334780601376001	0.000201407712176093	0.303430875001488	0.0118358349467547	-0.216591660581807	0.271502583934164
222.280164694815	0.0288083973281043	0.00018821653261258	0.239905362861815	0.0341484744693065	0.000201407712176093	0.303430875001488	0.0133745704287418	-0.224890945758718	0.275054502180269
222.380177115556	0.0252110099147528	0.00018821653261258	0.222054691192377	0.0351099416165582	0.000201407712176093	0.397691382284176	0.0576685885919592	-0.22365102382836	0.393958823194332
222.480189536296	0.024056230480635	0.00018821653261258	0.20844486707622	0.0492524210288522	0.000201407712176093	0.403987677484579	0.0920751597284589	-0.1896065113162	0.41216777719157
222.580201957037	0.0233045089002859	0.00018821653261258	0.191732728235958	0.049902726686419	0.000201407712176093	0.403987677484579	0.0986983441517564	-0.176937773877223	0.41216777719157
222.680214377778	0.0226792102739336	0.00018821653261258	0.17115409171842	0.0522056385544023	0.000201407712176093	0.403987677484579	0.102723848908884	-0.176937773877223	0.411768019497923
222.780226798519	0.0226792102739336	0.00018821653261258	0.17115409171842	0.0484321244534306	0.000201407712176093	0.403987677484579	0.101274355104948	-0.176937773877223	0.411768019497923
222.880239219259	0.0226099859679231	0.00018821653261258	0.163815069704755	0.144683177178802	0.000201407712176093	0.403987677484579	0.122534643717582	-0.173641156928703	0.41216777719157
222.98025164	0.0222944495643537	0.00018821653261258	0.163015670386975	0.198108113805054	0.00110072436995522	0.407229479926416	0.146627642003156	-0.0359046978776446	0.389032643996276
223.080264060741	0.0221520484153442	0.00018821653261258	0.132263868668867	0.196001032947766	0.00110072436995522	0.407229479926416	0.145635461969295	-0.0359046978776446	0.389032643996276
223.180276481481	0.0219886796412689	0.00018821653261258	0.109553040357409	0.112133038312125	0.000826679180344416	0.393155310612421	0.115431609992303	-0.0406312152264474	0.380053294050858
223.280288902222	0.0216001068241588	0.00018821653261258	0.066800333994193	0.0887034475600589	0.000826679180344416	0.393155310612421	0.11424934505596	-0.0421783785119777	0.380053294050858
223.380301322963	0.0211630785776422	0.00018821653261258	0.0575775167832518	0.0814776655619417	0.000826679180344416	0.393155310612421	0.115638840051161	-0.0406312152264474	0.380053294050858
223.480313743704	0.0209639751613078	0.000962073961746387	0.0560176218827705	0.0303459948361548	0.000826679180344416	0.331254207152075	0.0793507027427045	-0.0406312152264474	0.291824988539527
223.580326164444	0.0201595109692175	0.0022174107986218	0.0535219085247449	0.0280568845138418	0.000826679180344416	0.295834300952508	0.0566610818746485	-0.0430989607113616	0.277901917592949
223.680338585185	0.021674213010475	0.00018821653261258	0.198768318318612	0.0277417143864152	0.000826679180344416	0.295834300952508	0.0404206556426461	-0.240853937337407	0.292853663432086
223.780351005926	0.0217426412935964	0.00018821653261258	0.198768318318612	0.0282278980034508	0.000826679180344416	0.295834300952508	0.0408943201475051	-0.240853937337407	0.292853663432086
223.880363426667	0.0217426412935964	0.00018821653261258	0.198768318318612	0.0285604149281015	0.000826679180344416	0.295834300952508	0.0417692214267597	-0.240853937337407	0.292853663432086
223.980375847407	0.0217426412935964	0.00018821653261258	0.198768318318612	0.0297749754436925	0.000826679180344416	0.295834300952508	0.0430374520084838	-0.240853937337407	0.292853663432086
224.080388268148	0.0217426412935964	0.00018821653261258	0.198768318318612	0.0298626286898223	0.000826679180344416	0.295834300952508	0.0431285336630193	-0.240853937337407	0.292853663432086
224.180400688889	0.0217426412935964	0.00018821653261258	0.198768318318612	0.030323184398505	0.000826679180344416	0.295834300952508	0.0437862324420553	-0.240853937337407	0.292853663432086
224.28041310963	0.0217426412935964	0.00018821653261258	0.198768318318612	0.0310778299660485	0.000826679180344416	0.295834300952508	0.0446656639308525	-0.240853937337407	0.292853663432086
224.38042553037	0.0217426412935964	0.00018821653261258	0.198768318318612	0.031475104906645	0.000826679180344416	0.295834300952508	0.0450228773439843	-0.240853937337407	0.292853663432086
224.480437951111	0.0217426412935964	0.00018821653261258	0.198768318318612	0.0274116588540573	0.00235364309076706	0.239932620645589	0.0197094138191147	-0.187501023530208	0.2523562546809
224.580450371852	0.0228542584685019	0.00018821653261258	0.247254324517346	0.0281912311571641	0.00235364309076706	0.239057410412899	0.0129767242891152	-0.239022819564393	0.236028743303555
224.680462792593	0.0228867423172212	0.00018821653261258	0.247254324517346	0.028455959263319	0.00235364309076706	0.239057410412899	0.0137210515964938	-0.239022819564393	0.236028743303555
224.780475213333	0.0234327517879519	0.00018821653261258	0.250246121264718	0.0282621062285345	0.00235364309076706	0.239057410412899	0.0101525624816314	-0.240853937337407	0.236028743303555
224.880487634074	0.0239016188609508	0.00018821653261258	0.247254324517346	0.0282128252265204	0.00235364309076706	0.239057410412899	0.0096445930081334	-0.240853937337407	0.234561145657429
224.980500054815	0.0240208297450398	0.000357209136833918	0.19058603262086	0.0281742590829321	0.00235364309076706	0.239057410412899	0.0171905450606921	-0.1850439319569	0.24337709512916
225.080512475556	0.0244474323093245	0.000357209136833918	0.19058603262086	0.0281742590829321	0.00235364309076706	0.239057410412899	0.0164104576450612	-0.1850439319569	0.24337709512916
225.180524896296	0.0253116379151972	0.000806446013385987	0.196385658529719	0.0277871241077146	0.00235364309076706	0.239057410412899	0.0140942171958975	-0.188932923894841	0.247898791474184
225.280537317037	0.0258000604007975	0.000806446013385987	0.197034998042886	0.0277191945239769	0.00235364309076706	0.239057410412899	0.0128795223301251	-0.187501023530208	0.2523562546809
225.380549737778	0.026036431206719	0.000806446013385987	0.198161429590138	0.0277141712490327	0.00235364309076706	0.239057410412899	0.0110345220416154	-0.188932923894841	0.2523562546809
225.480562158519	0.0265389788779252	0.00118077067701055	0.19058603262086	0.0277072413880401	0.00235364309076706	0.239057410412899	0.0115106615910559	-0.188932923894841	0.24337709512916
225.580574579259	0.0279933050118179	0.00118077067701055	0.112531112894555	0.0272643094085701	0.00235364309076706	0.239057410412899	0.015389034058296	-0.112725480688845	0.24337709512916
225.680587	0.0284497938392408	0.00118077067701055	0.109902464327283	0.0246814285784353	0.00236997401875115	0.0945974784160226	-0.00587687289592542	-0.104989014534564	0.0825246345245529
225.780599420741	0.0290964954893625	0.00118077067701055	0.109902464327283	0.0246814285784353	0.00309716049574047	0.0945974784160226	-0.00657315912062887	-0.104989014534564	0.0815148388470563
225.880611841481	0.0295271371017191	0.00118077067701055	0.111601346287327	0.0246814285784353	0.00309716049574047	0.0945974784160226	-0.00704442657847934	-0.104989014534564	0.0825246345245529
225.980624262222	0.0299730255376844	0.00118077067701055	0.113177421716213	0.0246814285784353	0.00305994940339144	0.0943440972039238	-0.00769115842794878	-0.104989014534564	0.084510408834956
226.080636682963	0.0303519350140922	0.00118077067701055	0.113615085424419	0.0247365373803283	0.00305994940339144	0.0943440972039238	-0.00810409626087814	-0.104989014534564	0.084510408834956
226.180649103704	0.0305897517744504	0.00234102746491225	0.116698184862627	0.0247365373803283	0.00305994940339144	0.0943440972039238	-0.00853619750079349	-0.10431933399783	0.088282590470571
226.280661524444	0.0311550184222498	0.00272738676537401	0.116456979411551	0.0278727988573896	0.00235364309076706	0.370949090741884	0.0258422556076741	-0.128734537129918	0.384206302241969
226.380673945185	0.0312539317705754	0.00272738676537401	0.111886595074262	0.0278727988573896	0.00235364309076706	0.370949090741884	0.0265005165704427	-0.140245452116527	0.362448455890931
226.480686365926	0.0317532267623053	0.00278159547439224	0.113177421716213	0.0278727988573896	0.00235364309076706	0.370949090741884	0.0263510753307955	-0.132766659765203	0.363806000276477
226.580698786667	0.0321764393886557	0.00278159547439224	0.113177421716213	0.0290489430637068	0.00133677888140238	0.380671875217231	0.0333440910253169	-0.129494009363042	0.363806000276477
226.680711207407	0.0322801554086028	0.00298415907655579	0.113739329724531	0.0290489430637068	0.00133677888140238	0.380671875217231	0.0333097517842213	-0.129494009363042	0.363806000276477
226.780723628148	0.0326816281894075	0.00278159547439224	0.118849227884714	0.0290722525792689	0.00133677888140238	0.380671875217231	0.0318244323174722	-0.125009995730654	0.385071008071751
226.880736048889	0.0329538277922676	0.00278159547439224	0.128165852147185	0.0290722525792689	0.00133677888140238	0.380671875217231	0.0307078765937913	-0.129494009363042	0.387275547823686
226.98074846963	0.0336463135170813	0.00278159547439224	0.131594534572774	0.0290722525792689	0.00133677888140238	0.380671875217231	0.0291976481162554	-0.167055561906635	0.362448455890931
227.08076089037	0.0337826735183057	0.00298415907655579	0.138654427627078	0.0319296982153803	0.00133677888140238	0.380671875217231	0.0380014968250001	-0.175583047193474	0.363806000276477
227.180773311111	0.0341015765743715	0.00278159547439224	0.140018237722371	0.0340351675000614	0.00256847296223109	0.383921815955628	0.0452382017895686	-0.162684661150706	0.382241434614755
227.280785731852	0.0343730348150322	0.00278159547439224	0.144830185000343	0.0341498792602857	0.00256847296223109	0.372286575059645	0.042920844031276	-0.163953975942367	0.385071008071751
227.380798152593	0.0343730348150322	0.00278159547439224	0.144830185000343	0.0343781882854656	0.00305994940339144	0.351349023891074	0.0364458035054106	-0.162684661150706	0.362448455890931
227.480810573333	0.0343982683595871	0.00278159547439224	0.145437390746335	0.0347369445520613	0.00133677888140238	0.329741817926739	0.0327115816268973	-0.174202231711172	0.323764204946026
227.580822994074	0.0344650798578753	0.00298415907655579	0.147695633653513	0.0373206421799359	0.00256847296223109	0.318295046054951	0.0327002118982787	-0.175583047193474	0.29603267756852
227.680835414815	0.0346687416323732	0.00134396333944412	0.162162277360256	0.0490410174265941	0.0049250531099697	0.331495267837885	0.0474937728311277	-0.173131732151845	0.29603267756852
227.780847835556	0.0378017755449683	0.00202581988118341	0.22852628465417	0.0558851481804362	0.00652051604892999	0.335208241460185	0.0408239112121551	-0.246773344057921	0.29603267756852
227.880860256296	0.0382284085169789	0.000873146186775899	0.266914731346317	0.0587740608875035	0.00652051604892999	0.336291959179731	0.0374056574491348	-0.257183030999034	0.31951660838887
227.980872677037	0.0380461409870291	0.00184598740694128	0.268431193937766	0.0617635322688621	0.00652051604892999	0.336291959179731	0.038002461180075	-0.278983629880048	0.29603267756852
228.080885097778	0.0348987719935095	0.000483610540581381	0.266914731346317	0.0663517303210772	0.00652051604892999	0.335208241460185	0.0435987430396789	-0.257183030999034	0.31951660838887
228.180897518519	0.0336878036387789	0.000483610540581381	0.266914731346317	0.0667005496482414	0.00678982878938936	0.331495267837885	0.0428787149309868	-0.283674665485801	0.293695292973511
228.280909939259	0.0334975287853275	0.00039608623032469	0.266914731346317	0.0679017486105929	0.00652051604892999	0.325725884900032	0.0410043156197273	-0.263600654476912	0.300789036223405
228.38092236	0.0337218332272344	0.00039608623032469	0.266914731346317	0.0845495322652303	0.00652051604892999	0.346118511277585	0.0627919465457181	-0.287251651310792	0.316140090489154
228.480934780741	0.0323121538767256	0.00039608623032469	0.265437189292744	0.0839149108057878	0.00817311156597408	0.346118511277585	0.063485881879937	-0.287251651310792	0.316140090489154
228.580947201481	0.0318324155022035	0.00039608623032469	0.265437189292744	0.08419059757388	0.00817311156597408	0.346118511277585	0.0646142604544705	-0.257183030999034	0.356423148456649
228.680959622222	0.0317946065412375	0.00039608623032469	0.265437189292744	0.0840462933511476	0.00817311156597408	0.346118511277585	0.0649678459957894	-0.300123800061315	0.316140090489154
228.780972042963	0.0323121538767256	0.00039608623032469	0.265437189292744	0.0831354466200981	0.00817769466104878	0.346118511277585	0.0627175842449784	-0.300123800061315	0.316140090489154
228.880984463704	0.0313052109081227	0.00039608623032469	0.242147379873571	0.0795797853743574	0.00157991829238709	0.34145075294605	0.0616706237406318	-0.251483351049885	0.348399422939686
228.980996884444	0.0263788581821652	0.000483610540581381	0.118967263347268	0.0770721979848072	0.000954912138507779	0.34145075294605	0.0733971421485422	-0.0998193294053052	0.316140090489154
229.081009305185	0.0254123768900184	0.00039608623032469	0.112531112894555	0.076211752088851	0.000954912138507779	0.331495267837885	0.0735655611874902	-0.0770515876406856	0.316140090489154
229.181021725926	0.0265485077414629	0.00039608623032469	0.118652317558393	0.0755525493918908	0.000954912138507779	0.329971161591502	0.0703663939660018	-0.094640746161135	0.303689114966486
229.281034146667	0.0275535754103791	0.00039608623032469	0.118849227884714	0.0696707218479116	0.000954912138507779	0.317681458428384	0.0595715101465471	-0.100514468842991	0.292527764929729
229.381046567407	0.0282299922540677	0.00039608623032469	0.120729969525149	0.0660881000046114	0.000954912138507779	0.304607312367329	0.0513169787311417	-0.100514468842991	0.273546970204375
229.481058988148	0.0301005061504689	0.00039608623032469	0.121816450230629	0.0587095345121502	0.000954912138507779	0.28340444148811	0.040202391241739	-0.100514468842991	0.247330522813842
229.581071408889	0.0307342295343459	0.000483610540581381	0.126435663572276	0.0679017486105929	0.000954912138507779	0.385648557033689	0.056667871569747	-0.103639390355884	0.380430614576366
229.68108382963	0.0316143974061616	0.000483610540581381	0.129529831325803	0.0679588005176655	0.000954912138507779	0.385648557033689	0.0525217950324812	-0.10322765885271	0.410266607667697
229.78109625037	0.0318324155022035	0.00039608623032469	0.131594534572774	0.0690174318453134	0.000954912138507779	0.385648557033689	0.0518839105648712	-0.125579686080166	0.410266607667697
229.881108671111	0.0407339875040523	0.00039608623032469	0.163465676833292	0.0725693322453732	0.000954912138507779	0.385648557033689	0.045965124214317	-0.195049514183724	0.389505173700032
229.981121091852	0.0409049489107362	0.00039608623032469	0.17008574508858	0.0705686218648625	0.000954912138507779	0.385648557033689	0.0436251394747042	-0.195049514183724	0.390911102232512
230.081133512593	0.0413130910215447	0.00039608623032469	0.173936424078603	0.070333581409246	0.000954912138507779	0.385648557033689	0.041438487202442	-0.148603339632743	0.450585326567167
230.181145933333	0.0431810909051134	0.00039608623032469	0.192332930097946	0.0717347487171924	0.000954912138507779	0.385648557033689	0.041979257079533	-0.151905452564726	0.450585326567167
230.281158354074	0.0434677896544546	0.00039608623032469	0.193208389770425	0.0717347487171924	0.000954912138507779	0.385648557033689	0.0413905853344482	-0.153847817681126	0.450585326567167
230.381170774815	0.0436184209494579	0.00039608623032469	0.199434648309648	0.0727240938994689	0.000954912138507779	0.385648557033689	0.0408556475245609	-0.153847817681126	0.460980179914124
230.481183195556	0.0455630278187394	0.00039608623032469	0.206603334412181	0.0725693322453732	0.000954912138507779	0.385648557033689	0.0388379810411577	-0.153847817681126	0.473907530585879
230.581195616296	0.0453841883218193	0.00039608623032469	0.205577621579819	0.0643935329491494	0.000634743390603313	0.293386126146902	0.0202138149058606	-0.225437579566902	0.299498700216701
230.681208037037	0.0463443056685494	0.00039608623032469	0.206603334412181	0.0619176592851925	0.000634743390603313	0.260948409085501	0.00940123087523834	-0.175111994120356	0.252310948550678
230.781220457778	0.0456446211448361	0.00039608623032469	0.193208389770425	0.0619176592851925	0.000634743390603313	0.260948409085501	0.0109431973678695	-0.172819515528287	0.250442190533612
230.881232878519	0.0460958418078507	0.00039608623032469	0.193208389770425	0.0619176592851925	0.000634743390603313	0.260948409085501	0.0102871744905635	-0.172819515528287	0.252310948550678
230.981245299259	0.0455803675576792	0.00039608623032469	0.184920215464135	0.0621334905145433	0.000634743390603313	0.260311378133662	0.0115601330404263	-0.154676035850898	0.252310948550678
231.08125772	0.0455630278187394	0.00039608623032469	0.17894630629331	0.0622122159354835	0.000634743390603313	0.260311378133662	0.0124993662972164	-0.151905452564726	0.252325766989594
231.181270140741	0.0445963405761818	0.00039608623032469	0.16617388667115	0.0622512930599938	0.000634743390603313	0.260311378133662	0.0149172547073987	-0.135280962551124	0.252325766989594
231.281282561481	0.0424870247744512	0.00039608623032469	0.14849535796832	0.0625261862034922	0.000634743390603313	0.260311378133662	0.0185055861369315	-0.128711195914661	0.24548397658663
231.381294982222	0.042061849813832	0.00039608623032469	0.147124115320258	0.0628051608351226	0.000634743390603313	0.260311378133662	0.0192786184589779	-0.126388703616774	0.244276389606864
231.481307402963	0.0408927723133031	0.000483610540581381	0.141831589652614	0.0631094550059922	0.000634743390603313	0.260311378133662	0.0220183372574064	-0.124350455529404	0.238323808161357
231.581319823704	0.0411045134830048	0.00039608623032469	0.143172393954557	0.0622512930599938	0.000634743390603313	0.258078332163647	0.0204786169886123	-0.116321167057361	0.242831898858441
231.681332244444	0.0416792071664816	0.000483610540581381	0.14377759559322	0.0621334905145433	0.000634743390603313	0.258078332163647	0.019656498818302	-0.116321167057361	0.242831898858441
231.781344665185	0.0416792071664816	0.00039608623032469	0.14377759559322	0.0631094550059922	0.000954912138507779	0.258078332163647	0.0204094612881895	-0.124350455529404	0.23256395308374
231.881357085926	0.0412124863907719	0.00039608623032469	0.144492235668869	0.0609838342676446	0.000634743390603313	0.242802413225785	0.0153930507437526	-0.124350455529404	0.195440499239001
231.981369506667	0.0406345744439941	0.00039608623032469	0.145339554089102	0.0613108138989159	0.000634743390603313	0.242802413225785	0.0168667277933719	-0.124350455529404	0.18981464751011
232.081381927407	0.039957576864305	0.00039608623032469	0.145437390746335	0.0601437173639191	0.000634743390603313	0.230254547038706	0.0151361184664058	-0.136264635120455	0.167629248511896
232.181394348148	0.0387418437594097	0.00039608623032469	0.145437390746335	0.0621334905145433	0.000634743390603313	0.240086847722816	0.0194593098453628	-0.123518794029151	0.152403471072419
232.281406768889	0.0380469225482174	0.00039608623032469	0.144492235668869	0.0651073293699097	0.000634743390603313	0.248781402397152	0.0253035756350276	-0.128594203237605	0.153829814478411
232.38141918963	0.0371907760085783	0.00039608623032469	0.145810403821571	0.0665275138434644	0.000634743390603313	0.256361961007702	0.0283894884487899	-0.0805065642615294	0.195283383800763
232.48143161037	0.0369336758437135	0.000483610540581381	0.146063828921189	0.0660767850957307	0.000954912138507779	0.250437996567018	0.0269834010748529	-0.0805065642615294	0.177063499489147
232.581444031111	0.0353437924429725	0.00039608623032469	0.146125615571582	0.0674125945117596	0.000634743390603313	0.250693186803158	0.0285139376232812	-0.0805065642615294	0.177063499489147
232.681456451852	0.0345469005859106	0.00039608623032469	0.146125615571582	0.0689739219667058	0.00116137208200529	0.257895244213934	0.0318267545366892	-0.0698872519002441	0.186518530808853
232.781468872593	0.0342658516944874	0.000483610540581381	0.146063828921189	0.0689739219667058	0.000634743390603313	0.25829188812266	0.0327707720360634	-0.0677989220546334	0.184947872755727
232.881481293333	0.0339781172797264	0.00039608623032469	0.145339554089102	0.0689739219667058	0.000634743390603313	0.25829188812266	0.0332631600048371	-0.0553432491259868	0.201531713292954
232.981493714074	0.0337826735183057	0.00039608623032469	0.14377759559322	0.0689739219667058	0.000634743390603313	0.25829188812266	0.0336395940956931	-0.0677989220546334	0.185701975111175
233.081506134815	0.0329858254744307	0.00039608623032469	0.143582537543962	0.0689739219667058	0.000954912138507779	0.258078332163647	0.0344884274538756	-0.0677989220546334	0.185701975111175
233.181518555556	0.0326855993014222	0.00039608623032469	0.141221284071441	0.0683202230424922	0.000954912138507779	0.258078332163647	0.0345769459661061	-0.0677989220546334	0.179222271384158
233.281530976296	0.0316948807624257	0.00039608623032469	0.138818739451907	0.0682119109664186	0.000634743390603313	0.253966320920249	0.0354284166275979	-0.0709052247429861	0.179222271384158
233.381543397037	0.0316948807624257	0.00039608623032469	0.138818739451907	0.0679169014858222	0.000634743390603313	0.252511817736291	0.0344683071871056	-0.0709052247429861	0.179222271384158
233.481555817778	0.0406345744439941	0.00039608623032469	0.181133538020273	0.0675937300568386	0.000634743390603313	0.250693186803158	0.020590619123274	-0.19971869204965	0.153829814478411
233.581568238519	0.0395018980273898	0.00039608623032469	0.179877510889116	0.0671503502214593	0.000954912138507779	0.250437996567018	0.020976645943777	-0.199002427918772	0.151137593122223
233.681580659259	0.0407339875040523	0.00039608623032469	0.182151129485597	0.0665605147409106	0.000634743390603313	0.247487044245738	0.0182379231025376	-0.19847287354901	0.151137593122223
233.78159308	0.0414852694674812	0.00039608623032469	0.183542509958967	0.0673616625267028	0.000634743390603313	0.250693186803158	0.0178104188688811	-0.19971869204965	0.15198877470801
233.881605500741	0.0430743771044957	0.00039608623032469	0.186629865470266	0.0674125945117596	0.000634743390603313	0.251261537501285	0.0166794708751541	-0.19971869204965	0.153829814478411
233.981617921481	0.0446892508306429	0.00039608623032469	0.188327118320601	0.0675087410785223	0.000954912138507779	0.257815312534825	0.0155653316802594	-0.19971869204965	0.163468948688096
234.081630342222	0.0455630278187394	0.00039608623032469	0.188734379796079	0.0676330250123048	0.000954912138507779	0.25829188812266	0.0154084692931118	-0.197935905100742	0.170777711792458
234.181642762963	0.0460958418078507	0.00039608623032469	0.189266925286575	0.0676330250123048	0.000954912138507779	0.25829188812266	0.0146406787886702	-0.197935905100742	0.170777711792458
234.281655183704	0.0472766559414323	0.00039608623032469	0.19064186497825	0.0676330250123048	0.000634743390603313	0.25829188812266	0.0133051167114996	-0.19847287354901	0.170777711792458
234.381667604444	0.0481231681915695	0.00039608623032469	0.192837744603411	0.0676330250123048	0.000634743390603313	0.25829188812266	0.012115837158513	-0.199002427918772	0.170777711792458
234.481680025185	0.0490264299378047	0.00039608623032469	0.193133256867117	0.0679017486105929	0.000634743390603313	0.25829188812266	0.0115417176498704	-0.19971869204965	0.171390858447912
234.581692445926	0.0516433260382297	0.00039608623032469	0.204566576744905	0.0679169014858222	0.000634743390603313	0.25861776956863	0.00444795280593786	-0.19971869204965	0.184165232962125
234.681704866667	0.05349646700556	0.00039608623032469	0.20935208240543	0.0680918703242056	0.000634743390603313	0.25861776956863	0.000503248823876607	-0.203450295223169	0.186518530808853
234.781717287407	0.0576928504389792	0.00039608623032469	0.219024339664234	0.0676330250123048	0.000634743390603313	0.260025919386332	-0.00573615261438791	-0.207433468141744	0.197510630939636
234.881729708148	0.0736083912784962	0.00039608623032469	0.234245429848769	0.0665811097678232	0.00116137208200529	0.257826288599227	-0.016791640511879	-0.216878186246824	0.201531713292954
234.981742128889	0.105004554017004	0.00039608623032469	0.237696476990327	0.0651073293699097	0.000954912138507779	0.240076460648464	-0.0289857424023947	-0.20794161686545	0.201531713292954
235.08175454963	0.119232823340669	0.00039608623032469	0.254080732303266	0.0645177049374203	0.000634743390603313	0.238194628943541	-0.0371636908960395	-0.216878186246824	0.201531713292954
235.18176697037	0.128163287115655	0.00039608623032469	0.270182967183861	0.0641520026334474	0.000634743390603313	0.23436156851057	-0.0455079303938165	-0.289264009868496	0.133861571568017
235.281779391111	0.170119355235048	0.00113069648008022	0.40015602191752	0.0633953436084996	0.000634743390603313	0.224221573531345	-0.0990155358711014	-0.433439064937371	0.130735913955347
235.381791811852	0.178726256586686	0.00113069648008022	0.40015602191752	0.0625261862034922	0.000634743390603313	0.186405706005733	-0.114447424673354	-0.388144254798061	0.133861571568017
235.481804232593	0.180502428170683	0.00113069648008022	0.40015602191752	0.0619806659339912	0.000634743390603313	0.14641949672886	-0.122962604195224	-0.388144254798061	0.113436447532402
235.581816653333	0.182080344995647	0.0473955664543999	0.43450771378807	0.0731880974131981	0.00694289678708004	0.38736736210845	-0.0923719273378353	-0.388144254798061	0.282200523487196
235.681829074074	0.183242186693778	0.0850432338422818	0.416296797170203	0.0718535564629837	0.00694289678708004	0.38736736210845	-0.0989586255863071	-0.388144254798061	0.280182068454344
235.781841494815	0.183047574978484	0.0850432338422818	0.416296797170203	0.0714872052632693	0.00694289678708004	0.38736736210845	-0.0997268008382774	-0.388144254798061	0.280182068454344
235.881853915556	0.182726469156417	0.0736331287843155	0.408235069914131	0.0716598821317998	0.00694289678708004	0.38736736210845	-0.0979518248101022	-0.384208471927951	0.282200523487196
235.981866336296	0.181933510864014	0.0688879974210127	0.416296797170203	0.0716598821317998	0.00694289678708004	0.38736736210845	-0.0953736875626186	-0.384208471927951	0.282200523487196
236.081878757037	0.18107376503777	0.0639999539998909	0.419889949141054	0.0714872052632693	0.00694289678708004	0.385713824955882	-0.0947506773078922	-0.384208471927951	0.282200523487196
236.181891177778	0.180274078030456	0.043322637531915	0.40507928077676	0.0714872052632693	0.00694289678708004	0.385713824955882	-0.0919151092948961	-0.384208471927951	0.282200523487196
236.281903598519	0.178726256586686	0.0307369763901243	0.38186341100273	0.0710491362080896	0.00694289678708004	0.384338086614541	-0.087059510133555	-0.388144254798061	0.264373866150102
236.381916019259	0.173865914553723	0.01991105515953	0.261484761358991	0.0710491362080896	0.00694289678708004	0.382004693757783	-0.0766634553162069	-0.250630918167138	0.324027671545801
236.48192844	0.171797323386687	0.0241446607439883	0.237819628525823	0.0708669412300335	0.00694289678708004	0.382004693757783	-0.0708414212716397	-0.219890171092932	0.264373866150102
236.581940860741	0.169977248312553	0.0419485328531133	0.23470108032578	0.0645177049374203	0.00694289678708004	0.140157948580494	-0.0856366005889124	-0.219890171092932	0.0749099972007631
236.681953281481	0.169916597557734	0.0442744926526024	0.2369986136064	0.0609838342676446	0.00987684631429888	0.104572579978031	-0.0990688256939921	-0.198776591397302	0.0326251042160136
236.781965702222	0.169916597557734	0.0442744926526024	0.2369986136064	0.0610897700960715	0.00987684631429888	0.105936072228805	-0.0986777625462835	-0.198776591397302	0.0326251042160136
236.881978122963	0.169977248312553	0.0442744926526024	0.2369986136064	0.0612038261180287	0.00987684631429888	0.105936072228805	-0.0985205273359723	-0.198776591397302	0.0320205059100366
236.981990543704	0.170043379702725	0.0419485328531133	0.23470108032578	0.0612038261180287	0.00987684631429888	0.105936072228805	-0.0987455906803129	-0.198776591397302	0.0326251042160136
237.082002964444	0.170043379702725	0.0419485328531133	0.23470108032578	0.0631094550059922	0.00946392248929746	0.113727789064538	-0.0951774517917079	-0.198737300709303	0.0504512219931717
237.182015385185	0.170043379702725	0.0419485328531133	0.23470108032578	0.065880655324491	0.00946392248929746	0.137954761913272	-0.0907187735648984	-0.195877209874738	0.0637158897596861
237.282027805926	0.170043379702725	0.0419485328531133	0.23470108032578	0.065880655324491	0.00946392248929746	0.137954761913272	-0.0907187735648984	-0.195877209874738	0.0637158897596861
237.382040226667	0.170043379702725	0.0419485328531133	0.23470108032578	0.0673557298089467	0.00850870525727409	0.1410902096994	-0.0895496699201356	-0.198737300709303	0.0637158897596861
237.482052647407	0.170043379702725	0.0419485328531133	0.23470108032578	0.0675937300568386	0.00850870525727409	0.1410902096994	-0.0892860800739695	-0.198737300709303	0.0637158897596861
237.582065068148	0.170491652160994	0.0442744926526024	0.237394972372521	0.0727439481466735	0.014300129710577	0.199243602593811	-0.080123663459271	-0.198152134548234	0.091212263469951
237.682077488889	0.171610120720785	0.0389269467869295	0.23470108032578	0.0731342000117654	0.014300129710577	0.199243602593811	-0.0819136912213716	-0.203038873682488	0.0894864850777934
237.78208990963	0.171610120720785	0.0392409453452666	0.237394972372521	0.0730317022255669	0.014300129710577	0.199243602593811	-0.081419482924407	-0.204980925574125	0.0800421453720617
237.88210233037	0.172496943189723	0.0389269467869295	0.243642848254979	0.0729822987826793	0.014300129710577	0.199243602593811	-0.0832359769193078	-0.204980925574125	0.0800421453720617
237.982114751111	0.173222124997544	0.0241446607439883	0.23470108032578	0.0728395408215597	0.014300129710577	0.199243602593811	-0.0846889591232163	-0.202021066054932	0.0722054834031432
238.082127171852	0.17416031692385	0.0241446607439883	0.237394972372521	0.0728395408215597	0.014300129710577	0.199243602593811	-0.0861484791104298	-0.204980925574125	0.0646869828765074
238.182139592593	0.174529360084362	0.0412983284648697	0.258344653667097	0.0727439481466735	0.014300129710577	0.199243602593811	-0.0871505460107502	-0.204980925574125	0.0646869828765074
238.282152013333	0.175493241306468	0.0620895663874833	0.277125534214035	0.0727439481466735	0.014300129710577	0.199243602593811	-0.0891825105593319	-0.204980925574125	0.0646869828765074
238.382164434074	0.177771195613291	0.0677318721186659	0.273736049406946	0.0726666826593227	0.014300129710577	0.199243602593811	-0.0920991471148617	-0.203038873682488	0.0537541548162671
238.482176854815	0.179171439500978	0.0828068699321786	0.277125534214035	0.072588070041105	0.0112978671903886	0.198192577868463	-0.0938917516203353	-0.203038873682488	0.0504512219931717
238.582189275556	0.179386613344078	0.0828068699321786	0.277125534214035	0.072407373063491	0.0112978671903886	0.198192577868463	-0.0941407242362176	-0.203038873682488	0.0428197077111787
238.682201696296	0.179540835711635	0.0792475537790765	0.277125534214035	0.0718535564629837	0.0166730670966136	0.199243602593811	-0.0954398432013054	-0.204980925574125	0.037682941286925
238.782214117037	0.180274078030456	0.0792475537790765	0.285760947525909	0.07368795127444	0.0184445496640039	0.198547156167614	-0.0949024119530326	-0.203038873682488	0.0428197077111787
238.882226537778	0.180691908784687	0.0792475537790765	0.285760947525909	0.0741394496620467	0.0195431178293149	0.198547156167614	-0.0952939237621717	-0.204980925574125	0.0434567614209866
238.982238958519	0.181668927402962	0.0768817446046681	0.285760947525909	0.0755192726499528	0.0184445496640039	0.191338222440906	-0.0965143165429264	-0.204980925574125	0.0434567614209866
239.082251379259	0.182683760792384	0.0971649796912961	0.311221743529862	0.0761861287041809	0.0176546527963921	0.193021661772129	-0.0965742100974103	-0.203038873682488	0.049240190759078
239.1822638	0.183409361848585	0.0909945306123655	0.300451064076356	0.0777123098429313	0.0229486809686981	0.198547156167614	-0.0961770786772364	-0.202478287517497	0.0513733005123243
239.282276220741	0.184322391379942	0.0932141642604625	0.302757215348688	0.0781725469289098	0.0229486809686981	0.199759586378706	-0.0971323653640741	-0.207974350352044	0.0537541548162671
239.382288641481	0.186226279048021	0.0956012679807796	0.302757215348688	0.0796616532951802	0.0246794957358857	0.199243602593811	-0.0993491460904222	-0.227177552035517	0.038396868662349
239.482301062222	0.187640668198995	0.0982765530998089	0.303632624378557	0.0805317998933441	0.0269947261096388	0.198336353172263	-0.101261219842072	-0.22791035126891	0.038396868662349
239.582313482963	0.189548166754047	0.11337310600166	0.309519637578822	0.0807900612075525	0.0295872559437561	0.198999019003163	-0.105266659415291	-0.231140788299929	0.0304866889514178
239.682325903704	0.191022914825749	0.124526188083195	0.311221743529862	0.0822451192681261	0.0311119213370807	0.199759586378706	-0.105896896357259	-0.233309136527333	0.0294984954226122
239.782338324444	0.191055338303852	0.123965766348043	0.309519637578822	0.0847664271137097	0.0265293969364497	0.199759586378706	-0.101549055747809	-0.231140788299929	0.0304866889514178
239.882350745185	0.191089648406444	0.123965766348043	0.309519637578822	0.0871128519415375	0.0315365503556185	0.205552005720765	-0.0974280003833346	-0.233309136527333	0.0294984954226122
239.982363165926	0.191022914825749	0.123260327110316	0.309519637578822	0.0885896843168892	0.0315365503556185	0.205282006576437	-0.0948816978983241	-0.232403984940807	0.0304866889514178
240.082375586667	0.191022914825749	0.123260327110316	0.309519637578822	0.0900408637328629	0.0315365503556185	0.206549857411808	-0.0911852024554689	-0.232403984940807	0.0304866889514178
240.182388007407	0.191022914825749	0.123260327110316	0.309519637578822	0.0920588745087253	0.0322508408823554	0.208089463578696	-0.0869568658283575	-0.22710971841363	0.0391798271472102
240.282400428148	0.191022914825749	0.123260327110316	0.309519637578822	0.095145867044425	0.0322508408823554	0.208089463578696	-0.0840061682857609	-0.22710971841363	0.038396868662349
240.382412848889	0.191022914825749	0.123260327110316	0.309519637578822	0.0986978138681042	0.032475851389457	0.209034875807468	-0.0805494259586495	-0.223223940620422	0.0438125707812297
240.48242526963	0.191022914825749	0.123260327110316	0.309519637578822	0.10289307012126	0.0442028610736384	0.219191929044483	-0.0759622543672532	-0.226157142043428	0.0438125707812297
240.58243769037	0.18993365010226	0.11337310600166	0.311221743529862	0.107392592141676	0.0442028610736384	0.213971113355601	-0.0696215929693449	-0.231140788299929	0.0438125707812297
240.682450111111	0.18921468536006	0.107142239988301	0.310312074200928	0.117391544045538	0.0526818201784077	0.219191929044483	-0.0633315100622291	-0.209074983874476	0.0678931364322127
240.782462531852	0.184304485619956	0.0345588122763563	0.288941519350512	0.133766311821916	0.049981465848891	0.226019670524603	-0.0458422280688431	-0.18288254620765	0.17220165637422
240.882474952593	0.182322763490376	0.0360012507116687	0.288941519350512	0.156349300183292	0.0491292465791938	0.248554526838675	-0.0290764655316726	-0.191850703368619	0.17220165637422
240.982487373333	0.17886076385257	0.0248707374988509	0.276946206095697	0.163401274846515	0.0406626404365012	0.254663227577212	-0.0166116380832129	-0.201064252000303	0.168254345013348
241.082499794074	0.175404817442521	0.0279159598998564	0.273736049406946	0.168645238900616	0.0461653185725126	0.278343074991877	-0.00586995031712097	-0.18288254620765	0.193031230890483
241.182512214815	0.171508745595005	0.0279159598998564	0.265026416926834	0.172744335790327	0.0357808030068277	0.27579477413854	0.00513553621321135	-0.167687839695974	0.196079377066934
241.282524635556	0.167386269792524	0.0281779201878606	0.256888871594345	0.176887926881533	0.0357808030068277	0.302813636262633	0.020912362530952	-0.155497223858068	0.212651932735703
241.382537056296	0.165753359644426	0.0230034100744359	0.248496653274918	0.178409304154263	0.0491292465791938	0.312731994139143	0.0267804108768971	-0.162270232303265	0.203209865473442
241.482549477037	0.163788404532785	0.0279159598998564	0.245893360768522	0.181519059147073	0.049981465848891	0.312731994139143	0.0342948045995158	-0.153984887473975	0.211183610500219
241.582561897778	0.161056165496723	0.0281779201878606	0.237140113120853	0.184909146555544	0.0530254429140659	0.306882530028184	0.0427388268442513	-0.153984887473975	0.211183610500219
241.682574318519	0.151577170768556	0.0222996059280476	0.237709956258714	0.187155767127625	0.0530254429140659	0.306882530028184	0.0576108563730523	-0.14314868871742	0.215962384268486
241.782586739259	0.13438595754299	0.0222996059280476	0.237709956258714	0.186605280273095	0.0415343318994387	0.302813636262633	0.0624573504332454	-0.155390670838549	0.215962384268486
241.88259916	0.122891108289336	0.0216080616516587	0.237709956258714	0.185772490484447	0.0415343318994387	0.306882530028184	0.0651462943023389	-0.159093779279109	0.215962384268486
241.982611580741	0.0809840044663543	0.0216080616516587	0.237709956258714	0.185351460943682	0.0312027378463231	0.282581643450202	0.066694239888804	-0.145854065461431	0.215962384268486
242.082624001481	0.0726669279113268	0.0179748524314035	0.23470108032578	0.18469769165451	0.0254638824081037	0.27579477413854	0.0707233924981602	-0.15625693264169	0.215962384268486
242.182636422222	0.0666544794133735	0.01607629926997	0.232725721111719	0.183716414244481	0.0254638824081037	0.269931410610536	0.0740035832123063	-0.155390670838549	0.215962384268486
242.282648842963	0.0648507807610282	0.0139953348850059	0.230089572399617	0.182695978000373	0.0254638824081037	0.252244063813392	0.0733628501215318	-0.145088587493938	0.215962384268486
242.382661263704	0.0605375245884659	0.0139953348850059	0.214439035416958	0.181213945295121	0.0269082030881139	0.249148506905453	0.0811646308564132	-0.124740056263682	0.215962384268486
242.482673684444	0.0515604625462283	0.00824854806093708	0.172685088385817	0.180482827362215	0.0317006225000158	0.248720560924797	0.100983831661312	-0.0674055899854291	0.211183610500219
242.582686105185	0.0504624715357559	0.0138341458103842	0.164016183370469	0.179974627646168	0.0410098371854364	0.252244063813392	0.104088256204561	-0.0304541799232627	0.215962384268486
242.682698525926	0.0486339223707564	0.0138341458103842	0.109675025240228	0.180177450218553	0.0394393874672469	0.249461637495871	0.110497072654409	-0.0122003851794621	0.211183610500219
242.782710946667	0.0486339223707564	0.0138341458103842	0.108668359920736	0.180177450218553	0.0394393874672469	0.249461637495871	0.110547860153661	-0.0122003851794621	0.211183610500219
242.882723367407	0.0486129327860757	0.00600623930185513	0.092173053167043	0.180376196583425	0.0394393874672469	0.250533988115373	0.110798080486985	-0.00907722437058803	0.215962384268486
242.982735788148	0.048543654863624	0.00943213710679896	0.092173053167043	0.180376196583425	0.0394393874672469	0.250533988115373	0.111231408385049	-0.0122003851794621	0.211183610500219
243.082748208889	0.048543654863624	0.00600623930185513	0.085303341334881	0.180928325018562	0.0394393874672469	0.249461637495871	0.112368485322669	-0.0109255970846936	0.211183610500219
243.18276062963	0.0485127049871769	0.00824854806093708	0.085303341334881	0.181169802005297	0.0394393874672469	0.250533988115373	0.11260820552782	-0.0122003851794621	0.211183610500219
243.28277305037	0.0484821353782256	0.00943213710679896	0.085303341334881	0.181519059147073	0.0394393874672469	0.250533988115373	0.113721682776133	-0.0101706529825715	0.211183610500219
243.382785471111	0.0484821353782256	0.00908626645462514	0.085303341334881	0.182878402899288	0.0399483966192696	0.251793610721233	0.115349151696056	-0.0122003851794621	0.203209865473442
243.482797891852	0.0484821353782256	0.00908626645462514	0.085303341334881	0.183742940935726	0.042005310504517	0.248773316307524	0.117360753111325	-0.0077990226224441	0.201171581452763
243.582810312593	0.0484821353782256	0.00943213710679896	0.085303341334881	0.185380887531002	0.0415343318994387	0.248773316307524	0.120357878316968	0.00957819327510072	0.213798496326884
243.682822733333	0.0484821353782256	0.00908626645462514	0.0846444231322583	0.186375327535251	0.0567854236052161	0.263926770241385	0.123214570590131	0.00957819327510072	0.211183610500219
243.782835154074	0.0484821353782256	0.00908626645462514	0.0846444231322583	0.191460488105294	0.0246253216285	0.34156221231192	0.143370851535364	-0.0183216718672605	0.296210408037059
243.882847574815	0.0485127049871769	0.00908626645462514	0.0846444231322583	0.193746745270958	0.0246253216285	0.436314298858005	0.152838599868111	-0.0109255970846936	0.394513925587672
243.982859995556	0.0485127049871769	0.00908626645462514	0.0846444231322583	0.196415141057798	0.0465981055742734	0.513967602404548	0.162090261717809	-0.0109255970846936	0.452190436010681
244.082872416296	0.0485127049871769	0.00943213710679896	0.085303341334881	0.199408326983523	0.0328811190213018	0.519572486272131	0.173056684613929	-0.00841962370743265	0.47866990619646
244.182884837037	0.0485127049871769	0.00943213710679896	0.085303341334881	0.202779611089367	0.0465981055742734	0.546629082038872	0.183562153114914	0.000553648340288496	0.497463664093288
244.282897257778	0.0485127049871769	0.00943213710679896	0.085303341334881	0.20648065700006	0.0410098371854364	0.574423680447465	0.195739027140772	-0.00646072570790485	0.518493371872833
244.382909678519	0.048543654863624	0.00943213710679896	0.085303341334881	0.208173291668237	0.090972167593489	0.615956221433048	0.200235171778943	-0.00646072570790485	0.531284277778787
244.482922099259	0.048543654863624	0.00943213710679896	0.085303341334881	0.209627071891311	0.148383346191798	0.625317943314755	0.205914065508661	0.0832803558189004	0.590095540154208
244.58293452	0.048543654863624	0.00908626645462514	0.0846444231322583	0.210639865000434	0.145847645335172	0.597546160735732	0.207938609202379	0.0834458963649302	0.571435024623469
244.682946940741	0.048543654863624	0.00908626645462514	0.0846444231322583	0.211553275074203	0.151281565319811	0.587342301603222	0.209395423324117	0.0834458963649302	0.553587966672314
244.782959361481	0.048543654863624	0.00908626645462514	0.0846444231322583	0.211318312138148	0.151281565319811	0.587342301603222	0.2091567271894	0.0834458963649302	0.553587966672314
244.882971782222	0.048543654863624	0.00908626645462514	0.0846444231322583	0.210819939130374	0.151281565319811	0.585774331399013	0.207085165918591	0.0837216862650925	0.553587966672314
244.982984202963	0.048543654863624	0.00908626645462514	0.0846444231322583	0.210160080425	0.145847645335172	0.563384320530838	0.202876435421846	0.0664940805019381	0.531284277778787
245.082996623704	0.048543654863624	0.00908626645462514	0.0846444231322583	0.209268675297853	0.145847645335172	0.563384320530838	0.199481321879818	0.0834458963649302	0.544543842292249
245.183009044444	0.0485834765247179	0.00943213710679896	0.085303341334881	0.208086728686228	0.145847645335172	0.544780027103632	0.19061326603251	0.0834458963649302	0.518493371872833
245.283021465185	0.0485594420212878	0.00908626645462514	0.0846444231322583	0.206592063442827	0.136753965256881	0.520393909430132	0.184870277172939	0.0663517747858804	0.48914321996574
245.383033885926	0.0485834765247179	0.00908626645462514	0.0846444231322583	0.205559265024779	0.146785479924451	0.492838606333423	0.176819052707888	0.0663517747858804	0.438196903272926
245.483046306667	0.0485834765247179	0.00908626645462514	0.0846444231322583	0.204473245982787	0.145847645335172	0.461116504562041	0.172647877656017	0.0596985006738789	0.397133858813588
245.583058727407	0.0486129327860757	0.0109542494610194	0.085303341334881	0.202684250342427	0.133393171945934	0.292670759568643	0.164637310764666	0.0663517747858804	0.243796489408293
245.683071148148	0.0486129327860757	0.0109542494610194	0.085303341334881	0.201069519787246	0.15259874925643	0.271782720616277	0.15729542400028	0.0845287837447172	0.229520078042105
245.783083568889	0.0489431007781732	0.0138341458103842	0.092173053167043	0.20020034989498	0.152530306502403	0.265791919693951	0.150399325423561	0.0828319365162384	0.222793774940899
245.88309598963	0.049403528706559	0.00824854806093708	0.0974927124493684	0.20020034989498	0.152530306502403	0.265791919693951	0.149173564872997	0.0845287837447172	0.229520078042105
245.98310841037	0.0494707068702692	0.0147476595576493	0.108668359920736	0.20020034989498	0.152530306502403	0.265791919693951	0.148832044072872	0.0837216862650925	0.229520078042105
246.083120831111	0.0495285794430324	0.0147476595576493	0.110097682208191	0.20020034989498	0.152530306502403	0.265791919693951	0.148643022491997	0.0828319365162384	0.229520078042105
246.183133251852	0.0497633499181114	0.0147476595576493	0.11337310600166	0.20020034989498	0.152530306502403	0.265791919693951	0.147938365003133	0.0828319365162384	0.234088681458379
246.283145672593	0.0501654196449246	0.00824854806093708	0.112867089849623	0.20020034989498	0.152530306502403	0.265791919693951	0.146930345520146	0.0837216862650925	0.240632079343677
246.383158093333	0.0503289927958234	0.0149356913678928	0.126542383137046	0.200293278363041	0.152530306502403	0.265548779784656	0.145836074454555	0.0744884917498022	0.240632079343677
246.483170514074	0.0505470659314397	0.0147476595576493	0.128052542030971	0.200293278363041	0.152530306502403	0.265548779784656	0.145376040883634	0.062855204454629	0.235171093964057
246.583182934815	0.0506107801728034	0.00943213710679896	0.127033783959813	0.200293278363041	0.152530306502403	0.265107907942073	0.145004982506733	0.0663517747858804	0.240390240833584
246.683195355556	0.0508575342357213	0.00824854806093708	0.131289608959696	0.200293278363041	0.152530306502403	0.265107907942073	0.144314387020778	0.062855204454629	0.240632079343677
246.783207776296	0.0509964347840231	0.00824854806093708	0.165642866760902	0.200293278363041	0.152530306502403	0.264649805963109	0.14281764650349	0.0491584455983561	0.243796489408293
246.883220197037	0.051576414718136	0.0150726368300871	0.192203465521904	0.200293278363041	0.152530306502403	0.264649805963109	0.139443143005067	0.0246454075295929	0.243796489408293
246.983232617778	0.0520089417588484	0.0161190313777652	0.208253969339299	0.200366468444243	0.15259874925643	0.264649805963109	0.135882790373183	0.00137750061252781	0.240632079343677
247.083245038518	0.0527105685058201	0.0150726368300871	0.21494996707157	0.200366468444243	0.15259874925643	0.264649805963109	0.13321054915822	-0.019215343691836	0.229520078042105
247.183257459259	0.0531987955731032	0.0150726368300871	0.224045531870925	0.200472250406912	0.15259874925643	0.264649805963109	0.131673905211895	-0.0182628490997598	0.240632079343677
247.28326988	0.0535533178051659	0.0156904221171111	0.231120202868779	0.200472250406912	0.15259874925643	0.264649805963109	0.12871052530826	-0.0250839404745901	0.243796489408293
247.383282300741	0.0537240216115281	0.0161751343501179	0.233229657168266	0.200472250406912	0.15259874925643	0.264649805963109	0.127097565497914	-0.0444182605125552	0.229520078042105
247.483294721481	0.0546025431004481	0.0170588947762504	0.238643441554017	0.200472250406912	0.152939580310207	0.264649805963109	0.123398464056808	-0.0567220596411699	0.228833136523293
247.583307142222	0.0554453038780339	0.0170588947762504	0.295273320732989	0.200576278395876	0.152939580310207	0.264649805963109	0.108748288615004	-0.0934459668497894	0.243796489408293
247.683319562963	0.0577552156183664	0.0171430598297464	0.346623624821653	0.200576278395876	0.152939580310207	0.264649805963109	0.0948047446946445	-0.141023793256923	0.243796489408293
247.783331983704	0.0620329772519998	0.0171430598297464	0.396211488963836	0.200650146111554	0.15528167079986	0.266618257363472	0.0751667766256609	-0.200854189580799	0.240632079343677
247.883344404444	0.0717393285983639	0.0176561828009174	0.443226305509116	0.200650146111554	0.15528167079986	0.266618257363472	0.0419054648074051	-0.250769948047577	0.228833136523293
247.983356825185	0.129671075495334	0.0176561828009174	0.445866774199159	0.200650146111554	0.15528167079986	0.266618257363472	0.0257783561561233	-0.250769948047577	0.228833136523293
248.083369245926	0.196769670529094	0.0181721226227421	0.461498288349696	0.200650146111554	0.15528167079986	0.266618257363472	0.00637796412424411	-0.256641826742557	0.228833136523293
248.183381666667	0.229211699386772	0.0176561828009174	0.461498288349696	0.200650146111554	0.15528167079986	0.266618257363472	-0.0212346052868058	-0.263606984615142	0.232269025631012
248.283394087407	0.248821037391642	0.0230034100744359	0.474964529254615	0.200678359805893	0.155519435042716	0.266618257363472	-0.0404590476274315	-0.299021625872734	0.201696565655376
248.383406508148	0.263845874293317	0.0230034100744359	0.474543843530573	0.200678359805893	0.15615824185319	0.266618257363472	-0.0580701855691231	-0.29807980527817	0.186737265126089
248.483418928889	0.279439248103224	0.0230034100744359	0.474543843530573	0.200678359805893	0.15615824185319	0.266618257363472	-0.0731932672454551	-0.283832078922795	0.186737265126089
248.58343134963	0.289495786273653	0.0304867441647097	0.482864854091829	0.200650146111554	0.156434349685549	0.266618257363472	-0.0878656621979388	-0.299021625872734	0.16130582902578
248.68344377037	0.292352926198088	0.156524400930285	0.528692358874493	0.200678359805893	0.156434349685549	0.266618257363472	-0.0948111552284944	-0.314424268538709	0.0814864836603208
248.783456191111	0.290082671624787	0.156524400930285	0.535004617681343	0.200678359805893	0.156434349685549	0.266457539638379	-0.093455061667439	-0.312711135851615	0.0851861506847359
248.883468611852	0.285513854956989	0.00939807694687647	0.457336720318411	0.200678359805893	0.156434349685549	0.266457539638379	-0.0859963925571096	-0.285598534074561	0.176871055757326
248.983481032593	0.282173788450283	0.00791635407746058	0.446226716254522	0.200678359805893	0.156434349685549	0.266457539638379	-0.0787481532567699	-0.263606984615142	0.202286822243366
249.083493453333	0.276900035660393	0.00341519964159147	0.430415796124278	0.200721708260139	0.15615824185319	0.265791919693951	-0.0693420786537198	-0.25688476077424	0.202286822243366
249.183505874074	0.271972010791815	0.00791635407746058	0.426179198122475	0.200771594270513	0.15528167079986	0.264649805963109	-0.0606429243162751	-0.247526568606052	0.202707869439628
249.283518294815	0.265522423222124	0.00260590415188109	0.413733586108094	0.200771594270513	0.15528167079986	0.264649805963109	-0.0532859039513602	-0.241240628953926	0.202286822243366
249.383530715556	0.263664665407726	0.00341519964159147	0.409826417853998	0.200771594270513	0.15528167079986	0.264649805963109	-0.0507230358556386	-0.236521828830969	0.202707869439628
249.483543136296	0.260152089612555	0.00341519964159147	0.407389285938954	0.200799023466541	0.15528167079986	0.264649805963109	-0.0477927310160833	-0.234592353617651	0.202707869439628
249.583555557037	0.261963960737654	0.00260590415188109	0.411105448910561	0.200799023466541	0.15528167079986	0.264649805963109	-0.0506980150035404	-0.241240628953926	0.202286822243366
249.683567977778	0.263343504764562	0.00756700226666028	0.421033539312275	0.200830961189627	0.15528167079986	0.264649805963109	-0.0520632698289723	-0.244328589253226	0.202707869439628
249.783580398518	0.267237408514212	0.00341519964159147	0.425921354240769	0.200850376771148	0.15528167079986	0.264649805963109	-0.0581308782570698	-0.244328589253226	0.217652445703295
249.883592819259	0.271405678667461	0.00342623833633331	0.434266094411597	0.200959183329356	0.155519435042716	0.264649805963109	-0.0621702771898484	-0.25688476077424	0.209997850051171
249.98360524	0.272696167616866	0.00260590415188109	0.43972204901699	0.201069519787246	0.155519435042716	0.264649805963109	-0.0660789545342286	-0.25688476077424	0.216408902092857
250.083617660741	0.276023063740455	0.00342623833633331	0.462569786744979	0.201332460704344	0.15528167079986	0.264649805963109	-0.0726732259798113	-0.281730819858082	0.216408902092857
250.183630081481	0.279625380265383	0.00260590415188109	0.496164817310495	0.201671039084966	0.15528167079986	0.264649805963109	-0.0802827741990964	-0.312711135851615	0.217652445703295
250.283642502222	0.285335000604767	0.00361991263181894	0.580023284861138	0.201671039084966	0.15528167079986	0.264649805963109	-0.0950853409115714	-0.398533043097824	0.199239135901069
250.383654922963	0.294901110652974	0.151520028699071	0.713128585790982	0.201724284563455	0.15528167079986	0.264649805963109	-0.110529756961774	-0.507851306301405	0.0824493343530571
250.483667343704	0.300668653643892	0.156524400930285	0.666993750415583	0.201724284563455	0.15528167079986	0.264649805963109	-0.121653714968392	-0.463312869570345	0.0851861506847359
250.583679764444	0.302859432890218	0.147124115320258	0.647815613136359	0.201755861949364	0.15528167079986	0.264649805963109	-0.124614999630236	-0.455700794768739	0.0814864836603208
250.683692185185	0.295401677533183	0.151520028699071	0.702775412490628	0.201755861949364	0.15528167079986	0.264649805963109	-0.117183277668722	-0.458937984445952	0.107546757520135
250.783704605926	0.286061793503778	0.0475788649695755	0.64119441477894	0.201810319354812	0.15528167079986	0.264649805963109	-0.109106163096292	-0.456340492030906	0.13519613183824
250.883717026667	0.281435728820234	0.0659216616619202	0.672216874614979	0.201864063707013	0.156726792883859	0.266618257363472	-0.102038074096925	-0.463312869570345	0.147419595506924
250.983729447407	0.271972010791815	0.0238564979458694	0.64119441477894	0.201810319354812	0.15528167079986	0.264649805963109	-0.0917022818857677	-0.456340492030906	0.161471575718811
251.083741868148	0.256691294167117	0.0105224039132181	0.62841327544008	0.201864063707013	0.15528167079986	0.264649805963109	-0.0795341506453535	-0.458937984445952	0.167844361169555
251.183754288889	0.217062664130614	0.0105224039132181	0.622849629152159	0.201959253045606	0.15528167079986	0.264649805963109	-0.0401382623532728	-0.422135299026891	0.206788626745102
251.28376670963	0.212262869426276	0.00684128505185888	0.610516858621208	0.201959253045606	0.15528167079986	0.264649805963109	-0.0328845359619123	-0.422135299026891	0.202135003415847
251.38377913037	0.200881299785054	0.00898196676332435	0.596162487216624	0.201959253045606	0.15528167079986	0.264649805963109	-0.0152090574538742	-0.399129007096595	0.200354221039606
251.483791551111	0.185672653042006	0.00684128505185888	0.364408288664048	0.201959253045606	0.15528167079986	0.264649805963109	0.0165373812505453	-0.185227029842432	0.21247812540102
251.583803971852	0.173470355106948	0.0193920632598954	0.338982296213025	0.201959253045606	0.15528167079986	0.264649805963109	0.0286488365317158	-0.149512919263661	0.195023785113499
251.683816392593	0.164884019163241	0.0202329784385894	0.313001391659781	0.201959253045606	0.15528167079986	0.264649805963109	0.0394039632688325	-0.130829182488059	0.179758361451454
251.783828813333	0.161564655439986	0.0224038707916242	0.312467782045842	0.202360951294814	0.154406193209613	0.266618257363472	0.0438031249005253	-0.130829182488059	0.180274572712311
251.883841234074	0.160723727963143	0.0224038707916242	0.312467782045842	0.202599049807842	0.153854025540505	0.266618257363472	0.0450589880221109	-0.13287697057437	0.180274572712311
251.983853654815	0.160517502583349	0.0224038707916242	0.307412358018679	0.203150387150364	0.15615824185319	0.270126426926598	0.0485460032570667	-0.130829182488059	0.179758361451454
252.083866075556	0.157815170860185	0.0252187029040092	0.308171762938416	0.203158787849445	0.15528167079986	0.270126426926598	0.0505990811350413	-0.12041112471499	0.19089446712432
252.183878496296	0.157039841312571	0.0252187029040092	0.306683820504759	0.203531699396115	0.15528167079986	0.271782720616277	0.0528691444484707	-0.12041112471499	0.19089446712432
252.283890917037	0.157039841312571	0.0193920632598954	0.295723835866776	0.20388507350868	0.153608367289489	0.271782720616277	0.054598460851746	-0.12041112471499	0.191642460076587
252.383903337778	0.156848602723897	0.0224038707916242	0.296707336835552	0.204089530976219	0.152530306502403	0.271782720616277	0.0558714789759313	-0.12041112471499	0.19089446712432
252.483915758518	0.1567072334605	0.0238495539765674	0.28620653183486	0.204529997587284	0.153854025540505	0.275906360094306	0.0571294054868925	-0.110306999800394	0.185221672003335
252.583928179259	0.157815170860185	0.0334396582062803	0.28620653183486	0.20457751948855	0.152939580310207	0.275906360094306	0.0565647302398805	-0.0960541097726244	0.18453091793995
252.6839406	0.1567072334605	0.0347727088124233	0.284890799256202	0.20457751948855	0.152939580310207	0.275906360094306	0.0576340550270278	-0.0816252059213547	0.198376912869935
252.783953020741	0.152487638642524	0.03192784610176	0.28620653183486	0.204529997587284	0.152530306502403	0.275906360094306	0.0627475180081295	-0.0991319642336903	0.210694212331271
252.883965441481	0.147368992235081	0.0254969023964875	0.284890799256202	0.204089530976219	0.146785479924451	0.271782720616277	0.0660511572361968	-0.110306999800394	0.210764722117403
252.983977862222	0.145371975334527	0.0111280235121224	0.268273988601428	0.20388507350868	0.148383346191798	0.275906360094306	0.0677082295439941	-0.080936084867714	0.243239108958042
253.083990282963	0.141895614629708	0.0116140809137656	0.266147229849799	0.203619227461348	0.147976166977136	0.275906360094306	0.0694523345354387	-0.080936084867714	0.240968491852286
253.184002703704	0.140357614217745	0.0111280235121224	0.264379939556412	0.203531699396115	0.148383346191798	0.275906360094306	0.0715507607317618	-0.080936084867714	0.230389330132514
253.284015124444	0.137812878148981	0.0111280235121224	0.261932731615274	0.203336005035152	0.145847645335172	0.271782720616277	0.0727335126511894	-0.0746064959496928	0.23311767473818
253.384027545185	0.133450234805693	0.00293433133662993	0.245351183949462	0.203150387150364	0.146785479924451	0.271782720616277	0.0753023802379667	-0.0733868462028904	0.227035467117304
253.484039965926	0.13029220951436	0.00612155172557925	0.240164925916696	0.202707799652131	0.14709764647413	0.271782720616277	0.0768497941118628	-0.0709100424028246	0.23067636804157
253.584052386667	0.128900661688118	0.00413903015837976	0.233484088457338	0.202360951294814	0.147976166977136	0.271782720616277	0.0784581182332304	-0.0684662249009549	0.23311767473818
253.684064807407	0.127520180755341	0.0052610863149341	0.231899426239644	0.201884438055733	0.14709764647413	0.270126426926598	0.0780458618748505	-0.0664261010456854	0.23311767473818
253.784077228148	0.128900661688118	0.00612155172557925	0.233229657168266	0.200650146111554	0.146785479924451	0.283750124084597	0.0737998822445408	-0.0684662249009549	0.23311767473818
253.884089648889	0.129388684785759	0.00612155172557925	0.233229657168266	0.199695727193904	0.103436635878487	0.279364488020131	0.0701326513437649	-0.0709100424028246	0.232848060339779
253.98410206963	0.131806497045183	0.00612155172557925	0.236033771910744	0.198252238515202	0.0833970641094296	0.278274968414297	0.0655089386760594	-0.0746064959496928	0.23311767473818
254.08411449037	0.133179984554871	0.00612155172557925	0.236033771910744	0.197570602912917	0.0623811030442696	0.283750124084597	0.0630700978495392	-0.0746064959496928	0.23311767473818
254.184126911111	0.134310717351618	0.00612155172557925	0.238594822512296	0.197001116963705	0.0465068786888143	0.283750124084597	0.0598098719091124	-0.0801894465120902	0.23311767473818
254.284139331852	0.137185024291765	0.00612155172557925	0.239629549924972	0.19638092390093	0.0355737522028374	0.27579477413854	0.056740035727836	-0.0797617281395072	0.23311767473818
254.384151752593	0.138817618512086	0.00612155172557925	0.240164925916696	0.194445980412438	0.0244462220397535	0.269931410610536	0.0516881389326563	-0.0909441115772075	0.231906948441495
254.484164173333	0.139632554888877	0.0052610863149341	0.240164925916696	0.192757470810152	0.0199088846112066	0.270126426926598	0.0472466412300817	-0.0909441115772075	0.23311767473818
254.584176594074	0.140194714182578	0.0052610863149341	0.240164925916696	0.19159950770165	0.0199088846112066	0.270126426926598	0.0436009563224063	-0.0994931954182962	0.223454006770381
254.684189014815	0.141000960141531	0.00356451092466653	0.240164925916696	0.191042065324716	0.00614330853563806	0.256542330586151	0.0406303373305964	-0.0994931954182962	0.236511250015486
254.784201435556	0.143291794693321	0.00063783718095561	0.243176814968216	0.189647427147432	0.0107636632387325	0.261027556219094	0.0350130364951218	-0.154170589930251	0.199987857896893
254.884213856296	0.147923017578879	0.00612155172557925	0.255852065362011	0.188358937278273	0.00614330853563806	0.255435713430163	0.0280222500855709	-0.164262470466943	0.191642460076587
254.984226277037	0.15335735541877	0.0052610863149341	0.262484626174886	0.186867814727202	0.00614330853563806	0.255711369275497	0.0195163043945425	-0.174358591694688	0.197769305144781
255.084238697778	0.156398076085857	0.0052610863149341	0.26679933221081	0.185426718549391	0.00631288278905069	0.255435713430163	0.0123578010037832	-0.187070194976495	0.192923127976996
255.184251118518	0.159801006581287	0.0052610863149341	0.269962159889263	0.183716414244481	0.00352889723432318	0.250318826133236	0.00500773788728312	-0.20712626641799	0.169097536709563
255.284263539259	0.161894678335559	0.00614270268017699	0.273935314125619	0.18238059099432	0.00614330853563806	0.251793610721233	-0.00303332675763751	-0.231220029998472	0.147661717780782
255.38427596	0.164637455953271	0.00614270268017699	0.273935314125619	0.181071103688147	0.00631288278905069	0.250318826133236	-0.0078651259173259	-0.21702989160569	0.150514817159625
255.484288380741	0.165836121759902	0.0254969023964875	0.29230227649083	0.179705147762852	0.00631288278905069	0.250318826133236	-0.0126045225312612	-0.215651040251299	0.148686287179625
255.584300801481	0.168849332901205	0.0361271099042545	0.295087494454462	0.178469742338986	0.00614330853563806	0.248697188778441	-0.0187439330418755	-0.215651040251299	0.148686287179625
255.684313222222	0.17025140625725	0.0382455999381049	0.291081316479705	0.178399332276602	0.00614330853563806	0.248697188778441	-0.0215222083605884	-0.21702989160569	0.143628448261007
255.784325642963	0.171493417632944	0.0382455999381049	0.291081316479705	0.178899556962618	0.00828945297367395	0.260664865451599	-0.0168235997940808	-0.231220029998472	0.142942852852005
255.884338063704	0.172467242334694	0.0402427853485968	0.295087494454462	0.180620682633382	0.00614330853563806	0.270126426926598	-0.00973382296393255	-0.228749851504135	0.164057870242646
255.984350484444	0.172658432917968	0.0292102760129428	0.283295939490182	0.181810172328999	0.00272759553986346	0.323849586846961	0.000323170403471925	-0.286212350877873	0.201268898611831
256.084362905185	0.172658432917968	0.0393387401583017	0.28698726704842	0.183207690752329	0.00631288278905069	0.514293609579994	0.010356539455229	-0.274527233448808	0.327816736521013
256.184375325926	0.173253201783922	0.0382266813402776	0.283295939490182	0.184074770170275	0.00631288278905069	0.535676615694489	0.0163465347224549	-0.275841601617306	0.376968528724643
256.284387746667	0.173630087231317	0.0333677815775038	0.274121523867645	0.185623304711415	0.00272759553986346	0.571028145230126	0.0248238937595114	-0.215934742832125	0.432524234337103
256.384400167407	0.173723227999566	0.0382266813402776	0.274121523867645	0.185766988975127	0.0116216454206672	0.583106417927067	0.0289273440189758	-0.230308440948826	0.432883890690458
256.484412588148	0.174426398781261	0.0404133753655525	0.271113600072439	0.1867531071529	0.0117831137707501	0.59022720211237	0.0349041569444007	-0.199784673469368	0.472597918010447
256.584425008889	0.174988286056548	0.0748422650603898	0.295631779637584	0.18937651356834	0.0117831137707501	0.598245391059005	0.0446474638161355	-0.172260375799317	0.499739145515111
256.68443742963	0.17368220814439	0.0645969640525055	0.295631779637584	0.202177421763433	0.0241647327310676	0.765334403508126	0.122630412020227	-0.12850429160348	0.649305562482552
256.78444985037	0.173253201783922	0.0404263861472753	0.274121523867645	0.202813696118301	0.0379845986517291	0.791652312987788	0.127238834449295	-0.14405203044356	0.634743697369547
256.884462271111	0.172054636418711	0.0372236350408386	0.272959889195226	0.203571486080291	0.0301163844530411	0.790392076621968	0.133587003596138	-0.150199050821161	0.637810440332977
256.984474691852	0.16960575985457	0.0374934500125846	0.274121523867645	0.204067970111029	0.0297375851414934	0.791652312987788	0.14035557027507	-0.150199050821161	0.653157434321974
257.084487112593	0.167871790647116	0.0321298811644876	0.273935314125619	0.22634359441478	0.0281620247967318	0.96780890022764	0.222437634729028	-0.1096220949826	0.865702739899554
257.184499533333	0.166232002096264	0.0321298811644876	0.274121523867645	0.227151470779002	0.0252938876063444	0.96780890022764	0.227455576412101	-0.1096220949826	0.883135873791471
257.284511954074	0.165186751313867	0.0330608254391324	0.274121523867645	0.231181657627326	0.0252938876063444	0.96780890022764	0.23579427552972	-0.1096220949826	0.885225080299086
257.384524374815	0.163421759499235	0.0224098346985285	0.261932731615274	0.233166616859326	0.0241647327310676	0.96780890022764	0.242499717213912	-0.1096220949826	0.885225080299086
257.484536795556	0.161894678335559	0.0224098346985285	0.261932731615274	0.239817533130651	0.0241647327310676	0.96780890022764	0.254678222308194	-0.10031976096956	0.897510991305664
257.584549216296	0.160644472561778	0.00579145290473648	0.245351183949462	0.248412370419326	0.0241647327310676	0.96780890022764	0.263375816262202	-0.10031976096956	0.897510991305664
257.684561637037	0.160287879397596	0.00579145290473648	0.244582500264482	0.299423468958295	0.0241647327310676	1.00343210930575	0.29902582835694	-0.109108577489347	0.910614516140098
257.784574057778	0.160644472561778	0.00579145290473648	0.245351183949462	0.566513166719435	0.0281620247967318	1.12512966691178	0.370128464901008	-0.10031976096956	1.01153182221491
257.884586478518	0.161524575215658	0.00183524411802329	0.245351183949462	0.573085804642844	0.0297375851414934	1.13028647055165	0.374579687244144	-0.0997414584242044	1.01420176296101
257.984598899259	0.161524575215658	0.00546972172927142	0.250752156126893	0.898015918828951	0.145847645335172	1.79209493039589	0.804597509653521	-0.0926103120960071	1.63411444017435
