# Supplementary material for: Global diversity dynamics in the fossil record are regionally heterogeneous
Source: Nat Commun. 2022 May 18;13:2751. doi: 10.1038/s41467-022-30507-0 (PMC9117201; doi:10.1038/s41467-022-30507-0)
Supplement: Supplementary file 4 — Source Data [file 41467_2022_30507_MOESM4_ESM.zip › source_data/Supplementary Figure 32 - diversity.txt]

Supplementary.Figure.32...diversity.time	Supplementary.Figure.32...diversity.median	Supplementary.Figure.32...diversity.0.5_lower	Supplementary.Figure.32...diversity.0.5_upper	Supplementary.Figure.32...diversity.0.75_lower	Supplementary.Figure.32...diversity.0.75_upper	Supplementary.Figure.32...diversity.0.95_lower	Supplementary.Figure.32...diversity.0.95_upper
193.505	17.2969677136969	9.68928189540349	19.7116667311449	7.52252162949778	25.7825570692309	4.87399620793714	39.100593245182
194.559	21.2955145031295	9.81854432604447	22.9323297281587	9.37387955237828	32.9509404309942	7.05821949178351	45.8717463119729
195.613	18.1598849973237	10.3060249565436	20.3833664288077	7.97428324686984	26.5788407132698	6.62760435725544	41.7571597219183
196.27	17.8339437375815	10.3613977714501	20.24063253418	7.69679431793432	25.6775445922067	4.38941420325898	39.9372241454624
196.797	16.804780170063	11.8292346982306	19.4064515844958	9.74767469403911	23.0060950335982	7.00394699209483	30.2958498464084
197.721	18.5254236404465	9.6103900881079	20.618564803471	7.39677094721521	27.7629798267035	5.22505118420802	40.1912352896418
198.775	17.1011513363586	11.3927148910723	19.6117817872736	9.38575741203966	24.0157670374975	7.04746007038943	33.6436138852237
199.381	15.8636065755028	9.65739517204899	18.374453523808	6.90003396969967	22.1480308605532	5.18305195362096	32.4847254499446
199.908	15.1002186969314	8.55220633662315	16.8584981883103	7.50355492023411	22.6435770303071	5.36195223274841	30.8230179801275
200.858	15.8896262474941	9.18772654535716	17.173099916488	8.42709240242192	22.5614531323061	7.26958796519875	30.6936586330325
201.385	16.1129462906421	10.9912040219939	18.5838560490081	8.81290627089626	22.4879745109351	6.79649007259138	32.3877378582067
201.937	15.9589605887905	10.3445925594971	17.532936005917	8.03292456714868	23.0224302651646	7.50525430127485	34.5087712861554
202.991	17.8483273577659	9.52718435561035	18.8536322165463	9.26168318105905	28.2435840148606	8.10874674446549	37.1014850127095
204.045	14.8728616619308	9.35948337386164	15.9956698841149	7.83057722409786	21.4485359718655	7.43690669330239	35.6943615128472
204.786	14.9572199526251	9.66412768239299	16.8301557342039	7.90335656624409	20.8385542026105	5.53478366499839	33.9182921553025
205.313	21.7260464866475	8.47985321017838	22.8382987661385	8.47985321017838	34.374560160257	7.63203218497962	44.4589502491206
206.154	24.6881520776891	9.21889450332202	26.9539298663918	9.12990546049504	35.4746315798032	6.78385721056082	45.9187257511931
207.208	15.0734688210325	9.27349319380577	16.4092444895537	7.7678688878907	20.7156687856736	5.66549584287822	35.4000025402393
208.262	25.4432140930935	17.2489418805864	31.0975736846534	13.6142784360578	36.9643677279124	8.76877176827543	44.9392352006623
209.149	12.0531798569036	5.60938994543722	13.3692755317288	4.41933629262622	22.9803226329215	3.33291371602313	34.3894869076928
209.676	15.5033778472532	8.99950818254974	17.9227854292901	6.73142768932636	22.5334233473511	4.44915926692687	32.6335667100883
210.37	19.1291064819448	8.2566481131178	20.486408506639	6.20414393451827	35.7743342610787	5.47885747266995	62.2626804351546
211.424	24.5300135450056	9.53817703308408	26.3443328263888	8.57820460401352	43.447560393332	6.46765199883311	67.1349763157758
212.478	19.8569312266407	9.32808363842858	21.7054806181598	6.96140756617851	31.7442664417498	5.59918194362174	60.032883905202
213.517	19.9275810042353	10.531034454249	22.0042593938867	7.49929145227107	31.0896442592991	6.29620255819111	60.2411914122473
214.045	26.012164419494	10.4107321776928	27.844619657179	7.71830142279059	57.850482970625	6.25648365209312	101.359553651405
214.586	25.2984875813463	10.5629755168373	27.1063569863474	7.62456157668244	60.3004149571868	7.93071667175705	103.900089112586
215.64	19.6912147225434	12.5805053810405	22.876109395805	8.73186277404294	28.2081804679017	3.98334172555765	79.7970999314088
216.694	56.7194863152172	6.3798922623723	57.2372313225033	13.2043765403427	111.869624596697	6.45556894993178	139.141262620559
217.356	34.871587072822	20.8220722779282	39.396835483792	15.2953158894361	49.5042091175445	10.1942441286169	157.812070154057
217.883	24.2840817269737	16.6615334451849	27.0771747095309	13.7495026754461	32.4259423529632	10.8485099155228	43.361987534407
218.802	27.7590922712696	20.8689293134069	31.1708520592594	18.5134200169446	35.948688528308	14.4541284483479	43.4028497921469
219.856	26.4337017022615	17.8671097439214	30.0781538118138	14.9031059806739	36.3755529637471	12.4454001692131	54.7859768853254
220.91	31.2892815698102	21.8906719089885	36.4699336596745	16.9043545474802	42.7109953646465	10.1219028145022	77.6764849022141
221.965	34.1765805176387	10.701218575841	35.8229545156474	8.42553342803751	58.9030339737934	8.41851111454394	85.1168174422366
223.019	32.0211219904424	15.4882898201453	35.7060334982903	12.0161138106497	43.4709034990138	9.93739480198467	69.1207329626559
224.073	25.5483891912442	13.7736589457725	29.3600227235115	12.3135125712371	36.0738224790898	9.09252049361425	44.7073887411135
225.127	25.9649941580744	13.5022428261368	28.1385710233364	10.487608126022	39.6105258246846	9.34878620498331	69.5730758596874
226.181	23.13340506158	10.1840192466522	24.5606854064715	9.07752127863473	43.4739379132266	7.99482222029781	71.4548926392218
227.004	18.1139731027874	12.652485611052	20.0899848609635	10.9264214754143	23.7089558512481	8.32301214926729	30.3725533786267
227.531	33.7991739208355	17.4131618208948	37.7983983911815	12.8952370326198	51.5172390188574	6.89259713689127	174.960673683849
228.289	22.1543751501139	6.22033186817311	23.1623426831735	5.53074068322226	44.6883164783008	3.68103189003147	92.3417532003548
229.343	23.8160483653679	6.38452462002921	25.8939229669468	3.52387139784181	50.8762349771923	1.96649044041176	96.3800903475409
230.397	24.59712163102	4.35033412042823	25.5410658645375	3.75192084845888	53.3233858558629	1.38362079156106	128.099705355417
231.451	16.9295029463233	6.79755868167092	18.9765262259111	4.47006137189091	28.3200831723013	2.57358791272759	57.6169579788398
232.505	25.9593327871611	7.20303094897917	27.9209919645971	4.91911505046555	44.7285173027774	3.21886361763609	81.1429415118952
233.316	25.7846135631396	7.19754845059591	27.6578795294939	5.58264905732237	43.3261141918274	3.54346239879051	79.5842745383556
233.843	27.6123192543769	12.0796137618268	32.4136605125913	7.48645542938422	45.0672094784048	3.20711318202022	104.350318673247
234.613	44.8429121572369	7.32898021944832	47.3282123104895	5.33374699887869	79.7904340061928	2.98839010072161	135.166377221684
235.667	25.8382793779346	9.95105087420949	29.180015518982	6.2868799651133	41.6512509225697	3.65020029596811	72.2820463572437
236.597	26.6069332243038	8.27100124614327	28.7620923089783	5.91760870155579	48.9677149813446	3.44696127832645	122.242046852555
237.124	31.2878676232688	22.3026659397637	35.3463758719574	19.1311336385967	41.7589318743602	14.6403914450234	55.3716280539161
237.776	45.5214678210643	39.9012085466535	48.8533622151542	38.1783077150673	53.4446473552803	34.0800287738135	59.9350782692123
238.83	44.2405737899558	37.8361778710187	51.0604621318466	32.6982098351841	54.3694474602071	27.1528516181112	62.0928267553609
239.418	35.9026003129597	24.1102052479951	40.9875965972347	20.3456841904728	50.9117451200157	15.6272419034668	69.2774241613743
239.945	61.7515486041617	52.7527300216573	75.1660733691571	42.1996425702538	84.5238586677745	24.0055442766796	90.9841292454847
240.935	59.0325471215083	45.8981481323802	68.3658995386496	40.612214880195	80.7891699472162	23.7461990320409	93.4878271383678
241.462	104.979424700361	85.3184836564102	119.657613639934	77.1291163513728	136.788924135553	53.2206234362117	154.481633475448
241.992	105.2050571448	85.5506704498337	119.194979297452	77.2731275539808	134.139800472581	52.9928848704507	150.620987381954
243.046	96.5555137639632	74.5578632485295	108.402787378384	63.5000026247796	126.97482198168	44.2318092147882	160.746734551061
243.906	97.3946765602637	81.3131624979339	109.931685539438	74.4326791162062	125.638571786766	47.1576743065031	144.453765183786
244.433	45.7677846545633	29.6306623285433	51.6350918296933	26.4711655668843	63.7919584403836	18.7263848192702	82.8637673362525
245.154	45.4371377747886	35.5611707223365	52.4475821456118	30.2124824238582	59.0256151191724	22.2838278621464	69.910814390698
246.191	52.9960503647637	41.9579456948754	60.9292154738107	35.0655453916502	67.4302929818986	27.7968936875703	82.9642764420634
246.718	62.2696718856783	45.5475256835993	71.6451810540771	36.8535034600634	81.8858935953084	28.9347927000128	109.380534339614
247.262	59.8220287300707	45.5436522557063	67.9312586120734	38.103676964249	76.8544131328803	30.9997043013701	98.6134789578289
247.945	41.8489715468497	26.3794205165455	49.6254657568841	20.2834597568846	59.6525686121843	12.7505014603142	82.558149360067
248.472	51.5526321323375	38.0452336114945	61.5633815394968	30.1070191847125	69.7973234514167	21.2200752316863	90.7112687562496
249.362	47.3672676234851	33.410796700691	54.4646055121757	27.9283809636581	64.1098172929882	20.063120780874	82.366924637803
249.889	63.8931928477203	49.2702424670756	70.9538583852943	43.2739915754526	81.3966960245122	33.8873677094451	101.009812202154
250.199	61.9094915479475	50.0929824461167	67.8760804679693	45.3926761828782	75.9795643743642	38.1402118867678	90.1497643229223
250.726	56.0492194026758	41.1622829901687	67.9699149607665	29.243162142257	76.0289920151135	18.5120562148563	96.5592433001188
251.427	47.8193448296918	35.835845641173	52.475356361347	32.4685619491902	60.8184996966107	25.4209306726386	74.3482368160145
251.954	48.084653430417	33.2826038784366	56.4457511848121	25.9792759252431	65.6200770607926	19.1653637037787	88.7166821623681
252.532	60.1932935935891	43.7553353247666	71.6552384935297	36.9068575445147	83.255055744941	22.711907417731	97.7248951924598
253.065	56.1780005348857	40.4845187448504	62.3976998700536	34.9112087269405	72.5273283174038	27.6471726400824	91.3749951023426
253.592	56.1512583272334	42.6098415718338	64.1132880927684	36.1466876895618	71.893190489675	28.6881149934588	87.6232110048761
254.177	32.1301875310719	12.4431991549986	35.5108628016029	7.87610631798939	54.3367127879586	5.20398875715417	109.74128944365
254.704	40.8927803877754	11.8006148684365	45.2291080650389	9.00492711028632	68.5911163434579	3.87186994699856	115.852420755688
255.695	27.9253393870855	8.35572176890108	30.414892035775	6.88074824506814	44.2679922754926	4.04094569153493	72.2834650956433
256.561	26.0436562705559	8.93219614273814	28.6570428546278	6.33934557757682	43.8711246968806	3.61086962620285	105.165152076104
257.088	35.4461862720422	25.30516792947	40.2069561505847	20.2484120696816	46.9476795733169	16.2706891271408	66.8056491589116
257.803	44.5298665854865	35.4209900207937	49.4690757435268	31.3842060889572	57.5540280306556	19.7843185273325	80.9724414196968
258.857	56.7997448220398	41.2698014187169	66.5531564593802	33.0885987217043	76.6487437449636	24.4760710148161	93.9916530852236
