# Supplementary material for: Global diversity dynamics in the fossil record are regionally heterogeneous
Source: Nat Commun. 2022 May 18;13:2751. doi: 10.1038/s41467-022-30507-0 (PMC9117201; doi:10.1038/s41467-022-30507-0)
Supplement: Supplementary file 4 — Source Data [file 41467_2022_30507_MOESM4_ESM.zip › source_data/Supplementary Figure 32 - histograms.txt]

Supplementary.Figure.32...histograms.mids	Supplementary.Figure.32...histograms.ex	Supplementary.Figure.32...histograms.sp
-194.075892857143	0.003	0.047
-194.459821428571	0.004	0.046
-194.84375	0	0.004
-195.227678571429	0	0.011
-195.611607142857	0.003	0.004
-195.995535714286	0.002	0.005
-196.379464285714	0.001	0.011
-196.763392857143	0.001	0.029
-197.147321428571	0.001	0.023
-197.53125	0	0.018
-197.915178571429	0	0.008
-198.299107142857	0	0.014
-198.683035714286	0	0.02
-199.066964285714	0.001	0.026
-199.450892857143	0.002	0.012
-199.834821428571	0.003	0.049
-200.21875	0.001	0.041
-200.602678571429	0	0.061
-200.986607142857	0.002	0.076
-201.370535714286	0.005	0.093
-201.754464285714	0.001	0.091
-202.138392857143	0.001	0.092
-202.522321428571	0	0.103
-202.90625	0.001	0.061
-203.290178571429	0	0.09
-203.674107142857	0.002	0.067
-204.058035714286	0	0.053
-204.441964285714	0	0.051
-204.825892857143	0.002	0.039
-205.209821428571	0.003	0.056
-205.59375	0.001	0.007
-205.977678571429	0.002	0.008
-206.361607142857	0.006	0.004
-206.745535714286	0.003	0.009
-207.129464285714	0.004	0.031
-207.513392857143	0.001	0.166
-207.897321428571	0.001	0.218
-208.28125	0.002	0.157
-208.665178571429	0.008	0.267
-209.049107142857	0.006	0.182
-209.433035714286	0.002	0.099
-209.816964285714	0.003	0.187
-210.200892857143	0.002	0.178
-210.584821428571	0.001	0.158
-210.96875	0.001	0.045
-211.352678571429	0	0.221
-211.736607142857	0.011	0.117
-212.120535714286	0.013	0.055
-212.504464285714	0.003	0.1
-212.888392857143	0.005	0.201
-213.272321428571	0.004	0.201
-213.65625	0.013	0.3
-214.040178571429	0.065	0.201
-214.424107142857	0.127	0.2
-214.808035714286	0.065	0.402
-215.191964285714	0.064	0.001
-215.575892857143	0.172	0.004
-215.959821428571	0.263	0.075
-216.34375	0.137	0.025
-216.727678571429	0.19	0.006
-217.111607142857	0.455	0.004
-217.495535714286	0.056	0
-217.879464285714	0.1	0.005
-218.263392857143	0.191	0.008
-218.647321428571	0.11	0.077
-219.03125	0	0.053
-219.415178571429	0.007	0.088
-219.799107142857	0.02	0.042
-220.183035714286	0.079	0.046
-220.566964285714	0.072	0.135
-220.950892857143	0.059	0.102
-221.334821428571	0.047	0.037
-221.71875	0.054	0.026
-222.102678571429	0.128	0.026
-222.486607142857	0.039	0.05
-222.870535714286	0.126	0.082
-223.254464285714	0.045	0.035
-223.638392857143	0.167	0.076
-224.022321428571	0.145	0.094
-224.40625	0.031	0.069
-224.790178571429	0.062	0.107
-225.174107142857	0.126	0.07
-225.558035714286	0.063	0.066
-225.941964285714	0.103	0.091
-226.325892857143	0.106	0.101
-226.709821428571	0.095	0.013
-227.09375	0.103	0.011
-227.477678571429	0.24	0.013
-227.861607142857	0.169	0.074
-228.245535714286	0.06	0.078
-228.629464285714	0.058	0.066
-229.013392857143	0.062	0.123
-229.397321428571	0.024	0.056
-229.78125	0.146	0.031
-230.165178571429	0.198	0.172
-230.549107142857	0.066	0.077
-230.933035714286	0.136	0.064
-231.316964285714	0.138	0.01
-231.700892857143	0.068	0.007
-232.084821428571	0.111	0.003
-232.46875	0.106	0.026
-232.852678571429	0.068	0.06
-233.236607142857	0.094	0.065
-233.620535714286	0.132	0.039
-234.004464285714	0.148	0.058
-234.388392857143	0.136	0.064
-234.772321428571	0.087	0.13
-235.15625	0.096	0.131
-235.540178571429	0.168	0.127
-235.924107142857	0.06	0.017
-236.308035714286	0.055	0.019
-236.691964285714	0.026	0.003
-237.075892857143	0.01	0.015
-237.459821428571	0.024	0.031
-237.84375	0.034	0.096
-238.227678571429	0.037	0.1
-238.611607142857	0.033	0.192
-238.995535714286	0.006	0.121
-239.379464285714	0.016	0.143
-239.763392857143	0.033	0.077
-240.147321428571	0.051	0.129
-240.53125	0.088	0.211
-240.915178571429	0.095	0.222
-241.299107142857	0.102	0.113
-241.683035714286	0.04	0.159
-242.066964285714	0.016	0.062
-242.450892857143	0.061	0.186
-242.834821428571	0.111	0.008
-243.21875	0.105	0.009
-243.602678571429	0.102	0.002
-243.986607142857	0.073	0
-244.370535714286	0.062	0.002
-244.754464285714	0.014	0.01
-245.138392857143	0.027	0.014
-245.522321428571	0.008	0.016
-245.90625	0.003	0.025
-246.290178571429	0.003	0.036
-246.674107142857	0.002	0.223
-247.058035714286	0.002	0.239
-247.441964285714	0.004	0.261
-247.825892857143	0.001	0.118
-248.209821428571	0.002	0.171
-248.59375	0	0.134
-248.977678571429	0.001	0.064
-249.361607142857	0.003	0.032
-249.745535714286	0	0.29
-250.129464285714	0.003	0.158
-250.513392857143	0.001	0.086
-250.897321428571	0.002	0.279
-251.28125	0	0.068
-251.665178571429	0.003	0.126
-252.049107142857	0.007	0.148
-252.433035714286	0.006	0.06
-252.816964285714	0.007	0.032
-253.200892857143	0.003	0.026
-253.584821428571	0.067	0.026
-253.96875	0.123	0.036
-254.352678571429	0.113	0.037
-254.736607142857	0.067	0.043
-255.120535714286	0.091	0.05
-255.504464285714	0.053	0.04
-255.888392857143	0.021	0.008
-256.272321428571	0.131	0.012
-256.65625	0.024	0.019
-257.040178571429	0.114	0.004
-257.424107142857	0.004	0.006
-257.808035714286	0.249	0.003
