# Supplementary material for: Global diversity dynamics in the fossil record are regionally heterogeneous
Source: Nat Commun. 2022 May 18;13:2751. doi: 10.1038/s41467-022-30507-0 (PMC9117201; doi:10.1038/s41467-022-30507-0)
Supplement: Supplementary file 4 — Source Data [file 41467_2022_30507_MOESM4_ESM.zip › source_data/Supplementary Figure 32 - rates.txt]

Supplementary.Figure.32...rates.time	Supplementary.Figure.32...rates.exr	Supplementary.Figure.32...rates.exr_mn	Supplementary.Figure.32...rates.exr_mx	Supplementary.Figure.32...rates.spr	Supplementary.Figure.32...rates.spr_mn	Supplementary.Figure.32...rates.spr_mx	Supplementary.Figure.32...rates.dvr	Supplementary.Figure.32...rates.dvr_mn	Supplementary.Figure.32...rates.dvr_mx
194.007307933135	0.160676479257412	0.0104878859242984	0.420968479522538	0.035013612077977	0.0223728265928525	0.054385084911646	-0.143440325855808	-0.387560739328229	0.0318127654779834
194.10731558841	0.159399677492904	0.0118041135864763	0.417637835730888	0.0350048312056625	0.0220224988639286	0.0538731004229092	-0.141445711190219	-0.38092318380652	0.0318127654779834
194.207323243685	0.154749720942038	0.00349172934295623	0.346991170275977	0.0349661816654573	0.0223728265928525	0.0538731004229092	-0.129365093489139	-0.319513231355874	0.032555562346808
194.30733089896	0.153394270489201	0.0118041135864763	0.338487023410634	0.0349661816654573	0.0223728265928525	0.0538731004229092	-0.12679529101676	-0.305706389942358	0.0281895357054374
194.407338554235	0.152020818965501	0.0104878859242984	0.330651369679458	0.0349477654900602	0.021822630202463	0.0528563003884223	-0.125029029702083	-0.296949894574458	0.032555562346808
194.50734620951	0.148772672678554	0.0104878859242984	0.314869333306134	0.0349477654900602	0.021822630202463	0.0528563003884223	-0.119490925661455	-0.277806441331065	0.03366059639231
194.607353864785	0.146273793932834	0.0141010299859332	0.298041221512892	0.0349285238231149	0.0220224988639286	0.0528563003884223	-0.114204735547632	-0.261800028685494	0.0281895357054374
194.707361520059	0.144719618297471	0.0147612711642041	0.293254047945318	0.0349285238231149	0.0220224988639286	0.0528563003884223	-0.111699855785298	-0.252936437532278	0.032555562346808
194.807369175334	0.144719618297471	0.0147612711642041	0.293254047945318	0.0349285238231149	0.0220224988639286	0.0528563003884223	-0.111699855785298	-0.252936437532278	0.032555562346808
194.907376830609	0.144719618297471	0.0147612711642041	0.293041692693552	0.0349285238231149	0.0220224988639286	0.0528563003884223	-0.111466056420047	-0.250954263254675	0.03366059639231
195.007384485884	0.144812472186313	0.0147612711642041	0.292535945621395	0.0349285238231149	0.0220224988639286	0.0528563003884223	-0.111532439853716	-0.249238620408033	0.03366059639231
195.107392141159	0.144812472186313	0.0104878859242984	0.286149384583494	0.0349285238231149	0.0220224988639286	0.0528563003884223	-0.111252218931367	-0.245780803424208	0.03366059639231
195.207399796434	0.144812472186313	0.0104878859242984	0.286149384583494	0.0349285238231149	0.0220224988639286	0.0528563003884223	-0.111252218931367	-0.245780803424208	0.03366059639231
195.307407451709	0.144719618297471	0.0104878859242984	0.284303860171993	0.0349285238231149	0.0220224988639286	0.0528563003884223	-0.110634542583474	-0.238774843788329	0.03366059639231
195.407415106984	0.144611789299289	0.0104878859242984	0.280620834610875	0.0349285238231149	0.0220224988639286	0.0528563003884223	-0.109464119172214	-0.238774843788329	0.0311166636343034
195.507422762259	0.144611789299289	0.0104878859242984	0.280620834610875	0.0349027697694594	0.0220224988639286	0.0528563003884223	-0.109304463850321	-0.238774843788329	0.0311166636343034
195.607430417533	0.144611789299289	0.0104878859242984	0.280620834610875	0.0349027697694594	0.0220224988639286	0.0528563003884223	-0.109304463850321	-0.238774843788329	0.0311166636343034
195.707438072808	0.144812472186313	0.0141010299859332	0.282192966186312	0.0348884557361754	0.021822630202463	0.0524478731877961	-0.109346478939646	-0.238774843788329	0.0309463797550671
195.807445728083	0.144812472186313	0.0141010299859332	0.282192966186312	0.0348884557361754	0.021822630202463	0.0524478731877961	-0.109331963089978	-0.238774843788329	0.0309463797550671
195.907453383358	0.144812472186313	0.0141010299859332	0.282192966186312	0.0348884557361754	0.021822630202463	0.0521991280972664	-0.109385141509672	-0.238774843788329	0.0309463797550671
196.007461038633	0.144812472186313	0.0141010299859332	0.282192966186312	0.0349027697694594	0.021822630202463	0.0521991280972664	-0.109372751496395	-0.238774843788329	0.0309463797550671
196.107468693908	0.144958007075279	0.0104878859242984	0.280620834610875	0.0348884557361754	0.021822630202463	0.0521991280972664	-0.109676216784226	-0.238774843788329	0.0311166636343034
196.207476349183	0.145843450603735	0.0104878859242984	0.282192966186312	0.0348884557361754	0.021822630202463	0.0521991280972664	-0.110308526229545	-0.238774843788329	0.032555562346808
196.307484004458	0.145843450603735	0.0104878859242984	0.282192966186312	0.0348884557361754	0.021822630202463	0.0521991280972664	-0.110287091892533	-0.238774843788329	0.032555562346808
196.407491659733	0.146273793932834	0.0104878859242984	0.281570136337161	0.0348884557361754	0.021822630202463	0.0521991280972664	-0.110428276924917	-0.238774843788329	0.0318127654779834
196.507499315007	0.146079235669577	0.0141010299859332	0.281570136337161	0.034865608038899	0.021822630202463	0.0521991280972664	-0.109690666900144	-0.236639241903995	0.032555562346808
196.607506970282	0.145843450603735	0.0104878859242984	0.276484679350455	0.034865608038899	0.021822630202463	0.0521991280972664	-0.109411840534381	-0.236639241903995	0.0318127654779834
196.707514625557	0.145843450603735	0.00562330863558268	0.275296087927118	0.034865608038899	0.021822630202463	0.0521991280972664	-0.109848599912801	-0.238774843788329	0.0311166636343034
196.807522280832	0.147333493158034	0.0104878859242984	0.285376352834497	0.034865608038899	0.0220224988639286	0.0521991280972664	-0.111395573097054	-0.246658012586333	0.03366059639231
196.907529936107	0.148240331351567	0.0104878859242984	0.281570136337161	0.034865608038899	0.0220224988639286	0.0521991280972664	-0.11185663733399	-0.2530467462231	0.0262786206215666
197.007537591382	0.149161946003795	0.0149366915010799	0.292598927524665	0.034865608038899	0.0220224988639286	0.0521991280972664	-0.113375683425232	-0.2530467462231	0.0318127654779834
197.107545246657	0.151133284063775	0.0141010299859332	0.292598927524665	0.0348413755258697	0.0220224988639286	0.0521991280972664	-0.114822307110629	-0.260669151337098	0.024853601044687
197.207552901932	0.151412275284062	0.0141010299859332	0.294002938726947	0.0348413755258697	0.0220224988639286	0.0521991280972664	-0.115137036602264	-0.261800028685494	0.024853601044687
197.307560557207	0.151867410080948	0.0147612711642041	0.295210141280175	0.0348413755258697	0.0220224988639286	0.0521991280972664	-0.115902670515629	-0.261800028685494	0.0261248120605496
197.407568212481	0.153144714486445	0.0141010299859332	0.296107626817996	0.0348413755258697	0.0220224988639286	0.0521991280972664	-0.1173086679484	-0.261800028685494	0.0273235114821599
197.507575867756	0.153772598583739	0.0104878859242984	0.298041221512892	0.0348413755258697	0.0220224988639286	0.0521991280972664	-0.118253495513775	-0.265286710229648	0.0273235114821599
197.607583523031	0.15490896652753	0.0104878859242984	0.299417215800557	0.0348413755258697	0.0220224988639286	0.0521991280972664	-0.119837455702066	-0.265286710229648	0.0261248120605496
197.707591178306	0.155053282600962	0.0104878859242984	0.298041221512892	0.0348413755258697	0.0220224988639286	0.0521991280972664	-0.120040149692871	-0.265286710229648	0.024853601044687
197.807598833581	0.154749720942038	0.0141010299859332	0.299417215800557	0.0348413755258697	0.0220224988639286	0.0521991280972664	-0.119647685329999	-0.261800028685494	0.0273235114821599
197.907606488856	0.15490896652753	0.0141010299859332	0.299417215800557	0.0348413755258697	0.0220224988639286	0.0521991280972664	-0.119794401240511	-0.261800028685494	0.0273235114821599
198.007614144131	0.155053282600962	0.0141010299859332	0.299417215800557	0.0348413755258697	0.0220224988639286	0.0521991280972664	-0.119912383626805	-0.261800028685494	0.0273235114821599
198.107621799406	0.155053282600962	0.0141010299859332	0.298041221512892	0.0348413755258697	0.0220224988639286	0.0521991280972664	-0.119849326583073	-0.261800028685494	0.0261248120605496
198.207629454681	0.15490896652753	0.0141010299859332	0.296107626817996	0.0348413755258697	0.0220224988639286	0.0521991280972664	-0.119612907364256	-0.261800028685494	0.024853601044687
198.307637109955	0.15490896652753	0.0141010299859332	0.296107626817996	0.0348413755258697	0.0220224988639286	0.0521991280972664	-0.11962824096736	-0.261800028685494	0.024853601044687
198.40764476523	0.15490896652753	0.0141010299859332	0.296107626817996	0.0348413755258697	0.0220224988639286	0.0521991280972664	-0.119598962232267	-0.261580968439931	0.024853601044687
198.507652420505	0.154655628384644	0.0141010299859332	0.293315832573497	0.0348413755258697	0.0220224988639286	0.0521991280972664	-0.118879863171726	-0.267500705436307	0.0144887357665393
198.60766007578	0.15396372638611	0.0147612711642041	0.293315832573497	0.0348413755258697	0.0220224988639286	0.0521991280972664	-0.118242323934305	-0.265286710229648	0.0144887357665393
198.707667731055	0.15396372638611	0.0141010299859332	0.293315832573497	0.0348413755258697	0.0220224988639286	0.0521991280972664	-0.118325923034859	-0.265288414548731	0.0143402662957405
198.80767538633	0.154073477005642	0.0147612711642041	0.293315832573497	0.0348413755258697	0.0220224988639286	0.0521991280972664	-0.118464880540237	-0.265288414548731	0.0131669852403989
198.907683041605	0.155098817195729	0.0104878859242984	0.288025580228154	0.0348413755258697	0.0220224988639286	0.0521991280972664	-0.119599537579591	-0.261580968439931	0.0144887357665393
199.00769069688	0.155853612169237	0.0141010299859332	0.293315832573497	0.0348413755258697	0.0220224988639286	0.0521991280972664	-0.120485058148332	-0.265288414548731	0.012448440673874
199.107698352155	0.156445528001186	0.0141010299859332	0.293315832573497	0.0348413755258697	0.0220224988639286	0.0521991280972664	-0.121401207636096	-0.265288414548731	0.012448440673874
199.207706007429	0.156848074973109	0.0104878859242984	0.288025580228154	0.0348413755258697	0.0220224988639286	0.0521991280972664	-0.121985340451972	-0.265288414548731	0.0123500727824803
199.307713662704	0.157908164100761	0.0104878859242984	0.288025580228154	0.0348413755258697	0.0220224988639286	0.0521991280972664	-0.122489333822581	-0.265288414548731	0.012448440673874
199.407721317979	0.157908164100761	0.0141010299859332	0.288025580228154	0.0348413755258697	0.0220224988639286	0.0521991280972664	-0.122525952188669	-0.259465598583109	0.0144887357665393
199.507728973254	0.157950482689277	0.0141010299859332	0.288025580228154	0.0348413755258697	0.0220224988639286	0.0521991280972664	-0.122646330021646	-0.259465598583109	0.0144887357665393
199.607736628529	0.158028359262072	0.0141010299859332	0.288025580228154	0.034865608038899	0.0220224988639286	0.0521991280972664	-0.123264213840652	-0.259465598583109	0.0144887357665393
199.707744283804	0.158345941251877	0.015218897017683	0.288025580228154	0.034865608038899	0.0220224988639286	0.0521991280972664	-0.123819912632729	-0.260669151337098	0.012448440673874
199.807751939079	0.159525046044607	0.015218897017683	0.298041221512892	0.0348192147199164	0.0220224988639286	0.0521991280972664	-0.12777740756081	-0.267500705436307	0.0144887357665393
199.907759594354	0.162996957854887	0.0306992915121265	0.330097332159424	0.0347861909830416	0.021822630202463	0.0517828353993208	-0.133759640463332	-0.28522408736578	0.0184965828127351
200.007767249629	0.165005940841125	0.0163447878845409	0.328244323372442	0.0347861909830416	0.021822630202463	0.0517828353993208	-0.138666471757426	-0.305318653737568	0.00920000648980681
200.107774904903	0.16714102990662	0.0306992915121265	0.359538526339671	0.0347861909830416	0.021822630202463	0.0517828353993208	-0.143049934354778	-0.320390559537242	0.0120741279377917
200.207782560178	0.168301262722676	0.0163447878845409	0.356405822054673	0.0347861909830416	0.021822630202463	0.0517828353993208	-0.146212029502068	-0.332643032180581	0.00920000648980681
200.307790215453	0.169841962515356	0.0346303964921087	0.385679280858592	0.0347861909830416	0.021822630202463	0.0517828353993208	-0.148458870899089	-0.340044272495275	0.00920000648980681
200.407797870728	0.170588628143435	0.0489417243397088	0.401389389094525	0.0347861909830416	0.021822630202463	0.0517828353993208	-0.150987712618771	-0.366468325261063	-0.0113457238769571
200.507805526003	0.172383170093711	0.0552630363602283	0.401389389094525	0.0347861909830416	0.021822630202463	0.0517828353993208	-0.15487760781249	-0.366468325261063	-0.0179857156228913
200.607813181278	0.172974221500213	0.0552630363602283	0.399932819690455	0.0347861909830416	0.021822630202463	0.0517828353993208	-0.15556122054239	-0.362425127315422	-0.0179857156228913
200.707820836553	0.168317196987749	0.02656641333045	0.385679280858592	0.0347861909830416	0.021822630202463	0.0517828353993208	-0.150442233673221	-0.362566622360905	0.00689756344001782
200.807828491828	0.166795519807879	0.0241741963351772	0.385679280858592	0.0347861909830416	0.021822630202463	0.0517828353993208	-0.1478070464475	-0.368918964295167	0.00689756344001782
200.907836147103	0.166081705299939	0.0241741963351772	0.391428965887159	0.0347861909830416	0.021822630202463	0.0517828353993208	-0.146902574185207	-0.366468325261063	0.0101349325272131
201.007843802377	0.163378452269101	0.0190372700880993	0.385679280858592	0.0347861909830416	0.021822630202463	0.051440743244508	-0.142977466889931	-0.362566622360905	0.0198210619404605
201.107851457652	0.160809474432022	0.0190372700880993	0.385679280858592	0.0347861909830416	0.021822630202463	0.051440743244508	-0.140625874153009	-0.362566622360905	0.0198210619404605
201.207859112927	0.158778526666096	0.0146683245831392	0.377851122123772	0.0347861909830416	0.021822630202463	0.051440743244508	-0.136929114343871	-0.342482293584344	0.0282049074903626
201.307866768202	0.154173890143734	0.0143129470292945	0.35725951054249	0.0347709916449888	0.021822630202463	0.0517828353993208	-0.12792691842988	-0.329221832334293	0.0282049074903626
201.407874423477	0.150220887517144	0.0143129470292945	0.304610963218992	0.0347681131875298	0.021822630202463	0.051440743244508	-0.119341124139817	-0.279215531178168	0.0282049074903626
201.507882078752	0.146227668571801	0.0209510104836049	0.268035036414247	0.034652636932338	0.0220224988639286	0.051440743244508	-0.111406430381729	-0.234522032809434	0.0198210619404605
201.607889734027	0.142194191778661	0.0171197293783514	0.253002290073917	0.034652636932338	0.0221611661174806	0.051440743244508	-0.105516195295094	-0.224511153300852	0.0198210619404605
201.707897389302	0.140176397729257	0.0202000671148665	0.24891276070543	0.034652636932338	0.0221611661174806	0.051440743244508	-0.101173902419317	-0.216562621391681	0.0198210619404605
201.807905044577	0.13694530648525	0.0202000671148665	0.245991728672479	0.034652636932338	0.0221611661174806	0.051440743244508	-0.0979037974438931	-0.212430619302122	0.0198540252514433
201.907912699851	0.134319614864422	0.0171197293783514	0.247219200665637	0.034652636932338	0.0221611661174806	0.051440743244508	-0.0953819052917938	-0.217458135574408	0.0199174586749129
202.007920355126	0.12983698150779	0.0144552011986276	0.245991728672479	0.034652636932338	0.0221611661174806	0.051440743244508	-0.0909706066356487	-0.217458135574408	0.0239378052669997
202.107928010401	0.124211602782401	0.0137697636897261	0.245991728672479	0.034652636932338	0.0223728265928525	0.051440743244508	-0.0869722516390983	-0.21315011321144	0.0270583848827186
202.207935665676	0.119077491529653	0.0132962157725858	0.245907790417954	0.034652636932338	0.0223728265928525	0.051440743244508	-0.0836460556071644	-0.21315011321144	0.026492049761422
202.307943320951	0.112135915658186	0.0114181993969769	0.241847565142716	0.034652636932338	0.0223728265928525	0.051440743244508	-0.0808333928279079	-0.212430619302122	0.026492049761422
202.407950976226	0.105126279079501	0.00409743491671995	0.233178160477945	0.034652636932338	0.0223728265928525	0.051440743244508	-0.0773655138883252	-0.202683679536301	0.0340966499891379
202.507958631501	0.0972814594234334	0.0114181993969769	0.232865478821458	0.034652636932338	0.0223728265928525	0.051440743244508	-0.0720293787368316	-0.189740537679788	0.0384245754211398
202.607966286776	0.0840933924593007	0.010501364733762	0.223755628037558	0.034652636932338	0.0223728265928525	0.051440743244508	-0.0647745372612207	-0.184337284370111	0.0340966499891379
202.707973942051	0.0779437957362526	0.00409743491671995	0.215819781856073	0.034652636932338	0.0223728265928525	0.051440743244508	-0.0611777764958312	-0.184481115413296	0.0321237569057293
202.807981597325	0.0708919704175789	0.00269455457351125	0.215819781856073	0.034652636932338	0.0223728265928525	0.051440743244508	-0.0593607109160125	-0.184481115413296	0.0324632073265057
202.9079892526	0.0670875271280957	0.00229338962677401	0.215819781856073	0.0346472061501219	0.0223728265928525	0.0513629805079708	-0.0573690873552016	-0.184182164269569	0.0340966499891379
203.007996907875	0.0648825719796429	0.00269455457351125	0.215819781856073	0.0346472061501219	0.0223728265928525	0.0513629805079708	-0.0560501731779137	-0.184481115413296	0.0324632073265057
203.10800456315	0.0604712669064686	0.00203038675114556	0.215520307333668	0.0346472061501219	0.0223728265928525	0.0513629805079708	-0.0539887924058549	-0.183450613122678	0.0344655232884694
203.208012218425	0.0592455436701115	0.00181865489817831	0.215520307333668	0.0346472061501219	0.0223728265928525	0.0513629805079708	-0.0536961872657467	-0.183450613122678	0.0344655232884694
203.3080198737	0.0571831904917616	0.00181865489817831	0.215520307333668	0.0346472061501219	0.0223728265928525	0.0513629805079708	-0.0522337128315602	-0.183450613122678	0.0344655232884694
203.408027528975	0.0468842741921495	0.00112614399869627	0.21178701229997	0.0346472061501219	0.0223728265928525	0.0513629805079708	-0.0422008185740989	-0.175307808595898	0.0380552976691425
203.50803518425	0.0460157909689246	0.000790434463255827	0.21178701229997	0.0346472061501219	0.0223728265928525	0.0513629805079708	-0.041392024640621	-0.175307808595898	0.0384245754211398
203.608042839525	0.0453486207481946	0.00112614399869627	0.21178701229997	0.0346472061501219	0.0223728265928525	0.0513629805079708	-0.0407015855333299	-0.175307808595898	0.0380552976691425
203.708050494799	0.0437561192393484	0.000790434463255827	0.207386235710992	0.0346404445448675	0.0225238293725596	0.051440743244508	-0.0372251205527613	-0.171310461855103	0.039356837829586
203.808058150074	0.0434003567583123	0.00112614399869627	0.207386235710992	0.0346404445448675	0.0225238293725596	0.051440743244508	-0.035414025412159	-0.168795696808049	0.039356837829586
203.908065805349	0.0418078169180934	0.00112614399869627	0.207386235710992	0.0346404445448675	0.0225238293725596	0.051440743244508	-0.0327168222951656	-0.167588093549796	0.039356837829586
204.008073460624	0.0415754143524175	0.000459427818777503	0.201815058783843	0.0346404445448675	0.0225238293725596	0.051440743244508	-0.0315188569848774	-0.162557906824471	0.039356837829586
204.108081115899	0.0409560628106851	0.000459427818777503	0.200368371196015	0.0346404445448675	0.0225238293725596	0.051440743244508	-0.0300231857557803	-0.159999738941578	0.039356837829586
204.208088771174	0.0405166978504815	0.00112614399869627	0.200368371196015	0.0346404445448675	0.0225238293725596	0.051440743244508	-0.0279332054105722	-0.159999738941578	0.037116785340364
204.308096426449	0.0397959218461734	0.000459427818777503	0.197541086073815	0.0346404445448675	0.0225238293725596	0.051440743244508	-0.0258522497501482	-0.156643644287817	0.0384245754211398
204.408104081724	0.0396315719905277	0.000459427818777503	0.1944015678161	0.0346404445448675	0.0225238293725596	0.051440743244508	-0.0239464019689433	-0.15424516495808	0.0367724186613688
204.508111736999	0.0389521275110647	0.000459427818777503	0.184895327612692	0.0346404445448675	0.0225238293725596	0.051440743244508	-0.0211274471211321	-0.148614988814875	0.039356837829586
204.608119392273	0.0384112816038942	0.000790434463255827	0.180871110505525	0.0346404445448675	0.0225238293725596	0.051440743244508	-0.0190782361929075	-0.145587645838897	0.039356837829586
204.708127047548	0.0381170870786438	0.000459427818777503	0.176517161208601	0.0346404445448675	0.0225238293725596	0.051440743244508	-0.0182204907627978	-0.143073304779884	0.039356837829586
204.808134702823	0.0379716089308362	0.00112614399869627	0.172414935119954	0.0346404445448675	0.0225238293725596	0.051440743244508	-0.0171311578311132	-0.139103522774113	0.039356837829586
204.908142358098	0.0369126733976174	0.000459427818777503	0.163495832146736	0.034652636932338	0.0223728265928525	0.0513629805079708	-0.0147330470490988	-0.138048488718753	0.0391443884358803
205.008150013373	0.0362457620752927	0.000459427818777503	0.155597279508898	0.034652636932338	0.0223728265928525	0.0513629805079708	-0.0130612234586906	-0.127655812826552	0.0425237745054499
205.108157668648	0.0356199830891734	0.000459427818777503	0.127705322384868	0.0347493967133755	0.0221611661174806	0.051440743244508	-0.00981089525020265	-0.10248347016546	0.039356837829586
205.208165323923	0.0350296799670932	0.000459427818777503	0.103734229557958	0.0347493967133755	0.0221611661174806	0.051440743244508	-0.00738847405950926	-0.0795981321933623	0.0427627225414656
205.308172979198	0.0347820441730373	0.000459427818777503	0.0988658517186908	0.0347493967133755	0.0221611661174806	0.051440743244508	-0.00593254386048934	-0.074152619149383	0.0391443884358803
205.408180634473	0.0338555067671848	0.00162646809518948	0.0924024852666741	0.0347493967133755	0.0220224988639286	0.051440743244508	-0.00290384997437095	-0.0622834816612022	0.0408648358372139
205.508188289747	0.0337209749486493	0.00181865489817831	0.0924024852666741	0.0347493967133755	0.0220224988639286	0.051440743244508	-0.00276219588460701	-0.0622834816612022	0.039356837829586
205.608195945022	0.0336822144535958	0.00162646809518948	0.0919804068693195	0.0347681131875298	0.0220224988639286	0.051440743244508	-0.00225287535965631	-0.0622834816612022	0.039356837829586
205.708203600297	0.0336822144535958	0.000459427818777503	0.0904654443350412	0.0347681131875298	0.0220224988639286	0.051440743244508	-0.00217755289910743	-0.0622834816612022	0.0391443884358803
205.808211255572	0.0335947446218603	0.00162646809518948	0.0904654443350412	0.0347681131875298	0.0220224988639286	0.051440743244508	-0.00190956193564741	-0.0615222082126732	0.0391443884358803
205.908218910847	0.0334490002312986	0.000459427818777503	0.0888446341246643	0.0347681131875298	0.0220224988639286	0.051440743244508	-0.00179326170970637	-0.060003423440347	0.039356837829586
206.008226566122	0.0334490002312986	0.000790434463255827	0.0888446341246643	0.0347681131875298	0.0220224988639286	0.051440743244508	-0.00169622117002426	-0.059493220831606	0.039356837829586
206.108234221397	0.0334490002312986	0.000790434463255827	0.0888446341246643	0.0347493967133755	0.0220224988639286	0.051440743244508	-0.00182737260838711	-0.0585995687857595	0.039356837829586
206.208241876672	0.0332421327709833	0.00181865489817831	0.0869361621029124	0.0347493967133755	0.021822630202463	0.051440743244508	-0.00125676110696395	-0.0579515164882434	0.0381522078158212
206.308249531947	0.0331557231103522	0.000790434463255827	0.0841645874395047	0.0346948768510125	0.021822630202463	0.051440743244508	-0.00099022830602358	-0.0548935836979076	0.039356837829586
206.408257187221	0.0332120371780649	0.000459427818777503	0.0841645874395047	0.0346948768510125	0.021822630202463	0.051440743244508	-0.00122121110046301	-0.0558078504827174	0.039356837829586
206.508264842496	0.0332120371780649	0.000459427818777503	0.0841645874395047	0.0346247622637062	0.021822630202463	0.051440743244508	-0.00187864747238878	-0.0545919674771183	0.0387193209811302
206.608272497771	0.0332120371780649	0.000459427818777503	0.0841645874395047	0.0346247622637062	0.021822630202463	0.051440743244508	-0.00180168250269803	-0.0545919674771183	0.0387193209811302
206.708280153046	0.0332120371780649	0.000459427818777503	0.0841645874395047	0.0346247622637062	0.0214823875954213	0.051440743244508	-0.00196615111990789	-0.0545919674771183	0.0387193209811302
206.808287808321	0.0332120371780649	0.000459427818777503	0.0841645874395047	0.0346247622637062	0.0214823875954213	0.051440743244508	-0.00196615111990789	-0.0545919674771183	0.0387193209811302
206.908295463596	0.0337091528350481	0.000459427818777503	0.0888446341246643	0.0346247622637062	0.0212866997016036	0.051440743244508	-0.00406225503903816	-0.0576904551280556	0.039356837829586
207.008303118871	0.0337091528350481	0.00162646809518948	0.0904654443350412	0.0346472061501219	0.021822630202463	0.0524478731877961	-0.00395205724962493	-0.0585995687857595	0.0397582579364248
207.108310774146	0.0342580195196374	0.00162646809518948	0.0927685308751297	0.0346472061501219	0.021822630202463	0.0528563003884223	-0.00619740796842568	-0.0622834816612022	0.0414620515484696
207.208318429421	0.0343342686506265	0.000459427818777503	0.0927685308751297	0.0346472061501219	0.021822630202463	0.0528563003884223	-0.00733465623118399	-0.0641289887065145	0.0427627225414656
207.308326084695	0.0345685933671424	0.00162646809518948	0.0959581927527041	0.0346472061501219	0.021822630202463	0.0528563003884223	-0.00950438945243159	-0.0688622926888276	0.0408648358372139
207.40833373997	0.0354557213704535	0.000459427818777503	0.106023116583958	0.0346472061501219	0.021822630202463	0.0528563003884223	-0.0155478264681661	-0.100091736070637	0.0486464523345383
207.508341395245	0.0365870617810505	0.000459427818777503	0.310226529836289	0.0346472061501219	0.021822630202463	0.0528563003884223	-0.025051276229389	-0.290018154481708	0.0497461014719385
207.60834905052	0.0381170870786438	0.00112614399869627	0.339286155245259	0.0346472061501219	0.021822630202463	0.0528563003884223	-0.0336301187654027	-0.315626949448032	0.0497461014719385
207.708356705795	0.0407165721584787	0.000459427818777503	0.40958046688445	0.034652636932338	0.0214823875954213	0.0528563003884223	-0.0605941363462374	-0.389454211175972	0.0486464523345383
207.80836436107	0.0437782912026673	0.000459427818777503	0.424868360633048	0.034652636932338	0.0214823875954213	0.0528563003884223	-0.0792612235384211	-0.408063904400056	0.0427627225414656
207.908372016345	0.0456622425126563	0.000790434463255827	0.430120077989056	0.034652636932338	0.0214823875954213	0.0528563003884223	-0.0872214084550106	-0.414255781592999	0.039356837829586
208.00837967162	0.0474801392430327	0.000459427818777503	0.436538590529448	0.0346472061501219	0.0214823875954213	0.0528563003884223	-0.093737627135794	-0.415179710737093	0.0414620515484696
208.108387326895	0.0664326565617184	0.000459427818777503	0.499929149546113	0.0346472061501219	0.0214823875954213	0.0528563003884223	-0.142695037513421	-0.477655615976889	0.0408648358372139
208.208394982169	0.0923744688722246	0.000459427818777503	0.521282871903635	0.0346404445448675	0.0200375822425245	0.0513629805079708	-0.166204561995731	-0.500195700857367	0.0380552976691425
208.308402637444	0.104192795380546	0.000459427818777503	0.525318363620629	0.0346472061501219	0.0200375822425245	0.0513629805079708	-0.170412126172073	-0.500918607756957	0.0380552976691425
208.408410292719	0.239250607834538	0.0108089908821629	0.536041635217496	0.0346472061501219	0.0200375822425245	0.0513629805079708	-0.19851330823461	-0.513816358041602	0.0283360950806613
208.508417947994	0.244028852340565	0.0108089908821629	0.536041635217496	0.0346472061501219	0.0200375822425245	0.0513629805079708	-0.200745053088495	-0.513816358041602	0.0283360950806613
208.608425603269	0.24900414933074	0.0108089908821629	0.536041635217496	0.0346472061501219	0.0200375822425245	0.0513629805079708	-0.203319976359528	-0.513816358041602	0.0283360950806613
208.708433258544	0.238486098037363	0.00992090073636511	0.536041635217496	0.034652636932338	0.0200375822425245	0.051440743244508	-0.200921178727289	-0.514311067916591	0.0321237569057293
208.808440913819	0.064319414291426	0.00595968326272301	0.532789160062233	0.034652636932338	0.0200375822425245	0.0517828353993208	-0.150088912783189	-0.514311067916591	0.0360470950083007
208.908448569094	0.0608530317140914	0.00595968326272301	0.532789160062233	0.034652636932338	0.0200375822425245	0.0520871191130802	-0.14323193864436	-0.514311067916591	0.0360470950083007
209.008456224369	0.061052113685584	0.00595968326272301	0.532789160062233	0.034652636932338	0.0200375822425245	0.0517828353993208	-0.146105795857593	-0.514311067916591	0.0360470950083007
209.108463879643	0.0615366047078274	0.00595968326272301	0.533495792163744	0.034652636932338	0.0200375822425245	0.0517828353993208	-0.149635177323468	-0.513816358041602	0.0371928011752897
209.208471534918	0.0460319260501319	0.00595968326272301	0.485848110277653	0.034652636932338	0.0200375822425245	0.0517828353993208	-0.110820108193877	-0.469375030130029	0.038317032946506
209.308479190193	0.0436240997214411	0.00595968326272301	0.488068669980952	0.0346404445448675	0.0200375822425245	0.0513629805079708	-0.108389749225612	-0.460448450201024	0.0421106996497925
209.408486845468	0.0420601291386267	0.00595968326272301	0.474826790731694	0.0346404445448675	0.0200375822425245	0.0513629805079708	-0.10193634413672	-0.448489938490223	0.0421106996497925
209.508494500743	0.0392684395462378	0.00595968326272301	0.461275569207343	0.0346472061501219	0.0200375822425245	0.051440743244508	-0.0910453861103846	-0.442226077033728	0.0421106996497925
209.608502156018	0.0392684395462378	0.00607401483901234	0.474826790731694	0.0346472061501219	0.0200375822425245	0.051440743244508	-0.0943269647206755	-0.445120500641576	0.0440124879561004
209.708509811293	0.0330444771339485	0.00405812699087579	0.386304833048418	0.0346472061501219	0.0200375822425245	0.051440743244508	-0.056274495970572	-0.354053152802542	0.0421106996497925
209.808517466568	0.0329942330601391	0.00214259849971272	0.388187223338238	0.0346404445448675	0.0200375822425245	0.0517828353993208	-0.0586855172267733	-0.363130345919092	0.0413422912295453
209.908525121843	0.0323598864721254	0.00396599679446864	0.39920862245514	0.0346247622637062	0.0200375822425245	0.051440743244508	-0.0595325323980163	-0.368240476679036	0.0440124879561004
210.008532777117	0.0318081635961649	0.00214259849971272	0.39920862245514	0.0345966919834882	0.0200375822425245	0.0513629805079708	-0.0592600800688626	-0.368240476679036	0.0440124879561004
210.108540432392	0.0314979506997894	0.00114325243520266	0.39920862245514	0.0345966919834882	0.0200375822425245	0.0513629805079708	-0.0611087803639116	-0.373815602289381	0.0421106996497925
210.208548087667	0.0312713850722558	0.00396599679446864	0.409506996625288	0.0345675727189115	0.0200375822425245	0.0513629805079708	-0.0640455643495762	-0.383059420300318	0.0413422912295453
210.308555742942	0.0310250654639988	0.00214259849971272	0.408667470759304	0.0345675727189115	0.0200375822425245	0.0513629805079708	-0.0642515113529307	-0.383601498352766	0.0413422912295453
210.408563398217	0.0259217115721497	0.000448798981968378	0.38347519535263	0.0345675727189115	0.0200375822425245	0.0513629805079708	-0.0396154388456574	-0.349409576376514	0.0492200671544028
210.508571053492	0.025737714694869	0.000448798981968378	0.383941403486227	0.0345675727189115	0.0203471835712515	0.051440743244508	-0.0397558479644984	-0.356429186797614	0.0440124879561004
210.608578708767	0.0258355046998645	0.000448798981968378	0.391222074983294	0.0345675727189115	0.0203471835712515	0.051440743244508	-0.0404958386257501	-0.364541473039655	0.0421226821255108
210.708586364042	0.025657439124715	0.000448798981968378	0.393066279569492	0.0345675727189115	0.0200375822425245	0.0513629805079708	-0.0397515746008929	-0.364541473039655	0.0440124879561004
210.808594019317	0.0281866867494975	0.000448798981968378	0.519485326249204	0.0345675727189115	0.0200375822425245	0.0513629805079708	-0.0885725831601684	-0.483254669067235	0.0535455460803553
210.908601674591	0.0283486778776067	0.000448798981968378	0.520910640718035	0.0345675727189115	0.0200375822425245	0.0513629805079708	-0.0950669390629398	-0.496535304372781	0.0421226821255108
211.008609329866	0.0284086630051427	0.000448798981968378	0.521347399751177	0.0345675727189115	0.0200375822425245	0.0513629805079708	-0.100704864560105	-0.497571048515371	0.0421226821255108
211.108616985141	0.0284086630051427	0.000448798981968378	0.521347399751177	0.0345675727189115	0.0200375822425245	0.0513629805079708	-0.10153783162502	-0.497571048515371	0.0421226821255108
211.208624640416	0.0288605357315395	0.000448798981968378	0.521776289613346	0.0345439161976986	0.0200375822425245	0.0513629805079708	-0.105880112821543	-0.497571048515371	0.0421226821255108
211.308632295691	0.0251109916986866	0.000448798981968378	0.511316915143861	0.0345439161976986	0.0200375822425245	0.0513629805079708	-0.0809670800581682	-0.483160019276937	0.0434534614874252
211.408639950966	0.0252800379916772	0.000448798981968378	0.511316915143861	0.0345439161976986	0.0200375822425245	0.0513629805079708	-0.0845655003574828	-0.483160019276937	0.0434534614874252
211.508647606241	0.0244472208348001	0.000448798981968378	0.511316915143861	0.0345439161976986	0.0200375822425245	0.0513629805079708	-0.0815886763490298	-0.483160019276937	0.0434534614874252
211.608655261516	0.0253141711497401	0.000448798981968378	0.511316915143861	0.0345439161976986	0.0200375822425245	0.0513629805079708	-0.0954103512286878	-0.483160019276937	0.0434534614874252
211.708662916791	0.0253141711497401	0.000448798981968378	0.511316915143861	0.0344617742143078	0.0197816674979291	0.051440743244508	-0.0955653776586559	-0.47984819823777	0.0446471534431241
211.808670572065	0.0232936667092803	0.00111441700208182	0.413251001587855	0.0343968539541635	0.0193600232742253	0.051440743244508	-0.0462816525463463	-0.380468948639218	0.0446471534431241
211.90867822734	0.0232203316224015	0.00111441700208182	0.413251001587855	0.0342754660309224	0.0192056323417491	0.051440743244508	-0.0451166255190511	-0.380468948639218	0.0446471534431241
212.008685882615	0.0231189677731956	0.000448798981968378	0.406337937689025	0.0342225789856854	0.0192056323417491	0.0517828353993208	-0.0417836735393824	-0.371588196092028	0.0446471534431241
212.10869353789	0.0228449672746649	0.000448798981968378	0.406337937689025	0.0341856074533722	0.0192056323417491	0.0524478731877961	-0.0387277136846562	-0.371588196092028	0.0446471534431241
212.208701193165	0.022469251125142	0.00111441700208182	0.395691724801258	0.0341672185225129	0.0183182897257897	0.0521991280972664	-0.0302108441820595	-0.363861579768801	0.0440124879561004
212.30870884844	0.0218994670190534	0.000448798981968378	0.382407238789375	0.0341369885647719	0.0199560735806739	0.0548956618006673	-0.0247209298806653	-0.353148556409401	0.0446815299853326
212.408716503715	0.0218994670190534	0.000448798981968378	0.382407238789375	0.0341175455526331	0.0199218214487282	0.0548956618006673	-0.024896277350333	-0.35270048715176	0.0446815299853326
212.50872415899	0.023156751246325	0.000448798981968378	0.45639009118332	0.0340985478397804	0.0197816674979291	0.0548956618006673	-0.0644315243900891	-0.419098619559489	0.0446815299853326
212.608731814265	0.023156751246325	0.000448798981968378	0.45639009118332	0.0340854724159599	0.0193600232742253	0.0548956618006673	-0.0645056334130897	-0.419098619559489	0.0446815299853326
212.708739469539	0.023156751246325	0.000448798981968378	0.45639009118332	0.0340854724159599	0.0193600232742253	0.0548956618006673	-0.0645056334130897	-0.419098619559489	0.0446815299853326
212.808747124814	0.023156751246325	0.000448798981968378	0.416553641912604	0.0340490172493117	0.0193600232742253	0.0548956618006673	-0.0291778872873524	-0.376425056033502	0.0446815299853326
212.908754780089	0.0252412768165594	0.000448798981968378	0.58899088938773	0.0340490172493117	0.0193600232742253	0.0548956618006673	-0.0862215537264774	-0.560571973565398	0.0446815299853326
213.008762435364	0.0252853756242772	0.000448798981968378	0.58899088938773	0.0339420227510106	0.0193600232742253	0.0555650953593852	-0.0863300555418584	-0.560571973565398	0.0446815299853326
213.108770090639	0.0252853756242772	0.000448798981968378	0.58899088938773	0.0339420227510106	0.0193600232742253	0.0555650953593852	-0.0863300555418584	-0.560571973565398	0.0446815299853326
213.208777745914	0.0306947489415499	0.000448798981968378	0.643560999374025	0.0339623447463694	0.0193600232742253	0.0555650953593852	-0.140175966382514	-0.608866906324952	0.0446815299853326
213.308785401189	0.0306947489415499	0.000448798981968378	0.643560999374025	0.0339623447463694	0.0193600232742253	0.0555650953593852	-0.140175966382514	-0.608866906324952	0.0446815299853326
213.408793056464	0.0371008002457987	0.00111441700208182	0.697260049970313	0.0339139657675267	0.0193600232742253	0.0555650953593852	-0.199358030732436	-0.665937472152023	0.0446471534431241
213.508800711739	0.0371008002457987	0.00111441700208182	0.697260049970313	0.0339003205769942	0.0192056323417491	0.0555650953593852	-0.19939452176162	-0.665937472152023	0.0446471534431241
213.608808367013	0.0371008002457987	0.00111441700208182	0.697260049970313	0.0338966163160054	0.0182534379610727	0.0548956618006673	-0.199425408389569	-0.665937472152023	0.0446471534431241
213.708816022288	0.165540101720045	0.000448798981968378	0.697260049970313	0.0338584338427698	0.0182534379610727	0.0548956618006673	-0.248104449909977	-0.670745180006001	0.0382127036505264
213.808823677563	0.475396514088705	0.000448798981968378	0.740321254146537	0.0338584338427698	0.0182534379610727	0.0548956618006673	-0.358347172397274	-0.711610616365573	0.0404631726120335
213.908831332838	0.475396514088705	0.000448798981968378	0.740321254146537	0.0339420227510106	0.0183182897257897	0.0572560151162347	-0.356734917900059	-0.719997835927457	0.0404631726120335
214.008838988113	0.456297605679509	0.000448798981968378	0.740321254146537	0.0339420227510106	0.0183182897257897	0.0572560151162347	-0.320113865270856	-0.719997835927457	0.0404631726120335
214.108846643388	0.456297605679509	0.000448798981968378	0.740321254146537	0.0341738681153052	0.00148321195625313	0.0572560151162347	-0.311767870544609	-0.887967676802234	0.0421226821255108
214.208854298663	0.173622963708921	0.000448798981968378	0.728000392315888	0.0344617742143078	0.00130602411736735	0.230802722810052	-0.25466633676158	-0.730173929609903	0.261903030151469
214.308861953938	0.173622963708921	0.000448798981968378	0.728000392315888	0.0344445468373552	0.00130602411736735	0.230802722810052	-0.254682503257645	-0.730173929609903	0.261903030151469
214.408869609213	0.173622963708921	0.000448798981968378	0.728000392315888	0.0344717192463234	0.00130602411736735	0.238177274633704	-0.253377298374824	-0.730173929609903	0.261903030151469
214.508877264487	0.0520522500282124	0.000448798981968378	0.712149565489652	0.0350890420838369	0.00130602411736735	0.298269280645928	-0.174696854804192	-0.698132231368997	0.314707306168212
214.608884919762	0.135766718861866	0.0127368982426354	0.712149565489652	0.0350890420838369	0.00130602411736735	0.298269280645928	-0.202859158683333	-0.698132231368997	0.314707306168212
214.708892575037	0.135766718861866	0.0127368982426354	0.712149565489652	0.035265567650546	0.00130602411736735	0.316987505807259	-0.195219703983414	-0.69995716639684	0.323039436810894
214.808900230312	0.135766718861866	0.0127368982426354	0.712149565489652	0.0355306735035369	0.00304810309433056	0.334061655335665	-0.184872559049908	-0.719694101882819	0.332053491662922
214.908907885587	0.0499992171980235	0.0151050263605419	0.615170098670641	0.0356627082898292	0.00130602411736735	0.334061655335665	-0.0727250579504852	-0.607493986477968	0.36534895867613
215.008915540862	0.0423821317834137	0.0121696760500835	0.285907274107706	0.0358934561071602	0.00130602411736735	0.34514092606406	0.0303726538950552	-0.295718176797896	0.323039436810894
215.108923196137	0.0423821317834137	0.0121696760500835	0.285907274107706	0.0358934561071602	0.00130602411736735	0.347427202884229	0.0319247860658076	-0.29365611010027	0.329220266885667
215.208930851412	0.0423821317834137	0.0121696760500835	0.285907274107706	0.0362906930075649	0.00130602411736735	0.356835720443638	0.0375877399166763	-0.295718176797896	0.336435049878126
215.308938506687	0.0423821317834137	0.0121696760500835	0.285907274107706	0.036004881277172	0.00148321195625313	0.364178163281952	0.0390823872998907	-0.29365611010027	0.343066029224648
215.408946161961	0.0423821317834137	0.0121696760500835	0.285907274107706	0.0356197961589092	0.00148321195625313	0.364178163281952	0.0361772421086649	-0.29365611010027	0.343066029224648
215.508953817236	0.0423821317834137	0.0121696760500835	0.285907274107706	0.0355450390208984	0.00148321195625313	0.364178163281952	0.0357043611540487	-0.29365611010027	0.343066029224648
215.608961472511	0.0423821317834137	0.0121696760500835	0.285907274107706	0.0345000384676605	0.00130602411736735	0.358765879922527	0.025874785682364	-0.29365611010027	0.343066029224648
215.708969127786	0.0423264676376124	0.0121696760500835	0.281956542726662	0.0336885116373435	0.00130602411736735	0.358765879922527	0.0202655460613092	-0.291988609412656	0.343802906710199
215.808976783061	0.0423264676376124	0.0121696760500835	0.281956542726662	0.035467117619975	0.00130602411736735	0.370829369244191	0.0460810501838008	-0.289996155902617	0.353369826206496
215.908984438336	0.0423264676376124	0.0121696760500835	0.277779520879815	0.0376538751022562	0.00130602411736735	0.379029671675862	0.0640912512906239	-0.293157413804631	0.355736664797464
216.008992093611	0.0419447746964509	0.0121696760500835	0.261081555669379	0.0376538751022562	0.00130602411736735	0.379029671675862	0.0713387791377576	-0.267673882226404	0.36534895867613
216.108999748886	0.0416718076939018	0.0183890883147754	0.0726696050427908	0.033639999694626	0.00130602411736735	0.370829369244191	0.0544280156271618	-0.0611951169246478	0.367859835166166
216.209007404161	0.0416718076939018	0.0183890883147754	0.0726696050427908	0.035830060126539	0.00719608558041578	0.379717497188717	0.0806673309238693	-0.0603430418091616	0.368789810578517
216.309015059435	0.0416559893922321	0.0194090501815317	0.07093943420789	0.0342074391558912	0.00578927842987623	0.360539133915699	0.0690146893571488	-0.058560444602198	0.33284811270542
216.40902271471	0.0416648286607862	0.0191445892903503	0.07093943420789	0.0342074391558912	0.00578927842987623	0.360539133915699	0.0689655074996983	-0.058560444602198	0.33284811270542
216.509030369985	0.0416430643117611	0.0209167991407505	0.07093943420789	0.0336110511023728	0.00601510975436663	0.356260991317769	0.0658974200184579	-0.0611951169246478	0.320381127866223
216.60903802526	0.0416430643117611	0.0209167991407505	0.07093943420789	0.0336110511023728	0.00601510975436663	0.356260991317769	0.0658974200184579	-0.0611951169246478	0.320381127866223
216.709045680535	0.0416559893922321	0.0209167991407505	0.07093943420789	0.0336110511023728	0.00601510975436663	0.356260991317769	0.0658071148644311	-0.0611951169246478	0.321896237019029
216.80905333581	0.0416648286607862	0.0209167991407505	0.07093943420789	0.0336110511023728	0.00601510975436663	0.356260991317769	0.0657941420863078	-0.0611951169246478	0.321896237019029
216.909060991085	0.0417296398366085	0.0208540324706057	0.07093943420789	0.0321884640054932	0.00578927842987623	0.34418521540229	0.0468801032717672	-0.0603430418091616	0.309541447745852
217.00906864636	0.041775209401035	0.0208540324706057	0.07093943420789	0.210909407531401	0.00781227109557857	0.411223453156484	0.135989271614077	-0.0540624527841183	0.377660154467436
217.109076301634	0.0418145294639366	0.0208540324706057	0.07093943420789	0.256613057899195	0.00781227109557857	0.412509526902447	0.161300290365683	-0.053635398820273	0.380065126211291
217.209083956909	0.0418145294639366	0.0208540324706057	0.07093943420789	0.224316687357216	0.00781227109557857	0.41228462963035	0.140112941989974	-0.053635398820273	0.380065126211291
217.309091612184	0.0418288070207545	0.0209167991407505	0.07093943420789	0.0369001103239645	0.00781227109557857	0.411223453156484	0.115012320313503	-0.0540624527841183	0.379363515948815
217.409099267459	0.0418145294639366	0.0209167991407505	0.07093943420789	0.0334237023554813	0.00719608558041578	0.410024084010738	0.100229430310387	-0.0540624527841183	0.379363515948815
217.509106922734	0.0418145294639366	0.0209167991407505	0.07093943420789	0.0334237023554813	0.00719608558041578	0.410024084010738	0.100229430310387	-0.0540624527841183	0.379363515948815
217.609114578009	0.0418145294639366	0.0209167991407505	0.07093943420789	0.0334237023554813	0.00719608558041578	0.410024084010738	0.100229430310387	-0.0540624527841183	0.379363515948815
217.709122233284	0.0418145294639366	0.0209167991407505	0.07093943420789	0.0334237023554813	0.00719608558041578	0.410024084010738	0.10022222833289	-0.0540624527841183	0.379363515948815
217.809129888559	0.0418145294639366	0.0209167991407505	0.07093943420789	0.0334237023554813	0.00719608558041578	0.410024084010738	0.10022222833289	-0.0540624527841183	0.379363515948815
217.909137543834	0.0418812660374415	0.0202095013735865	0.0706375803107461	0.0334237023554813	0.00719608558041578	0.410024084010738	0.099996548284707	-0.0540624527841183	0.379363515948815
218.009145199108	0.0418812660374415	0.0202095013735865	0.0706375803107461	0.0290853074522303	0.00719608558041578	0.396092160014124	0.0690065956142698	-0.0626954430019786	0.361012094541101
218.109152854383	0.0418812660374415	0.0202095013735865	0.0706375803107461	0.0290853074522303	0.00719608558041578	0.396092160014124	0.0690106239830447	-0.0626954430019786	0.361012094541101
218.209160509658	0.0419251704772777	0.0202095013735865	0.0706375803107461	0.0264997160710662	0.00612250993237675	0.368718246433408	0.0412205738892529	-0.0679028099062678	0.337805891638382
218.309168164933	0.0419251704772777	0.0202095013735865	0.0706375803107461	0.0254902825867312	0.00578927842987623	0.289094819545071	0.00976097817633514	-0.0660868967989972	0.259733044400098
218.409175820208	0.0419763971670077	0.0194384319098705	0.0706375803107461	0.0254902825867312	0.00578927842987623	0.289094819545071	0.00925565091360035	-0.0655654518389038	0.265557086396252
218.509183475483	0.0420035999231888	0.0194337362374422	0.0708859336154695	0.0254902825867312	0.00578927842987623	0.289094819545071	0.00894663265794101	-0.0640468705765618	0.268723197559956
218.609191130758	0.0420035999231888	0.0189120456410224	0.07093943420789	0.0252475289122486	0.00578927842987623	0.283047655985854	0.00608916404915036	-0.0640468705765618	0.265557086396252
218.709198786033	0.0425215398781381	0.0137947700982081	0.0775337017566853	0.0247793968361062	0.00781227109557857	0.0447190322296647	-0.0257178253165072	-0.0679028099062678	0.0196898163068512
218.809206441308	0.0427819582916434	0.0127368982426354	0.132985829731007	0.024737017616393	0.00781227109557857	0.0447190322296647	-0.0284180830203958	-0.119464951403787	0.0196898163068512
218.909214096582	0.0435535922247675	0.0127368982426354	0.236977644450792	0.024737017616393	0.00781227109557857	0.0447190322296647	-0.0359993690991477	-0.221749961026699	0.0193282826624506
219.009221751857	0.0443257398712005	0.0127368982426354	0.260830282873288	0.024737017616393	0.00781227109557857	0.0447190322296647	-0.0420405619710805	-0.240634508303656	0.0196898163068512
219.109229407132	0.0448258349480469	0.0160374347625756	0.268271616733241	0.024737017616393	0.00781227109557857	0.0447190322296647	-0.0442016180442694	-0.248002983845883	0.0196898163068512
219.209237062407	0.0450708474159569	0.0151050263605419	0.268271616733241	0.024737017616393	0.00781227109557857	0.0447190322296647	-0.0452759048565987	-0.249719524836831	0.0196898163068512
219.309244717682	0.0453598708176404	0.0151050263605419	0.268271616733241	0.024737017616393	0.00781227109557857	0.0447190322296647	-0.0467643175829214	-0.250448014073694	0.0196898163068512
219.409252372957	0.0463877226623157	0.0127368982426354	0.2774479663469	0.024737017616393	0.00781227109557857	0.0447190322296647	-0.0529767570053484	-0.261340360493304	0.0196898163068512
219.509260028232	0.0472065533277606	0.0151050263605419	0.284037743273232	0.0247793968361062	0.00788358944154547	0.0448679156753169	-0.0567960844384763	-0.265125236541915	0.0193282826624506
219.609267683507	0.0477622851030538	0.0151050263605419	0.289050425818038	0.0247793968361062	0.00788358944154547	0.0448679156753169	-0.0602166892284689	-0.265255111056721	0.0196898163068512
219.709275338782	0.0479876827019019	0.0127368982426354	0.289050425818038	0.0248761097375528	0.00697117482364482	0.045147043673355	-0.0595554795189432	-0.265255111056721	0.0196898163068512
219.809282994056	0.047475334723519	0.0151050263605419	0.288098617895808	0.025016501004682	0.00612250993237675	0.0460045718680616	-0.0563800150999015	-0.264378030118683	0.0193282826624506
219.909290649331	0.0472065533277606	0.0151050263605419	0.282198231360283	0.0250836318920382	0.00697117482364482	0.0482143723536903	-0.0546954409143037	-0.261340360493304	0.0196898163068512
220.009298304606	0.046675567673901	0.0151050263605419	0.272509505955707	0.0251947106560928	0.00578927842987623	0.0484361088363299	-0.0523098601756587	-0.258363801473195	0.0196898163068512
220.109305959881	0.045930844698889	0.0160374347625756	0.270519756764139	0.0254530748513939	0.00578927842987623	0.0674112451419569	-0.0460106489100892	-0.249719524836831	0.0199121269410619
220.209313615156	0.0447800438737942	0.0151050263605419	0.266202618358063	0.0255960464283314	0.00492826750117587	0.149214086194967	-0.0395934960493291	-0.25789704444537	0.0196898163068512
220.309321270431	0.0448296324313484	0.0143637153805693	0.264887594925432	0.0259111250427655	0.00492826750117587	0.167294777728028	-0.0378785484820872	-0.258363801473195	0.034410214507077
220.409328925706	0.0441265548788853	0.0151050263605419	0.264593682835818	0.0265657615735296	0.00578927842987623	0.184778099445988	-0.031034778001623	-0.309874575557998	0.034410214507077
220.509336580981	0.0421379498587853	0.0124520355880603	0.227634352855536	0.0270600019933038	0.00697117482364482	0.193242402355918	-0.015460102930477	-0.18785098918579	0.215180595490429
220.609344236256	0.0413085599224959	0.00788716641348204	0.19395892692712	0.0279338794197705	0.00612250993237675	0.199233065283271	-0.00534008921225224	-0.132611606952501	0.212305927778755
220.70935189153	0.0405457816563466	0.00497279304594914	0.142208092358915	0.0282043308287429	0.00492826750117587	0.199233065283271	0.000270440746011676	-0.0713874476494044	0.229775310513205
220.809359546805	0.0406666809049227	0.00637062680343494	0.19395892692712	0.0285116324874685	0.00492826750117587	0.204317672759777	-0.000744137955022362	-0.129828638593622	0.215180595490429
220.90936720208	0.0404120425325534	0.00746485824265425	0.188276322826329	0.0288442896771486	0.00674524492246616	0.207398727592087	0.00226005514429878	-0.117495316796692	0.23381803109378
221.009374857355	0.0390478610016787	0.00746485824265425	0.141013060425009	0.0291116947079804	0.00781227109557857	0.210138425349138	0.00883324149663389	-0.117495316796692	0.231215521802788
221.10938251263	0.0393704603555268	0.00637062680343494	0.180333675796618	0.0295513640177845	0.00781227109557857	0.210138425349138	0.00882410803904577	-0.190028320568103	0.198670072159762
221.209390167905	0.0395206913642996	0.00746485824265425	0.192606583376743	0.0297864233344371	0.00719608558041578	0.209942559676208	0.00923550076652589	-0.190028320568103	0.205875048823155
221.30939782318	0.0400170753182296	0.00746485824265425	0.204790660433095	0.0303742378759124	0.00719608558041578	0.210138425349138	0.0094935518319038	-0.190028320568103	0.211051498415682
221.409405478455	0.0402921144297096	0.00746485824265425	0.210728837325166	0.0309676452101059	0.00578927842987623	0.210138425349138	0.0108060070606029	-0.190028320568103	0.214260441365533
221.50941313373	0.0404120425325534	0.00788716641348204	0.21489647875013	0.0312593042042279	0.00612250993237675	0.211243308199128	0.0107224938336365	-0.213232058215428	0.193752117818668
221.609420789004	0.0406154951613042	0.00788716641348204	0.215374889940468	0.0315008392018814	0.00781227109557857	0.216731926160764	0.0117652136222084	-0.209187593868417	0.20238477726362
221.709428444279	0.0406195392980885	0.00788716641348204	0.215374889940468	0.0316798610055105	0.00578927842987623	0.213626726472606	0.0114404426667471	-0.213232058215428	0.193752117818668
221.809436099554	0.0406195392980885	0.00788716641348204	0.215374889940468	0.0316397097558151	0.00612250993237675	0.211243308199128	0.00960964217881142	-0.213232058215428	0.192792712754282
221.909443754829	0.0403396416906339	0.00788716641348204	0.215374889940468	0.0316290223639735	0.00781227109557857	0.209942559676208	0.00915861986511068	-0.212458340516377	0.191659364998005
222.009451410104	0.039230202208352	0.00637062680343494	0.202032597676597	0.0315131064011671	0.00578927842987623	0.206187679356606	0.0112815734327827	-0.201972817673267	0.191659364998005
222.109459065379	0.0387016457944724	0.00609486004469236	0.171385915676309	0.0314696927040736	0.00612250993237675	0.203424303372673	0.011358860013961	-0.134212272731958	0.241780840850299
222.209466720654	0.0384819858832006	0.00540080940688454	0.160302153802769	0.0329275571942014	0.009798246637534	0.209115373859071	0.0183977928194912	-0.13081310209306	0.23381803109378
222.309474375929	0.037736585349848	0.00609486004469236	0.138597682228387	0.0351013611725316	0.0102036688246342	0.211243308199128	0.0266952661673817	-0.108729718356497	0.23381803109378
222.409482031204	0.0376244299447081	0.00540080940688454	0.133611814782201	0.0352194141629515	0.0102036688246342	0.208592528449714	0.0256891616167764	-0.115722674122326	0.220915084941896
222.509489686478	0.0369519436957036	0.00540080940688454	0.0797664518179385	0.035150505312636	0.0106148061470123	0.208592528449714	0.0276012645947114	-0.0843355675088891	0.191659364998005
222.609497341753	0.0362254485922419	0.00788716641348204	0.0726696050427908	0.0350833334034489	0.0116547172583343	0.208592528449714	0.0299743165425357	-0.0439371652205771	0.182106517238393
222.709504997028	0.035838705954354	0.00746485824265425	0.0706375803107461	0.0350833334034489	0.0116547172583343	0.208592528449714	0.0319293835483836	-0.0359748789266834	0.181575880401437
222.809512652303	0.0357114968469344	0.00746485824265425	0.0719676814656035	0.0350833334034489	0.010476275844895	0.203424303372673	0.030243489101357	-0.0369487204641819	0.182106517238393
222.909520307578	0.0365693556708065	0.00529188354231346	0.0835841301639998	0.0350505172341073	0.010476275844895	0.202339272626978	0.0256152497212818	-0.0635623567804893	0.208278072139813
223.009527962853	0.0370585418084515	0.00529188354231346	0.148941744778815	0.0350505172341073	0.010476275844895	0.202339272626978	0.0220741603905478	-0.143557987145456	0.182106517238393
223.109535618128	0.037685562804123	0.00529188354231346	0.166818470914855	0.0395843451652921	0.009798246637534	0.385744605072009	0.0542329690130189	-0.172264823650063	0.415965372581474
223.209543273403	0.038031278803081	0.00593588900056232	0.180483434306108	0.0395843451652921	0.009798246637534	0.385744605072009	0.051894816537371	-0.192915801718819	0.408351757222579
223.309550928678	0.0388058689294585	0.00529188354231346	0.195443856368076	0.0396367436671272	0.009798246637534	0.385744605072009	0.0495293492304062	-0.213400517775109	0.396090493828981
223.409558583952	0.039230202208352	0.00529188354231346	0.197318997067918	0.0388389903637897	0.00738865724133638	0.384876398898252	0.0457005366842104	-0.213400517775109	0.399218965550501
223.509566239227	0.039230202208352	0.00593588900056232	0.199964714412397	0.0381730235389597	0.00738865724133638	0.384876398898252	0.0423108436566146	-0.215086139063314	0.397834404372749
223.609573894502	0.0394193083969269	0.00593588900056232	0.199964714412397	0.0373866455813432	0.00738865724133638	0.384876398898252	0.0382825549736522	-0.215086139063314	0.397834404372749
223.709581549777	0.0406195392980885	0.00529188354231346	0.212364334949899	0.0452366059042868	0.00738865724133638	0.407964277248682	0.061579212120717	-0.213371239544471	0.408351757222579
223.809589205052	0.0415650338818186	0.00529188354231346	0.213521845764268	0.0442815749716097	0.00738865724133638	0.407964277248682	0.057455874025577	-0.213012392195146	0.4100714434061
223.909596860327	0.042666180974782	0.00529188354231346	0.222842074870317	0.04377214428181	0.00738865724133638	0.407964277248682	0.0529475345761955	-0.215086139063314	0.415965372581474
224.009604515602	0.0437232840466606	0.00529188354231346	0.227146684799246	0.0412722942867184	0.00738865724133638	0.407964277248682	0.0495966257671391	-0.22893124998927	0.4100714434061
224.109612170877	0.0438635882745402	0.00529188354231346	0.227146684799246	0.0336910214688004	0.00738865724133638	0.326676439394988	0.0106561799134977	-0.248424954982059	0.249539101390933
224.209619826152	0.0450142189946775	0.00525362751715625	0.229283749591626	0.0335204284421575	0.00738865724133638	0.326676439394988	0.00844128585629531	-0.259803008906228	0.250059332246805
224.309627481426	0.0440100104375284	0.00525362751715625	0.229283749591626	0.0326330322557838	0.00738865724133638	0.326676439394988	0.00759057899943152	-0.213693214338622	0.308258633856392
224.409635136701	0.0447735921902788	0.00525362751715625	0.229283749591626	0.0326330322557838	0.00738865724133638	0.326676439394988	0.00666593582758086	-0.213693214338622	0.308258633856392
224.509642791976	0.0428481086107625	0.00525362751715625	0.227411690655879	0.0322456493779493	0.00738865724133638	0.326676439394988	0.00833914614891309	-0.221589088718194	0.325470211497121
224.609650447251	0.041775209401035	0.00307626191010502	0.221973969227597	0.0319997023203151	0.00738865724133638	0.326676439394988	0.00951033677820988	-0.2237459039521	0.329444700047612
224.709658102526	0.0411104150876115	0.00477020463540139	0.213521845764268	0.0319725719760132	0.00738865724133638	0.326676439394988	0.0123790603008531	-0.213693214338622	0.332741466581521
224.809665757801	0.0412379426551948	0.00477020463540139	0.212238145579444	0.0315131064011671	0.00620462930000781	0.301812008187557	0.00767826135831888	-0.205104054471377	0.324890743922432
224.909673413076	0.0432867009908957	0.00525362751715625	0.236462572885322	0.0310358619336153	0.00498400896125015	0.279893198972083	-0.00625427521801552	-0.272418676428171	0.27758361603571
225.009681068351	0.0442857393619125	0.00477020463540139	0.245546961499115	0.0308835170612574	0.00498400896125015	0.279893198972083	-0.00982465796255348	-0.279806631049845	0.27758361603571
225.109688723626	0.0447735921902788	0.00477020463540139	0.248246181845207	0.0306353586756005	0.00498400896125015	0.279893198972083	-0.0121659918742201	-0.28522912947165	0.27758361603571
225.2096963789	0.0448111309160255	0.00477020463540139	0.251710686156566	0.0303322367225528	0.00498400896125015	0.272145292548548	-0.0148006038303644	-0.303694178402944	0.246411584941413
225.309704034175	0.0444593465488924	0.00477020463540139	0.251710686156566	0.0300529490038023	0.00498400896125015	0.128553154264743	-0.0252165277538133	-0.272418676428171	0.0866599878129236
225.40971168945	0.0437232840466606	0.00477020463540139	0.251710686156566	0.0302797470005707	0.00498400896125015	0.129195397938688	-0.0225198666507303	-0.275198363287269	0.0866599878129236
225.509719344725	0.0428481086107625	0.00307626191010502	0.248292066210588	0.0302375735174401	0.00498400896125015	0.129195397938688	-0.0207272902350967	-0.275198363287269	0.0976010603239058
225.609727	0.0419237620028999	0.00477020463540139	0.246254186482315	0.0308895183886942	0.00498400896125015	0.208233229263926	-0.0120120566736991	-0.232977121493547	0.23939989809056
225.709734655275	0.0420497200268229	0.00477020463540139	0.246254186482315	0.0314902909725666	0.00498400896125015	0.259977770004078	-0.00620933237148173	-0.240608309174509	0.251800989850674
225.80974231055	0.0420497200268229	0.00477020463540139	0.246254186482315	0.0322009024400753	0.00498400896125015	0.270799459249219	-0.00132246361921607	-0.227974694662558	0.271506319644024
225.909749965825	0.0448111309160255	0.00525362751715625	0.247243272874812	0.0322034798308368	0.00498400896125015	0.270799459249219	-0.00722188269571481	-0.227974694662558	0.272978001798928
226.0097576211	0.0452905264191631	0.00525362751715625	0.248292066210588	0.0322456493779493	0.00620462930000781	0.274497514490152	-0.00859613120249477	-0.227974694662558	0.272978001798928
226.109765276374	0.0434785847128846	0.00525362751715625	0.232633888216377	0.0350647112378398	0.00498400896125015	0.387975232390984	0.0326501545160083	-0.226011391306856	0.378181436136809
226.209772931649	0.0438156560015778	0.00477020463540139	0.230786446954749	0.0350647112378398	0.00498400896125015	0.387975232390984	0.0317710946552293	-0.227974694662558	0.373852231175546
226.309780586924	0.0448534805534534	0.00525362751715625	0.232436459723593	0.0350647112378398	0.00498400896125015	0.387975232390984	0.0294012082885374	-0.227974694662558	0.372202911665688
226.409788242199	0.0435990371977476	0.00477020463540139	0.223759141976071	0.0430222236439543	0.00498400896125015	0.434698947596905	0.0681510699095027	-0.213347485587316	0.421182252245149
226.509795897474	0.0441975407909409	0.00413641095204012	0.223759141976071	0.0430222236439543	0.00498400896125015	0.434698947596905	0.0665111475204287	-0.213347485587316	0.422199150301879
226.609803552749	0.0411675032469297	0.00307626191010502	0.184809180193292	0.0430222236439543	0.00498400896125015	0.434698947596905	0.0761471690006504	-0.168777695005717	0.421182252245149
226.709811208024	0.0413831728379964	0.00307626191010502	0.1870079806254	0.0429096611884776	0.00498400896125015	0.434698947596905	0.0752247063689821	-0.168777695005717	0.422199150301879
226.809818863299	0.0416204388831033	0.00307626191010502	0.1870079806254	0.0430222236439543	0.00498400896125015	0.436538863917102	0.0753852216293552	-0.168777695005717	0.422199150301879
226.909826518574	0.0416430643117611	0.00477020463540139	0.190544225701099	0.0469076327111956	0.00498400896125015	0.492252286244605	0.0958147918620811	-0.188120734527244	0.485959752198522
227.009834173848	0.0420497200268229	0.00477020463540139	0.19115453518322	0.0523792498812592	0.00498400896125015	0.524967399088779	0.110677842230403	-0.181054728725411	0.521870047898573
227.109841829123	0.0421461606829737	0.00477020463540139	0.19115453518322	0.0517825429234786	0.00498400896125015	0.526160617997184	0.10740776904039	-0.182845079932954	0.521870047898573
227.209849484398	0.0423181437741525	0.00413641095204012	0.19115453518322	0.0489590114316731	0.00498400896125015	0.526160617997184	0.0989140091434883	-0.188952166272969	0.517322698448995
227.309857139673	0.0423181437741525	0.00413641095204012	0.19115453518322	0.0485243675807883	0.00498400896125015	0.522237317656863	0.0927892316262002	-0.182845079932954	0.521870047898573
227.409864794948	0.0423181437741525	0.00413641095204012	0.19115453518322	0.0468995425352798	0.00620462930000781	0.52292129650725	0.0856212953251655	-0.182845079932954	0.521870047898573
227.509872450223	0.0425354101257647	0.00307626191010502	0.19115453518322	0.046221541136052	0.00738865724133638	0.52292129650725	0.0798316061822236	-0.188952166272969	0.517322698448995
227.609880105498	0.0425827816956079	0.00307626191010502	0.19115453518322	0.045109893150075	0.00442726677530651	0.517707579741632	0.0752011292466323	-0.188952166272969	0.517322698448995
227.709887760773	0.0426955507041522	0.00307626191010502	0.19115453518322	0.034799548538731	0.00442726677530651	0.484559077357506	0.0364143796506808	-0.206223013932812	0.488858282641811
227.809895416048	0.0441975407909409	0.00477020463540139	0.204513431182995	0.035078751522203	0.00442726677530651	0.484559077357506	0.034239862462492	-0.173999938576269	0.539739985959414
227.909903071322	0.042464789413093	0.00300560605929396	0.200465255620639	0.036289914808147	0.00442726677530651	0.484559077357506	0.0407244885250871	-0.16780214954253	0.548362566111565
228.009910726597	0.04309894346707	0.00520872577051985	0.207274112305766	0.03666529820012	0.00442726677530651	0.484559077357506	0.0409601146434672	-0.182845079932954	0.539739985959414
228.109918381872	0.0416204388831033	0.00413641095204012	0.201004573116214	0.0305875897300734	0.000719386672861165	0.207904845818391	-0.00169707269419868	-0.182845079932954	0.179619696805862
228.209926037147	0.0371964909290059	0.00198155242724052	0.161669851241093	0.0307902544613535	0.00254140590835301	0.211112127202105	0.00770696989399337	-0.121010659195117	0.238922996070941
228.309933692422	0.0378419835454714	0.00198155242724052	0.164057615385102	0.0309995845451092	0.00246497244820434	0.213055664441113	0.00948704053926137	-0.133795654918262	0.231650409318916
228.409941347697	0.0394701395805979	0.00198155242724052	0.182472560163901	0.0314294530712633	0.00254140590835301	0.215826004059739	0.0100146475641484	-0.157662457522894	0.229086874712986
228.509949002972	0.0399238703035425	0.00210522061363421	0.186237265400916	0.0314745338796946	0.00177776134814373	0.218044072930204	0.0110837689221518	-0.157662457522894	0.229086874712986
228.609956658247	0.0393026115284433	0.00198155242724052	0.176655351894206	0.0314745338796946	0.00246497244820434	0.224768418967203	0.0147780957066239	-0.157662457522894	0.237820885230265
228.709964313522	0.0383173569907439	0.00183782810547881	0.180910151571897	0.0317363183231677	0.000719386672861165	0.230915830188277	0.0177912975949807	-0.161012609359499	0.242512167865503
228.809971968796	0.0394714277076332	0.00183782810547881	0.201004573116214	0.0318214191988088	0.000719386672861165	0.242506448090313	0.0168442702678313	-0.224922240806491	0.242512167865503
228.909979624071	0.0386800452088413	0.00118835147381471	0.202533952151479	0.0319272698330382	0.000719386672861165	0.255903966375919	0.0208275416671738	-0.197190307766855	0.300054927042465
229.009987279346	0.0415264351480824	0.00118835147381471	0.262093674906557	0.0321809998363477	0.000719386672861165	0.259610966537554	0.0149236987930857	-0.291457202125979	0.254903751298157
229.109994934621	0.0447432332954565	0.00118835147381471	0.286328399581079	0.0320827153507738	0.000719386672861165	0.263121266671245	0.00664947698906113	-0.329103772939259	0.251040607253112
229.210002589896	0.0437232840466606	0.00118835147381471	0.284035630262573	0.0318994381372341	0.000719386672861165	0.264244660197605	0.0089171532800074	-0.329103772939259	0.254903751298157
229.310010245171	0.0427741017974643	0.00132916196095107	0.284035630262573	0.0318214191988088	0.000719386672861165	0.267472703715568	0.010823625454397	-0.329743144158556	0.25904506399039
229.410017900446	0.042464789413093	0.00183782810547881	0.284035630262573	0.0314745338796946	0.000719386672861165	0.267472703715568	0.011944435413903	-0.29393801544634	0.302419318493989
229.510025555721	0.0411899586781941	0.00118835147381471	0.279697169590619	0.0313828443120833	0.000719386672861165	0.267472703715568	0.0138851130511021	-0.328155271980927	0.274064230189436
229.610033210996	0.0402837634464043	0.00118835147381471	0.27487622178328	0.031122561702017	0.000719386672861165	0.264244660197605	0.0157686315863497	-0.33708957912738	0.261612324450732
229.71004086627	0.0402837634464043	0.00132916196095107	0.269465277487216	0.0303127923770569	0.00140416558664816	0.264244660197605	0.0150649090252018	-0.305869743535429	0.283896792144079
229.810048521545	0.0403098403796344	0.00132916196095107	0.269465277487216	0.0298169910260193	0.00140416558664816	0.264244660197605	0.013043240962237	-0.305869743535429	0.283896792144079
229.91005617682	0.0409878740072897	0.00132916196095107	0.269465277487216	0.0333740979870654	0.00140416558664816	0.401703574035454	0.0450387291736995	-0.280523191369527	0.409975065897379
230.010063832095	0.0411104150876115	0.00132916196095107	0.269465277487216	0.0327041137703642	0.00140416558664816	0.401703574035454	0.0433532217639828	-0.280523191369527	0.411839847162326
230.11007148737	0.036786666570638	0.00118835147381471	0.200865270364265	0.031326189179815	0.000719386672861165	0.400170004869028	0.0520628944928276	-0.189357096088744	0.459597665470086
230.210079142645	0.0321177060464178	0.00118835147381471	0.07942853806473	0.0468917985384582	0.00125203957219377	0.414719798878126	0.0953061586793764	-0.0554680212342617	0.414050269457183
230.31008679792	0.0341483935023782	0.00118835147381471	0.100093004931011	0.0373091538739195	0.00125203957219377	0.414719798878126	0.0860833129400655	-0.104723007235703	0.394819544551439
230.410094453195	0.0372079921892262	0.00132916196095107	0.113555328169847	0.0334366161105401	0.00125203957219377	0.414719798878126	0.0764045774719011	-0.117190065052752	0.397876100139259
230.51010210847	0.0378129625750701	0.00132916196095107	0.115120457706451	0.0314593535394788	0.00256554720778206	0.414719798878126	0.068429900122991	-0.120775996715084	0.397876100139259
230.610109763744	0.0400304072999383	0.00118835147381471	0.118895346928777	0.0298932015879672	0.00256554720778206	0.414719798878126	0.0608387804541246	-0.130713693902793	0.397876100139259
230.710117419019	0.0400304072999383	0.00183782810547881	0.119401987994252	0.0298588745762513	0.00256554720778206	0.414719798878126	0.0604714351865578	-0.130713693902793	0.397876100139259
230.810125074294	0.0423002825801385	0.00132916196095107	0.123866865677609	0.0298588745762513	0.00256554720778206	0.414719798878126	0.0569849716344694	-0.136339173160483	0.394819544551439
230.910132729569	0.0437628712472256	0.00118835147381471	0.131014432830396	0.0270880863368178	0.00125203957219377	0.353008871144127	0.0228746950078345	-0.149614578494868	0.342951341641436
231.010140384844	0.0446585332438517	0.00118835147381471	0.135081309217895	0.0270880863368178	0.00125203957219377	0.353008871144127	0.0201619263210066	-0.155189986896191	0.341426836101108
231.110148040119	0.0453598708176404	0.00132916196095107	0.139030328738188	0.0267147176002394	0.00125203957219377	0.342715992530855	0.0126066625730471	-0.147826852390335	0.331256337651958
231.210155695394	0.0459539840231299	0.00118835147381471	0.139912754841433	0.0266465381608061	0.00125203957219377	0.342715992530855	0.00967218930187252	-0.147826852390335	0.331256337651958
231.310163350669	0.046108251013976	0.00198155242724052	0.141612074201032	0.0250306850942256	0.00120653931231875	0.310160578046345	-0.00257761080111538	-0.147826852390335	0.304905227130945
231.410171005944	0.046108251013976	0.00198155242724052	0.141706305194428	0.0252375148458458	0.00120653931231875	0.310160578046345	-0.00304176631106394	-0.147826852390335	0.303375683846598
231.510178661218	0.0462284593817841	0.00198155242724052	0.141706305194428	0.0237900740871243	0.00256554720778206	0.0797020438027201	-0.0228956529985625	-0.12263369369483	0.0563273821584114
231.610186316493	0.0463877226623157	0.00183782810547881	0.141706305194428	0.0239826714567111	0.00256554720778206	0.0833728537157718	-0.0216522817503156	-0.124988603932585	0.0554132328701537
231.710193971768	0.0466485661203666	0.00142875073634336	0.141706305194428	0.0241304837950346	0.00256554720778206	0.0857706636678527	-0.0208317958878599	-0.132874954829034	0.0495081056086098
231.810201627043	0.0466485661203666	0.00132916196095107	0.141706305194428	0.0245407383564216	0.00120653931231875	0.098557165902013	-0.0167784260685929	-0.136339173160483	0.0579810677078192
231.910209282318	0.046770640446072	0.00118835147381471	0.141706305194428	0.025688407462938	0.00120653931231875	0.114486816799908	-0.0122023166823422	-0.149614578494868	0.0647913211693627
232.010216937593	0.046770640446072	0.00118835147381471	0.141706305194428	0.0271369968640599	0.00120653931231875	0.17965988040667	-0.00743876694069528	-0.158178546214915	0.111288492851691
232.110224592868	0.046770640446072	0.00118835147381471	0.142800912690539	0.0293244664473037	0.00120653931231875	0.230068905351681	-0.00168217178536769	-0.135474217594405	0.175468438281509
232.210232248143	0.046770640446072	0.00118835147381471	0.142800912690539	0.0319629209611214	0.00120653931231875	0.256755774684503	0.00447249548642762	-0.14878663538742	0.178204403551295
232.310239903418	0.046770640446072	0.00118835147381471	0.142800912690539	0.0335620242794693	0.00120653931231875	0.273915335896132	0.00725013423011614	-0.130713693902793	0.211907426835451
232.410247558692	0.046770640446072	0.00118835147381471	0.142800912690539	0.0421588467052958	0.00120653931231875	0.27977185560997	0.0171750752708764	-0.133593912225563	0.211907426835451
232.510255213967	0.046770640446072	0.00118835147381471	0.142800912690539	0.0433240955429765	0.00120653931231875	0.284246736829647	0.0190868992327226	-0.107970797872176	0.24158769196824
232.610262869242	0.0471276110465177	0.00118835147381471	0.142800912690539	0.0513184396496188	0.00120653931231875	0.290810592066416	0.0286622319612128	-0.0827833167785421	0.257485570892644
232.710270524517	0.0484027854396295	0.00132916196095107	0.146330668568148	0.0513745246951842	0.00120653931231875	0.290810592066416	0.0264118966548579	-0.076452261349365	0.298723479350574
232.810278179792	0.0500260798906853	0.00164070355540911	0.149241097317669	0.0514913346971106	0.00120653931231875	0.290810592066416	0.0238049228492351	-0.131336609923997	0.255241349126446
232.910285835067	0.0508603826425046	0.00183782810547881	0.150749934951121	0.056036974868484	0.00120653931231875	0.312882472756623	0.0311440155194105	-0.130113802169768	0.304608594905224
233.010293490342	0.0513169762019286	0.00198155242724052	0.150749934951121	0.0558188707041025	0.00120653931231875	0.308571397427456	0.0288600461003415	-0.130113802169768	0.304296260673461
233.110301145617	0.0520597295167695	0.00183782810547881	0.150749934951121	0.0559357470634776	0.00120653931231875	0.306124609747047	0.0277250666058036	-0.149123955109438	0.281023477612377
233.210308800892	0.0548003669640594	0.00207115098168531	0.153684092350786	0.0595892128329903	0.00256554720778206	0.324445272410242	0.0321946318750365	-0.149123955109438	0.305397826796379
233.310316456166	0.0566886376432329	0.00183782810547881	0.15373495523146	0.0588329247157082	0.00256554720778206	0.323673543442968	0.0282641584763364	-0.150313357064937	0.305397826796379
233.410324111441	0.05860533952653	0.00440756680053513	0.158319171376917	0.0583685233274056	0.00120653931231875	0.315001424160245	0.0243906161096686	-0.17231264253987	0.282229223475749
233.510331766716	0.0594844770373952	0.00440756680053513	0.158319171376917	0.0605919556384764	0.00256554720778206	0.323673543442968	0.026174836820971	-0.150313357064937	0.305397826796379
233.610339421991	0.060326081085633	0.00556256116714522	0.158319171376917	0.0588981168953269	0.00120653931231875	0.312882472756623	0.020825217342748	-0.17231264253987	0.276786917760996
233.710347077266	0.060326081085633	0.00701381519713926	0.158319171376917	0.060805789489575	0.00120653931231875	0.312746385208402	0.0221019423032891	-0.16967067375865	0.276786917760996
233.810354732541	0.0618581975831916	0.00701381519713926	0.165028791012192	0.0661029579090148	0.00256554720778206	0.333660718046306	0.0312852649717062	-0.162356450311384	0.309409291430476
233.910362387816	0.0628633327885369	0.00701381519713926	0.16845734700963	0.0723036407290599	0.00120653931231875	0.347442405371498	0.0362305525183767	-0.171566549277974	0.305397826796379
234.010370043091	0.0650334170338549	0.00701381519713926	0.173943190661954	0.0774901049271449	0.00120653931231875	0.350408776571907	0.0392271712260523	-0.169963004950577	0.305510090670374
234.110377698366	0.0665600799114343	0.00739681014684495	0.176311595824769	0.0838884437947208	0.00120653931231875	0.362191225439278	0.0443457224269124	-0.172162593822574	0.309409291430476
234.21038535364	0.0676278664012598	0.00556256116714522	0.177294879935379	0.0865118906888943	0.00275710120514255	0.368786602760646	0.0470579544667563	-0.174007482742426	0.314678290936741
234.310393008915	0.0700249199682071	0.00701381519713926	0.180652047871047	0.0893070866037729	0.00120653931231875	0.371627970275443	0.0472222852220701	-0.174007482742426	0.320448118547556
234.41040066419	0.0721958118273887	0.00701381519713926	0.186067016239604	0.0908948266277348	0.00277869991248556	0.377755325977655	0.047411009751017	-0.17740466784693	0.324227899561586
234.510408319465	0.0764931636913723	0.00701381519713926	0.190655584919044	0.091098447249629	0.00120653931231875	0.377775934939142	0.0450365211549737	-0.194202581514455	0.320448118547556
234.61041597474	0.0823150988683145	0.00701381519713926	0.202765672225648	0.0906684675037299	0.00277869991248556	0.377775934939142	0.0400802152027056	-0.208407673547271	0.320448118547556
234.710423630015	0.0879510792356666	0.00701381519713926	0.209685147749374	0.0894650258703958	0.00374594684751166	0.376966298996431	0.0329437743353886	-0.195841574895271	0.324825744058702
234.81043128529	0.0952960360172557	0.00739681014684495	0.220239138229579	0.0877444389747211	0.00277869991248556	0.371775387188569	0.0255771183986617	-0.196537110282092	0.324825744058702
234.910438940565	0.100958262909236	0.00701381519713926	0.22220832826466	0.0865320436110653	0.00277869991248556	0.371775387188569	0.0182261005055279	-0.21617155209115	0.296924632878243
235.01044659584	0.112965717516737	0.00701381519713926	0.243435270310933	0.0850812115061737	0.00147506509850938	0.371775387188569	0.00154433803380115	-0.237418774016574	0.296924632878243
235.110454251114	0.117858002329306	0.00701381519713926	0.246262625351678	0.0840435888000646	0.00120653931231875	0.3683465694908	-0.00677957673756017	-0.237418774016574	0.295306176174598
235.210461906389	0.122420527780723	0.00701381519713926	0.248102046975209	0.0815964269231028	0.00120653931231875	0.347582300401674	-0.0171234447038561	-0.237418774016574	0.287614314858036
235.310469561664	0.125973730912452	0.0105516062164613	0.250976346780044	0.0796287552818133	0.00120653931231875	0.332060450178795	-0.0266492752585682	-0.253576624228718	0.248802904140166
235.410477216939	0.131680879235089	0.0105516062164613	0.255714556543858	0.0773386058673075	0.00147506509850938	0.314554482663124	-0.0396478778110646	-0.253906157392385	0.24767995050166
235.510484872214	0.136296240939939	0.0105516062164613	0.256567956765405	0.0719253790624434	0.00147506509850938	0.242156349973601	-0.0599447545896721	-0.238894143011814	0.172063110933345
235.610492527489	0.14293049613234	0.0447577040553698	0.28041714031075	0.0641633085429591	0.00338599762673313	0.117391276005641	-0.0863693122329467	-0.244334214463742	0.030922694305161
235.710500182764	0.148506608177643	0.054547582227048	0.268728937150668	0.0636236596566456	0.0042950993601037	0.11585361915238	-0.0946229514055791	-0.232043879833156	0.0217979178227189
235.810507838039	0.149866242911831	0.0575136943036083	0.268728937150668	0.0658794963619254	0.0042950993601037	0.118661892987908	-0.0932460042084322	-0.232043879833156	0.0217979178227189
235.910515493313	0.149060106675548	0.0575136943036083	0.268728937150668	0.0676142180078708	0.00338599762673313	0.120941705294454	-0.0902691903054175	-0.231287969885162	0.0217979178227189
236.010523148588	0.14814284137447	0.0578934277894931	0.268728937150668	0.0697187913076046	0.00147506509850938	0.123497939717714	-0.0868567932500121	-0.228567664589659	0.0211084101976542
236.110530803863	0.146153736449452	0.0536773213821169	0.261505291497621	0.0720226205319072	0.003444022010702	0.129077347045225	-0.0832866340767056	-0.218267994913185	0.0251420778769287
236.210538459138	0.145391582980036	0.054547582227048	0.260938852127374	0.0738687217498675	0.00338599762673313	0.130552718708991	-0.0810113083653968	-0.214754067087809	0.0251420778769287
236.310546114413	0.144562277274918	0.0536773213821169	0.259049972313562	0.0749341819275243	0.00338599762673313	0.134826877060202	-0.0788673434930441	-0.203277902948935	0.027787832244073
236.410553769688	0.144046157960874	0.0536773213821169	0.25788443572855	0.0763678340614874	0.00338599762673313	0.137467433762777	-0.0761034882178731	-0.197893925243683	0.0266890857898821
236.510561424963	0.143911534856746	0.0536773213821169	0.256567956765405	0.0775342762878951	0.00147506509850938	0.137549246607884	-0.0741015168920106	-0.191989309808929	0.0251420778769287
236.610569080238	0.143911534856746	0.0536773213821169	0.256567956765405	0.0793379544208529	0.000993598266154271	0.137549246607884	-0.0728760245915788	-0.179958429017619	0.030922694305161
236.710576735513	0.143727492097473	0.0536773213821169	0.256272778250716	0.0800392991114757	0.000993598266154271	0.137549246607884	-0.071816280676823	-0.179216638701623	0.0251420778769287
236.810584390787	0.14352667447373	0.054547582227048	0.256567956765405	0.0801214386170814	0.000993598266154271	0.137549246607884	-0.0716296221922758	-0.179216638701623	0.0248465736639687
236.910592046062	0.14352667447373	0.054547582227048	0.256567956765405	0.0801214386170814	0.00147506509850938	0.137549246607884	-0.071715151588659	-0.179958429017619	0.0233418306178369
237.010599701337	0.144046157960874	0.0536773213821169	0.258201256752489	0.0800392991114757	0.00338599762673313	0.138737125580383	-0.0724763641215811	-0.179216638701623	0.0251420778769287
237.110607356612	0.144241669133344	0.0536773213821169	0.259049972313562	0.0800392991114757	0.00338599762673313	0.136995262650431	-0.0731325504589354	-0.179216638701623	0.0248465736639687
237.210615011887	0.144427293488643	0.0536773213821169	0.259049972313562	0.0800392991114757	0.00338599762673313	0.136193678306998	-0.0733872944435208	-0.179958429017619	0.0233418306178369
237.310622667162	0.144427293488643	0.0536773213821169	0.259049972313562	0.0800392991114757	0.00338599762673313	0.135747160236384	-0.0733952800363446	-0.179216638701623	0.0248465736639687
237.410630322437	0.145699774219876	0.0536773213821169	0.261505291497621	0.0798318091730427	0.00438657374369066	0.134826877060202	-0.0749575266448892	-0.186274711922537	0.0199954586025308
237.510637977712	0.146153736449452	0.0585686835560253	0.268728937150668	0.0798318091730427	0.00515233869731161	0.134826877060202	-0.0761976140571284	-0.179958429017619	0.0252868239704901
237.610645632987	0.146358654814697	0.0575136943036083	0.268728937150668	0.0796874803367861	0.00683368976460775	0.134771657903092	-0.0773933297825912	-0.186274711922537	0.0211084101976542
237.710653288261	0.149866242911831	0.0536773213821169	0.270415456433918	0.0795875906114842	0.00642190163121661	0.132920027344729	-0.0810224236862816	-0.195308565519361	0.0173021241026759
237.810660943536	0.153424145570308	0.0539083435290716	0.277668714248251	0.0801515709241261	0.00642190163121661	0.132920027344729	-0.0850500450434703	-0.199649299217999	0.0211084101976542
237.910668598811	0.155915247239198	0.0539083435290716	0.284695394684069	0.0812699593737423	0.00683368976460775	0.134771657903092	-0.0868891689519671	-0.215990413240177	0.0211084101976542
238.010676254086	0.160554465270153	0.0568720317147541	0.298669859804314	0.0828159484137215	0.00837033218885526	0.138368513965678	-0.0893709809537417	-0.220800801680454	0.027787832244073
238.110683909361	0.16962607170872	0.0536773213821169	0.306963593627231	0.0832868174310695	0.0074662099774436	0.138368513965678	-0.0963764779141087	-0.246497482307378	0.027787832244073
238.210691564636	0.173398491880933	0.0539083435290716	0.311367695137145	0.0841406624639635	0.0233450745791694	0.15183716705053	-0.098591664915575	-0.246497482307378	0.0339652336088386
238.310699219911	0.179004175059733	0.054547582227048	0.318414452885483	0.0850556887289935	0.0278493171562489	0.15183716705053	-0.101373155748686	-0.265159996109648	0.0274816853306667
238.410706875186	0.186405500721671	0.0539083435290716	0.329567524761444	0.085263055383648	0.028701736969569	0.15183716705053	-0.107100141593544	-0.271093096875634	0.0384860042974598
238.510714530461	0.193168879278312	0.0519927572666707	0.342811573247414	0.0859331454355185	0.0334617737647374	0.15183716705053	-0.112097905371134	-0.289415132479903	0.0343387276620837
238.610722185735	0.200147990596186	0.054742130708226	0.372316288941449	0.0862760971605224	0.0338449239621025	0.149349813847429	-0.118310428929681	-0.286267318137034	0.0518094926818299
238.71072984101	0.22607085225622	0.0502656614932453	0.428574096329834	0.0866053434639313	0.0320083579530081	0.145360651499691	-0.148359706663885	-0.343266538054401	0.0266890857898821
238.810737496285	0.233176705159807	0.0519927572666707	0.450995443698986	0.0869683126704247	0.0339515579929956	0.147517816937617	-0.155743512707025	-0.365936285607794	0.0266890857898821
238.91074515156	0.240118264864677	0.0591624105851964	0.465664112004532	0.0871520543637559	0.0339515579929956	0.147517816937617	-0.164328483044949	-0.376478512513571	0.0266890857898821
239.010752806835	0.245731072501099	0.0593451868415229	0.468397858308563	0.0873026808086542	0.0338449239621025	0.147517816937617	-0.169410130543394	-0.384371706900038	0.0214466638929528
239.11076046211	0.254971140770043	0.0593451868415229	0.475281476650711	0.0873158749234337	0.0338449239621025	0.147517816937617	-0.180046120958561	-0.390302048387827	0.0214466638929528
239.210768117385	0.259987342104074	0.0593451868415229	0.475281476650711	0.087596506782845	0.0370612840011771	0.151039730712286	-0.185942455090097	-0.393555674822851	0.01900410432259
239.31077577266	0.2736500233524	0.111405966159481	0.511596547992685	0.0877570745601992	0.0370612840011771	0.15168112964175	-0.203392366496021	-0.407433196676422	0.00277252587370452
239.410783427935	0.284669685999055	0.136374054692652	0.486952776364723	0.0878575061416772	0.0370612840011771	0.15168112964175	-0.213513167772933	-0.402155291871676	-0.0277409536172569
239.510791083209	0.293496404233538	0.157856152706976	0.490019553756315	0.0880876656180339	0.0370612840011771	0.15168112964175	-0.217782910283055	-0.393555674822851	-0.0399291798901732
239.610798738484	0.295320113373601	0.154541411541445	0.481338616132271	0.0885360224360947	0.0370612840011771	0.150690326931807	-0.217517484233259	-0.393555674822851	-0.0391588365253321
239.710806393759	0.29239819306586	0.154689341815544	0.490019553756315	0.0886771367408469	0.0374862249878863	0.151222833242979	-0.214487744624374	-0.391672629349861	-0.025288790806521
239.810814049034	0.290151118779917	0.154689341815544	0.493621835494711	0.0895680186495427	0.0359012149600223	0.15183716705053	-0.210381329507958	-0.392454865307698	-0.025288790806521
239.910821704309	0.285642761098499	0.145941256730487	0.509266410362896	0.0900928187233615	0.038188023562357	0.156083093016266	-0.204553804062213	-0.425212423044581	-0.0235264339239313
240.010829359584	0.284556240565747	0.141941682643684	0.509266410362896	0.0908197621185477	0.0370612840011771	0.155224851119317	-0.201831326603566	-0.425212423044581	-0.010743479192418
240.110837014859	0.270572184396736	0.0457013350805741	0.456520525209666	0.0922427976780242	0.0359012149600223	0.157995229739051	-0.180930715342326	-0.392454865307698	0.0597835385174182
240.210844670134	0.268070607522052	0.04629099378333	0.454250980326942	0.0930420662648153	0.0338449239621025	0.157995229739051	-0.174921644083585	-0.383842397403685	0.0713004655215117
240.310852325409	0.260631308156091	0.0509268510661742	0.456520525209666	0.0940576416997272	0.0384147780618192	0.164410070456874	-0.16315757896423	-0.371514945770997	0.0888760968592333
240.410859980683	0.258109327787823	0.049178030908857	0.454250980326942	0.0950519181852084	0.0371067683903523	0.16441570858019	-0.158673285590712	-0.371694961530113	0.0888760968592333
240.510867635958	0.254417026105168	0.0271546830444284	0.427821369957132	0.0964782332598286	0.0387506320161383	0.168254941847853	-0.149381457413515	-0.353179296836786	0.103184053727322
240.610875291233	0.224464638439268	0.0271546830444284	0.360196737857167	0.0982723567879646	0.0422664849827846	0.170775922939269	-0.101906725398018	-0.28833399325914	0.10325689917355
240.710882946508	0.217295965593809	0.0319956500379578	0.361201746441102	0.0995933345871161	0.0427830369527135	0.17308736176308	-0.0910502490221123	-0.279399545761452	0.111710081952911
240.810890601783	0.214503418782054	0.0319956500379578	0.359759145738438	0.101140708573152	0.0446865284463168	0.176236685632621	-0.0858199842176708	-0.281806888337093	0.112190596695663
240.910898257058	0.172350823969473	0.0244301377183796	0.351738973866681	0.102801276638999	0.0446865284463168	0.178175200577007	-0.0542046922025732	-0.273294701189346	0.123144508148405
241.010905912333	0.138692892128891	0.0244301377183796	0.347849026136429	0.105054493617544	0.0446865284463168	0.180236149282166	-0.0443228140210309	-0.271093096875634	0.129483443648954
241.110913567608	0.119115503469166	0.0244301377183796	0.342917026796945	0.107257640003145	0.0497738790469579	0.187318898375286	-0.0366972328615186	-0.255210454732215	0.138858839442811
241.210921222883	0.079241162774295	0.0228901347159367	0.33782081012083	0.109791054127723	0.0547323509616347	0.192119468543784	-0.0278121618572753	-0.249398098961607	0.138858839442811
241.310928878157	0.0706026089220593	0.0230201912532229	0.329057503218474	0.112938291028018	0.0572520471273111	0.192398365832565	-0.0159334514989224	-0.247539073605752	0.131847576264946
241.410936533432	0.0668406774299935	0.0265199560327101	0.328737959818598	0.116479295206406	0.0630754472797684	0.193413389413592	-0.00764534758207234	-0.224600054816333	0.138930522403966
241.510944188707	0.0656026016710306	0.0265199560327101	0.326809088203439	0.120834248300761	0.0683600834579235	0.193413389413592	-0.00299694055730223	-0.22307938222972	0.138930522403966
241.610951843982	0.0621824374470503	0.0230201912532229	0.312347825847709	0.126172711946514	0.0763618109375445	0.193413389413592	0.00761611550221542	-0.177598984050381	0.148075904700636
241.710959499257	0.0531738911039596	0.0219425469031187	0.256715059909725	0.128713831691237	0.0758394637686358	0.192398365832565	0.0360583664224881	-0.112554197935065	0.140881110450429
241.810967154532	0.052956759478027	0.0219425469031187	0.256715059909725	0.129811176712041	0.0758394637686358	0.192398365832565	0.0378580395842152	-0.112554197935065	0.141287780395163
241.910974809807	0.052710304033758	0.0219425469031187	0.256715059909725	0.130611821439318	0.0758394637686358	0.192398365832565	0.0395855976581314	-0.112554197935065	0.140266362731053
242.010982465082	0.0524523792440955	0.0219425469031187	0.256715059909725	0.13186708051322	0.0763618109375445	0.192398365832565	0.0415240632835206	-0.105219357460783	0.147862033450627
242.110990120357	0.051965025586052	0.0219425469031187	0.2564656965359	0.132147759024721	0.0763618109375445	0.192398365832565	0.044273721068117	-0.101793570203299	0.150344703813105
242.210997775631	0.0513465083300017	0.0219425469031187	0.257714911293841	0.132954804434395	0.0763618109375445	0.192223814212393	0.0465883445714977	-0.0982162154318178	0.153157351471016
242.311005430906	0.0505446816224289	0.0216778244815614	0.256715059909725	0.134112732887488	0.0763618109375445	0.191890695423136	0.0505046330164285	-0.0970732020227581	0.152514936416286
242.411013086181	0.049875782427711	0.0224901705265699	0.256715059909725	0.13551517200883	0.0767291821783498	0.192223814212393	0.0563067933222307	-0.0934321627638795	0.152514936416286
242.511020741456	0.0457504425094596	0.0134125697656673	0.0819000497031913	0.138175372909881	0.0767291821783498	0.192223814212393	0.0832345911976878	0.0084140472457178	0.168389145993001
242.611028396731	0.0454182995954648	0.0187219354223905	0.0796583261719818	0.142806264722006	0.0763618109375445	0.194719159607973	0.0871733988945309	0.0230310142168433	0.175838409156874
242.711036052006	0.0451275319186067	0.0200478783554971	0.0765287937006548	0.144144942629515	0.0763618109375445	0.196429443751239	0.0902485235822192	0.0230310142168433	0.168408611725896
242.811043707281	0.0449405995723714	0.0209517971446407	0.0765287937006548	0.145273466372802	0.0763618109375445	0.197372604189228	0.0916668272308644	0.0245884915347671	0.168408611725896
242.911051362556	0.0449338335261004	0.0216422007423756	0.0769512235672893	0.148498920461004	0.0763618109375445	0.198665811782304	0.0941019841242723	0.0249496018127145	0.169475864315972
243.011059017831	0.0449016873071559	0.0216422007423756	0.0765287937006548	0.152097206400745	0.0763618109375445	0.200345981972941	0.0972231175165622	0.0230310142168433	0.168408611725896
243.111066673105	0.0448880030293283	0.0200478783554971	0.074707733744677	0.155782146424876	0.0763618109375445	0.204711876132029	0.100763349073554	0.0230310142168433	0.168408611725896
243.21107432838	0.0448416284017911	0.0200478783554971	0.0735047036805914	0.157964477181912	0.0763618109375445	0.204711876132029	0.103240095222274	0.0266040699780137	0.172238409084935
243.311081983655	0.0447786093586848	0.0201204302277312	0.0731307310101057	0.161002495469399	0.0746898933649355	0.205835426631146	0.105695857015386	0.0266040699780137	0.174021248302987
243.41108963893	0.0446866531115711	0.0207487471267709	0.0731307310101057	0.162259522151396	0.0779615138792162	0.208781393520425	0.107603425316418	0.0283334931588457	0.172734758775897
243.511097294205	0.0446054224077592	0.0210450353301147	0.0731307310101057	0.16336710636378	0.0763618109375445	0.2087232360024	0.109230712090544	0.0283334931588457	0.1752637779377
243.61110494948	0.0445672320344157	0.0216422007423756	0.0735047036805914	0.164642715543834	0.0793593577461075	0.217346079264822	0.110530673793926	0.0290591857835366	0.180000819647925
243.711112604755	0.0445672320344157	0.0216422007423756	0.0735047036805914	0.166294530939844	0.0813771288818468	0.222530480403067	0.112683818652546	0.0290591857835366	0.181500311899112
243.81112026003	0.0445672320344157	0.0216422007423756	0.0735047036805914	0.167317780291185	0.0786894518380793	0.221517424910077	0.114309527798513	0.0286624743223419	0.181500311899112
243.911127915305	0.0445672320344157	0.0216422007423756	0.0735047036805914	0.168182853670716	0.0799615745433653	0.226422381645917	0.115073724552491	0.0237369119997374	0.181500311899112
244.011135570579	0.0445672320344157	0.0216422007423756	0.0735047036805914	0.168969696759567	0.0793593577461075	0.226422381645917	0.116563821293499	0.0230959014383206	0.183313365164634
244.111143225854	0.0445672320344157	0.0216422007423756	0.0735047036805914	0.169635300101696	0.0813771288818468	0.22747555885692	0.117605408694409	0.0237369119997374	0.184749679545505
244.211150881129	0.0445672320344157	0.0216422007423756	0.0735047036805914	0.171083703237609	0.0763618109375445	0.228871161787337	0.119679186057548	0.0342929480162645	0.204051243135286
244.311158536404	0.0446054224077592	0.0216422007423756	0.0735047036805914	0.171873429834484	0.0799615745433653	0.232557423805482	0.120529821857164	0.0290591857835366	0.196728088265742
244.411166191679	0.0446054224077592	0.0216422007423756	0.0735047036805914	0.172804612063253	0.0849942274308831	0.228871161787337	0.122728737352632	0.039881177450694	0.19580427264599
244.511173846954	0.0446054224077592	0.0216422007423756	0.0735047036805914	0.173552894361905	0.108329740121303	0.248983933720791	0.124607019496394	0.0533188681416261	0.202773224905615
244.611181502229	0.0446343895677916	0.0210450353301147	0.0731307310101057	0.174889809449059	0.120726791307068	0.242829526364345	0.126004040314474	0.0626615310458318	0.200746255708382
244.711189157504	0.0446343895677916	0.0210450353301147	0.0731307310101057	0.174948362543473	0.122282296077501	0.237810872380682	0.126322739281814	0.0626615310458318	0.19580427264599
244.811196812779	0.0447786093586848	0.0209517971446407	0.0731307310101057	0.175162211626303	0.122282296077501	0.234699311474029	0.126547834045988	0.0711832691830902	0.202559879717363
244.911204468053	0.0448724067261693	0.0200478783554971	0.0731307310101057	0.174983941694828	0.123526875772963	0.232557423805482	0.125978263768457	0.0711832691830902	0.202559879717363
245.011212123328	0.0449016873071559	0.0200478783554971	0.0735047036805914	0.175088482914874	0.123526875772963	0.23089364465653	0.125959671211403	0.0725317683789276	0.200746255708382
245.111219778603	0.0449878537160746	0.0216422007423756	0.0763604646380198	0.17526811198266	0.123526875772963	0.224634701181864	0.126725904916235	0.0748349031423021	0.19580427264599
245.211227433878	0.0452331456057975	0.0216422007423756	0.0765287937006548	0.175359553713364	0.127122670564864	0.226422381645917	0.127069378178826	0.0725317683789276	0.192908976045201
245.311235089153	0.0452850110047459	0.0216422007423756	0.0769512235672893	0.175695151367653	0.131425076129702	0.226422381645917	0.127929456686384	0.0725317683789276	0.185971249193694
245.411242744428	0.0453319746869028	0.0207487471267709	0.0765287937006548	0.175917862125509	0.131854983625237	0.224634701181864	0.128760431366617	0.0744451657423663	0.184036391485337
245.511250399703	0.0455947737444854	0.0200478783554971	0.0774983561598041	0.175917862125509	0.131879177401203	0.224634701181864	0.128437336124175	0.0725317683789276	0.181500311899112
245.611258054978	0.0457156247113188	0.0216778244815614	0.0800888227789771	0.175917862125509	0.132085262468924	0.224634701181864	0.12783204465898	0.0731956324465012	0.183851405461448
245.711265710253	0.0457540841873059	0.0207487471267709	0.0800888227789771	0.175874819838369	0.1302619815837	0.222634659343874	0.127416511880884	0.0725317683789276	0.184036391485337
245.811273365527	0.0458994002389822	0.0200478783554971	0.0807441962896804	0.175965084847109	0.131425076129702	0.222634659343874	0.126997404067536	0.0744451657423663	0.186883963481194
245.911281020802	0.0464316702590424	0.0211811945178457	0.0840710707994244	0.175965084847109	0.131425076129702	0.222634659343874	0.126178217398303	0.0744451657423663	0.192908976045201
246.011288676077	0.046535162359367	0.0210450353301147	0.0852704592348824	0.175965084847109	0.131425076129702	0.222634659343874	0.125688767843965	0.0744451657423663	0.196728088265742
246.111296331352	0.0466435917374191	0.0187219354223905	0.0881434717607245	0.175978438626429	0.131854983625237	0.222634659343874	0.124899355292272	0.0587369475130665	0.185971249193694
246.211303986627	0.046808490779617	0.0188236717276527	0.0939360772768509	0.175978438626429	0.131854983625237	0.222530480403067	0.124396449686821	0.0589821188367223	0.186883963481194
246.311311641902	0.0472184367920931	0.0188236717276527	0.10340590228728	0.176051119974978	0.131854983625237	0.222377689780656	0.12365194690081	0.0587369475130665	0.191567073403199
246.411319297177	0.047500001207117	0.0202105193708579	0.11442628090219	0.176051119974978	0.131854983625237	0.222377689780656	0.122583409745042	0.0587369475130665	0.200746255708382
246.511326952452	0.0478843688023003	0.0202105193708579	0.120837224447434	0.176051119974978	0.131425076129702	0.221517424910077	0.121298274888759	0.0479801197504588	0.202559879717363
246.611334607727	0.0481911090652693	0.0202105193708579	0.146580158854113	0.176126990480426	0.131854983625237	0.221517424910077	0.118050925246322	0.0274601907562607	0.205103214140412
246.711342263001	0.0487261894255236	0.0202105193708579	0.154315946837668	0.176141035743056	0.131425076129702	0.221517424910077	0.116557797290646	0.00953324686926815	0.192908976045201
246.811349918276	0.0504813425886911	0.0211811945178457	0.225620434445799	0.176141035743056	0.131425076129702	0.221517424910077	0.0996276557282206	-0.0565849182798394	0.202559879717363
246.911357573551	0.052907257050399	0.0188236717276527	0.347720316673556	0.176141035743056	0.131425076129702	0.221517424910077	0.073298378490752	-0.182608555787844	0.200746255708382
247.011365228826	0.0567368350887841	0.0188236717276527	0.37031122590942	0.17615324304053	0.131425076129702	0.221517424910077	0.0590570385270338	-0.207222784087862	0.183851405461448
247.111372884101	0.0646075866486185	0.0188236717276527	0.375562273434425	0.176141035743056	0.131854983625237	0.222377689780656	0.0481960563274687	-0.205475991442151	0.186883963481194
247.211380539376	0.0873995325440375	0.0220595987320448	0.385696487559043	0.176141035743056	0.131854983625237	0.222377689780656	0.0373308226094374	-0.207222784087862	0.186883963481194
247.311388194651	0.123919600660792	0.0188236717276527	0.386908277135948	0.176141035743056	0.131854983625237	0.222377689780656	0.0266503659836493	-0.217999821374354	0.188384787781589
247.411395849926	0.137678123131956	0.0211811945178457	0.395035618881206	0.176141035743056	0.131854983625237	0.222377689780656	0.0172359295217338	-0.222703437625834	0.186883963481194
247.511403505201	0.154286479074984	0.0233538150095878	0.408727005671018	0.175978438626429	0.131425076129702	0.221517424910077	0.00159445741835129	-0.2389505944175	0.186883963481194
247.611411160475	0.17473017959351	0.0298872374013478	0.422520371712006	0.175965084847109	0.131425076129702	0.221517424910077	-0.0152030988751816	-0.250126663974209	0.188384787781589
247.71141881575	0.184628075751111	0.0263529988134329	0.422520371712006	0.175965084847109	0.131425076129702	0.221517424910077	-0.0264719004632455	-0.262740630566015	0.17873515765357
247.811426471025	0.188626318202152	0.0268036166190506	0.423648890975999	0.175965084847109	0.131425076129702	0.221517424910077	-0.0305708986560237	-0.262740630566015	0.179449361912579
247.9114341263	0.190549477567428	0.0280662392530695	0.425030826850012	0.175965084847109	0.131425076129702	0.221517424910077	-0.0329414363147237	-0.282798482882652	0.156340333052185
248.011441781575	0.192904751012991	0.0298872374013478	0.439099036169212	0.175965084847109	0.131425076129702	0.221517424910077	-0.0362627723475476	-0.262740630566015	0.180862064892149
248.11144943685	0.188826492929437	0.0172723128692209	0.428172769027525	0.175965084847109	0.131425076129702	0.221517424910077	-0.0302898707958005	-0.262740630566015	0.178065478263797
248.211457092125	0.188547076481657	0.0115173389816385	0.425030826850012	0.175917862125509	0.131854983625237	0.221517424910077	-0.0299271870972733	-0.262740630566015	0.178065478263797
248.3114647474	0.190178188565123	0.0138727667519805	0.428172769027525	0.175917862125509	0.131854983625237	0.221517424910077	-0.0332357530836695	-0.262740630566015	0.174100746565077
248.411472402675	0.178279372296581	0.0080721005861346	0.402817241283042	0.175917862125509	0.131854983625237	0.221517424910077	-0.0126121034551334	-0.237219993287431	0.175241112269014
248.511480057949	0.173959247952424	0.0080721005861346	0.387496743058525	0.175917862125509	0.131854983625237	0.221517424910077	-0.00616351294486127	-0.224637024312436	0.179561627903629
248.611487713224	0.169711518226917	0.00703622640563632	0.371833140568847	0.175917862125509	0.131854983625237	0.221517424910077	0.000661767954177358	-0.21392886003218	0.189169637561228
248.711495368499	0.163128498197824	0.00701876090699517	0.350824713705593	0.175917862125509	0.131854983625237	0.221517424910077	0.00931429530002944	-0.192771044834918	0.191814338706136
248.811503023774	0.153521808112902	0.00701876090699517	0.311956628218357	0.175917862125509	0.131854983625237	0.221517424910077	0.0217574288074142	-0.157394822283071	0.185102633464667
248.911510679049	0.151706978018181	0.00701876090699517	0.308313341444734	0.175917862125509	0.131854983625237	0.221517424910077	0.0234511884300569	-0.145639905915102	0.191814338706136
249.011518334324	0.150598786160442	0.0080721005861346	0.304216032394356	0.175917862125509	0.131854983625237	0.221517424910077	0.0257325437278793	-0.138925318725318	0.188481230399572
249.111525989599	0.145778579293139	0.00701876090699517	0.293383013605372	0.175917862125509	0.131854983625237	0.221517424910077	0.0311076322183473	-0.138925318725318	0.17896650500812
249.211533644874	0.140636597185143	0.00701876090699517	0.279017370849048	0.175874819838369	0.131854983625237	0.221517424910077	0.0372926385783014	-0.111839536926737	0.189169637561228
249.311541300149	0.138719206006048	0.00701876090699517	0.269325989330602	0.175965084847109	0.131854983625237	0.221043630255017	0.0407018468277679	-0.111839536926737	0.179561627903629
249.411548955423	0.134466348457432	0.0080721005861346	0.257485575545957	0.175965084847109	0.131854983625237	0.221043630255017	0.0464310062275265	-0.108225303284733	0.175241112269014
249.511556610698	0.134466348457432	0.0080721005861346	0.257485575545957	0.175978438626429	0.132085262468924	0.221153787063657	0.0465142370531627	-0.108225303284733	0.175241112269014
249.611564265973	0.133973756682242	0.0080721005861346	0.257485575545957	0.175978438626429	0.132085262468924	0.221153787063657	0.0468403980338603	-0.108225303284733	0.175241112269014
249.711571921248	0.129689164745532	0.0110592241322976	0.257003805963791	0.175978438626429	0.132085262468924	0.221153787063657	0.0492079538773233	-0.0955896518045082	0.185102633464667
249.811579576523	0.137678123131956	0.00701876090699517	0.376580211627101	0.175978438626429	0.132085262468924	0.221153787063657	0.0303885211600896	-0.214737695051096	0.197321901761727
249.911587231798	0.175477854887084	0.0080721005861346	0.619575274392029	0.175978438626429	0.132085262468924	0.221153787063657	-0.0480966275305506	-0.441386744571263	0.194374573333628
250.011594887073	0.179719389274369	0.00900128822340142	0.618871290291789	0.175978438626429	0.132085262468924	0.221153787063657	-0.0543639933742179	-0.441386744571263	0.191814338706136
250.111602542348	0.188648605732672	0.00900128822340142	0.618871290291789	0.176051119974978	0.131425076129702	0.220130640122838	-0.066156263014668	-0.441386744571263	0.191814338706136
250.211610197623	0.184062370090605	0.00900128822340142	0.619575274392029	0.176051119974978	0.131425076129702	0.220130640122838	-0.0664727619322073	-0.465816980285793	0.170854359174006
250.311617852897	0.185694295040544	0.00900128822340142	0.619575274392029	0.176141035743056	0.131425076129702	0.220130640122838	-0.0683138944288691	-0.465816980285793	0.170854359174006
250.411625508172	0.190178188565123	0.00900128822340142	0.619575274392029	0.176141035743056	0.131425076129702	0.220130640122838	-0.0739232707912573	-0.474962862268987	0.154240014580907
250.511633163447	0.201393290929919	0.0138727667519805	0.625396795613314	0.176126990480426	0.131425076129702	0.220130640122838	-0.0906520242310889	-0.476344135804581	0.153918778624761
250.611640818722	0.204097035533344	0.0154651162563696	0.625396795613314	0.176126990480426	0.131425076129702	0.220130640122838	-0.0943937255763236	-0.469621455187285	0.155479217591792
250.711648473997	0.207726184011781	0.0147933277972972	0.625396795613314	0.176126990480426	0.131425076129702	0.220130640122838	-0.0970637063357873	-0.469621455187285	0.153918778624761
250.811656129272	0.207546943902261	0.0147933277972972	0.625396795613314	0.176126990480426	0.131425076129702	0.220130640122838	-0.0971672234639821	-0.469621455187285	0.153918778624761
250.911663784547	0.193093820133312	0.0364579846719418	0.625396795613314	0.176126990480426	0.131425076129702	0.220130640122838	-0.0773738005618153	-0.462563473774424	0.151299817746298
251.011671439822	0.169711518226917	0.00343012376061641	0.476768561291777	0.176126990480426	0.131425076129702	0.220130640122838	-0.0178651593414683	-0.312880022609033	0.20814576482905
251.111679095097	0.167908571826538	0.00343012376061641	0.476768561291777	0.176141035743056	0.131425076129702	0.220130640122838	-0.0165939972611368	-0.312880022609033	0.20814576482905
251.211686750371	0.163762875061001	0.00148867573254742	0.471162674674718	0.176141035743056	0.131425076129702	0.220130640122838	-0.0138884026759247	-0.310607622055492	0.20814576482905
251.311694405646	0.16075840617308	0.00148867573254742	0.471162674674718	0.176141035743056	0.131425076129702	0.220130640122838	-0.0115341067864177	-0.310607622055492	0.20814576482905
251.411702060921	0.151648415147076	0.0026907221075797	0.471162674674718	0.176141035743056	0.131425076129702	0.220130640122838	-0.00434204030095986	-0.310607622055492	0.206173861726313
251.511709716196	0.145300570188978	0.00148867573254742	0.46835065721305	0.176141035743056	0.131425076129702	0.220130640122838	0.00161676174277205	-0.307623641776579	0.206173861726313
251.611717371471	0.124128516926894	0.00343012376061641	0.461702359348748	0.176141035743056	0.132085262468924	0.221153787063657	0.0214374241701383	-0.301980493155491	0.206173861726313
251.711725026746	0.102293954666041	0.00343012376061641	0.460527653831942	0.176141035743056	0.132085262468924	0.221153787063657	0.0315280286447722	-0.309092289644584	0.192399547924458
251.811732682021	0.0997467144629206	0.00343012376061641	0.460527653831942	0.17615324304053	0.131425076129702	0.220130640122838	0.0331949249992608	-0.309092289644584	0.192399547924458
251.911740337296	0.0938214546332007	0.00343012376061641	0.460527653831942	0.17615324304053	0.131425076129702	0.220130640122838	0.0349496753277755	-0.309092289644584	0.192399547924458
252.011747992571	0.0837897169967528	0.00148867573254742	0.414760001396158	0.176126990480426	0.132085262468924	0.221153787063657	0.049813050417802	-0.237318903622768	0.20814576482905
252.111755647845	0.0815499295454209	0.00148867573254742	0.414760001396158	0.176051119974978	0.132085262468924	0.221153787063657	0.0523150956526026	-0.237318903622768	0.20814576482905
252.21176330312	0.0739040695204044	0.00343012376061641	0.212615401128058	0.176126990480426	0.131879177401203	0.221153787063657	0.0795867677329074	-0.0573419215963001	0.181536038465948
252.311770958395	0.0729372581540976	0.00343012376061641	0.210658952633908	0.176126990480426	0.131879177401203	0.221153787063657	0.0816321720449839	-0.0535934280739331	0.181536038465948
252.41177861367	0.0722914931889231	0.00343012376061641	0.208956758230015	0.176051119974978	0.131425076129702	0.221517424910077	0.0840596608771072	-0.0535934280739331	0.178483407708523
252.511786268945	0.0715616527021029	0.00343012376061641	0.204422050862156	0.176051119974978	0.131425076129702	0.221517424910077	0.0869187475210444	-0.0406319811438748	0.184402084102575
252.61179392422	0.0713217117485436	0.0026907221075797	0.201064428705336	0.176126990480426	0.131425076129702	0.221517424910077	0.0879764433443318	-0.0388092299210608	0.184402084102575
252.711801579495	0.070229708581495	0.0026907221075797	0.194299693585828	0.176051119974978	0.131879177401203	0.222377689780656	0.0906895279572194	-0.0354186363899477	0.181005391736489
252.81180923477	0.0701930802388527	0.00343012376061641	0.192787219654542	0.176051119974978	0.131879177401203	0.222634659343874	0.0913914610604742	-0.0354186363899477	0.178483407708523
252.911816890045	0.0700424661939825	0.0026907221075797	0.190383802055253	0.176126990480426	0.129432303170633	0.221153787063657	0.0928298878253598	-0.0354186363899477	0.178483407708523
253.011824545319	0.069908151002678	0.00343012376061641	0.188961644569829	0.176141035743056	0.129432303170633	0.221153787063657	0.0934696450678414	-0.00956797434209727	0.20374662541725
253.111832200594	0.069908151002678	0.00424281841721298	0.188961644569829	0.17615324304053	0.129039702475482	0.221043630255017	0.09388168376101	-0.00956797434209727	0.20374662541725
253.211839855869	0.0698065340042135	0.00457311591555709	0.186513455418662	0.17615324304053	0.129039702475482	0.221043630255017	0.0952041264756354	-0.00767360799394795	0.199314192893684
253.311847511144	0.0695173844790968	0.00343012376061641	0.182283416318075	0.176141035743056	0.129039702475482	0.221153787063657	0.0963302462658915	-0.00638367354066591	0.192399547924458
253.411855166419	0.069233745143813	0.0026907221075797	0.179940907000162	0.176141035743056	0.132105894823204	0.224634701181864	0.0968379180411403	-0.00397517643407616	0.192399547924458
253.511862821694	0.0691740296539708	0.00343012376061641	0.177718715616075	0.17615324304053	0.131879177401203	0.224634701181864	0.0977507906443485	-0.00638367354066591	0.184402084102575
253.611870476969	0.0691065493168465	0.0026907221075797	0.171896270636931	0.176370579518477	0.129432303170633	0.224634701181864	0.100841206048383	-0.00181803581020512	0.192399547924458
253.711878132244	0.0687048031116239	0.00424281841721298	0.171896270636931	0.176719088769305	0.125310509053739	0.234699311474029	0.105779428320584	-0.000728411275390167	0.20814576482905
253.811885787519	0.0685994520992601	0.00424281841721298	0.171896270636931	0.176051119974978	0.043867935257619	0.248983933720791	0.104906125741842	-0.0314321902534154	0.199314192893684
253.911893442793	0.0680884639591819	0.00148867573254742	0.166767178076709	0.175695151367653	0.00405675125386237	0.234699311474029	0.106249736872395	-0.0395713550081089	0.203620229508111
254.011901098068	0.0678713982567494	0.0026907221075797	0.15983511381038	0.175169196726777	0.00405675125386237	0.246198103768658	0.106305904070045	-0.0442268572306041	0.20814576482905
254.111908753343	0.0678295587258859	0.0026907221075797	0.15434643777492	0.174352840989695	0.000671151467061786	0.359535624249666	0.105239496513484	-0.0676650073926302	0.242700439689409
254.211916408618	0.0674471245375291	0.00343012376061641	0.151234780260688	0.17313581645057	0.000671151467061786	0.386990712521876	0.104148152498815	-0.0746464954775584	0.266421748528119
254.311924063893	0.0671498045452902	0.00474805827352757	0.149634150435171	0.171773195101122	0.0029147324867207	0.433456916714108	0.102385248441464	-0.0676650073926302	0.308819823064016
254.411931719168	0.0667483625772565	0.00457311591555709	0.142022019017391	0.170875001409183	0.0029147324867207	0.440193003802809	0.101419929508348	-0.0682815706398743	0.351316064912138
254.511939374443	0.0666072261268091	0.00343012376061641	0.139249042071649	0.169348714918091	0.000671151467061786	0.440193003802809	0.0998048632312172	-0.0682815706398743	0.360253037024485
254.611947029718	0.0664799932611443	0.00482009050744982	0.139249042071649	0.168533362746806	0.000671151467061786	0.443996276313504	0.0991327755389264	-0.0682815706398743	0.366532174765643
254.711954684993	0.0663473782252975	0.00545342491082241	0.138726850121981	0.166683585164197	0.0029147324867207	0.440193003802809	0.0953891256781748	-0.0682815706398743	0.361667272312643
254.811962340267	0.0666462559884277	0.00529531055886621	0.139089490023697	0.165803451494147	0.0029147324867207	0.436491603480052	0.0922438275559593	-0.0823919431147656	0.366532174765643
254.911969995542	0.0672639126946198	0.00457311591555709	0.140487526491956	0.164395727942893	0.0029147324867207	0.43246952032922	0.0869892499153932	-0.0682815706398743	0.408972577619208
255.011977650817	0.0687318855563603	0.00457311591555709	0.149634150435171	0.163271114479936	0.000671151467061786	0.386990712521876	0.0779448834938467	-0.140938331728751	0.403804334677315
255.111985306092	0.0698065340042135	0.00343012376061641	0.151689669270914	0.161596433331706	0.000671151467061786	0.333045329011076	0.0710488875066523	-0.202763286676056	0.354689904581771
255.211992961367	0.0701930802388527	0.00482009050744982	0.158887102381114	0.157925874843203	0.0029147324867207	0.237810872380682	0.0631247902022844	-0.314746582380256	0.183586188259007
255.312000616642	0.0715430496381339	0.00593810619514167	0.161964241014901	0.155273643885362	0.0029147324867207	0.226422381645917	0.0549945686778991	-0.214407422203554	0.198348191485932
255.412008271917	0.0716951689413703	0.00706406603849656	0.165268466004586	0.1528442781168	0.0029147324867207	0.220130640122838	0.0493519424794439	-0.206865096754863	0.172444150494726
255.512015927192	0.0722914931889231	0.0332024543660489	0.19377519511738	0.149908717452439	0.00340402005112946	0.216336120622934	0.0410354475768807	-0.175628043458505	0.172444150494726
255.612023582467	0.0731575866097008	0.0332024543660489	0.175654471618796	0.145988921065063	0.0029147324867207	0.212347784543467	0.0337257622116819	-0.141057393713469	0.176604681992695
255.712031237741	0.0732579547438698	0.031170178131205	0.170723745429883	0.145454918331269	0.0029147324867207	0.212347784543467	0.0334731553767171	-0.141057393713469	0.176604681992695
255.812038893016	0.0733141074283875	0.031170178131205	0.16812374797419	0.144278744821444	0.0029147324867207	0.212347784543467	0.0328396937559839	-0.141057393713469	0.176604681992695
255.912046548291	0.0732579547438698	0.031170178131205	0.16812374797419	0.144198977883926	0.0029147324867207	0.212347784543467	0.0327107886556502	-0.141057393713469	0.176604681992695
256.012054203566	0.0729372581540976	0.0337920405379328	0.166767178076709	0.143222356866856	0.0029147324867207	0.211815370533506	0.0328317792369132	-0.147173248702047	0.165301078279578
256.112061858841	0.072836426300701	0.0337920405379328	0.166352000496439	0.143222356866856	0.0029147324867207	0.211815370533506	0.0329979996434586	-0.146867144188629	0.165301078279578
256.212069514116	0.072569780179999	0.0337920405379328	0.166352000496439	0.143126300066367	0.0029147324867207	0.211815370533506	0.033673634463608	-0.141057393713469	0.166936583223404
256.312077169391	0.072509635672497	0.0355157072793859	0.166767178076709	0.142991209157388	0.00340402005112946	0.211815370533506	0.034405642329247	-0.140071555024121	0.165301078279578
256.412084824666	0.07246794982015	0.0355157072793859	0.166112149627471	0.159150329685289	0.00201003799498656	0.683326146778695	0.101497223539454	-0.0752052139768036	0.567115641420885
256.512092479941	0.0722258578248521	0.0332024543660489	0.160090260937926	0.158545405406759	0.00836270638065353	0.687710783696611	0.102218849153195	-0.0780755404824851	0.570856497876809
256.612100135215	0.0719193506397625	0.0332024543660489	0.157906821961033	0.158545405406759	0.00836270638065353	0.687710783696611	0.103999177538103	-0.0692082823070103	0.593686232276697
256.71210779049	0.0717661258958804	0.031170178131205	0.151234780260688	0.158829120272595	0.00836270638065353	0.687710783696611	0.107331760893302	-0.0780755404824851	0.593686232276697
256.812115445765	0.0717404130159538	0.0337920405379328	0.151689669270914	0.15972619428253	0.00949069714081872	0.687710783696611	0.108743780406986	-0.0780755404824851	0.593686232276697
256.91212310104	0.0717404130159538	0.0337920405379328	0.151689669270914	0.172896797971223	0.00580940414258394	0.887133517475416	0.190204942840876	-0.0752052139768036	0.840279626243866
257.012130756315	0.0717404130159538	0.0337920405379328	0.151689669270914	0.172896797971223	0.00949069714081872	0.887133517475416	0.190724963690895	-0.0752052139768036	0.838842168816509
257.11213841159	0.0716951689413703	0.0337920405379328	0.151607161023239	0.172896797971223	0.00949069714081872	0.886899783413347	0.191164555084661	-0.0780755404824851	0.833605848716696
257.212146066865	0.071664836396923	0.0337920405379328	0.151607161023239	0.173516163150488	0.00967645791273318	0.886899783413347	0.193086958252586	-0.0780755404824851	0.833605848716696
257.31215372214	0.0716479295923802	0.0337920405379328	0.151607161023239	0.173587040165759	0.0119566191428408	0.887133517475416	0.193995135879043	-0.0692082823070103	0.840279626243866
257.412161377415	0.071664836396923	0.0337920405379328	0.151689669270914	0.173609355071079	0.0119566191428408	0.887133517475416	0.194854083814943	-0.0516195743959178	0.860504164227718
257.512169032689	0.0716951689413703	0.0332024543660489	0.151689669270914	0.173609355071079	0.0119566191428408	0.887133517475416	0.194725675100271	-0.0516195743959178	0.860504164227718
257.612176687964	0.0716951689413703	0.0332024543660489	0.151689669270914	0.173609355071079	0.0119566191428408	0.887133517475416	0.194725675100271	-0.0516195743959178	0.860504164227718
257.712184343239	0.0716951689413703	0.0332024543660489	0.151689669270914	0.17367317388433	0.0099025590543572	0.900493841016467	0.198185800699987	-0.0597534909040492	0.85896913344619
257.812191998514	0.0716951689413703	0.0332024543660489	0.151689669270914	0.178195139368196	0.0099025590543572	1.18514415321569	0.302666414171165	-0.0823919431147656	1.10439232444778
257.912199653789	0.0716479295923802	0.031170178131205	0.151234780260688	0.207178767075387	0.0119566191428408	1.26075201168001	0.405711406281663	-0.0651766305890232	1.16618745165217
