# Supplementary material for: Global diversity dynamics in the fossil record are regionally heterogeneous
Source: Nat Commun. 2022 May 18;13:2751. doi: 10.1038/s41467-022-30507-0 (PMC9117201; doi:10.1038/s41467-022-30507-0)
Supplement: Supplementary file 4 — Source Data [file 41467_2022_30507_MOESM4_ESM.zip › source_data/Supplementary Figure 33 - diversity.txt]

Supplementary.Figure.33...diversity.time	Supplementary.Figure.33...diversity.median	Supplementary.Figure.33...diversity.0.5_lower	Supplementary.Figure.33...diversity.0.5_upper	Supplementary.Figure.33...diversity.0.75_lower	Supplementary.Figure.33...diversity.0.75_upper	Supplementary.Figure.33...diversity.0.95_lower	Supplementary.Figure.33...diversity.0.95_upper
193.696	613.300300499509	407.999971999864	700.871703291647	316.051379016507	853.200243010995	260.226852933962	1289.96177445735
195.261	626.117976559608	419.242674714207	703.473616772347	339.513091704654	859.655667260403	270.217451550479	1256.31100085295
196.221	939.682313179299	545.133474889127	1076.37458752595	415.126447264074	1354.65606299297	290.504607299909	2154.48238672836
197.004	386.551737018493	204.653621086508	421.963650877755	157.292201736953	587.183061213611	91.5535765329538	1475.42385603428
198.39	401.963446116691	235.420173042165	441.215334745205	190.877100982695	597.841241123785	129.358226840941	1576.10281499473
199.316	584.479697640698	214.089860259304	652.689872731106	128.352256302239	971.735066488819	95.6016647195598	2331.95173095043
200.099	765.623504863811	109.530653674475	769.284179930665	107.077292035886	1700.08230039849	102.143702148665	5776.28161175326
201.049	931.297306726996	111.828213580191	947.037788317035	103.798007201537	2268.94698693307	72.1265606283339	7486.25268480368
201.831	133.991823758826	56.2613490927019	147.63061611717	40.7636334381842	205.072852387518	29.9559972143411	404.888920294383
203.084	113.092247485092	32.0280071819387	117.687348151738	30.847225888222	182.746367114011	20.0816504973868	334.926010929173
204.433	137.176895740733	58.8259227917102	157.471678755431	39.3834260380421	217.843198466693	23.2891562471479	427.856426622749
205.216	150.151411492602	48.3001329888402	167.702652252555	30.8253219785898	275.219446172858	14.0358733187508	642.429268863099
206.214	233.880951124613	109.859370178626	270.431809364126	80.5125000309166	405.404916426744	25.9597109957972	819.930274463797
207.779	156.931235491696	69.8607953434436	180.785666150874	39.6307497276749	260.418409438753	22.9842082011083	530.874456109324
209.035	204.260963188079	30.5779769897612	214.063086728611	19.8659932653678	372.820998288575	8.07607042888684	887.81574042848
209.818	34.6649989917453	6.60742796218975	36.5917574955873	4.93584363697177	69.7738769505724	2.69080073937506	177.920421661757
210.908	23.5318717821825	4.97757627408106	25.657405515878	2.55959427023205	43.1725458915456	1.53788430868249	103.776153711122
212.473	27.848334632443	6.32859920659377	29.2307459097334	5.29202763826388	49.2543523666614	1.94679331319697	107.639042991254
213.643	17.450369629987	5.11148745803967	19.8959567800166	2.97350987605399	30.7042801139213	0.394965563177138	60.4315353585643
214.425	19.3811650056957	7.53784067332102	22.747175069681	3.33270716143696	31.4816694593614	1.64578582211518	68.3638211602669
215.602	30.8675027470798	11.0345448716336	33.8202690075752	8.40453959263611	51.1745053552554	5.40945824146246	106.778194606352
216.937	66.0519349363736	32.1368422798102	71.8165559670374	26.4157193268556	103.974137787139	16.8892781831008	206.566976157566
217.72	11.0246539556271	2.75050513045063	12.154790711192	1.36632006871506	18.7493833839756	0.858095483149818	37.0972780290585
218.732	6.01687800745819	1.43793408768129	6.52374306635233	0.967989184378818	10.862050323548	0.492596993321164	20.891646135401
220.297	3.56905895313485	0.658541145685299	3.93743048743094	0.347355311848151	6.55859579963614	0.0887442884804201	15.2986865740935
221.861	3.43179053183968	0.776720960852657	3.75109801212488	0.310483275013278	6.08047253791958	0.116500890257859	13.6780341329126
223.426	3.45425650029583	0.61267646670984	3.70811479976085	0.34012771706314	6.57685195951513	0.204293274309069	14.4138235679613
224.991	4.01381981622259	1.01438428540201	4.71624786637501	0.278779968657964	7.70716233454684	0.038842552011683	16.6703254139351
226.537	4.97584535187892	0.733391144626162	5.2790223647742	0.572114469099314	9.19135392998764	0.0754603371624806	17.9472214350193
227.319	12.4447353590836	4.05664687322884	13.8833215231372	2.696902089821	21.1079410588051	0.766641497822641	38.4799382528931
228.12	12.247116393871	4.69136169448129	13.9524232125863	3.12759895073276	20.3881473675867	0.44353671536827	35.5546836432529
229.685	15.0360063393621	3.91381971748261	16.9918324648701	2.12384738031385	25.3611331802071	0.217305318111585	52.9838976874846
231.25	13.2031576722702	2.91785722127262	14.3933640127389	1.92358128193455	23.9124760864592	0.482343314745862	51.6071756858181
232.815	11.4261802138689	2.12950044681868	12.3176913297702	1.10304309775792	21.2918945215747	0.423270422063087	46.0825503012403
233.599	15.5456642833953	6.26395392990216	17.8662121822435	4.06007170238893	25.7016722667097	1.81527380812946	46.4445702803409
234.381	15.58241814433	6.92298644359495	18.639280786556	3.93948479044244	25.3106759880154	2.16119050914071	45.9290409663492
235.944	15.79417389632	5.68672556845517	18.5912965732002	2.6581310446448	25.8014103039535	1.10785583572296	49.3470077169588
236.863	24.0930932633701	8.21162193157106	26.4528735887049	6.17336176884985	39.3145714192447	3.62063986612222	75.4013367563798
237.646	34.7900707478819	13.2219578666653	37.6623214143094	10.3721728291662	56.5642984670482	6.85072566922713	111.710005544168
238.886	20.1460150033395	6.43800821742332	22.0676551986255	5.18495275039587	33.8159287995373	1.69810622610115	66.7160372938583
239.668	29.730825481563	9.2435876181515	31.9297558727029	6.93885740252827	50.571056845292	4.16880978034439	100.547695267524
240.638	28.3633310882303	8.89456315439411	31.6662137789811	5.14724406270321	45.4794899248439	1.90366180195761	88.7077157124239
241.44	13.586742614139	3.70411488833468	14.8615683892611	2.34740378174429	25.0132851108274	1.18835035851463	62.9188985947692
242.223	12.850595836811	3.46353332989552	13.9654349637207	1.94318552631379	23.073250164002	0.983426701322231	59.591650045438
243.768	18.8770022089298	0.538954338859367	19.1226451355672	0.331377199097919	46.2639894048328	0.171875814412791	112.309466660033
