# Supplementary material for: Global diversity dynamics in the fossil record are regionally heterogeneous
Source: Nat Commun. 2022 May 18;13:2751. doi: 10.1038/s41467-022-30507-0 (PMC9117201; doi:10.1038/s41467-022-30507-0)
Supplement: Supplementary file 4 — Source Data [file 41467_2022_30507_MOESM4_ESM.zip › source_data/Supplementary Figure 33 - histograms.txt]

Supplementary.Figure.33...histograms.mids	Supplementary.Figure.33...histograms.ex	Supplementary.Figure.33...histograms.sp
-194.178423236515	0.083	0.083
-194.651452282158	0.099	0.042
-195.124481327801	0.098	0.01
-195.597510373444	0.131	0.047
-196.070539419087	0.156	0.15
-196.54356846473	0.041	0.106
-197.016597510373	0.015	0.183
-197.489626556017	0.033	0.11
-197.96265560166	0.028	0.145
-198.435684647303	0.021	0.277
-198.908713692946	0.012	0.229
-199.381742738589	0.015	0.17
-199.854771784232	0.001	0.188
-200.327800829876	0.002	0.102
-200.800829875519	0.011	0.114
-201.273858921162	0.032	0.133
-201.746887966805	0.042	0.183
-202.219917012448	0.022	0.127
-202.692946058091	0.014	0.098
-203.165975103734	0.095	0.08
-203.639004149378	0.107	0.065
-204.112033195021	0.184	0.066
-204.585062240664	0.104	0.032
-205.058091286307	0.087	0.029
-205.53112033195	0.143	0.042
-206.004149377593	0.093	0.032
-206.477178423236	0.079	0.011
-206.95020746888	0.054	0.01
-207.423236514523	0.041	0.006
-207.896265560166	0.134	0.007
-208.369294605809	0.047	0.006
-208.842323651452	0.042	0.007
-209.315352697095	0.046	0.004
-209.788381742739	0.006	0
-210.261410788382	0.018	0
-210.734439834025	0.113	0.001
-211.207468879668	0.01	0
-211.680497925311	0.127	0
-212.153526970954	0.061	0
-212.626556016598	0.133	0
-213.099585062241	0.133	0
-213.572614107884	0.087	0.002
-214.045643153527	0.124	0
-214.51867219917	0.223	0.001
-214.991701244813	0.33	0.01
-215.464730290456	0.156	0.007
-215.9377593361	0.139	0.001
-216.410788381743	0.01	0.006
-216.883817427386	0.103	0
-217.356846473029	0.002	0.005
-217.829875518672	0.102	0.006
-218.302904564315	0.004	0.007
-218.775933609958	0.035	0.006
-219.248962655602	0.074	0.014
-219.721991701245	0.155	0.017
-220.195020746888	0.286	0.031
-220.668049792531	0.241	0.026
-221.141078838174	0.225	0.061
-221.614107883817	0.317	0.055
-222.087136929461	0.213	0.038
-222.560165975104	0.188	0.046
-223.033195020747	0.106	0.055
-223.50622406639	0.05	0.023
-223.979253112033	0.043	0.024
-224.452282157676	0.051	0.037
-224.925311203319	0.001	0.024
-225.398340248963	0.006	0.017
-225.871369294606	0.001	0.016
-226.344398340249	0.001	0.034
-226.817427385892	0	0.045
-227.290456431535	0.002	0.047
-227.763485477178	0.002	0.014
