# Supplementary material for: Global diversity dynamics in the fossil record are regionally heterogeneous
Source: Nat Commun. 2022 May 18;13:2751. doi: 10.1038/s41467-022-30507-0 (PMC9117201; doi:10.1038/s41467-022-30507-0)
Supplement: Supplementary file 4 — Source Data [file 41467_2022_30507_MOESM4_ESM.zip › source_data/Supplementary Figure 33 - rates.txt]

Supplementary.Figure.33...rates.time	Supplementary.Figure.33...rates.exr	Supplementary.Figure.33...rates.exr_mn	Supplementary.Figure.33...rates.exr_mx	Supplementary.Figure.33...rates.spr	Supplementary.Figure.33...rates.spr_mn	Supplementary.Figure.33...rates.spr_mx	Supplementary.Figure.33...rates.dvr	Supplementary.Figure.33...rates.dvr_mn	Supplementary.Figure.33...rates.dvr_mx
194.015560354037	0.123178712028759	0.0289361170565444	0.295457528000709	0.0227105210088468	0.000449276837038494	0.100071167472822	-0.097972124126336	-0.248667088542807	0.0309339724236551
194.115730171843	0.121321590818945	0.0279532386833095	0.285330603690522	0.025519303062416	0.000474717232948801	0.101098635773093	-0.0919930051996816	-0.230758234435428	0.0469567833404163
194.215899989648	0.120119272070815	0.0279532386833095	0.263765442517339	0.0296376748192825	0.000449276837038494	0.101098635773093	-0.087384907892733	-0.227773942588422	0.0309339724236551
194.316069807453	0.119215715305337	0.02681250525944	0.224157741917168	0.0334510853681	0.000449276837038494	0.10126865315051	-0.0820016056187841	-0.214411232585007	0.0379759279262936
194.416239625259	0.116344933573024	0.0279532386833095	0.188916541733826	0.0397330427314878	0.000449276837038494	0.103603883401937	-0.0760238365233328	-0.175876583921051	0.0557460579127048
194.516409443064	0.115627352740709	0.0303124634525384	0.180700382170821	0.0445971568828244	0.000303623667338645	0.104673533516041	-0.0720539808307117	-0.167783171503869	0.0506220206278766
194.61657926087	0.114499020657664	0.0289361170565444	0.170286483544403	0.0505526025188495	0.000303623667338645	0.10547377426669	-0.0671313304285519	-0.157977594591527	0.0506220206278766
194.716749078675	0.114450749425998	0.0303124634525384	0.170698207347985	0.0526821212907171	0.000303623667338645	0.106147089048928	-0.0658440402615113	-0.158690945296384	0.0473801734024187
194.81691889648	0.114430903582142	0.0303124634525384	0.170286483544403	0.0582904610580102	0.000303623667338645	0.106147089048928	-0.0637285845415143	-0.157977594591527	0.0462308414169225
194.917088714286	0.114390303674499	0.0289361170565444	0.167093256123915	0.0599165045369299	0.000303623667338645	0.106147089048928	-0.0623447139579832	-0.148149675661118	0.0506220206278766
195.017258532091	0.114376950223503	0.0289361170565444	0.167093256123915	0.0619090757226831	0.000303623667338645	0.106147089048928	-0.060762768724643	-0.143436751937788	0.0516277703124664
195.117428349896	0.114257338126653	0.0289361170565444	0.165874502998412	0.0638067189303266	0.000449276837038494	0.106536258545195	-0.0587243654749989	-0.143436751937788	0.0506220206278766
195.217598167702	0.114220668417631	0.0289361170565444	0.165874502998412	0.0650124698668347	0.000449276837038494	0.106536258545195	-0.0576924374663542	-0.145172147627232	0.0473801734024187
195.317767985507	0.114152381430607	0.0289361170565444	0.165874502998412	0.0666880100106894	0.000303623667338645	0.106147089048928	-0.0567539937772927	-0.13886143864363	0.0516277703124664
195.417937803313	0.114050415491511	0.0289361170565444	0.165874502998412	0.0676548113075018	0.000449276837038494	0.106536258545195	-0.0552298980711357	-0.135620615992899	0.0516277703124664
195.518107621118	0.114050415491511	0.0289361170565444	0.165874502998412	0.0684280771768858	0.000449276837038494	0.106536258545195	-0.0540124437504785	-0.133919360068545	0.0504420448360849
195.618277438923	0.114319683638975	0.0289361170565444	0.166215374606018	0.0689618379068306	0.000449276837038494	0.107125778692365	-0.0532592681142607	-0.133919360068545	0.0505681366462621
195.718447256729	0.114719351708887	0.0327062023310307	0.172070204042572	0.0696915541327741	0.000303623667338645	0.108673752054005	-0.0528056676896726	-0.132950047408938	0.0506220206278766
195.818617074534	0.115609304433494	0.037160777507344	0.180256158717975	0.0709696951871179	0.000730735613552513	0.109636930801061	-0.0514796914437647	-0.133117057716782	0.0516277703124664
195.91878689234	0.116605186981019	0.0327913419168218	0.180632742074899	0.0723828656447413	0.000951894707233257	0.109903117470945	-0.0483952238354566	-0.133117057716782	0.0609771054384187
196.018956710145	0.119245672786471	0.0386536972912767	0.193602964127868	0.0726295814192358	0.00152805648477963	0.112042321408845	-0.0504912217787132	-0.147261447912657	0.0538681946167697
196.11912652795	0.121210297156678	0.0295905731022953	0.198280572882656	0.0729661589617221	0.000647707176699026	0.112042321408845	-0.0537665530573723	-0.164548205186441	0.0649234803355729
196.219296345756	0.123933421960651	0.0327913419168218	0.234110870496044	0.0731629997112216	0.00105569677992521	0.114531554084391	-0.0567499877051265	-0.190223874132238	0.0516277703124664
196.319466163561	0.126013479984582	0.0383201424011565	0.278797181564799	0.0736831778098506	0.00105569677992521	0.124812821844353	-0.0595083577260266	-0.209970630538556	0.0516277703124664
196.419635981366	0.127966033880677	0.0648903596477255	0.301797577653155	0.0740000694083332	0.00105569677992521	0.130180507446819	-0.0623231706775905	-0.211874868187232	0.051599238322447
196.519805799172	0.129713949882552	0.0612896427630313	0.29181278702953	0.0742295036836303	0.00182007167001733	0.132509872205845	-0.0642489204210633	-0.220200004309618	0.0399458656018639
196.619975616977	0.131899062233218	0.0650121929965578	0.306711072543834	0.0743010314774468	0.00182007167001733	0.132509872205845	-0.0686134353469782	-0.228578964670214	0.0455942320424425
196.720145434783	0.133441489866975	0.0702482548127487	0.31232149163063	0.0743010314774468	0.0364475762947469	0.169111101307167	-0.0711236979480578	-0.242327431333638	0.0347417325372382
196.820315252588	0.13431852723334	0.0685662434799811	0.311895010355962	0.0742810537959492	0.0274432188070603	0.157104707540206	-0.0725714545018338	-0.243546223414589	0.0347417325372382
196.920485070393	0.13613589850273	0.0640130341895251	0.314685352591478	0.0742810537959492	0.0296648757717634	0.157104707540206	-0.0763325322350139	-0.252742589763928	0.0347417325372382
197.020654888199	0.136962721567933	0.0685662434799811	0.326336385944607	0.0741583816125877	0.0318397696853538	0.155855134255451	-0.0792142477945444	-0.243868062885398	0.051599238322447
197.120824706004	0.139080963997497	0.0685662434799811	0.360816215416003	0.0742295036836303	0.0318397696853538	0.153309861880549	-0.0890692510875971	-0.306451467821992	0.051599238322447
197.22099452381	0.143575776236317	0.0702482548127487	0.392756649659062	0.0742295036836303	0.0296648757717634	0.146917385503682	-0.101413033957341	-0.352086154831219	0.0515809697203954
197.321164341615	0.148431511989075	0.0564369165201864	0.41376216729597	0.0742295036836303	0.0328347407558469	0.146917385503682	-0.112636914128972	-0.387918880578891	0.0347417325372382
197.42133415942	0.149652210339714	0.0548095716515391	0.41376216729597	0.0742295036836303	0.0328347407558469	0.145739092359248	-0.114649816273231	-0.387918880578891	0.0347417325372382
197.521503977226	0.152702030750712	0.0702482548127487	0.429526880374584	0.0742295036836303	0.0364475762947469	0.146630076799834	-0.116485433741473	-0.387918880578891	0.0347417325372382
197.621673795031	0.160522299785789	0.0702482548127487	0.429526880374584	0.0740000694083332	0.0296648757717634	0.132509872205845	-0.124614440069277	-0.377269221067275	0.0347417325372382
197.721843612836	0.163630001735191	0.0702482548127487	0.43626181820902	0.0735591640509067	0.0318397696853538	0.121946258333807	-0.128905652441602	-0.386058097207097	0.0217713240361877
197.822013430642	0.169731930504803	0.0748331634504949	0.442284314240907	0.0731006678613957	0.0328347407558469	0.113129731695415	-0.135220125430744	-0.391804271950943	0.0022108898362407
197.922183248447	0.180836904441518	0.0704121061078257	0.442939618172335	0.0729448159571039	0.0364475762947469	0.113129731695415	-0.140446698838857	-0.390131143550368	0.000256003895900928
198.022353066253	0.18877334555997	0.0747365580115599	0.459370702131952	0.0727630248950672	0.0367796151510943	0.112042321408845	-0.144113502611917	-0.394549206035014	0.0022108898362407
198.122522884058	0.19236962228016	0.0318267429844607	0.428942427476694	0.0724620460007842	0.0403153187118352	0.112042321408845	-0.146098771320044	-0.37929668513358	0.0223770482643802
198.222692701863	0.18877334555997	0.0318267429844607	0.428942427476694	0.0724282435840544	0.0407078539649545	0.112021150285543	-0.14323818066175	-0.381641217135976	0.0223770482643802
198.322862519669	0.144238407914939	0.0232534886061962	0.389102948027138	0.0723314826618369	0.0402863969129312	0.109636930801061	-0.102975160100981	-0.317609375298277	0.049644855585211
198.423032337474	0.146852576628421	0.0232534886061962	0.389102948027138	0.0718690657715071	0.0422252193804794	0.109636930801061	-0.105879060773301	-0.319774002821387	0.049644855585211
198.523202155279	0.14672571787085	0.0232534886061962	0.387631873173114	0.0717418585360385	0.0422252193804794	0.109308008881678	-0.104667906247916	-0.317609375298277	0.0485128351688146
198.623371973085	0.153333022678112	0.0232534886061962	0.388424697823896	0.0717418585360385	0.0422252193804794	0.109308008881678	-0.108625777981809	-0.317609375298277	0.049644855585211
198.72354179089	0.145959203656252	0.0183539985054328	0.37964399394758	0.0716761640212658	0.0422252193804794	0.109308008881678	-0.101474429113003	-0.317609375298277	0.0470635031804369
198.823711608696	0.144564165977079	0.0192563810470692	0.37964399394758	0.0716019296710531	0.0422252193804794	0.109308008881678	-0.100808687289219	-0.317609375298277	0.0478940571160362
198.923881426501	0.141103216457519	0.0183539985054328	0.37964399394758	0.0715298066155569	0.0430061297927177	0.109903117470945	-0.099640847814769	-0.317609375298277	0.0490406292950201
199.024051244306	0.100112957851096	0.0183539985054328	0.3420407286094	0.0713760190853362	0.0422252193804794	0.108309276917044	-0.0636871001640909	-0.280916796868017	0.0552437074911443
199.124221062112	0.0959164625557602	0.0183539985054328	0.336167779845953	0.0713078190396935	0.0422252193804794	0.108309276917044	-0.0618469736897123	-0.275550518140741	0.0537086446502926
199.224390879917	0.0946678405476382	0.0183539985054328	0.330700141424849	0.0711272249870678	0.0423184166916309	0.108309276917044	-0.0593283495112462	-0.269688385671816	0.0537086446502926
199.324560697723	0.0895710661391215	0.0183539985054328	0.323606990301785	0.0709696951871179	0.0423184166916309	0.108309276917044	-0.0518488130251199	-0.263180016123453	0.0552437074911443
199.424730515528	0.079010847879059	0.0183539985054328	0.315752870842778	0.070895259358507	0.0422252193804794	0.107772176205392	-0.0382582850830345	-0.257698346542651	0.0511342925273177
199.524900333333	0.0768338440913581	0.0185480624226803	0.302975821850932	0.0706978853053884	0.0402863969129312	0.104673533516041	-0.0321861853876117	-0.240327158846638	0.0552437074911443
199.625070151139	0.0761830809041166	0.0183539985054328	0.299811747802286	0.0706339316859173	0.0402863969129312	0.104281543446709	-0.0308960222706322	-0.237228725522641	0.0552437074911443
199.725239968944	0.0761830809041166	0.0183539985054328	0.294510583245684	0.0706339316859173	0.0407078539649545	0.104673533516041	-0.0294094211635511	-0.23134756990181	0.0552437074911443
199.82540978675	0.0768071505306469	0.0183539985054328	0.290550905094773	0.0706339316859173	0.0407078539649545	0.104673533516041	-0.0277595048499017	-0.225695551203073	0.0552437074911443
199.925579604555	0.0777775493047785	0.0183539985054328	0.28088425321047	0.0706339316859173	0.0407078539649545	0.104673533516041	-0.0286797024503493	-0.225695551203073	0.0552437074911443
200.02574942236	0.0783859204687659	0.0146791383329805	0.261298426798642	0.0706339316859173	0.0407078539649545	0.104673533516041	-0.0271495052505392	-0.19664137951202	0.0757409515799479
200.125919240166	0.0758319399894042	0.0178600051301105	0.222026367199949	0.0706339316859173	0.0407078539649545	0.104673533516041	-0.0198427694489126	-0.174640814769837	0.0634474690123794
200.226089057971	0.0772351968974916	0.012345292348758	0.205831422379783	0.0706339316859173	0.0407078539649545	0.104673533516041	-0.0184947870671588	-0.150611823247304	0.0805368035657598
200.326258875776	0.0774676613785913	0.012345292348758	0.192460919473573	0.0706339316859173	0.0407078539649545	0.104673533516041	-0.0152373808733484	-0.134487158504508	0.0762283109053045
200.426428693582	0.0772738839684276	0.013741335300935	0.191097339354832	0.0706339316859173	0.0407078539649545	0.104673533516041	-0.0139959787190315	-0.133338164237308	0.0745884368927695
200.526598511387	0.0774018144153487	0.0111061121153833	0.191097339354832	0.0706339316859173	0.0407078539649545	0.104673533516041	-0.0141463269755596	-0.133338164237308	0.0762283109053045
200.626768329193	0.0768338440913581	0.00946941358365649	0.190970502971661	0.0706978853053884	0.0407078539649545	0.104673533516041	-0.0133197277599968	-0.133338164237308	0.0762283109053045
200.726938146998	0.0755265595482225	0.00658744161540393	0.186637546015015	0.0706978853053884	0.0407078539649545	0.104673533516041	-0.0118569257240564	-0.138236583096483	0.0762283109053045
200.827107964803	0.0737441009046674	0.00658744161540393	0.186637546015015	0.0706978853053884	0.0407078539649545	0.104673533516041	-0.0103566133518117	-0.138457568822127	0.076728822198206
200.927277782609	0.070900265828165	0.00842043363093019	0.186637546015015	0.0707476873085706	0.0407078539649545	0.104673533516041	-0.00741102586569018	-0.133338164237308	0.0808722845258751
201.027447600414	0.069804027037782	0.00658744161540393	0.181624246532222	0.0708685515943326	0.0407078539649545	0.104673533516041	-0.00499822674443654	-0.132436639017701	0.0808722845258751
201.127617418219	0.0679680848451183	0.00658744161540393	0.180916532524855	0.0714281661939349	0.0402863969129312	0.105074868693518	-0.00247080317113148	-0.131470959813333	0.0846727794912994
201.227787236025	0.0652199957956076	0.00554154783280503	0.172752093119695	0.0717119241330949	0.0423184166916309	0.107427629644738	0.000766836598403641	-0.125891037261779	0.0854320440783702
201.32795705383	0.0620263301015775	0.00631760646276017	0.161078519919604	0.0717598042439726	0.0423184166916309	0.107427629644738	0.00504354419781091	-0.0814988257135303	0.0970201904127706
201.428126871636	0.0594824790777431	0.00631760646276017	0.14693272760422	0.0720917095331005	0.044036772869286	0.109903117470945	0.00936835359582787	-0.0749092079041946	0.0846727794912994
201.528296689441	0.0544341734371046	0.00554154783280503	0.132081697686147	0.0723600996426023	0.0422252193804794	0.108459003673354	0.015356756646721	-0.0583505779223403	0.0841767393130387
201.628466507246	0.0531580158518291	0.00554154783280503	0.131096122188351	0.0724620460007842	0.0422252193804794	0.108459003673354	0.0165280234024953	-0.0576582339229002	0.0856225510964344
201.728636325052	0.0416547848330399	0.00531835970453796	0.128960038256805	0.0726909875128868	0.0436086496161335	0.109903117470945	0.0235450855619996	-0.0532845677462838	0.0872082350062553
201.828806142857	0.0348341626371657	0.00531835970453796	0.123248981824668	0.0729661589617221	0.0430061297927177	0.109903117470945	0.0268965678320865	-0.0515767884442205	0.0872082350062553
201.928975960663	0.0292156087460343	0.00531835970453796	0.110505413900277	0.0733075616339786	0.0424763420497012	0.109903117470945	0.0314914091677101	-0.050137103760895	0.0874300065021277
202.029145778468	0.0280505911106236	0.00480377349524248	0.101909181881647	0.0737190013672389	0.0436086496161335	0.110412971563504	0.0337097911077893	-0.0492703710161028	0.0874300065021277
202.129315596273	0.0265939633662105	0.00480377349524248	0.0953605987286782	0.0740000694083332	0.0445723526620766	0.110412971563504	0.0364244741376343	-0.0432070440709486	0.0874300065021277
202.229485414079	0.0260626898131723	0.00531835970453796	0.0953105753808856	0.0740400901153086	0.0445723526620766	0.110412971563504	0.0374943688208321	-0.0432070440709486	0.0874300065021277
202.329655231884	0.024593613750594	0.00480377349524248	0.0940642795797303	0.0743010314774468	0.0445723526620766	0.110412971563504	0.0394742848306123	-0.0350726196351685	0.0970549046367688
202.429825049689	0.0234532170280541	0.00531835970453796	0.0915319265401632	0.0743807172565873	0.0445723526620766	0.110415368019396	0.0422890207564224	-0.0279858142914597	0.101494961303325
202.529994867495	0.0217047726113213	0.00410653039732189	0.0859882499826858	0.0744053530937205	0.0456167189150678	0.112042321408845	0.0452790632218388	-0.027833915698765	0.0970549046367688
202.6301646853	0.0208068795891052	0.00410653039732189	0.078953287793085	0.0744133625316339	0.0456167189150678	0.112042321408845	0.0475623807696883	-0.0249032594301263	0.0970549046367688
202.730334503106	0.0202176797513272	0.00410653039732189	0.0765921120703679	0.0745696632365899	0.0469935621004494	0.11254995848782	0.0490188084381535	-0.0167031396930861	0.103502795450748
202.830504320911	0.0198681750824729	0.00480377349524248	0.0753702256334948	0.0746471502573252	0.0456167189150678	0.112042321408845	0.0502655300753923	-0.0165360111489355	0.103502795450748
202.930674138716	0.0194800805479053	0.00397660747495182	0.0719817860118997	0.0746471502573252	0.0456167189150678	0.11254995848782	0.0515627002743379	-0.0148936810001645	0.102452862930315
203.030843956522	0.0191272358929214	0.00397660747495182	0.0706053896758729	0.0746705612899319	0.0445723526620766	0.11254995848782	0.0527166646528934	-0.015204259192035	0.102452862930315
203.131013774327	0.01833732795504	0.00410653039732189	0.068504630710566	0.0749810395667259	0.0414441054132389	0.116285133461529	0.054768612368132	-0.0167031396930861	0.103502795450748
203.231183592132	0.0176984117278094	0.00221848010223642	0.0614925725480595	0.0752953819467078	0.0446233383551664	0.1252632235797	0.0566299900295095	-0.009434136992929	0.117362065469129
203.331353409938	0.0171736126242057	0.00305506800592766	0.0613537520193251	0.076425961642346	0.0395234821800762	0.156369134640948	0.0650886361187577	-0.0294257833345685	0.146268146379967
203.431523227743	0.0166130191321608	0.00264384320412747	0.0597994141071985	0.0768663806128509	0.0407078539649545	0.180859383747155	0.0683234815631139	-0.0294257833345685	0.164921796926258
203.531693045549	0.0161321312050502	0.00233336823257529	0.0577886587169636	0.0779477940237239	0.0395234821800762	0.229635882797622	0.0730313549806509	-0.00206208566226383	0.233609073308544
203.631862863354	0.0159321890087384	0.00221848010223642	0.0558435666838886	0.078427218446281	0.0395234821800762	0.236090775256891	0.0753876295865072	0.00236001290980248	0.235555011388638
203.732032681159	0.0153785439890008	0.00136864726823982	0.0508196275137222	0.0810933137470047	0.0407078539649545	0.25147892343239	0.0815859251352097	-0.00196926605915969	0.235555011388638
203.832202498965	0.0151003683554231	0.00136864726823982	0.0500507652421014	0.0821655045825373	0.0395234821800762	0.25147892343239	0.0839963438229581	0.00436408760454521	0.235555011388638
203.93237231677	0.0146836120119827	0.00112663172982132	0.0484129376135702	0.0836086796768894	0.0395234821800762	0.25147892343239	0.0858662475097795	0.00436408760454521	0.235555011388638
204.032542134576	0.0145499587581691	0.00112663172982132	0.0475185569221399	0.0848945985469478	0.0407078539649545	0.255610229258373	0.0880800286280476	0.00680113177612275	0.243564712925412
204.132711952381	0.01418982974441	0.00112663172982132	0.043525073198313	0.0876750060292449	0.0407078539649545	0.268309066217482	0.0939631367452565	0.0116499628065835	0.26243794925591
204.232881770186	0.0135746637056269	0.000982477202367173	0.0344413365821944	0.0970537008740135	0.0492759520708062	0.295688452092234	0.116147260523835	0.0302735970760078	0.285365490376137
204.333051587992	0.013268559016384	0.00112663172982132	0.0322890379174973	0.0976234146329388	0.0492759520708062	0.295688452092234	0.117224704324745	0.0312289689410188	0.285365490376137
204.433221405797	0.0128478024483313	0.00112663172982132	0.0314057449663525	0.0974408052165461	0.0496584022834006	0.298340288450907	0.116037069555704	0.0312289689410188	0.285274900905049
204.533391223603	0.0126003306751235	0.00112663172982132	0.030234575447643	0.0980736331767253	0.0493898262410282	0.298340288450907	0.117488651465944	0.0336391801422067	0.285365490376137
204.633561041408	0.0124884903287068	0.00112663172982132	0.0298441083761602	0.0980284421652596	0.0457453120352657	0.298340288450907	0.116184549533044	0.032225715761464	0.285274900905049
204.733730859213	0.0123849269927942	0.00111992879253595	0.0298441083761602	0.0975395028661354	0.0447894439201284	0.297459158259657	0.114101991806677	0.0329205158931354	0.285274900905049
204.833900677019	0.0123302146862294	0.00111992879253595	0.0297909818202952	0.0963312655362097	0.0390050768071351	0.290030765155886	0.111087557034343	0.0192625271227486	0.269734418778456
204.934070494824	0.0122176133166072	0.00111992879253595	0.029704738926341	0.0952336274160657	0.0358088518903248	0.285558286142807	0.109548907995851	0.0192625271227486	0.269166936793597
205.034240312629	0.012087296987605	0.000802777711628183	0.02930638627083	0.0954035520635763	0.0358088518903248	0.285558286142807	0.109811349214925	0.0192625271227486	0.269166936793597
205.134410130435	0.0117388269715963	0.000246216940174017	0.0286390372209863	0.0925266384233544	0.0321070110638299	0.265208972286524	0.102320479890944	0.0139721645553538	0.246293354844753
205.23457994824	0.0116216414507464	0.000246216940174017	0.0284747416968518	0.0914850526827799	0.0308272422370094	0.257739197416762	0.0987989272219195	0.0192625271227486	0.246293354844753
205.334749766046	0.0114988349483752	0.000246216940174017	0.0284287045226151	0.091545228112932	0.0321070110638299	0.259801819119016	0.0990829985007745	0.0178844307908586	0.245628548881835
205.434919583851	0.0112063903953925	0.000211736355816972	0.0281161257489634	0.0899846954455158	0.0308272422370094	0.257739197416762	0.0977124877692607	0.0178844307908586	0.246293354844753
205.535089401656	0.0110540369174004	9.37573759245112e-05	0.0275425029856052	0.081357168162195	0.0295621733260823	0.185943457082934	0.0796537038814625	0.0129986248300761	0.180031750383177
205.635259219462	0.0109871840027167	9.37573759245112e-05	0.0272510934143501	0.0808077909065291	0.0295621733260823	0.183072359564148	0.0786803262491518	0.0129986248300761	0.176169482835961
205.735429037267	0.0109182918266956	0.000211736355816972	0.0267841532156995	0.0786467061976796	0.0286911006572782	0.181236690758091	0.0776028492507273	0.0129986248300761	0.176169482835961
205.835598855072	0.0108478457193465	0.000246216940174017	0.0265885831933035	0.0783713842035571	0.0295621733260823	0.180748745328391	0.0768980082986851	0.0129986248300761	0.174286872991116
205.935768672878	0.0104015354895829	0.000211736355816972	0.0259278465319571	0.0784053562193553	0.0295621733260823	0.178548392105602	0.0771077032665839	0.00826034857771107	0.169079796343118
206.035938490683	0.0103310623384623	9.37573759245112e-05	0.0256400447935584	0.077687658476237	0.0296719270564905	0.178548392105602	0.076709817667871	0.00885608491284915	0.169079796343118
206.136108308489	0.0103152656338076	9.37573759245112e-05	0.0255208521545111	0.0771349530442418	0.0269247840213798	0.174620031450414	0.0759140079764027	0.0129986248300761	0.171555591273102
206.236278126294	0.0102895907744716	9.37573759245112e-05	0.0255208521545111	0.0765075317434221	0.0295621733260823	0.17228953803227	0.074337946235132	0.0129986248300761	0.16610299889681
206.336447944099	0.0102895907744716	9.37573759245112e-05	0.0255208521545111	0.0760273281406996	0.0295621733260823	0.170574260355629	0.0732593927135802	0.0143966010329584	0.165366341299094
206.436617761905	0.0102434872528952	9.37573759245112e-05	0.0255208521545111	0.0763656471895353	0.0295621733260823	0.170313277317883	0.0735951095484206	0.0143966010329584	0.165128333979906
206.53678757971	0.0101609131096919	9.37573759245112e-05	0.02524468568283	0.0765272531697428	0.0295621733260823	0.170313277317883	0.0740752236198163	0.0143966010329584	0.165128333979906
206.636957397516	0.0100927179203231	0.000211736355816972	0.02524468568283	0.0771349530442418	0.0295621733260823	0.170313277317883	0.0749076291203614	0.0143966010329584	0.165128333979906
206.737127215321	0.0100734651892156	9.37573759245112e-05	0.0249801658049143	0.0763656471895353	0.0286911006572782	0.170574260355629	0.0741512496600078	0.0143966010329584	0.165128333979906
206.837297033126	0.0100213898018799	0.000211736355816972	0.0248980146526069	0.0748576348447206	0.0286911006572782	0.170574260355629	0.073090008867849	0.0152622579586806	0.165128333979906
206.937466850932	0.00997339855671261	0.000211736355816972	0.0248376591068139	0.0742999071723583	0.0282549457105367	0.168663766408295	0.0722028664376765	0.0143966010329584	0.1615537722693
207.037636668737	0.00989788547449341	0.000211736355816972	0.0247279317166529	0.0741066874834956	0.0278187781592701	0.168663766408295	0.0723806507426594	0.0139721645553538	0.160444897366204
207.137806486542	0.00988622390951093	9.37573759245112e-05	0.0245345890796329	0.0729448159571039	0.0286911006572782	0.170574260355629	0.0714169206529216	0.0139721645553538	0.160444897366204
207.237976304348	0.00987126845731083	0.000211736355816972	0.0244715131329484	0.0723600996426023	0.0265763534810288	0.168663766408295	0.0707272598967127	0.0152622579586806	0.160444897366204
207.338146122153	0.00986879506311586	0.000246216940174017	0.0244715131329484	0.0712963208518925	0.0276976101808345	0.168663766408295	0.0698772253110908	0.0149191024816144	0.159081990817452
207.438315939959	0.00986594051463135	0.000211736355816972	0.0243553262891173	0.0699924794438896	0.0272980054420355	0.168663766408295	0.0689993973549368	0.0152622579586806	0.159081990817452
207.538485757764	0.00984979976627888	0.000246216940174017	0.0243553262891173	0.0695074051974113	0.0272980054420355	0.168663766408295	0.0684615414711516	0.0154611596545357	0.159081990817452
207.638655575569	0.00983157071048705	0.000246216940174017	0.0243553262891173	0.0689892441079189	0.0269247840213798	0.168663766408295	0.0680287952862467	0.0154611596545357	0.159081990817452
207.738825393375	0.00982286783993042	9.37573759245112e-05	0.0241489679504707	0.0687019427093915	0.0258968927865382	0.168663766408295	0.06764284441281	0.0144840045957093	0.15818741867742
207.83899521118	0.0098023930001982	0.000211736355816972	0.0241489679504707	0.063401953071132	0.0124135673685978	0.164615189016385	0.0625970803454922	0.00209589735101976	0.149343076593186
207.939165028985	0.0098023930001982	0.000211736355816972	0.0241489679504707	0.064134589660596	0.0128968290968597	0.165979170618826	0.0630396718669561	0.0029310774533888	0.150537252359193
208.039334846791	0.00979453659744786	9.37573759245112e-05	0.0241489679504707	0.06420235584662	0.0128968290968597	0.165979170618826	0.0629350965955189	0.0029310774533888	0.150537252359193
208.139504664596	0.00979453659744786	9.37573759245112e-05	0.0241489679504707	0.0594774024708924	0.00927443157342868	0.163908587608642	0.0583724432358929	0.00349186370696989	0.151758452487154
208.239674482402	0.00978182195846793	0.000211736355816972	0.0241489679504707	0.0595782030430457	0.00927443157342868	0.165736145900123	0.0590317789968169	0.00323457707897973	0.151758452487154
208.339844300207	0.00974753234999472	0.000246216940174017	0.0241489679504707	0.0595782030430457	0.00927443157342868	0.165979170618826	0.0592391564443328	0.0029310774533888	0.151758452487154
208.440014118012	0.00971629172024423	0.000246216940174017	0.0241489679504707	0.0599609028764306	0.00989271227372633	0.168494907028346	0.0598636062389299	0.00349186370696989	0.154418533010757
208.540183935818	0.00970279009693407	0.000246216940174017	0.0241489679504707	0.0600108410203341	0.0100497161841504	0.170676048754191	0.0605060367662287	0.0029310774533888	0.155482247877107
208.640353753623	0.00970279009693407	0.000246216940174017	0.0241489679504707	0.0606757879773679	0.0105174316491249	0.175348867988818	0.0625204288249223	0.0029310774533888	0.159293672535361
208.740523571429	0.00966549942306225	0.000246216940174017	0.0241489679504707	0.061378771533043	0.00949738988020609	0.178720659541915	0.0642282363732246	-0.000271560115215416	0.160444897366204
208.840693389234	0.0096611268480728	0.000246216940174017	0.0241489679504707	0.0619195419127787	0.0105174316491249	0.181342409977191	0.0651883481583712	-0.000271560115215416	0.16181209189336
208.940863207039	0.0096611268480728	0.000246216940174017	0.0241489679504707	0.0626104261464114	0.00850458204178563	0.181342409977191	0.0661476807802621	-0.000271560115215416	0.164524536247978
209.041033024845	0.0095577958050366	0.000246216940174017	0.0241489679504707	0.064134589660596	0.00927443157342868	0.184416686601556	0.0672476244351107	-0.000271560115215416	0.166412092966704
209.14120284265	0.0095055343146764	0.000246216940174017	0.0241489679504707	0.066022189006202	0.0118736699479697	0.189448982884067	0.0689010269908432	-0.000271560115215416	0.168774638782487
209.241372660456	0.0095055343146764	0.000246216940174017	0.0241489679504707	0.0664182321145097	0.0106481207114842	0.188972479528156	0.0698578023712245	-0.000271560115215416	0.169897685754868
209.341542478261	0.00949643692873498	0.000254483188973628	0.0241489679504707	0.0676023985268754	0.0105174316491249	0.189448982884067	0.0714075512215896	-0.000271560115215416	0.17206437860785
209.441712296066	0.00947461667816532	0.000254483188973628	0.0241489679504707	0.0686230263440864	0.00927443157342868	0.189952314482143	0.072892168626653	0.0029310774533888	0.177018877692109
209.541882113872	0.00947461667816532	0.000254483188973628	0.0241489679504707	0.0695074051974113	0.00989271227372633	0.194048526306516	0.0746306212300837	0.00323457707897973	0.180130482457015
209.642051931677	0.00947461667816532	0.000254483188973628	0.0241489679504707	0.0695074051974113	0.00989271227372633	0.194048526306516	0.0746306212300837	0.00323457707897973	0.180130482457015
209.742221749482	0.00947461667816532	0.000254483188973628	0.0241489679504707	0.0695074051974113	0.00989271227372633	0.194048526306516	0.0746306212300837	0.00323457707897973	0.180130482457015
209.842391567288	0.00947461667816532	0.000254483188973628	0.0241489679504707	0.0695074051974113	0.00989271227372633	0.194048526306516	0.0746306212300837	0.00323457707897973	0.180130482457015
209.942561385093	0.00947461667816532	0.000254483188973628	0.0241489679504707	0.0695074051974113	0.00949738988020609	0.194710067901828	0.0750120823749489	-0.000271560115215416	0.177960772960095
210.042731202899	0.00947461667816532	0.000254483188973628	0.0241489679504707	0.0695074051974113	0.0105174316491249	0.196547499608416	0.0752180978717706	0.00323457707897973	0.181847439930896
210.142901020704	0.00947461667816532	0.000254483188973628	0.0241489679504707	0.0695832488784613	0.0105174316491249	0.196547499608416	0.0753702836684574	0.00323457707897973	0.181847439930896
210.243070838509	0.00947461667816532	0.000254483188973628	0.0241489679504707	0.0697412582852329	0.00989271227372633	0.196547499608416	0.0759176178365356	0.00349186370696989	0.182728066929249
210.343240656315	0.00947461667816532	0.000254483188973628	0.0241489679504707	0.0698054125921421	0.00989271227372633	0.196547499608416	0.0761516173913061	0.00349186370696989	0.182728066929249
210.44341047412	0.00947461667816532	0.000254483188973628	0.0241489679504707	0.0698054125921421	0.00989271227372633	0.196547499608416	0.0761516173913061	0.00349186370696989	0.182728066929249
210.543580291925	0.00947461667816532	0.000254483188973628	0.0241489679504707	0.069898859548063	0.00989271227372633	0.197585932540597	0.0765767584760946	0.00349186370696989	0.183083782238634
210.643750109731	0.00947461667816532	0.000254483188973628	0.0241489679504707	0.069898859548063	0.0109759503715723	0.200709733869101	0.0774429553997586	0.0029310774533888	0.18408739851269
210.743919927536	0.00947461667816532	0.000254483188973628	0.0241489679504707	0.070113951569734	0.00850458204178563	0.542109306949437	0.125069029841947	-0.00246812630909328	0.522292647001949
210.844089745342	0.00947461667816532	0.000254483188973628	0.0241489679504707	0.070113951569734	0.00850458204178563	0.542109306949437	0.125377719303227	-0.00246812630909328	0.522292647001949
210.944259563147	0.00947461667816532	0.000254483188973628	0.0241489679504707	0.070113951569734	0.00850458204178563	0.542109306949437	0.125861691846423	-0.00246812630909328	0.522292647001949
211.044429380952	0.00947461667816532	0.000254483188973628	0.0241489679504707	0.0702962878429363	0.00850458204178563	0.542109306949437	0.126263602205575	-0.00246812630909328	0.522292647001949
211.144599198758	0.00947461667816532	0.000254483188973628	0.0241489679504707	0.0703906750428614	0.00850458204178563	0.542109306949437	0.126781327014994	-0.00246812630909328	0.522292647001949
211.244769016563	0.00947461667816532	0.000254483188973628	0.0241489679504707	0.0703906750428614	0.00850458204178563	0.542109306949437	0.126781327014994	-0.00246812630909328	0.522292647001949
211.344938834369	0.00947461667816532	0.000254483188973628	0.0241489679504707	0.0705000546357651	0.00850458204178563	0.542109306949437	0.127053750339168	-0.00246812630909328	0.522292647001949
211.445108652174	0.00947461667816532	0.000254483188973628	0.0241489679504707	0.0705000546357651	0.00850458204178563	0.542109306949437	0.127287903629666	-0.00246812630909328	0.522292647001949
211.545278469979	0.00947461667816532	0.000254483188973628	0.0241489679504707	0.0705000546357651	0.00850458204178563	0.542109306949437	0.128019678785436	-0.00246812630909328	0.522292647001949
211.645448287785	0.00947461667816532	0.000254483188973628	0.0241489679504707	0.0705000546357651	0.00850458204178563	0.542109306949437	0.128349996696787	-0.00246812630909328	0.522292647001949
211.74561810559	0.00947461667816532	0.000254483188973628	0.0241489679504707	0.0703906750428614	0.00850458204178563	0.542109306949437	0.127929177766136	-0.00246812630909328	0.522292647001949
211.845787923395	0.00947461667816532	0.000254483188973628	0.0241489679504707	0.0880030325793012	0.00949738988020609	0.542109306949437	0.159469693831736	-0.00246812630909328	0.51467267544416
211.945957741201	0.00947461667816532	0.000254483188973628	0.0241489679504707	0.0837651748327683	0.00523857857947811	0.532471714590292	0.155315559663883	-0.000271560115215416	0.511278220349047
212.046127559006	0.00947461667816532	0.000254483188973628	0.0241489679504707	0.0798524964460086	0.00714759295657971	0.515384844921419	0.150208190180204	-0.00246812630909328	0.498843394865218
212.146297376812	0.00947461667816532	0.000254483188973628	0.0241489679504707	0.0776421343530674	0.00949738988020609	0.496845180746298	0.144598578193552	-0.000271560115215416	0.479252369427025
212.246467194617	0.00947461667816532	0.000254483188973628	0.0241489679504707	0.0765197597485587	0.00714759295657971	0.486457361454557	0.141805714078204	-0.000271560115215416	0.476554795458857
212.346637012422	0.00947461667816532	0.000254483188973628	0.0241489679504707	0.0747144118605031	0.00523857857947811	0.442162682596464	0.132330903463896	-0.000271560115215416	0.424943931682956
212.446806830228	0.00947461667816532	0.000254483188973628	0.0241489679504707	0.0742667590780365	0.00714759295657971	0.424156385400681	0.128458239652402	-0.00246812630909328	0.408855085780152
212.546976648033	0.00947461667816532	0.000254483188973628	0.0241489679504707	0.0729448159571039	0.00523857857947811	0.396373732246872	0.118542814912668	-0.00246812630909328	0.385443271840013
212.647146465838	0.00947461667816532	0.000254483188973628	0.0241489679504707	0.0728060517324045	0.00949738988020609	0.391653343695703	0.115888841552738	-0.000271560115215416	0.378603289933
212.747316283644	0.00947461667816532	0.000254483188973628	0.0241489679504707	0.0728060517324045	0.00949738988020609	0.391653343695703	0.115888841552738	-0.000271560115215416	0.378603289933
212.847486101449	0.00947461667816532	0.000254483188973628	0.0241489679504707	0.0996978177938851	0.00714759295657971	0.391653343695703	0.138507805940114	-0.000271560115215416	0.380939229919419
212.947655919255	0.00947461667816532	0.000254483188973628	0.0241489679504707	0.0996978177938851	0.00523857857947811	0.394016916176554	0.139272552568499	-0.000271560115215416	0.385443271840013
213.04782573706	0.00947461667816532	0.000254483188973628	0.0241489679504707	0.160335381750967	0.0100497161841504	0.427238966428219	0.173691149006229	-0.000271560115215416	0.414517138933931
213.147995554865	0.00947461667816532	0.000254483188973628	0.0241489679504707	0.159529951651651	0.00989271227372633	0.426482045823711	0.171931876463599	-0.000271560115215416	0.412846265090437
213.248165372671	0.00947461667816532	0.000254483188973628	0.0241489679504707	0.158747937568031	0.00989271227372633	0.426482045823711	0.171418850915851	-0.000271560115215416	0.412846265090437
213.348335190476	0.00947461667816532	0.000254483188973628	0.0241489679504707	0.158393444573755	0.0105174316491249	0.427238966428219	0.171239554230511	-0.000271560115215416	0.413311077024021
213.448505008282	0.00947461667816532	0.000254483188973628	0.0241489679504707	0.155567453632442	0.0105174316491249	0.427238966428219	0.168754100019179	-0.000271560115215416	0.413311077024021
213.548674826087	0.00947461667816532	0.000254483188973628	0.0241489679504707	0.151792544150307	0.0105174316491249	0.427238966428219	0.167364092078221	-0.000271560115215416	0.413311077024021
213.648844643892	0.00947461667816532	0.000254483188973628	0.0241489679504707	0.140269585633662	0.00989271227372633	0.426482045823711	0.163581409947561	-0.00118150366011596	0.413311077024021
213.749014461698	0.00947461667816532	0.000254483188973628	0.0241489679504707	0.11632916313504	0.00850458204178563	0.424156385400681	0.160795803042895	-0.00050824920034475	0.413311077024021
213.849184279503	0.00948520904990628	0.000254483188973628	0.0241489679504707	0.0977721727284926	0.00850458204178563	0.424156385400681	0.157429489227198	-0.00050824920034475	0.413311077024021
213.949354097309	0.00948520904990628	0.000254483188973628	0.0241489679504707	0.0768900662465455	0.00850458204178563	0.424156385400681	0.153543075384293	-0.00246812630909328	0.413311077024021
214.049523915114	0.00948520904990628	0.000254483188973628	0.0241489679504707	0.0729623358995293	0.00949738988020609	0.424156385400681	0.147691973472694	-0.00200938052648012	0.414739659694434
214.149693732919	0.00948520904990628	0.000254483188973628	0.0241489679504707	0.0709052620984327	0.00949738988020609	0.424156385400681	0.144742043158787	-0.00246812630909328	0.414739659694434
214.249863550725	0.00948520904990628	0.000254483188973628	0.0241489679504707	0.0689892441079189	0.00949738988020609	0.424156385400681	0.142610095089948	-0.00246812630909328	0.414739659694434
214.35003336853	0.00948520904990628	0.000254483188973628	0.0241489679504707	0.066022189006202	0.00523857857947811	0.414369186534393	0.134092433600622	-0.00246812630909328	0.412846265090437
214.450203186335	0.00949643692873498	0.000254483188973628	0.0241489679504707	0.072399813199206	0.00523857857947811	0.661082387218586	0.187752967787301	-0.0109633071633868	0.662244464436515
214.550373004141	0.00949643692873498	0.000254483188973628	0.0241489679504707	0.068131935988288	0.00523857857947811	0.661082387218586	0.178013092270359	-0.0119451826482679	0.662244464436515
214.650542821946	0.00949643692873498	0.000254483188973628	0.0241489679504707	0.0666650812983826	0.00523857857947811	0.661082387218586	0.172763013989706	-0.0119451826482679	0.662244464436515
214.750712639752	0.00949643692873498	0.000254483188973628	0.0241489679504707	0.064945940308879	0.00523857857947811	0.661082387218586	0.167811617333025	-0.0119451826482679	0.662244464436515
214.850882457557	0.00949643692873498	0.000254483188973628	0.0241489679504707	0.0634991718498991	0.00523857857947811	0.661082387218586	0.163830855809133	-0.0119451826482679	0.662244464436515
214.951052275362	0.00949643692873498	0.000254483188973628	0.0241489679504707	0.0646132639485471	0.00523857857947811	1.1145645390999	0.260673001749568	-0.0119451826482679	1.11591274064629
215.051222093168	0.00952837154587852	0.000258393739844551	0.0241489679504707	0.0616081387508661	0.00523857857947811	1.1145645390999	0.25297137291485	-0.012364889317103	1.11591274064629
215.151391910973	0.00966549942306225	0.000254483188973628	0.0241489679504707	0.0584003786489348	0.00523857857947811	1.1145645390999	0.241231628024306	-0.0156691172277369	1.11497581786017
215.251561728778	0.00968244804034137	0.000211736355816972	0.0241489679504707	0.0687355567652155	0.0102587293042202	1.1145645390999	0.252867877584733	-0.0119451826482679	1.11591274064629
215.351731546584	0.00970279009693407	0.000211736355816972	0.0241489679504707	0.0653050350528327	0.0102587293042202	1.1145645390999	0.245978052692324	-0.0119451826482679	1.11591274064629
215.451901364389	0.00971629172024423	0.000211736355816972	0.0241489679504707	0.0639744373011111	0.0102587293042202	1.1145645390999	0.242460822857127	-0.0119451826482679	1.11591274064629
215.552071182195	0.00974753234999472	0.000211736355816972	0.0241489679504707	0.0620571372522806	0.0102587293042202	1.1145645390999	0.229044677701387	-0.0119451826482679	1.11591274064629
215.652241	0.00976598585566645	0.000211736355816972	0.0241489679504707	0.0591317998780391	0.0102587293042202	1.1145645390999	0.177777274948613	-0.0119451826482679	1.11591274064629
215.752410817805	0.00978182195846793	0.000258393739844551	0.0243374774444604	0.0586391676278308	0.0102587293042202	1.1145645390999	0.174976208499838	-0.0119451826482679	1.11591274064629
215.852580635611	0.00978182195846793	0.000258393739844551	0.0243374774444604	0.0577657811627966	0.0102587293042202	1.1145645390999	0.170229098746949	-0.0119451826482679	1.11591274064629
215.952750453416	0.00978182195846793	0.000258393739844551	0.0243553262891173	0.0572983363390734	0.0102587293042202	1.1145645390999	0.168569619741921	-0.0119451826482679	1.11591274064629
216.052920271222	0.00978182195846793	0.000258393739844551	0.0243553262891173	0.0572269667585645	0.0102587293042202	1.1145645390999	0.168224523644733	-0.0119451826482679	1.11591274064629
216.153090089027	0.00978182195846793	0.000258393739844551	0.0243553262891173	0.0566416127511385	0.0102587293042202	1.1145645390999	0.16648157482262	-0.0119451826482679	1.11591274064629
216.253259906832	0.00978182195846793	0.000258393739844551	0.0243553262891173	0.0536496289976772	0.0102587293042202	0.223534218939854	0.0604646386765985	-0.00486145286732833	0.219472140034216
216.353429724638	0.00978182195846793	0.000258393739844551	0.0243553262891173	0.0534136458998491	0.0107608811133853	0.222434225085752	0.0596989851042788	-0.00429986259996396	0.218780963568984
216.453599542443	0.00978182195846793	0.000211736355816972	0.0243553262891173	0.0534136458998491	0.0107608811133853	0.222434225085752	0.0596341355786496	-0.00429986259996396	0.218780963568984
216.553769360248	0.00982286783993042	0.000211736355816972	0.0244715131329484	0.0534136458998491	0.0107608811133853	0.222434225085752	0.0595662004008932	-0.00429986259996396	0.218780963568984
216.653939178054	0.00982286783993042	0.000211736355816972	0.0244715131329484	0.0534136458998491	0.0107608811133853	0.222434225085752	0.0595791856674956	-0.00429986259996396	0.218780963568984
216.754108995859	0.00982286783993042	0.000211736355816972	0.0244715131329484	0.0533299910391097	0.0102587293042202	0.22692664629924	0.0637023895729231	-0.00486145286732833	0.221897786092904
216.854278813665	0.00982286783993042	0.000211736355816972	0.0244715131329484	0.0533299910391097	0.0107608811133853	0.239607067685693	0.0758015482103429	-0.00486145286732833	0.235685846125757
216.95444863147	0.00982286783993042	0.000211736355816972	0.0244715131329484	0.0533299910391097	0.0102587293042202	0.654987458074492	0.0961923157470937	-0.0156691172277369	0.641384228687372
217.054618449275	0.00982286783993042	0.000211736355816972	0.0244715131329484	0.0533299910391097	0.0102587293042202	0.779682171637547	0.113563986134069	-0.0156691172277369	0.768713190624411
217.154788267081	0.00982286783993042	0.000211736355816972	0.0244715131329484	0.0533299910391097	0.0107608811133853	0.783149263080691	0.115295279332506	-0.0156691172277369	0.772924865781664
217.254958084886	0.00982286783993042	0.000211736355816972	0.0244715131329484	0.053304573965821	0.0107608811133853	0.783149263080691	0.115241463825181	-0.0156691172277369	0.772924865781664
217.355127902691	0.00982286783993042	0.000211736355816972	0.0244715131329484	0.053304573965821	0.0107608811133853	0.783149263080691	0.115241463825181	-0.0156691172277369	0.772924865781664
217.455297720497	0.00982656090510597	0.000211736355816972	0.0245345890796329	0.053304573965821	0.0107608811133853	0.783149263080691	0.115214611301105	-0.0156691172277369	0.772924865781664
217.555467538302	0.00983157071048705	0.000211736355816972	0.0248376591068139	0.053304573965821	0.0107608811133853	0.783149263080691	0.115130621564427	-0.0156691172277369	0.777257627087582
217.655637356108	0.00983551630936597	0.000211736355816972	0.0248376591068139	0.053304573965821	0.0107608811133853	0.783149263080691	0.115107982058895	-0.0156691172277369	0.777257627087582
217.755807173913	0.00983551630936597	0.000211736355816972	0.0248376591068139	0.0533299910391097	0.0107608811133853	0.783149263080691	0.115214949009452	-0.0156691172277369	0.777257627087582
217.855976991718	0.00985223920332642	0.000211736355816972	0.0248980146526069	0.0533299910391097	0.0107608811133853	0.783149263080691	0.11517436511007	-0.0156691172277369	0.777257627087582
217.956146809524	0.00985223920332642	9.37573759245112e-05	0.0248376591068139	0.0533299910391097	0.0107608811133853	0.783149263080691	0.115161693589456	-0.0156691172277369	0.777257627087582
218.056316627329	0.00985223920332642	9.37573759245112e-05	0.0248376591068139	0.0533299910391097	0.0107608811133853	0.783149263080691	0.115266826499412	-0.0156691172277369	0.777257627087582
218.156486445135	0.00987126845731083	0.000211736355816972	0.02524468568283	0.0495663857438712	0.0120450341385461	0.0987199996351416	0.0413779130946204	-0.00489553501378623	0.0945719495114773
218.25665626294	0.00987126845731083	9.37573759245112e-05	0.02524468568283	0.0495663857438712	0.0120450341385461	0.0988298472380053	0.0415310911942794	-0.00489553501378623	0.0957969995196198
218.356826080745	0.00988622390951093	0.000211736355816972	0.0255208521545111	0.0495663857438712	0.0120450341385461	0.0988298472380053	0.0414709813848452	-0.00489553501378623	0.0957969995196198
218.456995898551	0.00989788547449341	9.37573759245112e-05	0.0255208521545111	0.0495663857438712	0.0107608811133853	0.0979418413437534	0.0415382830340434	-0.00985567930379782	0.0909259303414252
218.557165716356	0.00997339855671261	0.000211736355816972	0.0259278465319571	0.0495663857438712	0.0107608811133853	0.0979418413437534	0.0414873678331195	-0.011010685233299	0.0902147726538773
218.657335534162	0.00997339855671261	0.000211736355816972	0.0259278465319571	0.0495663857438712	0.0107608811133853	0.0979418413437534	0.0414889782788183	-0.011010685233299	0.0902147726538773
218.757505351967	0.0100430296373645	0.000211736355816972	0.026310355581001	0.0496649655331605	0.0107608811133853	0.0983933882771942	0.0417103744533792	-0.011010685233299	0.0909259303414252
218.857675169772	0.0100430296373645	9.37573759245112e-05	0.026310355581001	0.0498165384026152	0.0107608811133853	0.104308497534658	0.0444408688072348	-0.0120299166875072	0.0965029192683034
218.957844987578	0.0100430296373645	9.37573759245112e-05	0.026310355581001	0.0501300449297244	0.0102587293042202	0.110973465314857	0.0463770489940264	-0.0119451826482679	0.103502795450748
219.058014805383	0.0100430296373645	9.37573759245112e-05	0.026310355581001	0.0505830798382989	0.0102587293042202	0.125086155518386	0.0491509551740355	-0.0147122976044036	0.122836615791288
219.158184623188	0.0100551969949604	0.000211736355816972	0.0265885831933035	0.0510475801722756	0.0102587293042202	0.158445137101285	0.0515236862501327	-0.0156691172277369	0.14103798688263
219.258354440994	0.010083253373844	0.000258393739844551	0.0267651559789386	0.0511291088854288	0.0102587293042202	0.17358521854389	0.0531250579474329	-0.0147122976044036	0.158247279740378
219.358524258799	0.0100927179203231	0.000211736355816972	0.0267804459185352	0.0514506078114577	0.0102587293042202	0.238490849016597	0.0565368698985388	-0.0120299166875072	0.222701607409351
219.458694076605	0.0101760676872443	0.000211736355816972	0.0272510934143501	0.0523580431439975	0.0102587293042202	0.265685714540383	0.0617461478734382	-0.0106137104312566	0.255594532523549
219.55886389441	0.0101980678844628	9.37573759245112e-05	0.0273254380705173	0.0534546915069221	0.0102587293042202	0.289351315258504	0.0683542541841359	-0.0120299166875072	0.276313247476218
219.659033712215	0.0102328711897231	0.000258393739844551	0.0278215600308877	0.0543582650517011	0.0102587293042202	0.307056418068457	0.0741884155076067	-0.0162487923078402	0.298111438197333
219.759203530021	0.0102519611435918	9.37573759245112e-05	0.0281211371744348	0.0561055847239435	0.0107608811133853	0.368683566641623	0.0886664002623911	-0.0162487923078402	0.348931013384601
219.859373347826	0.0102895907744716	9.37573759245112e-05	0.0285167790216337	0.057717263041757	0.0107608811133853	0.406070508066463	0.10082065006099	-0.0147122976044036	0.392424221288137
219.959543165631	0.0102895907744716	9.37573759245112e-05	0.0285167790216337	0.0605599678280913	0.0107608811133853	0.497220649663945	0.120160617926138	-0.0162487923078402	0.488487683667396
220.059712983437	0.0103310623384623	9.37573759245112e-05	0.029938742060106	0.0634006037998789	0.0107608811133853	0.555988688276031	0.140730016064944	-0.0162487923078402	0.548541500749323
220.159882801242	0.0103656349642034	0.000211736355816972	0.0310229396323106	0.0673679162982118	0.00532976075813381	0.595828411385274	0.161343620229086	-0.0120299166875072	0.592204076913689
220.260052619048	0.0105648720140702	9.37573759245112e-05	0.0322813869486651	0.0733441852431267	0.00532976075813381	0.647291915476237	0.184245152924101	-0.0267899349831323	0.635988868051101
220.360222436853	0.0106003157272245	9.37573759245112e-05	0.03527701341615	0.0879052893708908	0.0107608811133853	0.707024770675003	0.21255360058119	-0.0120299166875072	0.697969337451171
220.460392254658	0.0107692710489872	0.000211736355816972	0.0386082726846063	0.232429083442877	0.0107608811133853	0.758903365131375	0.262452999959809	-0.0120299166875072	0.74579991166762
220.560562072464	0.010848707830496	0.000211736355816972	0.0388654879657251	0.286751409222596	0.0146318976024133	0.776187619805179	0.299084806577615	-0.0120299166875072	0.754192442752815
220.660731890269	0.0109524480843035	9.37573759245112e-05	0.039836330871169	0.330560832644064	0.0146318976024133	0.819123135133744	0.333773937482589	-0.0120299166875072	0.788510681548289
220.760901708075	0.010979381035295	9.37573759245112e-05	0.0414948872631895	0.350514966180453	0.0168972251535432	0.823623873215994	0.347781848665528	-0.0120299166875072	0.796948923732778
220.86107152588	0.010992357286645	0.000258393739844551	0.0420058415102906	0.363497679156676	0.0152233504852518	0.823623873215994	0.363710965303453	-0.00892976825388226	0.80919336309135
220.961241343685	0.011077193927558	9.37573759245112e-05	0.0420489045475524	0.367788013001618	0.0146318976024133	0.823623873215994	0.368273237733657	-0.0120299166875072	0.80919336309135
221.061411161491	0.011221555720466	9.37573759245112e-05	0.0451327499179475	0.367788013001618	0.0120948448078761	0.828064253900944	0.369268181968492	-0.0120299166875072	0.812328971051896
221.161580979296	0.0115628872076757	0.000211736355816972	0.0489424245547019	0.351068482189307	0.00532976075813381	0.816205304779848	0.348187404394126	-0.0106137104312566	0.820652952578284
221.261750797101	0.0117503294570356	9.37573759245112e-05	0.05136067591053	0.349879188317548	0.00958334048906401	0.813628675345579	0.341373012494058	-0.026528466386284	0.800203841664766
221.361920614907	0.0122864524199022	0.000258393739844551	0.0548666183854979	0.336086949337381	0.00958334048906401	0.813628675345579	0.329088238183293	-0.0338477516194092	0.789129331798513
221.462090432712	0.0126929977263258	9.37573759245112e-05	0.0548666183854979	0.316701254217917	0.00532976075813381	0.804793064441355	0.312164885918091	-0.0309633946489856	0.78692305770841
221.562260250518	0.0130407829303893	9.37573759245112e-05	0.0555812375511891	0.314555489499168	0.00532976075813381	0.801982567286975	0.307762280702159	-0.0360518223986585	0.77864778783915
221.662430068323	0.013268559016384	9.37573759245112e-05	0.0569443702246906	0.298086511954233	0.00509260310800879	0.776991465683791	0.294590040184361	-0.0360518223986585	0.762849930008845
221.762599886128	0.0136931916282518	9.37573759245112e-05	0.0585430949577082	0.256905942039276	0.00167643897904331	0.705605657678197	0.24787698871085	-0.0318658589666873	0.722356283932734
221.862769703934	0.0140924712456789	9.37573759245112e-05	0.0601641389299586	0.182783919587181	0.00167643897904331	0.620202367528579	0.197422702789242	-0.043750680259365	0.628547124366278
221.962939521739	0.014614018502975	9.37573759245112e-05	0.0609151532464544	0.113133154911166	0.00167643897904331	0.591791004916172	0.187094659894008	-0.0544188591233438	0.59880407551247
222.063109339544	0.0149673379381438	0.000211736355816972	0.0629502353140139	0.0587037165571859	0.000881585644393342	0.55522965107429	0.170838472195891	-0.0544188591233438	0.570345930391446
222.16327915735	0.0151846640237514	0.000211736355816972	0.0629502353140139	0.0497675572588117	0.000881585644393342	0.541703473327193	0.156817477122836	-0.0504315205762006	0.549896780882861
222.263448975155	0.0153465267338889	9.37573759245112e-05	0.0630275442610365	0.045632479550536	0.000881585644393342	0.516974174631594	0.143787098666088	-0.0578411615616555	0.51685591781113
222.363618792961	0.0155902841791294	9.37573759245112e-05	0.064623210860866	0.0418644284752921	0.000881585644393342	0.511497908778643	0.134531814924388	-0.0578411615616555	0.51685591781113
222.463788610766	0.0157129234051751	9.37573759245112e-05	0.0647452135320684	0.0404448874892134	0.000881585644393342	0.480440198165071	0.120592566061334	-0.0584572851712185	0.508460885128556
222.563958428571	0.0159787517252412	0.000211736355816972	0.0664478207330195	0.0385453633244012	0.000768109597564555	0.450401262578684	0.105322065304054	-0.0584572851712185	0.462056203916087
222.664128246377	0.0166302632940781	9.37573759245112e-05	0.0672716509440429	0.0372014836858772	0.000768109597564555	0.439780481834846	0.0938150691788359	-0.0584572851712185	0.451733818073846
222.764298064182	0.0171459314809189	9.37573759245112e-05	0.068283840607102	0.0358242460275632	0.000768109597564555	0.430331445269824	0.0866512806139158	-0.061500865255292	0.45454144268919
222.864467881988	0.0172510207315376	9.37573759245112e-05	0.0688552060162877	0.0345822197058783	0.000768109597564555	0.424390379061656	0.0787055671695447	-0.06659257156764	0.451733818073846
222.964637699793	0.0178096546707083	9.37573759245112e-05	0.0707765848031351	0.0322810380388324	0.000768109597564555	0.390965288195664	0.0635224497441966	-0.0770950211072987	0.417106841213493
223.064807517598	0.0182090493632022	9.37573759245112e-05	0.0719894090122815	0.0314964470466082	0.000768109597564555	0.374671648720665	0.0573392346492575	-0.0998099152648277	0.384945551619382
223.164977335404	0.0187927596948855	9.37573759245112e-05	0.074167397876028	0.0301040983940739	0.000768109597564555	0.353665809397413	0.0478128162136033	-0.120017641631869	0.357118759347682
223.265147153209	0.0191272358929214	0.000211736355816972	0.0764880035296138	0.0297692301043559	0.000557620432216077	0.344765500100994	0.0426847363917642	-0.112908337369234	0.351576175596486
223.365316971015	0.0194662486721119	9.37573759245112e-05	0.0764880035296138	0.029176444301655	0.000557620432216077	0.335549276144033	0.0381294327991487	-0.103045507292474	0.345101512267614
223.46548678882	0.0196199431323569	9.37573759245112e-05	0.0773141344416311	0.0281343873753932	0.000557620432216077	0.30369239895222	0.0290683644782515	-0.0896249338953582	0.33654758276997
223.565656606625	0.0197247063137822	9.37573759245112e-05	0.078147325186798	0.0280000955524923	0.000557620432216077	0.300553914784189	0.0276594638261431	-0.0906073688224095	0.332752302897435
223.665826424431	0.019851878227516	9.37573759245112e-05	0.0817242514363712	0.0276147881332269	0.000557620432216077	0.300553914784189	0.0261996986011789	-0.0929080852864684	0.332752302897435
223.765996242236	0.0200907336053374	9.37573759245112e-05	0.0817242514363712	0.0272838312790672	0.000557620432216077	0.296941177778674	0.0242264328704404	-0.0917648066815727	0.332752302897435
223.866166060041	0.0201638284899742	9.37573759245112e-05	0.0817242514363712	0.0270544845421039	0.000557620432216077	0.288715399554346	0.0222149519510689	-0.112908337369234	0.296994239286991
223.966335877847	0.0204510994096893	9.37573759245112e-05	0.0817242514363712	0.027019904373192	0.000557620432216077	0.286684213758905	0.0211049141021669	-0.112908337369234	0.296994239286991
224.066505695652	0.0206262644949569	9.37573759245112e-05	0.0818514224745459	0.0267671640198672	0.000557620432216077	0.259808393492783	0.0155655864848707	-0.0973592544853599	0.290811065419962
224.166675513458	0.0208614156235407	0.000211736355816972	0.0818514224745459	0.0263682474862433	0.000557620432216077	0.233317159193419	0.0122997811068055	-0.106621388279056	0.261866221123532
224.266845331263	0.0211734798309157	0.000211736355816972	0.0817242514363712	0.0263439717704885	0.000557620432216077	0.204243814423055	0.0109313677749922	-0.123070048558175	0.241172744321336
224.367015149068	0.0212945789349822	0.000211736355816972	0.0835347880425007	0.026257894903881	0.000557620432216077	0.0735481431740023	0.00863055133121494	-0.169891459244535	0.0909183754947669
224.467184966874	0.0216111063134063	0.000211736355816972	0.0841686989307552	0.0258410791224883	0.000557620432216077	0.0600473936778003	0.0035371529071958	-0.0998099152648277	0.0591361888217886
224.567354784679	0.0224525930017707	0.000211736355816972	0.0835347880425007	0.025671710958264	0.000557620432216077	0.0557524780156336	-0.000976216819099521	-0.0872063469787044	0.0548274674149998
224.667524602484	0.0230949370697792	0.000836166576049524	0.0841686989307552	0.0255304838181274	0.000557620432216077	0.0527336664363925	-0.00477934731418868	-0.0737719239238753	0.0562051724538731
224.76769442029	0.0232095687143197	0.000836166576049524	0.0841686989307552	0.0255128196130289	0.000557620432216077	0.0518151938017629	-0.00551606745697382	-0.0727894578608841	0.0548274674149998
224.867864238095	0.0235424510674075	0.000836166576049524	0.0841686989307552	0.0255304838181274	0.000557620432216077	0.0518151938017629	-0.00592433073536821	-0.0727894578608841	0.0548274674149998
224.968034055901	0.0237470693439971	0.000836166576049524	0.0841686989307552	0.0255304838181274	0.000557620432216077	0.0518151938017629	-0.00615101230413576	-0.0727894578608841	0.0542342249569741
225.068203873706	0.0238312094585863	0.000836166576049524	0.0841686989307552	0.0255304838181274	0.000557620432216077	0.0518151938017629	-0.00628316909135157	-0.0727894578608841	0.0542342249569741
225.168373691511	0.0239984322368978	0.000836166576049524	0.0835347880425007	0.0255304838181274	0.000557620432216077	0.0518151938017629	-0.00638743287066933	-0.0737719239238753	0.0526347328197888
225.268543509317	0.0240712675494757	0.000836166576049524	0.0835347880425007	0.0255304838181274	0.000557620432216077	0.0518151938017629	-0.00642612069757792	-0.0737719239238753	0.0526347328197888
225.368713327122	0.024208181583755	0.000836166576049524	0.0835347880425007	0.0255304838181274	0.000557620432216077	0.0518151938017629	-0.00654831597614161	-0.0737719239238753	0.0526347328197888
225.468883144928	0.0243147826179679	0.000836166576049524	0.0835347880425007	0.0255304838181274	0.000557620432216077	0.0518151938017629	-0.00664431408177918	-0.0737719239238753	0.0512713615584457
225.569052962733	0.0244084552307968	0.00138422179067977	0.0818514224745459	0.0255128196130289	0.000557620432216077	0.0518151938017629	-0.00671391436054598	-0.0727894578608841	0.0512713615584457
225.669222780538	0.0246650213543967	0.000836166576049524	0.0818514224745459	0.025501373633441	0.000881585644393342	0.0518151938017629	-0.00757770274601403	-0.0679062358676508	0.0526347328197888
225.769392598344	0.0247026680019456	0.000836166576049524	0.0818514224745459	0.025501373633441	0.000881585644393342	0.0518151938017629	-0.00761556323694706	-0.0679062358676508	0.0526347328197888
225.869562416149	0.0250834027731397	0.000836166576049524	0.0841686989307552	0.025501373633441	0.000881585644393342	0.0518151938017629	-0.00799088332797122	-0.0727894578608841	0.0502946545678061
225.969732233954	0.0253757056877011	0.000836166576049524	0.0841686989307552	0.0255128196130289	0.000881585644393342	0.0517489490597155	-0.00803514783066576	-0.0727894578608841	0.0502946545678061
226.06990205176	0.0258778692308564	0.00138422179067977	0.0856236032045934	0.0255128196130289	0.000881585644393342	0.0517489490597155	-0.00838152067495069	-0.0737719239238753	0.0512713615584457
226.170071869565	0.0262202332803204	0.00138422179067977	0.0860717697838786	0.0255128196130289	0.000881585644393342	0.0517489490597155	-0.00855587528566288	-0.0737719239238753	0.0526347328197888
226.270241687371	0.0261468677065165	0.000836166576049524	0.0835347880425007	0.0255304838181274	0.000881585644393342	0.0517489490597155	-0.00808430462588913	-0.0679062358676508	0.0538715622855636
226.370411505176	0.0261468677065165	0.000836166576049524	0.0791347326913104	0.0255304838181274	0.000881585644393342	0.0517489490597155	-0.00799172540317855	-0.0679062358676508	0.0502946545678061
226.470581322981	0.0262202332803204	0.000836166576049524	0.0773141344416311	0.0255304838181274	0.000881585644393342	0.0517489490597155	-0.00765653439745977	-0.0727894578608841	0.041873221622306
226.570751140787	0.0263536817233688	0.00148355832417228	0.0770259963313553	0.0255304838181274	0.000881585644393342	0.0517489490597155	-0.00746822670127124	-0.0714511815393377	0.041873221622306
226.670920958592	0.0263536817233688	0.00148355832417228	0.0766087414376748	0.0255304838181274	0.000881585644393342	0.0517489490597155	-0.00748435697725921	-0.0714511815393377	0.041873221622306
226.771090776398	0.0267646620017058	0.00148355832417228	0.0773141344416311	0.0255304838181274	0.000881585644393342	0.0517489490597155	-0.00799689861338044	-0.0660397647507161	0.0502946545678061
226.871260594203	0.0267646620017058	0.00148355832417228	0.0773141344416311	0.0255304838181274	0.000881585644393342	0.0517489490597155	-0.00792001724088707	-0.0727894578608841	0.041873221622306
226.971430412008	0.0269002437354426	0.00148355832417228	0.0771051400898281	0.0255304838181274	0.000881585644393342	0.0517489490597155	-0.00786834306008643	-0.0727894578608841	0.0409149119102758
227.071600229814	0.0269002437354426	0.00148355832417228	0.0766087414376748	0.0255304838181274	0.000881585644393342	0.0517489490597155	-0.00759317713524713	-0.0679062358676508	0.0438252923179171
227.171770047619	0.0274339705280613	0.000836166576049524	0.078147325186798	0.0255304838181274	0.000881585644393342	0.0517489490597155	-0.00845266311911756	-0.075033586136554	0.0409149119102758
227.271939865424	0.0279869410113064	0.00148355832417228	0.0845362032659433	0.0255304838181274	0.000881585644393342	0.0517489490597155	-0.00923679231532674	-0.0785351706524675	0.041873221622306
227.37210968323	0.0286722018471771	0.000836166576049524	0.0867542940028195	0.0255304838181274	0.000881585644393342	0.0517489490597155	-0.0100215205135517	-0.0824259585122598	0.041873221622306
227.472279501035	0.0292684643811553	0.00302603576756256	0.0897065629529136	0.0255304838181274	0.000881585644393342	0.0517489490597155	-0.0105511994912815	-0.0835052489163096	0.041873221622306
227.572449318841	0.0297290518572471	0.00302603576756256	0.0897065629529136	0.0255304838181274	0.000881585644393342	0.0518151938017629	-0.0109470327740738	-0.0855518259504081	0.0409149119102758
227.672619136646	0.0306214421366318	0.00531835970453796	0.0921209953016548	0.0255304838181274	0.000881585644393342	0.0518151938017629	-0.0117007473879881	-0.0921870688248125	0.0409149119102758
227.772788954451	0.0307694715519776	0.00554154783280503	0.0921209953016548	0.0255304838181274	0.000881585644393342	0.0518151938017629	-0.0117593958032612	-0.0855518259504081	0.041873221622306
227.872958772257	0.0309161121037703	0.00554154783280503	0.0921209953016548	0.0255304838181274	0.000881585644393342	0.0518151938017629	-0.011804193796495	-0.0855518259504081	0.041873221622306
227.973128590062	0.0309161121037703	0.00554154783280503	0.0921209953016548	0.0255694161223751	0.000881585644393342	0.0518151938017629	-0.0117797718581469	-0.0855518259504081	0.041873221622306
