# Supplementary material for: Global diversity dynamics in the fossil record are regionally heterogeneous
Source: Nat Commun. 2022 May 18;13:2751. doi: 10.1038/s41467-022-30507-0 (PMC9117201; doi:10.1038/s41467-022-30507-0)
Supplement: Supplementary file 4 — Source Data [file 41467_2022_30507_MOESM4_ESM.zip › source_data/Supplementary Figure 34 - diversity.txt]

Supplementary.Figure.34...diversity.time	Supplementary.Figure.34...diversity.median	Supplementary.Figure.34...diversity.0.5_lower	Supplementary.Figure.34...diversity.0.5_upper	Supplementary.Figure.34...diversity.0.75_lower	Supplementary.Figure.34...diversity.0.75_upper	Supplementary.Figure.34...diversity.0.95_lower	Supplementary.Figure.34...diversity.0.95_upper
193.746	340.58347484659	175.750299533391	368.195473328326	146.292697208556	517.759866769606	125.88711318285	964.655393426064
195.345	379.706847829603	186.549410800818	403.835954464327	163.633991139224	567.182331405485	122.819229268197	1058.95671956561
196.272	789.652807279868	302.476687982765	890.015640850964	183.141963826919	1298.61520508192	126.062430829189	2697.94600021772
197.071	113.972559648768	64.973442599263	128.45255766623	48.0258247091193	165.652631797655	31.4103443254064	335.400628193638
198.542	101.958480125781	60.1444694696012	113.858039789143	44.4222520924246	145.843626654953	33.3482779220593	311.453338237544
199.401	216.942608729408	68.5213990603916	235.854544923102	41.1633933452928	385.159273559218	29.6705009365163	866.966730948033
200.2	170.848196916567	51.6527709032728	174.72162334813	48.1973851143242	707.675707823788	32.7539667307132	2274.2070094937
201.15	97.5539910794077	23.577640839742	102.049759549058	11.8329323286079	343.133002027227	9.49321312772389	1196.27269840402
201.949	72.1949612113162	24.2504946055827	77.6805985279558	19.5167887768009	129.322031043097	7.08370870567361	300.897046049888
203.337	141.459912613805	62.7694553240273	160.534365715108	39.7316348135281	221.273050793508	15.9441992490241	524.109113794508
204.568	104.701136030274	8.0781284187137	107.209912417012	6.22590219139802	191.584140955337	3.40341887540491	512.710496840506
205.368	228.809985836099	53.7285116930923	240.37584651933	39.7758990571931	410.931542594849	24.7779670588936	1156.37459569806
206.535	190.995281305286	75.9808691560653	211.977226368271	53.9461373176782	314.876420486004	31.279631224966	688.096133086395
208.133	147.733731456312	50.3025051886039	162.629659971824	34.0810949404684	247.630768466946	15.0160976894706	644.656171677058
209.221	83.3902051512747	14.7629012726567	90.8320333373904	7.4556496138672	176.005398044043	2.57928060517452	613.721284773031
210.021	22.8102777602504	7.51148637088809	25.1115767420481	5.11384243580733	37.9115796375583	2.63229017663979	79.2015195533286
211.33	20.1773337098102	2.779784182191	20.9467737626293	1.8156775700047	40.6254022559125	0.773614125440851	113.416878227929
212.929	19.3212298322142	4.45283909842067	21.5356293763572	1.87268005651642	36.7449844421821	0.962179314995884	95.7460044717593
213.879	25.6798476056142	7.64447441573082	28.4812193137362	4.72269327962359	46.1494356110874	2.14462052751082	132.640590633753
214.678	29.9825315874876	9.87715506019753	32.7331418619595	8.11840497517827	52.6537421649895	2.44325074040919	109.863696384121
216.126	58.9743922840644	30.2085629433023	71.1173278622893	14.0143880302229	90.9243596413062	8.14607546022173	197.385502762366
217.208	18.8739842677658	4.02161774568085	20.3171914929403	2.7702290675516	36.2394847862508	0.658682772844878	87.0726106129312
218.007	7.8738287716616	2.05365760810077	8.77560926389691	1.07872008194475	13.4308253907198	0.391882513085218	26.6879417990885
219.323	4.11305779585203	0.771630906921077	4.41362964298708	0.44483313222724	7.50925570530253	0.156588457664186	16.1032210032921
220.922	2.97644549322728	0.12984945049924	3.04110093683716	0.0924470088680447	6.17214163648463	0.020586036570949	14.941890908512
222.52	2.95360389680614	0.300770700683323	3.12050973130426	0.100508819258053	5.71833427881741	0.0529989078578718	13.1794830229384
224.119	3.39919108430205	0.437306159945102	3.66548417226631	0.107307887002192	6.22333923904746	0.0579640690981958	14.3040733247257
225.717	3.73129920342901	0.120941936022619	3.77244330116477	0.0502225804234818	7.35453645186183	0.0502225804234818	16.9657852095273
226.908	5.8847670523753	0.681021759002549	6.17180451780682	0.371643894337818	10.7817251968036	0.127202129314441	25.7565551678909
227.708	9.05592500114842	1.73141543150785	9.90275043683688	0.676588223243463	16.2028421857041	0.518639691782631	38.3984184105071
228.915	7.97992563001334	1.96901184890822	8.9571577479347	1.33815655018651	14.7597703102549	0.00428243812605323	27.5900363300287
230.513	5.92990183302722	1.61215081425183	6.71585082669898	0.588977011902158	10.5479422383508	0.105711603237655	22.7372262029292
232.112	11.3960627813445	1.38788521426184	12.0180159600952	0.561754874774193	20.4457035196027	0.112914010159044	44.3626044368508
233.255	19.0598800147124	3.55579340776603	20.1057505216322	2.35116262113153	33.9876064356997	0.836867840082334	83.0578338013714
234.055	13.8608628437703	3.27260030188766	15.119286224138	1.83087448895799	25.2797689580531	0.417369466856863	57.719391889631
235.309	9.46936753791143	0.928186292049612	9.83372547102022	0.359507759287845	18.5539466526426	0.225287545339252	41.784814177949
236.554	16.7667991984478	2.71896914943235	17.9919492074772	1.46549388044771	32.4191200096838	0.362135097607114	76.4804767556136
237.353	18.3475519740214	5.01996756258477	20.5289873219994	2.61260212726595	32.5234470232439	0.780342774009197	69.5693796965352
238.506	28.0212345446082	11.481402934425	32.7655784030832	5.70147386657998	45.9063035170675	3.05125818022443	91.4795054032051
239.393	31.9918881287984	10.8345722591763	36.0963191623043	6.52232432328254	55.195516682338	2.55985775052205	115.523745358331
240.192	35.567502288252	12.9238975937904	40.5227413514259	7.35583386903039	59.1876913188141	4.12312797481923	123.632419034805
241.182	28.7337070003413	5.81817109920187	31.2159199412045	2.29436498741919	53.6960378292003	1.17934301137794	135.833994461017
241.981	26.0873183899054	2.60558846619771	27.0064011225739	1.64547208907613	64.8917060759018	0.952271456193961	185.180569455791
243.302	8.85046196072961	1.47000812225592	9.70027326779052	0.571125018054856	16.8771350723362	0.0173388098886016	50.8020982306818
244.9	19.1373697639959	0.496202012998626	19.3276241523439	0.340900733419581	46.0387314918977	0.252681416120327	116.520584873558
