# Supplementary material for: Global diversity dynamics in the fossil record are regionally heterogeneous
Source: Nat Commun. 2022 May 18;13:2751. doi: 10.1038/s41467-022-30507-0 (PMC9117201; doi:10.1038/s41467-022-30507-0)
Supplement: Supplementary file 4 — Source Data [file 41467_2022_30507_MOESM4_ESM.zip › source_data/Supplementary Figure 34 - histograms.txt]

Supplementary.Figure.34...histograms.mids	Supplementary.Figure.34...histograms.ex	Supplementary.Figure.34...histograms.sp
-194.178423236515	0.0544444444444444	0.0455555555555556
-194.651452282158	0.0655555555555556	0.0177777777777778
-195.124481327801	0.181111111111111	0.0944444444444444
-195.597510373444	0.1	0.0677777777777778
-196.070539419087	0.241111111111111	0.0755555555555556
-196.54356846473	0.184444444444444	0.245555555555556
-197.016597510373	0.0533333333333333	0.141111111111111
-197.489626556017	0.121111111111111	0.0444444444444444
-197.96265560166	0.00666666666666667	0.344444444444444
-198.435684647303	0.00555555555555556	0.0355555555555556
-198.908713692946	0.00666666666666667	0.2
-199.381742738589	0.00666666666666667	0.174444444444444
-199.854771784232	0.00444444444444444	0.264444444444444
-200.327800829876	0.00333333333333333	0.178888888888889
-200.800829875519	0.0166666666666667	0.288888888888889
-201.273858921162	0.137777777777778	0.0622222222222222
-201.746887966805	0.0488888888888889	0.08
-202.219917012448	0.0155555555555556	0.03
-202.692946058091	0.0188888888888889	0.0444444444444444
-203.165975103734	0.0544444444444444	0.0888888888888889
-203.639004149378	0.06	0.0655555555555556
-204.112033195021	0.04	0.0522222222222222
-204.585062240664	0.0533333333333333	0.0777777777777778
-205.058091286307	0.237777777777778	0.0222222222222222
-205.53112033195	0.198888888888889	0.00222222222222222
-206.004149377593	0.186666666666667	0.00888888888888889
-206.477178423236	0.115555555555556	0.0177777777777778
-206.95020746888	0.13	0.0155555555555556
-207.423236514523	0.108888888888889	0.00888888888888889
-207.896265560166	0.09	0.0266666666666667
-208.369294605809	0.135555555555556	0.0466666666666667
-208.842323651452	0.09	0.0255555555555556
-209.315352697095	0.101111111111111	0.00777777777777778
-209.788381742739	0.134444444444444	0.00555555555555556
-210.261410788382	0.13	0.00333333333333333
-210.734439834025	0.137777777777778	0.00222222222222222
-211.207468879668	0.0733333333333333	0
-211.680497925311	0.183333333333333	0
-212.153526970954	0.186666666666667	0.00111111111111111
-212.626556016598	0.153333333333333	0
-213.099585062241	0.164444444444444	0.00111111111111111
-213.572614107884	0.175555555555556	0
-214.045643153527	0.0655555555555556	0.00111111111111111
-214.51867219917	0.177777777777778	0
-214.991701244813	0.26	0
-215.464730290456	0.154444444444444	0.00222222222222222
-215.9377593361	0.126666666666667	0.00222222222222222
-216.410788381743	0.104444444444444	0.00555555555555556
-216.883817427386	0.0377777777777778	0.00555555555555556
-217.356846473029	0.00666666666666667	0.00777777777777778
-217.829875518672	0.00777777777777778	0.0133333333333333
-218.302904564315	0.00444444444444444	0.0122222222222222
-218.775933609958	0.0544444444444444	0.00666666666666667
-219.248962655602	0.178888888888889	0.00555555555555556
-219.721991701245	0.245555555555556	0.00777777777777778
-220.195020746888	0.114444444444444	0.00666666666666667
-220.668049792531	0.173333333333333	0.00666666666666667
-221.141078838174	0.246666666666667	0.0188888888888889
-221.614107883817	0.316666666666667	0.0166666666666667
-222.087136929461	0.188888888888889	0.0233333333333333
-222.560165975104	0.234444444444444	0.04
-223.033195020747	0.105555555555556	0.0533333333333333
-223.50622406639	0.0711111111111111	0.04
-223.979253112033	0.0477777777777778	0.0222222222222222
-224.452282157676	0.00111111111111111	0.0111111111111111
-224.925311203319	0.00222222222222222	0.0166666666666667
-225.398340248963	0.00111111111111111	0.02
-225.871369294606	0.00444444444444444	0.00888888888888889
-226.344398340249	0.00111111111111111	0.0255555555555556
-226.817427385892	0.00111111111111111	0.02
-227.290456431535	0	0
-227.763485477178	0.00222222222222222	0.01
