# Supplementary material for: Global diversity dynamics in the fossil record are regionally heterogeneous
Source: Nat Commun. 2022 May 18;13:2751. doi: 10.1038/s41467-022-30507-0 (PMC9117201; doi:10.1038/s41467-022-30507-0)
Supplement: Supplementary file 4 — Source Data [file 41467_2022_30507_MOESM4_ESM.zip › source_data/Supplementary Figure 34 - rates.txt]

Supplementary.Figure.34...rates.time	Supplementary.Figure.34...rates.exr	Supplementary.Figure.34...rates.exr_mn	Supplementary.Figure.34...rates.exr_mx	Supplementary.Figure.34...rates.spr	Supplementary.Figure.34...rates.spr_mn	Supplementary.Figure.34...rates.spr_mx	Supplementary.Figure.34...rates.dvr	Supplementary.Figure.34...rates.dvr_mn	Supplementary.Figure.34...rates.dvr_mx
194.010810562112	0.121391212310863	0.0510702461457329	0.241080118548063	0.0149941514881796	0.000791265043889743	0.0714887301739886	-0.112625912322471	-0.218963959652228	-0.0300549115581547
194.110942543478	0.120865871305438	0.0518213378138871	0.236142544086556	0.0150745462845342	0.000911195426708304	0.0717227110667932	-0.109865540875722	-0.193671598598263	-0.0119574238752072
194.211074524845	0.120228775618858	0.0488769752872149	0.226961686084684	0.0152339638641883	0.000378016549082369	0.0720231704572813	-0.107488856171525	-0.193671598598263	-0.0208074838527295
194.311206506211	0.118890583472658	0.0510702461457329	0.219523925231799	0.0160168351314335	0.000799439364121629	0.0752715071730617	-0.102878410432855	-0.186820924461738	-0.0184051854342931
194.411338487578	0.118284380754658	0.0510702461457329	0.21415528904397	0.0163886831029284	0.00119641265823672	0.0767223962245128	-0.100476987436155	-0.179716743316399	-0.0139992349754089
194.511470468944	0.117557404701132	0.0510702461457329	0.21415528904397	0.0168396165118335	0.000799439364121629	0.077942597614176	-0.0989038794123878	-0.179716743316399	-0.00941995593200551
194.611602450311	0.117494066951356	0.0510702461457329	0.21415528904397	0.0170397113670393	0.000799439364121629	0.0785934130143257	-0.0983844128690649	-0.179716743316399	-0.00879424879859431
194.711734431677	0.117494066951356	0.0510702461457329	0.21415528904397	0.0174235262094424	0.000129117351249662	0.0818079897694681	-0.0974442668035425	-0.180749432469848	-0.00879424879859431
194.811866413043	0.117494066951356	0.0510702461457329	0.21415528904397	0.0178327199767951	0.00127516800371732	0.0864039868595361	-0.0962571853415026	-0.174231794750312	-0.00306264675627342
194.91199839441	0.117167366225636	0.0488769752872149	0.21415528904397	0.0190815947495512	0.00127516800371732	0.0892991985175465	-0.0939740298558874	-0.172554005635287	0.00154679754990228
195.012130375776	0.116701573793461	0.051173725873624	0.226211874898876	0.0228785047598481	0.00127516800371732	0.091091064432481	-0.0894480158128477	-0.193671598598263	0.00070169864133331
195.112262357143	0.116701573793461	0.0442992269095178	0.226631851479561	0.0261232919118711	0.00228975027091555	0.0958352284206081	-0.0854828458847654	-0.212415066390812	0.0162746560775361
195.212394338509	0.11728488905915	0.0451411286175861	0.239477356941194	0.0300868891210714	0.00127516800371732	0.0989048118184017	-0.0829998302938524	-0.232261054226393	0.0280495815330769
195.312526319876	0.11868555996889	0.051173725873624	0.246942757023618	0.0383786116603964	0.00127516800371732	0.150099306503364	-0.0788951652142952	-0.238690252305993	0.0719334459402926
195.412658301242	0.119222947826026	0.0488269959433462	0.245922901111937	0.0413561708285817	0.00127516800371732	0.170461156710556	-0.076594468114327	-0.21488637576924	0.111719576687975
195.512790282609	0.120217780549255	0.0465042509227965	0.246729470449217	0.0445120024065945	0.0025197904245274	0.179298698252799	-0.0765705186295708	-0.223204437167851	0.105138893141725
195.612922263975	0.120507123628369	0.040975092450133	0.245922901111937	0.0476724103277412	0.0025197904245274	0.185267670841793	-0.0742579673323369	-0.208767458500125	0.121810293489151
195.713054245342	0.121538767325806	0.0396639719448352	0.250707860968274	0.0492664252935084	0.0025197904245274	0.186327809767347	-0.0746765077260871	-0.208767458500125	0.121810293489151
195.813186226708	0.124290606789051	0.0396639719448352	0.252827772918207	0.0522207563166914	0.0025197904245274	0.194202595069972	-0.0729722876558423	-0.208767458500125	0.121810293489151
195.913318208075	0.126333931054203	0.0537462556795806	0.272212911216815	0.056517563931076	0.0025197904245274	0.19513760142751	-0.0736616489717445	-0.208767458500125	0.125390015938316
196.013450189441	0.126765951690905	0.0488269959433462	0.272212911216815	0.0585589005695484	0.0025197904245274	0.19513760142751	-0.0741956654770202	-0.208767458500125	0.124284006363035
196.113582170807	0.128117142170157	0.040975092450133	0.269507663412167	0.061538444124001	0.0025197904245274	0.210591541140544	-0.0719868025248655	-0.208767458500125	0.124284006363035
196.213714152174	0.130448217043037	0.013896175287421	0.255101816208995	0.0652537939030639	0.00272841794218568	0.236955696118862	-0.0687591977128347	-0.223621908235587	0.125390015938316
196.31384613354	0.133048887085326	0.0128161475984631	0.266150988248879	0.0689371216996524	0.00361612372738782	0.259508853056846	-0.0622283025280125	-0.221648007810934	0.171152253203586
196.413978114907	0.136113949685519	0.0128161475984631	0.296175362350023	0.0704608315696961	0.00361612372738782	0.266829790362973	-0.0632273856537981	-0.240556428809891	0.171152253203586
196.514110096273	0.143774269060518	0.0128161475984631	0.347661568100544	0.0705279250571321	0.00361612372738782	0.265984728809368	-0.0719766342534583	-0.267981882276543	0.18335471694623
196.61424207764	0.149849618758444	0.065153746989729	0.404396150002083	0.0705279250571321	0.00481564354012059	0.266829790362973	-0.0791263681619411	-0.315982429384258	0.17781981175428
196.714374059006	0.162163748016257	0.072742458179402	0.401224639612513	0.0705927029396258	0.00617029081387914	0.266829790362973	-0.0920081882194853	-0.379671056233138	0.100830836937235
196.814506040373	0.189961451080597	0.070863781676112	0.419791099059176	0.0704608315696961	0.00938336950523533	0.265984728809368	-0.123941298314299	-0.388042522741355	0.102649000436523
196.914638021739	0.200497361901852	0.0836896425396536	0.432633526569228	0.0700775591904673	0.00938336950523533	0.264958198845203	-0.132866415999839	-0.400778972805416	0.0972208618519745
197.014770003106	0.211651844534745	0.0892768383606111	0.442771621374849	0.0693661488558672	0.0152709914333461	0.265984728809368	-0.145056554880992	-0.40131833660169	0.102649000436523
197.114901984472	0.218204008764955	0.0831601036188508	0.433914509272814	0.0693661488558672	0.0152709914333461	0.265984728809368	-0.148937429943053	-0.40131833660169	0.102649000436523
197.215033965839	0.224456125345732	0.084335345025595	0.432633526569228	0.0693661488558672	0.0160761318709009	0.265984728809368	-0.152613483526362	-0.40131833660169	0.102649000436523
197.315165947205	0.229321572409411	0.084335345025595	0.432633526569228	0.0694206470319869	0.0142057293106641	0.262813844725061	-0.155372449934246	-0.400778972805416	0.104726778843658
197.415297928571	0.233048808688066	0.084335345025595	0.433914509272814	0.0642489808777366	0.0214817633742294	0.0969377823130802	-0.182509357190227	-0.388359563000085	-0.00279082261805425
197.515429909938	0.234799073573806	0.0918344955679311	0.442771621374849	0.0642882135263551	0.0210441055968569	0.0963805217699291	-0.183050859368935	-0.388359563000085	-0.00279082261805425
197.615561891304	0.235551661558135	0.0915287321990395	0.442771621374849	0.0642489808777366	0.0214817633742294	0.0963805217699291	-0.183753529420857	-0.384171843973314	0.00241505304117615
197.715693872671	0.236164777154185	0.0914653757015228	0.445490674646684	0.0643758465045023	0.0214817633742294	0.0963053387748806	-0.184031225025523	-0.384171843973314	0.00241505304117615
197.815825854037	0.237222000626569	0.0914653757015228	0.446591304485118	0.0644356967472383	0.0217131679860748	0.0963805217699291	-0.184279772331903	-0.384171843973314	0.00241505304117615
197.915957835404	0.246725679608801	0.0914653757015228	0.467707880803924	0.0644356967472383	0.0217131679860748	0.0963805217699291	-0.193762140114175	-0.410285589005802	0.000590440890552241
198.01608981677	0.187556749988368	0.0208723818196279	0.437108893066977	0.0643200165103856	0.0217131679860748	0.0963805217699291	-0.142970450432885	-0.410811906771381	0.0483252184106784
198.116221798137	0.196298928935491	0.0218589036714201	0.447151551528988	0.0643200165103856	0.0214817633742294	0.0963458300788418	-0.147994340603866	-0.414695746061742	0.0524156302248123
198.216353779503	0.205425933186299	0.0218589036714201	0.463424432763719	0.0642882135263551	0.0214817633742294	0.0963458300788418	-0.154072132981972	-0.425948460685986	0.0502576974212098
198.31648576087	0.210777325355059	0.0208723818196279	0.470791129980442	0.0642489808777366	0.0214817633742294	0.0963805217699291	-0.156583473615913	-0.425948460685986	0.0524156302248123
198.416617742236	0.212559930912926	0.0208723818196279	0.474319035232882	0.0642280000213351	0.0210441055968569	0.0963805217699291	-0.158360296416589	-0.42990533625854	0.0524156302248123
198.516749723602	0.213450042207212	0.0208723818196279	0.475327515412709	0.064100836234262	0.0214817633742294	0.0969377823130802	-0.159624814142418	-0.42990533625854	0.0576814877078234
198.616881704969	0.213450042207212	0.0208723818196279	0.475327515412709	0.064100836234262	0.0214817633742294	0.0969377823130802	-0.160053529744045	-0.42990533625854	0.0576814877078234
198.717013686335	0.21288290915658	0.0208723818196279	0.477172423210955	0.0640937101726911	0.0214817633742294	0.0969377823130802	-0.159934011478358	-0.42990533625854	0.0576814877078234
198.817145667702	0.213813285421741	0.0208723818196279	0.477172423210955	0.0640937101726911	0.0214817633742294	0.0973260861033346	-0.160507118618712	-0.42990533625854	0.0576814877078234
198.917277649068	0.121216026867167	0.0151105958417552	0.470791129980442	0.0639921069434023	0.0214817633742294	0.097743256080843	-0.117348706151284	-0.425948460685986	0.0524156302248123
199.017409630435	0.118941947782817	0.0151105958417552	0.464555978081405	0.0639921069434023	0.0214817633742294	0.097743256080843	-0.111246792812431	-0.421960296318427	0.0524156302248123
199.117541611801	0.115699826063945	0.0151105958417552	0.441728554855688	0.0639921069434023	0.0214817633742294	0.097743256080843	-0.102536773109668	-0.398821217305645	0.05915377724756
199.217673593168	0.113626784796519	0.0151105958417552	0.411932148284541	0.0639921069434023	0.0214817633742294	0.097743256080843	-0.0944342231853976	-0.369119214365847	0.0524156302248123
199.317805574534	0.112066871559343	0.0151105958417552	0.385370416424618	0.0640617377255769	0.0210441055968569	0.0978617139093179	-0.0904387011511041	-0.310569735361423	0.05915377724756
199.417937555901	0.128117142170157	0.0151105958417552	0.470282683333472	0.0640937101726911	0.0193570522961934	0.0969377823130802	-0.122424803387008	-0.416109679887034	0.0524156302248123
199.518069537267	0.126866311471151	0.0151105958417552	0.4609579062341	0.064100836234262	0.019141056625622	0.0969377823130802	-0.119518377054632	-0.406576150462151	0.054396185156992
199.618201518634	0.126381296636872	0.0172700908126541	0.455173381182703	0.064100836234262	0.019141056625622	0.0969377823130802	-0.116648048105716	-0.392368115200062	0.0524156302248123
199.7183335	0.122499063398967	0.0164854683182573	0.448476319153794	0.064100836234262	0.019141056625622	0.0969377823130802	-0.110659260692164	-0.382009476514669	0.0519906680937273
199.818465481366	0.098073146983167	0.0141100912349937	0.448395256962215	0.064100836234262	0.019683004209093	0.097743256080843	-0.0835945151279744	-0.3835272618889	0.0716415068014271
199.918597462733	0.0640062888839932	0.0123369585067358	0.448476319153794	0.0641162822194068	0.019683004209093	0.0978617139093179	-0.0553401006385085	-0.385234344709286	0.0716415068014271
200.018729444099	0.0640062888839932	0.0123369585067358	0.448476319153794	0.0641162822194068	0.019683004209093	0.0978617139093179	-0.0553215101000941	-0.385234344709286	0.0716415068014271
200.118861425466	0.0618949114160259	0.0123369585067358	0.448476319153794	0.0641162822194068	0.019683004209093	0.0978617139093179	-0.0534267725903732	-0.385234344709286	0.0716415068014271
200.218993406832	0.0596551376187277	0.0123369585067358	0.448476319153794	0.0641162822194068	0.019683004209093	0.0978617139093179	-0.0522638948891128	-0.385234344709286	0.0716415068014271
200.319125388199	0.0564419362667326	0.0123369585067358	0.449731651544154	0.0641162822194068	0.019683004209093	0.0978617139093179	-0.0544890498275672	-0.386500050129209	0.0716415068014271
200.419257369565	0.0545897867960597	0.0119255256350181	0.449731651544154	0.0641162822194068	0.019683004209093	0.0978617139093179	-0.0560878246757496	-0.386500050129209	0.0716415068014271
200.519389350932	0.0513715118644734	0.0119255256350181	0.449731651544154	0.0641162822194068	0.0193570522961934	0.0978617139093179	-0.0558263471412985	-0.386500050129209	0.0716415068014271
200.619521332298	0.0452754734443729	0.0119255256350181	0.449731651544154	0.0641162822194068	0.0193570522961934	0.0978617139093179	-0.053999185366236	-0.386500050129209	0.0716415068014271
200.719653313665	0.0341521910476089	0.0119255256350181	0.286222338071908	0.0641162822194068	0.0193570522961934	0.0978617139093179	-0.00591997965712089	-0.200632275980711	0.0787071852637142
200.819785295031	0.0304427684958592	0.00599775301336679	0.289682791612194	0.0641162822194068	0.0193570522961934	0.0978617139093179	-0.00336770159724311	-0.202206148322216	0.0794738016829159
200.919917276398	0.0284993809179892	0.0086144543228161	0.29341347420486	0.0641737575090832	0.019141056625622	0.0978617139093179	0.000517271477608003	-0.202206148322216	0.0794738016829159
201.020049257764	0.0272138234039883	0.0086144543228161	0.301108123415319	0.0643200165103856	0.018653741902928	0.0978617139093179	0.000335128947124021	-0.204685875109778	0.0794738016829159
201.12018123913	0.0270417482319753	0.00708310435716809	0.300697802811549	0.0660927676079553	0.019141056625622	0.107807293577948	0.00273682704529584	-0.204373570545031	0.105989206966973
201.220313220497	0.0267999332076987	0.00708310435716809	0.301108123415319	0.0674470731102977	0.0214933429412458	0.114443270797363	0.00504286297912236	-0.204685875109778	0.109712244100302
201.320445201863	0.0261105502754139	0.00550827897848953	0.299782300618498	0.0685311337899852	0.0223343821702424	0.114443270797363	0.00746722467745514	-0.204685875109778	0.109712244100302
201.42057718323	0.0254374790841648	0.00550827897848953	0.29446309537036	0.0689365904672863	0.024492383222065	0.116316935217083	0.010394390080579	-0.204373570545031	0.105989206966973
201.520709164596	0.0250614486628186	0.00569377173713663	0.289682791612194	0.0703882746128231	0.0267028463168524	0.116316935217083	0.0140776708456289	-0.202206148322216	0.105989206966973
201.620841145963	0.0247084384034603	0.00569377173713663	0.284615147530939	0.0707589677224811	0.0293240923101993	0.120026597559358	0.0168331743944923	-0.204685875109778	0.100643647972841
201.720973127329	0.0243680527106201	0.00550827897848953	0.261878209560745	0.0714179145730186	0.0349048768487911	0.123608912030275	0.020069964823107	-0.168161787782059	0.122247629598542
201.821105108696	0.0243353162865176	0.00550827897848953	0.21519092999838	0.0718778701424549	0.0349048768487911	0.121051515059077	0.0240821222468254	-0.118447484846243	0.122247629598542
201.921237090062	0.0243353162865176	0.00550827897848953	0.176119583299729	0.0720042050816726	0.0351047048068365	0.121051515059077	0.0264859278051195	-0.0969340870553419	0.113051405733285
202.021369071429	0.0243353162865176	0.00550827897848953	0.139216380413486	0.0725261004412604	0.0351047048068365	0.120026597559358	0.0304885064621133	-0.0531949395683915	0.113051405733285
202.121501052795	0.0243353162865176	0.00550827897848953	0.108236634009469	0.072583514139741	0.0351047048068365	0.120026597559358	0.0342401687015331	-0.0405625222770741	0.105989206966973
202.221633034161	0.0243353162865176	0.00550827897848953	0.103756997000527	0.0726313894661303	0.0351047048068365	0.120026597559358	0.0360318393607136	-0.0380787951818425	0.105989206966973
202.321765015528	0.0242958061422375	0.00550827897848953	0.102786991503028	0.07278060482714	0.0354214430383541	0.120026597559358	0.0363903313253553	-0.0359641463217986	0.105989206966973
202.421896996894	0.0242640001439536	0.00550827897848953	0.10151743781784	0.0729782461351985	0.0356118232617889	0.120026597559358	0.0369362184607037	-0.0341845717167895	0.105989206966973
202.522028978261	0.023903893259387	0.00550827897848953	0.0981827669102447	0.073386839517301	0.0356118232617889	0.120026597559358	0.0387395400323367	-0.032952495272766	0.105989206966973
202.622160959627	0.0235971873204978	0.00569377173713663	0.0964814062063389	0.0735880976948098	0.0356118232617889	0.120026597559358	0.0401043362139791	-0.0281261967287363	0.105989206966973
202.722292940994	0.0235477726817303	0.00550827897848953	0.094458434723186	0.0735880976948098	0.0356118232617889	0.120026597559358	0.0405413767413729	-0.0264006177079025	0.105989206966973
202.82242492236	0.0233595886924315	0.00550827897848953	0.0929284671495249	0.0735343962233562	0.0354214430383541	0.120026597559358	0.04119188865342	-0.0241578358729382	0.105989206966973
202.922556903727	0.0230914554712551	0.00550827897848953	0.0896188204407349	0.0742210640426749	0.0391573444923868	0.124858091098551	0.042452609814649	-0.0237363631173878	0.105989206966973
203.022688885093	0.0225550971957303	0.0054214376221144	0.0879792100899874	0.0743575972922736	0.0391573444923868	0.124402001205208	0.0447317819071206	-0.0179292512945466	0.105380788242014
203.12282086646	0.022168383141085	0.0031632468147929	0.0827721018107702	0.0746761429867763	0.0391573444923868	0.126294953884315	0.0466709212204403	-0.015059743439806	0.105989206966973
203.222952847826	0.0221492677481034	0.0031632468147929	0.0810730094081297	0.0749619413544454	0.0354214430383541	0.124611539192664	0.0479856932524113	-0.0163521544079637	0.105989206966973
203.323084829193	0.0216046071426923	0.0021698760349009	0.074081297564416	0.0755239457754728	0.0336306014849462	0.126294953884315	0.051125726086954	-0.0145126311664492	0.105953712169969
203.423216810559	0.0209192247923595	0.000992034921974169	0.0671898606522457	0.0760292610480235	0.0354214430383541	0.133324451609172	0.0545572230508545	-0.00318332091946048	0.113299515576743
203.523348791925	0.020862832578503	0.00194331186251748	0.0666879904890513	0.0764432406299075	0.0351047048068365	0.13573096781663	0.0557712884144449	-0.00333452272339593	0.114342636064501
203.623480773292	0.0206980590629936	0.000864190135274329	0.0645168738752183	0.0771161062672873	0.0354214430383541	0.141390783978817	0.0576159379177696	-0.00333452272339593	0.119986946312633
203.723612754658	0.0202386005137011	0.000864190135274329	0.0565698504895359	0.078184010509832	0.0336306014849462	0.143959642872222	0.0610270848252692	0.00953249128127164	0.12236096962745
203.823744736025	0.0202064041824505	0.000864190135274329	0.0557674522509954	0.0790939554103189	0.0356118232617889	0.148968808511427	0.0624347071144562	0.0105011177861881	0.126569228401206
203.923876717391	0.0199378136657316	0.000864190135274329	0.0485312575356168	0.0794862157752622	0.0354214430383541	0.149636553582538	0.0640803405294802	0.0136699017411284	0.12236096962745
204.024008698758	0.0198108775581212	0.000864190135274329	0.0465981048991024	0.0804303340486686	0.0338481977592106	0.152109309023127	0.0657894658643669	0.0130008620042647	0.124167362673124
204.124140680124	0.0195771627141863	0.00179376795679925	0.0456486365579451	0.0810683503959799	0.0351047048068365	0.159721673260082	0.0680176524659741	0.0139190281531341	0.129086972710995
204.224272661491	0.0194669866873252	0.00194331186251748	0.0452629075887378	0.0811689355254811	0.0351047048068365	0.160788371683193	0.0688805478278968	0.0130008620042647	0.131919405808685
204.324404642857	0.0192873460701663	0.00179376795679925	0.0441713389144591	0.0814394703858816	0.0354214430383541	0.162345561825808	0.0698874877709662	0.0136699017411284	0.135864943989058
204.424536624224	0.0191018297951702	0.000864190135274329	0.0407839230428038	0.0820646618174969	0.0354214430383541	0.163277294264561	0.0708489777641078	0.0136699017411284	0.140023482732233
204.52466860559	0.0188499757300865	0.000864190135274329	0.0395431674738904	0.0830708803893966	0.0336306014849462	0.163277294264561	0.0720979851365897	0.0130008620042647	0.143719157968036
204.624800586957	0.0185198963076377	0.00179376795679925	0.0377951707481642	0.0836103223050533	0.0336306014849462	0.166687789049104	0.073120330709373	0.0144665819255236	0.149826563260323
204.724932568323	0.0181621606356969	0.00194331186251748	0.0358864160307684	0.0845546619174277	0.0336306014849462	0.17249359001053	0.074854355027659	0.0185540641210061	0.155917571843019
204.825064549689	0.0176395832455971	0.00194331186251748	0.0345925101735119	0.0862362941565804	0.0351047048068365	0.183104749234959	0.0778246351990712	0.0139190281531341	0.155917571843019
204.925196531056	0.0174396548612155	0.000864190135274329	0.0324370142827656	0.0879126975838435	0.0351047048068365	0.186054510936889	0.0803984220640568	0.0153103542113863	0.168334624221447
205.025328512422	0.0173441974756837	0.00179376795679925	0.0310282002711843	0.0916459508877673	0.0336306014849462	0.196931379360127	0.0855503858478628	0.0144665819255236	0.185096343244198
205.125460493789	0.0173024026688294	0.0020228517820253	0.0306347005490868	0.106164675646641	0.0549698510055831	0.26244112505445	0.110022542353988	0.033288809427862	0.240437336397244
205.225592475155	0.0172958511500749	0.0020228517820253	0.0306347005490868	0.107262821490628	0.054409760393336	0.263851017645456	0.111477427713034	0.0337389228572351	0.246355034637028
205.325724456522	0.0172812196872332	0.0020228517820253	0.0306347005490868	0.108272353501658	0.0493442915147833	0.266551112949255	0.112475326728768	0.0294212185249716	0.250145441116155
205.425856437888	0.0172812196872332	0.0020228517820253	0.0306347005490868	0.112559616393655	0.0493442915147833	0.28645367241794	0.113911695338904	0.033288809427862	0.270288517239269
205.525988419255	0.0172958511500749	0.0020228517820253	0.0306347005490868	0.111089911495334	0.00846536715455304	0.26244112505445	0.110779642786821	-0.00995902939462103	0.246355034637028
205.626120400621	0.0172958511500749	0.0020228517820253	0.0306347005490868	0.113152976393988	0.00815023555657263	0.26244112505445	0.112087978370808	-0.00995902939462103	0.24760887282981
205.726252381988	0.0172958511500749	0.0020228517820253	0.0306347005490868	0.112559616393655	0.00615281752367866	0.26244112505445	0.110790060211076	-0.014251199228768	0.246355034637028
205.826384363354	0.0172958511500749	0.0020228517820253	0.0306347005490868	0.1102456393584	0.00615281752367866	0.263851017645456	0.108237138941569	-0.014251199228768	0.250145441116155
205.926516344721	0.0172958511500749	0.0020228517820253	0.0306347005490868	0.107717270756267	0.00392500503011953	0.26244112505445	0.10512886576305	-0.0227814034138081	0.246355034637028
206.026648326087	0.0173024026688294	0.0020228517820253	0.0306347005490868	0.105411704927536	0.00382769458936717	0.26244112505445	0.100716434944228	-0.0227814034138081	0.246355034637028
206.126780307453	0.0172199292604833	0.00213416341379543	0.0306347005490868	0.102521030953067	0.0018516181622499	0.249463998567256	0.0961351522785606	-0.0144919758298124	0.250145441116155
206.22691228882	0.017190369588169	0.00213416341379543	0.0306347005490868	0.0929458103039175	0.0018516181622499	0.235259833800984	0.0868563547507846	-0.0137410060510451	0.229742640816164
206.327044270186	0.017190369588169	0.0020228517820253	0.0306347005490868	0.086423557206158	0.0052551394268268	0.230956273092109	0.0805565302213069	-0.0144919758298124	0.221808314060356
206.427176251553	0.0171209286892526	0.00213416341379543	0.0306111271941965	0.0808175658872743	0.0018516181622499	0.213398589846844	0.0746740642759102	-0.014251199228768	0.204482422034246
206.527308232919	0.0170680753531905	0.00213416341379543	0.0305237900688214	0.0790135459915928	0.0018516181622499	0.211382429412635	0.0730228450803702	-0.0129026632224608	0.204482422034246
206.627440214286	0.0170300321007184	0.00155146853644272	0.0298238260915903	0.077215918234632	0.00214922281033311	0.209273656889458	0.070528650962003	-0.0129839177673231	0.201686066341928
206.727572195652	0.0170001390610045	0.00179376795679925	0.0298238260915903	0.0737455086628263	0.0018516181622499	0.204233029515372	0.0657362301220097	-0.014251199228768	0.195501360292594
206.827704177019	0.0168647889959613	0.00179376795679925	0.0298238260915903	0.070082611098702	0.00382769458936717	0.19550897788586	0.0604711329989852	-0.014251199228768	0.183662662598943
206.927836158385	0.0168068136252808	0.00194331186251748	0.0298238260915903	0.0678322924804908	0.0018516181622499	0.186659473439907	0.055893842349026	-0.014251199228768	0.176710925631789
207.027968139752	0.0167678830684949	0.00194331186251748	0.0297357540164516	0.0643721958850927	0.00214922281033311	0.179696521072746	0.052432315419912	-0.014251199228768	0.169829742278986
207.128100121118	0.0167649946771077	0.00194331186251748	0.0296189114128117	0.061889133311086	0.00214922281033311	0.179564910564476	0.051193253170253	-0.0137410060510451	0.169829742278986
207.228232102484	0.0167459145170968	0.00194331186251748	0.0297357540164516	0.0588197371924098	0.0018516181622499	0.175409391525715	0.0496619960415179	-0.0129839177673231	0.169359754711084
207.328364083851	0.0167459145170968	0.00194331186251748	0.0297357540164516	0.0521025454650557	0.0018516181622499	0.170070408778704	0.0472584937949006	-0.014251199228768	0.164691849493486
207.428496065217	0.0167364521065348	0.00194331186251748	0.0297357540164516	0.0483575800807956	0.0018516181622499	0.157065437360707	0.0447329580401981	-0.0137410060510451	0.155278315997506
207.528628046584	0.0167364521065348	0.00194331186251748	0.0298238260915903	0.0449438263435045	0.0018516181622499	0.151928163209481	0.0429906214481853	-0.014251199228768	0.149319183416442
207.62876002795	0.0167121298978521	0.00194331186251748	0.0297357540164516	0.0428706685756187	0.0018516181622499	0.147392921162761	0.0420151449527664	-0.0226661823712768	0.135641872226899
207.728892009317	0.0166630247859657	0.00198329868037134	0.0296189114128117	0.039414973443243	0.00382769458936717	0.117130291021004	0.0346719736339658	-0.0121944237398437	0.0999861068068681
207.829023990683	0.0166054383508124	0.00210489516279074	0.0296189114128117	0.0384577702088987	0.00382769458936717	0.117130291021004	0.034296362471766	-0.0107724524256917	0.100643647972841
207.92915597205	0.0165345009638769	0.00179376795679925	0.029003419136443	0.038258630205926	0.00214922281033311	0.117348963256072	0.0364154961781213	-0.0118280684345013	0.100467743568638
208.029287953416	0.0164206136851676	0.00179376795679925	0.0293325631908996	0.0381003413495248	0.0018516181622499	0.126129660016354	0.0428575758837276	-0.014251199228768	0.108948648416888
208.129419934783	0.0163442704055257	0.00179376795679925	0.0293325631908996	0.0381003413495248	0.00214922281033311	0.141884219369013	0.0463411611976992	-0.025724226036736	0.122247629598542
208.229551916149	0.0161391245448008	0.00179376795679925	0.029003419136443	0.0381003413495248	0.0018516181622499	0.231577157643117	0.0501318324000761	-0.025724226036736	0.241397228731509
208.329683897516	0.0160605368403872	0.00061212614590481	0.0273377292500837	0.0386701542207216	0.0018516181622499	0.328065323754595	0.0575370950876013	-0.0261689200047879	0.309863809814008
208.429815878882	0.0159236434647643	0.00125145978418306	0.0275246578937595	0.0392010713890459	0.0021653408582944	0.346558867272872	0.0626725915259362	-0.0129839177673231	0.338429711920871
208.529947860248	0.0156303466087537	0.000986148399914724	0.027063865730175	0.0398958224860765	0.00382769458936717	0.357568994984795	0.0726680096665326	-0.0137410060510451	0.342609232404025
208.630079841615	0.0152859806041902	0.000864190135274329	0.0258968429125593	0.041388792486091	0.00382769458936717	0.367060819146817	0.0795542080983954	-0.0129839177673231	0.348416469161421
208.730211822981	0.015109075014433	0.00061212614590481	0.0249146172014717	0.043440227670241	0.00382769458936717	0.378069104664035	0.0884289431456324	-0.0129839177673231	0.363060607619493
208.830343804348	0.0149585229909453	0.00061212614590481	0.0247723629474055	0.044036273479459	0.00392500503011953	0.38406577960916	0.0911445073352016	-0.0137410060510451	0.363060607619493
208.930475785714	0.0145924434908334	0.00061212614590481	0.0242509152105893	0.0478725996682437	0.00468478226138665	0.378069104664035	0.093122915658354	-0.0137410060510451	0.360509306079327
209.030607767081	0.0145491569949251	0.00061212614590481	0.0241135399525635	0.0499036082139196	0.00468478226138665	0.378069104664035	0.0954784290073413	-0.0137410060510451	0.360509306079327
209.130739748447	0.0144832430033631	0.000687079154892869	0.0241135399525635	0.0531612402230594	0.00468478226138665	0.375573856138896	0.0959259481246179	-0.0129839177673231	0.360509306079327
209.230871729814	0.014434195620335	0.000687079154892869	0.0240439748660009	0.0562445160616296	0.00659052197691128	0.368739729285114	0.0951672114287605	-0.0137410060510451	0.351406806731181
209.33100371118	0.0144118894467438	0.000725091002733771	0.0240439748660009	0.0590901147870293	0.00659052197691128	0.368739729285114	0.0952610407224034	-0.0137410060510451	0.351406806731181
209.431135692547	0.0143541869660539	0.000864190135274329	0.0240439748660009	0.061072941339884	0.00659052197691128	0.367060819146817	0.0936976430480267	-0.0129026632224608	0.348416469161421
209.531267673913	0.0143195205862255	0.00061212614590481	0.0236934535858282	0.0608775169051857	0.00659052197691128	0.359374759174216	0.09036097169663	-0.0129839177673231	0.345106622926004
209.631399655279	0.0143139187695541	0.00061212614590481	0.0236934535858282	0.0609419399473277	0.00659052197691128	0.344157065502784	0.0844868145688869	-0.0129839177673231	0.326901581144825
209.731531636646	0.0142949673345472	0.000687079154892869	0.0236934535858282	0.061072941339884	0.00659052197691128	0.326384614679808	0.0798585005703384	-0.0137410060510451	0.308842471561342
209.831663618012	0.0141947658516027	0.000687079154892869	0.0236934535858282	0.0608721362043961	0.00659052197691128	0.295960819941487	0.073770669824274	-0.0137410060510451	0.279669404732342
209.931795599379	0.0141763306928694	0.000725091002733771	0.0236934535858282	0.0616867892232379	0.00794923103605679	0.286713554165666	0.0715474694129417	-0.0129839177673231	0.266005742368306
210.031927580745	0.0141763306928694	0.000725091002733771	0.0236934535858282	0.0621509077698588	0.00671875298556522	0.267909131121035	0.0692678855609152	-0.0137410060510451	0.251965333243651
210.132059562112	0.0141636726032983	0.000725091002733771	0.0236934535858282	0.0633128150467954	0.00703182586202684	0.219755689666664	0.0655634438717394	-0.0137410060510451	0.20578229004292
210.232191543478	0.0141636726032983	0.000725091002733771	0.0236934535858282	0.064611390152954	0.00671875298556522	0.20906297295212	0.0646466338430043	-0.0137410060510451	0.19512269190149
210.332323524845	0.0141636726032983	0.000725091002733771	0.0236934535858282	0.0642234527613994	0.00703182586202684	0.198675686282465	0.0634633589305086	-0.0137410060510451	0.184747352912341
210.432455506211	0.0141636726032983	0.000725091002733771	0.0236934535858282	0.0714408835545488	0.00703182586202684	0.205888914025235	0.0702193568740352	-0.0129839177673231	0.19512269190149
210.532587487578	0.0141376925275226	0.000757251223432574	0.0236934535858282	0.0722667630495443	0.00880950672634645	0.21755885432544	0.0730500420165563	-0.0129839177673231	0.204250431817939
210.632719468944	0.0141376925275226	0.000757251223432574	0.0236934535858282	0.0726282945731601	0.00880950672634645	0.22058921547531	0.0741130384687218	-0.0129839177673231	0.209374974394917
210.732851450311	0.0141376925275226	0.000757251223432574	0.0236934535858282	0.0726282945731601	0.00880950672634645	0.232253875670082	0.0763181116443133	-0.0129839177673231	0.220156302324154
210.832983431677	0.0141376925275226	0.000757251223432574	0.0236934535858282	0.0808324000945234	0.00880950672634645	0.232253875670082	0.0822992515436835	-0.0129839177673231	0.220156302324154
210.933115413043	0.0141111934572149	0.000725091002733771	0.0236347715481325	0.0849583485671831	0.00703182586202684	0.264274627744162	0.0867933713837213	-0.0129839177673231	0.252701589262193
211.03324739441	0.0141111934572149	0.000725091002733771	0.0236347715481325	0.0969887939921649	0.00880950672634645	0.324915497346369	0.100849880727974	-0.0129839177673231	0.311930644858596
211.133379375776	0.0141111934572149	0.000725091002733771	0.0236347715481325	0.100051721862511	0.00880950672634645	0.323639765824577	0.10398341736443	-0.00599228372507605	0.315768655328464
211.233511357143	0.0141111934572149	0.000725091002733771	0.0236347715481325	0.100768298785672	0.00997121817994446	0.321308205063375	0.104907817469598	-0.00255012722065786	0.311930644858596
211.333643338509	0.0141111934572149	0.000725091002733771	0.0236347715481325	0.100855092911789	0.00997121817994446	0.321308205063375	0.105106662533131	-0.00255012722065786	0.311930644858596
211.433775319876	0.0141111934572149	0.000725091002733771	0.0236347715481325	0.102094072637628	0.00997121817994446	0.302779524705577	0.1068757949856	0.00196964896616669	0.300170544912538
211.533907301242	0.0141111934572149	0.000725091002733771	0.0236347715481325	0.102791216820097	0.00997121817994446	0.298972238525894	0.108233867015373	0.0015078865115298	0.289628905267076
211.634039282609	0.0141111934572149	0.000725091002733771	0.0236347715481325	0.102848328134554	0.00753475267488093	0.283806276324549	0.10732641957684	0.0015078865115298	0.271051539217995
211.734171263975	0.0141111934572149	0.000725091002733771	0.0236347715481325	0.102791216820097	0.00997121817994446	0.274307558581803	0.106288036625863	0.00352559913591843	0.262796658926533
211.834303245342	0.0141111934572149	0.000725091002733771	0.0236347715481325	0.115315888110116	0.0101843679982024	0.511133577323143	0.153078520581238	0.00400395137912706	0.492946716056457
211.934435226708	0.0141111934572149	0.000725091002733771	0.0236347715481325	0.114377787495319	0.0101843679982024	0.511133577323143	0.150812044472677	0.00400395137912706	0.492946716056457
212.034567208075	0.0141111934572149	0.000725091002733771	0.0236347715481325	0.114429969121258	0.00997121817994446	0.509444800140323	0.14998934012959	0.00352559913591843	0.490320099792777
212.134699189441	0.0141111934572149	0.000725091002733771	0.0236347715481325	0.146648693146458	0.0101843679982024	0.509444800140323	0.166209919138682	0.00352559913591843	0.488450314351559
212.234831170807	0.0141376925275226	0.000687079154892869	0.0236347715481325	0.152071210234829	0.0101843679982024	0.509444800140323	0.168781458245306	0.00352559913591843	0.488450314351559
212.334963152174	0.0141376925275226	0.000687079154892869	0.0236347715481325	0.155071422810796	0.0101843679982024	0.511068005259832	0.170449539043523	0.00352559913591843	0.490320099792777
212.43509513354	0.0141376925275226	0.000687079154892869	0.0236347715481325	0.156834108139267	0.0101843679982024	0.511068005259832	0.171537763101501	0.00349693058184041	0.490320099792777
212.535227114907	0.0141376925275226	0.000687079154892869	0.0236347715481325	0.162063266267435	0.0105473032071228	0.511133577323143	0.173715325315747	0.00349693058184041	0.491779034786561
212.635359096273	0.0141376925275226	0.000687079154892869	0.0236347715481325	0.163371072784169	0.0105473032071228	0.511133577323143	0.175566299543439	0.00265003498115804	0.491779034786561
212.73549107764	0.0141376925275226	0.000687079154892869	0.0236347715481325	0.167610891443343	0.0111844398693483	0.511133577323143	0.179888359310235	0.00265003498115804	0.491779034786561
212.835623059006	0.0141376925275226	0.000687079154892869	0.0236347715481325	0.169315319753382	0.013190655574038	0.511133577323143	0.183572814901861	0.00265003498115804	0.491779034786561
212.935755040373	0.0141376925275226	0.000687079154892869	0.0236347715481325	0.164088870612774	0.0171085055571464	0.477753139406252	0.17258856242291	0.00349693058184041	0.459346740427409
213.035887021739	0.0141376925275226	0.000687079154892869	0.0236347715481325	0.165905246215314	0.0254160827171445	0.477753139406252	0.172587226818919	0.0109128098301598	0.462297332211527
213.136019003106	0.0141376925275226	0.000687079154892869	0.0236347715481325	0.16463930635376	0.0193072245057252	0.470988470196435	0.170501327524727	0.00125509014558505	0.452126216407246
213.236150984472	0.0141376925275226	0.000687079154892869	0.0236347715481325	0.163895633960723	0.0171085055571464	0.470988470196435	0.171988136854421	0.00125509014558505	0.455206512752144
213.336282965839	0.0141376925275226	0.000687079154892869	0.0236347715481325	0.153369929524444	0.0111844398693483	0.439824938528649	0.159514225085704	-0.00554410071834718	0.425371830393687
213.436414947205	0.0141376925275226	0.000687079154892869	0.0236347715481325	0.161378820442815	0.0143720903762957	0.475213866445571	0.168572006747107	-0.00554410071834718	0.455206512752144
213.536546928571	0.0141376925275226	0.000687079154892869	0.0236347715481325	0.161499354671121	0.0111844398693483	0.478886288087181	0.168328464990451	-0.00554410071834718	0.463539670076332
213.636678909938	0.0141376925275226	0.000687079154892869	0.0236347715481325	0.163767692472588	0.0111844398693483	0.492912133258522	0.173304880064837	-0.0139388069992751	0.472284074078725
213.736810891304	0.0141376925275226	0.000687079154892869	0.0236347715481325	0.169264209976537	0.0181187564710198	0.519820340824449	0.17883562298156	-0.00554410071834718	0.497852551147061
213.836942872671	0.0141376925275226	0.000687079154892869	0.0236347715481325	0.18310867363164	0.0181187564710198	0.527478452249752	0.194939529648069	0.00125509014558505	0.512706444726484
213.937074854037	0.0141376925275226	0.000687079154892869	0.0236347715481325	0.188396824644584	0.0160349009160161	0.530315714315439	0.202653926036491	-0.00554410071834718	0.51184710829237
214.037206835404	0.0141376925275226	0.000687079154892869	0.0236347715481325	0.189486086614223	0.0160349009160161	0.531287017811546	0.204500272003694	-0.00200202041803831	0.515988124507595
214.13733881677	0.0141376925275226	0.000687079154892869	0.0236347715481325	0.195849581360052	0.0143720903762957	0.537170301623827	0.211759822741992	-0.00200202041803831	0.52572415489501
214.237470798137	0.0141376925275226	0.000687079154892869	0.0236347715481325	0.197845603820162	0.0143720903762957	0.537170301623827	0.214396860577977	-0.00200202041803831	0.52572415489501
214.337602779503	0.0141376925275226	0.000687079154892869	0.0236347715481325	0.198197561018274	0.0143720903762957	0.537170301623827	0.214337530162665	-0.00200202041803831	0.52572415489501
214.43773476087	0.0141376925275226	0.000687079154892869	0.0236347715481325	0.203087310560296	0.0143720903762957	0.542277798026212	0.219466256213936	-0.00554410071834718	0.52572415489501
214.537866742236	0.0141376925275226	0.000687079154892869	0.0236347715481325	0.213075218679549	0.00868558717174368	0.531287017811546	0.228097063818011	-0.0116169975454318	0.519152393766313
214.637998723602	0.0141376925275226	0.000687079154892869	0.0236347715481325	0.208341850230205	0.00665985468116794	0.527018658387852	0.219844986212571	-0.0139388069992751	0.514804722580595
214.738130704969	0.0141376925275226	0.000687079154892869	0.0236347715481325	0.209725204479218	0.00868558717174368	0.531287017811546	0.220760951678739	-0.0116169975454318	0.520514326741477
214.838262686335	0.0141376925275226	0.000687079154892869	0.0236347715481325	0.208720997501127	0.00868558717174368	0.531287017811546	0.219987883110847	-0.0116169975454318	0.520514326741477
214.938394667702	0.0141376925275226	0.000687079154892869	0.0236347715481325	0.200440812051536	0.00757589101765089	0.527018658387852	0.211114155734745	-0.0139388069992751	0.514804722580595
215.038526649068	0.0141376925275226	0.000687079154892869	0.0236347715481325	0.185277578006526	0.0109244770178982	0.524015478900935	0.193415422653339	-0.00879735270834262	0.513733125998678
215.138658630435	0.0141376925275226	0.000687079154892869	0.0236347715481325	0.122513679078299	0.00757589101765089	0.48990636398332	0.153897649491122	-0.0116169975454318	0.488151257979794
215.238790611801	0.0141376925275226	0.000687079154892869	0.0236347715481325	0.103255521878921	0.0061560317307094	0.48990636398332	0.14802002749733	-0.0116169975454318	0.488151257979794
215.338922593168	0.0141376925275226	0.000687079154892869	0.0236347715481325	0.0788540994005018	0.00757589101765089	0.477006837911005	0.127130185894577	-0.0125041925836213	0.472146321357048
215.439054574534	0.0141376925275226	0.000687079154892869	0.0236347715481325	0.0641424890955927	0.00757589101765089	0.477006837911005	0.120992004353715	-0.0125041925836213	0.472146321357048
215.539186555901	0.0141376925275226	0.000687079154892869	0.0236347715481325	0.0568298994875625	0.00757589101765089	0.477006837911005	0.115906012851428	-0.0125041925836213	0.472146321357048
215.639318537267	0.0141376925275226	0.000687079154892869	0.0236347715481325	0.0537330573979536	0.00589054220837969	0.475364024173576	0.110780569803705	-0.0125041925836213	0.472146321357048
215.739450518634	0.0141763306928694	0.000687079154892869	0.0236347715481325	0.0519017780797033	0.00589054220837969	0.475364024173576	0.10720772146194	-0.0125041925836213	0.472146321357048
215.8395825	0.0141947658516027	0.000687079154892869	0.0236934535858282	0.0484366016702615	0.00589054220837969	0.475364024173576	0.102187505408844	-0.0125041925836213	0.472146321357048
215.939714481366	0.0141947658516027	0.000687079154892869	0.0236934535858282	0.04622903568119	0.00589054220837969	0.475364024173576	0.0967821564987147	-0.0125041925836213	0.472146321357048
216.039846462733	0.0142389624633481	0.000557593612780644	0.0236347715481325	0.043955955699028	0.00589054220837969	0.475364024173576	0.0915987603825212	-0.0125041925836213	0.472146321357048
216.139978444099	0.0142389624633481	0.000557593612780644	0.0236347715481325	0.0425885264129175	0.0061560317307094	0.465320636892052	0.0804476964171834	-0.0144970802446213	0.459912489419316
216.240110425466	0.0142389624633481	0.000557593612780644	0.0236347715481325	0.0422226767915911	0.00589054220837969	0.460465123953524	0.0760572429853912	-0.0144970802446213	0.456587178596687
216.340242406832	0.0142949673345472	0.000557593612780644	0.0236347715481325	0.0406641726262213	0.00589054220837969	0.241590028505352	0.0576411540788394	-0.0144970802446213	0.235005974796087
216.440374388199	0.0143139187695541	0.000557593612780644	0.0236934535858282	0.0406131757150156	0.00589054220837969	0.223196883205471	0.0557005674520368	-0.0144970802446213	0.221222339473389
216.540506369565	0.0143541869660539	0.000864190135274329	0.0241135399525635	0.040444310425798	0.00589054220837969	0.21178683213205	0.0539242838283653	-0.0144970802446213	0.20205166384656
216.640638350932	0.0143892915758002	0.000757251223432574	0.0240439748660009	0.0399945707857153	0.00589054220837969	0.154986771101	0.0515904362983449	-0.0144970802446213	0.146067113093049
216.740770332298	0.0143892915758002	0.000757251223432574	0.0240439748660009	0.0397862215368575	0.00589054220837969	0.123319113265121	0.0466443758020389	-0.0120854813737755	0.111936667559953
216.840902313665	0.0143892915758002	0.000757251223432574	0.0240439748660009	0.0393499822858766	0.00787068793960668	0.112706784221545	0.0381887780546702	-0.00879735270834262	0.100272368728111
216.941034295031	0.0144118894467438	0.000725091002733771	0.0240439748660009	0.0390457869609922	0.00589054220837969	0.103726111615707	0.0335146836280306	-0.00879735270834262	0.0947834242314382
217.041166276398	0.0144118894467438	0.000725091002733771	0.0240439748660009	0.0389993964873542	0.00589054220837969	0.103726111615707	0.0334374986186477	-0.00879735270834262	0.0947834242314382
217.141298257764	0.0144832430033631	0.000687079154892869	0.0240439748660009	0.0389993964873542	0.00589054220837969	0.103726111615707	0.0334091608984753	-0.00879735270834262	0.0947834242314382
217.24143023913	0.0145784685125322	0.000557593612780644	0.0240439748660009	0.0389993964873542	0.00589054220837969	0.103726111615707	0.0333617887560197	-0.00879735270834262	0.0947834242314382
217.341562220497	0.0145784685125322	0.000557593612780644	0.0240439748660009	0.038964521933957	0.00589054220837969	0.10288095505355	0.0330657203287177	-0.00879735270834262	0.0945334424475153
217.441694201863	0.0145784685125322	0.000557593612780644	0.0240439748660009	0.038964521933957	0.00589054220837969	0.10288095505355	0.0330657203287177	-0.00879735270834262	0.0945334424475153
217.54182618323	0.0146105659722521	0.000249809180268469	0.0241135399525635	0.0388547945366278	0.00589054220837969	0.10288095505355	0.0328920973885391	-0.00879735270834262	0.0951881599566914
217.641958164596	0.014642763321396	0.000141534694432746	0.0241135399525635	0.038730868594444	0.00589054220837969	0.10288095505355	0.0327900320273846	-0.00879735270834262	0.0951881599566914
217.742090145963	0.0147407352866535	0.000141534694432746	0.0242509152105893	0.038730868594444	0.00589054220837969	0.10288095505355	0.0327959285883521	-0.00879735270834262	0.0954645914199975
217.842222127329	0.0149276574033597	0.000557593612780644	0.0249146172014717	0.038730868594444	0.00589054220837969	0.10288095505355	0.0327062438294459	-0.00879735270834262	0.0963870424327178
217.942354108696	0.0150029753380877	0.000141534694432746	0.0247723629474055	0.038730868594444	0.00589054220837969	0.10232499224245	0.0325372957523631	-0.00879735270834262	0.0968259346566382
218.042486090062	0.015109075014433	0.000687079154892869	0.0258482703234142	0.0388547945366278	0.00600649427485864	0.103726111615707	0.0327072850076791	-0.00841492626229462	0.0993964091615152
218.142618071429	0.015109075014433	0.000687079154892869	0.0258482703234142	0.038964521933957	0.00589054220837969	0.104523733299641	0.0330565466661573	-0.00870739948786011	0.0993964091615152
218.242750052795	0.0151228720175494	0.000725091002733771	0.025991663407142	0.038964521933957	0.00589054220837969	0.104523733299641	0.0329728623832531	-0.00870739948786011	0.0993964091615152
218.342882034161	0.0152269801592771	0.000557593612780644	0.026083638982156	0.038964521933957	0.00589054220837969	0.105822794213072	0.0331172311412017	-0.0102007361062784	0.100272368728111
218.443014015528	0.0152859806041902	0.000249809180268469	0.026083638982156	0.038964521933957	0.00589054220837969	0.105822794213072	0.0330380700086816	-0.0144970802446213	0.0963870424327178
218.543145996894	0.0153845905911093	0.000141534694432746	0.026083638982156	0.0389993964873542	0.00589054220837969	0.106230308654027	0.0331200943209336	-0.0144970802446213	0.0968259346566382
218.643277978261	0.0154235003310705	0.00061212614590481	0.0268290875747424	0.0390224782082139	0.00665985468116794	0.107983377159729	0.0333335102812467	-0.0120854813737755	0.0993964091615152
218.743409959627	0.0154583319689309	0.000327214377133078	0.0268290875747424	0.0390224782082139	0.00665985468116794	0.107983377159729	0.0332964695359028	-0.0120854813737755	0.0993964091615152
218.843541940994	0.0154897887720734	0.000141534694432746	0.0268290875747424	0.0390869837461161	0.00589054220837969	0.107829885654585	0.0338612258522388	-0.0141703916064105	0.0993964091615152
218.94367392236	0.015512232239866	0.000141534694432746	0.027063865730175	0.0399429928361203	0.00589054220837969	0.129327435600323	0.0405500641247449	-0.0232876641532694	0.120264326783411
219.043805903727	0.015512232239866	0.000141534694432746	0.027063865730175	0.0405568768102739	0.00589054220837969	0.196244054263723	0.0462643033954339	-0.0232580769354736	0.188913929989452
219.143937885093	0.0155679523521294	0.000249809180268469	0.0279427408474997	0.0420728590960472	0.00589054220837969	0.273833518901975	0.0544425743207391	-0.0232876641532694	0.253937756254813
219.24406986646	0.0156028567282591	0.000141534694432746	0.0279427408474997	0.044269296289846	0.00589054220837969	0.335755434291105	0.0689698778301132	-0.0195374682538742	0.326023987533379
219.344201847826	0.0156028567282591	0.000141534694432746	0.0279427408474997	0.0457248633467145	0.00589054220837969	0.349783790917912	0.074936336133874	-0.015639521940405	0.33781342411909
219.444333829193	0.0156028567282591	0.000141534694432746	0.0279427408474997	0.0475591871926775	0.00757589101765089	0.363478461280101	0.0862515239030217	-0.0130476801458493	0.353035208631045
219.544465810559	0.0156028567282591	0.000141534694432746	0.0279427408474997	0.0503480996899617	0.00600649427485864	0.364337104785903	0.0952383938865093	-0.0144970802446213	0.353035208631045
219.644597791925	0.0156180216309362	0.000141534694432746	0.0281526685522504	0.0562564747720871	0.00600649427485864	0.378866279218614	0.110441754244339	-0.0130476801458493	0.371492221190009
219.744729773292	0.0156180216309362	0.000141534694432746	0.0281526685522504	0.0677877369901694	0.00600649427485864	0.394724731803142	0.126679292081632	-0.0144970802446213	0.379315706202933
219.844861754658	0.0156180216309362	0.000141534694432746	0.0281526685522504	0.0835148987701031	0.00665985468116794	0.410853860853496	0.140945761999659	-0.0139388069992751	0.398560755990286
219.944993736025	0.015620305011901	0.000249809180268469	0.0289274956669081	0.101063702839346	0.00824921302895063	0.431830149343928	0.159835139123161	-0.0144970802446213	0.421195885769086
220.045125717391	0.0157134912167737	0.000557593612780644	0.0297792173221858	0.179336699086437	0.00665985468116794	0.472489698737916	0.181452443136477	-0.0102007361062784	0.46459178009645
220.145257698758	0.0157134912167737	0.000557593612780644	0.0297792173221858	0.209214924518526	0.00757589101765089	0.492495737630464	0.194405920347874	-0.0116169975454318	0.480949923389954
220.245389680124	0.0157134912167737	0.000557593612780644	0.0297792173221858	0.224633295876658	0.00665985468116794	0.508594351170532	0.2006494142041	-0.0115705970239629	0.493244061782587
220.345521661491	0.0157653916077909	0.000249809180268469	0.0297792173221858	0.240010983165486	0.00665985468116794	0.518035898855324	0.208020893441578	-0.00880151008994848	0.506072537929443
220.445653642857	0.0157710662314632	0.000141534694432746	0.0297792173221858	0.24969635007114	0.00827250214885939	0.524757815078927	0.214426833588589	-0.0102007361062784	0.511606867824583
220.545785624224	0.0158108766218652	0.000557593612780644	0.030263319195221	0.264239355405005	0.00665985468116794	0.533281741825534	0.22669713034389	-0.00880151008994848	0.51955794052999
220.64591760559	0.0159236434647643	0.000249809180268469	0.030263319195221	0.277752222429346	0.00757589101765089	0.542442504425307	0.241375205434158	-0.0115705970239629	0.522744652615621
220.746049586957	0.0160267984519404	0.000141534694432746	0.0325487969638865	0.294650349170876	0.00665985468116794	0.547278600644657	0.256264675171373	-0.0102007361062784	0.53447876800559
220.846181568323	0.0160267984519404	0.000141534694432746	0.0325487969638865	0.299602742817647	0.00665985468116794	0.554869836444581	0.264591079018154	-0.0115705970239629	0.541391984508104
220.946313549689	0.0160267984519404	0.000141534694432746	0.0325487969638865	0.301322158826418	0.00665985468116794	0.570296759184115	0.267199435251498	-0.0115705970239629	0.550106585846215
221.046445531056	0.016067967748991	0.000141534694432746	0.0354188385914746	0.303692068987126	0.00655367529084974	0.570296759184115	0.269503392436197	-0.0115705970239629	0.550685205438435
221.146577512422	0.0161391245448008	0.000249809180268469	0.0378807394946728	0.303692068987126	0.00655367529084974	0.585424907467048	0.267949394521976	-0.0115705970239629	0.570582518840767
221.246709493789	0.0161391245448008	0.000249809180268469	0.0378807394946728	0.303692068987126	0.00655367529084974	0.587211857278214	0.268454476737803	-0.0163539752561815	0.570582518840767
221.346841475155	0.0162736448411217	0.000249809180268469	0.0397479123316363	0.300548612822339	0.00293842223156865	0.587211857278214	0.26042170550672	-0.0275742616705546	0.57167809493744
221.446973456522	0.0162958604792622	0.000249809180268469	0.0403700499209536	0.301671261512651	0.00293842223156865	0.586623369417582	0.260163455916181	-0.0249417081797115	0.57167809493744
221.547105437888	0.0164010600665976	0.000249809180268469	0.041855855817302	0.290601578898949	0.0024911437532491	0.584191467841943	0.244674441032698	-0.0252464975347578	0.570098590173397
221.647237419255	0.0164026488462726	0.000249809180268469	0.041855855817302	0.251380277286102	0.0006944977224389	0.543881692693102	0.209915872367617	-0.0292626187445391	0.536197924392787
221.747369400621	0.016490189657409	0.000249809180268469	0.0429503933716329	0.240010983165486	0.0006944977224389	0.533281741825534	0.201222819439052	-0.034982915529214	0.527713019024707
221.847501381988	0.0165345009638769	0.000249809180268469	0.0432431400446457	0.225215315109509	0.0006944977224389	0.525275008920731	0.19464674833489	-0.0292626187445391	0.51654962855483
221.947633363354	0.0165476651451424	0.000327214377133078	0.0436564543666559	0.225215315109509	0.0006944977224389	0.518243218225927	0.192451435507616	-0.0289424185678156	0.511606867824583
222.04776534472	0.0166425702218796	0.00061212614590481	0.0454343620595763	0.216349938485076	0.0006944977224389	0.516362711903792	0.186303077761791	-0.0289424185678156	0.511606867824583
222.147897326087	0.0167244075545525	0.000249809180268469	0.0454343620595763	0.201863810831412	0.0006944977224389	0.499139823065389	0.179456358905656	-0.0511631365438735	0.48285548559341
222.248029307453	0.0168068136252808	0.000327214377133078	0.0470117728126621	0.100986906794976	0.0006944977224389	0.48696560428688	0.16342794045575	-0.0359739194130803	0.480949923389954
222.34816128882	0.016920763476346	0.000249809180268469	0.0470117728126621	0.0522914467281733	0.0006944977224389	0.479287105921669	0.154343450669582	-0.0394498017949614	0.475877908923972
222.448293270186	0.0170941171008948	0.000687079154892869	0.048410856093295	0.0406043898646045	0.0006944977224389	0.436852653377149	0.134580467247933	-0.0598800053754367	0.428822561689176
222.548425251553	0.0171712633298917	0.000557593612780644	0.048410856093295	0.0375497682127508	0.0006944977224389	0.424438377851564	0.120723058927612	-0.048817586188229	0.420113087073624
222.648557232919	0.0173441974756837	0.000249809180268469	0.0498575274318101	0.0350294481505263	0.0006944977224389	0.416853961930867	0.109048937290733	-0.048817586188229	0.412576112386025
222.748689214286	0.017412600792807	0.000687079154892869	0.0509567052744965	0.0318552418950914	0.0006944977224389	0.403620452930959	0.0907485333148074	-0.0511631365438735	0.394731748380756
222.848821195652	0.0176185254123676	0.000249809180268469	0.0509567052744965	0.0293077598271294	0.0006944977224389	0.371924390672446	0.0687471128237532	-0.0490751165306311	0.364201875409163
222.948953177019	0.0176837902471849	0.000249809180268469	0.0517846735970246	0.0279813882785077	0.0006944977224389	0.343116928087231	0.0569342717692841	-0.0511631365438735	0.340549474789614
223.049085158385	0.0179374554255634	0.000327214377133078	0.0544813084940334	0.0270515251199377	0.0006944977224389	0.328215975427566	0.0462218032230412	-0.0598800053754367	0.320006174739787
223.149217139752	0.0182424437981805	0.000557593612780644	0.0558698157430407	0.0270515251199377	0.0006944977224389	0.328064540563425	0.0441414835146979	-0.0511631365438735	0.333110018183874
223.249349121118	0.0185381097569462	0.000557593612780644	0.0588269375692425	0.0268217542158312	0.0006944977224389	0.311401417555533	0.0375748939039857	-0.0568231880298921	0.318469911964223
223.349481102484	0.0187217463206233	0.000249809180268469	0.0588269375692425	0.0260967424507103	0.0006944977224389	0.283543582905813	0.0298921301915747	-0.0772877988410303	0.279108186055314
223.449613083851	0.0188598720013876	0.000557593612780644	0.0593186989548278	0.0258709992520419	0.0006944977224389	0.273687659787452	0.0250640261246383	-0.0769592115059608	0.26150563737904
223.549745065217	0.0190212755566373	0.00125916995505441	0.0602418098146774	0.0255258698605451	0.0006944977224389	0.244323294244765	0.0206590373003561	-0.0693209200724857	0.26150563737904
223.649877046584	0.0192087142333862	0.000687079154892869	0.0602418098146774	0.0253943500135957	0.0006944977224389	0.213695269705055	0.0163965274288705	-0.0772877988410303	0.230263507191545
223.75000902795	0.0194050789033646	0.000557593612780644	0.0646476942802815	0.0251430541604539	0.0006944977224389	0.0998755700739723	0.0113594501568281	-0.0769592115059608	0.199938769793952
223.850141009317	0.0196473414878373	0.000725091002733771	0.0666756074228259	0.0249751596668541	0.0006944977224389	0.0607129994553493	0.00780597693203197	-0.114898361359745	0.0497810937760355
223.950272990683	0.019747452475202	0.00125916995505441	0.0676824907335178	0.0249751596668541	0.00134257145983558	0.0597424893506356	0.00654105248805447	-0.114898361359745	0.0461067179596314
224.05040497205	0.019747452475202	0.00125916995505441	0.0676824907335178	0.0248945478495077	0.0006944977224389	0.0566593379383103	0.00483491711869097	-0.0790639719639132	0.0595708577810873
224.150536953416	0.0198360616411235	0.00125916995505441	0.0679063190168903	0.024597368323855	0.0024911437532491	0.0534338269366496	-0.00133556038744368	-0.0568231880298921	0.0467305046775334
224.250668934783	0.0198684630672416	0.00125916995505441	0.0679063190168903	0.0245611651235335	0.0024911437532491	0.0532865114265962	-0.00156088669934579	-0.0568231880298921	0.0461067179596314
224.350800916149	0.019923478090064	0.00125916995505441	0.0676824907335178	0.0245611651235335	0.0024911437532491	0.0532865114265962	-0.00165691537680264	-0.0568231880298921	0.0461067179596314
224.450932897516	0.0199333459032276	0.00125916995505441	0.0676824907335178	0.0245611651235335	0.0024911437532491	0.0532865114265962	-0.00169377316096929	-0.0568231880298921	0.0461067179596314
224.551064878882	0.0199437322185063	0.00125916995505441	0.0676824907335178	0.0245611651235335	0.0024911437532491	0.0532865114265962	-0.00180169144096948	-0.0568231880298921	0.0461067179596314
224.651196860248	0.0199535268036135	0.00125916995505441	0.0673544634163734	0.0245611651235335	0.0024911437532491	0.0532865114265962	-0.00162472637272738	-0.0568231880298921	0.0449872944041647
224.751328841615	0.0199702551958377	0.00125916995505441	0.0673544634163734	0.0245611651235335	0.0024911437532491	0.0530023062345776	-0.00197300522452711	-0.0568231880298921	0.0442579175548969
224.851460822981	0.0199978867582176	0.00125916995505441	0.0666756074228259	0.0245611651235335	0.0024911437532491	0.0530023062345776	-0.00199376130969047	-0.0565521259045675	0.0440717759371675
224.951592804348	0.0200156008178844	0.00125916995505441	0.0666756074228259	0.0245477367532296	0.0024911437532491	0.05295602236717	-0.00192036271475903	-0.0559424585242757	0.0440717759371675
225.051724785714	0.0201063024665481	0.00125916995505441	0.0673671051034332	0.0245477367532296	0.0024911437532491	0.05295602236717	-0.00207767623835693	-0.0565521259045675	0.0440717759371675
225.151856767081	0.0201790371991421	0.00125916995505441	0.0673671051034332	0.0245477367532296	0.0024911437532491	0.05295602236717	-0.00227140923165139	-0.0565521259045675	0.0440717759371675
225.251988748447	0.0202064041824505	0.00125916995505441	0.0673671051034332	0.0245477367532296	0.0024911437532491	0.05295602236717	-0.00244135147579678	-0.0559424585242757	0.0442579175548969
225.352120729814	0.020268328375896	0.00125916995505441	0.0673671051034332	0.0245477367532296	0.0024911437532491	0.05295602236717	-0.00260044884060129	-0.0556070726415155	0.0442579175548969
225.45225271118	0.0203407671711009	0.00125916995505441	0.0676824907335178	0.0245477367532296	0.0024911437532491	0.05295602236717	-0.00280447078787313	-0.0559424585242757	0.0440717759371675
225.552384692547	0.0204601598874002	0.00127513607860462	0.0679063190168903	0.0245477367532296	0.00250848408558642	0.05295602236717	-0.00309959270507183	-0.0556070726415155	0.0442579175548969
225.652516673913	0.0204800923429035	0.00127513607860462	0.0679063190168903	0.0245477367532296	0.00250848408558642	0.05295602236717	-0.0032113624397979	-0.0559424585242757	0.0440999364221622
225.75264865528	0.0204924560502337	0.00127513607860462	0.0680440415735544	0.0245477367532296	0.00250848408558642	0.05295602236717	-0.00326173789021507	-0.0559424585242757	0.0440999364221622
225.852780636646	0.020529288271729	0.00127513607860462	0.0679063190168903	0.0245321599886151	0.00116083176731582	0.0513255177664948	-0.00368153903073164	-0.0569687230955638	0.0423652625759899
225.952912618012	0.0205593996903562	0.00127513607860462	0.0679063190168903	0.0245321599886151	0.00134257145983558	0.0513255177664948	-0.00375645742092559	-0.0569687230955638	0.0419267810883295
226.053044599379	0.0205936963664305	0.00127513607860462	0.0679063190168903	0.0245321599886151	0.00134257145983558	0.0513255177664948	-0.00380465140374477	-0.0569687230955638	0.0419267810883295
226.153176580745	0.0206364725525066	0.00127513607860462	0.0679063190168903	0.0245321599886151	0.00134257145983558	0.0513255177664948	-0.00385191462875525	-0.0569687230955638	0.0409085205612963
226.253308562112	0.020731668246024	0.00127513607860462	0.0679063190168903	0.0245321599886151	0.00134257145983558	0.0513255177664948	-0.00397644397258488	-0.0569687230955638	0.0409085205612963
226.353440543478	0.020862832578503	0.00181424269346682	0.0680440415735544	0.0245321599886151	0.00134257145983558	0.0513255177664948	-0.004029413609674	-0.0569687230955638	0.0397487072675447
226.453572524845	0.0209273857992349	0.00318419937039913	0.0690394299909786	0.0245321599886151	0.00134257145983558	0.0513255177664948	-0.00408920324006137	-0.0569687230955638	0.0393124776056881
226.553704506211	0.0209980844168714	0.00127513607860462	0.0666756074228259	0.0245321599886151	0.00134257145983558	0.0513255177664948	-0.00406103109258146	-0.0569687230955638	0.0391412068547435
226.653836487578	0.0210448154717601	0.00136220407456375	0.0666756074228259	0.0245321599886151	0.0024911437532491	0.0523240448042809	-0.00408194342185053	-0.0569687230955638	0.0382242466922114
226.753968468944	0.0210856869206595	0.00136220407456375	0.0666756074228259	0.0245321599886151	0.0024911437532491	0.0523240448042809	-0.00417580109882107	-0.0569687230955638	0.0382242466922114
226.854100450311	0.0211632267175931	0.00127513607860462	0.0666756074228259	0.0245321599886151	0.0024911437532491	0.0523240448042809	-0.00443320561441696	-0.0569687230955638	0.0375698964172022
226.954232431677	0.0213167389997527	0.00357894643981038	0.0693047465054473	0.0245321599886151	0.0024911437532491	0.0523240448042809	-0.00461724261117589	-0.0569687230955638	0.0382242466922114
227.054364413043	0.0213880931018326	0.00357894643981038	0.0690394299909786	0.0245321599886151	0.0024911437532491	0.0523240448042809	-0.00460721311569047	-0.0584065115238051	0.0349701264032301
227.15449639441	0.0214053538883266	0.00357894643981038	0.0693047465054473	0.0245321599886151	0.0024911437532491	0.0523240448042809	-0.004713703180843	-0.0569687230955638	0.0375698964172022
227.254628375776	0.0214053538883266	0.00357894643981038	0.0693047465054473	0.0245321599886151	0.0024911437532491	0.0523240448042809	-0.004713703180843	-0.0569687230955638	0.0375698964172022
227.354760357143	0.0214053538883266	0.00357894643981038	0.0693047465054473	0.0245321599886151	0.0024911437532491	0.0523240448042809	-0.004713703180843	-0.0569687230955638	0.0375698964172022
227.454892338509	0.0214053538883266	0.00357894643981038	0.0693047465054473	0.0245321599886151	0.0024911437532491	0.0523240448042809	-0.004713703180843	-0.0569687230955638	0.0375698964172022
227.555024319876	0.0214053538883266	0.00357894643981038	0.0693047465054473	0.0245321599886151	0.0024911437532491	0.0523240448042809	-0.004713703180843	-0.0569687230955638	0.0375698964172022
227.655156301242	0.0214184600217427	0.00383111798519887	0.0697779271077458	0.0245321599886151	0.0024911437532491	0.0523240448042809	-0.00500928458576955	-0.0598800053754367	0.0349701264032301
227.755288282609	0.0214344554099094	0.00357894643981038	0.0697779271077458	0.0245321599886151	0.0024911437532491	0.0523240448042809	-0.00508548732731954	-0.0598800053754367	0.0349701264032301
227.855420263975	0.0214520025381883	0.00357894643981038	0.0697779271077458	0.0245477367532296	0.0024911437532491	0.0523240448042809	-0.00512740712915167	-0.0598800053754367	0.0349701264032301
227.955552245342	0.0214746546371398	0.00357894643981038	0.0697779271077458	0.0245611651235335	0.0024911437532491	0.0523240448042809	-0.00513350797404869	-0.0598800053754367	0.0349701264032301
