# Supplementary material for: Global diversity dynamics in the fossil record are regionally heterogeneous
Source: Nat Commun. 2022 May 18;13:2751. doi: 10.1038/s41467-022-30507-0 (PMC9117201; doi:10.1038/s41467-022-30507-0)
Supplement: Supplementary file 4 — Source Data [file 41467_2022_30507_MOESM4_ESM.zip › source_data/Supplementary Figure 35 - diversity.txt]

Supplementary.Figure.35...diversity.time	Supplementary.Figure.35...diversity.median	Supplementary.Figure.35...diversity.0.5_lower	Supplementary.Figure.35...diversity.0.5_upper	Supplementary.Figure.35...diversity.0.75_lower	Supplementary.Figure.35...diversity.0.75_upper	Supplementary.Figure.35...diversity.0.95_lower	Supplementary.Figure.35...diversity.0.95_upper
193.715	356.575133640177	199.718428108637	381.867281757862	166.36109801659	510.601005156659	116.74541953658	895.378106837277
195.219	369.590711411049	228.240321650662	408.947285526022	198.084469464423	541.26062472492	143.04083712086	958.933056408352
196.185	798.826906113593	380.406200553282	865.222206718398	322.803585456353	1241.72055859191	206.326336511392	2247.49450945378
196.937	145.57820060197	85.2228580763698	163.916254551705	67.8423684862221	209.679445264046	47.1457893286171	317.556856798134
198.226	104.030090878656	66.1199632725902	119.606174382526	50.0610794142424	144.985838383276	37.0258559124201	224.653339571298
199.219	149.604933130896	76.7837997755246	173.220285309981	56.4863368097539	228.16843498632	27.5345398613223	375.323764096206
199.971	283.746066885959	59.1943658184907	289.185337859464	54.3581600133857	937.181340500037	44.3907866068403	2917.35704260267
200.921	251.02999548017	48.630592465574	258.895031298057	34.9361450617272	835.07697948636	22.030627239241	2995.33167807727
201.672	101.247520412269	29.8529478583972	110.507398935701	19.5870048877783	181.836300370157	13.4319975280235	492.073825192978
202.736	154.982678613723	49.193782748256	168.752268102948	29.0136395551553	261.223329111157	24.1093513226339	853.753861685523
204.24	109.861003362577	38.3711305607888	116.955281862829	29.2693012830005	188.241197463513	23.3233329925482	585.238528594846
204.996	165.967846742145	36.4683569658033	175.868179421943	29.6733422650223	338.947703124123	12.3915257104604	879.684215642438
205.748	166.389220884071	34.9415237494544	174.317623092151	28.49250026013	337.250015402621	10.9754937614913	885.714765341251
207.247	280.157768809256	115.146026150813	311.917984396943	73.4790653923474	469.649978947623	42.9487448445381	1214.91250619352
208.751	165.339159573509	49.2366723935913	178.771182033658	34.216569760779	286.493742786639	21.8381465831975	749.853684459037
209.506	15.5443713137089	5.70152984326101	17.5100639420756	3.67771973755677	25.8930785345852	1.38350187559393	52.2279506185658
210.258	15.1944423059174	5.25068705353574	16.7573952998845	4.03339797214491	25.4843075314937	1.45839672247717	49.9095968141732
211.758	7.38342764784055	1.11236427494226	8.11251543351438	0.0647510145355555	12.7623383510225	0.0198573357302568	27.0188604467356
213.261	7.94400169889846	1.77095577673743	8.59531447855723	1.06319727274129	13.8929166940836	0.00964431628522797	29.8385128252533
214.022	31.5538122642532	8.54421829688016	36.0316910905215	3.53602581182164	54.0757113210727	1.91319918124564	112.049873610631
214.773	31.4694218890968	7.09803936939122	34.3823861337358	4.24701337358275	52.5659653010837	2.2912818418378	105.943736209367
216.268	24.316202062446	2.38657706625487	25.5156301035292	1.66378576669785	45.2542766544542	0.591504321371242	94.8985298033725
217.255	9.79680431311126	2.8374331696861	11.2322282824263	1.59812491409662	16.7335229020086	0.197754127791239	35.4800693667952
218.007	7.02841382109206	2.14955065168594	8.04447040565236	1.36461552636631	12.1173892190765	0.485137870823505	23.0891886773762
219.276	4.58355543609122	1.02270808391261	5.23894487321926	0.288934920340362	8.44659445820636	0.0308709270337958	18.6757312712495
220.779	3.87829061699583	0.668957395397333	4.32325961149917	0.0456568322505459	6.75239585235569	0.0230519661790352	13.8654798419588
222.283	3.35598652198975	0.168504950543601	3.42488734203773	0.114897333925294	6.44790606395205	0.05320649217274	17.3791008561371
223.786	3.41392244206263	0.167603543943976	3.48617001726581	0.0760341648748829	6.39836324527564	0.0357795754190767	14.5932485962618
225.29	3.97637142615935	0.353304507879593	4.12923544302581	0.148223351296754	7.58087106908825	0.0682849340780773	19.3672174567056
226.671	6.39244617083817	1.05179548160567	6.85410692028123	0.492340758843708	11.5985199478779	0.161417854074524	24.0383143853012
227.423	19.2490571576883	5.05323008814412	21.7800884532576	2.2513176458522	34.4275029090246	0.435448212178052	80.1154382184431
228.297	20.647672432761	5.33049800805699	22.5913706891074	3.60103749968453	34.6529331417134	0.488921174333732	69.08244018185
229.801	17.3153459224202	3.7208864329258	18.8158052330568	1.57305074937375	30.041248762792	1.12591838509517	72.6092748625798
231.304	11.3797249880563	2.21796513000994	12.3935378728442	1.22395269223682	20.7446139754841	0.292029117310358	46.7274304379894
232.808	11.3882421102502	2.20332691498118	12.2614965985011	1.2326955864004	20.1472209282912	0.478586749408812	45.2830147572433
233.58	12.2057427241677	4.29760615318932	13.5256376315281	3.0807799942715	20.5762544168559	2.00651811199272	42.5660585349631
234.331	11.4675989508077	4.464903758101	12.861226397206	2.69972669152675	18.675892055361	1.98250061674764	37.4983274691603
235.815	13.7927782859536	3.69699226248348	15.3986418276879	2.0379757831452	25.5145006952857	0.22233107912116	55.2937966879125
236.783	16.1219306248721	5.24913535896534	18.021282005798	3.05279475115012	26.4992358306836	1.36818140259809	50.1705709226704
237.535	24.0066691588211	9.22430789776324	28.6483380510924	4.4499058705378	39.8446935645444	1.01504242373689	84.1271882466386
238.775	25.9627171613403	9.82520446672293	29.8970852245779	6.05781754305292	44.7929766963889	1.7434864271075	94.4505473403366
239.527	46.6496522885726	17.8393478664016	52.5919193310962	12.1791194594231	79.8709889677104	7.14187378445536	163.447801113988
240.325	40.7558094886866	19.2839152975451	45.3851403527397	14.0823769513884	64.2339600975582	9.17822694411353	124.504490014609
241.269	31.9532054914792	10.7445185906724	36.0638085997809	5.0145849404636	53.8404442730358	0.577439858401503	108.117279771732
242.02	19.4137099065685	3.56880226945791	20.6799525584884	2.09009404500829	39.6860910780994	0.455969613458788	113.687556251238
