# Supplementary material for: Global diversity dynamics in the fossil record are regionally heterogeneous
Source: Nat Commun. 2022 May 18;13:2751. doi: 10.1038/s41467-022-30507-0 (PMC9117201; doi:10.1038/s41467-022-30507-0)
Supplement: Supplementary file 4 — Source Data [file 41467_2022_30507_MOESM4_ESM.zip › source_data/Supplementary Figure 35 - histograms.txt]

Supplementary.Figure.35...histograms.mids	Supplementary.Figure.35...histograms.ex	Supplementary.Figure.35...histograms.sp
-194.136531365314	0	0.187777777777778
-194.557195571956	0	0.161111111111111
-194.977859778598	0	0.207777777777778
-195.39852398524	0	0.413333333333333
-195.819188191882	0.00222222222222222	0.198888888888889
-196.239852398524	0.00111111111111111	0.226666666666667
-196.660516605166	0.0322222222222222	0.533333333333333
-197.081180811808	0.0677777777777778	0.212222222222222
-197.50184501845	0.123333333333333	0.188888888888889
-197.922509225092	0.0844444444444444	0.121111111111111
-198.343173431734	0.0711111111111111	0.00555555555555556
-198.763837638376	0.134444444444444	0.03
-199.184501845018	0.113333333333333	0.0788888888888889
-199.605166051661	0.108888888888889	0.0633333333333333
-200.025830258303	0.0633333333333333	0.01
-200.446494464945	0.00333333333333333	0.00444444444444444
-200.867158671587	0.0344444444444444	0.00222222222222222
-201.287822878229	0.0344444444444444	0
-201.708487084871	0.0444444444444444	0.00111111111111111
-202.129151291513	0.0355555555555556	0.00222222222222222
-202.549815498155	0.0266666666666667	0
-202.970479704797	0.0122222222222222	0
-203.391143911439	0.0166666666666667	0
-203.811808118081	0.0455555555555556	0.00111111111111111
-204.232472324723	0.0477777777777778	0
-204.653136531365	0.0344444444444444	0
-205.073800738007	0.00444444444444444	0
-205.494464944649	0.00111111111111111	0
-205.915129151292	0.00222222222222222	0.00111111111111111
-206.335793357934	0	0
-206.756457564576	0.00333333333333333	0
-207.177121771218	0.00111111111111111	0
-207.59778597786	0.00111111111111111	0
-208.018450184502	0.01	0
-208.439114391144	0.0211111111111111	0
-208.859778597786	0.0222222222222222	0
-209.280442804428	0.0455555555555556	0
-209.70110701107	0.0888888888888889	0
-210.121771217712	0.13	0.00111111111111111
-210.542435424354	0.148888888888889	0
-210.963099630996	0.17	0
-211.383763837638	0.1	0
-211.80442804428	0.0655555555555556	0
-212.225092250923	0.0122222222222222	0
-212.645756457565	0.00555555555555556	0
-213.066420664207	0.00111111111111111	0
-213.487084870849	0.00444444444444444	0
-213.907749077491	0.0277777777777778	0.00111111111111111
-214.328413284133	0.0288888888888889	0.00222222222222222
-214.749077490775	0.01	0.00111111111111111
-215.169741697417	0.0222222222222222	0
-215.590405904059	0.03	0.00333333333333333
-216.011070110701	0.0166666666666667	0.00555555555555556
-216.431734317343	0.135555555555556	0.00333333333333333
-216.852398523985	0.127777777777778	0.00555555555555556
-217.273062730627	0.0133333333333333	0.00333333333333333
-217.693726937269	0.107777777777778	0.0222222222222222
-218.114391143911	0.161111111111111	0.05
-218.535055350554	0.07	0.0422222222222222
-218.955719557196	0.122222222222222	0.0155555555555556
-219.376383763838	0.0822222222222222	0.0588888888888889
-219.79704797048	0.185555555555556	0.03
-220.217712177122	0.09	0.0233333333333333
-220.638376383764	0.358888888888889	0.00222222222222222
-221.059040590406	0.222222222222222	0.00888888888888889
-221.479704797048	0.25	0.00111111111111111
-221.90036900369	0.0555555555555556	0.00222222222222222
-222.321033210332	0.0133333333333333	0
-222.741697416974	0.0744444444444444	0.00111111111111111
-223.162361623616	0.0988888888888889	0.00111111111111111
-223.583025830258	0.0644444444444444	0
-224.0036900369	0.142222222222222	0
-224.424354243542	0.245555555555556	0.00111111111111111
-224.845018450185	0.228888888888889	0.00555555555555556
-225.265682656827	0.341111111111111	0.00888888888888889
-225.686346863469	0.197777777777778	0.0122222222222222
-226.107011070111	0.0722222222222222	0.0188888888888889
-226.527675276753	0.138888888888889	0.0266666666666667
-226.948339483395	0.0722222222222222	0.00777777777777778
-227.369003690037	0.00333333333333333	0.00222222222222222
-227.789667896679	0.00222222222222222	0.00444444444444444
