# Supplementary material for: Global diversity dynamics in the fossil record are regionally heterogeneous
Source: Nat Commun. 2022 May 18;13:2751. doi: 10.1038/s41467-022-30507-0 (PMC9117201; doi:10.1038/s41467-022-30507-0)
Supplement: Supplementary file 4 — Source Data [file 41467_2022_30507_MOESM4_ESM.zip › source_data/Supplementary Figure 35 - rates.txt]

Supplementary.Figure.35...rates.time	Supplementary.Figure.35...rates.exr	Supplementary.Figure.35...rates.exr_mn	Supplementary.Figure.35...rates.exr_mx	Supplementary.Figure.35...rates.spr	Supplementary.Figure.35...rates.spr_mn	Supplementary.Figure.35...rates.spr_mx	Supplementary.Figure.35...rates.dvr	Supplementary.Figure.35...rates.dvr_mn	Supplementary.Figure.35...rates.dvr_mx
194.052966096685	0.158276800779326	0.029074168968538	0.737812482642183	0.00328844913326664	0.000291767983788626	0.0113418956168309	-0.254963849625069	-0.732474601296363	-0.0201842432863893
194.153010139042	0.198994287074759	0.0883284658820239	0.77624736995856	0.00328844913326664	0.000291767983788626	0.0113418956168309	-0.296845446440971	-0.773430507500061	-0.0853013683219824
194.2530541814	0.222563901028043	0.0919790343196354	0.77624736995856	0.00328844913326664	0.000291767983788626	0.0113418956168309	-0.302831373190132	-0.774797393265792	-0.0892637291357789
194.353098223757	0.284207233383923	0.0919790343196354	0.775784986498951	0.00328844913326664	0.000291767983788626	0.0113418956168309	-0.307481156990225	-0.773430507500061	-0.0892637291357789
194.453142266114	0.322203058945587	0.0919790343196354	0.775136644945479	0.00328844913326664	0.000291767983788626	0.0113418956168309	-0.316050668672264	-0.773002605085553	-0.0892637291357789
194.553186308471	0.341413908556615	0.0922613672916974	0.773914077848199	0.00328844913326664	0.000291767983788626	0.0113418956168309	-0.324332809739461	-0.77007175421393	-0.0892637291357789
194.653230350829	0.356575173062478	0.0960478412553056	0.775136644945479	0.00328844913326664	0.000291767983788626	0.0113418956168309	-0.335454293657998	-0.77007175421393	-0.0924678722206604
194.753274393186	0.367698037880525	0.0922613672916974	0.746968022611246	0.00328844913326664	0.000291767983788626	0.0113418956168309	-0.346676110716693	-0.746101172874077	-0.0892637291357789
194.853318435543	0.368523891851811	0.0922613672916974	0.737812482642183	0.00328844913326664	0.000291767983788626	0.0113418956168309	-0.349233902380305	-0.734427031643446	-0.0892637291357789
194.953362477901	0.373199499490267	0.0961275927412638	0.736343372763422	0.00328844913326664	0.000291767983788626	0.0113418956168309	-0.352836137563813	-0.734427031643446	-0.0949094062149753
195.053406520258	0.3816062022647	0.1035104177908	0.737812482642183	0.00328844913326664	0.000291767983788626	0.0113418956168309	-0.362192939700697	-0.734427031643446	-0.0998693319838221
195.153450562615	0.389392238998495	0.108467168897066	0.737264530888316	0.00328844913326664	0.000291767983788626	0.0113418956168309	-0.372810471067698	-0.732939344401909	-0.103558326832814
195.253494604972	0.391982545900278	0.111668638232962	0.734027697952803	0.00328844913326664	0.000291767983788626	0.0113418956168309	-0.378024866864188	-0.732939344401909	-0.108702510887805
195.35353864733	0.355647617387822	0.0936094584141118	0.539816253315383	0.00328844913326664	0.000291767983788626	0.0113418956168309	-0.317912556635773	-0.538725715947898	-0.0926562136335308
195.453582689687	0.290277320128841	0.0596674791991142	0.525986796251802	0.00328844913326664	0.000291767983788626	0.0113418956168309	-0.283342855682543	-0.523577751438609	-0.0592963367464645
195.553626732044	0.290277320128841	0.0596674791991142	0.524638011500912	0.00328844913326664	0.000291767983788626	0.0113418956168309	-0.282644792925632	-0.518347374002504	-0.0555983096027878
195.653670774401	0.275364257144398	0.0596674791991142	0.521570205734231	0.00328844913326664	0.000291767983788626	0.0113418956168309	-0.276820595604002	-0.517391963920425	-0.0555983096027878
195.753714816759	0.182937177481083	0.057926690074949	0.521570205734231	0.00328844913326664	0.000291767983788626	0.0113418956168309	-0.250972375164058	-0.514666748987128	-0.0501153052340216
195.853758859116	0.174432860642241	0.057926690074949	0.520738487109814	0.00329505508548084	0.000291767983788626	0.0114085088680968	-0.246225626232464	-0.514666748987128	-0.0501153052340216
195.953802901473	0.160164076584595	0.0568483122547812	0.518422582871194	0.00329505508548084	0.000291767983788626	0.0114085088680968	-0.230120964989541	-0.517805150791333	-0.054885546018015
196.053846943831	0.155959147547181	0.057926690074949	0.518422582871194	0.00329505508548084	0.000291767983788626	0.0114683517231392	-0.224484419645916	-0.517391963920425	-0.054885546018015
196.153890986188	0.147203684294998	0.0479389355785945	0.494193847058677	0.00329505508548084	0.000291767983788626	0.0114683517231392	-0.20416547416125	-0.495551596940157	-0.0501153052340216
196.253935028545	0.147203684294998	0.0533600443257626	0.500063652250856	0.00329505508548084	0.000291767983788626	0.0114683517231392	-0.206651274483909	-0.495551596940157	-0.0501153052340216
196.353979070902	0.137508190493342	0.0468124572079741	0.493592326070421	0.00329505508548084	0.000291767983788626	0.0114683517231392	-0.189258487519838	-0.483088628504946	-0.036758334193815
196.45402311326	0.136470858195949	0.0145695282372078	0.493592326070421	0.00329505508548084	0.000291767983788626	0.0114683517231392	-0.187057429413523	-0.483088628504946	-0.0042560268186149
196.554067155617	0.121151181625968	0.00174612287233936	0.484219518310491	0.00330328562903101	0.000291767983788626	0.0115490493577113	-0.155454782913338	-0.483088628504946	0.000710651848394798
196.654111197974	0.108175515162808	0.00124311917826592	0.361043519771183	0.00330328562903101	0.000291767983788626	0.0115490493577113	-0.111781242893754	-0.371482994284138	0.00180521167151948
196.754155240331	0.105047690313412	0.00124311917826592	0.37578800807093	0.00330328562903101	0.000291767983788626	0.0115490493577113	-0.109250568447242	-0.373567402731058	0.0194137871899966
196.854199282689	0.0747765494013975	0.00174612287233936	0.396749312804835	0.00335337736910998	0.000321266484933005	0.0152427593077299	-0.0915855336082809	-0.393402608473294	0.0206560672400915
196.954243325046	0.0661784532816139	0.00124311917826592	0.396749312804835	0.00353087101787933	0.000291767983788626	0.0182683305077409	-0.0899741998623535	-0.395231936473029	0.020997503356821
197.054287367403	0.0179372638079402	0.00124311917826592	0.396749312804835	0.00366281002395634	9.67411487746987e-05	0.0199477716500673	-0.0731880929874617	-0.395231936473029	0.0238430204237515
197.154331409761	0.0160290088855586	0.00124311917826592	0.396749312804835	0.0037509612852446	9.67411487746987e-05	0.020966662550445	-0.0706957942774404	-0.395231936473029	0.0238430204237515
197.254375452118	0.0128578885611486	0.00124311917826592	0.396749312804835	0.00380501424816949	9.67411487746987e-05	0.0217446621334602	-0.0674349871209739	-0.393402608473294	0.0238430204237515
197.354419494475	0.00783694419882753	0.00124311917826592	0.396749312804835	0.00388271155516875	0.000291767983788626	0.0229951256530764	-0.0626865712181472	-0.388067888893811	0.0238430204237515
197.454463536832	0.00678484763580987	0.00124311917826592	0.396749312804835	0.00407551946635148	9.67411487746987e-05	0.0233387352131272	-0.0582699253767627	-0.388067888893811	0.0238548149502359
197.55450757919	0.00650765153913778	0.00124311917826592	0.396749312804835	0.00429515112771969	9.67411487746987e-05	0.0252442346815484	-0.0545627623048898	-0.380723543167409	0.0279661217049556
197.654551621547	0.00594163948743344	0.00124311917826592	0.396749312804835	0.00455632297659935	9.67411487746987e-05	0.0286727964200853	-0.0431051457406715	-0.373244811415282	0.0238548149502359
197.754595663904	0.00594163948743344	0.00124311917826592	0.396749312804835	0.00477636119337022	0.00033447327460431	0.0318418639745624	-0.042302904173806	-0.376749311500729	0.0238548149502359
197.854639706262	0.00573818531280881	0.00182253791119096	0.0268519022504441	0.00527404803137283	0.000291767983788626	0.0326939073248135	0.000833547843946726	-0.0206189506574929	0.0298433794115509
197.954683748619	0.00571314043499773	0.00088459610358578	0.02468953302425	0.00535835623407001	9.67411487746987e-05	0.0333925397177247	0.00217147376704189	-0.0184051513688041	0.0304022361252355
198.054727790976	0.00571314043499773	0.00088459610358578	0.02468953302425	0.00569952221405592	0.000392753474243649	0.0339832498705335	0.00263268788301834	-0.0163591972962334	0.0328858851173399
198.154771833333	0.00571314043499773	0.00088459610358578	0.02468953302425	0.00579837685497087	0.00033447327460431	0.0339832498705335	0.00287902375529343	-0.0141310371748115	0.0346746356150431
198.254815875691	0.00571314043499773	0.00088459610358578	0.02468953302425	0.00605661549424257	0.000392753474243649	0.0344480117902493	0.00346476258247677	-0.0163591972962334	0.0330442086316858
198.354859918048	0.00571314043499773	0.00088459610358578	0.02468953302425	0.0064677761253362	0.000392753474243649	0.0344480117902493	0.00377044603592763	-0.0163591972962334	0.0330442086316858
198.454903960405	0.00571314043499773	0.00088459610358578	0.02468953302425	0.00682217361606135	0.000392753474243649	0.0344615503838731	0.00419432532243005	-0.0166423421372446	0.0330442086316858
198.554948002762	0.0057107084294934	0.00088459610358578	0.02468953302425	0.00729043880753981	0.000448124950320318	0.0349127528539885	0.00479565990102568	-0.0166423421372446	0.0334986427777596
198.65499204512	0.00568688841518869	0.00124311917826592	0.0244655294646276	0.00781944534954622	0.00033447327460431	0.0349127528539885	0.00529549644711921	-0.0141310371748115	0.0346746356150431
198.755036087477	0.0056810044764762	0.00124311917826592	0.0244655294646276	0.00959115783473125	0.00033447327460431	0.0358397432496392	0.00652542760933869	-0.0138600324927226	0.0358170116315739
198.855080129834	0.00564084887368517	0.000351091057719369	0.0231682011844717	0.0155522184644335	9.67411487746987e-05	0.0373657682452241	0.00846473267801487	-0.0137752404235111	0.0358199542421273
198.955124172192	0.00559417845216416	0.000351091057719369	0.0227964382258145	0.0163640914830189	9.67411487746987e-05	0.0377612495033491	0.00899035061310516	-0.0138600324927226	0.0346746356150431
199.055168214549	0.00554697861878848	0.000351091057719369	0.0217768671077871	0.0180574754987083	0.000392753474243649	0.0383132992978677	0.00990697263393766	-0.00789786304891	0.0403782475970805
199.155212256906	0.00547750965485344	0.000157380444240171	0.0209701612183148	0.0188390896109314	0.000402396292126005	0.0385553969205342	0.0108975700454948	-0.00649993854781441	0.0396438509206766
199.255256299263	0.00539288868492494	0.000157380444240171	0.0200520005505313	0.0204339852571518	0.000784962646736606	0.0396654496047284	0.0125239027403524	-0.00569398776330198	0.038147975885865
199.355300341621	0.00531743494770082	8.46277151138987e-05	0.0179885180503586	0.02126019444616	0.000392753474243649	0.039594766347586	0.013789784928371	-0.00569398776330198	0.0360443242042781
199.455344383978	0.0052394257602004	8.46277151138987e-05	0.0159148238503766	0.0218655292880083	0.000392753474243649	0.0399788687018372	0.0149526968792811	-0.00599488809310064	0.0361276207322374
199.555388426335	0.00518717864446372	8.46277151138987e-05	0.012375527038095	0.023006611562638	0.000784962646736606	0.0405016644964411	0.0167574104029431	-0.0055709267160023	0.0366161748098565
199.655432468692	0.00512687453787715	8.46277151138987e-05	0.00923996417216915	0.0237204222587815	0.00033447327460431	0.0408483803777747	0.0178013666115212	-0.0055709267160023	0.0376132567413523
199.75547651105	0.00499452686458065	8.46277151138987e-05	0.00814239438718986	0.0241577567608997	0.00033447327460431	0.0412512819533877	0.0188613462873261	-0.00535726240302206	0.0377224701205282
199.855520553407	0.00497872344837639	0.000105923847950537	0.00805933788931235	0.0243760494005646	0.00033447327460431	0.0412512819533877	0.0191170902296186	-0.00535726240302206	0.0377224701205282
199.955564595764	0.00497083112969697	8.46277151138987e-05	0.00800060324020397	0.024929652768901	0.000641498950827075	0.0415964404433834	0.0196290619484129	-0.00344690291981451	0.0384122525472783
200.055608638122	0.00496694823891719	8.46277151138987e-05	0.00800060324020397	0.025408724341652	0.00306042419093579	0.0426786528855505	0.0204230632312684	-0.00317019248547567	0.0382467635372535
200.155652680479	0.00496694823891719	0.000105923847950537	0.00800060324020397	0.0255117290589054	0.00310564389434066	0.0425775431398054	0.020482354150053	-0.00265118177244588	0.0384122525472783
200.255696722836	0.00495452923045405	0.000105923847950537	0.00786850538121614	0.0257121369168224	0.00310564389434066	0.0415964404433834	0.0208320743729553	-0.00197306605736601	0.0384122525472783
200.355740765193	0.00495366553253438	8.46277151138987e-05	0.00781427437221814	0.0256826663551002	0.00310564389434066	0.0415397571664966	0.0207450482897461	-0.00197306605736601	0.0382467635372535
200.455784807551	0.00495366553253438	8.46277151138987e-05	0.00781427437221814	0.0256826663551002	0.00310564389434066	0.0415397571664966	0.0207450482897461	-0.00197306605736601	0.0382467635372535
200.555828849908	0.00495366553253438	8.46277151138987e-05	0.00781427437221814	0.0256826663551002	0.0032344812476133	0.0415964404433834	0.0206927620990913	-0.00197306605736601	0.038147975885865
200.655872892265	0.00495195920154512	0.000105923847950537	0.0077671568591875	0.0257121369168224	0.0032344812476133	0.0415964404433834	0.0207591127196044	-0.00197306605736601	0.038147975885865
200.755916934622	0.00495101755661213	8.46277151138987e-05	0.00771942693127294	0.0257896866191326	0.0032344812476133	0.0415964404433834	0.0208803361907884	-0.00197306605736601	0.038147975885865
200.85596097698	0.00494992874613992	0.000105923847950537	0.00771942693127294	0.0260752779373161	0.00310564389434066	0.041893499332309	0.0212872146127302	-0.00197306605736601	0.038290082979114
200.956005019337	0.00494832883649572	8.46277151138987e-05	0.00764539127205423	0.0262772613654651	0.00310564389434066	0.0420586829999748	0.0215145678331697	-0.00191006795309594	0.038290082979114
201.056049061694	0.00494832883649572	8.46277151138987e-05	0.00764539127205423	0.0264016036274434	0.00348906982764079	0.0425775431398054	0.0217095880639355	-0.00195614899376024	0.038290082979114
201.156093104052	0.00494832883649572	8.46277151138987e-05	0.00764539127205423	0.0267835811660466	0.00380599775396622	0.0429542502404824	0.0220743916398183	-0.00257113410834561	0.038290082979114
201.256137146409	0.00494832883649572	8.46277151138987e-05	0.00764539127205423	0.0269392406547662	0.00348906982764079	0.0429542502404824	0.0222718247823977	-0.00317019248547567	0.038290082979114
201.356181188766	0.00494832883649572	8.46277151138987e-05	0.00764539127205423	0.0270761260417531	0.00380599775396622	0.0431719793183737	0.0224249666760807	-0.00257113410834561	0.0385594030981074
201.456225231123	0.00494832883649572	8.46277151138987e-05	0.00764539127205423	0.0275727903084208	0.00402903144909207	0.0444354082933431	0.0229457341126888	-0.00191006795309594	0.0400292399597174
201.556269273481	0.00494832883649572	8.46277151138987e-05	0.00764539127205423	0.0279464646107777	0.00380599775396622	0.0444354082933431	0.0232394732990054	-0.00012013267800396	0.0417760735230284
201.656313315838	0.0049466168437352	0.000105923847950537	0.00764539127205423	0.0282545299082936	0.00413656570740822	0.0451437313826085	0.0237359518589702	-0.000275739841564994	0.0417760735230284
201.756357358195	0.0049466168437352	0.000105923847950537	0.00764539127205423	0.0284402029410318	0.0042024377441984	0.045625756497601	0.0241634485392058	-0.000275739841564994	0.0417760735230284
201.856401400552	0.0049466168437352	0.000105923847950537	0.00764539127205423	0.0286830796416215	0.0042024377441984	0.047596659956736	0.0246738306815907	-0.00132222543083988	0.0431794158566727
201.95644544291	0.0049466168437352	0.000105923847950537	0.00764539127205423	0.0289620432307559	0.0045665523181967	0.0505694747101611	0.0252451501519266	3.3754861280641e-05	0.0465916420458332
202.056489485267	0.0049466168437352	0.000105923847950537	0.00764539127205423	0.0291489685094249	0.00524724607678873	0.0515601246093969	0.0255716419312691	0.000245631454497642	0.0474939601832934
202.156533527624	0.00493326548611754	8.46277151138987e-05	0.00755160582646954	0.0295111260705363	0.00524724607678873	0.0521249602253429	0.0259872819814744	3.3754861280641e-05	0.0482192829329281
202.256577569982	0.00493326548611754	8.46277151138987e-05	0.00755160582646954	0.0299603161714807	0.0057484265155206	0.054189763651976	0.0264844806692098	0.000912060587413056	0.0503607846668497
202.356621612339	0.0049148407500123	8.46277151138987e-05	0.00755160582646954	0.0300907805187177	0.00524724607678873	0.054189763651976	0.0267560638132357	0.000519720636831854	0.0503607846668497
202.456665654696	0.0049148407500123	8.46277151138987e-05	0.00755160582646954	0.0302510842797749	0.0127455498890287	0.0613949297302811	0.0271247128499557	0.00775680029804791	0.0558312414394528
202.556709697053	0.0049148407500123	8.46277151138987e-05	0.00755160582646954	0.0306417663407143	0.0146291014696644	0.0614046001262328	0.027661503912498	0.00829441218598281	0.0544529934305135
202.656753739411	0.0049148407500123	8.46277151138987e-05	0.00755160582646954	0.0307598596530345	0.0146291014696644	0.0606482264776624	0.0279402872468205	0.00915401440191933	0.0544529934305135
202.756797781768	0.0049148407500123	8.46277151138987e-05	0.00755160582646954	0.0307806866566816	0.0146291014696644	0.0596508771215736	0.0279798035354794	0.00889108395178291	0.053996094598229
202.856841824125	0.0049148407500123	8.46277151138987e-05	0.00755160582646954	0.030752194123254	0.0146291014696644	0.0596508771215736	0.0279436376930905	0.00889108395178291	0.053996094598229
202.956885866482	0.0049148407500123	8.46277151138987e-05	0.00755160582646954	0.030752194123254	0.0146291014696644	0.0596508771215736	0.0279436376930905	0.00889108395178291	0.053996094598229
203.05692990884	0.0049148407500123	8.46277151138987e-05	0.00755160582646954	0.0306768202630686	0.0146291014696644	0.0606482264776624	0.0278673144941147	0.00889108395178291	0.053996094598229
203.156973951197	0.0049148407500123	8.46277151138987e-05	0.00755160582646954	0.0304396837280803	0.0146291014696644	0.0606482264776624	0.0277025633075011	0.00889108395178291	0.053996094598229
203.257017993554	0.0049148407500123	8.46277151138987e-05	0.00755160582646954	0.0303360189932296	0.0146291014696644	0.0609814330250679	0.027578319760392	0.00915401440191933	0.0544529934305135
203.357062035912	0.0049148407500123	8.46277151138987e-05	0.00755160582646954	0.030252577636684	0.0146291014696644	0.0609814330250679	0.0275240897662425	0.00915401440191933	0.0544529934305135
203.457106078269	0.0049148407500123	8.46277151138987e-05	0.00755160582646954	0.0301834292508948	0.0127455498890287	0.0587862530726513	0.0273561980804922	0.00889108395178291	0.053996094598229
203.557150120626	0.0049148407500123	8.46277151138987e-05	0.00755160582646954	0.0300377565179115	0.012801147568402	0.0587862530726513	0.0271989057683517	0.00889108395178291	0.0537621742379659
203.657194162983	0.0049148407500123	8.46277151138987e-05	0.00755160582646954	0.0298983504269872	0.0127455498890287	0.0592122167031094	0.0270861830123311	0.00889108395178291	0.053996094598229
203.757238205341	0.0049148407500123	8.46277151138987e-05	0.00755160582646954	0.0296587199653001	0.0127455498890287	0.0592122167031094	0.0268967231414879	0.00889108395178291	0.0542459795162019
203.857282247698	0.0049148407500123	0.000105923847950537	0.00755160582646954	0.0292765105446556	0.0114683517231392	0.0568794844502781	0.0265140669875818	0.00757723620955453	0.0516598248213034
203.957326290055	0.0049148407500123	0.000105923847950537	0.00755160582646954	0.0287120340575174	0.0103465392572541	0.0531399917167846	0.0256671726002595	0.00692052300917025	0.0503423860327779
204.057370332413	0.0049148407500123	0.000105923847950537	0.00755160582646954	0.0284831873314298	0.0103465392572541	0.048243787376697	0.0252771649362508	0.00520699533204195	0.0434627067219844
204.15741437477	0.0049148407500123	0.000105923847950537	0.00755160582646954	0.0281712464165746	0.0103465392572541	0.048243787376697	0.0247517795945935	0.00487986648652035	0.0429426094830251
204.257458417127	0.0049148407500123	0.000105923847950537	0.00755160582646954	0.0279772418406253	0.0101945273883992	0.0474476943895513	0.0244104362925151	0.00453997620176741	0.0421585619639104
204.357502459484	0.0049148407500123	0.000105923847950537	0.00755160582646954	0.0272244413699145	0.0101945273883992	0.0451437313826085	0.0238563745806229	0.00335947406502589	0.0394793819929659
204.457546501842	0.0049148407500123	0.000105923847950537	0.00755160582646954	0.0270562839706433	0.0101945273883992	0.0441514498474789	0.0235272791223937	0.00487986648652035	0.0395862090967994
204.557590544199	0.0049148407500123	0.000105923847950537	0.00755160582646954	0.026730936371183	0.0106746801834297	0.0429542502404824	0.0230900462878777	0.00520699533204195	0.0385594030981074
204.657634586556	0.0049148407500123	0.000105923847950537	0.00755160582646954	0.0263696333780133	0.0106746801834297	0.0422901200553245	0.0224682348661386	0.00655892334339529	0.0385282951324788
204.757678628913	0.0049148407500123	0.000105923847950537	0.00755160582646954	0.0261656412962069	0.0106746801834297	0.0421000955096847	0.0222754976666396	0.00692052300917025	0.0385594030981074
204.857722671271	0.0049148407500123	0.000105923847950537	0.00755160582646954	0.0259692641684848	0.0106746801834297	0.0421000955096847	0.0221757414322565	0.00692052300917025	0.0385594030981074
204.957766713628	0.0049148407500123	0.000105923847950537	0.00755160582646954	0.0258810031814797	0.0109658063420726	0.0426786528855505	0.0220920150417075	0.00557068936237165	0.0377091216511218
205.057810755985	0.0049148407500123	0.000105923847950537	0.00755160582646954	0.0258612309459414	0.0109658063420726	0.0427169986442904	0.0220614123598442	0.00557068936237165	0.0377091216511218
205.157854798343	0.0049148407500123	0.000105923847950537	0.00755160582646954	0.0258612309459414	0.0109658063420726	0.0427169986442904	0.0220614123598442	0.00557068936237165	0.0377091216511218
205.2578988407	0.0049148407500123	0.000105923847950537	0.00755160582646954	0.0258343085705615	0.0109658063420726	0.0427169986442904	0.0220320424436342	0.00557068936237165	0.0377091216511218
205.357942883057	0.0049148407500123	0.000105923847950537	0.00755160582646954	0.0258343085705615	0.0109658063420726	0.0427169986442904	0.0220320424436342	0.00557068936237165	0.0377091216511218
205.457986925414	0.0049148407500123	0.000105923847950537	0.00755160582646954	0.0258343085705615	0.0109658063420726	0.0427169986442904	0.0220320424436342	0.00557068936237165	0.0377091216511218
205.558030967772	0.0049148407500123	0.000105923847950537	0.00755160582646954	0.0257896866191326	0.0109658063420726	0.0427169986442904	0.0220036229642712	0.00557068936237165	0.0377091216511218
205.658075010129	0.0049148407500123	0.000105923847950537	0.00755160582646954	0.0257896866191326	0.0109658063420726	0.0427169986442904	0.0220036229642712	0.00557068936237165	0.0377091216511218
205.758119052486	0.0049148407500123	0.000105923847950537	0.00755160582646954	0.0257896866191326	0.0109658063420726	0.0427169986442904	0.0220036229642712	0.00557068936237165	0.0377091216511218
205.858163094843	0.0049148407500123	0.000105923847950537	0.00755160582646954	0.0257896866191326	0.0109658063420726	0.0427169986442904	0.0220036229642712	0.00557068936237165	0.0377091216511218
205.958207137201	0.0049148407500123	0.000105923847950537	0.00755160582646954	0.0257896866191326	0.0109658063420726	0.0427169986442904	0.0220036229642712	0.00557068936237165	0.0377091216511218
206.058251179558	0.0049148407500123	0.000105923847950537	0.00755160582646954	0.0257448356622434	0.0108205313315585	0.042635137906332	0.0219774201214374	0.00596880034710225	0.0382467635372535
206.158295221915	0.0049148407500123	0.000105923847950537	0.00755160582646954	0.0257448356622434	0.0108205313315585	0.042635137906332	0.0219797941237455	0.00596880034710225	0.0382467635372535
206.258339264273	0.0049148407500123	0.000105923847950537	0.00755160582646954	0.0257448356622434	0.0108205313315585	0.042635137906332	0.0219797941237455	0.00596880034710225	0.0382467635372535
206.35838330663	0.0049148407500123	0.000105923847950537	0.00755160582646954	0.0257448356622434	0.0108205313315585	0.042635137906332	0.0219797941237455	0.00596880034710225	0.0382467635372535
206.458427348987	0.0049148407500123	0.000105923847950537	0.00755160582646954	0.0257448356622434	0.0108205313315585	0.042635137906332	0.0219797941237455	0.00596880034710225	0.0382467635372535
206.558471391344	0.0049148407500123	0.000105923847950537	0.00755160582646954	0.0257448356622434	0.0108205313315585	0.042635137906332	0.0219797941237455	0.00596880034710225	0.0382467635372535
206.658515433702	0.0049148407500123	0.000105923847950537	0.00755160582646954	0.0257448356622434	0.0108205313315585	0.042635137906332	0.0219797941237455	0.00596880034710225	0.0382467635372535
206.758559476059	0.0049148407500123	0.000105923847950537	0.00755160582646954	0.0257448356622434	0.0108205313315585	0.042635137906332	0.0219797941237455	0.00596880034710225	0.0382467635372535
206.858603518416	0.0049148407500123	0.000105923847950537	0.00755160582646954	0.0257896866191326	0.0108205313315585	0.042635137906332	0.0220222345517677	0.00596880034710225	0.0382467635372535
206.958647560773	0.0049148407500123	0.000105923847950537	0.00755160582646954	0.0257896866191326	0.0109658063420726	0.0427169986442904	0.0220282516453628	0.00655892334339529	0.0385594030981074
207.058691603131	0.0049148407500123	0.000105923847950537	0.00755160582646954	0.0257896866191326	0.0109658063420726	0.0427169986442904	0.0220282516453628	0.00655892334339529	0.0385594030981074
207.158735645488	0.0049148407500123	0.000105923847950537	0.00755160582646954	0.0257896866191326	0.0108205313315585	0.042635137906332	0.0220713665968824	0.00596880034710225	0.0382467635372535
207.258779687845	0.0049148407500123	0.000105923847950537	0.00755160582646954	0.0257896866191326	0.0108205313315585	0.042635137906332	0.0220713665968824	0.00596880034710225	0.0382467635372535
207.358823730203	0.0049148407500123	0.000105923847950537	0.00755160582646954	0.0257896866191326	0.0108205313315585	0.042635137906332	0.0220713665968824	0.00596880034710225	0.0382467635372535
207.45886777256	0.0049148407500123	0.000105923847950537	0.00755160582646954	0.0257896866191326	0.0108205313315585	0.042635137906332	0.0220713665968824	0.00596880034710225	0.0382467635372535
207.558911814917	0.0049148407500123	0.000105923847950537	0.00755160582646954	0.0257896866191326	0.0108205313315585	0.0426786528855505	0.0220927776264399	0.00596880034710225	0.038290082979114
207.658955857274	0.0049148407500123	0.000105923847950537	0.00755160582646954	0.0257896866191326	0.0108205313315585	0.0426786528855505	0.0220927776264399	0.00596880034710225	0.038290082979114
207.758999899632	0.0049148407500123	0.000105923847950537	0.00755160582646954	0.0257896866191326	0.0108205313315585	0.0426786528855505	0.0220927776264399	0.00596880034710225	0.038290082979114
207.859043941989	0.0049148407500123	0.000105923847950537	0.00755160582646954	0.0257896866191326	0.0108205313315585	0.0426786528855505	0.0220927776264399	0.00596880034710225	0.038290082979114
207.959087984346	0.0049148407500123	0.000105923847950537	0.00755160582646954	0.0257896866191326	0.0108205313315585	0.0426786528855505	0.0220927776264399	0.00596880034710225	0.038290082979114
208.059132026703	0.0049148407500123	0.000105923847950537	0.00755160582646954	0.0257896866191326	0.0108205313315585	0.0427169986442904	0.0221538148466631	0.00596880034710225	0.0384122525472783
208.159176069061	0.0049148407500123	0.000105923847950537	0.00755160582646954	0.0258343085705615	0.0108205313315585	0.0429348003984072	0.0222881707372746	0.00557068936237165	0.0384122525472783
208.259220111418	0.0049148407500123	0.000105923847950537	0.00755160582646954	0.0258810031814797	0.0106113389919183	0.0429542502404824	0.0224474324874762	0.00449740883389844	0.0377091216511218
208.359264153775	0.0049148407500123	0.000105923847950537	0.00755160582646954	0.0259955548434364	0.00945042148232251	0.0429348003984072	0.0227162056488564	0.00449740883389844	0.038290082979114
208.459308196133	0.0049148407500123	0.000105923847950537	0.00755160582646954	0.0260752779373161	0.0104747874407518	0.0443335465500775	0.0228106114599255	0.00432766337310147	0.038290082979114
208.55935223849	0.0049148407500123	0.000105923847950537	0.00755160582646954	0.0262772613654651	0.00820096535873569	0.0429542502404824	0.0230701188130626	0.00432766337310147	0.0393474012134252
208.659396280847	0.0049148407500123	0.000105923847950537	0.00755160582646954	0.0263262270447174	0.00754937445646344	0.0429542502404824	0.023226928846314	0.00257397190777295	0.0385594030981074
208.759440323204	0.0049148407500123	0.000105923847950537	0.00755160582646954	0.0264252962080417	0.00795178511469499	0.0443335465500775	0.0234796135083013	0.00127947481689474	0.0390169419184993
208.859484365562	0.0049148407500123	0.000105923847950537	0.00755160582646954	0.0265922768448245	0.00707273254306567	0.0456868600260652	0.0237261025629871	0.00432766337310147	0.0429426094830251
208.959528407919	0.0049148407500123	0.000105923847950537	0.00755160582646954	0.0266906316095303	0.00707273254306567	0.0466551506562652	0.0238762847088903	0.00257397190777295	0.0421585619639104
209.059572450276	0.0049148407500123	0.000105923847950537	0.00755160582646954	0.0269210920030224	0.0074125408414654	0.0480950880243196	0.024116017263225	0.00257397190777295	0.0434085764506443
209.159616492634	0.0049148407500123	0.000105923847950537	0.00755160582646954	0.0269816343738197	0.0074125408414654	0.0488135970238712	0.024281765186151	0.00277156737794229	0.0446959771585564
209.259660534991	0.0049148407500123	0.000105923847950537	0.00755160582646954	0.0271357375309999	0.00707273254306567	0.0503101538920181	0.0245163148346083	0.00432766337310147	0.0480020316926036
209.359704577348	0.0049148407500123	0.000105923847950537	0.00755160582646954	0.0271983059787744	0.00754937445646344	0.0526177372533457	0.0249920836560927	0.00277156737794229	0.048602096025397
209.459748619705	0.0049148407500123	0.000105923847950537	0.00755160582646954	0.0279772418406253	0.00707273254306567	0.0734464449074902	0.0279573608987804	0.00257397190777295	0.0695287891292525
209.559792662063	0.0049148407500123	0.000105923847950537	0.00755160582646954	0.0281599153981006	0.00754937445646344	0.0804100235263999	0.0292781562804646	0.00144915649400208	0.0754610963601776
209.65983670442	0.0049148407500123	0.000105923847950537	0.00755160582646954	0.0282899145782212	0.00707273254306567	0.0926042374691304	0.0308197759891268	7.03012813642019e-05	0.0855736330161232
209.759880746777	0.0049148407500123	0.000105923847950537	0.00755160582646954	0.0286830796416215	0.00524977953494661	0.108637101988497	0.0320793594272803	7.03012813642019e-05	0.104914457499232
209.859924789134	0.0049148407500123	0.000105923847950537	0.00755160582646954	0.0293361687932914	0.00707273254306567	0.124803862594264	0.0344406452370708	0.00144915649400208	0.120076204388578
209.959968831492	0.0049148407500123	0.000105923847950537	0.00755160582646954	0.0302333393945775	0.00524977953494661	0.128016521984457	0.036223231997291	7.03012813642019e-05	0.123204417731443
210.060012873849	0.0049148407500123	0.000105923847950537	0.00755160582646954	0.0313215906887465	0.00524977953494661	0.128016521984457	0.0380000186855359	7.03012813642019e-05	0.123204417731443
210.160056916206	0.00493326548611754	8.46277151138987e-05	0.00755160582646954	0.0322570777067813	0.00707273254306567	0.131868498126345	0.0398279600167123	0.00257397190777295	0.127156626501918
210.260100958564	0.00493326548611754	8.46277151138987e-05	0.00755160582646954	0.0332158295285178	0.00707273254306567	0.131868498126345	0.0414861482299472	0.00257397190777295	0.127156626501918
210.360145000921	0.00493326548611754	8.46277151138987e-05	0.00755160582646954	0.0344547810870612	0.00795178511469499	0.133003727090199	0.0446533103900261	0.00257397190777295	0.127798636694993
210.460189043278	0.00493326548611754	8.46277151138987e-05	0.00755160582646954	0.0348860127404608	0.00945042148232251	0.13343190283312	0.045645777838981	0.00257397190777295	0.127156626501918
210.560233085635	0.00493326548611754	8.46277151138987e-05	0.00755160582646954	0.035628800936666	0.00707273254306567	0.125768559681923	0.0462795864918422	0.00165194940218168	0.123365364632367
210.660277127993	0.00493326548611754	8.46277151138987e-05	0.00755160582646954	0.0364207321204929	0.00795178511469499	0.125768559681923	0.0473222239430766	7.03012813642019e-05	0.120413438531602
210.76032117035	0.00493326548611754	8.46277151138987e-05	0.00755160582646954	0.0377837936211392	0.00795178511469499	0.124685579333473	0.0490657533074156	0.00144915649400208	0.120413438531602
210.860365212707	0.00493326548611754	8.46277151138987e-05	0.00755160582646954	0.0381071648461703	0.00795178511469499	0.123427299742076	0.0492092169642637	0.00165194940218168	0.118303209255275
210.960409255064	0.00493326548611754	8.46277151138987e-05	0.00755160582646954	0.0387054158937388	0.00707273254306567	0.120157279216236	0.0499883438556077	0.00257397190777295	0.117062727784251
211.060453297422	0.00493326548611754	8.46277151138987e-05	0.00755160582646954	0.0384262939249712	0.0101945273883992	0.117496653876163	0.0482553325809027	0.00257397190777295	0.112348435667649
211.160497339779	0.00493326548611754	8.46277151138987e-05	0.00755160582646954	0.0390131868524975	0.0106113389919183	0.115911051288095	0.048559558417236	0.00443062551677271	0.111510452741292
211.260541382136	0.00493326548611754	8.46277151138987e-05	0.00755160582646954	0.0463601780393383	0.0146354784207951	0.113279578361768	0.0521725192666212	0.00953062116144442	0.111041630863889
211.360585424494	0.00493326548611754	8.46277151138987e-05	0.00755160582646954	0.0476935544681817	0.0156731083396947	0.11220369144165	0.0519043382097897	0.00963001167162595	0.110169038760668
211.460629466851	0.00493326548611754	8.46277151138987e-05	0.00755160582646954	0.0520157760518571	0.0161540262114197	0.11220369144165	0.0531603052883411	0.00760427575294259	0.107640707144709
211.560673509208	0.00493326548611754	8.46277151138987e-05	0.00755160582646954	0.0526060904151782	0.016364108684776	0.112179615025258	0.0533880519520145	0.01016595922548	0.110169038760668
211.660717551565	0.00493326548611754	8.46277151138987e-05	0.00755160582646954	0.0562902238130681	0.0173629260033864	0.11220369144165	0.0545363919971683	0.00963001167162595	0.107477047029535
211.760761593923	0.00493326548611754	8.46277151138987e-05	0.00755160582646954	0.0595696614399795	0.0151557753085785	0.109315407630464	0.0554116249937858	0.01016595922548	0.107640707144709
211.86080563628	0.00493326548611754	8.46277151138987e-05	0.00755160582646954	0.0603023461387586	0.0178052207579482	0.11220369144165	0.0559839186448772	0.01016595922548	0.107640707144709
211.960849678637	0.00493326548611754	8.46277151138987e-05	0.00755160582646954	0.0620053839206875	0.0156731083396947	0.108119130230817	0.0567521060004922	0.0116268917417197	0.107640707144709
212.060893720994	0.00493326548611754	8.46277151138987e-05	0.00755160582646954	0.0627372478589482	0.016364108684776	0.108119130230817	0.0573140086834578	0.0120397156640542	0.107640707144709
212.160937763352	0.00493326548611754	8.46277151138987e-05	0.00755160582646954	0.0630194151663439	0.0156731083396947	0.108119130230817	0.0575763715739105	0.0116662280935223	0.107477047029535
212.260981805709	0.00493326548611754	8.46277151138987e-05	0.00755160582646954	0.0631115117090168	0.0156731083396947	0.108441935663321	0.0576732574566507	0.0116662280935223	0.107640707144709
212.361025848066	0.00493326548611754	8.46277151138987e-05	0.00755160582646954	0.0632402802681645	0.0187482803677508	0.11220369144165	0.0578644624818958	0.0108313505025077	0.107477047029535
212.461069890424	0.00493326548611754	8.46277151138987e-05	0.00755160582646954	0.0636885397513401	0.0156731083396947	0.108441935663321	0.0579618052685342	0.0116662280935223	0.107640707144709
212.561113932781	0.00493326548611754	8.46277151138987e-05	0.00755160582646954	0.0636885397513401	0.0156731083396947	0.108441935663321	0.0579618052685342	0.0116662280935223	0.107640707144709
212.661157975138	0.00493326548611754	8.46277151138987e-05	0.00755160582646954	0.0639180178994847	0.0156731083396947	0.108441935663321	0.0580911684852945	0.0116662280935223	0.107640707144709
212.761202017495	0.00493326548611754	8.46277151138987e-05	0.00755160582646954	0.0637541634667339	0.0156731083396947	0.108441935663321	0.0580698680508618	0.0116662280935223	0.107640707144709
212.861246059853	0.00493326548611754	8.46277151138987e-05	0.00755160582646954	0.0636885397513401	0.0156731083396947	0.108441935663321	0.0580465059781293	0.0116662280935223	0.107640707144709
212.96129010221	0.00493326548611754	8.46277151138987e-05	0.00755160582646954	0.0636885397513401	0.0156731083396947	0.108441935663321	0.0580465059781293	0.0116662280935223	0.107640707144709
213.061334144567	0.00493326548611754	8.46277151138987e-05	0.00755160582646954	0.0636885397513401	0.0156731083396947	0.108441935663321	0.0580465059781293	0.0116662280935223	0.107640707144709
213.161378186924	0.00493326548611754	8.46277151138987e-05	0.00755160582646954	0.0636885397513401	0.0156731083396947	0.108441935663321	0.0580465059781293	0.0116662280935223	0.107640707144709
213.261422229282	0.00493326548611754	8.46277151138987e-05	0.00755160582646954	0.0634758012922106	0.0156731083396947	0.108441935663321	0.0580019209963701	0.0116662280935223	0.107640707144709
213.361466271639	0.00493326548611754	8.46277151138987e-05	0.00755160582646954	0.0634758012922106	0.0156731083396947	0.108441935663321	0.0580019209963701	0.0116662280935223	0.107640707144709
213.461510313996	0.00493326548611754	8.46277151138987e-05	0.00755160582646954	0.0633089673730057	0.0156731083396947	0.108441935663321	0.0579235290616581	0.0116662280935223	0.107640707144709
213.561554356354	0.00493326548611754	8.46277151138987e-05	0.00755160582646954	0.0634758012922106	0.0156731083396947	0.108441935663321	0.057962605209124	0.0116662280935223	0.107640707144709
213.661598398711	0.00493326548611754	8.46277151138987e-05	0.00755160582646954	0.0634758012922106	0.0156731083396947	0.108441935663321	0.057962605209124	0.0116662280935223	0.107640707144709
213.761642441068	0.00493326548611754	8.46277151138987e-05	0.00755160582646954	0.0632745621762997	0.0156731083396947	0.108119130230817	0.0577922473710102	0.0116662280935223	0.107477047029535
213.861686483425	0.00493326548611754	8.46277151138987e-05	0.00755160582646954	0.0632745621762997	0.0187482803677508	0.11220369144165	0.0580147445687231	0.0108313505025077	0.107477047029535
213.961730525783	0.0049466168437352	0.000105923847950537	0.00764539127205423	0.0633089673730057	0.0175213692690662	0.11220369144165	0.059229779333817	0.0120397156640542	0.110169038760668
214.06177456814	0.0049466168437352	0.000105923847950537	0.00764539127205423	0.0637541634667339	0.0156731083396947	0.11220369144165	0.0605571409408661	0.0116662280935223	0.1120258498735
214.161818610497	0.0049466168437352	0.000105923847950537	0.00764539127205423	0.0637541634667339	0.0156731083396947	0.113279578361768	0.0609415026189984	0.0106945226977014	0.1120258498735
214.261862652855	0.0049466168437352	0.000105923847950537	0.00764539127205423	0.0636885397513401	0.0156731083396947	0.114456397259824	0.0615038448793936	0.00963001167162595	0.1120258498735
214.361906695212	0.0049466168437352	0.000105923847950537	0.00764539127205423	0.0633089673730057	0.016364108684776	0.116886542924318	0.0620033996029131	0.0106945226977014	0.114924939295849
214.461950737569	0.00494832883649572	8.46277151138987e-05	0.00764539127205423	0.0633089673730057	0.0156731083396947	0.117496653876163	0.0631555470054413	0.01016595922548	0.117374863672785
214.561994779926	0.00494832883649572	8.46277151138987e-05	0.00764539127205423	0.0632198569355348	0.0156731083396947	0.121345524262026	0.0634153626485259	0.00963001167162595	0.120413438531602
214.662038822284	0.00494992874613992	0.000105923847950537	0.00771942693127294	0.0630194151663439	0.0150251493293311	0.125698055666977	0.0634246447133745	0.00963001167162595	0.123365364632367
214.762082864641	0.00494992874613992	0.000105923847950537	0.00771942693127294	0.0629995151605419	0.0114735881733061	0.125698055666977	0.0638390205037067	0.00792855976198237	0.124885634442529
214.862126906998	0.00494992874613992	8.46277151138987e-05	0.00771942693127294	0.0629995151605419	0.0114735881733061	0.125698055666977	0.0637835650558924	0.00792855976198237	0.124885634442529
214.962170949355	0.00494992874613992	8.46277151138987e-05	0.00771942693127294	0.0628199047657491	0.0125368222411161	0.125698055666977	0.0635491450975308	0.00913301945133099	0.124885634442529
215.062214991713	0.00494992874613992	8.46277151138987e-05	0.00771942693127294	0.0628199047657491	0.0125368222411161	0.125698055666977	0.0635491450975308	0.00913301945133099	0.124885634442529
215.16225903407	0.00494992874613992	8.46277151138987e-05	0.00771942693127294	0.0622203633566084	0.0125368222411161	0.121345524262026	0.0630666317564408	0.00625392854433134	0.117374863672785
215.262303076427	0.00494992874613992	8.46277151138987e-05	0.00771942693127294	0.0619218096179667	0.0150251493293311	0.117496653876163	0.0621414109119438	0.00913301945133099	0.115794866501166
215.362347118785	0.00494992874613992	8.46277151138987e-05	0.00771942693127294	0.0615901206581826	0.016364108684776	0.116886542924318	0.0611669084134587	0.0106945226977014	0.11510403561257
215.462391161142	0.00494992874613992	8.46277151138987e-05	0.00771942693127294	0.0612941663572838	0.016364108684776	0.115911051288095	0.0605402516297182	0.00913301945133099	0.112348435667649
215.562435203499	0.00494992874613992	8.46277151138987e-05	0.00771942693127294	0.0611949098313585	0.0156731083396947	0.11220369144165	0.0589584411432907	0.00963001167162595	0.110169038760668
215.662479245856	0.00495101755661213	0.000105923847950537	0.0077671568591875	0.0609669437731649	0.016364108684776	0.112179615025258	0.0582404335883911	0.0101395690406089	0.110115144683513
215.762523288214	0.00495101755661213	0.000105923847950537	0.0077671568591875	0.060027564842573	0.0144940100129371	0.108441935663321	0.0566091829694463	0.0106945226977014	0.107640707144709
215.862567330571	0.00495320058040707	8.46277151138987e-05	0.00781427437221814	0.0597626515916174	0.016364108684776	0.108441935663321	0.0558250578659677	0.0116662280935223	0.107477047029535
215.962611372928	0.00495559813519463	0.000105923847950537	0.00789901101386227	0.0597626515916174	0.016364108684776	0.108441935663321	0.0558210917328936	0.0116662280935223	0.107477047029535
216.062655415285	0.00495996913621522	8.46277151138987e-05	0.00789901101386227	0.060027564842573	0.0156731083396947	0.108119130230817	0.0559429505518379	0.0116662280935223	0.107640707144709
216.162699457643	0.00495996913621522	8.46277151138987e-05	0.00789901101386227	0.0604757780296577	0.0175213692690662	0.11220369144165	0.0564749440960277	0.00963001167162595	0.107477047029535
216.2627435	0.00496404086211557	0.000105923847950537	0.00794067496974559	0.0611949098313585	0.016364108684776	0.112179615025258	0.0571843203521258	0.0101395690406089	0.110115144683513
216.362787542357	0.00496404086211557	0.000105923847950537	0.00794067496974559	0.061487040066521	0.016364108684776	0.114456397259824	0.0579660980868364	0.0101395690406089	0.111927201006968
216.462831584715	0.00496404086211557	0.000105923847950537	0.00794067496974559	0.061487040066521	0.0156731083396947	0.114895119577905	0.0583660381977004	0.00963001167162595	0.112348435667649
216.562875627072	0.00496694823891719	8.46277151138987e-05	0.00794067496974559	0.0617163108879789	0.016364108684776	0.116886542924318	0.0588912814787293	0.0106945226977014	0.11510403561257
216.662919669429	0.00497196329285396	8.46277151138987e-05	0.00800060324020397	0.0718203068096501	0.0150251493293311	0.432692481069012	0.102165174415386	0.00963001167162595	0.427199995585123
216.762963711786	0.00497196329285396	8.46277151138987e-05	0.00800060324020397	0.0721112450707982	0.0150251493293311	0.432692481069012	0.102672577206664	0.00963001167162595	0.427199995585123
216.863007754144	0.00498658134866635	0.000105923847950537	0.00805933788931235	0.0724936045123367	0.0150251493293311	0.432692481069012	0.103298903039572	0.00963001167162595	0.427199995585123
216.963051796501	0.00498957486107255	8.46277151138987e-05	0.00805933788931235	0.0726211825848091	0.0150251493293311	0.431997804938157	0.103428804296743	0.00963001167162595	0.42684805010173
217.063095838858	0.00499587719352326	8.46277151138987e-05	0.00808287403968554	0.083035422471276	0.0150251493293311	0.431997804938157	0.130207558786743	0.00963001167162595	0.42684805010173
217.163139881215	0.00500319991415521	0.000105923847950537	0.00829249515770234	0.083035422471276	0.0150251493293311	0.431997804938157	0.130168309680306	0.00963001167162595	0.42684805010173
217.263183923573	0.00500319991415521	0.000105923847950537	0.00829249515770234	0.083035422471276	0.0150251493293311	0.431997804938157	0.130191033393852	0.00963001167162595	0.42684805010173
217.36322796593	0.00500445366819378	8.46277151138987e-05	0.00829249515770234	0.083035422471276	0.0150251493293311	0.431997804938157	0.130167133529112	0.00963001167162595	0.42684805010173
217.463272008287	0.00500568814149813	8.46277151138987e-05	0.00831396689046531	0.0833893169342117	0.0150251493293311	0.431997804938157	0.13093502592943	0.00963001167162595	0.42684805010173
217.563316050645	0.00500743599774416	8.46277151138987e-05	0.00835162531508034	0.0850475238157831	0.0150251493293311	0.429606270005563	0.132498114610278	0.0101395690406089	0.427199995585123
217.663360093002	0.00502670832211585	8.46277151138987e-05	0.00850438144654544	0.086947367657605	0.0150251493293311	0.421161289200921	0.135358750143266	0.00963001167162595	0.417018289924598
217.763404135359	0.00506045097637349	8.46277151138987e-05	0.00873607691568795	0.0885554446649317	0.0156731083396947	0.411766570539928	0.135374218808228	0.0108313505025077	0.408379523938899
217.863448177716	0.00510443843019014	8.46277151138987e-05	0.0090503942879497	0.0896446081483954	0.0156731083396947	0.404070483856645	0.136797836976434	0.00963001167162595	0.401257201544562
217.963492220074	0.00515013354925438	8.46277151138987e-05	0.00980500504520558	0.0904460860258238	0.0156731083396947	0.392565856729082	0.137843841950608	0.00963001167162595	0.380164828532132
218.063536262431	0.00518717864446372	8.46277151138987e-05	0.0125862467228419	0.0912352463880438	0.0156731083396947	0.37723855203776	0.137686552197815	0.00963001167162595	0.37128369375628
218.163580304788	0.00521433441451803	8.46277151138987e-05	0.0146288137212036	0.0982206255953308	0.0239255655311447	0.352947434879521	0.142690919579799	0.0174450002467793	0.346320910437903
218.263624347145	0.0052738003432464	8.46277151138987e-05	0.0182507591103917	0.0996630106055969	0.0323705508575238	0.350287538554237	0.14349720256366	0.0240469574184543	0.339616084826857
218.363668389503	0.00530229392793956	0.000110877594895366	0.0197190810404317	0.101863428570635	0.0323705508575238	0.341675519173791	0.141544812013374	0.0285593588924426	0.334880371539315
218.46371243186	0.00533764338378176	8.46277151138987e-05	0.020773912771702	0.106488794784812	0.0323705508575238	0.340492387159454	0.143204456269997	0.0240469574184543	0.328138670305984
218.563756474217	0.00538674913193078	8.46277151138987e-05	0.0228145691383248	0.107441019080328	0.0330818019622606	0.344599915601987	0.14513300401216	0.0285593588924426	0.334106039423809
218.663800516575	0.00543413672115665	8.46277151138987e-05	0.0242079757859456	0.113228986119613	0.0323705508575238	0.347931638856208	0.149053121341835	0.0268520522800079	0.334880371539315
218.763844558932	0.00544952648128546	8.46277151138987e-05	0.0245766036904749	0.115579003436916	0.0337011599597083	0.350287538554237	0.150534967148756	0.025198323240711	0.334106039423809
218.863888601289	0.00548704227731882	8.46277151138987e-05	0.0255398391908396	0.128199335766563	0.0330818019622606	0.352947434879521	0.153233452129482	0.0240469574184543	0.334880371539315
218.963932643646	0.00549126564169032	8.46277151138987e-05	0.0260951318971092	0.153093106620202	0.0323705508575238	0.389514739333036	0.167995843149457	0.0257011927661232	0.373509375166992
219.063976686004	0.00549848540894041	0.000110877594895366	0.0277015340739517	0.17995440678105	0.0330818019622606	0.427369903182166	0.18752919572172	0.0285593588924426	0.420841784616833
219.164020728361	0.00551187092264991	8.46277151138987e-05	0.0277015340739517	0.180520831701397	0.0330818019622606	0.427369903182166	0.188122794736694	0.0285593588924426	0.420841784616833
219.264064770718	0.00562697884498835	8.46277151138987e-05	0.035646911047719	0.184290150739163	0.0330818019622606	0.427369903182166	0.18769613535927	0.0285593588924426	0.4297051974056
219.364108813076	0.00564084887368517	8.46277151138987e-05	0.035646911047719	0.21349020158023	0.0485107735242342	0.44221578661797	0.210893511725786	0.0435342685317544	0.452399990346202
219.464152855433	0.00569097903607936	0.000123480612425545	0.0393982436316757	0.214655400921286	0.0485107735242342	0.44221578661797	0.211655517096143	0.0435342685317544	0.452399990346202
219.56419689779	0.00569097903607936	0.000123480612425545	0.0396878985816267	0.215154074991714	0.0485107735242342	0.44221578661797	0.212093938494918	0.0435342685317544	0.452399990346202
219.664240940147	0.00579313755646757	0.000206931501652192	0.0412657029746007	0.216653045119047	0.0485107735242342	0.44221578661797	0.211834458744804	0.0385137734191081	0.444072319027503
219.764284982505	0.00588011063964891	0.00144192929456026	0.0455922861720202	0.241401457092444	0.0492979966543597	0.44821452465707	0.22936554612226	0.0452213929931558	0.436245012820277
219.864329024862	0.00589854030890185	0.00144192929456026	0.0455922861720202	0.250696717244762	0.0502071080429107	0.461173001211695	0.240286798141922	0.0452213929931558	0.450799740434605
219.964373067219	0.00592705398820528	0.00183879444425317	0.0455922861720202	0.265960231376849	0.0104962068627453	0.64921390951006	0.269996195476085	-0.00504208975734079	0.644164654636793
220.064417109576	0.00593121723113799	0.00183879444425317	0.0455922861720202	0.266862930143872	0.00790118425157055	0.657724639777784	0.275563670990978	0.0444650739963234	0.704812992913221
220.164461151934	0.00595926654356761	0.00183879444425317	0.0455922861720202	0.261142213093915	0.00606858381551198	0.686922492500367	0.271665129325245	-0.0301328776523882	0.681430034357242
220.264505194291	0.00601328012667659	0.00183879444425317	0.0455922861720202	0.263714733980437	0.00402129636385168	0.686922492500367	0.274970184750966	-0.015370620533695	0.700440378560423
220.364549236648	0.00602791888625967	0.00144192929456026	0.0455922861720202	0.259462667981166	0.00402129636385168	0.686922492500367	0.2711960194726	-0.015370620533695	0.700440378560423
220.464593279006	0.00603760486682593	0.002015663037172	0.0468556281079894	0.258279936948856	0.00402129636385168	0.686922492500367	0.269773044061813	-0.015370620533695	0.700440378560423
220.564637321363	0.00604260312716585	0.002015663037172	0.0468556281079894	0.25363394246173	0.00402129636385168	0.686922492500367	0.266903502152728	-0.015370620533695	0.700440378560423
220.66468136372	0.00604260312716585	0.002015663037172	0.0468556281079894	0.249579556501771	0.00402129636385168	0.686922492500367	0.262578270198764	-0.015370620533695	0.700440378560423
220.764725406077	0.00604260312716585	0.002015663037172	0.0468556281079894	0.292004676097023	0.00402129636385168	0.709150287528512	0.316573379143936	-0.0219896573547946	0.713909553506077
220.864769448435	0.00604260312716585	0.002015663037172	0.0468556281079894	0.208935966569702	0.00319422188126874	0.709150287528512	0.249359806212981	-0.0444450911016389	0.704812992913221
220.964813490792	0.00604260312716585	0.002015663037172	0.0468556281079894	0.193235119874249	0.00319422188126874	0.709150287528512	0.240308079853491	-0.0444450911016389	0.704812992913221
221.064857533149	0.00604301675399677	0.002015663037172	0.0468556281079894	0.177184195489764	0.00319422188126874	0.709150287528512	0.230429189525524	-0.0444450911016389	0.711207338733814
221.164901575506	0.00604566190165042	0.00203434724057578	0.0468556281079894	0.159972050199216	0.00319422188126874	0.709150287528512	0.220753416005782	-0.0444450911016389	0.711207338733814
221.264945617864	0.00606977386417069	0.00258542982956304	0.0474779602559026	0.0773112532472136	0.00187985315387381	0.607165547471253	0.148089325738286	-0.0444450911016389	0.612278340634226
221.364989660221	0.00607607201382266	0.00269141147070296	0.0481059926452553	0.0703146124984309	0.00187985315387381	0.607165547471253	0.145906947492562	-0.0444450911016389	0.612278340634226
221.465033702578	0.00607607201382266	0.00269141147070296	0.0481059926452553	0.0586513322317073	0.00187985315387381	0.607165547471253	0.139438230639502	-0.0444450911016389	0.612278340634226
221.565077744936	0.00607607201382266	0.00269141147070296	0.0481059926452553	0.0466935089228839	0.00187985315387381	0.607165547471253	0.133430856223677	-0.0444450911016389	0.612278340634226
221.665121787293	0.00607607201382266	0.00269141147070296	0.0481059926452553	0.0407777667080247	0.00187985315387381	0.607165547471253	0.127811336902188	-0.0444450911016389	0.612278340634226
221.76516582965	0.00607651552658375	0.00269141147070296	0.0481059926452553	0.0274317660136875	0.002375670851097	0.222144755575749	0.0487427694959388	-0.0444450911016389	0.225367873148545
221.865209872007	0.00607651552658375	0.00269141147070296	0.0481059926452553	0.0272996209472647	0.00187985315387381	0.219328207459644	0.0473175116460891	-0.0444450911016389	0.219617001502502
221.965253914365	0.00607651552658375	0.00269141147070296	0.0481059926452553	0.026147122271384	0.00115546502454083	0.199367695751226	0.0416085026768609	-0.0414873979018891	0.210407483510336
222.065297956722	0.00607651552658375	0.00269141147070296	0.0481059926452553	0.0257479072660978	0.002375670851097	0.194945571126659	0.0379797360190455	-0.0423248071642916	0.193717224558279
222.165341999079	0.00607651552658375	0.00269141147070296	0.0481059926452553	0.0257479072660978	0.00115546502454083	0.191240194573182	0.0373725595319404	-0.0423248071642916	0.192081312800229
222.265386041436	0.00607651552658375	0.00269141147070296	0.0481059926452553	0.0257639591413903	0.002375670851097	0.186484162715892	0.0366675361929835	-0.0392945276340046	0.191573145857607
222.365430083794	0.00607651552658375	0.00269141147070296	0.0481059926452553	0.0257479072660978	0.00115546502454083	0.176776963996132	0.035647974195828	-0.0414873979018891	0.184817020451994
222.465474126151	0.00607651552658375	0.00269141147070296	0.0481059926452553	0.0257479072660978	0.00115546502454083	0.176776963996132	0.035647974195828	-0.0414873979018891	0.184817020451994
222.565518168508	0.00607651552658375	0.00269141147070296	0.0481059926452553	0.0257479072660978	0.00115546502454083	0.176776963996132	0.035769208429883	-0.0414873979018891	0.184817020451994
222.665562210866	0.00607607201382266	0.00269141147070296	0.0481059926452553	0.0257639591413903	0.00115546502454083	0.176776963996132	0.0359564031977914	-0.0414873979018891	0.184817020451994
222.765606253223	0.00607607201382266	0.00269141147070296	0.0481059926452553	0.0260006817383613	0.002375670851097	0.18052699476644	0.0368461270034358	-0.0423248071642916	0.184817020451994
222.86565029558	0.00607607201382266	0.00269141147070296	0.0481059926452553	0.0266517846348383	0.002375670851097	0.194945571126659	0.0404173885002207	-0.0423248071642916	0.193717224558279
222.965694337937	0.00607607201382266	0.00269141147070296	0.0481059926452553	0.0282649474133867	0.00187985315387381	0.214998619402072	0.0477872089082695	-0.0392945276340046	0.219617001502502
223.065738380295	0.00607607201382266	0.00269141147070296	0.0481059926452553	0.0302104114886244	0.00187985315387381	0.23526217764192	0.0556503886184023	-0.0444450911016389	0.225367873148545
223.165782422652	0.00607607201382266	0.00269141147070296	0.0481059926452553	0.0307405619541873	0.00298331016590956	0.24365312926292	0.0580370107236675	-0.0334324806925155	0.243071611348542
223.265826465009	0.00607607201382266	0.00269141147070296	0.0481059926452553	0.0318000799648024	0.00187985315387381	0.253470614076552	0.0637551785438791	-0.0444450911016389	0.243071611348542
223.365870507366	0.00607607201382266	0.00269141147070296	0.0481059926452553	0.0332460341865479	0.00115546502454083	0.264224110257432	0.0701145209589287	-0.0414697786077812	0.260673846119533
223.465914549724	0.00607607201382266	0.00284486561336882	0.0481059926452553	0.0348322673606035	0.00115546502454083	0.273506521490486	0.0738382760086723	-0.0444450911016389	0.262007132439137
223.565958592081	0.00607607201382266	0.00284486561336882	0.0481059926452553	0.0370836718240779	0.00115546502454083	0.277691703302096	0.077054585673032	-0.0444450911016389	0.266820316430741
223.666002634438	0.00607607201382266	0.00284486561336882	0.0481059926452553	0.0393470645871611	0.00115546502454083	0.29250530651199	0.0806786529554924	-0.0312027328576654	0.291090563297487
223.766046676796	0.00607607201382266	0.00284486561336882	0.0481059926452553	0.040157795316575	0.00187985315387381	0.294651769217714	0.0823275898225584	-0.0312027328576654	0.291732529728706
223.866090719153	0.00607607201382266	0.00284486561336882	0.0481059926452553	0.0459981793337499	0.002375670851097	0.306915968441343	0.088428212763911	-0.0444450911016389	0.2919590719588
223.96613476151	0.00607607201382266	0.00284486561336882	0.0481059926452553	0.0641059839276562	0.00298331016590956	0.318319078232571	0.096793136731953	-0.0414697786077812	0.304109624833656
224.066178803867	0.00607607201382266	0.00284486561336882	0.0481059926452553	0.0874327420767325	0.00115546502454083	0.321681113714655	0.104291173138765	-0.023189385188879	0.328059794192434
224.166222846225	0.00607607201382266	0.00284486561336882	0.0481059926452553	0.10214425387015	0.002375670851097	0.32374758458974	0.108877167533864	-0.0169227458533776	0.327784531752686
224.266266888582	0.00607607201382266	0.00284486561336882	0.0481059926452553	0.113078358212581	0.00115546502454083	0.32548032630345	0.115599307941789	-0.016985644636172	0.328059794192434
224.366310930939	0.00607607201382266	0.00284486561336882	0.0481059926452553	0.107374636732385	0.00115546502454083	0.317809927320854	0.108955403160688	-0.0462998480374278	0.307788355864039
224.466354973297	0.00607607201382266	0.00284486561336882	0.0481059926452553	0.119313959516921	0.000960254854385773	0.319427243154524	0.115807849852244	-0.0462998480374278	0.307788355864039
224.566399015654	0.00607607201382266	0.00284486561336882	0.0481059926452553	0.122789060264553	0.000960254854385773	0.32548032630345	0.118145942360483	-0.0386079309833124	0.318900455688374
224.666443058011	0.00607607201382266	0.00284486561336882	0.0481059926452553	0.114669002191216	0.000773799183947402	0.32374758458974	0.114972549893721	-0.0386079309833124	0.318900455688374
224.766487100368	0.00607607201382266	0.00284486561336882	0.0481059926452553	0.084224285843705	0.000960254854385773	0.317809927320854	0.103436937812518	-0.0373448117153833	0.318067560188575
224.866531142726	0.00607607201382266	0.00284486561336882	0.0481059926452553	0.0574046971189619	0.000960254854385773	0.317809927320854	0.0979538629606591	-0.0356116702624982	0.318900455688374
224.966575185083	0.00607397146948933	0.00258542982956304	0.0474779602559026	0.0352652415111189	0.000960254854385773	0.317809927320854	0.0926188358673861	-0.0386079309833124	0.318900455688374
225.06661922744	0.00607397146948933	0.00258542982956304	0.0474779602559026	0.0313835895688944	0.000773799183947402	0.319755610313816	0.0902080518047767	-0.0473981638431331	0.316623581453348
225.166663269797	0.00606977386417069	0.00258542982956304	0.0467069368887675	0.0274858240508012	0.000773799183947402	0.317809927320854	0.0870348058049374	-0.0473981638431331	0.314836596242851
225.266707312155	0.00606977386417069	0.00258542982956304	0.0467069368887675	0.0282344865400245	0.000773799183947402	0.331851002019137	0.0922584844938946	-0.042398261149248	0.330813357173068
225.366751354512	0.00605421553560924	0.00228008032733829	0.0455922861720202	0.0274858240508012	0.000773799183947402	0.344238998311185	0.0974165506523148	-0.0433952751982265	0.344363106000921
225.466795396869	0.00604301675399677	0.00284486561336882	0.0455417159172959	0.027598964755888	0.000773799183947402	0.345857177545737	0.0999010707338629	-0.0473981638431331	0.346664558042376
225.566839439226	0.00604301675399677	0.00284486561336882	0.0455417159172959	0.0242556879501405	0.00087898602785447	0.345857177545737	0.0940330512795386	-0.0473981638431331	0.344363106000921
225.666883481584	0.00604301675399677	0.00288345401073004	0.0455417159172959	0.020492913525029	0.000773799183947402	0.334786586114762	0.0819323959677141	-0.0558559202203389	0.330813357173068
225.766927523941	0.00604301675399677	0.00284486561336882	0.0453651689399346	0.0196859289578966	0.000773799183947402	0.333252082021002	0.0757822898399034	-0.0558559202203389	0.330813357173068
225.866971566298	0.00604055770865477	0.00228008032733829	0.044120304511236	0.0190413660477165	0.000773799183947402	0.330913913655235	0.0709458747848035	-0.0572514090907115	0.33017009472472
225.967015608656	0.00603257009014893	0.000705311005235037	0.0412657029746007	0.018996992524988	0.000773799183947402	0.331071854704632	0.0704089003218848	-0.0572514090907115	0.33017009472472
226.067059651013	0.0060187178279228	0.00228008032733829	0.0412657029746007	0.0187978487751225	0.000773799183947402	0.325438459607006	0.0665763511043197	-0.0572514090907115	0.33017009472472
226.16710369337	0.00601328012667659	0.00228008032733829	0.0408840714302969	0.0186096513845241	0.000773799183947402	0.325438459607006	0.0645675301514033	-0.0572514090907115	0.33017009472472
226.267147735727	0.00599394263912912	0.000705311005235037	0.036450838898696	0.0182760822301821	0.000773799183947402	0.313668708632084	0.0591274778302842	-0.0472874530742055	0.326146192491194
226.367191778085	0.00598951943693455	0.000705311005235037	0.0347099947616022	0.0181472699008028	0.000773799183947402	0.308371255013482	0.0569323790966193	-0.0472874530742055	0.321379620233698
226.467235820442	0.00595926654356761	0.000705311005235037	0.0327065444943615	0.0177486671178015	0.000773799183947402	0.307768012332038	0.0540927957170402	-0.0472874530742055	0.312006823222622
226.567279862799	0.00595172393674366	0.00179921254379328	0.0322580984297203	0.0175631294342867	0.000773799183947402	0.305371810379557	0.0507249930610838	-0.0447018497497994	0.3029093000764
226.667323905157	0.00592424120772266	0.00222390596192839	0.0320133996724908	0.0167402297795849	0.000773799183947402	0.264939795899009	0.0340648605607409	-0.0472874530742055	0.261318900665808
226.767367947514	0.00591459935069492	0.000705311005235037	0.0297952506477862	0.0163669896474028	0.000658540287192893	0.216174886299584	0.0253916027602731	-0.042398261149248	0.220540538065029
226.867411989871	0.00590416818257704	0.00179921254379328	0.0306552701500735	0.0160713531241122	0.000658540287192893	0.11489871628632	0.0192236388342307	-0.0472874530742055	0.124185748867176
226.967456032228	0.00589854030890185	0.000764871724550358	0.0282866928246737	0.0158585740187318	0.000658540287192893	0.0407721350953719	0.0152069294415228	-0.042398261149248	0.0381720776271621
227.067500074586	0.00588895821945886	0.000705311005235037	0.0278343708071651	0.0155806501849588	0.000773799183947402	0.0338311294445149	0.00808695603743033	-0.0232183730735708	0.0365011410926948
227.167544116943	0.00588895821945886	0.00179921254379328	0.0288644097412778	0.0155806501849588	0.00087898602785447	0.0338311294445149	0.00799790007833043	-0.0226380459143289	0.0363990029138296
227.2675881593	0.00588895821945886	0.00179921254379328	0.0288644097412778	0.0155806501849588	0.00087898602785447	0.0338311294445149	0.00799790007833043	-0.0226380459143289	0.0363990029138296
227.367632201657	0.00588697689306339	0.00179921254379328	0.0282866928246737	0.0155806501849588	0.00087898602785447	0.0338311294445149	0.00803693841264707	-0.0226380459143289	0.0363589718226248
227.467676244015	0.00588697689306339	0.00179921254379328	0.0282866928246737	0.0155806501849588	0.00116222074952884	0.0339419126224889	0.00792732028243379	-0.0224425849664179	0.0365011410926948
227.567720286372	0.00588697689306339	0.00222390596192839	0.0282866928246737	0.015506357204766	0.00127363794859719	0.0339419126224889	0.00783866792312798	-0.0226380459143289	0.0350284382496783
227.667764328729	0.00588697689306339	0.00222390596192839	0.0282866928246737	0.015506357204766	0.00127363794859719	0.0339419126224889	0.00783866792312798	-0.0226380459143289	0.0350284382496783
227.767808371087	0.00586788200067451	0.00222390596192839	0.0279984803390933	0.015506357204766	0.00127363794859719	0.0339419126224889	0.00795927114597226	-0.0226380459143289	0.0348371154084246
227.867852413444	0.00586788200067451	0.00222390596192839	0.0278343708071651	0.015506357204766	0.00127363794859719	0.0339419126224889	0.00801120803745669	-0.0226380459143289	0.0342632933251228
227.967896455801	0.00586788200067451	0.00222390596192839	0.0278343708071651	0.015506357204766	0.00127363794859719	0.0339419126224889	0.00801120803745669	-0.0226380459143289	0.0342632933251228
