# Supplementary material for: Global diversity dynamics in the fossil record are regionally heterogeneous
Source: Nat Commun. 2022 May 18;13:2751. doi: 10.1038/s41467-022-30507-0 (PMC9117201; doi:10.1038/s41467-022-30507-0)
Supplement: Supplementary file 4 — Source Data [file 41467_2022_30507_MOESM4_ESM.zip › source_data/Supplementary Figure 36 - diversity.txt]

Supplementary.Figure.36...diversity.CTA_raw_time	Supplementary.Figure.36...diversity.CTA_raw_median	Supplementary.Figure.36...diversity.CTA_raw_0.95_lower	Supplementary.Figure.36...diversity.CTA_raw_0.95_upper	Supplementary.Figure.36...diversity.CTA_mst_time	Supplementary.Figure.36...diversity.CTA_mst_median	Supplementary.Figure.36...diversity.CTA_mst_0.95_lower	Supplementary.Figure.36...diversity.CTA_mst_0.95_upper	Supplementary.Figure.36...diversity.CTA_both_time	Supplementary.Figure.36...diversity.CTA_both_median	Supplementary.Figure.36...diversity.CTA_both_0.95_lower	Supplementary.Figure.36...diversity.CTA_both_0.95_upper
193.431	190.830320244215	161.874443245014	213.516967638956	193.436	186.409915637452	151.167994050993	235.643529615601	193.431	192.778188106589	146.212653223289	225.71164749284
194.489	197.064636489557	158.923450158014	241.54979382259	194.494	194.853118369501	154.970145555046	234.540669022786	194.489	197.15095517714	145.675367610318	253.76358717521
195.547	182.275619865801	143.75889285949	222.598643917285	195.552	180.948587990568	143.966669440027	205.013856559089	195.547	207.250097491156	174.196873113965	242.961083569847
196.238	114.772553997735	65.2959726737929	161.10989740886	196.24	105.496099281658	50.1178636664442	163.118339834701	196.238	117.4740628374	79.5103734789952	222.245132486811
196.767	178.908963133141	158.942643510601	202.384358538389	196.769	167.780052989169	142.099349031085	221.84703080899	196.767	199.133559036284	147.453286201431	275.594900374281
197.662	222.946607346315	185.754548762666	263.935232031767	197.667	221.171495029417	188.951971135569	254.878874777459	197.663	217.828193209201	182.693498609595	290.600834309274
198.72	227.652218573884	189.333585480282	264.248223131788	198.725	237.306612906709	210.814967475261	274.430265681262	198.72	243.784165978595	182.390708640296	287.6897616185
199.355	111.70669466428	78.5280079421387	174.035367463755	199.357	124.363202829226	75.0631287204702	163.730682992614	199.355	172.039613103146	97.7622431310876	253.478117821637
199.884	247.813248390615	223.187625885668	287.422391485263	199.886	246.769244864988	213.903822556314	275.877015739445	199.884	262.550034548936	227.938606891776	293.095635403147
200.834	267.986509233763	241.244744108262	292.034712580707	200.836	267.60021115618	233.960613867658	296.334265329951	200.834	271.974945145159	237.248251523768	307.688716551526
201.362	372.160288263738	293.752539012579	450.264770416627	201.365	377.220749882157	249.798808122001	540.483277538068	201.363	403.121031576005	316.978883681606	571.24097242904
201.894	372.374023670749	314.3133097791	434.99727811243	201.899	391.582917887302	289.664864116789	466.964172025585	201.894	403.343863429289	338.779392071475	485.242482945474
202.952	382.174957840783	302.149834287169	454.408071542179	202.956	361.622438704481	256.74109213678	429.045752689596	202.952	375.767867038654	307.185989399808	462.183017321327
204.01	399.347088326284	270.333295117769	500.51150157173	204.014	389.592663568946	305.415616472725	470.078328994423	204.01	371.149854753145	267.100610108597	470.050328427618
204.769	294.110114023953	213.403128219838	415.224908348843	204.771	306.823596075502	242.623815090593	422.859719071935	204.769	321.670279491048	207.260454221085	402.956410185311
205.298	297.363234124584	200.328259196075	412.73930543001	205.3	294.594485392881	246.784763185094	426.944875841429	205.298	338.743250164527	242.708359854908	510.447455587213
206.125	400.980348500646	342.192123896139	487.254758461607	206.13	364.390478096226	305.288645770182	457.386817740739	206.125	401.549270871543	318.539249503295	509.302382827396
207.183	369.20806401908	291.309758763215	423.741739124109	207.187	359.471919610243	247.910017543236	414.78584834412	207.183	426.137596443406	343.414168931094	513.968179643922
208.241	360.089579865202	240.523378420335	450.980665524695	208.245	379.40000128796	293.845886124052	449.012980024962	208.241	397.82397366933	296.13676223365	504.004134041903
209.14	331.547319155259	270.155223582478	395.580857541594	209.142	322.932928775445	235.902087871767	452.685848094503	209.14	383.638413166524	272.616421599077	479.336148469779
209.669	318.203241892585	221.264534603531	548.50028702114	209.671	325.068542468108	124.52362317322	524.059379815067	209.669	378.237021597239	215.995547574903	611.323144364842
210.357	484.945568946266	418.005056206753	584.201545095373	210.361	485.920478030707	376.704530236757	567.662454842131	210.357	463.972079337341	326.022087949526	551.194486189776
211.415	491.566033750107	350.603082648711	610.290424773758	211.419	455.439718330387	288.620859850385	548.872883397232	211.415	505.475161071373	376.460304818525	590.693074060707
212.473	511.375952245133	368.61099873885	610.595077157305	212.476	453.449242011539	341.119668148467	594.040000065	212.473	513.93437463189	416.953104995984	602.231348625024
213.516	438.947825891981	380.805055892899	536.755578428313	213.518	477.838045722729	338.362630981604	565.448584121805	213.516	467.696024015867	394.158758590445	564.352269365872
214.045	332.118517964697	221.036776817894	436.736763597781	214.047	265.506262503242	160.303991584824	400.842816690683	214.045	436.28939630367	306.291136828082	587.657544784926
214.588	429.434301355039	364.94302424615	475.4646305092	214.592	392.629431196455	287.42026491173	467.698368042069	214.588	489.541384189452	402.315400568315	602.293289665059
215.646	413.609041417553	314.824302802394	522.772347069462	215.65	407.510016146403	339.9843447671	494.815820201109	215.646	467.53196062289	372.052088729457	656.448555969456
216.704	402.119630144521	283.292110198095	484.529382146341	216.708	384.663440887731	279.721936542276	505.526968608439	216.704	490.585834127871	409.748957709976	607.111173248296
217.361	239.020379892723	121.129686735847	388.822044508969	217.363	176.656012928857	82.6490516198876	277.795299511742	217.362	322.698242388053	155.212392182666	484.930830315245
217.89	222.471212610055	149.486389119979	376.585199598225	217.892	232.625192253909	129.338086062507	453.109772886017	217.89	340.217248951248	172.229827040454	541.418866785654
218.82	347.856900145957	159.435027946152	471.235612604086	218.823	306.832534692308	203.377019052723	378.079809355302	218.82	410.115427974624	266.816255587301	641.238593377298
219.878	323.100044269077	238.041670056907	457.202345728432	219.881	313.483205424264	92.6298848584017	412.278877115647	219.878	403.73857774931	242.458407134826	533.873780545514
220.935	325.001429768031	222.387599760619	425.128434885701	220.939	285.899993315906	109.984640522232	441.814476369961	220.936	427.122066366522	214.172438856282	617.470263329747
221.993	290.031887496141	198.527590837677	426.896907385511	221.997	263.859536197109	94.4784437888955	427.391045948869	221.993	415.728496542326	211.254904934735	609.667636828119
223.051	306.972781793532	221.381175623556	453.526917086033	223.054	353.262848442779	247.007097580608	434.19291209892	223.051	364.462825752207	203.281007608432	648.745780711051
224.109	257.934124420427	174.859810853481	434.099604598348	224.112	270.87227771559	174.073093820009	409.80070636098	224.109	354.970960355837	153.579735921392	701.6528340166
225.167	297.05422592076	202.098445713385	403.368261353895	225.17	266.785628852669	167.600716778262	383.552684713401	225.167	417.542494031474	188.588556017975	711.563872583041
226.225	344.171710772043	188.604443771961	467.747682251765	226.228	274.597840412065	118.750518698803	415.07560878597	226.225	453.12697002852	220.761965858968	617.742759552052
227.027	200.668347824806	63.5117602110388	430.544278938043	227.028	116.752409847958	41.5799824231405	368.611237584261	227.027	280.077232186148	191.834079635853	384.435060284861
227.556	542.121285901357	354.772234264504	668.274556428572	227.557	383.899775209834	243.986865880102	640.38655480365	227.556	493.053783784334	289.427632681302	776.798160081161
228.341	634.839902135877	453.72040286148	767.551088415801	228.343	542.365070471477	393.850256342705	724.710216333813	228.341	592.775755263549	434.917521929626	695.508709778381
229.398	589.329281110548	425.16793875651	687.448830998585	229.401	594.435338121094	442.721679383841	755.099230946304	229.398	634.435362285912	491.175863172713	782.575504553117
230.456	632.768181499388	454.747733167987	773.951424865066	230.459	556.687217027912	418.692062258282	651.407611721542	230.456	544.287962841357	351.722969939058	819.026961208471
231.514	574.514669408159	496.275850227086	747.850710302244	231.517	536.216521430796	355.522790055331	750.955331372008	231.514	543.401850929798	368.29206694468	737.947675992199
232.572	619.490724059123	507.009158026328	818.597850891486	232.574	589.394980886501	422.591857038443	763.950888045875	232.572	537.816229823822	440.080679427075	692.569348392041
233.35	363.802467407344	228.522670936416	453.531107400609	233.352	471.899658982875	248.123287869545	589.753385413307	233.35	561.522383195992	280.296107189797	806.701471059568
233.879	790.596567584813	637.779569180121	880.274650800557	233.881	773.275738498389	567.082184471957	883.352895795449	233.879	811.264648454723	663.339799356513	991.241835984481
234.688	936.560010421799	794.817120757092	1039.1889142583	234.69	965.226420766614	827.363555740387	1037.55975341441	234.688	1043.09165280803	933.691627907538	1136.14081448442
235.746	961.928072168862	810.634163811884	1063.07358031976	235.748	946.324296673734	791.612243206517	1051.04244118256	235.746	1027.75980547404	942.548632340788	1137.9361639157
236.637	860.21353236349	745.70127921745	968.187958658485	236.638	781.545590607721	674.426015807185	907.096215443384	236.637	915.080861074287	763.309879999598	1065.0175279742
237.166	554.539394267213	388.502816474509	703.772006764497	237.167	525.970316415797	391.731690320286	643.49007293533	237.166	599.973733089761	433.855308169987	832.413013087634
237.861	819.797756714812	727.114519407782	908.92471079434	237.863	782.401083608048	698.921902256101	865.769667214327	237.861	822.786692773195	694.347433392929	902.479201691966
238.919	798.763836207517	727.083070267223	928.608516737029	238.921	800.948962571927	702.55649324051	905.207478195	238.919	749.163579186211	642.383104017711	835.225408942427
239.464	518.66909600463	272.067471211662	747.101188570808	239.465	499.640521410456	315.158291272187	764.147881544836	239.464	561.404466927126	394.749220556516	762.985922975307
239.993	689.254883393326	629.590472231399	749.251009935158	239.994	710.659585799402	610.098869341051	777.245358835988	239.993	738.464517408204	659.534206990147	859.691162242716
240.983	714.454938553023	646.586713127683	799.575171186986	240.984	645.69299190861	552.089743163023	735.390776121302	240.983	757.810116276152	670.909064256999	843.85315306195
241.512	453.002183471545	343.597759481108	622.5069993269	241.513	395.193294436945	203.176222399747	482.132478250551	241.512	495.648152375387	266.130824091317	708.484277317696
242.093	834.654162586542	773.352828845787	907.481007353487	242.095	776.551966992109	679.457879261257	863.732259113507	242.093	827.278017580309	759.859721019147	901.2292734047
243.151	885.781115901353	829.772219619786	932.523201026559	243.152	901.722601255963	811.838635663988	954.136695702811	243.151	873.732740341703	811.445131343669	963.570881949391
243.96	777.449185291322	695.875630280785	858.776098154702	243.961	696.002928329249	623.706411651469	788.516313620635	243.96	747.810959842724	663.849927160432	847.882268707318
244.489	600.021542666791	523.837060774314	679.563196194388	244.49	520.787438418007	438.772876994164	606.746209766808	244.489	633.644669103021	562.253632912286	724.768093225103
245.266	795.454705852538	724.793391171038	891.678486127092	245.268	809.747848894107	686.581631131873	862.214602174252	245.266	776.922723243402	690.954527270138	885.972560824151
246.248	742.598493556141	648.316128559543	808.533696487481	246.248	703.319379118327	598.643123923327	798.201571583726	246.248	746.876866475635	648.254464120252	813.528931905825
246.777	368.416703610264	263.575282804158	460.634203797829	246.777	312.312357141494	251.841560671486	367.895310668249	246.777	294.177876266922	200.512511686741	385.927143557154
247.382	571.376341414398	534.517695656403	615.092769931449	247.383	526.185487071326	491.790964318628	561.312926461234	247.382	440.491412822002	387.022319058057	486.168181859872
248.006	351.347174537889	278.99944058814	435.66153093194	248.006	338.433579641105	282.053898095112	397.012874611784	248.005	295.382592736644	233.03166121966	388.059463324228
248.534	427.455413664545	384.528731274069	457.278874271008	248.535	403.636096261722	370.374382025847	445.44975441467	248.534	356.049783126852	308.665350841745	398.153797844751
249.424	413.858169368029	370.472071675095	460.163035622163	249.425	389.998240270754	361.102268704703	429.576726291294	249.424	359.891021063147	323.283784213469	405.657780919487
249.953	231.112025557417	198.454118262739	263.481709895412	249.954	226.335359318834	187.966026534109	263.88853325365	249.953	254.582296350678	208.485071194285	300.266022527209
250.263	419.310317010511	397.613095137437	445.172976315722	250.264	410.468345168421	386.268316240157	440.663905577354	250.263	411.239798862516	378.492889452111	444.283243655488
250.792	275.444853448616	250.970744402764	301.410147453702	250.793	269.040124303213	220.822424674931	291.306518228529	250.792	260.848634822403	232.260743347528	296.819451746864
251.493	313.819462420076	277.525352459406	338.204568562424	251.494	291.705478150123	273.959921700265	316.154345973114	251.493	287.002557082481	260.065576860601	319.216107993924
252.022	716.20998802748	619.838528447114	789.681599056737	252.023	708.103569150356	630.595697432877	828.211306824017	252.022	702.753759264293	594.600082860454	808.781142706135
252.606	1052.698815014	1009.55077199148	1095.78333184434	252.607	1041.26184209496	987.02182483419	1105.87228268397	252.606	1049.24078741286	991.074112186522	1104.9354095452
253.135	507.487515816039	442.139424177008	594.211457666286	253.136	514.480145449312	438.437839815647	642.747015652412	253.135	545.360028607545	439.122615534637	797.689865187031
253.72	1004.2879629711	953.465433471948	1058.50759637002	253.721	996.527471458097	967.525871584619	1040.89268525015	253.72	982.274036897144	924.668298717766	1056.39260099159
254.249	413.240787320719	256.198751338915	556.02305931482	254.25	409.354637148339	242.551651421041	590.81123402155	254.249	456.585634056844	358.889949824025	563.167675259883
254.787	584.520342325088	537.527544673824	627.673776938295	254.788	580.197183010244	524.858213429721	637.848214257753	254.787	573.7074814799	524.957317751561	621.850721468769
255.845	574.476378387439	522.127742443792	624.987294778592	255.846	575.749598168552	537.488238860262	621.38228804859	255.845	597.999595607945	543.410106109685	653.746522525609
256.637	469.843689633048	398.750538714958	533.86347468801	256.637	483.742078021422	403.599011092073	540.849963769072	256.637	462.764426229793	385.367725223462	579.021502466756
257.166	479.444275473205	390.565570899126	543.948989572096	257.166	470.28660421488	394.620670157108	537.76297086593	257.166	471.795463590629	407.202784663073	561.601144959283
257.961	583.325043311612	533.122607330529	632.681295321661	257.961	577.335301533348	530.897389392088	631.603879175667	257.961	596.098423933887	557.285076599398	639.388565701095
259.019	589.502670545638	544.371568013529	646.123403855337	259.019	574.953195233076	531.898853368124	633.96592279478	259.019	585.495785133723	545.238375257637	634.81322914035
