# Supplementary material for: Global diversity dynamics in the fossil record are regionally heterogeneous
Source: Nat Commun. 2022 May 18;13:2751. doi: 10.1038/s41467-022-30507-0 (PMC9117201; doi:10.1038/s41467-022-30507-0)
Supplement: Supplementary file 4 — Source Data [file 41467_2022_30507_MOESM4_ESM.zip › source_data/Supplementary Figure 36 - rates.txt]

Supplementary.Figure.36...rates.CTA_raw_time	Supplementary.Figure.36...rates.CTA_raw_exr	Supplementary.Figure.36...rates.CTA_raw_exr_mn	Supplementary.Figure.36...rates.CTA_raw_exr_mx	Supplementary.Figure.36...rates.CTA_raw_spr	Supplementary.Figure.36...rates.CTA_raw_spr_mn	Supplementary.Figure.36...rates.CTA_raw_spr_mx	Supplementary.Figure.36...rates.CTA_raw_dvr	Supplementary.Figure.36...rates.CTA_raw_dvr_mn	Supplementary.Figure.36...rates.CTA_raw_dvr_mx	Supplementary.Figure.36...rates.CTA_mst_time	Supplementary.Figure.36...rates.CTA_mst_exr	Supplementary.Figure.36...rates.CTA_mst_exr_mn	Supplementary.Figure.36...rates.CTA_mst_exr_mx	Supplementary.Figure.36...rates.CTA_mst_spr	Supplementary.Figure.36...rates.CTA_mst_spr_mn	Supplementary.Figure.36...rates.CTA_mst_spr_mx	Supplementary.Figure.36...rates.CTA_mst_dvr	Supplementary.Figure.36...rates.CTA_mst_dvr_mn	Supplementary.Figure.36...rates.CTA_mst_dvr_mx	Supplementary.Figure.36...rates.CTA_both_time	Supplementary.Figure.36...rates.CTA_both_exr	Supplementary.Figure.36...rates.CTA_both_exr_mn	Supplementary.Figure.36...rates.CTA_both_exr_mx	Supplementary.Figure.36...rates.CTA_both_spr	Supplementary.Figure.36...rates.CTA_both_spr_mn	Supplementary.Figure.36...rates.CTA_both_spr_mx	Supplementary.Figure.36...rates.CTA_both_dvr	Supplementary.Figure.36...rates.CTA_both_dvr_mn	Supplementary.Figure.36...rates.CTA_both_dvr_mx
194.063729510417	0.222421579030387	0.155404073362342	0.55734839748106	0.0773175883099605	0.0565481702794972	0.0964989685015051	-0.21647153650457	-0.490329661487611	-0.0728550481932253	194.077594411458	0.431318922511834	0.16393726183366	0.65501824867729	0.074858147325491	0.051751508646174	0.0970076939069596	-0.322643528823222	-0.58280124391992	-0.0925251626362205	194.021020857355	0.376992322349268	0.17015878763178	0.625447977515333	0.0790495747927492	0.0604308482401636	0.101468908707953	-0.311244505136383	-0.549473552906879	-0.0915625783542517
194.163824168155	0.222421579030387	0.155404073362342	0.55734839748106	0.077388716208475	0.0565481702794972	0.0968247196912525	-0.216162887164064	-0.490329661487611	-0.0728550481932253	194.177659177827	0.431318922511834	0.16393726183366	0.65501824867729	0.0748735189781109	0.051751508646174	0.0970076939069596	-0.322625162416122	-0.58280124391992	-0.0925251626362205	194.121031534918	0.324604109654694	0.171322535118887	0.580127855321191	0.0790495747927492	0.0604308482401636	0.101468908707953	-0.276188558600271	-0.504349786638088	-0.0901630800284459
194.263918825893	0.222421579030387	0.155404073362342	0.55734839748106	0.0774293754577068	0.0583403268209825	0.0982761884933489	-0.215988211516362	-0.490329661487611	-0.0728550481932253	194.277723944196	0.42633067311906	0.158840491473522	0.65099745233866	0.074858147325491	0.051751508646174	0.0970076939069596	-0.318057113663092	-0.583768035409918	-0.0925251626362205	194.221042212481	0.324604109654694	0.171322535118887	0.580127855321191	0.0790495747927492	0.0604308482401636	0.101468908707953	-0.276188558600271	-0.504349786638088	-0.0901630800284459
194.364013483631	0.208262665355747	0.155209816409466	0.39688543391839	0.0774439215751942	0.0583403268209825	0.0982761884933489	-0.147482330265031	-0.316486227628309	-0.0642227558853808	194.377788710565	0.294599480250127	0.158840491473522	0.65099745233866	0.0748831466477015	0.0528145498112341	0.0981748791440151	-0.286088449792201	-0.583768035409918	-0.0925251626362205	194.321052890045	0.263239280667519	0.162409497706842	0.556571241471553	0.0790495747927492	0.0591403688872053	0.100110878839122	-0.217582883187548	-0.483727543197936	-0.0788605061337418
194.464108141369	0.207574046806381	0.155209816409466	0.393728570225683	0.0774439215751942	0.0583403268209825	0.098099821088423	-0.144629245958541	-0.310672153259605	-0.0637162957044903	194.477853476935	0.237581288527209	0.157399382279841	0.647662727712154	0.0748831466477015	0.0528145498112341	0.0981748791440151	-0.264140712005487	-0.593385567528267	-0.0891277495088932	194.421063567608	0.254799285151098	0.164156514471937	0.557556560574017	0.0790495747927492	0.0591403688872053	0.100110878839122	-0.208119954956715	-0.482383170592417	-0.0788605061337418
194.564202799107	0.204420886049576	0.149330631534651	0.28583889588298	0.0774573686974222	0.0583403268209825	0.0979510842516208	-0.133470422522222	-0.21179341081829	-0.0637162957044903	194.577918243304	0.193147962388924	0.142464474407393	0.426882703047492	0.0749354880719366	0.0528145498112341	0.0981748791440151	-0.138011135244775	-0.338705126623683	-0.0502784641586713	194.521074245171	0.224031834572633	0.143636620410413	0.407569649959425	0.0790495747927492	0.0591403688872053	0.100110878839122	-0.168693746768205	-0.319176696078141	-0.060056411862526
194.664297456845	0.202235531693075	0.155209816409466	0.259425308009345	0.0775219520810188	0.0588879956762101	0.098099821088423	-0.125603172650606	-0.185972233208373	-0.0690686988284986	194.677983009673	0.191427206264437	0.151829452164067	0.249418532330469	0.0749354880719366	0.0528145498112341	0.0981748791440151	-0.119855614508535	-0.178083048701932	-0.0625934628933579	194.621084922734	0.210051169877977	0.150839142786129	0.345292095772914	0.0790495747927492	0.0591403688872053	0.100110878839122	-0.153303777999834	-0.261342518650481	-0.0743148676670711
194.764392114583	0.202235531693075	0.155209816409466	0.259425308009345	0.0775219520810188	0.0588879956762101	0.098099821088423	-0.125603172650606	-0.185972233208373	-0.0690686988284986	194.778047776042	0.191427206264437	0.151829452164067	0.249418532330469	0.0749354880719366	0.0528145498112341	0.0981748791440151	-0.119855614508535	-0.178083048701932	-0.0625934628933579	194.721095600297	0.207958769116734	0.152145638080707	0.341460052144884	0.079177831165474	0.0595314270761034	0.100888851979173	-0.149180138382049	-0.257091674018175	-0.075410125661496
194.864486772321	0.202199906182258	0.155612879498495	0.259425308009345	0.0775609622910416	0.0588879956762101	0.098099821088423	-0.125335520278666	-0.185972233208373	-0.069424128108087	194.878112542411	0.191423978988102	0.152274473188652	0.249418532330469	0.0749517640921737	0.0528145498112341	0.0980960655847136	-0.119683093303499	-0.177207227698461	-0.0625934628933579	194.82110627786	0.207958769116734	0.152145638080707	0.341460052144884	0.0792171443375774	0.0604308482401636	0.102033611915063	-0.149044994660706	-0.257091674018175	-0.075016157070329
194.96458143006	0.202165573103369	0.155209816409466	0.258492399921475	0.077593337002083	0.0588879956762101	0.0979510842516208	-0.12519964186972	-0.179541581155194	-0.0637162957044903	194.97817730878	0.191366349920964	0.151566734599299	0.248217897122822	0.0749517640921737	0.0528145498112341	0.0980960655847136	-0.119590033066176	-0.177207227698461	-0.0633521078364786	194.921116955423	0.207958769116734	0.152145638080707	0.341460052144884	0.0792171443375774	0.0604308482401636	0.102673899170283	-0.149006689145324	-0.257694395625841	-0.075016157070329
195.064676087798	0.202147894150251	0.155209816409466	0.258492399921475	0.0776515656936277	0.0588879956762101	0.0979510842516208	-0.125048610501837	-0.179541581155194	-0.0642227558853808	195.078242075149	0.191235061142824	0.151566734599299	0.247088745618409	0.0749517640921737	0.0528145498112341	0.0980960655847136	-0.119290804532726	-0.176229569869953	-0.0636757713872084	195.021127632987	0.207958769116734	0.152145638080707	0.341460052144884	0.0792494476649774	0.0604308482401636	0.102673899170283	-0.14894994597814	-0.257694395625841	-0.075016157070329
195.164770745536	0.202147894150251	0.156846717035107	0.259260168146308	0.0776515656936277	0.0588879956762101	0.0979510842516208	-0.125013311354503	-0.179541581155194	-0.068172242191211	195.178306841518	0.191235061142824	0.151566734599299	0.247088745618409	0.0749517640921737	0.0528145498112341	0.0980960655847136	-0.119290804532726	-0.176229569869953	-0.0636757713872084	195.12113831055	0.205171855875518	0.150192978446176	0.341460052144884	0.0792629698407911	0.0604308482401636	0.103305440254045	-0.146150248606544	-0.256849186542233	-0.0729391821276477
195.264865403274	0.202147894150251	0.155209816409466	0.256890064533634	0.0776515656936277	0.0588879956762101	0.0979510842516208	-0.12496129955388	-0.179335254667896	-0.068172242191211	195.278371607887	0.191235061142824	0.151566734599299	0.247088745618409	0.0749517640921737	0.0528145498112341	0.0980960655847136	-0.119290804532726	-0.176229569869953	-0.0636757713872084	195.221148988113	0.205171855875518	0.150192978446176	0.341460052144884	0.0792992592161332	0.0604308482401636	0.103943545672002	-0.14588028185821	-0.257694395625841	-0.0723673109157066
195.364960061012	0.201894813211976	0.155209816409466	0.253906875359069	0.0776515656936277	0.0588879956762101	0.0979510842516208	-0.124740346365548	-0.177110333484374	-0.068172242191211	195.378436374256	0.191219124988971	0.151566734599299	0.246518938251654	0.0749517640921737	0.0528145498112341	0.0980960655847136	-0.119145493112476	-0.177207227698461	-0.0652878179249421	195.321159665676	0.205171855875518	0.150192978446176	0.341460052144884	0.0793122874506134	0.0604308482401636	0.103943545672002	-0.145797044738726	-0.257694395625841	-0.0709618624414799
195.46505471875	0.201894813211976	0.155209816409466	0.253679084840498	0.0777217869055838	0.0588879956762101	0.098099821088423	-0.124738094915314	-0.175925403951901	-0.068172242191211	195.478501140625	0.190994973516544	0.151566734599299	0.244004882246375	0.0749517640921737	0.0528145498112341	0.0980960655847136	-0.11877757913828	-0.178083048701932	-0.0678107978925288	195.421170343239	0.205171855875518	0.150192978446176	0.341460052144884	0.0794616709675323	0.0596136952489415	0.103506939115731	-0.145585287628482	-0.253460229317297	-0.0661529634154633
195.565149376488	0.20185162363626	0.156846717035107	0.253906875359069	0.0777217869055838	0.0588879956762101	0.098099821088423	-0.12471042328468	-0.178801153264941	-0.0728550481932253	195.578565906994	0.190994973516544	0.151566734599299	0.24373302489576	0.074979525025025	0.0528145498112341	0.0980960655847136	-0.118670364411269	-0.177207227698461	-0.0678107978925288	195.521181020802	0.205171855875518	0.150192978446176	0.341460052144884	0.079472878532874	0.0596136952489415	0.103506939115731	-0.145531355786659	-0.253460229317297	-0.0661529634154633
195.665244034226	0.200922893094853	0.155209816409466	0.253397690987981	0.0777456739027501	0.0588879956762101	0.098099821088423	-0.123858736475529	-0.179541581155194	-0.0728550481932253	195.678630673363	0.190393149049254	0.149649388258295	0.244004882246375	0.074979525025025	0.0528145498112341	0.0980960655847136	-0.118133446651752	-0.176229569869953	-0.0652878179249421	195.621191698366	0.205171855875518	0.150192978446176	0.340795260021913	0.0795625195967359	0.0595314270761034	0.103506939115731	-0.145410207150754	-0.254636376844329	-0.066731210363055
195.765338691964	0.199780455988222	0.155209816409466	0.258492399921475	0.0777456739027501	0.0588879956762101	0.098099821088423	-0.121524382749862	-0.178801153264941	-0.068172242191211	195.778695439732	0.189921132233199	0.152274473188652	0.249418532330469	0.0749517640921737	0.0534343237633369	0.0985059925956558	-0.117255732427388	-0.174698012030082	-0.0625934628933579	195.721202375929	0.201164729091631	0.134413316787607	0.345292095772914	0.0795625195967359	0.0595314270761034	0.103506939115731	-0.138352652478337	-0.260815854466526	-0.0570002777185811
195.865433349702	0.199363374544596	0.154614476877469	0.261249505170341	0.0777456739027501	0.0588879956762101	0.098099821088423	-0.12102962154042	-0.179541581155194	-0.068172242191211	195.878760206101	0.189323309415856	0.142414583007424	0.243579093331441	0.0749517640921737	0.0534343237633369	0.0985059925956558	-0.116157869487063	-0.176070640740086	-0.0615350778011706	195.821213053492	0.199509249850358	0.127269953811942	0.347687532148812	0.0795625195967359	0.060473735552958	0.104827486439386	-0.136177621057528	-0.257091674018175	-0.0436731334823948
195.96552800744	0.198152739469136	0.141262633441473	0.259160430164471	0.0777456739027501	0.0588879956762101	0.098099821088423	-0.119032715672467	-0.177965392193864	-0.0544359459301582	195.97882497247	0.188626649297745	0.145080422172257	0.248894997382431	0.0749517640921737	0.0534343237633369	0.0985059925956558	-0.115155215807832	-0.177207227698461	-0.0615350778011706	195.921223731055	0.196589139745095	0.10863087985903	0.336399650757789	0.0795065707564115	0.060473735552958	0.105156421807931	-0.131789129905048	-0.252729180962553	-0.0322996626504425
196.065622665179	0.197396126974592	0.126919642871235	0.247684468449865	0.0777456739027501	0.0588879956762101	0.098099821088423	-0.117623379090808	-0.17526492785889	-0.051547914872164	196.078889738839	0.188241308530721	0.142414583007424	0.249233408771398	0.0749517640921737	0.0534343237633369	0.0985059925956558	-0.11416912005087	-0.166914599258665	-0.0488050730502395	196.021234408618	0.195129367949093	0.103946019880994	0.336399650757789	0.0795065707564115	0.060473735552958	0.105156421807931	-0.129057536299835	-0.257091674018175	-0.0314105841195887
196.165717322917	0.196277291620196	0.127170928655294	0.247444275991555	0.0777456739027501	0.0588879956762101	0.098099821088423	-0.115699241993279	-0.167146538033554	-0.0475943325505582	196.178954505208	0.187622926873329	0.134546033434367	0.24373302489576	0.074979525025025	0.0534343237633369	0.0985059925956558	-0.113212935164243	-0.166914599258665	-0.0488050730502395	196.121245086181	0.194040007548522	0.10358467620706	0.337763301994989	0.0795065707564115	0.060473735552958	0.105156421807931	-0.126294280342634	-0.252323163169608	-0.0259504478152492
196.265811980655	0.195955742299988	0.118564439573615	0.236858409504241	0.0777456739027501	0.0588879956762101	0.098099821088423	-0.115143564534782	-0.163918379095276	-0.0450537779655849	196.279019271577	0.187269974192207	0.12808123397362	0.238194468068932	0.074979525025025	0.0534343237633369	0.0985059925956558	-0.11231481680253	-0.166755108636833	-0.0488050730502395	196.221255763744	0.193248699011172	0.10358467620706	0.337335722816225	0.079610587282326	0.060473735552958	0.105373889314284	-0.124094263458623	-0.249937092588037	-0.022854688501826
196.365906638393	0.195129737884431	0.125858250513752	0.241327366677772	0.0777456739027501	0.0588879956762101	0.098099821088423	-0.113561641088417	-0.158118440991728	-0.0431381281275633	196.379084037946	0.186825521470113	0.12739269332184	0.238194468068932	0.074979525025025	0.0534343237633369	0.0985059925956558	-0.111247866469643	-0.166914599258665	-0.0488050730502395	196.321266441308	0.191116719967331	0.10358467620706	0.336399650757789	0.0795625195967359	0.060473735552958	0.105643923005741	-0.119755897578757	-0.246347316216995	-0.0221680126481703
196.466001296131	0.194444275082906	0.118564439573615	0.232552658821444	0.0777456739027501	0.0588879956762101	0.098099821088423	-0.112787807481917	-0.157801947684245	-0.0431381281275633	196.479148804315	0.186297379801454	0.12808123397362	0.238194468068932	0.074979525025025	0.0534343237633369	0.0985059925956558	-0.110056905491813	-0.166755108636833	-0.0488050730502395	196.421277118871	0.188115788366415	0.0973795464106983	0.336273385506345	0.079610587282326	0.060473735552958	0.105643923005741	-0.114302970564291	-0.242785202471158	-0.0131483962774169
196.566095953869	0.194220823316895	0.118564439573615	0.232437348269488	0.0777456739027501	0.0588879956762101	0.098099821088423	-0.112101568391647	-0.158118440991728	-0.0431381281275633	196.579213570684	0.18608043167624	0.12739269332184	0.238194468068932	0.074979525025025	0.0534343237633369	0.0985059925956558	-0.109498329218939	-0.167587370302179	-0.0485441636858893	196.521287796434	0.178650756351935	0.0748813296108043	0.326647757363513	0.079610587282326	0.0595314270761034	0.105419907560136	-0.0977033758303015	-0.22941125781144	0.0123202959074522
196.666190611607	0.1936669790074	0.118564439573615	0.232437348269488	0.077934458058733	0.0572152549027762	0.098099821088423	-0.109703690259061	-0.157532697188022	-0.0405939673164813	196.679278337054	0.185608463075975	0.126463667796158	0.238194468068932	0.0753410326181859	0.0492182238985757	0.0993521173099174	-0.106601565401656	-0.162927230862004	-0.0366515178967092	196.621298473997	0.163129941463402	0.0596714329356318	0.216668859448922	0.079610587282326	0.0596136952489415	0.105672854800229	-0.0684849077065044	-0.135418814953906	0.0405764179078374
196.766285269345	0.192065773115324	0.111891108849451	0.235235045017231	0.0787020407227394	0.0502727520312595	0.111449312816268	-0.103669018297717	-0.157801947684245	-0.00710854234118541	196.779343103423	0.185608463075975	0.126463667796158	0.238194468068932	0.0769192372665661	0.050475244796109	0.160580653558949	-0.100997973164296	-0.165553273261646	-0.0258478478038965	196.72130915156	0.162514679080215	0.0624159819019295	0.217148058163532	0.0797240007855022	0.0516003541793155	0.11808997875956	-0.0657837319993645	-0.135240583208395	0.0389936506458272
196.866379927083	0.182120802746487	0.0524615941965137	0.229311656923027	0.0799607795327293	0.0583403268209825	0.158733753384861	-0.0806327689253924	-0.157801947684245	0.0338286318734009	196.879407869792	0.185608463075975	0.126463667796158	0.238194468068932	0.0775907498470735	0.050475244796109	0.163017062493562	-0.0980950864173331	-0.159862430905077	-0.0158453711052923	196.821319829123	0.160403619418308	0.0624159819019295	0.216668859448922	0.0799437264822952	0.0591403688872053	0.142213350284389	-0.0638748688848838	-0.135240583208395	0.0398267998739567
196.966474584821	0.180645455453759	0.0524615941965137	0.229311656923027	0.0807365010530359	0.0572152549027762	0.159595673110032	-0.0762199457194398	-0.157801947684245	0.04193822248438	196.979472636161	0.185608463075975	0.126176461800482	0.238194468068932	0.0789826774398226	0.05373028576495	0.168125514666947	-0.0949676239069936	-0.159884209525637	-0.0146065082102981	196.921330506686	0.158334470720095	0.0628860184942963	0.216668859448922	0.080159013288231	0.0595314270761034	0.147474973835995	-0.0622239029294079	-0.135018810508293	0.0391354473360602
197.06656924256	0.179795683964511	0.0524615941965137	0.228736383385921	0.0821194259222769	0.0584672899855585	0.162871963911599	-0.0709324702958858	-0.160914458897013	0.051331857196574	197.07953740253	0.185648125511899	0.12808123397362	0.239952357957253	0.0800039061569817	0.0529480001581136	0.169568330770452	-0.0912448947988183	-0.161318585622032	-0.0107471259882451	197.02134118425	0.15694004616233	0.0628860184942963	0.216668859448922	0.0803783485228381	0.0581840845097668	0.149048710552743	-0.0607559214448327	-0.135240583208395	0.0398267998739567
197.166663900298	0.178463958926205	0.0525545770078487	0.228417104850931	0.0830465201939849	0.0602189083160179	0.165409979780826	-0.0650786538820408	-0.1540184466698	0.0705688590213172	197.179602168899	0.185648125511899	0.12808123397362	0.239952357957253	0.080939086346625	0.0510445092945236	0.170552945979824	-0.0878199351197701	-0.156087527533812	-0.00242716651223482	197.121351861813	0.15629446366383	0.0628860184942963	0.216668859448922	0.0806705806855386	0.0605387434488866	0.153912730266715	-0.0591674603592139	-0.135240583208395	0.0391354473360602
197.266758558036	0.177160438075991	0.0529796931332467	0.228417104850931	0.0836948595491942	0.0603792441773545	0.166856632688069	-0.061023813256807	-0.152040326342882	0.0744380379773817	197.279666935268	0.185648125511899	0.12808123397362	0.239952357957253	0.0838923950352865	0.0562213038067696	0.175630498283703	-0.0809465349034893	-0.152629901106629	0.000311416969030365	197.221362539376	0.154480038861105	0.0624159819019295	0.21577038638427	0.0809791117517438	0.0610073898972672	0.156054273796025	-0.056733289769759	-0.134008937919105	0.0391354473360602
197.366853215774	0.176060903415976	0.0531827635659814	0.228417104850931	0.0847380170115849	0.0598863429383437	0.16779365054638	-0.0564515554970382	-0.15398574375049	0.0746898199429339	197.379731701637	0.185648125511899	0.12808123397362	0.239952357957253	0.0842968660532164	0.0562213038067696	0.175630498283703	-0.0797577448779351	-0.152629901106629	0.000311416969030365	197.321373216939	0.154480038861105	0.0624159819019295	0.21577038638427	0.0811470732491022	0.0610073898972672	0.158745866646088	-0.0550484044489854	-0.134008937919105	0.0391354473360602
197.466947873512	0.174634014084656	0.0531827635659814	0.22836127977291	0.0856085465729145	0.0603792441773545	0.169016328801203	-0.0524222985341508	-0.15017612526046	0.0850206450144231	197.479796468006	0.185648125511899	0.12808123397362	0.239952357957253	0.0860847054549484	0.0561861454454492	0.176152276689289	-0.0759967329310413	-0.148136282562218	0.001978960948714	197.421383894502	0.152395513299604	0.0624159819019295	0.21577038638427	0.0814766350755538	0.0604812243634759	0.159103909726837	-0.0530789694876543	-0.132579525529645	0.0391354473360602
197.56704253125	0.173703030112945	0.0531827635659814	0.22836127977291	0.0859727819675902	0.061609902435476	0.170628037363954	-0.0501204851546187	-0.144294104155178	0.0911398765185646	197.579861234375	0.185648125511899	0.12808123397362	0.239952357957253	0.0914633479267739	0.0641737189503314	0.17916619095034	-0.068679533535384	-0.144965662908414	0.000489246533229015	197.521394572065	0.152176531393529	0.0626262902451936	0.215078424597119	0.0817720685508902	0.0630709311755074	0.162464977349752	-0.0519876102803342	-0.132579525529645	0.0380915213183604
197.667137188988	0.173751110690069	0.0531827635659814	0.228417104850931	0.0869285320874277	0.0603792441773545	0.173623963830297	-0.0468443847185273	-0.150050268733819	0.0874453800298734	197.679926000744	0.186323705718506	0.12808123397362	0.243579093331441	0.104377149981819	0.0641737189503314	0.179085933057797	-0.065675175323828	-0.144225644012708	0.00542368659813802	197.621405249629	0.152176531393529	0.0624159819019295	0.214651527744396	0.0825667864522574	0.0635645962787673	0.164338186893237	-0.0498705092502	-0.132579525529645	0.0398267998739567
197.767231846726	0.175720351535199	0.0524615941965137	0.230324645636588	0.0887623947051908	0.0603792441773545	0.17788862683939	-0.0450461925001122	-0.150050268733819	0.0911398765185646	197.779990767113	0.187753406276457	0.119465840712624	0.243579093331441	0.142574776619656	0.0641737189503314	0.1816151332812	-0.0665237691125736	-0.149696695100354	0.0135714547838456	197.721415927192	0.160502217027182	0.0556966844636074	0.216668859448922	0.0827469972398455	0.0630709311755074	0.165516337395252	-0.0525940277218569	-0.13348874116309	0.0699042285799296
197.867326504464	0.177097174554098	0.0524615941965137	0.233315846270406	0.0923663335783481	0.0603792441773545	0.181617651485721	-0.0422461220179087	-0.151339960944935	0.0911398765185646	197.880055533482	0.189142688506623	0.12808123397362	0.255178932613621	0.147036791936053	0.0641737189503314	0.184915133130843	-0.0660468833014955	-0.157091081776442	0.0164962687918315	197.821426604755	0.181518079563295	0.0543325559675886	0.309856295584665	0.083834375440575	0.0634254415464849	0.174963463070272	-0.075727491436764	-0.258336099235472	0.0498183427867928
197.967421162202	0.189674856982462	0.0588295402453412	0.247917746303699	0.100671923116335	0.0603792441773545	0.184944965254857	-0.0608404575437524	-0.161144761017246	0.0882025754850628	197.980120299851	0.189926796247849	0.126463667796158	0.255468045347417	0.149851637337642	0.0648714345013472	0.186755174707804	-0.0650760667874126	-0.16397994697204	0.0171656423082747	197.921437282318	0.185157136784717	0.0515884612952787	0.307431040438899	0.0879082467862485	0.0644543786070199	0.185957071265058	-0.0701712996268333	-0.222036726685919	0.0925642632848414
198.06751581994	0.190411580922183	0.064626573227128	0.252944979796975	0.141792438237676	0.0603792441773545	0.186964620794077	-0.0580348754346869	-0.160914458897013	0.0863445816763247	198.08018506622	0.191580898425647	0.130539997006295	0.262849887182131	0.15146199286421	0.0641737189503314	0.186686449897873	-0.0647900652067866	-0.181329018119586	0.00564324803587579	198.021447959881	0.199453436889368	0.104132941995628	0.343051243204511	0.13836710447645	0.0662524384981268	0.195403450227156	-0.0838862367231835	-0.231076771579855	0.0380915213183604
198.167610477679	0.192566302977004	0.0649008880240013	0.254587398097047	0.158327586166564	0.0661979966728084	0.190838951396934	-0.0446293235326719	-0.150050268733819	0.0905023343190287	198.180249832589	0.192519996552961	0.137967386856874	0.262849887182131	0.152864226525804	0.0635478096289281	0.18697567967638	-0.0645487094440773	-0.180476129551838	0.00564324803587579	198.121458637444	0.20105120564275	0.106586691234492	0.343051243204511	0.143739213668824	0.0662524384981268	0.195984684601788	-0.0832400272838876	-0.219966647315743	0.0402139517608209
198.267705135417	0.195536975209013	0.0658435733240086	0.257660605972761	0.159593797444171	0.06663588094943	0.192021318441291	-0.0468421504174552	-0.150050268733819	0.0892296033935229	198.280314598958	0.193243685915754	0.146922169519284	0.262849887182131	0.160390647509162	0.0654676917718297	0.196298072735339	-0.0518550820090921	-0.175112864359935	0.0259914897402027	198.221469315007	0.202581389004918	0.109668233257208	0.341803381878716	0.153862207566005	0.0668123054875668	0.197408074594815	-0.0770555255183403	-0.211141756813421	0.0346402640015636
198.367799793155	0.19841485655503	0.064626573227128	0.257660605972761	0.166570596227494	0.0753947170863004	0.197696320152228	-0.0356540322698589	-0.151500212755536	0.0765120716133641	198.380379365327	0.194142282304494	0.151566734599299	0.262849887182131	0.161903587107109	0.0654030934479463	0.196455477680248	-0.0494647412047277	-0.180476129551838	0.0237012416643352	198.321479992571	0.20480391892674	0.126933701202366	0.350272233446601	0.157387546808474	0.0674607101679877	0.197408074594815	-0.0751976143908236	-0.212032878695876	0.0371027997293649
198.467894450893	0.200895105414822	0.0769072921383685	0.26275293984498	0.167675703707303	0.0765454954723012	0.19821197298559	-0.0368398529476395	-0.14782932199184	0.0647895691399455	198.480444131696	0.194869006555234	0.154816428803347	0.262849887182131	0.165076175069638	0.0672024193650659	0.199305002461867	-0.043135853673795	-0.17260289869133	0.0259914897402027	198.421490670134	0.206077304367119	0.152099262306077	0.346117414870127	0.161793376557622	0.0687722842378029	0.197408074594815	-0.0694927700375857	-0.209675683184475	0.0303141103856566
198.567989108631	0.203434970795607	0.145814938996965	0.27821150904908	0.168783909156652	0.0974352346893538	0.209452372637579	-0.0378185742562852	-0.13928938254512	0.0311979731957025	198.580508898065	0.196375677703204	0.159039231876011	0.262849887182131	0.168445493793561	0.141771363206431	0.211931201348672	-0.0354353747183867	-0.114220651149785	0.025953019519733	198.521501347697	0.208622173663328	0.155357979198846	0.333482516720627	0.16490373718776	0.0756941574486181	0.202240498192554	-0.0667754518779631	-0.203724846953165	0.0246424334815565
198.668083766369	0.205257422897207	0.158609302457342	0.26275293984498	0.169635412266829	0.139520808353895	0.206025635401443	-0.0381550252931051	-0.10427523962643	0.0302807313636968	198.680573664435	0.196540798421194	0.158441232062554	0.263448303641861	0.169206568939432	0.141620902625778	0.205880209236312	-0.0340330888292781	-0.108531078356295	0.025953019519733	198.62151202526	0.210051169877977	0.155157915857423	0.320511317331472	0.170364682997368	0.133879250541623	0.209113136646698	-0.0572424658948792	-0.163095890325852	0.0246424334815565
198.768178424107	0.205257422897207	0.15723272647967	0.261964492338065	0.169635412266829	0.139520808353895	0.206025635401443	-0.0380983459335034	-0.10427523962643	0.0302807313636968	198.780638430804	0.196685510190637	0.154816428803347	0.266718104948262	0.169206568939432	0.141620902625778	0.205880209236312	-0.0329253427772505	-0.103380132164184	0.0391782622302817	198.721522702823	0.209663795273224	0.154147627134555	0.319111292323765	0.170401575752675	0.133350688572366	0.207040788093723	-0.0560951220550186	-0.162056981772122	0.0240576178772595
198.868273081845	0.205141998425698	0.155209816409466	0.260139225150413	0.169660581828844	0.138740724075492	0.204230310820713	-0.0376854951794038	-0.102110988341319	0.0311979731957025	198.880703197173	0.196685510190637	0.153634007086213	0.272817739368326	0.169265741475309	0.141771363206431	0.205880209236312	-0.032093189407782	-0.113291723673064	0.0354990525136949	198.821533380386	0.207958769116734	0.155157915857423	0.322245446935819	0.170511611168218	0.133879250541623	0.204636119789696	-0.0539953143107339	-0.164401690252299	0.0246424334815565
198.968367739583	0.204982596409046	0.155209816409466	0.260139225150413	0.169675088342944	0.139520808353895	0.204230310820713	-0.0372359139858318	-0.101014848366925	0.0302807313636968	198.980767963542	0.196540798421194	0.140146148873676	0.272817739368326	0.169324136663245	0.142013227096741	0.205880209236312	-0.0307735337895531	-0.113291723673064	0.0393741668775526	198.921544057949	0.203976325125418	0.129786030965428	0.316073693906522	0.170511611168218	0.133879250541623	0.204636119789696	-0.0478345626919175	-0.160846295977339	0.0404010298856518
199.068462397321	0.204982596409046	0.155209816409466	0.260139225150413	0.169675088342944	0.139520808353895	0.204230310820713	-0.0372359139858318	-0.101014848366925	0.0302807313636968	199.080832729911	0.196410013661633	0.125476740743344	0.272817739368326	0.169324136663245	0.142013227096741	0.205880209236312	-0.0294735357876994	-0.123996353082371	0.0422085511980831	199.021554735513	0.201415165435423	0.126031089755926	0.301985996375847	0.170524569802002	0.134945829428143	0.204636119789696	-0.0423917885449533	-0.148773709516125	0.0404010298856518
199.16855705506	0.204982596409046	0.155209816409466	0.260139225150413	0.169701457084029	0.139800064217336	0.204230310820713	-0.0371332458757836	-0.100276345541253	0.0302807313636968	199.18089749628	0.196347488595608	0.11088110521045	0.268725756378189	0.169345438854531	0.142013227096741	0.205880209236312	-0.0288973850166143	-0.103380132164184	0.0672355648357897	199.121565413076	0.199453436889368	0.129786030965428	0.2962775649013	0.170524569802002	0.134945829428143	0.204636119789696	-0.0387017252361936	-0.134657905569877	0.04239190182915
199.268651712798	0.204982596409046	0.155209816409466	0.260139225150413	0.169799119826153	0.140340943936897	0.203600474795534	-0.036814976967019	-0.0980634707938782	0.0311979731957025	199.280962262649	0.196460684025476	0.10592876621345	0.272559074930266	0.169380157029731	0.141578545540513	0.204486397428246	-0.0286630927309293	-0.110470389817498	0.0672355648357897	199.221576090639	0.198630672889079	0.124470795625385	0.290432938402644	0.170524569802002	0.134945829428143	0.204636119789696	-0.0366022090936824	-0.122640382916488	0.0541007710293698
199.368746370536	0.204982596409046	0.155209816409466	0.260139225150413	0.169799119826153	0.140340943936897	0.203600474795534	-0.036814976967019	-0.0980634707938782	0.0311979731957025	199.381027029018	0.196685510190637	0.10592876621345	0.273271460937758	0.169380157029731	0.141578545540513	0.204486397428246	-0.0286829392132761	-0.113291723673064	0.0672355648357897	199.321586768202	0.198174179001457	0.126031089755926	0.291586765565201	0.170579648179214	0.134945829428143	0.202554755673397	-0.0352067825895607	-0.122640382916488	0.0522215452915837
199.468841028274	0.204972416187101	0.155404073362342	0.260139225150413	0.169799119826153	0.140340943936897	0.203600474795534	-0.0366350517970721	-0.0980634707938782	0.0302807313636968	199.481091795387	0.196685510190637	0.0968196876986038	0.268725756378189	0.169459236363861	0.141578545540513	0.203421499784943	-0.0283387696816849	-0.113291723673064	0.0672355648357897	199.421597445765	0.197363466632341	0.123078205459233	0.285946440717904	0.170579648179214	0.135130378813605	0.202240498192554	-0.0339279722441962	-0.122640382916488	0.051507545636417
199.568935686012	0.204972416187101	0.155404073362342	0.260139225150413	0.169911483976594	0.140340943936897	0.20258437153257	-0.0361151137067711	-0.0954110580035399	0.0311979731957025	199.581156561756	0.196861862020188	0.0975511788832044	0.27047329412634	0.169459236363861	0.141578545540513	0.203421499784943	-0.0283106917223193	-0.113291723673064	0.0703775410516959	199.521608123328	0.196837321468706	0.12404675112215	0.285946440717904	0.170591413455143	0.136404275137872	0.202554755673397	-0.0329049522809177	-0.122640382916488	0.0481759305304881
199.66903034375	0.209960184693805	0.145814938996965	0.414857071890395	0.169949480569042	0.140340943936897	0.20258437153257	-0.0544909489614077	-0.252958513803811	0.0375238639913111	199.681221328125	0.205616341782686	0.100767297589964	0.408249700980484	0.169459236363861	0.141578545540513	0.203222285084057	-0.0513609600559192	-0.248665352262366	0.0672355648357897	199.621618800892	0.196565511382927	0.12404675112215	0.285946440717904	0.170667667031732	0.136404275137872	0.201994710479628	-0.0323473999485132	-0.122640382916488	0.0472285944432927
199.769125001488	0.213998189590712	0.149113796195398	0.433066174652798	0.17001737780594	0.140340943936897	0.202941798628763	-0.0655511553877902	-0.279492396037373	0.0302807313636968	199.781286094494	0.226644416408119	0.0920448898547124	0.431024096883372	0.169459236363861	0.141578545540513	0.203222285084057	-0.0793103553757072	-0.287622691959552	0.0703775410516959	199.721629478455	0.2113848738053	0.12295402138707	0.50632368535758	0.170667667031732	0.136404275137872	0.201994710479628	-0.0954762082267453	-0.330763078317571	0.05997263838175
199.869219659226	0.226153779789925	0.149113796195398	0.454252515719335	0.170097856110662	0.140340943936897	0.202941798628763	-0.0955162765231287	-0.289682448530238	0.0298036771402569	199.881350860863	0.232039398834324	0.0920448898547124	0.431024096883372	0.169544325841177	0.141578545540513	0.203222285084057	-0.0844594601001853	-0.288377849784862	0.0703775410516959	199.821640156018	0.249304145182931	0.12295402138707	0.50632368535758	0.170683769222051	0.136404275137872	0.201994710479628	-0.114951734757727	-0.330763078317571	0.05997263838175
199.969314316964	0.228273646048259	0.149113796195398	0.454252515719335	0.170298594510825	0.140705087015439	0.203600474795534	-0.0988825457867009	-0.289682448530238	0.0302807313636968	199.981415627232	0.235099139651938	0.0920448898547124	0.431024096883372	0.169581256980137	0.141578545540513	0.203222285084057	-0.0879778653257672	-0.288377849784862	0.0703775410516959	199.921650833581	0.292320399384372	0.127911825338271	0.509915139138112	0.170713237222907	0.136404275137872	0.201994710479628	-0.142455444015811	-0.336341447377685	0.0541007710293698
200.069408974702	0.230958976007461	0.149113796195398	0.454252515719335	0.170298594510825	0.140705087015439	0.203600474795534	-0.102606406635741	-0.289682448530238	0.0302807313636968	200.081480393601	0.237959926898029	0.0920448898547124	0.431024096883372	0.169581256980137	0.141578545540513	0.203222285084057	-0.0908458155318374	-0.288377849784862	0.0703775410516959	200.021661511144	0.32387892707759	0.134062343627125	0.511331129051844	0.17076490695514	0.136467628816598	0.202240498192554	-0.150855080150378	-0.339477742354467	0.0411184140356893
200.16950363244	0.28633391970941	0.169091170314819	0.474219859403338	0.170450923434256	0.140705087015439	0.203600474795534	-0.140445349309571	-0.308519815807345	0.00182268109576497	200.18154515997	0.239878399149095	0.0920448898547124	0.431024096883372	0.169581256980137	0.141578545540513	0.203222285084057	-0.0947592494417663	-0.288377849784862	0.0703775410516959	200.121672188707	0.371832346776134	0.138968691365295	0.509915139138112	0.170974119160092	0.136404275137872	0.201994710479628	-0.178926251750802	-0.336341447377685	0.0411184140356893
200.269598290179	0.299408251699021	0.199765894688505	0.474219859403338	0.170463096201829	0.140340943936897	0.202941798628763	-0.147638003388861	-0.304787176991634	-0.0210052063550162	200.281609926339	0.24161833563151	0.0920448898547124	0.431024096883372	0.169581256980137	0.141578545540513	0.203222285084057	-0.0968376096909235	-0.288377849784862	0.0703775410516959	200.22168286627	0.375249369713961	0.153328695692697	0.516664051490837	0.171011278660341	0.136404275137872	0.201994710479628	-0.186811925653714	-0.336341447377685	0.0356835563286245
200.369692947917	0.302488514080718	0.197155637098841	0.469567808731301	0.170605311222727	0.140340943936897	0.203415657269471	-0.149286438017288	-0.303718818457398	-0.0225590633395328	200.381674692708	0.242378172147263	0.0920448898547124	0.431024096883372	0.169581256980137	0.141578545540513	0.203222285084057	-0.0975692640230103	-0.288377849784862	0.0672355648357897	200.321693543834	0.377033500040524	0.175954521180545	0.516664051490837	0.171011278660341	0.136404275137872	0.201994710479628	-0.195111505916855	-0.352819981848868	0.00741262559641237
200.469787605655	0.305251961866648	0.200945747667598	0.469567808731301	0.170619685599697	0.140340943936897	0.203600474795534	-0.151222469360516	-0.306486894447704	-0.0278629962001643	200.481739459077	0.270496183937007	0.126054678665918	0.492990252195192	0.169581256980137	0.141578545540513	0.203222285084057	-0.127853489479889	-0.335695276043172	0.040318700775367	200.421704221397	0.377447896712462	0.235768696937561	0.549256062932697	0.171032700936085	0.136404275137872	0.201994710479628	-0.198601887729056	-0.380475919269039	-0.0542096669297047
200.569882263393	0.310712778637877	0.201594752090682	0.468752019562344	0.170619685599697	0.140340943936897	0.203600474795534	-0.153772327401738	-0.303166214576738	-0.0267231381629311	200.581804225446	0.273254520231924	0.151566734599299	0.500927152043633	0.169581256980137	0.141578545540513	0.203222285084057	-0.129650265592538	-0.327046963509923	0.040318700775367	200.52171489896	0.378756835981558	0.246495928171105	0.516664051490837	0.171032700936085	0.136404275137872	0.201994710479628	-0.202143679147829	-0.351872112997895	-0.0567346972071946
200.669976921131	0.31442559236704	0.204204535360174	0.469567808731301	0.170532881998719	0.0295099879585439	0.197696320152228	-0.167984552670154	-0.304787176991634	-0.0314763909161339	200.681868991815	0.278164821452063	0.192485108792569	0.471391758337334	0.163218161800288	0.0216723005761388	0.198764374563707	-0.162874623989909	-0.327238343691181	-0.00892422806933055	200.621725576523	0.378880358446078	0.254875866207821	0.506670808691779	0.171032700936085	0.136404275137872	0.201994710479628	-0.205236779487252	-0.335752180601778	-0.0621313943477225
200.770071578869	0.281104348613343	0.192932798891417	0.464476451461354	0.166984642421156	0.0281732949419813	0.196910660245488	-0.161973652825625	-0.317115859246692	-0.0172293098265233	200.781933758184	0.244152153310162	0.136843126323269	0.445936646154296	0.163218161800288	0.0216723005761388	0.198764374563707	-0.123741499289164	-0.326432591687246	0.0200231275569477	200.721736254086	0.378880358446078	0.118988944935989	0.494982777437382	0.170667667031732	0.0306812433828869	0.198771053885776	-0.209068930913113	-0.380475919269039	0.0736197037115806
200.870166236607	0.276633753384595	0.192932798891417	0.464476451461354	0.166984642421156	0.0281732949419813	0.196910660245488	-0.159040582633821	-0.317662977961788	-0.0187309165720601	200.881998524554	0.241577655835265	0.136843126323269	0.447901023928079	0.163218161800288	0.0216723005761388	0.198764374563707	-0.121060652777058	-0.317196005149055	0.0281956832337143	200.821746931649	0.377650739564861	0.118988944935989	0.494982777437382	0.169729761640701	0.0297787002655899	0.198256702671995	-0.218047524498658	-0.398889642638329	0.0610842048705961
200.970260894345	0.276633753384595	0.192932798891417	0.464476451461354	0.163220881136815	0.0272252924600553	0.195812146854903	-0.174753393352656	-0.321594958087821	-0.0258771836750576	200.982063290923	0.239971548589166	0.131518518506606	0.444458425341035	0.159602604322461	0.0213027231970778	0.198088266652644	-0.132199674255375	-0.326432591687246	0.00697415760093195	200.921757609212	0.326163355040809	0.113092748791794	0.485491820495404	0.164361338523083	0.028509872421336	0.197408074594815	-0.17452367202062	-0.353096543103437	0.0690251394970405
201.070355552083	0.272535241203865	0.193028216495111	0.472630491429255	0.152759654147089	0.026524099039534	0.195067091280376	-0.189327805141592	-0.317115859246692	-0.023036853212951	201.082128057292	0.238743191920869	0.131518518506606	0.444525854947197	0.155313134473233	0.0219478212495093	0.198428836623754	-0.142064088917808	-0.326394796724732	-0.000770889611275388	201.021768286776	0.216335781636013	0.113092748791794	0.41621148201739	0.0870460326225194	0.010206775583255	0.195403450227156	-0.141442524416875	-0.391819023424128	0.0690251394970405
201.170450209821	0.27054456593056	0.192932798891417	0.481699358337755	0.152759654147089	0.026524099039534	0.195067091280376	-0.187706641457398	-0.315386881112025	-0.0258771836750576	201.182192823661	0.237245403184927	0.130966386320481	0.444525854947197	0.155313134473233	0.0219478212495093	0.198428836623754	-0.138421307343708	-0.326432591687246	-0.00300869158733796	201.121778964339	0.216335781636013	0.113092748791794	0.41621148201739	0.0358771680169829	0.010206775583255	0.195403450227156	-0.153317774420999	-0.391819023424128	0.0690251394970405
201.27054486756	0.262291394374216	0.164023406952099	0.473638481016025	0.0343564399936893	0.0268522691021409	0.195058218128182	-0.199584169201505	-0.317115859246692	-0.0317469485814469	201.28225759003	0.233771092864135	0.130966386320481	0.444525854947197	0.155313134473233	0.0219478212495093	0.198428836623754	-0.134039494442783	-0.318850843341167	0.000498991894993583	201.221789641902	0.165860157185084	0.107538547232753	0.38638331182858	0.0358771680169829	0.010206775583255	0.195403450227156	-0.120878182171757	-0.316740170672406	0.0826053809289375
201.370639525298	0.223399025574962	0.14743338372333	0.373329807211418	0.0343564399936893	0.0268522691021409	0.195058218128182	-0.143358291757208	-0.282691400331222	0.0297171529454199	201.382322356399	0.230565981974429	0.130966386320481	0.445936646154296	0.155313134473233	0.0219478212495093	0.198428836623754	-0.129786075169295	-0.309365499747939	0.00619450153421666	201.321800319465	0.156668347661458	0.106094632341201	0.366933489207612	0.0346316324341296	0.010206775583255	0.192778493649641	-0.120948622810206	-0.304507934511172	0.0826053809289375
201.470734183036	0.222734600658321	0.149021504449311	0.375402285112179	0.0332875531616672	0.0268199338876282	0.195058218128182	-0.157659142794415	-0.293249989213064	0.00486312898324887	201.482387122768	0.228638017504158	0.130966386320481	0.445936646154296	0.0339757890572664	0.0219478212495093	0.194448142046296	-0.156027231460064	-0.291625030609411	-0.00165161584512058	201.421810997028	0.152820773252379	0.10239658909986	0.3487094202604	0.0342037716933501	0.010206775583255	0.191282931638339	-0.129204469396021	-0.304507934511172	0.0826053809289375
201.570828840774	0.221456416014143	0.140055188997081	0.366562854515402	0.0319376549606511	0.0267350242680846	0.187299963445421	-0.185219966812602	-0.345226503249613	0.00486312898324887	201.582451889137	0.227599839711546	0.129503396270864	0.445936646154296	0.0327183198222942	0.0213027231970778	0.191006476606218	-0.18195613578327	-0.291331442991305	-0.0266998572343397	201.521821674591	0.152820773252379	0.10239658909986	0.3487094202604	0.0339301579244632	0.010206775583255	0.180866720875742	-0.144028533317579	-0.310204646155871	-0.0705669048957278
201.670923498512	0.208014059345074	0.110786680695605	0.2945522527339	0.0313371406261111	0.0260012937527712	0.0353147467551258	-0.172683797195761	-0.264584614284752	-0.0799348789175011	201.682516655506	0.212103065569484	0.124324304055308	0.290230960642655	0.0319098882183174	0.0235021878543477	0.0368563463728792	-0.176600498411188	-0.262906139106288	-0.0923952121253682	201.621832352155	0.152820773252379	0.114293582405202	0.330623664749295	0.0332236549582679	0.017199048245032	0.0394043547133093	-0.149228853507333	-0.297818150465507	-0.0771055110856029
201.77101815625	0.207800170679908	0.109871439500369	0.2945522527339	0.0313371406261111	0.0260012937527712	0.0353147467551258	-0.172329169304582	-0.265388797066145	-0.0799348789175011	201.782581421875	0.185226691369545	0.0987369838816142	0.283396371307197	0.0319098882183174	0.0235021878543477	0.0368563463728792	-0.154049137711371	-0.252604627568537	-0.0708536018828061	201.721843029718	0.152820773252379	0.114293582405202	0.330623664749295	0.0332236549582679	0.017199048245032	0.0394043547133093	-0.149228853507333	-0.297818150465507	-0.0771055110856029
201.871112813988	0.193961606231036	0.0777014606239049	0.296345733524029	0.0313371406261111	0.0260012937527712	0.0353147467551258	-0.157635458176248	-0.267540804171631	-0.0473640770364143	201.882646188244	0.171576324395794	0.0567790849675441	0.278456129059114	0.0319098882183174	0.0235021878543477	0.0368563463728792	-0.143143288789083	-0.239734523882887	-0.0184283433298217	201.821853707281	0.152820773252379	0.114293582405202	0.330623664749295	0.0332236549582679	0.017199048245032	0.0394043547133093	-0.149228853507333	-0.297818150465507	-0.0771055110856029
201.971207471726	0.189356113527329	0.0777014606239049	0.296345733524029	0.0313371406261111	0.0260012937527712	0.0353147467551258	-0.155075918471289	-0.267540804171631	-0.0473640770364143	201.982710954613	0.164077773553854	0.052671969179939	0.273271460937758	0.0319098882183174	0.0235021878543477	0.0368563463728792	-0.139286173147677	-0.239734523882887	-0.0192630809500771	201.921864384844	0.144726857392585	0.105836651122691	0.301590842158424	0.0332236549582679	0.017199048245032	0.0394043547133093	-0.131354927737428	-0.27007393155425	-0.0727783791228094
202.071302129464	0.166662089595136	0.0763229567188027	0.248141129231155	0.0313371406261111	0.0260012937527712	0.0353147467551258	-0.134217945027637	-0.213024614375666	-0.0419728966476467	202.082775720982	0.159297797591728	0.0536022244074843	0.273271460937758	0.0319098882183174	0.0235021878543477	0.0368563463728792	-0.136839355762004	-0.240948485562953	-0.0217169911735246	202.021875062407	0.144108731500644	0.0799326970227592	0.282980826209454	0.0332144709897678	0.0175050292115067	0.0393488006466165	-0.130539624852808	-0.253069982027484	-0.04659615807751
202.171396787202	0.166387546292429	0.0763229567188027	0.248141129231155	0.0313371406261111	0.0260012937527712	0.0353147467551258	-0.133797864998559	-0.213024614375666	-0.0419728966476467	202.182840487351	0.147937487529037	0.0536022244074843	0.26731358316055	0.0319098882183174	0.0235021878543477	0.0368563463728792	-0.131494714680762	-0.236772752935101	-0.0217169911735246	202.12188573997	0.143069502925933	0.0799326970227592	0.282980826209454	0.0332115752847135	0.0175050292115067	0.039138723624443	-0.129862453657785	-0.253069982027484	-0.04659615807751
202.27149144494	0.164802777192636	0.0729900860128758	0.244509811106703	0.0313285167529401	0.0261426212981674	0.0353748905254523	-0.132926003457331	-0.212729599789675	-0.0419728966476467	202.28290525372	0.141621053228315	0.0567790849675441	0.26493154322812	0.0319098882183174	0.0235021878543477	0.0368563463728792	-0.125719258319654	-0.232206348395408	-0.0219080730334843	202.221896417533	0.131397207913647	0.0715188941502738	0.183009428599489	0.0332115752847135	0.0175050292115067	0.039138723624443	-0.0953996428847853	-0.150793521027327	-0.0399551096472441
202.371586102679	0.163172039600189	0.0769360228379073	0.248141129231155	0.0313285167529401	0.0261426212981674	0.0353748905254523	-0.131812414102886	-0.213024614375666	-0.0426985052227307	202.382970020089	0.13784149608745	0.0536022244074843	0.255613440111525	0.0319098882183174	0.0235021878543477	0.0368563463728792	-0.119666789483303	-0.223457273471319	-0.0217169911735246	202.321907095097	0.130559235558523	0.0712880849089555	0.182215073515315	0.0332115752847135	0.0175050292115067	0.039138723624443	-0.0943853288746473	-0.148523083991148	-0.0387349506000643
202.471680760417	0.162578129005596	0.0772832971165755	0.248141129231155	0.0313285167529401	0.0260012937527712	0.035151197055636	-0.131378992702857	-0.212729599789675	-0.0426985052227307	202.483034786458	0.135998773602722	0.0574618958793956	0.255613440111525	0.0319067131693927	0.0235021878543477	0.0368183358131239	-0.116163035790144	-0.220477762776056	-0.0217169911735246	202.42191777266	0.130048764731344	0.0689957827652554	0.1776295961551	0.0332115752847135	0.0175050292115067	0.039138723624443	-0.0932995855925567	-0.144269046924727	-0.0365432376598491
202.571775418155	0.130292759475196	0.0758453739052184	0.226376673474156	0.0313285167529401	0.0260012937527712	0.035151197055636	-0.112755001481739	-0.191857876669516	-0.0426985052227307	202.583099552827	0.133715166805783	0.0574618958793956	0.252105403483087	0.0319067131693927	0.0235021878543477	0.0368183358131239	-0.112213976284228	-0.220477762776056	-0.0249155096657904	202.521928450223	0.128749539691734	0.0683515158445585	0.176040912836083	0.0332115752847135	0.0175050292115067	0.039138723624443	-0.0921037075684809	-0.143869428099421	-0.0368866633872481
202.671870075893	0.130187181921285	0.0763229567188027	0.226376673474156	0.0313371406261111	0.0261426212981674	0.0352551313746446	-0.112524943431426	-0.191596829813823	-0.0426985052227307	202.683164319196	0.132183379296324	0.052671969179939	0.244781267381621	0.0319067131693927	0.0235021878543477	0.0368183358131239	-0.109021013274409	-0.210512455153884	-0.0192630809500771	202.621939127786	0.128248338082706	0.0713671224698559	0.175709704807291	0.0332115752847135	0.0175050292115067	0.039138723624443	-0.0909303073572927	-0.141373895824781	-0.0368866633872481
202.771964733631	0.11963246487353	0.0732202398329673	0.226376673474156	0.0313371406261111	0.0261426212981674	0.0352551313746446	-0.10171580846471	-0.191596829813823	-0.0407356538091745	202.783229085565	0.131325832816377	0.052671969179939	0.244781267381621	0.0319067131693927	0.0235021878543477	0.0368183358131239	-0.107581834299164	-0.210512455153884	-0.0192630809500771	202.721949805349	0.127118878626932	0.0712880849089555	0.175385810695573	0.0332115752847135	0.0175050292115067	0.0385964994020844	-0.0895101777624464	-0.13941120260785	-0.0368866633872481
202.872059391369	0.11963246487353	0.0732202398329673	0.226376673474156	0.0313371406261111	0.0261426212981674	0.0352551313746446	-0.10171580846471	-0.191596829813823	-0.0407356538091745	202.883293851935	0.129841299950545	0.052671969179939	0.244781267381621	0.0319040630837923	0.0235021878543477	0.0368183358131239	-0.105863995694273	-0.210512455153884	-0.0192630809500771	202.821960482912	0.126186125913295	0.0712880849089555	0.1749935117026	0.0332343556685656	0.0202183658820313	0.0394043547133093	-0.0878178878749389	-0.139308318510162	-0.0368304067465704
202.972154049107	0.11089061656385	0.0630412395790616	0.196913089337042	0.0313371406261111	0.0261426212981674	0.0352551313746446	-0.0849855560910188	-0.168613981989695	-0.0292137846710016	202.983358618304	0.13109684294852	0.0567790849675441	0.241666377674908	0.0319040630837923	0.0235021878543477	0.0368183358131239	-0.108498094137076	-0.210767807509663	-0.0255435799517901	202.921971160475	0.12541795615725	0.0683515158445585	0.170750083272026	0.0332590253378238	0.021561232195875	0.0393488006466165	-0.0864863040851117	-0.138315548678494	-0.0368304067465704
203.072248706845	0.0999007533610854	0.0579457516573888	0.155249571991295	0.0313371406261111	0.0261426212981674	0.0352551313746446	-0.0701777670693897	-0.123699760775431	-0.0259646120679818	203.083423384673	0.13350999462936	0.0858065441776531	0.247727474656257	0.0319040630837923	0.0235021878543477	0.0368183358131239	-0.113170960606072	-0.221888985559956	-0.0587938261197969	203.021981838039	0.121665052961287	0.0689957827652554	0.170417529246059	0.0332932617387169	0.0240902136495219	0.0394043547133093	-0.0820123819243734	-0.130567688151809	-0.0307086515306084
203.172343364583	0.0986764265521145	0.0579457516573888	0.155249571991295	0.0313371406261111	0.0261426212981674	0.0352551313746446	-0.0695602447114948	-0.123699760775431	-0.0259646120679818	203.183488151042	0.13258500164086	0.08517143468909	0.247243123717924	0.0319040630837923	0.0235021878543477	0.0368183358131239	-0.112060388521115	-0.221888985559956	-0.0579309282396652	203.121992515602	0.120037582758097	0.0683515158445585	0.164520893165601	0.0333337567114796	0.0255558505782678	0.0394043547133093	-0.0801919106685173	-0.125951866214177	-0.0301751695247031
203.272438022321	0.0967471085547769	0.0581122044082774	0.155249571991295	0.0313371406261111	0.0261426212981674	0.0352551313746446	-0.069036382979621	-0.123503485948042	-0.0262168942085391	203.283552917411	0.131676247164245	0.08517143468909	0.248643326648895	0.0319040630837923	0.0235021878543477	0.0368183358131239	-0.11059944443609	-0.209685844667944	-0.0442207987573329	203.222003193165	0.110322929276522	0.0540427477624416	0.153010720943326	0.0333853523073984	0.0256973310102384	0.039031706276749	-0.0756297908239504	-0.122828194064448	-0.0257284794987429
203.37253268006	0.0962218274043581	0.058389462705021	0.155249571991295	0.0313371406261111	0.0261426212981674	0.0352551313746446	-0.0687165166541383	-0.125290901860257	-0.028346856530244	203.38361768378	0.131325832816377	0.08517143468909	0.248643326648895	0.0319040630837923	0.0235021878543477	0.0368183358131239	-0.110053178039454	-0.209685844667944	-0.0442207987573329	203.322013870728	0.0930380752797517	0.053370005455419	0.149326201767081	0.0334732288679835	0.0256973310102384	0.0384351234279013	-0.0701466962358975	-0.114817745836424	-0.021003617026052
203.472627337798	0.0940804760940319	0.058389462705021	0.155249571991295	0.0313371406261111	0.0261426212981674	0.0352551313746446	-0.0680929115504346	-0.125290901860257	-0.028346856530244	203.483682450149	0.130409868373674	0.08517143468909	0.249492273199599	0.0318958725988369	0.0235021878543477	0.0368563463728792	-0.109148239176538	-0.209685844667944	-0.0442207987573329	203.422024548291	0.0928902241468597	0.0538467809542454	0.149188415277428	0.0335146004354185	0.0256973310102384	0.038176779256366	-0.0697824395530838	-0.115464860456257	-0.0222605842811789
203.572721995536	0.092694038618899	0.058389462705021	0.155249571991295	0.0313371406261111	0.0261426212981674	0.0352551313746446	-0.0676750024096126	-0.125290901860257	-0.028346856530244	203.583747216518	0.123021037841946	0.0659427829578311	0.177308925599052	0.0318958725988369	0.0235021878543477	0.0368563463728792	-0.0923702951643371	-0.14569498930036	-0.0353773548937578	203.522035225854	0.0916126630331352	0.0538467809542454	0.147856875741768	0.0335622054010121	0.0267952849512964	0.039031706276749	-0.0687239834088204	-0.112371824217581	-0.021003617026052
203.672816653274	0.0911045031872332	0.0584383010613077	0.155249571991295	0.0313371406261111	0.0261426212981674	0.0352551313746446	-0.0670305955638067	-0.123503485948042	-0.0269882665851338	203.683811982887	0.121578703507801	0.0607585720640592	0.180841700040768	0.0318958725988369	0.0235021878543477	0.0368563463728792	-0.090339668947675	-0.149455731329571	-0.0327533442262717	203.622045903418	0.0904559400758415	0.0524283637024385	0.146184970003394	0.0335989418303656	0.0268801445318661	0.0384791812001331	-0.0677327106402254	-0.113054645110453	-0.0226723398845975
203.772911311012	0.089592760022756	0.0579457516573888	0.15430452056705	0.0313418347044561	0.0261426212981674	0.035151197055636	-0.0661854386655764	-0.120370109170661	-0.0248480025890292	203.783876749256	0.120057256810788	0.0536285612887698	0.177308925599052	0.0318958725988369	0.0235021878543477	0.0368563463728792	-0.0885091937332367	-0.14569498930036	-0.0236604383784372	203.722056580981	0.0890353421270556	0.0527758120445832	0.146110197956919	0.0336014679827536	0.0269415728874866	0.0384791812001331	-0.066482732636731	-0.113054645110453	-0.0229622264626398
203.87300596875	0.08875759565695	0.0577116780309563	0.15292088978813	0.0313418347044561	0.0261426212981674	0.035151197055636	-0.065314603903189	-0.118951218932756	-0.0248480025890292	203.883941515625	0.119013673049027	0.0548401359007698	0.179439991243494	0.0318958725988369	0.0235021878543477	0.0368563463728792	-0.0869146620466815	-0.14569498930036	-0.02259507464878	203.822067258544	0.0884109406588545	0.0524283637024385	0.146184970003394	0.0336014679827536	0.0269415728874866	0.0384791812001331	-0.0656241063244528	-0.112371824217581	-0.0210348762052603
203.973100626488	0.0880531267995218	0.0562299104901445	0.149181287444174	0.0313454710923119	0.0261689126676101	0.035151197055636	-0.0643416356956292	-0.117722725253043	-0.0248480025890292	203.984006281994	0.117223135211051	0.0503105119469794	0.180599479137199	0.0318958725988369	0.0235021878543477	0.0368563463728792	-0.0842646253182252	-0.14569498930036	-0.0153964821709692	203.922077936107	0.0877983589282332	0.0521383733383376	0.146184970003394	0.0336014679827536	0.0269415728874866	0.0384791812001331	-0.0648604517718878	-0.112371824217581	-0.020769029705612
204.073195284226	0.0875446744370122	0.0577116780309563	0.149181287444174	0.031349371595395	0.0263598355981654	0.0352551313746446	-0.0636316155935778	-0.113473750229603	-0.0228709238140185	204.084071048363	0.107938535505339	0.0444189659989668	0.148633463742425	0.0318958725988369	0.0235021878543477	0.0368563463728792	-0.0705650539293123	-0.115424391885863	-0.0101318275560264	204.02208861367	0.0872424200141345	0.0517139578876985	0.146110197956919	0.0336014679827536	0.0269415728874866	0.0384791812001331	-0.0639982970288619	-0.110638687311083	-0.0179983920361299
204.173289941964	0.0871082234703165	0.0577116780309563	0.141496131714583	0.0313551630021648	0.0263598355981654	0.0351398474582298	-0.0624202431403782	-0.107762414166234	-0.0246585678709166	204.184135814732	0.10708882142562	0.0433695958217461	0.147862768212665	0.0318958725988369	0.0235021878543477	0.0368563463728792	-0.0692847140604805	-0.115424391885863	-0.00997730120606501	204.122099291233	0.0859911892556861	0.0502390019959361	0.144205291050828	0.0336014679827536	0.0269415728874866	0.0384791812001331	-0.0624444527614986	-0.110060564753885	-0.0179983920361299
204.273384599702	0.0862480130581311	0.0567901189447236	0.136136468361889	0.0313551630021648	0.0263598355981654	0.0351398474582298	-0.0615998357826024	-0.102122202968522	-0.0246585678709166	204.284200581101	0.105853673480145	0.0409427939852985	0.143420613238728	0.0318958725988369	0.0235021878543477	0.0368563463728792	-0.0676071703439501	-0.118304443856203	-0.0144768666867533	204.222109968796	0.0852798029329332	0.050046932757157	0.143556603326899	0.0336014679827536	0.0269415728874866	0.0384791812001331	-0.0613171075920742	-0.109745467311157	-0.0174412201627207
204.37347925744	0.0858155086314649	0.0577116780309563	0.131362914781971	0.0313623257036369	0.0264015614988068	0.035151197055636	-0.0602509856501886	-0.100571362529767	-0.0274881147342455	204.38426534747	0.103542330687287	0.0409427939852985	0.142592739091387	0.0318958725988369	0.0235021878543477	0.0368563463728792	-0.0644446236399074	-0.110046222171839	-0.00639395684130453	204.32212064636	0.0835874465986902	0.0502390019959361	0.143556603326899	0.0336014679827536	0.0269415728874866	0.0384791812001331	-0.0584062121404705	-0.109392402606959	-0.0171576798104425
204.473573915179	0.0852796589730824	0.058389462705021	0.130304908725307	0.0313623257036369	0.0264015614988068	0.035151197055636	-0.0595147599870128	-0.100571362529767	-0.0292137846710016	204.484330113839	0.101684483544439	0.0407687379933469	0.141966057771744	0.0318958725988369	0.0235021878543477	0.0368563463728792	-0.0629449395732614	-0.110292552267963	-0.00700021835034049	204.422131323923	0.083192968424659	0.050046932757157	0.143556603326899	0.0336014679827536	0.0269415728874866	0.0384791812001331	-0.0576557820617285	-0.109392402606959	-0.0171576798104425
204.573668572917	0.0850499468346791	0.0567901189447236	0.128058427843624	0.0313731199834287	0.0264015614988068	0.0351398474582298	-0.0589954053508172	-0.0987344587064085	-0.0286148929013782	204.584394880208	0.0996771140757631	0.0393087814016679	0.140644423383597	0.0318958725988369	0.0235021878543477	0.0368563463728792	-0.0611089049193021	-0.109264149028566	-0.00606354228950007	204.522142001486	0.0812992033641836	0.049299720151313	0.142193317931405	0.0336065833060238	0.0269415728874866	0.0384351234279013	-0.0547181433297773	-0.109076008047929	-0.0173721355496157
204.673763230655	0.0828854682941992	0.0567901189447236	0.134475096700331	0.0313731199834287	0.0264015614988068	0.0351398474582298	-0.0561540141294656	-0.100571362529767	-0.0248480025890292	204.684459646577	0.0958371094113664	0.0407687379933469	0.141966057771744	0.0318958725988369	0.0235021878543477	0.0368563463728792	-0.0595410808402323	-0.109264149028566	-0.00639395684130453	204.622152679049	0.0803070909548425	0.049299720151313	0.142609769301782	0.0336065833060238	0.0269415728874866	0.0384351234279013	-0.0529178928519532	-0.109392402606959	-0.0168330846939564
204.773857888393	0.0819510294880161	0.0483372539102261	0.131866582853419	0.0313731199834287	0.0264015614988068	0.0351398474582298	-0.054849831463376	-0.100971024222657	-0.0197085067596342	204.784524412946	0.0645452915918204	0.0234929349248422	0.140317389040186	0.0318958725988369	0.0235021878543477	0.0368563463728792	-0.0463298368735404	-0.104018865310652	0.01342919103062	204.722163356612	0.0802090164872155	0.049299720151313	0.142619623629763	0.0336065833060238	0.0269415728874866	0.0384351234279013	-0.0528281289345741	-0.109745467311157	-0.0169673988176386
204.873952546131	0.0808994734773102	0.0460532681172409	0.130304908725307	0.0313731199834287	0.0264015614988068	0.0351398474582298	-0.0538574422314593	-0.0998303894659408	-0.0164670808100145	204.884589179315	0.0611939389003265	0.0200153802362276	0.121002780440385	0.0318958725988369	0.0235021878543477	0.0368563463728792	-0.0382305231429584	-0.0928450127639486	0.0118219101728571	204.822174034175	0.0801326087891795	0.049299720151313	0.142619623629763	0.0336065833060238	0.0269415728874866	0.0384351234279013	-0.0527810116119675	-0.109745467311157	-0.0169673988176386
204.974047203869	0.0796003406888633	0.0454205398045982	0.131362914781971	0.0313731199834287	0.0264015614988068	0.0351398474582298	-0.052220981343455	-0.0986675417765314	-0.0129861202679385	204.984653945684	0.0610286088343829	0.0215049942908322	0.120586508527802	0.0318958725988369	0.0235021878543477	0.0368563463728792	-0.0371503218661909	-0.0918671834151346	0.0112603586076057	204.922184711738	0.0801326087891795	0.049299720151313	0.142619623629763	0.0336065833060238	0.0269415728874866	0.0384351234279013	-0.0527716635874526	-0.109745467311157	-0.0169673988176386
205.074141861607	0.0745978733127886	0.0283802645142671	0.12326475658313	0.0313802946527911	0.0264015614988068	0.0351398474582298	-0.0467861619739254	-0.0937901782412676	0.00166947083137024	205.084718712054	0.060855993811017	0.0216462210923178	0.120586508527802	0.0318958725988369	0.0235021878543477	0.0368563463728792	-0.0367554354211427	-0.0918671834151346	0.0111597560467541	205.022195389302	0.0764447181546116	0.0406195986866245	0.127773934488805	0.0336065833060238	0.0269415728874866	0.0384351234279013	-0.0437456201071317	-0.0937564848233844	-0.00644237091533888
205.174236519345	0.0732309746914463	0.0295835573861795	0.123357645278878	0.0313802946527911	0.0264015614988068	0.0351398474582298	-0.0448552625627286	-0.090508594931805	0.00314851575081086	205.184783478423	0.06074052329346	0.0218331697387073	0.120586508527802	0.0318958725988369	0.0235021878543477	0.0368563463728792	-0.0360661096448932	-0.0906941746800373	0.0118219101728571	205.122206066865	0.0764447181546116	0.0406195986866245	0.127773934488805	0.0336065833060238	0.0269415728874866	0.0384351234279013	-0.0437456201071317	-0.0937564848233844	-0.00644237091533888
205.274331177083	0.0714951373468321	0.0287940140532291	0.121214921329108	0.0313802946527911	0.0264015614988068	0.0351398474582298	-0.0424485553496975	-0.0886827662684246	0.00314851575081086	205.284848244792	0.0605774477111783	0.0195007661000846	0.117597072316581	0.0318958725988369	0.0235021878543477	0.0368563463728792	-0.0348255316552815	-0.0902044826286998	0.0114030589778316	205.222216744428	0.0764447181546116	0.0406195986866245	0.127773934488805	0.0336113247055492	0.0269691199885343	0.0384351234279013	-0.0437326353462165	-0.0937564848233844	-0.00644237091533888
205.374425834821	0.0700414314501279	0.0283802645142671	0.119394534381177	0.0313802946527911	0.0264015614988068	0.0351398474582298	-0.0409963145494265	-0.0882328210234141	0.00314851575081086	205.384913011161	0.0605159121301448	0.0195007661000846	0.117597072316581	0.0318958725988369	0.0235021878543477	0.0368563463728792	-0.034503409345227	-0.0902044826286998	0.0114030589778316	205.322227421991	0.0764447181546116	0.0406195986866245	0.127773934488805	0.0336113247055492	0.0269691199885343	0.0384351234279013	-0.0437326353462165	-0.0937564848233844	-0.00644237091533888
205.47452049256	0.0675147349782045	0.0283802645142671	0.113913342830789	0.0313802946527911	0.0264015614988068	0.0351398474582298	-0.0376246090727424	-0.0830814543047325	0.00311851624088901	205.48497777753	0.060319925731441	0.0218331697387073	0.112932479831408	0.0318958725988369	0.0235021878543477	0.0368563463728792	-0.0314546737240871	-0.085496903161926	0.0118219101728571	205.422238099554	0.0764447181546116	0.0406195986866245	0.127773934488805	0.0336113247055492	0.0269691199885343	0.0384351234279013	-0.0437326353462165	-0.0937564848233844	-0.00644237091533888
205.574615150298	0.0667383227804426	0.0283802645142671	0.112877689487101	0.0313802946527911	0.0264015614988068	0.0351398474582298	-0.0365944947550537	-0.0815095834633986	0.00314851575081086	205.585042543899	0.0602389542460176	0.0215049942908322	0.11243885417593	0.0318958725988369	0.0235021878543477	0.0368563463728792	-0.0309837927566195	-0.085496903161926	0.0118219101728571	205.522248777117	0.0764447181546116	0.0406195986866245	0.127773934488805	0.0336113247055492	0.0269691199885343	0.0384351234279013	-0.0437326353462165	-0.0937564848233844	-0.00644237091533888
205.674709808036	0.060705841507584	0.0138588083840315	0.0870989154036212	0.0313802946527911	0.0264015614988068	0.0351398474582298	-0.0257373359079166	-0.0564023044454394	0.0199586292098358	205.685107310268	0.0602304602754824	0.0216462210923178	0.11243885417593	0.0318958725988369	0.0235021878543477	0.0368563463728792	-0.0308094641493929	-0.0854241034939525	0.0118219101728571	205.622259454681	0.0764447181546116	0.0406195986866245	0.127773934488805	0.0336113247055492	0.0269691199885343	0.0384351234279013	-0.0437326353462165	-0.0937564848233844	-0.00644237091533888
205.774804465774	0.059501321387987	0.0143711768431318	0.0867492858941161	0.0313802946527911	0.0264015614988068	0.0351398474582298	-0.0249191109558503	-0.0551726262205317	0.0201734996608855	205.785172076637	0.0602304602754824	0.0216462210923178	0.11243885417593	0.0318958725988369	0.0235021878543477	0.0368563463728792	-0.0308094641493929	-0.0854241034939525	0.0118219101728571	205.722270132244	0.0752602414535211	0.0371349843781871	0.128397721232341	0.0336113247055492	0.0269691199885343	0.0384351234279013	-0.0424245639357362	-0.0940512069161689	-0.002934038488328
205.874899123512	0.0582834871658319	0.0154886182797505	0.0870989154036212	0.0313802946527911	0.0264015614988068	0.0351398474582298	-0.0241559447757457	-0.054505125114481	0.0201734996608855	205.885236843006	0.059728652141373	0.0215049942908322	0.11243885417593	0.0318958725988369	0.0235021878543477	0.0368563463728792	-0.0297119832440026	-0.085496903161926	0.0118219101728571	205.822280809807	0.0740192313751061	0.0338275073427772	0.1290496289253	0.0336113247055492	0.0269691199885343	0.0384351234279013	-0.0412137464830395	-0.0965654366144366	-0.00265313683546171
205.97499378125	0.0551404750845076	0.0154886182797505	0.086967457003398	0.0313843961982157	0.0263598355981654	0.0350294415222396	-0.0230998661331621	-0.054505125114481	0.0199586292098358	205.985301609375	0.0587326007618228	0.0114610174758657	0.0964937577122872	0.0318958725988369	0.0235021878543477	0.0368563463728792	-0.0248625774030078	-0.0725454677349694	0.0154155388749949	205.92229148737	0.0735985703116638	0.0338275073427772	0.130422096890033	0.0336126538286013	0.0268801445318661	0.0382713977204664	-0.0405868651160687	-0.0949660531710521	5.31030063874172e-05
206.075088438988	0.0534177047993506	0.0154886182797505	0.0864583368821446	0.0313843961982157	0.0263598355981654	0.0350294415222396	-0.0225374210777226	-0.0539567283410586	0.0201734996608855	206.085366375744	0.0575361922302443	0.0123333482794755	0.0800354350794589	0.0318958725988369	0.0235021878543477	0.0368563463728792	-0.0218361706253554	-0.0477370572983054	0.0162950886251345	206.022302164933	0.0719192714060027	0.0304802230423646	0.129330506251893	0.0336126538286013	0.0268801445318661	0.0382713977204664	-0.0390564184771996	-0.0965654366144366	0.000955420096881154
206.175183096726	0.0514412269905364	0.0128683771592031	0.0829863409379756	0.0313843961982157	0.0263598355981654	0.0350294415222396	-0.0214833911301239	-0.0524625523047937	0.0199586292098358	206.185431142113	0.0572473418128994	0.0155659255291639	0.0800354350794589	0.0319040630837923	0.0229245269318182	0.0363165641207816	-0.0210533140153177	-0.0473653623770049	0.0136175625679112	206.122312842496	0.0713614860533585	0.0298857907097868	0.129330506251893	0.0336172376439332	0.0268801445318661	0.0381902899463824	-0.0385074661066607	-0.0965654366144366	0.00137479295283958
206.275277754464	0.0500957625092109	0.0142230115312789	0.0830897379781004	0.0313843961982157	0.0263598355981654	0.0350294415222396	-0.0206790021055728	-0.0547550048100964	0.0169534385262979	206.285495908482	0.0572473418128994	0.0155659255291639	0.0800354350794589	0.0319040630837923	0.0229245269318182	0.0363165641207816	-0.0210533140153177	-0.0473653623770049	0.0136175625679112	206.222323520059	0.0686409404629567	0.0283107107459057	0.1290496289253	0.0336191038497056	0.0268801445318661	0.0381902899463824	-0.0370134063169509	-0.0965654366144366	0.0028917073356455
206.375372412202	0.0499006715784765	0.0154886182797505	0.0839805215443395	0.0313880277931948	0.0264015614988068	0.0351398474582298	-0.0204339149890137	-0.0551726262205317	0.0160375166318658	206.385560674851	0.0572473418128994	0.0155659255291639	0.0800354350794589	0.0319067131693927	0.0228900898225836	0.0363165641207816	-0.0210281046079432	-0.0473653623770049	0.0136175625679112	206.322334197623	0.0654970156374075	0.0258415993959118	0.127941129080448	0.0336544629400639	0.0269415728874866	0.0381902899463824	-0.0351562092472436	-0.0949660531710521	0.0059991580837239
206.47546706994	0.0490108777646273	0.0154886182797505	0.0834947976568835	0.0313880277931948	0.0264015614988068	0.0351398474582298	-0.0198638605477064	-0.0547550048100964	0.0160375166318658	206.48562544122	0.0572473418128994	0.0155659255291639	0.0800354350794589	0.0319067131693927	0.0228900898225836	0.0363165641207816	-0.0210281046079432	-0.0473653623770049	0.0136175625679112	206.422344875186	0.0602714547258402	0.0258415993959118	0.0915547215152131	0.0336726278761577	0.0268801445318661	0.0380904044750682	-0.0277471069863414	-0.060339902781831	0.00554950051915369
206.575561727679	0.0486208120521988	0.0154886182797505	0.0826675279639539	0.0313880277931948	0.0264015614988068	0.0351398474582298	-0.0192067016145144	-0.0528910504182943	0.0169534385262979	206.585690207589	0.0569440197163426	0.0114610174758657	0.0700238369515385	0.0319067131693927	0.0228900898225836	0.0363165641207816	-0.0200567572941434	-0.0457395106798017	0.0133765346854258	206.522355552749	0.0598573467448339	0.0258415993959118	0.0912057589720958	0.0336726278761577	0.0268801445318661	0.0380904044750682	-0.0273036981751063	-0.0601604324736161	0.00554950051915369
206.675656385417	0.0485922051656341	0.0161490889806478	0.0830897379781004	0.0313880277931948	0.0264015614988068	0.0351398474582298	-0.0191062225450978	-0.0524625523047937	0.0169534385262979	206.685754973958	0.0552169628456465	0.0191901739683669	0.0671748622884739	0.0319067131693927	0.0228900898225836	0.0363165641207816	-0.0174253075413578	-0.0402566948743179	0.0114030589778316	206.622366230312	0.0590497840433297	0.0258415993959118	0.0912057589720958	0.033686224152672	0.0269415728874866	0.0380464981515435	-0.0266927406568172	-0.0601604324736161	0.00492939951481488
206.775751043155	0.0475285745542612	0.0151365411537807	0.0832543873441871	0.0313880277931948	0.0264015614988068	0.0351398474582298	-0.0176899112305827	-0.0500421690389798	0.0202270495194278	206.785819740327	0.0552906912318712	0.0199832091505799	0.0681433454895429	0.0319222554248543	0.0227304778526817	0.0362878208449196	-0.017415170472924	-0.0400468397790869	0.0118219101728571	206.722376907875	0.0583244222790958	0.0259421945349453	0.0912057589720958	0.033686224152672	0.0269415728874866	0.0380464981515435	-0.0260186227787301	-0.0594219074469937	0.0059991580837239
206.875845700893	0.0463961941790604	0.0133439194763697	0.0803994738853505	0.0313880277931948	0.0264015614988068	0.0351398474582298	-0.0158046787863821	-0.0481227502122297	0.0199586292098358	206.885884506696	0.0553103151636443	0.0199832091505799	0.0683324896021874	0.0320875518273416	0.0226346370463129	0.0371429967052755	-0.0166892161159322	-0.0380312028971471	0.01342919103062	206.822387585438	0.0560885028628905	0.0249103114989049	0.0906413040442257	0.033686224152672	0.0269415728874866	0.0380464981515435	-0.0228686783960479	-0.0563206170236033	0.0102652554318733
206.975940358631	0.0444798416981512	0.0122553744996968	0.0776580473644525	0.0313880277931948	0.0264015614988068	0.0351398474582298	-0.0132610307253675	-0.0445190638492553	0.0205097094291151	206.985949273065	0.0553103151636443	0.0199832091505799	0.0683324896021874	0.0321372056673091	0.0219478212495093	0.0375153682897744	-0.0163840257529609	-0.0381839148800826	0.0130799093877841	206.922398263001	0.0550458514455601	0.0249103114989049	0.0882693146126055	0.033686224152672	0.0269415728874866	0.0380464981515435	-0.021283246397955	-0.0541648384343825	0.0104251671895026
207.076035016369	0.0444798416981512	0.0122553744996968	0.0774810359182651	0.0313880277931948	0.0264015614988068	0.0351398474582298	-0.013238934843207	-0.0442295656202599	0.0205097094291151	207.086014039435	0.0556079286715582	0.0184166850022828	0.0676873319293111	0.0321675419679268	0.0211350829361847	0.0375153682897744	-0.0168094784257431	-0.0383719115268717	0.0136175625679112	207.022408940565	0.0528179182914539	0.0235005444892966	0.0847018519946609	0.033686224152672	0.0269415728874866	0.0380464981515435	-0.0188068951627133	-0.0504909835352766	0.0111338275372902
207.176129674107	0.0450664151291649	0.0120006483529323	0.0776580473644525	0.0313880277931948	0.0264015614988068	0.0351398474582298	-0.0137876224335527	-0.0447024775112823	0.0205097094291151	207.186078805804	0.0560323248092204	0.0184166850022828	0.0685122225172796	0.0324150488381384	0.0221171749225413	0.0543466101613174	-0.0168388275143859	-0.0383719115268717	0.0136175625679112	207.122419618128	0.0519551207307523	0.0241478522876841	0.0845668581807763	0.033686224152672	0.0269415728874866	0.0380464981515435	-0.0178985661184179	-0.0491174348138719	0.0109103977763186
207.276224331845	0.0459392661251798	0.0117016307948616	0.0774810359182651	0.0313880277931948	0.0264015614988068	0.0351398474582298	-0.0144197502997615	-0.0481227502122297	0.0176893033391119	207.286143572173	0.0568243433283949	0.0164529661987837	0.0714734033202603	0.0324728551194962	0.0221323314225617	0.0553702928125494	-0.017867811925359	-0.0426548830322507	0.0136175625679112	207.222430295691	0.0509974180911826	0.0227990919518061	0.0823209970845559	0.033686224152672	0.0269415728874866	0.0380904044750682	-0.0171552711124688	-0.0485594857349744	0.0105328170696102
207.376318989583	0.0461642672972618	0.0117016307948616	0.0776580473644525	0.0313880277931948	0.0264015614988068	0.0351398474582298	-0.0147554246889601	-0.0466905771318497	0.019370624685838	207.386208338542	0.0569699141426684	0.0125357427797234	0.0714734033202603	0.0325679090806509	0.0226346370463129	0.0584080553241459	-0.0178523688997637	-0.0426548830322507	0.0162950886251345	207.322440973254	0.0507823773074466	0.0223015556317119	0.0812179612211474	0.033686224152672	0.0269415728874866	0.0380904044750682	-0.0168916545560174	-0.0482533607573081	0.0105328170696102
207.476413647321	0.0464660215765753	0.0117016307948616	0.0776580473644525	0.0313880277931948	0.0264015614988068	0.0351398474582298	-0.0151355531569154	-0.0481227502122297	0.0173269173720927	207.486273104911	0.0571920695562339	0.0177001080914494	0.0834682705215625	0.0326227489333599	0.0221323314225617	0.0586763718702084	-0.0184998362755993	-0.0541233099520166	0.0154155388749949	207.422451650817	0.0507523926363617	0.0223015556317119	0.0812179612211474	0.033686224152672	0.0269415728874866	0.0380904044750682	-0.0168595268871053	-0.0482533607573081	0.0105328170696102
207.57650830506	0.0467843228770826	0.014119247779432	0.0803994738853505	0.0313880277931948	0.0264015614988068	0.0351398474582298	-0.0155143690199366	-0.0480536072634078	0.0173269173720927	207.58633787128	0.0577709986489366	0.0200153802362276	0.0900399971748641	0.0327765440024297	0.0234216279525133	0.0604368895693037	-0.0190798033642703	-0.06138221218629	0.0149528886934943	207.52246232838	0.0504377800421107	0.0226248749000227	0.0812179612211474	0.033686224152672	0.0269415728874866	0.0380904044750682	-0.0165494808258209	-0.0477400851354283	0.0105328170696102
207.676602962798	0.0475109373008531	0.0117016307948616	0.0810849380926138	0.0313880277931948	0.0264015614988068	0.0351398474582298	-0.0171662253715755	-0.0501986207603583	0.019370624685838	207.686402637649	0.0580235519814108	0.0200153802362276	0.0900399971748641	0.0327889576398639	0.0234216279525133	0.0605995360433563	-0.0194761962287664	-0.0615894168333521	0.0149528886934943	207.622473005944	0.0503161064100689	0.0222607003554428	0.0806930270095681	0.033686224152672	0.0269415728874866	0.0380904044750682	-0.0164065179837843	-0.0475973732582006	0.0105328170696102
207.776697620536	0.0480824906575108	0.0117016307948616	0.0999597850283698	0.0313880277931948	0.0264015614988068	0.0351398474582298	-0.0196952939511099	-0.0679725004353808	0.0205097094291151	207.786467404018	0.0594977311263967	0.0191911553613732	0.171133527673703	0.033018739246579	0.0228344457574974	0.0659141842582616	-0.0289792003833829	-0.140342624678912	0.0161752755490276	207.722483683507	0.0509719765305284	0.0226248749000227	0.0845668581807763	0.0336953766387332	0.0269691199885343	0.0381902899463824	-0.0176161445836975	-0.0490403783778114	0.0133383689475221
207.876792278274	0.0485083254990723	0.0117016307948616	0.109337501397778	0.0313880277931948	0.0264015614988068	0.0351398474582298	-0.0215593517402716	-0.077911414922048	0.0205097094291151	207.886532170387	0.0618007097851906	0.0200153802362276	0.175836790056313	0.033018739246579	0.0228344457574974	0.0659141842582616	-0.0410596988333646	-0.144672499564721	0.0136175625679112	207.82249436107	0.0523271219452698	0.0182603290417586	0.0878778105960104	0.0337136692815309	0.0269415728874866	0.0382713977204664	-0.0195936722861248	-0.0579603001744886	0.0136086755209084
207.976886936012	0.0693431818410216	0.0187370073621872	0.134706538924238	0.0313880277931948	0.0264015614988068	0.0351398474582298	-0.0445398601641856	-0.10420297051817	0.0103292227644379	207.986596936756	0.0618270193483453	0.0200153802362276	0.175836790056313	0.0331139539773239	0.0234216279525133	0.0691669482203872	-0.0403473787704845	-0.145580610611273	0.0161752755490276	207.922505038633	0.0532539290101983	0.0180501019866197	0.0940926694491021	0.0337325183928767	0.0269415728874866	0.0384351234279013	-0.020655448162536	-0.0664633954169529	0.0136086755209084
208.07698159375	0.0760761631022964	0.0201847887782355	0.140539790690008	0.0313880277931948	0.0264015614988068	0.0351398474582298	-0.0493739481584022	-0.10674754805519	0.0106745430442831	208.086661703125	0.0622670472132369	0.0200153802362276	0.175836790056313	0.0331139539773239	0.0234216279525133	0.0691669482203872	-0.0417420009781869	-0.144672499564721	0.0161752755490276	208.022515716196	0.0552058866678348	0.0180501019866197	0.1035772311372	0.0337741952924915	0.0269691199885343	0.039031706276749	-0.0232420560184235	-0.0784203114607628	0.0136086755209084
208.177076251488	0.0893731896502619	0.0201847887782355	0.141243463499085	0.0313880277931948	0.0264015614988068	0.0351398474582298	-0.0537561520139297	-0.108901235663934	0.00927172017043345	208.186726469494	0.0624665033429245	0.0200153802362276	0.175836790056313	0.0331139539773239	0.0234216279525133	0.0691669482203872	-0.0425989307859782	-0.144672499564721	0.0134843152279906	208.122526393759	0.0579086929487237	0.0184197381476348	0.122569698238121	0.0338275916228166	0.0267952849512964	0.0394043547133093	-0.0277974922186171	-0.0925930442110692	0.0136086755209084
208.277170909226	0.095216227555896	0.0212563793067738	0.142973386933899	0.0313880277931948	0.0264015614988068	0.0351398474582298	-0.0564035039805333	-0.110973406862293	0.00747002476736794	208.286791235863	0.0629231102931772	0.0200153802362276	0.175836790056313	0.0331139539773239	0.0234216279525133	0.0691669482203872	-0.0447639347914959	-0.143535381217404	0.0136175625679112	208.222537071322	0.066368578611353	0.0226514748958307	0.129770640298719	0.0338532718985607	0.0269691199885343	0.039658242524184	-0.0379335799471806	-0.0974242660545256	0.0134639125961408
208.377265566964	0.0984369172678547	0.020782369563854	0.142794220526869	0.0313880277931948	0.0264015614988068	0.0351398474582298	-0.0597756965067979	-0.110883433233333	0.00829417743366984	208.386856002232	0.0634328135064135	0.0200153802362276	0.175836790056313	0.0331139539773239	0.0234216279525133	0.0691669482203872	-0.0464197058771637	-0.143211918803156	0.0136175625679112	208.322547748886	0.0751033467570985	0.0228470317078351	0.134654816054389	0.0338532718985607	0.0269691199885343	0.039658242524184	-0.0438431165461049	-0.102813909451992	0.0102652554318733
208.477360224702	0.102599336091136	0.0464292162213203	0.144458686399861	0.0313880277931948	0.0264015614988068	0.0351398474582298	-0.0701325660002599	-0.112761816872802	-0.0129172210185206	208.486920768601	0.0637667403706381	0.0200153802362276	0.175836790056313	0.033398239159273	0.0282856498231004	0.0798919204829891	-0.0450404571915914	-0.143535381217404	0.0136175625679112	208.422558426449	0.0780661734526774	0.0272341185931695	0.139079493813898	0.0338557585603657	0.0257048191414353	0.0386771425584375	-0.0463521746210343	-0.103654754980138	0.0108693698725679
208.57745488244	0.103578072486131	0.0472135116326877	0.144180285097682	0.0313880277931948	0.0264015614988068	0.0351398474582298	-0.0716417383429025	-0.118424325283712	-0.0209681767228496	208.58698553497	0.0992035436245091	0.0522236929476613	0.177177651667871	0.033398239159273	0.0282856498231004	0.0798919204829891	-0.0612335387829881	-0.145580610611273	0.00704837203370247	208.522569104012	0.0858694537864252	0.0478351370437722	0.143176748646976	0.0338557585603657	0.0257048191414353	0.0386771425584375	-0.0538852966230989	-0.110016836572578	-0.0101234641551339
208.677549540179	0.104063824783487	0.0546412066341329	0.150713407888893	0.0313880277931948	0.0264015614988068	0.0351398474582298	-0.0721458266095953	-0.11815084400518	-0.0209681767228496	208.687050301339	0.101022444534014	0.051813989709913	0.176065891975937	0.033398239159273	0.0282856498231004	0.0798919204829891	-0.0619666490155395	-0.144672499564721	0.00950818184751552	208.622579781575	0.0877490937807716	0.049055677293451	0.139214150785027	0.033858308886914	0.0266129550488559	0.039658242524184	-0.0561133330396503	-0.109377835063809	-0.0146199975039229
208.777644197917	0.104093872511078	0.0549788185854072	0.150108878922852	0.0313880277931948	0.0264015614988068	0.0351398474582298	-0.0723201860971839	-0.118424325283712	-0.0222263256067401	208.787115067708	0.104031617788644	0.0529852987031932	0.177177651667871	0.0333560601863864	0.0278815981957444	0.0807947498306693	-0.0630420818030066	-0.145580610611273	0.0105751137801991	208.722590459138	0.0891999448635692	0.049299720151313	0.139214150785027	0.0338557585603657	0.0267952849512964	0.039658242524184	-0.0575231441607136	-0.10651447673213	-0.0130342470181784
208.877738855655	0.10414131807577	0.0546412066341329	0.14763273154881	0.0313880277931948	0.0264015614988068	0.0351398474582298	-0.0726916272193217	-0.115449675930143	-0.0209681767228496	208.887179834077	0.105765261884282	0.0529852987031932	0.177177651667871	0.0331661552568133	0.0260643803981763	0.0883557360958774	-0.0656738873089313	-0.146423989156683	0.00966583887041902	208.822601136701	0.0907229000369978	0.0478351370437722	0.139161449921288	0.033853713351924	0.0267952849512964	0.039658242524184	-0.059089470529471	-0.109377835063809	-0.0149267412590457
208.977833513393	0.103422099836353	0.0521099522591181	0.144458686399861	0.0313880277931948	0.0264015614988068	0.0351398474582298	-0.0720877559999584	-0.11526534049935	-0.0220678844545803	208.987244600446	0.103052730023824	0.0514201507125126	0.175015872591675	0.0330099496207076	0.0113173474918966	0.0763708992078257	-0.0654865821080046	-0.145384974399049	0.00966583887041902	208.922611814264	0.0925859763268803	0.0491639686595133	0.141582898282268	0.0338275916228166	0.0267952849512964	0.0394043547133093	-0.0615504402012201	-0.110052634082452	-0.0153616204740511
209.077928171131	0.102355749096589	0.0521099522591181	0.144180285097682	0.0313880277931948	0.0264015614988068	0.0351398474582298	-0.0709620032830115	-0.115449675930143	-0.0220678844545803	209.087309366815	0.101638428148363	0.0520756004001529	0.175015872591675	0.0329656577600069	0.0113173474918966	0.0761424218036347	-0.064858478926611	-0.148222746664286	0.00950818184751552	209.022622491828	0.093656573419498	0.049299720151313	0.142009671682916	0.0337962835875741	0.0267952849512964	0.0394043547133093	-0.0631129668249611	-0.111598623964876	-0.017040902993694
209.178022828869	0.101259185837436	0.0521099522591181	0.144180285097682	0.0313843961982157	0.0264015614988068	0.035151197055636	-0.069546894651537	-0.115449675930143	-0.0220678844545803	209.187374133185	0.0985933252157929	0.0514201507125126	0.172936335376887	0.0328426866181553	0.00860503676827701	0.0730574088031554	-0.064035810211114	-0.153206709299704	0.0039343709596461	209.122633169391	0.0954432974643484	0.0527915354099705	0.145168711967724	0.0337633614782411	0.0267952849512964	0.0394043547133093	-0.0647429247938478	-0.111598623964876	-0.017040902993694
209.278117486607	0.100095159494614	0.0521099522591181	0.144180285097682	0.0313843961982157	0.0264015614988068	0.035151197055636	-0.0680288851210805	-0.110883433233333	-0.0182008824265357	209.287438899554	0.096915203471903	0.0514201507125126	0.171914285539202	0.0327831346437566	0.00860503676827701	0.0730574088031554	-0.0634936206964572	-0.153206709299704	0.00756450892889464	209.222643846954	0.0951721128353909	0.0527915354099705	0.145168711967724	0.0337399455526897	0.0269691199885343	0.0394043547133093	-0.0648030519171161	-0.113278101488884	-0.0180812001479303
209.378212144345	0.0975734569165717	0.0485215782939746	0.14024267398949	0.0313843961982157	0.0264015614988068	0.035151197055636	-0.0647626575155722	-0.10927842189881	-0.0175144788845125	209.387503665923	0.0963649093170054	0.0518026931930701	0.171133527673703	0.0325278024377147	0.00990220990952009	0.0726988887890959	-0.0649715952365167	-0.157599421297789	-0.00307845796125054	209.322654524517	0.093656573419498	0.0536429155588898	0.144875115902979	0.0337334933511702	0.0269691199885343	0.039658242524184	-0.0635999105947504	-0.111262083913743	-0.017040902993694
209.478306802083	0.0960873474121111	0.0449802053377921	0.133916313031252	0.0313843961982157	0.0264015614988068	0.035151197055636	-0.0621507793939027	-0.10420297051817	-0.0136012788146251	209.487568432292	0.0696154388420306	0.0516917084094779	0.137388104942057	0.0320251901777401	0.0120599989743877	0.0368563463728792	-0.0576426630762554	-0.107818464384957	-0.0213246623438805	209.42266520208	0.0937053475032093	0.0527355903709497	0.141973721275016	0.0337114525722742	0.0267952849512964	0.039658242524184	-0.0639942689616038	-0.110976455382171	-0.0185362452954262
209.578401459821	0.0913731148771778	0.0457546656375251	0.12357152321868	0.0313731199834287	0.0263598355981654	0.0351398474582298	-0.0560576315131025	-0.094134768115813	-0.0152469323214391	209.587633198661	0.067634441983657	0.051375377616959	0.136755289337049	0.0319515338354798	0.012449896697979	0.0368183358131239	-0.0562063740583557	-0.104364297164351	-0.0180904367782408	209.522675879643	0.0909388600835722	0.0507935243319079	0.138580192953834	0.0337031081415925	0.0266129550488559	0.039658242524184	-0.0601843847488966	-0.105591254467854	-0.0151222576755535
209.67849611756	0.0889142987384908	0.0457546656375251	0.117866937702501	0.0313731199834287	0.0263598355981654	0.0351398474582298	-0.0533380666647515	-0.0878788125281777	-0.01332239389018	209.68769796503	0.0658561740773091	0.0497541871851343	0.135010837038231	0.0319515338354798	0.012449896697979	0.0368183358131239	-0.0540074416851445	-0.102882235300012	-0.0180904367782408	209.622686557207	0.0904170092325769	0.0507935243319079	0.138385427713152	0.0336227113096216	0.0267952849512964	0.039658242524184	-0.0600946850044238	-0.104694048159274	-0.0156993610882868
209.778590775298	0.0881105112750593	0.0460257703672244	0.117348587371265	0.0313731199834287	0.0263598355981654	0.0351398474582298	-0.0526340797049343	-0.0872828744114219	-0.01332239389018	209.787762731399	0.0653065815999512	0.0497541871851343	0.135867511436531	0.0319515338354798	0.012449896697979	0.0368183358131239	-0.0529308735830366	-0.103513785619396	-0.0178337732916977	209.72269723477	0.0881762567709767	0.0507935243319079	0.138102031324601	0.0336227113096216	0.0267952849512964	0.039658242524184	-0.0576319580014143	-0.104694048159274	-0.0156520542120263
209.878685433036	0.0873033784596045	0.0460257703672244	0.117348587371265	0.0313731199834287	0.0263598355981654	0.0351398474582298	-0.051822785076227	-0.0859054463318164	-0.0115589078102163	209.887827497768	0.0646026587248984	0.0488355217344384	0.135642896690596	0.0319222554248543	0.012449896697979	0.0368183358131239	-0.0519033198578284	-0.104444308281607	-0.0172631308505624	209.822707912333	0.0877828784338127	0.0469829730867476	0.136060206451739	0.0336191038497056	0.0266129550488559	0.039658242524184	-0.0571258515989616	-0.102692459232463	-0.0127062303111655
209.978780090774	0.0863907431498392	0.0460740912289214	0.116604228942101	0.0313731199834287	0.0263598355981654	0.0351398474582298	-0.0512363768503854	-0.0853834567343367	-0.0122664287255776	209.987892264137	0.0641807670694026	0.0488355217344384	0.137043695885632	0.0319222554248543	0.012449896697979	0.0368183358131239	-0.0510099132096888	-0.102882235300012	-0.0147538948384043	209.922718589896	0.0868130552184953	0.046182342364738	0.135695818240157	0.0336191038497056	0.0266129550488559	0.039658242524184	-0.0561993766192601	-0.103853478967211	-0.013003807687095
210.078874748512	0.0706685976847075	0.0174603260128344	0.116604228942101	0.0313731199834287	0.0263598355981654	0.0351398474582298	-0.0426654266779319	-0.0853834567343367	0.0120423609155087	210.087957030506	0.0621938944309233	0.0245242473615115	0.131577958737289	0.0319098882183174	0.0128035385990297	0.0371429967052755	-0.0414200457409844	-0.0981456732940345	0.00983152913611239	210.022729267459	0.0850212537417977	0.046182342364738	0.135695818240157	0.0336191038497056	0.0267952849512964	0.039658242524184	-0.0538668158813105	-0.104226166839625	-0.0132038166850181
210.17896940625	0.0624571564736536	0.0166660895841868	0.108605275488374	0.0313731199834287	0.0263598355981654	0.0351398474582298	-0.0333242057160221	-0.0771946124821606	0.0122052102900847	210.188021796875	0.059634205315399	0.0234039062511907	0.126586736868291	0.0319067131693927	0.012449896697979	0.0368183358131239	-0.0314350739590033	-0.0945058932182804	0.00951125624667016	210.122739945022	0.0827952557075051	0.046182342364738	0.133029378465266	0.0336191038497056	0.0267952849512964	0.039658242524184	-0.0514962496833002	-0.101001532298579	-0.0107253756916944
210.279064063988	0.0619634974932486	0.0154918418592886	0.106059847280597	0.0313802946527911	0.0263598355981654	0.035151197055636	-0.0328425282469604	-0.0759337800997178	0.0122052102900847	210.288086563244	0.0595019485880992	0.0234039062511907	0.126586736868291	0.0318958725988369	0.0128035385990297	0.0371429967052755	-0.0310522127239893	-0.0945058932182804	0.00951125624667016	210.222750622585	0.078074256602306	0.046182342364738	0.126733834286227	0.0336191038497056	0.0267952849512964	0.039658242524184	-0.0468112717847215	-0.0933635589952809	-0.0101500548877676
210.379158721726	0.0611866908918632	0.0166660895841868	0.106059847280597	0.0313802946527911	0.0263598355981654	0.035151197055636	-0.0318914965341344	-0.0748018922705326	0.0119578623369322	210.388151329613	0.0590701157420359	0.0234039062511907	0.126586736868291	0.0318958725988369	0.0128035385990297	0.0371429967052755	-0.0301462168228173	-0.0945058932182804	0.00951125624667016	210.322761300149	0.0737883340452042	0.0451614618318982	0.123736568295375	0.0336191038497056	0.0267952849512964	0.039658242524184	-0.0437228467608066	-0.0917060811053793	-0.0101500548877676
210.479253379464	0.0606014310779724	0.0174524818633307	0.105655914256733	0.0313802946527911	0.0263598355981654	0.035151197055636	-0.0312519642805714	-0.0742059138964679	0.0120423609155087	210.488216095982	0.058467699272355	0.023079507726451	0.126586736868291	0.0318958725988369	0.0128035385990297	0.0371429967052755	-0.0291465930866486	-0.0942230179130856	0.00983152913611239	210.422771977712	0.0661997788061294	0.042800596473564	0.117302618744627	0.0336191038497056	0.0267952849512964	0.039658242524184	-0.03944928116484	-0.0824477367135599	-0.00806273310596164
210.579348037202	0.0598764871256837	0.0177510502033324	0.105655914256733	0.0313802946527911	0.0263598355981654	0.035151197055636	-0.0306611859695723	-0.073121340286288	0.0125048432066946	210.588280862351	0.0577517117017436	0.023079507726451	0.126586736868291	0.0318877827167208	0.0128035385990297	0.0371429967052755	-0.0281244596604034	-0.0923984645868716	0.0117650109339919	210.522782655275	0.0624746833715396	0.042151277361648	0.10402477529151	0.0336191038497056	0.0267952849512964	0.039658242524184	-0.036858776881955	-0.0748438682010508	-0.00862958749214487
210.67944269494	0.0589000026732839	0.0159186219338537	0.103433344360446	0.0313802946527911	0.0263598355981654	0.035151197055636	-0.0298840091357784	-0.0719729355573588	0.0125048432066946	210.68834562872	0.0544696655603816	0.0242369471640457	0.0665947894120641	0.0319098882183174	0.0127321960891562	0.0371429967052755	-0.0205570212234799	-0.047774537963978	0.00886319102616937	210.622793332838	0.0604912867513306	0.0434143734042895	0.0981743591445056	0.0336191038497056	0.0269691199885343	0.039658242524184	-0.0342025567178938	-0.0698525452347019	-0.0101500548877676
210.779537352679	0.0567455046493768	0.0157861273694792	0.102856436261809	0.0313802946527911	0.0263598355981654	0.035151197055636	-0.0287278270803451	-0.0713991549480899	0.0125048432066946	210.788410395089	0.0542087797036108	0.0244033142852884	0.0671168467240148	0.0319695200728276	0.012449896697979	0.0371036787253282	-0.0200564946193705	-0.0472597522090347	0.00951125624667016	210.722804010401	0.0592644086025491	0.0446760312585853	0.097091007148785	0.0336191038497056	0.0269691199885343	0.039658242524184	-0.0327810886224463	-0.0680271722201661	-0.0101500548877676
210.879632010417	0.0500212346881494	0.0160793018483172	0.0985393704708816	0.0313802946527911	0.0263598355981654	0.035151197055636	-0.0205490280501699	-0.068018828057652	0.0120715358929915	210.888475161458	0.0539233012873563	0.0244033142852884	0.0671748622884739	0.0320721956906827	0.0127321960891562	0.0375153682897744	-0.0192625393175265	-0.0473055086198834	0.00951125624667016	210.822814687964	0.0555988946140536	0.0348929923393453	0.0969932121077698	0.0336254208705122	0.0269691199885343	0.039658242524184	-0.0264344732207968	-0.0643006540897645	-0.0040813653521108
210.979726668155	0.0493630167058773	0.0160793018483172	0.0970070553598827	0.0313802946527911	0.0263598355981654	0.035151197055636	-0.0195376450418814	-0.0663026693378012	0.0125048432066946	210.988539927827	0.053842053874217	0.0244033142852884	0.0671748622884739	0.032118635518458	0.0119626037739139	0.0371429967052755	-0.0188500179717215	-0.047774537963978	0.00917956105386203	210.922825365528	0.0552427222265752	0.0345142166021287	0.0969932121077698	0.0336254208705122	0.0269691199885343	0.039658242524184	-0.0258360383069708	-0.0649507897224939	-0.0040813653521108
211.079821325893	0.0494344750065912	0.0178227585542086	0.0970070553598827	0.0313802946527911	0.0263598355981654	0.035151197055636	-0.0193341925063315	-0.0624539601395903	0.0143089136003102	211.088604694196	0.0534224271096503	0.02393368022809	0.0668693487092648	0.0321923006961781	0.0120599989743877	0.037610513950486	-0.01822990161473	-0.047774537963978	0.00927017564660912	211.022836043091	0.0547864275380978	0.0324713421428271	0.0957350922270314	0.0336321377056717	0.0267952849512964	0.0394043547133093	-0.0250721699913921	-0.0594028048732303	0.00193903841204582
211.179915983631	0.0494344750065912	0.0157861273694792	0.0918664607456408	0.0313802946527911	0.0263598355981654	0.035151197055636	-0.0191634713468396	-0.0574880010841153	0.0143089136003102	211.188669460565	0.0530382520417462	0.0244033142852884	0.0671748622884739	0.0322963087201987	0.0121262086313599	0.0380873212828495	-0.0175789322008273	-0.0473055086198834	0.00951125624667016	211.122846720654	0.0523289661069936	0.0140253795178137	0.0781871828361408	0.0336321377056717	0.0267952849512964	0.0394043547133093	-0.0175569746083572	-0.0457923073330317	0.0167645801199602
211.280010641369	0.0494659504228493	0.0157861273694792	0.0854035415053426	0.0313802946527911	0.0263598355981654	0.035151197055636	-0.0192086531539772	-0.0544948864641424	0.0125048432066946	211.288734226934	0.0523798991630725	0.0235326184660478	0.0663463033717038	0.032399587933132	0.0124132599031355	0.0392921952168162	-0.016764275937515	-0.046907154364327	0.00985774213461095	211.222857398217	0.0518976804896426	0.0131886049234922	0.0743906495727817	0.0336544629400639	0.0267952849512964	0.0394043547133093	-0.0169585242609487	-0.0430662189146058	0.0178713845822783
211.380105299107	0.0494398279496362	0.0178227585542086	0.0760406615350557	0.0313802946527911	0.0263598355981654	0.035151197055636	-0.0188563289852549	-0.0467975506599964	0.0120423609155087	211.388798993304	0.0519966579419852	0.0235176238402065	0.0665947894120641	0.0324418464357654	0.013559216946074	0.0405545665811907	-0.0162095687213622	-0.0471702536050862	0.00985774213461095	211.32286807578	0.0516291131748453	0.0128376305625347	0.0722477093216588	0.0336726278761577	0.0269691199885343	0.0394043547133093	-0.0164623331317457	-0.0411445547896731	0.0178713845822783
211.480199956845	0.0491661179293056	0.024154273127419	0.0764397238654041	0.0313843961982157	0.0263598355981654	0.035151197055636	-0.0181875943659707	-0.0452747359366939	0.00872553599593462	211.488863759673	0.0515724520240623	0.02393368022809	0.0671168467240148	0.0324605788046539	0.0137701010573032	0.0405545665811907	-0.015870883687226	-0.0472124819101561	0.00985774213461095	211.422878753343	0.051093595661288	0.0153243532994315	0.0707653788407388	0.0336796434217101	0.0267952849512964	0.0394043547133093	-0.015650914667722	-0.0368304067465704	0.0178713845822783
211.580294614583	0.0490397152192489	0.0261243208993474	0.0736372665348596	0.0313843961982157	0.0263598355981654	0.035151197055636	-0.0177333982068988	-0.0419740305476529	0.0071767377395428	211.588928526042	0.0513945315000182	0.0233174836755318	0.0665947894120641	0.0325305681101973	0.0143540263105418	0.0412550889978366	-0.0153758458234389	-0.0473055086198834	0.00985774213461095	211.522889430906	0.0506663768660015	0.015556812835901	0.0683662090252277	0.0336796434217101	0.0267952849512964	0.0394043547133093	-0.0150134365622562	-0.0333070625411544	0.0176490014198762
211.680389272321	0.0488168551368381	0.0255416014998341	0.0712711905048261	0.0313880277931948	0.0263598355981654	0.035151197055636	-0.017383570115879	-0.0407737658807442	0.0071767377395428	211.688993292411	0.0511816078669297	0.022787234879419	0.0660087091910165	0.0326073169952812	0.0144214434477408	0.0406952152624322	-0.014845962083898	-0.0465725973102569	0.0103135544486573	211.62290010847	0.0504806547566113	0.0168904227643276	0.0675856404901431	0.0336796434217101	0.0267952849512964	0.0394043547133093	-0.0144930065165446	-0.0323481055279864	0.0165738959323475
211.78048393006	0.0487558677531927	0.0259972273481322	0.0712711905048261	0.0313880277931948	0.0263598355981654	0.035151197055636	-0.0172626517574097	-0.0404572142443392	0.0071767377395428	211.78905805878	0.0511816078669297	0.0228982717954287	0.0660087091910165	0.0326442131059714	0.0144214434477408	0.0408826581154528	-0.0147384148361051	-0.046907154364327	0.00985774213461095	211.722910786033	0.0503610579197133	0.0171856373013884	0.0670310236822486	0.0337378741810572	0.02578947442763	0.0394043547133093	-0.0137330365134456	-0.033390970774638	0.0163924889261264
211.880578587798	0.0487287546189059	0.0260709020164738	0.0712711905048261	0.031389493033502	0.0263598355981654	0.0352847189031266	-0.0172027213458062	-0.0401620947857665	0.0071767377395428	211.889122825149	0.0511816078669297	0.0228982717954287	0.0660087091910165	0.0326697101521688	0.0144214434477408	0.0408826581154528	-0.0147069527140749	-0.0465725973102569	0.0103135544486573	211.822921463596	0.0503610579197133	0.0171856373013884	0.0670310236822486	0.033862030431902	0.0252404799348068	0.0404396993704355	-0.0130418193613827	-0.0344101692268136	0.0183911246138998
211.980673245536	0.048707177088312	0.0260709020164738	0.0712711905048261	0.031389493033502	0.0263598355981654	0.0352847189031266	-0.017155624472331	-0.0401620947857665	0.0071767377395428	211.989187591518	0.0511816078669297	0.0228982717954287	0.0660087091910165	0.0327648049029231	0.0144214434477408	0.0412550889978366	-0.0143603263560449	-0.0465725973102569	0.00951125624667016	211.922932141159	0.0503780055496548	0.0168904227643276	0.0664479835835445	0.03396061795242	0.0214705967470434	0.0431325670094467	-0.012596303770058	-0.033390970774638	0.0217987606992145
212.080767903274	0.0486896189788462	0.0259057648231008	0.0710546457450633	0.031389493033502	0.0263598355981654	0.0352847189031266	-0.0171269179730734	-0.0401620947857665	0.0071767377395428	212.089252357887	0.0511816078669297	0.0228982717954287	0.0660087091910165	0.0330364259533197	0.0251765836910821	0.0475161329278176	-0.0131658772734762	-0.0375902566154544	0.0132781679661965	212.022942818722	0.0503780055496548	0.0168904227643276	0.0664479835835445	0.034055800811405	0.017389752709905	0.0448187594997973	-0.0121446043338532	-0.0365554630801665	0.0212233299760384
212.180862561012	0.0486372146464303	0.0259057648231008	0.0704418789773088	0.0313997368915858	0.0263598355981654	0.0352847189031266	-0.016931605001828	-0.0394696271482885	0.0071767377395428	212.189317124256	0.0511084218751082	0.0229614112890204	0.0660087091910165	0.0330905441805751	0.0266459869119807	0.0460548076935491	-0.012744264103425	-0.035400414384624	0.0135107708815435	212.122953496285	0.0505678019067862	0.0176826402983576	0.0669327810608971	0.0340899821645245	0.0150954511861701	0.054006844348425	-0.0122310910272472	-0.0368066546250604	0.0233679285468655
212.28095721875	0.0486108738412436	0.0259057648231008	0.0701362466896819	0.0313997368915858	0.0263598355981654	0.0352847189031266	-0.0168806491780428	-0.0393202225998893	0.0071767377395428	212.289381890625	0.0510950972163343	0.0230209140032975	0.0660087091910165	0.0331196590832092	0.0278815981957444	0.0462424792638844	-0.0126146570812939	-0.0345254387825085	0.0135107708815435	212.222964173848	0.0510338173200305	0.0176826402983576	0.0664479835835445	0.0341239103687578	0.0265368603356082	0.0666604977469262	-0.0128517804163095	-0.0369516863740123	0.0255592090782602
212.381051876488	0.0485304276767889	0.0259057648231008	0.0692544558538917	0.0313997368915858	0.0263598355981654	0.0352847189031266	-0.0166523092808006	-0.0396419314992545	0.00620464963469171	212.389446656994	0.0510950972163343	0.0230209140032975	0.0660087091910165	0.0332484245150959	0.0280843843474805	0.0442731482341994	-0.0120615698755344	-0.0345254387825085	0.0111375181645405	212.322974851412	0.0512813221769157	0.0192079292476732	0.0675856404901431	0.0341827811104004	0.0260294259641202	0.0666604977469262	-0.0134267260904409	-0.0410712594274903	0.0232446084616086
212.481146534226	0.0484482901661855	0.0259972273481322	0.068890169159411	0.031389493033502	0.0263598355981654	0.0353147467551258	-0.0165960361866869	-0.0394696271482885	0.00620464963469171	212.489511423363	0.0510950972163343	0.0230209140032975	0.0660087091910165	0.0332898146216328	0.0286242477986818	0.0442731482341994	-0.0119088083875989	-0.0345254387825085	0.0103135544486573	212.422985528975	0.051835259968807	0.0264921259400618	0.0714644232107771	0.0342205417622852	0.0265368603356082	0.0665753336517449	-0.014093261625552	-0.0369516863740123	0.0289436523270739
212.581241191964	0.048380369891184	0.0261243208993474	0.068890169159411	0.0313997368915858	0.0261426212981674	0.035151197055636	-0.0164904089002481	-0.0392274030151734	0.00620464963469171	212.589576189732	0.0510950972163343	0.0230209140032975	0.0660087091910165	0.0333114485809156	0.0285919966407738	0.0441598386681697	-0.0118743447549981	-0.0345254387825085	0.0103135544486573	212.522996206538	0.052078192341732	0.0301999630052106	0.0710246479553759	0.03423101796918	0.0271521786091558	0.0666604977469262	-0.0146396733064211	-0.0410712594274903	0.0249352005441346
212.681335849702	0.0488168551368381	0.0259057648231008	0.0710546457450633	0.0314098694868473	0.0261426212981674	0.035151197055636	-0.0177801986176842	-0.0404572142443392	0.00798201916694426	212.689640956101	0.0515724520240623	0.0233174836755318	0.0671748622884739	0.0333202288313426	0.0285919966407738	0.0440969543458126	-0.0124506855261269	-0.0345254387825085	0.0117650109339919	212.623006884101	0.0524440410870664	0.0324713421428271	0.06844944000898	0.0342613896074237	0.02735458254788	0.0657693349542493	-0.0153283315285905	-0.0410712594274903	0.0255592090782602
212.781430507441	0.0495145939837456	0.0241011688900534	0.0821831028262177	0.0314098694868473	0.0261426212981674	0.035151197055636	-0.0198847155840553	-0.0500088302140315	0.009933009722865	212.78970572247	0.0593587257301723	0.0209494544446649	0.114873118680931	0.0333312050517227	0.0285919966407738	0.0440969543458126	-0.028170811837905	-0.0812467735461528	0.0132781679661965	212.723017561664	0.0534990983482197	0.0320976699936934	0.10627308377043	0.0342709420325551	0.0278162738999858	0.0660763789169561	-0.0201238101358967	-0.0843132365195802	0.0249352005441346
212.881525165179	0.0503173252516744	0.0246260415737152	0.0903223626783437	0.0314098694868473	0.0261426212981674	0.035151197055636	-0.0215747089342057	-0.0588646704920138	0.00798201916694426	212.889770488839	0.0596315569456081	0.0209494544446649	0.114620740067628	0.0333312050517227	0.0285919966407738	0.0440969543458126	-0.0292408098251208	-0.0814239606102709	0.0120982495805983	212.823028239227	0.0543571090802994	0.0320976699936934	0.108779716086142	0.0342613896074237	0.0278162738999858	0.0660763789169561	-0.0235097452789376	-0.0838737010458599	0.0278421888410365
212.981619822917	0.0518152086858526	0.0269418347034119	0.0968936989244834	0.0314098694868473	0.0261426212981674	0.035151197055636	-0.0245758733565762	-0.0674499278819407	0.00384374261853247	212.989835255208	0.0600668992976283	0.0215149132935645	0.114873118680931	0.0333312050517227	0.0285919966407738	0.0440969543458126	-0.0300040416892809	-0.0814239606102709	0.0120982495805983	212.92303891679	0.0546809079823313	0.03255098673811	0.109581979533645	0.0342499915105208	0.0260052327522323	0.0610136854274684	-0.024805753441708	-0.0870574577128611	0.0238746396270452
213.081714480655	0.0593906621925231	0.0269418347034119	0.100837096627042	0.0314098694868473	0.0261426212981674	0.035151197055636	-0.0310385436305604	-0.0714973247861064	0.00405643038055918	213.089900021577	0.0604489303579193	0.02203028867239	0.114985023776636	0.0333312050517227	0.0285919966407738	0.0440969543458126	-0.0307348127713379	-0.0821750199965913	0.0105305220935062	213.023049594354	0.0550792494178566	0.0354266696091566	0.110558226346615	0.0342412284467112	0.02482697762595	0.0497985624382013	-0.0259597847260679	-0.0843132365195802	0.023667325325689
213.181809138393	0.0624571564736536	0.0362090664803986	0.108883268022954	0.0314122216970132	0.0263598355981654	0.0354280404974495	-0.0347411646564892	-0.0753621486433477	-0.00121462070179697	213.189964787946	0.0618633905431091	0.0234039062511907	0.114985023776636	0.0333442530167164	0.0285919966407738	0.0440969543458126	-0.0344182813218945	-0.0814239606102709	0.00981011213954655	213.123060271917	0.0554528049906294	0.0372079781206376	0.109637668840983	0.0342205417622852	0.0260052327522323	0.0448187594997973	-0.0273831519190882	-0.0900755442523441	0.00231880709554298
213.281903796131	0.0630155164948259	0.0390471214676407	0.108883268022954	0.0314122216970132	0.0263598355981654	0.0354280404974495	-0.0356591611319687	-0.0769141851690438	-0.00573114618521051	213.290029554315	0.0619452093390899	0.0235326184660478	0.114985023776636	0.0333501308738808	0.0285919966407738	0.0440969543458126	-0.0347094332698832	-0.0814239606102709	0.00981011213954655	213.22307094948	0.0554528049906294	0.0372079781206376	0.109637668840983	0.0342151064852534	0.02735458254788	0.0448187594997973	-0.0275405168937979	-0.0870574577128611	0.00231880709554298
213.381998453869	0.0644147997697208	0.0416730265183326	0.108153261895218	0.0314122216970132	0.0263598355981654	0.0354280404974495	-0.0372389718993802	-0.0756458668965553	-0.00842127706268347	213.390094320685	0.0631210980448358	0.0417352585873286	0.117828494742126	0.0333501308738808	0.0285919966407738	0.0440969543458126	-0.038119956186231	-0.0855254730364631	-0.00800299586629605	213.323081627043	0.0555434636510641	0.0378159597076353	0.109581979533645	0.0341882232357439	0.0278162738999858	0.0436855405358901	-0.027964982638744	-0.0838737010458599	0.00157645623515087
213.482093111607	0.065072691952577	0.0408466296506445	0.105849257090297	0.0314122216970132	0.0263598355981654	0.0354280404974495	-0.0377848908804152	-0.0759671820351104	-0.00995859465669687	213.490159087054	0.0631574830067556	0.0418349324392581	0.117828494742126	0.0333501308738808	0.0285919966407738	0.0440969543458126	-0.0381916364341762	-0.0855254730364631	-0.00864074484227111	213.423092304606	0.0555434636510641	0.0378159597076353	0.109581979533645	0.0341636985310835	0.0278162738999858	0.0430602278051063	-0.0281879371377947	-0.0843132365195802	-0.00159099540064311
213.582187769345	0.0654979418196745	0.0412764163111302	0.104628273201253	0.0314122216970132	0.0263598355981654	0.0354280404974495	-0.0383469084305221	-0.0752757312021679	-0.0108215124770367	213.590223853423	0.0634272823143169	0.0417352585873286	0.114985023776636	0.0333509494292635	0.0285919966407738	0.0440969543458126	-0.0386380453181848	-0.0833617705636692	-0.00886169266109731	213.523102982169	0.0555434636510641	0.0378159597076353	0.109581979533645	0.0341116840254935	0.0278162738999858	0.0416978221322695	-0.0284914366151018	-0.0841488685603824	-0.00328212771576723
213.682282427083	0.0655194944940422	0.0416744572796108	0.105528744921128	0.0314122216970132	0.0263598355981654	0.0354280404974495	-0.0383018446151415	-0.0752757312021679	-0.0108215124770367	213.690288619792	0.0634272823143169	0.0417352585873286	0.114985023776636	0.0333509494292635	0.0285919966407738	0.0440969543458126	-0.0386380453181848	-0.0833617705636692	-0.00886169266109731	213.623113659733	0.0555434636510641	0.0378159597076353	0.109581979533645	0.0340694156604369	0.0278162738999858	0.0401012913281859	-0.0290622704115218	-0.0797362234348221	-0.00237495516724288
213.782377084821	0.0654129172073972	0.0412764163111302	0.105849257090297	0.0314098694868473	0.0263598355981654	0.0354863839136191	-0.038016960415962	-0.0756458668965553	-0.010592558030144	213.790353386161	0.0614384890053202	0.0283230972305902	0.113633246236351	0.0333509494292635	0.0285919966407738	0.0440969543458126	-0.03190095146283	-0.0814239606102709	0.00422981209541166	213.723124337296	0.0554193298719482	0.0375031059228546	0.109637668840983	0.0340694156604369	0.0278162738999858	0.0400037610449412	-0.029025458860505	-0.0797362234348221	-0.00237495516724288
213.88247174256	0.064704785117591	0.0392611106162022	0.105702076405566	0.0314098694868473	0.0263598355981654	0.0354863839136191	-0.0373343895183754	-0.0754790095754908	-0.00903217655057563	213.89041815253	0.0612875740935992	0.0283230972305902	0.113633246236351	0.0333509494292635	0.0285919966407738	0.0440969543458126	-0.0316259075987377	-0.0814239606102709	0.00422981209541166	213.823135014859	0.0553411967594976	0.0372079781206376	0.109637668840983	0.0340694156604369	0.0278162738999858	0.0400037610449412	-0.028859323454165	-0.0797362234348221	-0.00237495516724288
213.982566400298	0.0630386372206111	0.0384304926411616	0.108153261895218	0.0314098694868473	0.0263598355981654	0.0354863839136191	-0.0357846117499951	-0.0771275638629909	-0.00787712143145134	213.990482918899	0.058467699272355	0.0245604352517359	0.0955076438223734	0.0333509494292635	0.0285919966407738	0.0440969543458126	-0.0227695092419142	-0.0640031567505088	0.0112939747636206	213.923145692422	0.0527211455751166	0.0235990880474864	0.10072173888938	0.0340635144570993	0.0278162738999858	0.0400037610449412	-0.0215450545201411	-0.0691393726104271	0.0129951827544752
214.082661058036	0.0619224979769863	0.0333693337527928	0.105528744921128	0.0314098694868473	0.0263598355981654	0.0354863839136191	-0.0345614458881804	-0.0782764016168571	-0.00632474566606695	214.090547685268	0.058329773688699	0.0245604352517359	0.0955076438223734	0.0333509494292635	0.0285919966407738	0.0440969543458126	-0.0226974228130437	-0.0640031567505088	0.0112939747636206	214.023156369985	0.0525570306441766	0.0235990880474864	0.10072173888938	0.0340635144570993	0.0278162738999858	0.0400037610449412	-0.021472060834355	-0.0691393726104271	0.0129951827544752
214.182755715774	0.0546425739484731	0.0314651880476128	0.102193694855195	0.0314098694868473	0.0263598355981654	0.0354863839136191	-0.0303742097351836	-0.070421438946142	0.00191538515033383	214.190612451637	0.0581438089104873	0.023985695546694	0.0944970225834342	0.0333509494292635	0.0285919966407738	0.0440969543458126	-0.0223175475780562	-0.0640031567505088	0.01120063837328	214.123167047548	0.0503610579197133	0.0242364557729409	0.0651915246043473	0.0340635144570993	0.0278162738999858	0.0400037610449412	-0.0140403258558443	-0.0319943590508302	0.0104598349315047
214.282850373512	0.050495307334389	0.030465521434004	0.0991426042125624	0.0314098694868473	0.0263598355981654	0.0354863839136191	-0.0255146431214835	-0.0678663267725054	0.00213949768439864	214.290677218006	0.0568087865971492	0.023985695546694	0.0925893761575298	0.0333509494292635	0.0285919966407738	0.0440969543458126	-0.0207531718516773	-0.0640031567505088	0.00899786715228823	214.223177725111	0.0502655281993488	0.0242640137967979	0.0651915246043473	0.0340635144570993	0.0278162738999858	0.0400037610449412	-0.0139915966396263	-0.0319943590508302	0.0104253175900077
214.38294503125	0.0495872010858545	0.0302555318681533	0.0964284125950819	0.0314098694868473	0.0263598355981654	0.0354863839136191	-0.0238464497610268	-0.0660214611406511	0.00232804468252661	214.390741984375	0.0546094919403921	0.023985695546694	0.0844882688802193	0.0333509494292635	0.0285919966407738	0.0440969543458126	-0.0176132357107113	-0.0547072459979387	0.0113792613602599	214.323188402675	0.0501616738416735	0.0245199957847243	0.0651915246043473	0.0340635144570993	0.0278162738999858	0.0400037610449412	-0.0138869618468684	-0.0313332630584626	0.0105767475823055
214.483039688988	0.0483107448547051	0.0297926072326033	0.0859275199080164	0.0313997368915858	0.0263598355981654	0.0355285546721769	-0.0204518541643102	-0.054519168193728	0.0035816727867822	214.490806750744	0.0534224271096503	0.023985695546694	0.0689855847320611	0.0333509494292635	0.0285919966407738	0.0440969543458126	-0.0154842703864254	-0.0400780674929526	0.0116518914558707	214.423199080238	0.0500694932475267	0.0250366202260726	0.0650976845677185	0.0340635144570993	0.0278162738999858	0.0400037610449412	-0.0135690359275987	-0.0319943590508302	0.0093154390039161
214.583134346726	0.0471442091732015	0.0297926072326033	0.0803580536853546	0.0313997368915858	0.0263598355981654	0.0355285546721769	-0.018320565463127	-0.0456842839435847	0.00440864754319974	214.590871517113	0.0520584002609372	0.0257856905471877	0.0668693487092648	0.0333509494292635	0.0285919966407738	0.0440969543458126	-0.0137888232550979	-0.0375902566154544	0.00776645928699333	214.523209757801	0.0500392645976222	0.0250366202260726	0.0650976845677185	0.0340635144570993	0.0278162738999858	0.0400037610449412	-0.0135480583984437	-0.0323481055279864	0.00904765979954896
214.683229004464	0.0463269975599724	0.0285090670699873	0.0706707214597507	0.0313997368915858	0.0263598355981654	0.0355285546721769	-0.0166411657565257	-0.0392274030151734	0.00342151134161307	214.690936283482	0.0514194635135267	0.0257856905471877	0.0668593967421033	0.0333509494292635	0.0285919966407738	0.0440969543458126	-0.0134183646465437	-0.0376384463951188	0.00777469615334569	214.623220435364	0.0500169299895593	0.0250522410593771	0.0650365516210933	0.0340635144570993	0.0278162738999858	0.0400037610449412	-0.0134975014630795	-0.0319943590508302	0.0093154390039161
214.783323662202	0.0460984755371392	0.028246941204824	0.0708747088109148	0.0314310657793904	0.0264015614988068	0.0357276233712143	-0.0161891992049641	-0.0392274030151734	0.00474574137301819	214.791001049851	0.0502845909876486	0.0260786296090864	0.0665947894120641	0.0333509494292635	0.0285919966407738	0.0441598386681697	-0.0127230884520591	-0.0368982315984095	0.00826255183226376	214.723231112927	0.0494706698334826	0.0240585272238968	0.0638224384247875	0.0340656885419391	0.0278162738999858	0.0400037610449412	-0.0130051523160822	-0.0306889463039666	0.0105767475823055
214.883418319941	0.0460418001453166	0.0279833865000417	0.0706707214597507	0.0314399640551615	0.0263598355981654	0.0357276233712143	-0.0159369192319371	-0.0392274030151734	0.00520491289974059	214.89106581622	0.0500417949010383	0.0259418664760978	0.0663463033717038	0.033364191484905	0.0285919966407738	0.0444103596193541	-0.0125038931680531	-0.0345254387825085	0.0110684343285608	214.82324179049	0.0490293992769057	0.0242364557729409	0.0635663237882198	0.0340656885419391	0.0278162738999858	0.0400037610449412	-0.012349978812477	-0.0306889463039666	0.0101860507879195
214.983512977679	0.0457606341550018	0.0277833180712226	0.0708747088109148	0.0314594104228145	0.0261426212981674	0.035775084862409	-0.0156211691704759	-0.0404543971281266	0.00520491289974059	214.991130582589	0.0487879972322776	0.0259418664760978	0.0660082887437996	0.0333706518866769	0.0285919966407738	0.0444997716280071	-0.0116614821068242	-0.0337442654414274	0.011668725677254	214.923252468054	0.0488287424077535	0.024719470875779	0.0638224384247875	0.0340694156604369	0.0278641816352225	0.04022894254216	-0.0120015122337732	-0.030669921666535	0.0101860507879195
215.083607635417	0.0424246150509574	0.0274150913812906	0.0620029446577586	0.0314760015319572	0.0260012937527712	0.0359042171410749	-0.0107145020588511	-0.0288254241047521	0.00788504185785276	215.091195348958	0.0464220151288815	0.0260786296090864	0.0659461202726822	0.0333753307090288	0.0285919966407738	0.0447005423186281	-0.0107315210575252	-0.0337442654414274	0.0113792613602599	215.023263145617	0.0478786949221056	0.0242364557729409	0.0634771198113172	0.0340756205494763	0.0278641816352225	0.04022894254216	-0.0110118234624847	-0.0308558574206814	0.0101860507879195
215.183702293155	0.0420167276166539	0.0247940046909779	0.0560722631527607	0.0314788635279158	0.0258798947477266	0.0359527510897793	-0.0100672181063052	-0.0272662146663807	0.00815221663399849	215.191260115327	0.0459921188772278	0.0260786296090864	0.0659461202726822	0.0333818246902625	0.0285919966407738	0.0447005423186281	-0.0105132284231328	-0.0337442654414274	0.0113792613602599	215.12327382318	0.0472595725513893	0.0248885125471327	0.0638224384247875	0.0340756205494763	0.0278641816352225	0.04022894254216	-0.0104767845026446	-0.030669921666535	0.0101860507879195
215.283796950893	0.0418521467717972	0.0258990524706438	0.0552058511829093	0.0314834207622385	0.02601240095069	0.0362791520443014	-0.00970593362191891	-0.0263161635461522	0.00827272812898991	215.291324881696	0.0431132922864412	0.0261047102588771	0.0659461202726822	0.0333866070164358	0.0285919966407738	0.0447390524982721	-0.0100112863266542	-0.0345254387825085	0.0103578631346505	215.223284500743	0.0470269686623753	0.0248885125471327	0.0635663237882198	0.0340788285958275	0.0278265600772925	0.04022894254216	-0.0101794194392736	-0.0306889463039666	0.0100651685727758
215.383891608631	0.0415763830539811	0.0273888219050582	0.0552982148051476	0.0314848496028824	0.0260012937527712	0.0367706197348938	-0.00934425195576459	-0.0248350015188444	0.00833880146615611	215.391389648065	0.0415888154135224	0.0261047102588771	0.0659461202726822	0.033398239159273	0.0285919966407738	0.0447390524982721	-0.00967385806339361	-0.0337442654414274	0.0113792613602599	215.323295178306	0.0465464460003629	0.0242364557729409	0.0625963686908465	0.0340833311849974	0.0278162738999858	0.0404396993704355	-0.00965918275472695	-0.0311847765197084	0.0093154390039161
215.483986266369	0.0412277743201406	0.0274150913812906	0.0546498305863332	0.0315097244220959	0.0258798947477266	0.0370849184320129	-0.00896654261726203	-0.0236756552800188	0.00839240978444609	215.491454414434	0.0404360088396043	0.0261373863851676	0.0659409217189897	0.0334276687703838	0.0278815981957444	0.0442731482341994	-0.00940617927847828	-0.0345254387825085	0.0101243999415198	215.423305855869	0.0458521689841339	0.0235990880474864	0.0615291020565015	0.0340899821645245	0.0276811639752585	0.0406966743929859	-0.00895760156540306	-0.0297775970211115	0.0106078142652677
215.584080924107	0.0411045906197023	0.0270348509459941	0.0539177694103837	0.0315670939561232	0.0258213090365195	0.0376615460089261	-0.00874974323340052	-0.0237408482583521	0.00802045159514069	215.591519180804	0.0402294749448159	0.0260786296090864	0.0657904160282053	0.0334276687703838	0.0278815981957444	0.0442731482341994	-0.00929722968181415	-0.0345254387825085	0.0098139063241616	215.523316533432	0.0448999297843321	0.0234936984249724	0.0612912720935858	0.0340899821645245	0.0276811639752585	0.0406966743929859	-0.0083657144508021	-0.026884806587491	0.0134268465411157
215.684175581845	0.0407661967556871	0.026922341992646	0.0532016876926476	0.0320850728579995	0.0258798947477266	0.0644349783137249	-0.00514450951658839	-0.0240792683608637	0.0273237296882202	215.691583947173	0.0373225405191705	0.0245604352517359	0.0670262174212857	0.0337107626031594	0.0264428934460113	0.0514744695051081	-0.00630030031620341	-0.031407225756433	0.0205998490770309	215.623327210996	0.0433510617153794	0.0234936984249724	0.0606027818894649	0.0340957875838048	0.0273190109328992	0.0406122990550808	-0.00773762244950033	-0.026884806587491	0.0131787840124565
215.784270239583	0.0407661967556871	0.026922341992646	0.0532016876926476	0.0322767737008037	0.0261426212981674	0.0677196520751108	-0.00387762376355338	-0.0240792683608637	0.0278853368431419	215.791648713542	0.0349190387326618	0.0202799498866162	0.0660082887437996	0.0342191580665259	0.0282856498231004	0.0674559527457969	-0.00228596413224048	-0.0279284142897838	0.0237860784276025	215.723337888559	0.0429308166236916	0.0234936984249724	0.0606027818894649	0.0346698678647661	0.0276811639752585	0.0660189656634297	-0.00462463467101539	-0.0286360317997402	0.0196209074531129
215.884364897321	0.0407661967556871	0.026922341992646	0.0532016876926476	0.032656303096492	0.0260012937527712	0.069111933904778	-0.00240793515722611	-0.0240792683608637	0.0296731761160636	215.891713479911	0.0343996882304307	0.0183840593905248	0.0645665495249825	0.0344242392657314	0.0287604653328522	0.0694231643763243	-0.000679731494498512	-0.0254070218938504	0.0257522094546728	215.823348566122	0.0427272048417788	0.0234936984249724	0.0606027818894649	0.0348942263162993	0.0273190109328992	0.0680811493964252	-0.00347852887536386	-0.0295460397360119	0.0229303056139563
215.98445955506	0.0407661967556871	0.026922341992646	0.0532016876926476	0.0329867913061063	0.0263600682233926	0.0709395533766997	-0.00109644906961828	-0.0235076966058532	0.0317753800641259	215.99177824628	0.0343996882304307	0.0183840593905248	0.0645665495249825	0.034623593207585	0.0286242477986818	0.0696411965030976	-0.000135062908729771	-0.0257857556162285	0.0251733256311499	215.923359243685	0.0427236806202477	0.0234936984249724	0.0606027818894649	0.0352311971600694	0.0278265600772925	0.0712893449194229	-0.00189568771307176	-0.0286360317997402	0.0277609739740521
216.084554212798	0.0406730054427991	0.026922341992646	0.0532016876926476	0.0333809854131069	0.0281320770881597	0.0732835365372758	0.000643329286238336	-0.0240673155363036	0.0317753800641259	216.091843012649	0.0341136129273602	0.018146967484473	0.0642729217517817	0.0350401763347055	0.0288968283160932	0.0696411965030976	0.00130480572287496	-0.0257857556162285	0.0262798515034793	216.023369921248	0.0376345583830293	0.0181605957748488	0.0565645126057797	0.0353271067414897	0.0276811639752585	0.0714588743536976	0.00204428145791405	-0.0252397273098926	0.039832869627953
216.184648870536	0.040599265380825	0.0275091952208822	0.0538719405487016	0.0335115940887238	0.0281320770881597	0.0732835365372758	0.00155578202887243	-0.0235048127753512	0.0334667370858109	216.191907779018	0.0341136129273602	0.018146967484473	0.0642729217517817	0.0351310418910028	0.0288968283160932	0.0694231643763243	0.00135575295455517	-0.0257857556162285	0.0262798515034793	216.123380598811	0.0375363923261496	0.0181605957748488	0.0565645126057797	0.0358525316933897	0.0300937636328449	0.0800599370409137	0.00519778950101902	-0.0240547101628887	0.0542774750442119
216.284743528274	0.040599265380825	0.0275091952208822	0.0538719405487016	0.0335339781563508	0.0281320770881597	0.0732835365372758	0.00162306849821237	-0.0235048127753512	0.0334667370858109	216.291972545387	0.0335883155198012	0.0179524494449726	0.0637856874040475	0.03516220684139	0.0288968283160932	0.0694231643763243	0.00215001401972276	-0.0257857556162285	0.0257897030996398	216.223391276374	0.0373589781665879	0.0182257818090897	0.0565645126057797	0.0358791107942356	0.0293410253242797	0.0788245381456699	0.00546052512154408	-0.0234937863237736	0.0546430205485856
216.384838186012	0.040599265380825	0.0275091952208822	0.0538719405487016	0.0335785207602317	0.0283337347000621	0.0732835365372758	0.00190813815050954	-0.0235048127753512	0.0332963625014106	216.392037311756	0.0330205678633326	0.0183571084169484	0.0637856874040475	0.0351772323543548	0.0288968283160932	0.0694231643763243	0.00306063024024752	-0.0257857556162285	0.0257897030996398	216.323401953938	0.0372386764835656	0.0182257818090897	0.0565645126057797	0.0359255018326226	0.0300937636328449	0.0788245381456699	0.00564064524941894	-0.0234937863237736	0.0546430205485856
216.48493284375	0.040599265380825	0.026922341992646	0.0532016876926476	0.0336654227703238	0.0283337347000621	0.0732835365372758	0.00225700061997021	-0.0231331263122389	0.0335245834085004	216.492102078125	0.0328379009666849	0.0183571084169484	0.0631888774086473	0.0351819090606148	0.0288968283160932	0.0694231643763243	0.00358055381649824	-0.0254070218938504	0.0259363077290243	216.423412631501	0.0370864808967029	0.0182257818090897	0.0565645126057797	0.0360885132750399	0.0301459453226352	0.0793267993905023	0.00642026419470694	-0.0244109214469569	0.0546430205485856
216.585027501488	0.0405852645270341	0.0275091952208822	0.0539177694103837	0.0337015658026439	0.0283337347000621	0.0732835365372758	0.00237489662230471	-0.0231331263122389	0.0335245834085004	216.592166844494	0.0328379009666849	0.0183571084169484	0.0631888774086473	0.0351976768335002	0.0288968283160932	0.0694231643763243	0.00359365332364949	-0.0254070218938504	0.0259363077290243	216.523423309064	0.0370864808967029	0.0182257818090897	0.0565645126057797	0.0360885132750399	0.0301459453226352	0.0793267993905023	0.00642026419470694	-0.0244109214469569	0.0546430205485856
216.685122159226	0.0399762422071672	0.026922341992646	0.0546498305863332	0.0329595027804132	0.00421811688963371	0.0704922115131863	-0.0026009590917512	-0.0350017886928516	0.029722597624882	216.692231610863	0.0325192676114825	0.0183079630156459	0.0631888774086473	0.0349665145401307	0.00872948708625439	0.0705711757482176	0.00260909034461553	-0.0307083820266482	0.0268688505553249	216.623433986627	0.0370245103136814	0.0173031092148615	0.055569391061523	0.0360885132750399	0.0301459453226352	0.0793267993905023	0.00644095574229415	-0.0244109214469569	0.0546430205485856
216.785216816964	0.039798504889796	0.0268084628369345	0.0548287817524571	0.0329595027804132	0.00421811688963371	0.0704922115131863	-0.00246101853352731	-0.0350017886928516	0.029722597624882	216.792296377232	0.0324120602122264	0.0179524494449726	0.0631875552535204	0.0341164937996371	0.00636940145900686	0.0653839970949381	-0.000132097394438505	-0.052748700855457	0.0276955219224415	216.72344466419	0.0361499157314627	0.0173552819202247	0.0565053525294479	0.0354476961376321	0.00365316495287819	0.0788245381456699	0.00205564283377812	-0.026849885770041	0.0528167435722585
216.885311474702	0.0396897154965883	0.0266692957523034	0.0548287817524571	0.0326811680956034	0.00421811688963371	0.0704922115131863	-0.00354258013391764	-0.0350017886928516	0.029722597624882	216.892361143601	0.0321988085573885	0.0179524494449726	0.0637856874040475	0.0341164937996371	0.00636940145900686	0.0653839970949381	0.000618473821401559	-0.0344273871138141	0.041701942208458	216.823455341753	0.0361831220526886	0.0173552819202247	0.0565053525294479	0.0341882232357439	0.00235293872187407	0.0778919655870338	-0.00400673305133407	-0.0512556775433638	0.0525941482855771
216.985406132441	0.039174945990367	0.0257397611376844	0.0552982148051476	0.0318812291110336	0.00421811688963371	0.0704922115131863	-0.00608142230945013	-0.0413897188345371	0.0303540465142732	216.99242590997	0.0319619792932533	0.0179524494449726	0.065932138047829	0.0340166141638971	0.00636940145900686	0.0653839970949381	0.000599013326607954	-0.0319825182852644	0.0395875978928008	216.923466019316	0.0362370753171509	0.0178242724919908	0.0568331675441223	0.0116327599527318	0.00228296719091989	0.0758126294992698	-0.0130145066449849	-0.0512556775433638	0.0525941482855771
217.085500790179	0.0388528112411848	0.0243090714655903	0.0556967379689188	0.0159587317954247	0.00421811688963371	0.0697326332074658	-0.0127220844152239	-0.0442482009491102	0.0280723324318177	217.092490676339	0.0317987857071804	0.0113077046390556	0.0591154052285687	0.0315877635029408	0.00466499791546876	0.0596098417670019	-0.00828357693198372	-0.0504771284409602	0.0289703744417148	217.02347669688	0.0362370753171509	0.0174602843800979	0.0565645126057797	0.0114257964231564	0.00228296719091989	0.0758126294992698	-0.0133477435280136	-0.0512556775433638	0.0525941482855771
217.185595447917	0.0383428630510599	0.0209015082053448	0.0530447759230646	0.0147254351716743	0.00421811688963371	0.0544752559336117	-0.0187781031625071	-0.0442482009491102	0.0122962691759413	217.192555442708	0.0316516072891148	0.0113077046390556	0.0577562086334715	0.0144940206268225	0.00487227182451054	0.0368183358131239	-0.0138608059247122	-0.0481855849296038	0.011668725677254	217.123487374443	0.0362722135164512	0.0174602843800979	0.0565645126057797	0.0112667794393806	0.00228296719091989	0.0758126294992698	-0.0147250869805779	-0.0512556775433638	0.0525941482855771
217.285690105655	0.0382982516551958	0.0208459381108028	0.0530447759230646	0.0144642694424401	0.00421811688963371	0.0544752559336117	-0.0192720094031086	-0.0442482009491102	0.0122962691759413	217.292620209077	0.0311036875405546	0.0108730520857321	0.0547053311169318	0.0144940206268225	0.00487227182451054	0.0368183358131239	-0.0125571054384958	-0.0367771672632032	0.0122838974441248	217.223498052006	0.0362370753171509	0.01610333008148	0.0554194524274686	0.0112635194175139	0.00228296719091989	0.0758126294992698	-0.0148691957199306	-0.0512556775433638	0.052155906659307
217.385784763393	0.0379258549934781	0.0206071231567269	0.0528152108807317	0.0143093799515698	0.00421811688963371	0.0544752559336117	-0.0193306717554121	-0.0442482009491102	0.0122962691759413	217.392684975446	0.0308486425379853	0.0117246532448359	0.0547053311169318	0.0143010045176037	0.00466499791546876	0.0364581201555753	-0.0125605858483579	-0.0367771672632032	0.0103578631346505	217.323508729569	0.0348146711009457	0.0150531257355389	0.0545843022569912	0.0111491490190725	0.00228296719091989	0.0758126294992698	-0.0164427635671784	-0.0512556775433638	0.0500096367810858
217.485879421131	0.037531148583852	0.0204491468428779	0.0527975186627364	0.0142609240443325	0.00421811688963371	0.0544752559336117	-0.0191023718363413	-0.0442482009491102	0.0122962691759413	217.492749741815	0.0308486425379853	0.0117246532448359	0.0547053311169318	0.0132001690034861	0.00469913449129822	0.0360928738786105	-0.0157674594796654	-0.0503231910158204	0.00878456396899227	217.423519407132	0.0348509019283172	0.0150531257355389	0.0545843022569912	0.0107275340686197	0.00228296719091989	0.0758126294992698	-0.0193414716119782	-0.0512556775433638	0.0510490395653101
217.585974078869	0.037154230997415	0.019943168790256	0.0525205753416756	0.0134343000786784	0.00544662585969194	0.0177179365817427	-0.0251016288568641	-0.0402286948818171	-0.00644734898477705	217.592814508185	0.030761234991824	0.0117516574443292	0.0544841241672173	0.0113152734990983	0.00530165307644916	0.0164125198384989	-0.0207580691934291	-0.0469691152431342	0.00250604960587029	217.523530084695	0.0337591228837922	0.0143399734801846	0.0532525264801786	0.00954819029103829	0.00319173506608739	0.0162377816942817	-0.0252246802157755	-0.0456598602515351	-0.00899214480980091
217.686068736607	0.0362890517657064	0.0193415799048503	0.0523787791037742	0.0134343000786784	0.00544662585969194	0.0177179365817427	-0.0241098597119916	-0.0401667259044892	-0.00606184563231073	217.692879274554	0.0305025710834351	0.0116668188561562	0.0545976699264911	0.0113152734990983	0.00530165307644916	0.0164125198384989	-0.0202781416055342	-0.0469691152431342	0.00225538964923896	217.623540762259	0.0337613320363065	0.0143399734801846	0.0532525264801786	0.00954819029103829	0.00319173506608739	0.0162377816942817	-0.0252359639717415	-0.0456598602515351	-0.00899214480980091
217.786163394345	0.0347861365426343	0.0177788447000898	0.0523787791037742	0.0134343000786784	0.00544662585969194	0.0177179365817427	-0.02259337444172	-0.0415467946791186	-0.00566817744242238	217.792944040923	0.0303928981275224	0.0116668188561562	0.0545976699264911	0.0113152734990983	0.00530165307644916	0.0164125198384989	-0.019968877998708	-0.0469116971950315	0.00225538964923896	217.723551439822	0.0285714137197614	0.0125166090446777	0.0501546069682453	0.00954819029103829	0.00319173506608739	0.0162377816942817	-0.0189434433011589	-0.0371424369520264	0.000404918999829178
217.886258052083	0.0342971568821716	0.0170414967360906	0.0533607283066972	0.0134343000786784	0.00544662585969194	0.0177179365817427	-0.0219809268042314	-0.0416288056369938	-0.00322719942785184	217.893008807292	0.0296356256756354	0.0108730520857321	0.0544030473232769	0.0113152734990983	0.00530165307644916	0.0164125198384989	-0.0189587742919257	-0.0455122383962491	0.00259167245266942	217.823562117385	0.0283313329112372	0.0116187648898105	0.0492926809812931	0.00954819029103829	0.00319173506608739	0.0162377816942817	-0.0186871485606071	-0.0373415665911291	-0.000596301669415173
217.986352709821	0.0338421737061042	0.0148478658640386	0.0523787791037742	0.0134343000786784	0.00544662585969194	0.0177179365817427	-0.0212591617158957	-0.0401667259044892	-0.000506931921742362	217.993073573661	0.0294028884087898	0.0105625166242085	0.0538738127999187	0.0113152734990983	0.00530165307644916	0.0164125198384989	-0.0184195167122027	-0.0453215907671803	0.00245188116586023	217.923572794948	0.0283313329112372	0.0116187648898105	0.0492926809812931	0.00954819029103829	0.00319173506608739	0.0162377816942817	-0.0186871485606071	-0.0373415665911291	-0.000596301669415173
218.08644736756	0.0329057757591986	0.0125674344757545	0.0504905387603533	0.0134343000786784	0.00544662585969194	0.0177179365817427	-0.0203471579043272	-0.0401667259044892	0.000693122117443741	218.09313834003	0.0291364315680853	0.0105625166242085	0.0537881786988494	0.0113152734990983	0.00530165307644916	0.0164125198384989	-0.0180830778990886	-0.0453215907671803	0.00245188116586023	218.023583472511	0.0281067769971916	0.0121486602072137	0.0494428805145081	0.00954819029103829	0.00319173506608739	0.0162377816942817	-0.0183267561191763	-0.0371424369520264	-0.00143885599788232
218.186542025298	0.0324197329948734	0.0125674344757545	0.0504018385210058	0.0134343000786784	0.00544662585969194	0.0177179365817427	-0.0196711768437025	-0.0401667259044892	0.000961584097750278	218.193203106399	0.0288614077973786	0.00954762902627921	0.0524115049517557	0.0113152734990983	0.00530165307644916	0.0164125198384989	-0.0175446063705452	-0.0439722968239118	0.00259167245266942	218.123594150074	0.0281067769971916	0.0121486602072137	0.0494710386892705	0.00954819029103829	0.00323763623259304	0.0162377816942817	-0.0183709850049891	-0.0371424369520264	-0.00143885599788232
218.286636683036	0.0307233702749413	0.0125061990890926	0.048595877807919	0.0134343000786784	0.00544662585969194	0.0177179365817427	-0.0174941502304659	-0.0368544237992685	0.00124826756488358	218.293267872768	0.0279755650497808	0.00876229313913989	0.0491291117274228	0.0113322346352354	0.00530165307644916	0.0164125198384989	-0.0164638096536873	-0.0352431485504872	0.00259167245266942	218.223604827637	0.0281067769971916	0.0121486602072137	0.0494710386892705	0.00954819029103829	0.00325212763219076	0.0162377816942817	-0.0183924965885935	-0.0371424369520264	-0.0015856326899792
218.386731340774	0.0303505097524887	0.0110233071973043	0.0460783307499525	0.0134343000786784	0.00544662585969194	0.0177179365817427	-0.0170088836341642	-0.0368544237992685	0.00107284575010878	218.393332639137	0.0267037837572389	0.00876229313913989	0.0385584086186708	0.0113322346352354	0.00530165307644916	0.0164125198384989	-0.0144860236807591	-0.0280050894173067	0.00259167245266942	218.323615505201	0.0281067769971916	0.0121486602072137	0.0494710386892705	0.00954819029103829	0.00326496886148092	0.0162377816942817	-0.0184156670491216	-0.0371424369520264	-0.00170847394173381
218.486825998512	0.0299635650649109	0.0110233071973043	0.0450606184165734	0.0134343000786784	0.00544662585969194	0.0177179365817427	-0.0166588344318262	-0.0342918270683123	0.00354662741052246	218.493397405506	0.0263529863350451	0.00926124438232144	0.0380535195047357	0.0113322346352354	0.00530165307644916	0.0164125198384989	-0.0141200002856475	-0.0269361638054981	0.00250604960587029	218.423626182764	0.0281067769971916	0.0121486602072137	0.0494710386892705	0.00954819029103829	0.00326496886148092	0.0162377816942817	-0.0184156670491216	-0.0371424369520264	-0.00170847394173381
218.58692065625	0.0297019388809216	0.0114920040582331	0.0449710710615362	0.0134417094707078	0.00544662585969194	0.0177179365817427	-0.0163692753358744	-0.033908081869843	0.00354662741052246	218.593462171875	0.0261235291554702	0.00962515951171572	0.0378617220214706	0.0113322346352354	0.00530165307644916	0.0164125198384989	-0.013747003828719	-0.0256102263441193	0.00250604960587029	218.523636860327	0.0281067769971916	0.0116187648898105	0.0490231034367043	0.00954819029103829	0.00326496886148092	0.0162377816942817	-0.0184359494080257	-0.0371424369520264	-0.0015856326899792
218.687015313988	0.0286346340960098	0.0124582956344358	0.0452119516745414	0.0134417094707078	0.00544662585969194	0.0177179365817427	-0.0154205622150178	-0.0350282386264513	0.00201822021510639	218.693526938244	0.0258758223385963	0.00994110829753368	0.0378617220214706	0.0113322346352354	0.00530165307644916	0.0164125198384989	-0.0134850730648224	-0.0253865147735414	0.00225538964923896	218.62364753789	0.0281067769971916	0.0116187648898105	0.0490231034367043	0.00954819029103829	0.00326496886148092	0.0162377816942817	-0.0184359494080257	-0.0371424369520264	-0.0015856326899792
218.787109971726	0.0270628000834634	0.0119380435003388	0.0448217894565124	0.0134417094707078	0.00544662585969194	0.0177179365817427	-0.0145842136456138	-0.0317035290553385	0.00477992818239273	218.793591704613	0.0256970197934839	0.00994110829753368	0.0378617220214706	0.0113462590468518	0.00530165307644916	0.0164125198384989	-0.0133873427477838	-0.0252912223929123	0.00225538964923896	218.723658215453	0.0281067769971916	0.0116187648898105	0.0490231034367043	0.00955707604957666	0.00325212763219076	0.0162377816942817	-0.0184389109552091	-0.0371424369520264	-0.00143885599788232
218.887204629464	0.0256955835337518	0.0119380435003388	0.0448217894565124	0.0134417094707078	0.00544662585969194	0.0177179365817427	-0.014225059124705	-0.0317035290553385	0.00424316056303319	218.893656470982	0.0251393869773584	0.00937996066859532	0.03691158762441	0.0113462590468518	0.00530165307644916	0.0164125198384989	-0.012949314540781	-0.0246043709388312	0.00225538964923896	218.823668893016	0.0278327514625459	0.0113462718189756	0.0494710386892705	0.00956254844986044	0.00323763623259304	0.0162377816942817	-0.0178391691578895	-0.0358442456990036	0.00117669349503135
218.987299287202	0.0224613996617567	0.0120038475597476	0.0449710710615362	0.0134417094707078	0.00544662585969194	0.0177179365817427	-0.0127217746087106	-0.0293377231420352	0.00424316056303319	218.993721237351	0.0247880902933784	0.00876229313913989	0.0361828804267357	0.0113462590468518	0.00530165307644916	0.0164125198384989	-0.0127642879006528	-0.0245115332998415	0.00225538964923896	218.923679570579	0.0264162419903601	0.00893468190701554	0.0471008932427763	0.00956714232525241	0.0031406606793881	0.0162069678330064	-0.0162846653736978	-0.0329591125062145	0.00690758032203099
219.087393944941	0.0223867533473502	0.0120038475597476	0.0449710710615362	0.0134417094707078	0.00544662585969194	0.0177179365817427	-0.0126409408042612	-0.0293377231420352	0.00424316056303319	219.09378600372	0.024646774193343	0.00915940378506988	0.0361828804267357	0.0113462590468518	0.00530165307644916	0.0164125198384989	-0.0126076628478422	-0.0239159641700889	0.00259167245266942	219.023690248143	0.0255334730199655	0.00784438825407689	0.0434494407431673	0.00958821118136644	0.0031406606793881	0.0162069678330064	-0.0156799564100826	-0.032350298635537	0.00691806528747383
219.187488602679	0.0206671459363374	0.0108151220679475	0.0375907222104995	0.0134417094707078	0.00544662585969194	0.0177179365817427	-0.0102445242754725	-0.0262143171606576	0.00451798066801237	219.193850770089	0.0242884366950899	0.00937996066859532	0.0359599614082308	0.0113790213721174	0.00530165307644916	0.0164125198384989	-0.0123689022809747	-0.0236021794864264	0.00225538964923896	219.123700925706	0.0224878016306175	0.00807147160938399	0.0413182504771329	0.00958821118136644	0.0031406606793881	0.0162069678330064	-0.0145453145405442	-0.0290758739376106	0.00765339140084762
219.287583260417	0.0197554655017693	0.0114068115514166	0.0352935005743646	0.0134417094707078	0.00544662585969194	0.0177179365817427	-0.00892925895876962	-0.0236365356729884	0.00436690906707719	219.293915536458	0.0240162966346879	0.00937996066859532	0.0353611001538987	0.0113850776654502	0.00531633024880172	0.0164425646579576	-0.0120825108404056	-0.0236021794864264	0.00166100464381394	219.223711603269	0.0224878016306175	0.00807147160938399	0.0413182504771329	0.00966143865861991	0.00316071372186788	0.0162377816942817	-0.0145218496519823	-0.0290758739376106	0.00765339140084762
219.387677918155	0.0194544521310263	0.0114068115514166	0.035177148464201	0.0134417094707078	0.00544662585969194	0.0177179365817427	-0.00874819524718889	-0.0236365356729884	0.00451798066801237	219.393980302827	0.0238215759531466	0.00919073263547447	0.0349294115606721	0.0114140578542278	0.00530165307644916	0.0164425646579576	-0.0118994116564671	-0.0221353576093438	0.00259167245266942	219.323722280832	0.0224878016306175	0.00807147160938399	0.0413182504771329	0.00967243207840399	0.00316071372186788	0.0162377816942817	-0.0145111002952406	-0.0290758739376106	0.00765339140084762
219.487772575893	0.0192996519918447	0.0110233071973043	0.0347111212456315	0.0134417094707078	0.00544662585969194	0.0177179365817427	-0.00865167189323662	-0.0236365356729884	0.00451798066801237	219.494045069196	0.02363589854327	0.00926124438232144	0.0349086659046515	0.0114201421987121	0.00531633024880172	0.0164425646579576	-0.0117972407711249	-0.0221353576093438	0.00236085613760209	219.423732958395	0.0224878016306175	0.00807147160938399	0.0413182504771329	0.0097157765447239	0.0031406606793881	0.0162377816942817	-0.0144912535427517	-0.0291231817482589	0.00765339140084762
219.587867233631	0.0191353191854949	0.0112702851888879	0.0347111212456315	0.0134417094707078	0.00544662585969194	0.0177179365817427	-0.00850991019569236	-0.0236365356729884	0.00458077760607361	219.594109835565	0.0232191565478615	0.00953454826038697	0.0349294115606721	0.0114272276533103	0.00531633024880172	0.0164425646579576	-0.011547421904287	-0.0214445318260325	0.00225538964923896	219.523743635958	0.0224878016306175	0.00807147160938399	0.0413182504771329	0.0097157765447239	0.0031406606793881	0.0162377816942817	-0.0144912535427517	-0.0291231817482589	0.00765339140084762
219.687961891369	0.0189291801884111	0.0112702851888879	0.0347111212456315	0.0134417094707078	0.00544662585969194	0.0177179365817427	-0.00838074250179889	-0.0237400682776841	0.00458077760607361	219.694174601934	0.0230464677055858	0.0096766451626967	0.0349086659046515	0.0114574405040013	0.00536760412926298	0.0165526970366296	-0.0113259029758218	-0.0214069755960937	0.00220124811572564	219.623754313522	0.0224878016306175	0.00807147160938399	0.0413182504771329	0.00976951852794457	0.00319173506608739	0.0164279626072923	-0.0144556993714661	-0.0291231817482589	0.00765339140084762
219.788056549107	0.0186817326726879	0.0114068115514166	0.0352030810979963	0.0134508260276604	0.00544662585969194	0.0177179365817427	-0.00823389757251024	-0.023541107614457	0.0050395172197395	219.794239368304	0.0230464677055858	0.0096766451626967	0.0349086659046515	0.0115997657900523	0.00536760412926298	0.0165526970366296	-0.0113064099599562	-0.0214069755960937	0.00220124811572564	219.723764991085	0.0214244154324788	0.00763880275080098	0.041373040632043	0.0098027429144531	0.00299273184196242	0.0162377816942817	-0.0143709216068778	-0.0301615642954429	0.00765339140084762
219.888151206845	0.0177880232896589	0.0107664428708991	0.0347111212456315	0.0134508260276604	0.00544662585969194	0.0177179365817427	-0.00768732577112297	-0.0231472239398455	0.00522777014495173	219.894304134673	0.0230157250696806	0.00976003681978478	0.0349294115606721	0.011763904304538	0.00536760412926298	0.0165526970366296	-0.0112380829939893	-0.0214445318260325	0.00225538964923896	219.823775668648	0.0208684281378237	0.00773433843722631	0.042032266077487	0.0098027429144531	0.00299273184196242	0.0162377816942817	-0.0142398905862854	-0.0306714480585038	0.00765339140084762
219.988245864583	0.0171589179499476	0.0107664428708991	0.035177148464201	0.0134508260276604	0.00544662585969194	0.0177179365817427	-0.00728385083295316	-0.0231472239398455	0.00526642201753517	219.994368901042	0.0229665400791846	0.00976003681978478	0.0349294115606721	0.0118026126576404	0.00536760412926298	0.0165732746995863	-0.011162604291872	-0.0214445318260325	0.00236085613760209	219.923786346211	0.0174068947706893	0.00726710153282722	0.0419548127243439	0.0098027429144531	0.00299273184196242	0.0162377816942817	-0.0116494353598289	-0.029738842287477	0.00804515805272494
220.088340522321	0.0164757908284197	0.0107664428708991	0.0352895052562063	0.0134565488928473	0.00542092616438703	0.0177179365817427	-0.00686401608076174	-0.0215525238872506	0.00672182210750998	220.094433667411	0.0229665400791846	0.00976003681978478	0.0349294115606721	0.0118995886406332	0.00577648746400406	0.0169800974713912	-0.0111212128487275	-0.0214445318260325	0.00259167245266942	220.023797023774	0.0172566230842365	0.00784438825407689	0.042736169504753	0.0098027429144531	0.00299273184196242	0.0162377816942817	-0.0114823773857579	-0.029738842287477	0.00819116492943059
220.18843518006	0.0162447408503371	0.00983353363033625	0.0347111212456315	0.0134833331078679	0.00538170414160567	0.0177179365817427	-0.00659672018958179	-0.0215525238872506	0.00672182210750998	220.19449843378	0.0229665400791846	0.00976003681978478	0.0349294115606721	0.0120353847858859	0.00577648746400406	0.0169800974713912	-0.0110651701460862	-0.0216980587018873	0.00269191590729198	220.123807701337	0.0171505663366936	0.00747309046251021	0.042736169504753	0.0098027429144531	0.00299273184196242	0.0162377816942817	-0.0114323359349864	-0.0301476372426225	0.00819116492943059
220.288529837798	0.01586280955931	0.00983353363033625	0.0346317823799062	0.0135084173271613	0.00538170414160567	0.0177745306064675	-0.00604081804845296	-0.0209066491799826	0.00685728978927119	220.294563200149	0.0229015028649016	0.00976003681978478	0.0349294115606721	0.0120533038509751	0.00577648746400406	0.0169800974713912	-0.0110347983329903	-0.0214445318260325	0.00316214574030322	220.2238183789	0.0166248029523193	0.00747309046251021	0.042736169504753	0.0098027429144531	0.00299273184196242	0.0162377816942817	-0.0109592240339917	-0.029738842287477	0.00804515805272494
220.388624495536	0.015661642410464	0.0093126577270911	0.0342410934378409	0.0135138465636788	0.00531844396597585	0.0177179365817427	-0.00568594537285661	-0.0197269232525441	0.00743429010624791	220.394627966518	0.0229015028649016	0.00976003681978478	0.0349294115606721	0.0122122561869048	0.00576482458118405	0.0169800974713912	-0.0109950993397165	-0.0214069755960937	0.00335460834268743	220.323829056464	0.0164529085062062	0.0071888496155261	0.042460140992826	0.0098027429144531	0.00299273184196242	0.0162377816942817	-0.0107327940287248	-0.029738842287477	0.00804515805272494
220.488719153274	0.0154971898709481	0.00965626760913482	0.0347111212456315	0.013517315280655	0.00544662585969194	0.0178877615865408	-0.00534209874704535	-0.0196790592792193	0.00717092795793776	220.494692732887	0.0229015028649016	0.00976003681978478	0.0349294115606721	0.0122907309479513	0.00577648746400406	0.0169800974713912	-0.010963220515207	-0.0214445318260325	0.00340611242046315	220.423839734027	0.0163987774427883	0.0071888496155261	0.042460140992826	0.0098027429144531	0.00299273184196242	0.0162377816942817	-0.0106454013637451	-0.029738842287477	0.00804515805272494
220.588813811012	0.0152531584657946	0.0093126577270911	0.034194711119093	0.0135539058057778	0.00542092616438703	0.0179177527435785	-0.00499960290527279	-0.0191823505155348	0.00717092795793776	220.594757499256	0.0229015028649016	0.00976003681978478	0.0349294115606721	0.0123034533988005	0.00577773104940114	0.0169800974713912	-0.0109454209696158	-0.0214445318260325	0.00335460834268743	220.52385041159	0.0161893235197166	0.0071176387612781	0.0419548127243439	0.00981747439876433	0.00299273184196242	0.0162377816942817	-0.0103471328827995	-0.0284852231772491	0.00819116492943059
220.68890846875	0.0150036760003273	0.00834822761797847	0.0327277687534912	0.0135614531578479	0.00538170414160567	0.0179177527435785	-0.00451453950806047	-0.0192054193622982	0.00685728978927119	220.694822265625	0.0213011277493078	0.00936727825272706	0.0349086659046515	0.0124582896938948	0.00569091436431425	0.0172567470389065	-0.0100338717212577	-0.0214069755960937	0.00434931721478139	220.623861089153	0.0161893235197166	0.0071176387612781	0.0419548127243439	0.00983598075072328	0.00299273184196242	0.0162377816942817	-0.010340554131278	-0.0282785425173315	0.00819116492943059
220.789003126488	0.0149687297971353	0.00834822761797847	0.0327096528679939	0.0135688830530913	0.00531844396597585	0.0178877615865408	-0.00440908814789317	-0.0192054193622982	0.00685728978927119	220.794887031994	0.0203981635155663	0.00825952168105018	0.0337441068567913	0.0126153929844194	0.00536760412926298	0.0175408066810706	-0.00902376346312357	-0.0214445318260325	0.00437826449104864	220.723871766716	0.0161115324035712	0.0071176387612781	0.0419548127243439	0.00985409953326217	0.0031406606793881	0.0164074646784905	-0.0101838669888034	-0.0282785425173315	0.00819116492943059
220.889097784226	0.0149258617522031	0.00815238986251482	0.0324326310040358	0.0135688830530913	0.00531844396597585	0.0178877615865408	-0.004290066170644	-0.0183211000157085	0.00773707681847679	220.894951798363	0.0191494969273547	0.00827891423334801	0.0336597339933722	0.0127257938600532	0.00576482458118405	0.0181856432742099	-0.00771556121359329	-0.0205461139011081	0.00580708685471138	220.823882444279	0.0160533488773029	0.00691831813764914	0.0418280384517652	0.00985409953326217	0.0031406606793881	0.0164074646784905	-0.0101171179774286	-0.0282785425173315	0.00819116492943059
220.989192441964	0.0148876811810237	0.00831485370999785	0.0324326310040358	0.0135936904642184	0.00531844396597585	0.0179177527435785	-0.00421529802762252	-0.0173716450526558	0.00845332778410695	220.995016564732	0.0183251852346793	0.00830032520501491	0.0333298904500544	0.0128373649254691	0.00569224009993198	0.0183506614958882	-0.0070218615926437	-0.0205461139011081	0.00557924484198523	220.923893121842	0.0158375616052832	0.00681769146384864	0.0418280384517652	0.00985409953326217	0.0031406606793881	0.0164074646784905	-0.00991009272874777	-0.0279021585183205	0.00819116492943059
221.089287099702	0.0147921408590595	0.00831485370999785	0.0322104650004461	0.0136232257446118	0.00542092616438703	0.0181350298055783	-0.0039796565396958	-0.0170911560430769	0.00845332778410695	221.095081331101	0.0167986253392272	0.00825952168105018	0.0330234180218668	0.012873223783454	0.00569224009993198	0.018486138511701	-0.00622589598382378	-0.0205461139011081	0.00552365429774004	221.023903799406	0.0153775790309375	0.00681769146384864	0.041373040632043	0.00985409953326217	0.0031406606793881	0.0164074646784905	-0.00933149203691243	-0.0276984336423371	0.00763633766225784
221.189381757441	0.0146683573919274	0.00730438353576737	0.0303542691149114	0.013683664407421	0.00542092616438703	0.0181350298055783	-0.00361473630757832	-0.0163809746148922	0.00845332778410695	221.19514609747	0.0163847565438001	0.00806425786365342	0.0327132359096875	0.0129737390493073	0.00577773104940114	0.0186293399332731	-0.00603016638763146	-0.0204505801929795	0.00552365429774004	221.123914476969	0.0151904372444401	0.0071888496155261	0.041373040632043	0.00985409953326217	0.0031406606793881	0.0164074646784905	-0.00873376521145123	-0.0268222827827467	0.00752725033961487
221.289476415179	0.0145947143478803	0.00716185470333708	0.0263284998325237	0.013693825790103	0.00538170414160567	0.0181350298055783	-0.00338516986673159	-0.0158956503714078	0.00845332778410695	221.295210863839	0.0148372870229696	0.00769572439216682	0.0308630614166384	0.0131074044858748	0.00579417085950767	0.0191015700874072	-0.00503740230096758	-0.0196860100812773	0.00630965735705581	221.223925154532	0.0149376062108187	0.0071888496155261	0.0411548445735888	0.00985409953326217	0.0031406606793881	0.0164074646784905	-0.00835030300703908	-0.0268222827827467	0.00709260755789071
221.389571072917	0.0144869274895996	0.00730438353576737	0.024331705611987	0.01370030782027	0.00544662585969194	0.0182336748722488	-0.00321069794600675	-0.0147443217544507	0.00887627190037567	221.395275630208	0.0142229662104691	0.00761349556403846	0.0296069312553166	0.0131282423242918	0.00579417085950767	0.0192141469258899	-0.00452467491754389	-0.0193286203472027	0.00630965735705581	221.323935832095	0.0148600492199295	0.00679737209957216	0.0406845010754042	0.00985409953326217	0.0031406606793881	0.0164074646784905	-0.00812967750591668	-0.0267888876620837	0.00691806528747383
221.489665730655	0.0143258427614026	0.00827469579986139	0.0241903010471587	0.0137147045574904	0.00542092616438703	0.0182336748722488	-0.00289610968380283	-0.0140184706661098	0.00845332778410695	221.495340396577	0.013888204968659	0.00769572439216682	0.0283876175539462	0.0131795700823386	0.00579588063223158	0.0193040833070688	-0.00386098653813865	-0.0185978880687305	0.00681228429886303	221.423946509658	0.0145777805626925	0.00660183910965128	0.0398667265817401	0.00986801288500447	0.00314901692928294	0.0164279626072923	-0.00749556917591227	-0.0254140080189901	0.00765339140084762
221.589760388393	0.0142240493423734	0.00827469579986139	0.0236065330231639	0.0137630553423399	0.00542092616438703	0.0182644693785204	-0.00252832384550013	-0.0140184706661098	0.00773707681847679	221.595405162946	0.0136615982745082	0.00776553106828434	0.0278818196565509	0.0132415811272817	0.0060534976795017	0.0197409247854374	-0.00345272767479401	-0.0173271871772176	0.00742580302592506	221.523957187221	0.0145777805626925	0.00660183910965128	0.0398667265817401	0.00988623959039029	0.0031406606793881	0.0164279626072923	-0.00748093412233121	-0.0254422669158593	0.00765339140084762
221.689855046131	0.0141671714620018	0.00831443559872826	0.023175351016886	0.013814742136136	0.00544662585969194	0.0185903340466012	-0.00212114030437136	-0.0137786539062707	0.00765823515506458	221.695469929315	0.0136615982745082	0.00776553106828434	0.0278818196565509	0.0134071586923553	0.00587188787223833	0.0197530666219762	-0.00316216439000445	-0.0185978880687305	0.00705063759232536	221.623967864785	0.0125998539903998	0.00539259438080645	0.0285413966219834	0.00988623959039029	0.0031406606793881	0.0164279626072923	-0.00411681461800506	-0.0206315262066384	0.010417342676663
221.789949703869	0.0141671714620018	0.00831443559872826	0.023175351016886	0.0140261312932347	0.0047750583531892	0.0186351249777548	-0.00181254506235045	-0.0130891635292123	0.00845332778410695	221.795534695685	0.0135327701283713	0.00776553106828434	0.0278818196565509	0.0135261083642809	0.00601620494802142	0.0203071984033705	-0.00290951315878794	-0.0180078142450671	0.00830872108013144	221.723978542348	0.0125998539903998	0.00539259438080645	0.0285413966219834	0.00992172372130556	0.00299273184196242	0.0164208786165033	-0.00407373543188003	-0.0205179712459585	0.010417342676663
221.890044361607	0.0141671714620018	0.00831443559872826	0.023175351016886	0.0141581972071118	0.00468069206563089	0.0190323517930685	-0.00169984954597898	-0.0130891635292123	0.0084328323860752	221.895599462054	0.0135094206099348	0.00776553106828434	0.0278818196565509	0.0136855944564873	0.00598254044965382	0.020430306064045	-0.00260097181441775	-0.0185978880687305	0.00828697267564055	221.823989219911	0.0125891628253836	0.00539259438080645	0.0285413966219834	0.00999796099700296	0.0031406606793881	0.016870492965733	-0.00393102760760634	-0.0204366985722983	0.010417342676663
221.990139019345	0.0141671714620018	0.00831443559872826	0.023175351016886	0.0143623060658429	0.00515266415446512	0.0204250550857938	-0.00130020124749722	-0.0132811122529774	0.00845332778410695	221.995664228423	0.0134753230220496	0.00776553106828434	0.0278818196565509	0.0137892629467723	0.00601620494802142	0.0205491116374964	-0.00240338466954198	-0.018578424021732	0.00863126858255194	221.923999897474	0.0125891628253836	0.00539259438080645	0.0285413966219834	0.0101209706992218	0.00299273184196242	0.0170387451034045	-0.00379645644747878	-0.0204680504020847	0.0102589420014834
222.090233677083	0.0141671714620018	0.00831443559872826	0.023175351016886	0.0144646653266898	0.00525021102955241	0.0210144134562235	-0.0011067584687962	-0.0133020329317389	0.00845332778410695	222.095728994792	0.013446049153261	0.00769572439216682	0.02778603836245	0.0138492713001457	0.00601620494802142	0.0205491116374964	-0.00217742617751448	-0.0180386744150093	0.00905312342498195	222.024010575037	0.0125840173720604	0.00539259438080645	0.0285413966219834	0.0106026313922244	0.00288446788588032	0.0201770264256418	-0.00300596280892326	-0.0203351627063903	0.0104900171674993
222.190328334821	0.0141671714620018	0.00831443559872826	0.023175351016886	0.0145615872626434	0.00542092616438703	0.0212925926054688	-0.000932597932953925	-0.0131642537079067	0.00845332778410695	222.195793761161	0.0134189966295403	0.00769572439216682	0.02778603836245	0.0139368424680416	0.00624500985495934	0.0208841989296684	-0.00201119814503753	-0.0176846496943695	0.00977022557761032	222.1240212526	0.0125840173720604	0.00539259438080645	0.0285413966219834	0.0106150506064512	0.00268719193716419	0.0201770264256418	-0.00297511980094602	-0.0203351627063903	0.010417342676663
222.29042299256	0.0141671714620018	0.00831443559872826	0.023175351016886	0.0146585877685338	0.00609356955818703	0.0220134115753836	-0.000740357363834074	-0.0131642537079067	0.00845332778410695	222.29585852753	0.0133758653618734	0.00776553106828434	0.0278818196565509	0.0141372703003619	0.00624500985495934	0.0207263084683504	-0.00167911464955038	-0.0174221828712916	0.0103451328939846	222.224031930163	0.0125840173720604	0.00539259438080645	0.0285413966219834	0.0108847102238542	0.00360704258816097	0.0217472136403988	-0.00264475723602892	-0.0203351627063903	0.0104900171674993
222.390517650298	0.0141671714620018	0.00831443559872826	0.023175351016886	0.0147649862410154	0.00716154843632585	0.0230005062219303	-0.000500808159721623	-0.0126806647794337	0.00893178847854965	222.395923293899	0.0133257094105062	0.00776553106828434	0.0278818196565509	0.0141687881645273	0.00673248501777687	0.0210810494521756	-0.00156417046848458	-0.0174221828712916	0.0103451328939846	222.324042607727	0.0125478301519394	0.00539259438080645	0.0285413966219834	0.0108847102238542	0.00360704258816097	0.0217472136403988	-0.00262459883727988	-0.0203351627063903	0.0104900171674993
222.490612308036	0.0141671714620018	0.00831443559872826	0.023175351016886	0.0148780992548423	0.00737708445541415	0.0230005062219303	-0.00029434679511109	-0.0125044443194759	0.00921430895305043	222.495988060268	0.0132909067740056	0.00769572439216682	0.02778603836245	0.0142312137221719	0.00673248501777687	0.0210810494521756	-0.00143926213358052	-0.0175529683843689	0.0103451328939846	222.42405328529	0.0125478301519394	0.00539259438080645	0.0285413966219834	0.011067221149642	0.00360704258816097	0.0220356168208885	-0.00234100117994821	-0.0205593162595074	0.010417342676663
222.590706965774	0.0141621490306322	0.00823103046792944	0.0230465416452472	0.0149979047061545	0.00764136875842076	0.0229257502134393	1.85354360605042e-05	-0.0117879993991013	0.00933206222323862	222.596052826637	0.0132040530441797	0.00748376029090571	0.0274513794423646	0.014304602891797	0.00703837554900054	0.0213972165546428	-0.00120034950494181	-0.0167391340108122	0.0112005220396443	222.524063962853	0.0125478301519394	0.00539259438080645	0.0285413966219834	0.0112248996428977	0.00360704258816097	0.0220448539905336	-0.00207593174313499	-0.0205593162595074	0.010417342676663
222.690801623512	0.0141329184868003	0.00823103046792944	0.023175351016886	0.0150778796041844	0.00779606695757426	0.0230289410690979	0.000185352868181588	-0.0113565882133414	0.00933206222323862	222.696117593006	0.0130628037504221	0.00726251096955395	0.0274513794423646	0.0144135811755029	0.00703837554900054	0.0213972165546428	-0.000809725297292644	-0.0172181117379072	0.0111362347847602	222.624074640416	0.0125478301519394	0.00539259438080645	0.0285413966219834	0.0112456640551364	0.00360704258816097	0.0220448539905336	-0.00206080933900646	-0.0205179712459585	0.010417342676663
222.79089628125	0.014068050412956	0.00823103046792944	0.023175351016886	0.0151863984308931	0.00780845938389362	0.0229257502134393	0.000580899444710606	-0.0103404949487177	0.0109883240984553	222.796182359375	0.0129305474238566	0.00729296920825114	0.0274513794423646	0.0144681860202708	0.00707462408702917	0.0214990092160515	-0.00054271975054856	-0.0167391340108122	0.0112005220396443	222.724085317979	0.0125129751972299	0.00539259438080645	0.0285413966219834	0.0119655383979323	0.00360704258816097	0.0238765838649553	-0.00117591054620473	-0.0189298182633782	0.0115676717606587
222.890990938988	0.0139845356972153	0.00831443559872826	0.0236065330231639	0.0152359544460803	0.00780845938389362	0.0230289410690979	0.000881438514440233	-0.0105573348666964	0.0112333062854697	222.896247125744	0.0124479041381612	0.00726251096955395	0.0278818196565509	0.0144912733265848	0.00707462408702917	0.0215185634555457	0.00022548266993805	-0.0167932282324248	0.0123410924375523	222.824095995542	0.0125129751972299	0.00539259438080645	0.0285413966219834	0.0121073455705871	0.00361082688528081	0.0240895817755152	-0.00101142215910614	-0.0179516221491778	0.0120476467668269
222.991085596726	0.0139311097344304	0.00714708095896576	0.0223937257828123	0.0153104556090102	0.00808551389449375	0.0232058606182687	0.00106633535160354	-0.0109406722843657	0.0109883240984553	222.996311892113	0.0122462151758794	0.00688612742598681	0.0274513794423646	0.0145546449963104	0.00707462408702917	0.0213972165546428	0.000559859701514309	-0.0167932282324248	0.0117479692886757	222.924106673105	0.0125129751972299	0.00539259438080645	0.0285413966219834	0.0122979490944605	0.00360704258816097	0.0241879259201113	-0.000846881817546295	-0.017406244216064	0.0115676717606587
223.091180254464	0.0138807783958253	0.00730438353576737	0.0227784747221227	0.0153930792627215	0.00883853139648678	0.0239115153146231	0.00134603193044252	-0.0110074644859421	0.011316658548981	223.096376658482	0.011980445283889	0.00639052200926531	0.0264525146920338	0.0145685771797447	0.0074534695087362	0.0216857553502494	0.000962875838164325	-0.0165940252358068	0.0117479692886757	223.024117350669	0.0125129751972299	0.00539259438080645	0.0285413966219834	0.012457324142358	0.00360704258816097	0.0243637925554701	-0.000705661516893158	-0.0169367663716508	0.0115676717606587
223.191274912202	0.0138428569604816	0.00730438353576737	0.0227784747221227	0.0154286163422115	0.00883853139648678	0.0236902557516508	0.00158535148136861	-0.0112030195455111	0.011462511920998	223.196441424851	0.011927416297418	0.00588929110602758	0.0255509066138277	0.0146916792409487	0.00770069236825484	0.0219428192492869	0.00130457035460211	-0.0142736067290171	0.0131922572514969	223.124128028232	0.0125129751972299	0.00539259438080645	0.0285413966219834	0.013800076479954	0.00360704258816097	0.0256732021558142	0.000707196851323875	-0.0135101352688829	0.0120476467668269
223.291369569941	0.0137257351593299	0.00714708095896576	0.0227784747221227	0.0154570422452068	0.00893985363045973	0.0236902557516508	0.00181213291800268	-0.0112030195455111	0.0119872663439137	223.29650619122	0.0114416585349684	0.00552527500057256	0.0224352518803533	0.0147788297276817	0.00807673672157378	0.0219815862311528	0.0023618922201821	-0.0124298935886987	0.0145192932414771	223.224138705795	0.0125129751972299	0.00539259438080645	0.0285413966219834	0.0138894431832836	0.00360704258816097	0.0256732021558142	0.000743520223706877	-0.0135101352688829	0.0120476467668269
223.391464227679	0.0136840325843279	0.00669125199955708	0.0224459411194035	0.0154892992978172	0.00931099214676334	0.0236902557516508	0.00199435365759377	-0.0113565882133414	0.0119872663439137	223.396570957589	0.0113912815599983	0.00597138952678102	0.0224352518803533	0.0148121090719859	0.00807673672157378	0.0217108250017039	0.00259145789980392	-0.0119592481582392	0.0141407840449423	223.324149383358	0.0125129751972299	0.00539259438080645	0.0285413966219834	0.0141591758707615	0.00360704258816097	0.0256959062897481	0.00096135748039357	-0.0128490992235077	0.0115358495199011
223.491558885417	0.0136257260252441	0.00646399900377193	0.022216955741259	0.0155223049367846	0.00959365806786315	0.0236902557516508	0.00220387402375493	-0.0113565882133414	0.0119872663439137	223.496635723958	0.0113484378839532	0.00639052200926531	0.0224352518803533	0.0148151067458848	0.00807673672157378	0.0216857553502494	0.00273758787317995	-0.0105653799576117	0.0145192932414771	223.424160060921	0.0125129751972299	0.00539259438080645	0.0285413966219834	0.0142850807577384	0.00360704258816097	0.0256959062897481	0.00107028666912825	-0.0133112411851766	0.010613232850427
223.591653543155	0.0135541326034664	0.00653942716896931	0.0221961346177994	0.0155534875147812	0.00974992963304417	0.0236740637472703	0.0024754079139127	-0.0109406722843657	0.0124780419234878	223.596700490327	0.0112744304233259	0.00588929110602758	0.0212440767002079	0.0149521632299525	0.00938292033240281	0.0224165137245661	0.00319447692026616	-0.00605236732438172	0.0145192932414771	223.524170738484	0.0107061954124549	0.00458385309987715	0.0200215312218165	0.0145261133086422	0.00360704258816097	0.0258581052848892	0.00335194507653199	-0.0133769658363563	0.0166737639507059
223.691748200893	0.0134576352750736	0.00653942716896931	0.022216955741259	0.0155711943613005	0.00974992963304417	0.0236740637472703	0.00269864030477141	-0.0111297429837087	0.0119872663439137	223.696765256696	0.0112578552387316	0.00584154830806165	0.0212440767002079	0.0150339590781992	0.00938292033240281	0.0220047494542289	0.00337904330469838	-0.00567130170749933	0.0141407840449423	223.624181416048	0.0107061954124549	0.00458385309987715	0.0200215312218165	0.014551198493824	0.00360704258816097	0.0259276437515711	0.00341360923696056	-0.0137310958626092	0.0165631625536927
223.791842858631	0.0134576352750736	0.00653942716896931	0.022216955741259	0.0156760773824491	0.00974992963304417	0.0242386081536727	0.00285697630508242	-0.0109406722843657	0.0119872663439137	223.796830023065	0.0111492706132339	0.00543098307368864	0.0212099903740538	0.0150354963687291	0.00938292033240281	0.0219815862311528	0.00355111948314248	-0.00509889286060898	0.0145192932414771	223.724192093611	0.0107061954124549	0.00458385309987715	0.0200215312218165	0.0145763561540779	0.00360704258816097	0.0260148114681194	0.00347778245704092	-0.013813843029923	0.0165631625536927
223.891937516369	0.0134576352750736	0.00653942716896931	0.022216955741259	0.0157424088837972	0.00975575555841143	0.0244178114943203	0.00295724752940142	-0.0101636242305106	0.0129454885740036	223.896894789434	0.0110315951850564	0.00535996913379893	0.0218131529862972	0.0150459282470564	0.00938292033240281	0.0219815862311528	0.00377615234388452	-0.00570653807181419	0.0134452825790739	223.824202771174	0.0107061954124549	0.00458385309987715	0.0200215312218165	0.0155054075367078	0.00707598020992108	0.0273644904677894	0.0049908115825931	-0.00551432342591919	0.0190419717808585
223.992032174107	0.0134459296814617	0.00653942716896931	0.022216955741259	0.015772760169444	0.00974992963304417	0.0245156982307992	0.00306408647151814	-0.0100688504861652	0.012857159753698	223.996959555804	0.0109392948910011	0.00535996913379893	0.0220211649600591	0.0150656783803835	0.00938292033240281	0.0219815862311528	0.00395600288866622	-0.00434016788432628	0.0145192932414771	223.924213448737	0.0106980656462022	0.00458385309987715	0.0200215312218165	0.0155578341247679	0.00728001400444725	0.0277901026406424	0.00510348795935763	-0.00551432342591919	0.0190419717808585
224.092126831845	0.0134328137442	0.00645363095772381	0.0221961346177994	0.0158967453260628	0.00974992963304417	0.0247113330649336	0.00319583220794496	-0.0101636242305106	0.0124780419234878	224.097024322173	0.0108992989712313	0.00535996913379893	0.0222159714487419	0.0150779828225803	0.00938292033240281	0.0219815862311528	0.00403098638683226	-0.00468959953533995	0.0141407840449423	224.0242241263	0.0106980656462022	0.00458385309987715	0.0200215312218165	0.0156922951595053	0.00728001400444725	0.0278056335691897	0.00528963244738102	-0.00537925732489023	0.0191145354786281
224.192221489583	0.0134328137442	0.00645363095772381	0.0221961346177994	0.0159905895360892	0.00959365806786315	0.0249229976133432	0.00327233267545117	-0.00932967640949135	0.0130945318580298	224.197089088542	0.010848208112288	0.00366564709781007	0.0209138845611487	0.0150779828225803	0.00938292033240281	0.0219815862311528	0.00422454773348099	-0.00381866078485888	0.0145192932414771	224.124234803863	0.0106980656462022	0.00458385309987715	0.0200215312218165	0.0156922951595053	0.00728001400444725	0.0278056335691897	0.00528963244738102	-0.00537925732489023	0.0191145354786281
224.292316147321	0.0134312590466164	0.00645363095772381	0.0221961346177994	0.0160236170089649	0.00974992963304417	0.0251918798890792	0.00337628295542884	-0.00936192777881834	0.012857159753698	224.297153854911	0.0107700162874484	0.00366564709781007	0.0209809905522962	0.0150779828225803	0.00938292033240281	0.0219815862311528	0.00438392417436729	-0.00297617754592021	0.0146902728229962	224.224245481426	0.0106980656462022	0.00458385309987715	0.0200215312218165	0.0157000479193724	0.0073888431020504	0.0278056335691897	0.00532661623756227	-0.00521091892459848	0.0191145354786281
224.39241080506	0.0134194404394805	0.00645363095772381	0.0221961346177994	0.0161176389889568	0.00974992963304417	0.025385784228359	0.00356837867535152	-0.0063221239317605	0.0149356541608376	224.39721862128	0.0106985527676315	0.00366564709781007	0.0209455883927815	0.0151168561751309	0.00938292033240281	0.0219756598225112	0.00460193152834339	-0.00236758002752167	0.0145192932414771	224.32425615899	0.0106980656462022	0.00458385309987715	0.0200215312218165	0.0158314696875534	0.00733516737545547	0.0278056335691897	0.00545765773279809	-0.00461939892029391	0.0196107537632659
224.492505462798	0.0134063352512733	0.00645363095772381	0.022216955741259	0.0161538881541305	0.00999242998849521	0.0256351268548691	0.00369910090982864	-0.00701399662748364	0.0137352621845543	224.497283387649	0.0106770393288811	0.00366564709781007	0.0210269833064643	0.0151224908962709	0.00938292033240281	0.0219815862311528	0.00467957940282669	-0.0022842799944268	0.0145192932414771	224.424266836553	0.0106980656462022	0.00458385309987715	0.0200215312218165	0.0162334345049103	0.00832016811379157	0.0285712870470608	0.00583878763205541	-0.00458065851720665	0.0196107537632659
224.592600120536	0.0133972476467565	0.00645363095772381	0.022216955741259	0.0161979258600135	0.00987990876674604	0.0256351268548691	0.0038131364873546	-0.00443693316701719	0.0149356541608376	224.597348154018	0.0106322524959257	0.00304517508866666	0.0205138373697807	0.0151259408925771	0.00938292033240281	0.0219756598225112	0.00478394225146059	-0.00217222023449504	0.0143456872045169	224.524277514116	0.0106980656462022	0.00458385309987715	0.0200215312218165	0.0187432676351282	0.00887318678852832	0.0273644904677894	0.00692388471372863	-0.0015856326899792	0.0196107537632659
224.692694778274	0.0132489703569894	0.00490482965549809	0.0220010663505204	0.0163130410773764	0.0105899675339743	0.0265866918018593	0.00446126710029141	-0.00568639488429015	0.0151144839098117	224.697412920387	0.010617910464316	0.00304517508866666	0.0205138373697807	0.0152088464652589	0.00931463043601826	0.0221298742214303	0.0049642453293159	-0.00208261352211938	0.0145192932414771	224.624288191679	0.0106980656462022	0.00458385309987715	0.0200215312218165	0.0187432676351282	0.00887318678852832	0.0273644904677894	0.00692388471372863	-0.0015856326899792	0.0196107537632659
224.792789436012	0.0130367537484017	0.000982179467836728	0.0185906860635678	0.0163903822313637	0.0106608075855053	0.0266284941981797	0.00525597942464775	-0.00443693316701719	0.0214467998669174	224.797477686756	0.010617910464316	0.00304517508866666	0.0205138373697807	0.015234351701298	0.00947724354515852	0.0224788207744841	0.0050268051941261	-0.00217222023449504	0.0145192932414771	224.724298869242	0.0106980656462022	0.00458385309987715	0.0200215312218165	0.0187941475860898	0.00887318678852832	0.0273644904677894	0.0069356447894592	-0.00187363240680715	0.0192670756854045
224.89288409375	0.0126975628982035	0.00192507124846761	0.0179930385893628	0.0164768712022765	0.0107276354407821	0.0266284941981797	0.00603074683186177	-0.00297595638070938	0.0231778768631293	224.897542453125	0.010617910464316	0.00304517508866666	0.0205138373697807	0.0152669246230483	0.00940452001250468	0.0224165137245661	0.0051071588948411	-0.00237721524106477	0.0145192932414771	224.824309546805	0.0106980656462022	0.00458385309987715	0.0200215312218165	0.0189070165172531	0.00928503979831698	0.0278729120992943	0.00698184370908591	-0.00181071948226656	0.0192670756854045
224.992978751488	0.0126975628982035	0.00192507124846761	0.0179930385893628	0.0166146689671339	0.0106608075855053	0.0266284941981797	0.00619122920197757	-0.00297595638070938	0.0231778768631293	224.997607219494	0.010617910464316	0.00304517508866666	0.0205138373697807	0.0153077509832908	0.00938292033240281	0.0224788207744841	0.00515972219705119	-0.00237721524106477	0.0145192932414771	224.924320224369	0.0106980656462022	0.00458385309987715	0.0200215312218165	0.0189070165172531	0.00928503979831698	0.0278729120992943	0.00698184370908591	-0.00181071948226656	0.0192670756854045
225.093073409226	0.0126975628982035	0.00192507124846761	0.0179930385893628	0.0167649381587505	0.0109479021996886	0.0266284941981797	0.00635717837248832	-0.00289347664995581	0.0231778768631293	225.097671985863	0.010617910464316	0.00304517508866666	0.0205138373697807	0.015398243881925	0.00921228972670733	0.022709856229456	0.00526633244949726	-0.00269355243108591	0.0144791247833147	225.024330901932	0.0106980656462022	0.00458385309987715	0.0200215312218165	0.0189070165172531	0.00928503979831698	0.0278729120992943	0.00698184370908591	-0.00181071948226656	0.0192670756854045
225.193168066964	0.0126975628982035	0.00192507124846761	0.0179930385893628	0.016841032943398	0.0116571829662244	0.0274034735450802	0.00647556067070627	-0.00274043695785289	0.0231685133490362	225.197736752232	0.010617910464316	0.00304517508866666	0.0205138373697807	0.0155193394403979	0.00940452001250468	0.0230471305475884	0.00543623746173171	-0.00277554114198826	0.0149150563055787	225.124341579495	0.0106980656462022	0.00458385309987715	0.0200215312218165	0.0189629063985584	0.00933101221809414	0.0278729120992943	0.00699775220446479	-0.00144993746020653	0.0196107537632659
225.293262724702	0.0126975628982035	0.00192507124846761	0.0179930385893628	0.0169953377260903	0.0123043085800789	0.0275002496602609	0.00659639932524866	-0.0026400896086202	0.0231778768631293	225.297801518601	0.010617910464316	0.00304517508866666	0.0205138373697807	0.0156010714683877	0.00931463043601826	0.0230471305475884	0.00550445754333022	-0.00285374418487413	0.0149150563055787	225.224352257058	0.0106980656462022	0.00458385309987715	0.0200215312218165	0.0189629063985584	0.00933101221809414	0.0278729120992943	0.00699775220446479	-0.00144993746020653	0.0196107537632659
225.393357382441	0.0126975628982035	0.00192507124846761	0.0179930385893628	0.0171246855688934	0.012450150091621	0.0273868709336232	0.00675039263986591	-0.00274043695785289	0.0231778768631293	225.39786628497	0.010617910464316	0.00304517508866666	0.0205138373697807	0.0157717229769441	0.00980562007244569	0.0240522935742887	0.00570770605025438	-0.00269355243108591	0.0152060321161617	225.324362934621	0.0106980656462022	0.00458385309987715	0.0200215312218165	0.0190181519823259	0.00933101221809414	0.0278729120992943	0.00702467510533033	-0.00147888724637782	0.0192670756854045
225.493452040179	0.0126975628982035	0.00192507124846761	0.0179930385893628	0.0172453561141146	0.0123043085800789	0.0271295710351306	0.00686338218311465	-0.00289347664995581	0.0231778768631293	225.497931051339	0.010617910464316	0.00304517508866666	0.0205138373697807	0.015992968660924	0.0107918186639317	0.0249100348589251	0.00596841954464962	-0.00285374418487413	0.0153668863511939	225.424373612184	0.0106980656462022	0.00458385309987715	0.0200215312218165	0.0190320348378325	0.00933101221809414	0.0278729120992943	0.00703359506301227	-0.00144993746020653	0.0192670756854045
225.593546697917	0.0126832668797976	0.00192507124846761	0.0179930385893628	0.0173159624070499	0.012450150091621	0.0271295710351306	0.00695021240090817	-0.00289347664995581	0.0231778768631293	225.597995817708	0.010617910464316	0.00304517508866666	0.0205138373697807	0.0160886967331811	0.0106037261307976	0.024402127661105	0.00606968034000124	-0.00297617754592021	0.0157090237188677	225.524384289747	0.0106980656462022	0.00458385309987715	0.0200215312218165	0.0190641922589109	0.00933101221809414	0.0278729120992943	0.00704187027797667	-0.00147888724637782	0.019140519135071
225.693641355655	0.0126832668797976	0.00192507124846761	0.0179930385893628	0.0173526840714492	0.0128553622476893	0.0275199095634901	0.00701508164128841	-0.0026400896086202	0.0231778768631293	225.698060584077	0.010617910464316	0.00304517508866666	0.0205138373697807	0.0162342361863618	0.0109698434091223	0.0247930825139982	0.00619822911121512	-0.00297617754592021	0.0157090237188677	225.624394967311	0.0106980656462022	0.00458385309987715	0.0200215312218165	0.0191073809600387	0.00933101221809414	0.0278729120992943	0.00705446514080284	-0.00144993746020653	0.019140519135071
225.793736013393	0.0126832668797976	0.00192507124846761	0.0179930385893628	0.0173526840714492	0.0128553622476893	0.0275199095634901	0.00701508164128841	-0.0026400896086202	0.0231778768631293	225.798125350446	0.0112049769108743	0.00172649445967306	0.05241998706514	0.0162586684347801	0.0109939015966977	0.0247930825139982	0.0019952783525362	-0.0399617939302888	0.0173226693607441	225.724405644874	0.0106980656462022	0.00393808820741098	0.0804549040619113	0.0192915895932519	0.00933101221809414	0.0278729120992943	0.00116181333702018	-0.0559018503694062	0.0211256862391358
225.893830671131	0.0133899038602519	0.00441454612628896	0.0897439072653293	0.0173526840714492	0.0128553622476893	0.0275199095634901	-0.00234828648667941	-0.0652134657964107	0.0178220367045657	225.898190116815	0.0121416110203136	0.0044491518868176	0.0849246127512742	0.0162635268413615	0.0111056189782961	0.0247930825139982	-0.00597499477165528	-0.0709920387690189	0.0184721337241537	225.824416322437	0.014354427985198	0.00419777731201256	0.120860145724245	0.0196017088784883	0.00938638994991928	0.0278056335691897	-0.0179085731346439	-0.106117326878647	0.0211256862391358
225.993925328869	0.0133899038602519	0.00441454612628896	0.0897439072653293	0.0173526840714492	0.0128553622476893	0.0275199095634901	-0.00234828648667941	-0.0652134657964107	0.0178220367045657	225.998254883185	0.0135556385626478	0.00624660094923436	0.084593563317159	0.0163755852337315	0.011185650888982	0.0247930825139982	-0.0123919549784776	-0.0709920387690189	0.0184721337241537	225.924427	0.0161693200660348	0.00419777731201256	0.120860145724245	0.0196879439699385	0.00938638994991928	0.0278333230918587	-0.0233047126272111	-0.106117326878647	0.0211256862391358
226.094019986607	0.0133899038602519	0.00441454612628896	0.0897439072653293	0.0173526840714492	0.0128553622476893	0.0275199095634901	-0.00234828648667941	-0.0652134657964107	0.0178220367045657	226.098319649554	0.016009579956325	0.00675017530301995	0.0849246127512742	0.0164156504748511	0.0111925985282053	0.0247930825139982	-0.0181940875694006	-0.0709920387690189	0.0184721337241537	226.024437677563	0.036900621220249	0.00419777731201256	0.12120810884871	0.0198063346194027	0.00941375065944207	0.0278056335691897	-0.0306545723130884	-0.106117326878647	0.0211256862391358
226.194114644345	0.0133899038602519	0.00441454612628896	0.0897439072653293	0.0173526840714492	0.0123043085800789	0.026893394340457	-0.00236919379859786	-0.0652134657964107	0.0175598721260783	226.198384415923	0.0586064970488633	0.00760016869991601	0.101139456891019	0.0164293990144343	0.0111925985282053	0.0247930825139982	-0.0352621792650603	-0.0840667769259549	0.00907185467122909	226.124448355126	0.036900621220249	0.00419777731201256	0.12120810884871	0.0198745429536801	0.00941375065944207	0.0278333230918587	-0.0306020857825775	-0.106117326878647	0.0213711155576582
226.294209302083	0.014009510563641	0.00441454612628896	0.0897439072653293	0.0173526840714492	0.0123043085800789	0.026893394340457	-0.00865096106893086	-0.0648046828132749	0.0163337968848861	226.298449182292	0.0586064970488633	0.00760016869991601	0.101139456891019	0.0164728446102296	0.011185650888982	0.0247930825139982	-0.0352423085914959	-0.0836055746190891	0.00976409229053202	226.224459032689	0.0681773419691474	0.00419777731201256	0.12120810884871	0.0202381968169915	0.00991962418435512	0.0283147028367053	-0.0378698893846608	-0.106117326878647	0.021125306438064
226.394303959821	0.014009510563641	0.00441454612628896	0.0897439072653293	0.0173526840714492	0.0123043085800789	0.026893394340457	-0.00865096106893086	-0.0648046828132749	0.0163337968848861	226.398513948661	0.0586064970488633	0.00760016869991601	0.101139456891019	0.0165301136855894	0.0117953993231287	0.0253625818678865	-0.0352058438078827	-0.0836055746190891	0.00986501829048118	226.324469710253	0.0743838214811984	0.00763880275080098	0.120860145724245	0.0203607717092678	0.00965728772166247	0.0279451590196371	-0.0446354827274324	-0.103638294596773	0.0136874215374086
226.49439861756	0.014009510563641	0.00441454612628896	0.0897439072653293	0.0173526840714492	0.0123043085800789	0.026893394340457	-0.00865096106893086	-0.0648046828132749	0.0163337968848861	226.49857871503	0.0718810358642834	0.0108730520857321	0.101502555570797	0.0167415329566853	0.0119602826228796	0.0253625818678865	-0.0478953174501995	-0.0836055746190891	0.00526795783659845	226.424480387816	0.0760132125008113	0.00763880275080098	0.120860145724245	0.0205368651068762	0.0100266149311462	0.0283147028367053	-0.0500293997368401	-0.103638294596773	0.0136874215374086
226.594493275298	0.0716338189704133	0.0124357470099189	0.117299952702035	0.0173526840714492	0.0123043085800789	0.026893394340457	-0.0487786900538619	-0.0957128899873683	0.0110886477511856	226.598643481399	0.0742427581539655	0.0488629886629309	0.101502555570797	0.0167827703770002	0.0120170178986346	0.0253625818678865	-0.0586633087091231	-0.0825323457071125	-0.034695698000382	226.524491065379	0.0760132125008113	0.00763880275080098	0.120860145724245	0.0206174064623897	0.0100380039231085	0.0283147028367053	-0.0499624753616859	-0.103638294596773	0.0136874215374086
226.694587933036	0.0836413485076729	0.0619906890003051	0.121387628469133	0.0174643695123117	0.0129319799040231	0.0275503062695439	-0.0676675551548933	-0.104134001852974	-0.0416168666857046	226.698708247768	0.0742427581539655	0.0488629886629309	0.101502555570797	0.0167827703770002	0.0120170178986346	0.0253625818678865	-0.0586633087091231	-0.0825323457071125	-0.034695698000382	226.624501742942	0.0760132125008113	0.00763880275080098	0.120860145724245	0.0207262165139335	0.010830407426568	0.0285712870470608	-0.0497968753350004	-0.103638294596773	0.0136874215374086
226.794682590774	0.0836413485076729	0.0619906890003051	0.121387628469133	0.0175700428042836	0.0128553622476893	0.0275199095634901	-0.0675855928915789	-0.104134001852974	-0.0416168666857046	226.798773014137	0.0742427581539655	0.0488629886629309	0.101502555570797	0.0167926514358069	0.0120426592098303	0.0253625818678865	-0.0586465774637333	-0.0825323457071125	-0.034695698000382	226.724512420505	0.0818715963084737	0.0580548920729223	0.122095448075724	0.0208889830113402	0.0110198300271523	0.0285712870470608	-0.064034204001377	-0.106117326878647	-0.0392494154138435
226.894777248512	0.0836413485076729	0.0619906890003051	0.121387628469133	0.0177215671578452	0.0127558592666117	0.0275503062695439	-0.0674387918964741	-0.104134001852974	-0.0416168666857046	226.898837780506	0.0742427581539655	0.0488629886629309	0.101502555570797	0.0167926514358069	0.0120426592098303	0.0253625818678865	-0.0586465774637333	-0.0825323457071125	-0.034695698000382	226.824523098068	0.0818061647672087	0.0571594371966508	0.121258887640746	0.0208889830113402	0.0110198300271523	0.0285712870470608	-0.0638642565854593	-0.103638294596773	-0.0368959851317826
226.99487190625	0.0836413485076729	0.0619906890003051	0.121387628469133	0.0178819057623642	0.0127558592666117	0.0276101394626075	-0.0673373600662618	-0.104134001852974	-0.0416168666857046	226.998902546875	0.0742427581539655	0.0490516876377841	0.101502555570797	0.0167926514358069	0.0120426592098303	0.0253625818678865	-0.0586141333659825	-0.0822537584842036	-0.034695698000382	226.924533775631	0.0811669594903749	0.0571594371966508	0.120706492695809	0.0207412257978994	0.0108801107685595	0.0282998182903972	-0.0629877846947028	-0.102287757806356	-0.03697837389075
227.094966563988	0.0836413485076729	0.0619906890003051	0.121387628469133	0.0179675259336989	0.012689139855261	0.0276101394626075	-0.0672480187190908	-0.10436332518801	-0.0416869362789724	227.098967313244	0.0742427581539655	0.0490516876377841	0.101502555570797	0.0167926514358069	0.0120426592098303	0.0253625818678865	-0.0586141333659825	-0.0822537584842036	-0.034695698000382	227.024544453195	0.0804124391875659	0.0571594371966508	0.122095448075724	0.020732373361143	0.0105139395514861	0.0278729120992943	-0.062095058065636	-0.103452078886828	-0.0368959851317826
227.195061221726	0.0836413485076729	0.0619906890003051	0.121387628469133	0.0181072699762577	0.012689139855261	0.0275776367988414	-0.0671144174719216	-0.10436332518801	-0.0416869362789724	227.199032079613	0.0738883409642894	0.0480099732744125	0.101502555570797	0.0168008169775491	0.0120426592098303	0.0253625818678865	-0.0578407569484106	-0.0836055746190891	-0.0353292960132169	227.124555130758	0.0793939107911689	0.0571594371966508	0.123350450938469	0.0207262165139335	0.0108513909047623	0.0281755717330884	-0.0608163741992123	-0.104794037603258	-0.0358098407142914
227.295155879464	0.0836413485076729	0.0619906890003051	0.121387628469133	0.0182023646318968	0.0130582479094155	0.0280944339428849	-0.0670443684538522	-0.10436332518801	-0.0416168666857046	227.299096845982	0.0737275491182195	0.0480099732744125	0.103581145930609	0.0168008169775491	0.0120426592098303	0.0253625818678865	-0.0573434415754364	-0.084269851154528	-0.033949784555029	227.224565808321	0.078756353349754	0.0513277505653377	0.117693219977827	0.0207262165139335	0.0108513909047623	0.0281755717330884	-0.0600663635188545	-0.105943919809965	-0.0363129756567625
227.395250537202	0.0836413485076729	0.0619906890003051	0.121387628469133	0.0182672096692697	0.0132076089742298	0.028360940380467	-0.0669489250132018	-0.10436332518801	-0.0416168666857046	227.399161612351	0.0729921579411095	0.0421479717151123	0.101139456891019	0.0168008169775491	0.0120426592098303	0.0253625818678865	-0.0563538393979663	-0.09105920328102	-0.033949784555029	227.324576485884	0.0778381168550986	0.0495234322161565	0.108823404091576	0.0207106248387186	0.0108513909047623	0.0279667146685882	-0.0587217895627904	-0.0915279150413188	-0.0271833350167533
227.495345194941	0.0836413485076729	0.0619906890003051	0.121328503441892	0.0184294163619223	0.0132076089742298	0.028360940380467	-0.0668967726184629	-0.10436332518801	-0.0416869362789724	227.49922637872	0.0718443795711664	0.0407264356329268	0.0978488586722863	0.0168008169775491	0.0120426592098303	0.0253625818678865	-0.0545758290131367	-0.078461063518616	-0.0216498612420457	227.424587163447	0.076864818676189	0.0513277505653377	0.103791951427325	0.0206833763519691	0.0108801107685595	0.0279667146685882	-0.0572683666391889	-0.0874904843523286	-0.0330996419552721
227.595439852679	0.076395943109617	0.04162277648328	0.111390366582702	0.0187570863514421	0.0130582479094155	0.0280944339428849	-0.059055296489868	-0.0968455430110245	-0.0192771459500128	227.599291145089	0.0712378610383721	0.0399079948961213	0.0944433365174166	0.0168008169775491	0.0120426592098303	0.0253625818678865	-0.0533472248651993	-0.0768114676925867	-0.0218873770743029	227.52459784101	0.0765376398219066	0.0519675143043416	0.103195771853106	0.0206789259859707	0.0108801107685595	0.0279667146685882	-0.0568061911657573	-0.0853402273121036	-0.034067654699955
227.695534510417	0.0716338189704133	0.0419378700550257	0.0987727558957543	0.018787073833985	0.0131406903794847	0.028360940380467	-0.0520848112127428	-0.0779562830916537	-0.0239035992352894	227.699355911458	0.0707456057283643	0.038394374514766	0.0944085841576296	0.016830163234442	0.01206394849212	0.0253625818678865	-0.0519894975085646	-0.0760721179031713	-0.020586672924572	227.624608518574	0.0757601510473203	0.0520273341359902	0.101364148949857	0.0206789259859707	0.0108801107685595	0.0279667146685882	-0.0558513378030061	-0.0814359638021217	-0.0337358179759693
227.795629168155	0.0706716584348438	0.0418437253249299	0.0994335741544114	0.0188018336422973	0.0131096395866296	0.028360940380467	-0.0506491408360795	-0.0781153301331157	-0.0223922216227927	227.799420677827	0.0699254599507626	0.0378958792600059	0.0944433365174166	0.0168513923531087	0.01206394849212	0.0253625818678865	-0.0508411933638716	-0.0768114676925867	-0.020586672924572	227.724619196137	0.0741429595881261	0.0479035010127476	0.103791951427325	0.0206833763519691	0.0108513909047623	0.0279667146685882	-0.0542285054718176	-0.0814359638021217	-0.0212698746383106
227.895723825893	0.0704569971529986	0.04162277648328	0.100093407529291	0.0188018336422973	0.0131096395866296	0.028360940380467	-0.0501658942276126	-0.0781153301331157	-0.0212587797664704	227.899485444196	0.0695038720914888	0.0364925668618301	0.0933978755287828	0.0169298885125356	0.01206394849212	0.0253625818678865	-0.0498642704875468	-0.0767843367297339	-0.0196162711681106	227.8246298737	0.0690951513905117	0.0312108217021814	0.0922955289345091	0.0206833763519691	0.0108513909047623	0.0279667146685882	-0.0472980386004655	-0.0733397357015773	-0.00911658368398314
227.995818483631	0.0655666416093573	0.0333335383262423	0.0936803924141505	0.0188018336422973	0.0131096395866296	0.028360940380467	-0.0423093621480318	-0.070468112552737	-0.0102260651415937	227.999550210565	0.0690652536244286	0.0364030088402862	0.0933978755287828	0.0169602859653836	0.01206394849212	0.0253625818678865	-0.0487998037911732	-0.0764143271143152	-0.0175143019093228	227.924640551263	0.0684137855833271	0.0312108217021814	0.0919157933355013	0.0206833763519691	0.0108801107685595	0.0279667146685882	-0.0463160802377961	-0.0730897984244225	-0.00923435970216542
228.095913141369	0.0631061049338373	0.0334611302317838	0.0907850300741639	0.0188018336422973	0.013085746539501	0.028360940380467	-0.0399687443107696	-0.0688451894128801	-0.0101341037386719	228.099614976935	0.0680090075781227	0.0353384959827656	0.0933978755287828	0.0170329583033048	0.01206394849212	0.0253625818678865	-0.0473275967798383	-0.0767843367297339	-0.0152698167426639	228.024651228826	0.0670393024792034	0.0312108217021814	0.0918155528577418	0.0207106248387186	0.0108513909047623	0.028053076873001	-0.0449539701491606	-0.071243330669428	-0.00754497616531635
228.196007799107	0.0625704195092059	0.0328825446034021	0.0897439072653293	0.0188018336422973	0.0130661871077835	0.028360940380467	-0.0395765300924576	-0.0688451894128801	-0.0101341037386719	228.199679743304	0.0673921985950477	0.0360002393931784	0.0933978755287828	0.017061318260286	0.0121971812871685	0.0253625818678865	-0.046361482474867	-0.0763586212932287	-0.0146512053982717	228.124661906389	0.0655700872958269	0.0309241365637048	0.0911654079409671	0.0207215961486553	0.0105822157031409	0.0279667146685882	-0.0428637494785809	-0.0707226364369874	-0.00752544403152408
228.296102456845	0.0619405512189908	0.0314010488650859	0.0860642897391694	0.01881847100645	0.0130582479094155	0.028360940380467	-0.0388875263780112	-0.0682327784735256	-0.00999599833981223	228.299744509673	0.0670002905873708	0.0360002393931784	0.0933978755287828	0.0170834764627905	0.0121971812871685	0.0253625818678865	-0.0454733545665795	-0.0752390228477839	-0.0130045120986368	228.224672583952	0.0639013009223581	0.0301113291096477	0.0902401905979337	0.0207106248387186	0.0108513909047623	0.0281755717330884	-0.0410127119874454	-0.0692134087008334	-0.00677243456121698
228.396197114583	0.0605138535664708	0.0314010488650859	0.0850312609307432	0.01881847100645	0.0130582479094155	0.028360940380467	-0.0385804793341641	-0.0682327784735256	-0.0103696035228815	228.399809276042	0.0667157700479083	0.0318522710317121	0.0890231731849968	0.0171265001996425	0.0121971812871685	0.0253625818678865	-0.0449348899733297	-0.0758256376894804	-0.0130045120986368	228.324683261516	0.0621054119329392	0.0303919573098713	0.0894655445531495	0.0207106248387186	0.0105822157031409	0.0279667146685882	-0.0389513622863394	-0.067122668878257	-0.00677243456121698
228.496291772321	0.0590745701551642	0.0314010488650859	0.0839086537309661	0.0188352644567442	0.0130582479094155	0.0284738699805112	-0.0382375511529838	-0.0669503962764981	-0.00975516691152087	228.499874042411	0.0648451255936603	0.0297811533726309	0.0855060670034496	0.0171599749679489	0.0121971812871685	0.0253625818678865	-0.042369346698248	-0.0672357820931243	-0.00679022221507265	228.424693939079	0.0603096782217936	0.0288979366089272	0.0844386524783658	0.0207215961486553	0.0108801107685595	0.0282998182903972	-0.0373157867738098	-0.0640967075728561	-0.00710438303191232
228.59638643006	0.0507421398918947	0.0339522048891226	0.0787647974642319	0.0188352644567442	0.0130582479094155	0.0284738699805112	-0.0357954941306843	-0.0636489416397074	-0.00975516691152087	228.59993880878	0.0595745206434546	0.0297621481697841	0.0816291513129908	0.0172272725588222	0.0121971812871685	0.0253625818678865	-0.0391212245776329	-0.0634630492880582	-0.0116174243888277	228.524704616642	0.0584434889320042	0.029789742299941	0.0834114222101839	0.0206957900228941	0.0105822157031409	0.0279667146685882	-0.0359309582622573	-0.0618913921899902	-0.00658152916762946
228.696481087798	0.0506512685585033	0.0336165032721141	0.0786641909334459	0.0188880764063348	0.0127846296659932	0.0284907529038164	-0.0355801376252924	-0.0643741177404127	-0.0101341037386719	228.700003575149	0.0507902276130063	0.0233162056331904	0.07874380565296	0.0173040225245755	0.0121150816809353	0.0253625818678865	-0.0350265088767001	-0.0601114587016177	-0.00421458902180759	228.624715294205	0.0564180682567336	0.0303919573098713	0.081536550531784	0.0207106248387186	0.0108801107685595	0.0283147028367053	-0.0342442083359028	-0.0604660183527641	-0.00710438303191232
228.796575745536	0.0499276261630284	0.0333335383262423	0.0796892376495692	0.0189696393208772	0.0123448706246134	0.0284907529038164	-0.034803249468493	-0.0620581884992757	-0.00711165779982207	228.800068341518	0.0498909088550668	0.0228340997076966	0.0781854457096185	0.0175393327042651	0.0123386143910963	0.0260949239536261	-0.0342862893256031	-0.0601114587016177	-0.00421458902180759	228.724725971768	0.0544910492450513	0.0280932373583723	0.0792550935264287	0.0209838527158295	0.0105822157031409	0.0285712870470608	-0.0329133065891507	-0.0604660183527641	-0.00717248391567497
228.896670403274	0.0493198325783052	0.0323793908311097	0.0796892376495692	0.0189977227813016	0.012703443490965	0.0290508289657111	-0.0341805941338638	-0.0620581884992757	-0.00711165779982207	228.900133107887	0.0485897362597292	0.0230794059002494	0.0781854457096185	0.0177004423888996	0.0123869752811256	0.0268509180219315	-0.0334515144485576	-0.059895491208714	-0.00421458902180759	228.824736649331	0.0536776650437617	0.0288979366089272	0.0792550935264287	0.0211954898372379	0.0105822157031409	0.0296072961230779	-0.0319632294772179	-0.0588945955121754	-0.00581537746297739
228.996765061012	0.0456520001229936	0.0274815002172556	0.0746796680071346	0.0190394766049717	0.012703443490965	0.0297886573659695	-0.0286781650331529	-0.0569791981767487	-0.00805283768343869	229.000197874256	0.0409841378703253	0.0235607797005468	0.0741777411110255	0.0178024516306965	0.0122950639127561	0.0269302468057761	-0.0269248695310314	-0.056599997351281	-0.00336849013908603	228.924747326895	0.0532187529132126	0.0288979366089272	0.0792550935264287	0.0212442549080437	0.009998508537722	0.0296570384797187	-0.0314362811501009	-0.0588025205750634	-0.00597057429120033
229.09685971875	0.0453786926162384	0.027028164078671	0.0746796680071346	0.0190811525229503	0.012450150091621	0.0305599335525025	-0.0280716632831245	-0.0569791981767487	-0.00807003938238376	229.100262640625	0.0402017487142352	0.0232287875181139	0.0733249254255677	0.0180455894808003	0.01206394849212	0.0276444021252638	-0.0257129574866695	-0.0563115030930642	-0.00336849013908603	229.024758004458	0.0517329546253824	0.0287394330174014	0.078825057511633	0.0212542668612886	0.00982063024169454	0.0296570384797187	-0.0307540872839716	-0.0588945955121754	-0.00626572785695967
229.196954376488	0.0452506398556919	0.027028164078671	0.0746796680071346	0.0191574104172906	0.012703443490965	0.033036285084575	-0.0276364320909105	-0.0569791981767487	-0.00807003938238376	229.200327406994	0.0398723946172273	0.0214902378837755	0.0710157412661547	0.0180842613658061	0.0118980421644735	0.0278630042662222	-0.0249320724909671	-0.0560498457584939	-0.00347816281184861	229.124768682021	0.0493661155319415	0.0286032079906274	0.078825057511633	0.021264505641262	0.00965728772166247	0.0296570384797187	-0.0298602245035945	-0.0588945955121754	-0.00621948580943563
229.297049034226	0.0448120744120284	0.0268819174105623	0.0746796680071346	0.0192594114530172	0.0123448706246134	0.0331930683638013	-0.0268643748937708	-0.0569625551527463	-0.00832718798052236	229.300392173363	0.0393880775949236	0.0220742135258559	0.0708167711493643	0.01812221649291	0.0114186862764086	0.0279800898572447	-0.0241187561882118	-0.0560498457584939	-0.00347816281184861	229.224779359584	0.0485780439717938	0.0259441307822291	0.0750541106239554	0.0213673263121301	0.0101619661943479	0.0314562659700186	-0.0291192471373775	-0.0584084039907573	-0.00597057429120033
229.397143691964	0.0445238380515353	0.0259710694676944	0.0740200818519837	0.0206060832077869	0.0130661871077835	0.0362784709960896	-0.0252194801664626	-0.0555567438462659	-0.00645201220235442	229.400456939732	0.0391419473223167	0.0233113998581501	0.0708167711493643	0.0183185994504723	0.012229147440207	0.0293856355530781	-0.0232247949678582	-0.056226372637948	-0.00378499244293446	229.324790037147	0.0454196173306192	0.0268157470477191	0.0746778492188189	0.021843705029658	0.0120994561162384	0.0388203514266555	-0.0275877834621837	-0.0581514942385082	-0.00597057429120033
229.497238349702	0.0440838903192251	0.0259710694676944	0.0740637487512137	0.0212966584901069	0.0130582479094155	0.0366140445886302	-0.0239873365947632	-0.0555567438462659	-0.00645201220235442	229.500521706101	0.0389414642734333	0.0235267250245439	0.0707412640269697	0.0183591873309146	0.0122950639127561	0.0295414586977255	-0.0224811616805336	-0.0560498457584939	-0.00347816281184861	229.42480071471	0.0423415671119899	0.026224727062619	0.0746483725444574	0.022012328017281	0.0126632884365908	0.0388692427203366	-0.0256149234768641	-0.0570591805193619	-0.0054891831498747
229.597333007441	0.0436455647831254	0.0260635208141615	0.0740637487512137	0.0219079832707616	0.013574081134476	0.0373082441653309	-0.0227233572359854	-0.053115208511601	-0.00486568107779108	229.60058647247	0.0385471586380752	0.0214902378837755	0.0670275181795345	0.0185756042967588	0.0123869752811256	0.0301317838044227	-0.0213472010242161	-0.053705256216574	-0.00241689376213998	229.524811392273	0.0393333483455651	0.0253732675648432	0.0743892759327899	0.022012328017281	0.0126632884365908	0.0388692427203366	-0.0228839595786324	-0.0555713188421392	-0.00529339762938723
229.697427665179	0.0428806799038853	0.0259251890720221	0.0740637487512137	0.0220383485399458	0.0134315446998564	0.0373082441653309	-0.0216775910467868	-0.0567730449747178	-0.00486568107779108	229.700651238839	0.0383823521790438	0.0208994923566859	0.066010480445133	0.0186223667158042	0.0122950639127561	0.0301317838044227	-0.0208600009489704	-0.0538798119771754	-0.00241689376213998	229.624822069837	0.0390850074474853	0.0239103100626254	0.0725212995699531	0.022012328017281	0.0126632884365908	0.0388692427203366	-0.0225635199183649	-0.0553921200328659	-0.00529339762938723
229.797522322917	0.042663475882922	0.0259251890720221	0.0740200818519837	0.0223930106235904	0.0137656130370547	0.0378438129463173	-0.0210451051314232	-0.0584420177653136	-0.00404185193688936	229.800716005208	0.0381764353310633	0.0215373621529293	0.066010480445133	0.018661454048419	0.0122950639127561	0.0303707252640474	-0.02039384035191	-0.0546273867115049	-0.00215575239023643	229.7248327474	0.0384050593252559	0.0239103100626254	0.0728977099730375	0.022012328017281	0.0126632884365908	0.0388692427203366	-0.0216640706528758	-0.0551412931923038	-0.00370985418248045
229.897616980655	0.041885378244707	0.0237209026656937	0.0717196622933883	0.0235705380431325	0.0142631820569078	0.0392304843402388	-0.0189328382593618	-0.053115208511601	0.0103153073589941	229.900780771577	0.0376784610256503	0.0189028139566861	0.0627506003954971	0.0190827393893764	0.0114679046482551	0.0340814566008476	-0.0188759340287771	-0.0533711111659968	0.00252025227257092	229.824843424963	0.0374629505751797	0.0238516759009347	0.0744624979753842	0.0220136379384717	0.0126632884365908	0.0389468812514279	-0.0202496005885442	-0.0551412931923038	-0.000978444663239212
229.997711638393	0.041151357598166	0.024402009732872	0.0717196622933883	0.0238206611028619	0.0142631820569078	0.0393275187571165	-0.0177748172354856	-0.053115208511601	0.0100273635891629	230.000845537946	0.0374691320979001	0.0189028139566861	0.0609823182014922	0.0192104021059289	0.0114186862764086	0.0355631213650829	-0.0180944376366242	-0.0454631813697006	0.0114704848249707	229.924854102526	0.036682655742054	0.0219166635785349	0.0746483725444574	0.0220248503414946	0.0126632884365908	0.0389468812514279	-0.019176111678077	-0.0562989683559962	-0.000625526870338632
230.097806296131	0.0406219889921841	0.0235601960707559	0.0710702752349255	0.0240945211194461	0.0142631820569078	0.0393342888484661	-0.0168235445101	-0.0529732263311763	0.00969488311622986	230.100910304315	0.0371088955138598	0.0192600507320183	0.0590329101964311	0.0196565462161004	0.012229147440207	0.0402009999022014	-0.016730333654658	-0.043500702844508	0.0114704848249707	230.024864780089	0.0361355132352952	0.0185488582461304	0.0725212995699531	0.0220393831914291	0.0126632884365908	0.0389468812514279	-0.0179526227043025	-0.0551412931923038	0.0018581981781999
230.197900953869	0.040084454609316	0.0235601960707559	0.0704417426139653	0.0240945211194461	0.0142631820569078	0.0393342888484661	-0.0159376508666936	-0.0416869362789724	0.0163727604713995	230.200975070684	0.0368322511944621	0.0187808226376201	0.0562536334469428	0.0197499602741754	0.0125133835903608	0.0407355952233861	-0.0158652673053745	-0.0425612921625576	0.0113355634271015	230.124875457652	0.0355272567069352	0.0162355851907389	0.0717461202886179	0.0220440017762516	0.0126632884365908	0.0389260714028519	-0.0168040542069369	-0.051855274750414	0.0060106429860917
230.297995611607	0.0393848143355671	0.0216651571988111	0.0660323225045379	0.0241193444547781	0.0142631820569078	0.0393342888484661	-0.014861178449701	-0.0354751090207588	0.0141685144864742	230.301039837054	0.0365856416831023	0.0197518579190099	0.0557476322345735	0.0199191928954465	0.0123386143910963	0.0407355952233861	-0.0152657306431754	-0.0429128821532464	0.0114704848249707	230.224886135215	0.0346330034085215	0.0132903245396753	0.068803944748206	0.0220459202504759	0.0126632884365908	0.0389260714028519	-0.0153575867441606	-0.0507902216519428	0.00660221238623094
230.398090269345	0.0388289913997189	0.0201756534056508	0.0560901953926848	0.0241193444547781	0.0142631820569078	0.0393342888484661	-0.0140364162905949	-0.032571106437912	0.012742467977239	230.401104603423	0.0364446232361338	0.0208994923566859	0.0562536334469428	0.0201275004040148	0.0123869752811256	0.0410760762728628	-0.0145277113118084	-0.0425612921625576	0.0124701308560257	230.324896812779	0.0318021655746021	0.0120205227411542	0.0649308104508686	0.0220545781580457	0.0126632884365908	0.0389468812514279	-0.0101115013495834	-0.0430560680914655	0.0255753673157556
230.498184927083	0.0380817426282554	0.022500640259924	0.0534430744408168	0.0243696897345035	0.0142631820569078	0.0393825008044923	-0.012960323353748	-0.0295493259074439	0.012742467977239	230.501169369792	0.0362107514045126	0.020872193143955	0.0557476322345735	0.0202789408911546	0.0122950639127561	0.0410760762728628	-0.0140096129109098	-0.0425612921625576	0.0124701308560257	230.424907490342	0.0309104997984452	0.0117438660518231	0.0458701346570581	0.022099878390017	0.0126632884365908	0.0389829766132257	-0.00831172540153545	-0.027370411070483	0.0249929933714604
230.598279584821	0.0374061744968468	0.0235601960707559	0.0525098979056395	0.0246016223186244	0.014168037113465	0.039415311537655	-0.0118397321253065	-0.0291807120528704	0.0103153073589941	230.601234136161	0.0360498646307316	0.0208047142970408	0.0546481259333345	0.020589778144634	0.0125133835903608	0.0419024925711204	-0.012968167867215	-0.04130333096425	0.0144440701977152	230.524918167905	0.0305779394263962	0.0118477867558527	0.0433504477803851	0.0221416271752483	0.0126632884365908	0.0390528344904624	-0.00762834116335599	-0.0216086615582233	0.0249929933714604
230.69837424256	0.0378115778270151	0.0226193837843977	0.0534430744408168	0.0250155509092357	0.0133239390362959	0.039415311537655	-0.0117947405348576	-0.0293375894799337	0.0153205233934495	230.70129890253	0.0360143827630149	0.020872193143955	0.0549801440625517	0.020883734680295	0.0122950639127561	0.0430094944607486	-0.0120837685503827	-0.0409394381682091	0.015968131870228	230.624928845468	0.0299747162073979	0.0135045559794188	0.043110051734064	0.0221416271752483	0.0126632884365908	0.0390528344904624	-0.00685042237268345	-0.0212698746383106	0.0224094872904608
230.798468900298	0.0381725909806838	0.021314969266364	0.0586595839575677	0.0254691670798889	0.0138139782982352	0.0410802257876111	-0.0118129237156885	-0.0381780703365119	0.0170681699069394	230.801363668899	0.0360044907776023	0.0208047142970408	0.0549801440625517	0.0209398050097975	0.0125254201775239	0.0433941644088009	-0.0119456025122778	-0.0405138707817771	0.0166081144438842	230.724939523031	0.0299112332512134	0.0139155123604456	0.043110051734064	0.022185644802029	0.0127160054397861	0.039398676169775	-0.00659563557878863	-0.0212698746383106	0.0221982738331167
230.898563558036	0.0372720776337572	0.0194428583940901	0.0591708179376609	0.0256673776391207	0.0130582479094155	0.0413812384341961	-0.0105988129441014	-0.0401653388095853	0.0170681699069394	230.901428435268	0.0359530297578825	0.020872193143955	0.0557476322345735	0.0210137209297461	0.0122950639127561	0.0433941644088009	-0.0116352960892371	-0.0405138707817771	0.0165582764774119	230.824950200594	0.0299112332512134	0.0139155123604456	0.043110051734064	0.0222787267057031	0.0126632884365908	0.039398676169775	-0.0063317855607573	-0.0212622620836805	0.0224094872904608
230.998658215774	0.0360376490155521	0.0161103944438858	0.056290258659228	0.0263613106028237	0.0130582479094155	0.0481390079515102	-0.00841808112718543	-0.0343506434847638	0.0248837050626504	231.001493201637	0.0359309835499384	0.0208047142970408	0.0562536334469428	0.0214181270395098	0.0122950639127561	0.0461232133721272	-0.0104241235487073	-0.0403576047584734	0.0166768137988371	230.924960878157	0.0299112332512134	0.0139155123604456	0.043110051734064	0.022472559116517	0.0126632884365908	0.0397868449770267	-0.00593519503032678	-0.0212698746383106	0.0224094872904608
231.098752873512	0.0354328599681273	0.0150917383034498	0.0553551155190007	0.02749280639448	0.0132383898631943	0.0514196522414596	-0.00659219996497679	-0.0343506434847638	0.0226030513405113	231.101557968006	0.0358855281106115	0.0187808226376201	0.0549801440625517	0.0216211156272535	0.0114679046482551	0.0480492166608638	-0.00992713244919707	-0.0382964840479076	0.0187205516933233	231.024971555721	0.0299112332512134	0.0139155123604456	0.043110051734064	0.0227673121470807	0.0131327404422123	0.0407438315262308	-0.00531348865655246	-0.0205190013973545	0.0227316489989439
231.19884753125	0.0345030939207301	0.0151576429420182	0.0553551155190007	0.027937994403085	0.0138139782982352	0.0522471732837648	-0.00529642662203684	-0.032909346050695	0.0234106455036276	231.201622734375	0.0358759775819409	0.0188654949637625	0.0552053367861072	0.0219931678426908	0.0124221727989274	0.0516710692777137	-0.00912633396027061	-0.0306798907138266	0.0235691340985029	231.124982233284	0.0299112332512134	0.0139155123604456	0.043110051734064	0.023017237441601	0.0126784249035822	0.0407438315262308	-0.00493443549089879	-0.0212698746383106	0.0224094872904608
231.298942188988	0.0343578297136237	0.0151576429420182	0.0553551155190007	0.0297563444145764	0.0136132997939608	0.0529841862361638	-0.00404100092145894	-0.0327928268802654	0.0226673555236111	231.301687500744	0.035831079086806	0.0189004450025924	0.0557476322345735	0.0237414329264484	0.0124221727989274	0.0543428556237128	-0.00659591950783501	-0.0306798907138266	0.0252994399383517	231.224992910847	0.0299112332512134	0.0139155123604456	0.043110051734064	0.0231398582200242	0.0126632884365908	0.0407438315262308	-0.0047696701418589	-0.0212698746383106	0.0221982738331167
231.399036846726	0.034146321330943	0.0151576429420182	0.0553551155190007	0.0322478732625819	0.014036230351177	0.0537700465438081	-0.00287624656618086	-0.0291807120528704	0.0234106455036276	231.401752267113	0.0357023252639872	0.0186173440521471	0.0557476322345735	0.025017202264827	0.0131230225952054	0.0557116416207979	-0.00523929410426142	-0.02916043611905	0.0249871694441805	231.32500358841	0.0299112332512134	0.0139155123604456	0.043110051734064	0.0232076906704128	0.0134093790337064	0.0415666509071179	-0.00457391602518012	-0.020961889260902	0.0224094872904608
231.499131504464	0.0340542025042188	0.0151576429420182	0.0553551155190007	0.0328902635603883	0.0138139782982352	0.0538875779176062	-0.00244579539378255	-0.0291807120528704	0.0234106455036276	231.501817033482	0.0356739301209686	0.0186173440521471	0.0562536334469428	0.0260935541793818	0.0142992373532868	0.0563413971124268	-0.00432186712756534	-0.0289030206028247	0.0218346598108935	231.425014265973	0.0299112332512134	0.0139155123604456	0.043110051734064	0.0233425786419357	0.0133980608685024	0.0417804375463084	-0.00420307680462898	-0.020961889260902	0.0224433107763447
231.599226162202	0.033827815581317	0.0150917383034498	0.0553551155190007	0.0336182411592321	0.01426596826972	0.0554537659682721	-0.00151635885499676	-0.0291807120528704	0.0226797391744877	231.601881799851	0.0356054096145277	0.0177178429962048	0.0562536334469428	0.0275550657583813	0.0148971479307935	0.0563413971124268	-0.00343839190073285	-0.0267593418196875	0.0218346598108935	231.525024943536	0.03205690605946	0.014162112434475	0.140019919637865	0.0234994322269611	0.0131327404422123	0.0418296303739378	-0.0161315053735623	-0.123743732555039	0.0269927003814163
231.699320819941	0.0367176316365379	0.0150917383034498	0.183368954033858	0.0345020842948108	0.01426596826972	0.056086189243421	-0.0302623513980878	-0.143653613338936	0.0226797391744877	231.70194656622	0.0356054096145277	0.0177178429962048	0.0562536334469428	0.0365953522753429	0.0148971479307935	0.0647068997132187	0.00238350674296773	-0.0261491232704805	0.0341011843691112	231.6250356211	0.03205690605946	0.014162112434475	0.140019919637865	0.0236428665162853	0.0131327404422123	0.0420173530491699	-0.0158742905779656	-0.123743732555039	0.0269927003814163
231.799415477679	0.0375429402025958	0.0159569871617966	0.195720261473497	0.0346566508043474	0.0145586818139783	0.0571266007656981	-0.0448904262377414	-0.15815623384874	0.0250765152591586	231.802011332589	0.0393810774906123	0.0122235672831557	0.184725543601326	0.0389758184682643	0.0145691652122714	0.0666535959933923	-0.0332882974200512	-0.140092431696464	0.036140449616719	231.725046298663	0.03205690605946	0.014162112434475	0.140019919637865	0.0245019212927053	0.0131327404422123	0.0569676799397953	-0.0131846752508115	-0.095692502227883	0.0296346487483933
231.899510135417	0.0375429402025958	0.0159569871617966	0.195720261473497	0.0347697579787021	0.01426596826972	0.0571266007656981	-0.0446439222829393	-0.158980970533619	0.0219977440756307	231.902076098958	0.0393810774906123	0.0122235672831557	0.184725543601326	0.0399667866545013	0.0148971479307935	0.0672760465618896	-0.0324262395242213	-0.140778302073715	0.0363545513770044	231.825056976226	0.03205690605946	0.014162112434475	0.140019919637865	0.0249587836567435	0.0131327404422123	0.0615866220561047	-0.0117722052600251	-0.0816466000765279	0.0291721623198815
231.999604793155	0.0375429402025958	0.0159569871617966	0.195720261473497	0.0349487883311771	0.0140878579887113	0.0572789857414787	-0.0443900983903808	-0.15679989678414	0.0226030513405113	232.002140865327	0.0393810774906123	0.0122235672831557	0.184725543601326	0.0406310090098219	0.0145691652122714	0.0673192517150943	-0.0316553014282046	-0.139191726807094	0.0391518258233062	231.925067653789	0.0342274269833855	0.0152033479377665	0.145360135684951	0.0257146406949555	0.0132911671042941	0.0629521154519534	-0.0214940438109065	-0.109994672873046	0.0269927003814163
232.099699450893	0.0408293987413292	0.0150917383034498	0.200763394286311	0.0350797221774447	0.0140096568651758	0.0578420715084319	-0.061113795296146	-0.172444125694465	0.0219766252061491	232.102205631696	0.0393810774906123	0.0122235672831557	0.184725543601326	0.0422083227590601	0.0152359515640538	0.0683830942874067	-0.0300595554111449	-0.140092431696464	0.039409961259053	232.025078331352	0.0342274269833855	0.0152033479377665	0.145360135684951	0.0264187501891182	0.014218067181379	0.0638516951061061	-0.0207565497163513	-0.109279514410575	0.0269927003814163
232.199794108631	0.0408293987413292	0.0150917383034498	0.200763394286311	0.0375384134089068	0.0218637099234488	0.0666049048247611	-0.0563929625010907	-0.175849914729488	0.0344157038128946	232.202270398065	0.0415170673069606	0.0122235672831557	0.184725543601326	0.0440349894463443	0.0152359515640538	0.0683830942874067	-0.0376319411399796	-0.140092431696464	0.039409961259053	232.125089008915	0.0389261340436032	0.0223954342624713	0.237361032671944	0.0269626220949281	0.0140308717263015	0.0635550600603852	-0.0538750035650991	-0.197297757570549	0.0240935254757714
232.299888766369	0.138856220689901	0.0161606046036331	0.200763394286311	0.0376896316320545	0.0218637099234488	0.0662126037482418	-0.0687374455560866	-0.172444125694465	0.0364463861447948	232.302335164435	0.0738702833079083	0.0122235672831557	0.184725543601326	0.0452957934398542	0.0154073310424481	0.0683830942874067	-0.0486632090245567	-0.140778302073715	0.0395855703145082	232.225099686478	0.0389261340436032	0.0223954342624713	0.237361032671944	0.0284524566006367	0.0145825231932221	0.0638516951061061	-0.0530351468654249	-0.193562853606351	0.0280534044443591
232.399983424107	0.138856220689901	0.0161606046036331	0.200763394286311	0.0378349313102413	0.0218637099234488	0.065347918601341	-0.0684892918428535	-0.170367687478821	0.0375158266056156	232.402399930804	0.137045777992671	0.0114733732913635	0.19054155792842	0.0508005813910959	0.0177804590781174	0.0710528194006991	-0.0604518304211447	-0.146890819834139	0.0403099478463854	232.325110364042	0.082524363490593	0.0223954342624713	0.237361032671944	0.0366375269452511	0.0191256578763338	0.0678666856353577	-0.0593496423467104	-0.193562853606351	0.0284129357283685
232.500078081845	0.139808293910184	0.0161900447102897	0.200763394286311	0.0382569524531771	0.0218637099234488	0.0642335394990339	-0.07904816124193	-0.169034332127171	0.0201016416327617	232.502464697173	0.137045777992671	0.0114733732913635	0.19054155792842	0.0526948363552025	0.0220553129530232	0.0720900226136898	-0.0582302626962317	-0.143554685049744	0.0465298882461554	232.425121041605	0.134336137245507	0.0226769036533661	0.236889163663968	0.0370351156795715	0.019034719718732	0.066271288597421	-0.0702303024869721	-0.198557321375109	0.0189186275935168
232.600172739583	0.152053645034027	0.0161900447102897	0.200763394286311	0.0387121888163907	0.0226423738280152	0.0638553728409309	-0.0912175380996322	-0.166362363525515	0.0127952799888357	232.602529463542	0.15501565113528	0.0127012294516353	0.205299358728482	0.0536314145097091	0.0249141905232778	0.0708541923047287	-0.0962705445914056	-0.173617645799649	0.0500615710258292	232.525131719168	0.139019328442096	0.0226769036533661	0.236889163663968	0.0375574094830641	0.0191745766724326	0.0656167610117144	-0.0809517108315296	-0.198557321375109	0.0189186275935168
232.700267397321	0.140453845308669	0.0827699243888307	0.200884466971596	0.0388364090537709	0.0226423738280152	0.0638553728409309	-0.100549932266135	-0.169034332127171	-0.0350668856657438	232.702594229911	0.156727728761213	0.116450423165934	0.209849941576829	0.0541333101155381	0.025808904366475	0.0710528194006991	-0.109212493337875	-0.173924258783117	-0.0572403247604592	232.625142396731	0.147489228605858	0.126366386063451	0.237504247956682	0.0386917889419039	0.0195646749760177	0.0647372724256996	-0.115550348225534	-0.199134383655362	-0.0660546292371346
232.80036205506	0.140453845308669	0.0827699243888307	0.200884466971596	0.0394699492271477	0.0222565045342928	0.0638553728409309	-0.100066955148502	-0.169034332127171	-0.0347219342052747	232.80265899628	0.156518488493641	0.113234500270429	0.209849941576829	0.0543263727275874	0.0269302468057761	0.0729247712820534	-0.108065802334036	-0.173617645799649	-0.0539386245473919	232.725153074294	0.147432910490262	0.125934440391857	0.241276171673955	0.0390604151093893	0.0195646749760177	0.0647372724256996	-0.114228014020906	-0.203537442487657	-0.0641321672093672
232.900456712798	0.134732099732832	0.0829777365662578	0.200884466971596	0.0400752499948489	0.0222565045342928	0.0638553728409309	-0.0949311949940672	-0.169034332127171	-0.0337252924205898	232.902723762649	0.15622103087892	0.110029385780257	0.209849941576829	0.0544952033651172	0.0267381117480963	0.0729247712820534	-0.107235513980466	-0.173617645799649	-0.0523297137244724	232.825163751857	0.147432910490262	0.125934440391857	0.241276171673955	0.0395461546388265	0.019261421904441	0.0645692172659009	-0.113766807160117	-0.203537442487657	-0.0641321672093672
233.000551370536	0.13334558644142	0.0794755371766344	0.196090156091456	0.0420835411979864	0.0234161675132288	0.065347918601341	-0.0922942413149242	-0.16898380756057	-0.0330290935365878	233.002788529018	0.155513929452874	0.103543497985979	0.209271775585465	0.0545626620811939	0.027535541054784	0.0740839776529877	-0.105127592805152	-0.174818916053909	-0.0468283590168997	232.92517442942	0.147432910490262	0.125934440391857	0.241276171673955	0.0433169253452209	0.0221944488458846	0.0656167610117144	-0.109977887013111	-0.203537442487657	-0.0641321672093672
233.100646028274	0.127271921189331	0.0802556338302046	0.192824121305468	0.0457800974651377	0.0248655613660871	0.0665390313250217	-0.0835238030239869	-0.166362363525515	-0.0323411786424461	233.102853295387	0.155122527485068	0.103543497985979	0.213077379954502	0.0545988382053027	0.0274598996344377	0.0740547881585691	-0.104245519199818	-0.177413009599406	-0.0457947925605907	233.025185106984	0.147432910490262	0.125934440391857	0.241276171673955	0.0436529377699252	0.0221944488458846	0.0656167610117144	-0.109556010834498	-0.203537442487657	-0.0641321672093672
233.200740686012	0.123053280476239	0.0801364746824966	0.186472535776021	0.0498389367735825	0.0256351268548691	0.0679142392472751	-0.0756710543503758	-0.12845419792244	-0.0291053343514545	233.202918061756	0.154869312591249	0.103939716836221	0.214778128689904	0.0547536135146177	0.0274598996344377	0.0740547881585691	-0.103453938414432	-0.180719622837421	-0.0468283590168997	233.125195784547	0.147432910490262	0.125934440391857	0.241276171673955	0.0439247625868194	0.0221944488458846	0.0656167610117144	-0.109379042509907	-0.203537442487657	-0.0641321672093672
233.30083534375	0.120673778364543	0.0757540391460838	0.173070640385995	0.0507903020727573	0.0273080607375684	0.0684480884026831	-0.07290958572262	-0.124040470245651	-0.0270835024630875	233.302982828125	0.154687090289861	0.100912634099819	0.216157961278525	0.0549397773443622	0.0282291224460737	0.0752884350170762	-0.10237059093352	-0.185295396944351	-0.0468283590168997	233.22520646211	0.147432910490262	0.125934440391857	0.241276171673955	0.0441257091801544	0.0234431406818978	0.0664264309879095	-0.109187850389478	-0.203537442487657	-0.0641321672093672
233.400930001488	0.119744042702091	0.0780121902295397	0.170550300087205	0.0508720087305587	0.0297155656423891	0.0709024944554854	-0.0719238826400152	-0.119967185347056	-0.0254531772672253	233.403047594494	0.152009468494099	0.0788334840674862	0.204550938084966	0.0550265520503279	0.0279448459632273	0.0750535349275557	-0.0952950602648497	-0.169209937531767	-0.0233765943693846	233.325217139673	0.147432910490262	0.125934440391857	0.241276171673955	0.0445715405888479	0.0234431406818978	0.0662170516723291	-0.108912923191924	-0.203537442487657	-0.0641321672093672
233.501024659226	0.118477934942744	0.0801364746824966	0.164732527267055	0.0512228447907272	0.0313791875717191	0.0703647692261447	-0.0690660063194112	-0.118239476160978	-0.0279737400323873	233.503112360863	0.150105167467542	0.0742703711924484	0.199471381960598	0.0574536885918521	0.034248408867118	0.0785825376072629	-0.0874697377501469	-0.137288343990466	-0.0254233310570116	233.425227817236	0.143837038679567	0.0714033660393101	0.165406321129234	0.0445715405888479	0.0234431406818978	0.0661722932685845	-0.0886220370596569	-0.131430326905369	-0.00879114013738384
233.601119316964	0.117156903927486	0.077871209037892	0.15808069942633	0.0512228447907272	0.0313791875717191	0.0703647692261447	-0.0670285377136262	-0.117338526334414	-0.0285356897568758	233.603177127232	0.144936415458234	0.0774711050519058	0.168990888562519	0.0576271844603781	0.0346123265487014	0.0785825376072629	-0.074139513118125	-0.128009512742562	-0.00714243247835657	233.525238494799	0.143837038679567	0.0714033660393101	0.165406321129234	0.0489036307393637	0.0269520643639484	0.0788104827851524	-0.0834583283301142	-0.125080944710425	-0.00736325227021292
233.701213974702	0.116064350081908	0.0757540391460838	0.156541781088347	0.051687498523261	0.0313791875717191	0.0688588417143264	-0.0657841546903154	-0.113401988615839	-0.0237187371274668	233.703241893601	0.108601916880405	0.0500560069590412	0.164389279064069	0.0586231057415939	0.0346123265487014	0.0811268463777359	-0.0534321463736342	-0.111214666740362	0.017477750017922	233.625249172363	0.143837038679567	0.0714033660393101	0.165406321129234	0.0540772707352419	0.0249889376672369	0.0880950826557244	-0.0782868326593709	-0.11824501618544	-0.00483712440185489
233.801308632441	0.11173082570794	0.0721260778596406	0.155109089022051	0.052158906825697	0.0313791875717191	0.0712589865345064	-0.0630104013043721	-0.113401988615839	-0.0244278580115245	233.80330665997	0.0928639034672284	0.0486320218488395	0.160220740761963	0.0586897253784029	0.0346123265487014	0.0821772959246182	-0.0441078320302931	-0.11264293337178	0.0179946729519859	233.725259849926	0.141520015810644	0.0714463050899349	0.165406321129234	0.0575656490642278	0.0321155718735953	0.0983168460917815	-0.0679543617675939	-0.116941951697115	-0.00312122621086557
233.901403290179	0.104429185551902	0.0720265180836013	0.155550812138752	0.0528350548865392	0.0313791875717191	0.0753400204037488	-0.0589447044801699	-0.113401988615839	-0.0237187371274668	233.903371426339	0.0848570795878787	0.0470574860220865	0.156730197990878	0.0604163092985632	0.0370571503668856	0.0872514235796311	-0.0328174161638895	-0.101417029565623	0.0179946729519859	233.825270527489	0.141447617693566	0.0714463050899349	0.165406321129234	0.0585847445404322	0.030632189579834	0.0983168460917815	-0.0662350835263053	-0.115858493301979	-0.000718780643552283
234.001497947917	0.100879234282791	0.0720265180836013	0.155550812138752	0.0537691151602575	0.0309562851058974	0.0809610978844727	-0.0558162200392511	-0.109679660232463	-0.0138096466862039	234.003436192708	0.0783876339135522	0.0475239419171576	0.149188195831402	0.0614975014035297	0.03877892713588	0.093756839647416	-0.0214283760540533	-0.0960772659311589	0.0310274036542865	233.925281205052	0.0957413968851936	0.0695865493867181	0.164059949771659	0.0611424361060962	0.034002814366378	0.100797930404186	-0.0501416206046339	-0.114190756760664	0.0187743698590292
234.101592605655	0.0988279777027803	0.0718183179304189	0.155550812138752	0.0545776424738265	0.0297155656423891	0.0859674552642821	-0.0525299769829109	-0.109679660232463	-0.0138096466862039	234.103500959077	0.078290804473078	0.0475239419171576	0.149188195831402	0.0620135646389564	0.0371256800685388	0.0941118728998316	-0.0202381279386687	-0.0966475970629902	0.0333218769050504	234.025291882615	0.0945868378855686	0.0695865493867181	0.164059949771659	0.0627067674711949	0.034002814366378	0.102305234608772	-0.0476761820161723	-0.114190756760664	0.0186428766456717
234.201687263393	0.0964667638041525	0.0717706067798134	0.156541781088347	0.0550550803363153	0.0297240314631834	0.0890214300477992	-0.0493439044033352	-0.10546109259343	-0.00847324924100628	234.203565725446	0.0780609669413575	0.0475239419171576	0.149188195831402	0.0626441015325651	0.0375323329902274	0.0977704018015593	-0.0189781659752242	-0.0960772659311589	0.0377800071198968	234.125302560178	0.0896887036496883	0.0699874819644395	0.162824445550067	0.0637290994411172	0.0341215326757447	0.102305234608772	-0.0384321093098905	-0.102288842080317	0.0226565268178772
234.301781921131	0.0837961170877508	0.050287679019728	0.120599518300228	0.0569512702270073	0.0315940702324987	0.0928030866761296	-0.0258226157110868	-0.0648638552249823	0.0280086186554708	234.303630491815	0.0779881400474061	0.0475239419171576	0.149188195831402	0.0628320533882126	0.0375323329902274	0.09860672927302	-0.0181835921366187	-0.0966475970629902	0.0383732411709931	234.225313237741	0.0895739656365268	0.0699874819644395	0.162824445550067	0.0651413806758417	0.0344655298347336	0.103073892909464	-0.0369995999006265	-0.103065618629568	0.0223389902540107
234.401876578869	0.082607217713831	0.050287679019728	0.116954156482973	0.0612688946800681	0.0370343727381989	0.0974655573135799	-0.0178648492779476	-0.0631631150244754	0.0281973516695296	234.403695258184	0.0776063984083947	0.0475239419171576	0.149188195831402	0.0635987006298268	0.0391592490822454	0.103463251742826	-0.0163462414051809	-0.0966475970629902	0.0412857437020216	234.325323915305	0.0892379713062983	0.0699874819644395	0.162824445550067	0.0696057416469564	0.0344655298347336	0.103484421154858	-0.034501215806503	-0.103065618629568	0.0223389902540107
234.501971236607	0.0815190921380096	0.0473182660231257	0.109482777630247	0.0627044301655084	0.0445959546025554	0.0994278977230381	-0.014544014051557	-0.0533046676388545	0.0357393918241528	234.503760024554	0.0726511069644698	0.0475239419171576	0.106088024331323	0.0642123484164808	0.0396921392255111	0.103463251742826	-0.00616292192205233	-0.0572403247604592	0.0464508375490102	234.425334592868	0.0891663125851897	0.0699874819644395	0.162824445550067	0.0729369024816753	0.0362408228255346	0.105288808067593	-0.0322277086526405	-0.101320167030027	0.0255727640416418
234.602065894345	0.0794345911630113	0.0522589513282745	0.10249733141949	0.0629659339550546	0.0443721655840161	0.0974655573135799	-0.0114201645554745	-0.0494657163953422	0.030415773407601	234.603824790923	0.0725888728306218	0.0464075345819404	0.10245908348059	0.0660329833064383	0.0450987598860885	0.106238917854428	-0.00383756226510215	-0.0569091042400643	0.0454743686555083	234.525345270431	0.0867046030843314	0.0673545028726937	0.158871633442311	0.0790443269076807	0.0367164776586577	0.105397198367122	-0.0203244597119762	-0.0994531256598266	0.0284798506848135
234.702160552083	0.0786551781928083	0.0534863428751093	0.101681531114104	0.0632411286420689	0.0443721655840161	0.0996387618778919	-0.00992884629499206	-0.0476389554272798	0.0331721537231685	234.703889557292	0.072325014946019	0.0475901949598253	0.100963730590029	0.0715196126176509	0.0488396275260315	0.192732631460628	0.0114659387650028	-0.050246251202391	0.117873661409916	234.625355947994	0.0829016931327316	0.0679933635307363	0.0967097371500827	0.0802472140133167	0.0380591964971925	0.106036698905731	-0.00491600840821929	-0.0513079693241619	0.0294192516982662
234.802255209821	0.0786551781928083	0.0534863428751093	0.101681531114104	0.0636896350445919	0.0444689716773092	0.102262469941322	-0.00930429699393447	-0.0494657163953422	0.034048705345788	234.803954323661	0.072202651879563	0.0475239419171576	0.100839287867492	0.0721201531436012	0.0488396275260315	0.192732631460628	0.0138050311644025	-0.050246251202391	0.117416263872845	234.725366625557	0.0829016931327316	0.0679933635307363	0.0966577206096509	0.0860519461418316	0.038700487649804	0.143208930394166	0.00362740780476943	-0.0512036388046192	0.0680171858258444
234.90234986756	0.0785088536514216	0.0535719895235704	0.101681531114104	0.070695872733835	0.0443721655840161	0.14113773504078	-0.00100022029088344	-0.0468539932653128	0.0719385910422813	234.90401909003	0.072007283950717	0.0472687544189177	0.100548261602762	0.0809400142380669	0.0503658325166252	0.194231477991066	0.0237692484594123	-0.050246251202391	0.117088314225501	234.82537730312	0.0829016931327316	0.0679933635307363	0.0966577206096509	0.0884944971751499	0.0372046343219549	0.147576285993341	0.00823204660308389	-0.0463483154882385	0.0788969417397549
235.002444525298	0.0785088536514216	0.0535719895235704	0.101681531114104	0.0715528507879795	0.0443721655840161	0.14113773504078	-0.000479288025936094	-0.0468539932653128	0.0723354128751267	235.004083856399	0.0718317106954456	0.0470574860220865	0.099937774681601	0.0862297848403357	0.0503658325166252	0.194231477991066	0.0266067212723917	-0.050246251202391	0.117088314225501	234.925387980683	0.0829016931327316	0.0679933635307363	0.0966577206096509	0.0940361876348146	0.038700487649804	0.161703965559293	0.0184565711138037	-0.0463483154882385	0.0856626998804126
235.102539183036	0.0785088536514216	0.0535719895235704	0.101681531114104	0.0842555629120983	0.0444689716773092	0.147007410745013	0.0108501041072106	-0.0461071078225483	0.0727513981116012	235.104148622768	0.0717930965192701	0.0470574860220865	0.0996989951394485	0.0896497913040196	0.0503658325166252	0.194231477991066	0.0279980517285914	-0.050246251202391	0.116900325244049	235.025398658247	0.0828531340589182	0.0679933635307363	0.0965166554236926	0.0944747764747232	0.038700487649804	0.161703965559293	0.018924014095344	-0.0465544732170646	0.0852532855802339
235.202633840774	0.0785088536514216	0.0535719895235704	0.101681531114104	0.0855046075478925	0.0443721655840161	0.147438654292443	0.0123314418336003	-0.0441230784714604	0.0763342443357178	235.204213389137	0.0717341712445454	0.0470574860220865	0.0994810168158155	0.122326735643537	0.0508000634695335	0.192526635491513	0.0404846880668818	-0.0450514724761281	0.117692685149485	235.12540933581	0.0828531340589182	0.0679933635307363	0.0966577206096509	0.0948813638500958	0.038700487649804	0.161703965559293	0.0194591987948749	-0.0465544732170646	0.0852532855802339
235.302728498512	0.0785088536514216	0.0535719895235704	0.101681531114104	0.0865638505184219	0.0455142271977815	0.14892798946398	0.0135991946171172	-0.0444469114596619	0.0765485541192768	235.304278155506	0.0717930965192701	0.0472193347911158	0.099707051803796	0.131507908846982	0.0584141359880741	0.192526635491513	0.0511290767164559	-0.000273714887345372	0.118010097463492	235.225420013373	0.0828531340589182	0.0679933635307363	0.0966577206096509	0.0954333716106723	0.038700487649804	0.161703965559293	0.0203104771611217	-0.0460850087355817	0.0858258619640736
235.40282315625	0.0785088536514216	0.0535719895235704	0.101681531114104	0.0877961043876691	0.0445959546025554	0.148295265010542	0.015894728081392	-0.0450648374033928	0.0764802104453083	235.404342921875	0.0717930965192701	0.0470574860220865	0.0994810168158155	0.135652368457457	0.072104359109426	0.194231477991066	0.0610812422340395	0.00526383937729169	0.118010097463492	235.325430690936	0.0828531340589182	0.0679933635307363	0.0966577206096509	0.0959813135375669	0.038700487649804	0.161703965559293	0.0211356667239486	-0.0460850087355817	0.0858258619640736
235.502917813988	0.0785088536514216	0.0535719895235704	0.101681531114104	0.122532401759029	0.0439038369572397	0.14892798946398	0.0271892604311157	-0.0454878616593456	0.0780732546369263	235.504407688244	0.0718218987668141	0.0470574860220865	0.0994810168158155	0.136245243697034	0.0851316929715086	0.200236904157219	0.0627777595646389	0.01518642209334	0.12100451807528	235.425441368499	0.0829016931327316	0.0679933635307363	0.0966859718668362	0.0965825106117227	0.038700487649804	0.161703965559293	0.021800045217972	-0.0460850087355817	0.0858258619640736
235.603012471726	0.0785088536514216	0.0535719895235704	0.101681531114104	0.132453319350511	0.0530476587091371	0.154477600883279	0.0425013578053441	-0.0276966454603108	0.0830326130877591	235.604472454613	0.0718317106954456	0.0470574860220865	0.0994810168158155	0.136707359416991	0.0866826423417044	0.194231477991066	0.0642954960903109	0.0201090786372664	0.116900325244049	235.525452046062	0.0829756632564732	0.0679933635307363	0.0966859718668362	0.105739065726667	0.0709339999724773	0.165353222126385	0.0338933903248582	-0.0147608890217663	0.0858258619640736
235.703107129464	0.0794601925745245	0.050287679019728	0.101989561360503	0.136836697543131	0.0857552585675175	0.158547489181958	0.0523415536948613	0.0034306250681761	0.0800486426862256	235.704537220982	0.0730342181752149	0.0466990446418559	0.108112592319847	0.137224547239965	0.0887296538035147	0.194231477991066	0.0634829610164924	0.01518642209334	0.117873661409916	235.625462723626	0.0829756632564732	0.0679933635307363	0.0966859718668362	0.108637321299366	0.0709339999724773	0.165353222126385	0.0345716416716612	-0.0147608890217663	0.0858258619640736
235.803201787202	0.0801523810083946	0.044340935648034	0.105146809321009	0.140138259786584	0.115900755072065	0.17695582770691	0.0604513200080194	0.020730451059259	0.107551256503889	235.804601987351	0.0762631630420596	0.0472193347911158	0.120010656848502	0.139720859125774	0.110141385303147	0.193665894267919	0.0647690072455208	0.0136979226524782	0.117918103537152	235.725473401189	0.0837203111849459	0.0670938266024017	0.0976450113451123	0.119455247216771	0.0705247362425775	0.165981663109316	0.035548540988269	-0.0159191643152817	0.0873992922430503
235.903296444941	0.0854141320190667	0.0662354532483942	0.125639516184179	0.140197377234304	0.116749622610231	0.177673755958282	0.0525197401693102	-0.0073728028317649	0.100648854784502	235.90466675372	0.0789664756774886	0.0472193347911158	0.125089787084525	0.140043190456828	0.11353460468388	0.194231477991066	0.0616279617947249	0.010136505856791	0.118010097463492	235.825484078752	0.0843676981741923	0.0670938266024017	0.101433460434899	0.137701279177612	0.0705247362425775	0.178949100649904	0.0443835940928479	-0.0222978616633116	0.109104776615271
236.003391102679	0.0867198009065401	0.0665606322928345	0.127057122577248	0.140266211312402	0.115556143121884	0.17695582770691	0.051168090021056	-0.00793580712816057	0.101203674791036	236.004731520089	0.0821334496388083	0.0472193347911158	0.128389551183404	0.140058105133751	0.114051735077486	0.194231477991066	0.0582053229537169	0.00672010589503413	0.116900325244049	235.925494756315	0.0847593983380406	0.0673964377110463	0.10534794970649	0.13987212310449	0.0702610878894721	0.178949100649904	0.045333546906962	-0.0220530083309952	0.111446825152675
236.103485760417	0.0872495027628786	0.0671148842233825	0.128287609931888	0.140433850980172	0.115556143121884	0.17695582770691	0.0509038983936769	-0.00793580712816057	0.101203674791036	236.104796286458	0.0861245499711655	0.0506102576080132	0.13090869668435	0.137088521293551	0.078010173179562	0.167737303661444	0.0444009655153802	-0.00410052554688287	0.0936322522430964	236.025505433878	0.0849295239324695	0.0681388485056588	0.110645293356853	0.151775296645767	0.0778175517093625	0.190593890045176	0.0616117655397997	-0.00742852345952229	0.115264412925588
236.203580418155	0.0875995443797043	0.0687113513956839	0.129686229438594	0.140534049024971	0.116749622610231	0.177673755958282	0.0508094737300203	-0.009007724808752	0.100648854784502	236.204861052827	0.0982649257878233	0.0564996008879448	0.139187895027906	0.137088521293551	0.078010173179562	0.167737303661444	0.0354220285843913	-0.0194578583709844	0.0830098099809536	236.125516111441	0.0851868817361914	0.0680119265324384	0.111806486167266	0.152271889789325	0.0778175517093625	0.190593890045176	0.0619749472644216	-0.00710223570951068	0.115264412925588
236.303675075893	0.0877145739463918	0.0687113513956839	0.129686229438594	0.140534049024971	0.116749622610231	0.177673755958282	0.0507401278134073	-0.009007724808752	0.100648854784502	236.304925819196	0.100042623651728	0.0661513370634554	0.141100123444259	0.137088521293551	0.078010173179562	0.167737303661444	0.0343857872258131	-0.0211540346830906	0.0779216157269903	236.225526789004	0.0856031190965264	0.0666760605220632	0.112059001618311	0.152909451754555	0.0778175517093625	0.190784439853388	0.0628710291799948	-0.00694913517145435	0.115264412925588
236.403769733631	0.0878247287990978	0.0687113513956839	0.129686229438594	0.140606148700635	0.116749622610231	0.17695582770691	0.0507924962762996	-0.009007724808752	0.100648854784502	236.404990585565	0.10091840703868	0.0694030850955906	0.139187895027906	0.137088521293551	0.078010173179562	0.167737303661444	0.0333942554093765	-0.0211540346830906	0.073048955189357	236.325537466568	0.0857541919616076	0.0681388485056588	0.115010428557934	0.152973492889683	0.0778175517093625	0.190784439853388	0.0628950152897025	-0.00694913517145435	0.115264412925588
236.503864391369	0.0878247287990978	0.0687113513956839	0.12950813279165	0.140649388090663	0.116749622610231	0.17695582770691	0.0508972921809447	-0.009007724808752	0.100648854784502	236.505055351935	0.10144084090229	0.0699936862886543	0.138188469284059	0.137088521293551	0.078010173179562	0.167737303661444	0.0327347008347866	-0.013563578142954	0.0773641601484851	236.425548144131	0.0857998789620808	0.0681388485056588	0.115010428557934	0.158579515600122	0.122045511267699	0.206009238988786	0.0743580566709883	0.0308636428463472	0.119020320639085
236.603959049107	0.0878247287990978	0.0687113513956839	0.12950813279165	0.140649388090663	0.116749622610231	0.17695582770691	0.0508972921809447	-0.009007724808752	0.100648854784502	236.605120118304	0.101525481523595	0.0673731490289974	0.135121813174893	0.137088521293551	0.078010173179562	0.167737303661444	0.0325620418650075	-0.0154140531305073	0.0742674387921955	236.525558821694	0.0858069497955524	0.0680119265324384	0.115010428557934	0.158579515600122	0.122045511267699	0.205807457045879	0.0743432077501268	0.0308636428463472	0.119020320639085
236.704053706845	0.0875548070465012	0.0687113513956839	0.12992841939749	0.139350350754599	0.0717081852377042	0.176405420202168	0.0444497099385468	-0.0226344560643461	0.104638677664003	236.705184884673	0.101373167442908	0.070101431040399	0.13910311534856	0.137088521293551	0.078010173179562	0.167737303661444	0.0329180237998758	-0.0152332241418363	0.0774470346707107	236.625569499257	0.0858153727218833	0.0680119265324384	0.115010428557934	0.158579515600122	0.122045511267699	0.205807457045879	0.0742498398983138	0.0301818604663376	0.118767138522275
236.804148364583	0.0871722156012697	0.0687113513956839	0.13163075678958	0.139350350754599	0.0717081852377042	0.176405420202168	0.0447797665134532	-0.0226344560643461	0.104638677664003	236.805249651042	0.100645310049598	0.0649422298211186	0.141100123444259	0.135192748321477	0.0730932803270449	0.168834192470375	0.0271442869621187	-0.0469803876823467	0.0833723191615938	236.72558017682	0.0850178783171714	0.0646324674558436	0.123473947361856	0.158579515600122	0.122045511267699	0.205807457045879	0.0756511775243854	0.0257516263090103	0.120110486235911
236.904243022321	0.0867356275265342	0.0687862211154742	0.132703240299522	0.136660323287884	0.0692608051764024	0.176806759476958	0.0376954234994742	-0.0312321828481709	0.100648854784502	236.905314417411	0.0998224132426985	0.0580514513778198	0.139587908010875	0.0837733433103175	0.0627082033670882	0.169722604688289	0.00457157650029924	-0.0696391573352646	0.0756098904301581	236.825590854383	0.0840138120965192	0.0480406497341894	0.116131125631559	0.15569256851642	0.0661253566129327	0.205176526319777	0.0687287968287237	-0.0249001872469807	0.124919721805079
237.00433768006	0.0862513335627652	0.068360134445306	0.133452988384355	0.136660323287884	0.0692608051764024	0.176806759476958	0.0380992500526744	-0.0289283963694008	0.102481449506284	237.00537918378	0.0931300735870677	0.0499626424902381	0.135975607461559	0.0780223649638979	0.0410092369936661	0.152193516500966	-0.00886679545214419	-0.0779221207854535	0.0704684295941113	236.925601531947	0.0819206617104388	0.0437109810343333	0.112059001618311	0.147340018165882	0.0642734704499538	0.204741519762835	0.0597743411151949	-0.0274231083558353	0.127814000684659
237.104432337798	0.0823534244072888	0.0458647372779716	0.130113853462475	0.136660323287884	0.0692608051764024	0.176806759476958	0.0420323898948203	-0.0297608765871275	0.107551256503889	237.105443950149	0.0813928137905388	0.0469644611249107	0.1332101569197	0.0765932932456459	0.0404164918882983	0.132794546316634	-0.00990011838666833	-0.0777524635921213	0.0575994904844729	237.02561220951	0.0789865859319302	0.0439162138041754	0.111806486167266	0.141229495270636	0.0642734704499538	0.209941971529626	0.05308556134008	-0.02668960622708	0.138371341693762
237.204526995536	0.0735840330119267	0.0448101961933761	0.0999146297916458	0.136340887639014	0.0490310688279446	0.18225907456325	0.0505853539533301	-0.0297608765871275	0.107551256503889	237.205508716518	0.0774012369567446	0.0463528365504797	0.131863457031917	0.0765932932456459	0.0404164918882983	0.132794546316634	-0.00525385237656757	-0.0689155016365395	0.058980950610167	237.125622887073	0.0768186372684934	0.0437109810343333	0.110875845548206	0.129367818399688	0.0623765475396863	0.210151024356085	0.0440171800624384	-0.02668960622708	0.142297431670121
237.304621653274	0.0727265653120885	0.0448101961933761	0.0996563066728931	0.079038015252491	0.0397917343765891	0.17695582770691	0.0321507876423339	-0.0436969747360157	0.101507570783016	237.305573482887	0.0757463028853471	0.0462661511057545	0.131595418667733	0.0756631046687721	0.0444311920147791	0.088420301631715	-0.00887055558551438	-0.0636720946439707	0.0295526312030048	237.225633564636	0.0752420604416688	0.0417108456435569	0.105089518199023	0.0792609339339651	0.0408042232007213	0.204741519762835	0.0347889347681315	-0.0479308811112589	0.144822411130414
237.404716311012	0.072149391001656	0.0448217356726545	0.0991931789056572	0.0750494779815566	0.0396986358737505	0.17695582770691	0.0242788462796311	-0.0436969747360157	0.100310387811099	237.405638249256	0.0724334847247991	0.0453939771771771	0.131863457031917	0.0756631046687721	0.0444311920147791	0.088420301631715	-0.00503202891303187	-0.0600966018112895	0.0311659378023436	237.325644242199	0.0738974387012243	0.0417108456435569	0.102187234982712	0.0780842323967738	0.0408042232007213	0.204741519762835	0.0342632806860344	-0.0490307674783923	0.145343658299519
237.50481096875	0.0717551381095322	0.0448101961933761	0.0987279421972693	0.0716379175533751	0.0396986358737505	0.175459575074994	0.00971893331029141	-0.0436969747360157	0.0971468169289982	237.505703015625	0.0660000775273777	0.0438899250594945	0.109224618074627	0.0756631046687721	0.0444311920147791	0.088420301631715	0.00532311139786727	-0.0342847222530774	0.033906921810246	237.425654919762	0.0720135525310758	0.0423295445508607	0.0974946761253669	0.0777981360986767	0.0408042232007213	0.204741519762835	0.0356991130455233	-0.0490307674783923	0.147795848024607
237.604905626488	0.0714616706432651	0.0448101961933761	0.0984280590345481	0.0689383868964373	0.0408551209274113	0.0816263281548422	-0.00335137917610444	-0.0421280700679873	0.0264748166397433	237.605767781994	0.0617136328241715	0.0436039299103967	0.0829418920970296	0.0756631046687721	0.0444311920147791	0.088420301631715	0.00960758118717409	-0.0137873237077379	0.0338865277245103	237.525665597325	0.0689129210443872	0.0437109810343333	0.0945152058778387	0.0749658711242285	0.0385240860909806	0.181041336837652	0.0239365546102074	-0.0504775489642849	0.130862122707055
237.705000284226	0.0704563567340555	0.0430174771070258	0.0974881609120868	0.0689383868964373	0.0408551209274113	0.0816263281548422	-0.00244195873985071	-0.0437327085893813	0.0264748166397433	237.705832548363	0.0615282829344833	0.045212243072783	0.0829418920970296	0.0756631046687721	0.0444311920147791	0.088420301631715	0.00999325010973212	-0.0125521536915879	0.033906921810246	237.625676274889	0.063684674309981	0.043652858290635	0.0903824799353477	0.0726219839638298	0.0423602657350886	0.0852314389400801	0.00683742966743389	-0.0405497741958864	0.0354790250407037
237.805094941964	0.0697572108867796	0.0430174771070258	0.0974881609120868	0.0689383868964373	0.0408551209274113	0.0816263281548422	-0.0017794408840758	-0.0432921421714362	0.0279743570722595	237.805897314732	0.0608081130245051	0.0453939771771771	0.0823680575894265	0.0756631046687721	0.0444311920147791	0.088420301631715	0.0101526030559871	-0.0139142005070376	0.0323635225749677	237.725686952452	0.0572325053461784	0.0438143618953873	0.0805851751139764	0.0726078335340804	0.0443111495916344	0.0852314389400801	0.00936421643143283	-0.0175992105388177	0.0336680129362595
237.905189599702	0.0685574864328646	0.0413862479449905	0.0951845802734588	0.0689383868964373	0.0408551209274113	0.0816263281548422	-0.000916263820821771	-0.0417741518319891	0.0301474008901075	237.905962081101	0.0607403185273943	0.045212243072783	0.0820041837430892	0.0756631046687721	0.0444311920147791	0.088420301631715	0.0102587710056566	-0.0137873237077379	0.0323635225749677	237.825697630015	0.0572325053461784	0.0438143618953873	0.0805851751139764	0.0726219839638298	0.0440837619579574	0.0852314389400801	0.00940166661411484	-0.0172215527226104	0.0338808816076858
238.005284257441	0.066946620560118	0.0400458860190142	0.0933350067324939	0.0689383868964373	0.0408551209274113	0.0816263281548422	-0.000307246787560564	-0.0421280700679873	0.0307887788354975	238.00602684747	0.0607019768561222	0.045212243072783	0.0820041837430892	0.0757286313522458	0.0452663765580804	0.088420301631715	0.0105651559726326	-0.0123895709174424	0.033906921810246	237.925708307578	0.0564857577460871	0.0439162138041754	0.0809098349299433	0.0726219839638298	0.0440837619579574	0.0852314389400801	0.00985378440510236	-0.0172215527226104	0.0336680129362595
238.105378915179	0.0657575151329298	0.040317985289815	0.0933350067324939	0.0689383868964373	0.0408551209274113	0.0816263281548422	9.6004974151949e-05	-0.0428268095219085	0.0307887788354975	238.106091613839	0.0604753747081713	0.0453939771771771	0.0818804661572091	0.0759387973622686	0.0472100532327833	0.0893931039695209	0.0113135613330782	-0.0115111870063429	0.033906921810246	238.025718985141	0.0562495770736395	0.0438143618953873	0.0805550543118693	0.0726219839638298	0.0440837619579574	0.0852314389400801	0.0100055740972324	-0.0172215527226104	0.0338808816076858
238.205473572917	0.0604883152639998	0.0375996594223665	0.0878448841403267	0.0689383868964373	0.0408551209274113	0.0816263281548422	0.00086480619863537	-0.0417741518319891	0.0326674533999466	238.206156380208	0.0604355082571067	0.04550554880877	0.0818804661572091	0.0760921482209294	0.0484936189985566	0.0895632788861853	0.0118447262831966	-0.0115111870063429	0.033906921810246	238.125729662704	0.0559044189024327	0.0430614609579726	0.0797915345927696	0.0727078524014519	0.0440837619579574	0.0856912699530739	0.0105244078933623	-0.0172215527226104	0.0338808816076858
238.305568230655	0.0598191381960017	0.0382055520807035	0.087426245712682	0.0698681354667865	0.0404317317750762	0.0824770467702478	0.00230813313401035	-0.0379264258480308	0.0368843107037957	238.306221146577	0.0600666737908327	0.0464928672674311	0.0823680575894265	0.0764746450507041	0.0601803406352193	0.0930250232014168	0.0129666170408592	-0.0097495092007025	0.033906921810246	238.225740340267	0.0550867148707105	0.0424082913879564	0.0785688809548291	0.0729620650518309	0.045493381198112	0.0875048550389065	0.0117595287994445	-0.0150500737255603	0.0365351471529092
238.405662888393	0.0588269927676743	0.0389545786400066	0.087426245712682	0.0714021213957869	0.0418043340950265	0.0862731957552144	0.00431167021504403	-0.0366911379711803	0.0374771244404416	238.406285912946	0.0600101938535774	0.0462661511057545	0.0818504487176664	0.0766515214676126	0.0601803406352193	0.0904318833415812	0.0136007442622289	-0.00935856866488412	0.033906921810246	238.325751017831	0.0548554543275062	0.0426691486966544	0.0785688809548291	0.0732874779600035	0.0471972600353343	0.0906278913145828	0.0128760927549685	-0.014549986563808	0.0380040902676644
238.505757546131	0.0574022412547993	0.0409151054324101	0.087426245712682	0.0721522001485949	0.0420421459708556	0.0867574714090498	0.00680051925663057	-0.0366769513110352	0.0357779804650861	238.506350679315	0.0598854780951376	0.0464928672674311	0.0817136358813821	0.07680678251755	0.0653402409918831	0.0930250232014168	0.0142129721352427	-0.0097495092007025	0.033906921810246	238.425761695394	0.0547968230510125	0.0426691486966544	0.0785688809548291	0.0736011882622085	0.0549635732107878	0.0932784419747091	0.0137535847741246	-0.014549986563808	0.0372813505751823
238.605852203869	0.0565124595912241	0.0409151054324101	0.0863625978659022	0.0741363449695306	0.0531871208677976	0.117125291032929	0.0138064825652599	-0.00911628087486335	0.0471242818472389	238.606415445684	0.0598762382987322	0.0464928672674311	0.0816082746659421	0.0769867659983107	0.0650865710014202	0.0910913578722522	0.0147414774020443	-0.00589867072718446	0.0381307402357396	238.525772372957	0.0546732774912571	0.0419433533076389	0.0781803105845416	0.0739592895704056	0.056648138866684	0.0907129318220672	0.0151734570210959	-0.011578351636905	0.0393695516824746
238.705946861607	0.0536763401606517	0.0354984451829534	0.0838751719449375	0.0745546238922303	0.0544506607793574	0.114604189678411	0.0177994614828573	-0.00911628087486335	0.0523259084754122	238.706480212054	0.0587535757824071	0.0449990321375915	0.0823680575894265	0.0770682637873722	0.0650865710014202	0.0904318833415812	0.0158144110983514	-0.00619151087800072	0.0391675846839607	238.62578305052	0.0541761789372374	0.0417108456435569	0.0776816057919005	0.0744465898597964	0.0592093713265958	0.0907129318220672	0.0169138958568549	-0.00490039066958095	0.0407870523983322
238.806041519345	0.0525723932725392	0.0325245351300368	0.081455595677897	0.0745546238922303	0.0544506607793574	0.114604189678411	0.0196521039541627	-0.00859843864830136	0.0566748121217132	238.806544978423	0.0573703574114123	0.0399376218039154	0.0835887795610161	0.0770682637873722	0.0650865710014202	0.0904318833415812	0.0171293342700662	-0.00694290122747319	0.0417908518031555	238.725793728083	0.0539116296026474	0.0417850513230037	0.0785688809548291	0.0744761055033558	0.0594082918756582	0.0907129318220672	0.0175560045174182	-0.00362738746113189	0.0405106364196152
238.906136177083	0.0520809391060051	0.0315051111923685	0.0800674861979246	0.0745546238922303	0.0544506607793574	0.114604189678411	0.0204852290002548	-0.0101110789818368	0.0588551284475652	238.906609744792	0.055370139269708	0.0285364584382452	0.0802476228593372	0.0770682637873722	0.0650865710014202	0.0904318833415812	0.019605834667796	-0.0049988304837162	0.0478166908500798	238.825804405646	0.0537148695945543	0.0408437824346857	0.0785688809548291	0.0744902271105098	0.0592093713265958	0.0907129318220672	0.0180282741453711	-0.00362738746113189	0.0405106364196152
239.006230834821	0.0518244765540191	0.0315051111923685	0.0802556338302046	0.0745546238922303	0.0544506607793574	0.114604189678411	0.0210434950207998	-0.0101110789818368	0.0609945193489936	239.006674511161	0.0547936442312037	0.0282127313434145	0.0802476228593372	0.0770941054324366	0.0653402409918831	0.0906122936557255	0.0206406898695586	-0.00504267214322339	0.0482188159433663	238.925815083209	0.0533779196684999	0.0400817049504042	0.0797915345927696	0.0744992616901319	0.0591863206336577	0.0907129318220672	0.0185293944607317	-8.82095125422505e-05	0.0438396840159924
239.10632549256	0.0514035476640691	0.0305019114576324	0.0784159357400008	0.0745546238922303	0.0544506607793574	0.114604189678411	0.0219395268417324	-0.00900192582403632	0.0622878212107874	239.10673927753	0.054394107165423	0.0281516822352237	0.0799374284666054	0.0770941054324366	0.0653402409918831	0.0906122936557255	0.0215334258736457	-0.00287121171039947	0.0500010223842105	239.025825760773	0.0532167335875879	0.0378418070526736	0.0797915345927696	0.0745436766196921	0.0588906135902291	0.0906677140352496	0.0189430734042916	0.000650838707418638	0.0438396840159924
239.206420150298	0.0510037710911081	0.0305019114576324	0.0781731878853731	0.0745546238922303	0.0544506607793574	0.114604189678411	0.0226308071003833	-0.00859843864830136	0.0628788755199387	239.206804043899	0.0541271460638523	0.0281516822352237	0.0798344486953197	0.077116219957126	0.0653402409918831	0.0906122936557255	0.0220264638172124	-0.00247565735511165	0.0506658261875549	239.125836438336	0.0531744754967945	0.0363836705130583	0.0785688809548291	0.0745507719101304	0.0589125377812327	0.0907129318220672	0.0190688265037179	0.000650838707418638	0.0438396840159924
239.306514808036	0.0509297703178711	0.0305356456573601	0.0778941271677678	0.0745546238922303	0.0544506607793574	0.114604189678411	0.02288986411465	-0.00859843864830136	0.0628788755199387	239.306868810268	0.0537589475810604	0.0281516822352237	0.0798344486953197	0.077116219957126	0.0650865710014202	0.0904318833415812	0.0226978802527001	-0.00183354220424921	0.0515515208065837	239.225847115899	0.0531234553007681	0.036251799558694	0.0785688809548291	0.0745633119289616	0.0588906135902291	0.0907129318220672	0.0191688797868457	-8.82095125422505e-05	0.0425815397686046
239.406609465774	0.0508992128478411	0.0305019114576324	0.077974116459821	0.0745546238922303	0.0544506607793574	0.114604189678411	0.0229898771813197	-0.00859843864830136	0.0628987241206056	239.406933576637	0.0533857474705067	0.027508293448521	0.0791290629685316	0.077116219957126	0.0650865710014202	0.0906122936557255	0.0232192109020279	-0.000167240607130692	0.0532250130824532	239.325857793462	0.0531017250418365	0.0361653307097609	0.0785688809548291	0.0745745971649741	0.0588906135902291	0.0907129318220672	0.0192801842185013	-8.82095125422505e-05	0.0425815397686046
239.506704123512	0.0509151516883821	0.0305356456573601	0.0778941271677678	0.0745546238922303	0.0544506607793574	0.114604189678411	0.0230276761122774	-0.00859843864830136	0.0628987241206056	239.506998343006	0.0531249894401283	0.0274108175944068	0.0789671065789138	0.077116219957126	0.0650865710014202	0.0906122936557255	0.0237858112108856	3.59531873476565e-05	0.0526460742592669	239.425868471025	0.0530981303900263	0.0361653307097609	0.0785688809548291	0.0746024956763388	0.0585664420000151	0.0907129318220672	0.0193885639733431	0.00046016014192482	0.0425815397686046
239.60679878125	0.0509151516883821	0.0305356456573601	0.0778941271677678	0.0740696666594443	0.0510291912671101	0.093157483689349	0.0218586554166224	-0.00859843864830136	0.0601572565712847	239.607063109375	0.0529449393605679	0.027508293448521	0.0789671065789138	0.077116219957126	0.0650865710014202	0.0906122936557255	0.0239059464619198	3.59531873476565e-05	0.052634834853138	239.525879148588	0.0530753152647647	0.0361653307097609	0.0785688809548291	0.0746508156845151	0.0585664420000151	0.0907129318220672	0.0195309379272871	0.000650838707418638	0.0425815397686046
239.706893438988	0.0510705746798846	0.0300676306069275	0.0788236778297245	0.0737100488871135	0.0544506607793574	0.0870441776069738	0.0197614012380787	-0.00859843864830136	0.0563405941264976	239.707127875744	0.0538178902272529	0.0245957619871451	0.0817845864905979	0.0772314235767881	0.0650865710014202	0.0904318833415812	0.0214913150054401	-0.00593081031662661	0.0568035083688666	239.625889826152	0.0530753152647647	0.0361653307097609	0.0785688809548291	0.074678452593444	0.0599915372326398	0.0925093985231795	0.0195866231857983	0.00109791558957668	0.0425815397686046
239.806988096726	0.0517928059212324	0.0238395086886328	0.0837875907187552	0.0744813409915372	0.0529663987562725	0.0933018858465828	0.0183697893372655	-0.0252826423347444	0.064585704914549	239.807192642113	0.0543698104336194	0.0225582290537758	0.0837953312474359	0.0773602257093977	0.0650865710014202	0.0916999791458358	0.0203112311367054	-0.0130714777756914	0.0568035083688666	239.725900503715	0.0541479862142785	0.0272398623448971	0.0810675866639857	0.0749468328877732	0.0597901749021035	0.0932976337254331	0.0171302041267817	-0.011874048793143	0.0473277145440866
239.907082754464	0.0543558935810705	0.0254076420814784	0.114633916737484	0.0752375805991674	0.0531871208677976	0.106071740630093	0.01586346441178	-0.0476830766726683	0.064585704914549	239.907257408482	0.0553547394367079	0.0225582290537758	0.085260367215642	0.0774700139771667	0.0663539050844971	0.0933259197812178	0.0192564562762552	-0.0159227997706651	0.05650400186751	239.825911181278	0.055643798123109	0.0252313891558202	0.0857937691056567	0.0752296084209551	0.0588906135902291	0.0932976337254331	0.0157240637093595	-0.0188961002207921	0.0526441986775087
240.007177412202	0.0662374017227672	0.0274856271298859	0.120512652754159	0.0759631026199565	0.0544506607793574	0.110034452284627	0.0136831456640864	-0.0533671180390957	0.0609945193489936	240.007322174851	0.0628669246768082	0.0225582290537758	0.114159716181152	0.0776819083631637	0.065498940446675	0.0928840281062649	0.0149909357179808	-0.0382742159191285	0.052634834853138	239.925921858841	0.0612032406902603	0.0317911756778868	0.110979465092461	0.0754911706699827	0.0606826867976545	0.0962085289201943	0.0129099569057399	-0.0385225508489227	0.0481612753013039
240.107272069941	0.0719697579883259	0.0305019114576324	0.123782042779579	0.0762509295243584	0.0529663987562725	0.110034452284627	0.0112900679100015	-0.052353358948291	0.0609945193489936	240.10738694122	0.0705697545566982	0.0245957619871451	0.121569865898935	0.0777669613997921	0.065498940446675	0.0929264321444414	0.0116106550602448	-0.0407732320960987	0.052634834853138	240.025932536404	0.0659550770245809	0.0316649828068012	0.111399403362915	0.0758461187090516	0.0604790768170674	0.0968346993640726	0.0114040761319167	-0.0413701844426904	0.0492790923778221
240.207366727679	0.0738041815478166	0.0305019114576324	0.123782042779579	0.0764230402212512	0.0569752060432339	0.113441197880767	0.00779050369566493	-0.0528164115589428	0.0608221358272476	240.207451707589	0.0727093935397428	0.0273264905851698	0.124676666636684	0.0778904041803222	0.065498940446675	0.0933259197812178	0.00949754270337438	-0.0409485423752625	0.052634834853138	240.125943213967	0.0742775243567844	0.0403727816868382	0.127727161194067	0.0760959511048381	0.0606826867976545	0.0969109101771214	0.00165470730278296	-0.0501271690564944	0.0380040902676644
240.307461385417	0.0770925241303894	0.0355457285318267	0.124758692762532	0.0766557545178319	0.0626315663319478	0.116647794844496	0.00204610520431423	-0.0528164115589428	0.0582602423463034	240.307516473958	0.0742241193542414	0.0266749968976768	0.124676666636684	0.077927388842677	0.065498940446675	0.0933259197812178	0.00753208087304216	-0.0414707420497045	0.052634834853138	240.22595389153	0.0752306542279055	0.040752891143088	0.127727161194067	0.0763046952849732	0.0605443518892953	0.0982346053677578	0.000675372405536345	-0.0516113611016041	0.0350158739122026
240.407556043155	0.0780673611504127	0.0347962455643821	0.124782941798409	0.0768148958328342	0.0626315663319478	0.114418772369133	-8.6582580077535e-05	-0.0528164115589428	0.0561731942683894	240.407581240327	0.0760545072465572	0.0295588079723172	0.124390928798682	0.0779619034940313	0.0667915385800369	0.0941911353438439	0.0038666399989388	-0.0431962169489691	0.0495072947653361	240.325964569094	0.0761908956873188	0.0448830891502387	0.127727161194067	0.0766085086879646	0.0637945299717977	0.101393625276771	-0.00132156878242721	-0.0467833273727297	0.0321045247764609
240.507650700893	0.0789670022106387	0.0489194388069839	0.131180251415228	0.0771490148127712	0.0639040190075986	0.113441197880767	-0.00249558535314155	-0.0563574227579482	0.0457257555925729	240.507646006696	0.0768663304362902	0.0399376218039154	0.13391665688931	0.0780223649638979	0.0670976532855996	0.0941911353438439	0.00145755177062506	-0.0424503120558402	0.0491035839134335	240.425975246657	0.0769812958843055	0.0474076267163203	0.126033734388266	0.0769140451435386	0.0640726715228258	0.101828486918586	-0.00265789212985218	-0.0481266491518533	0.0262351573370581
240.607745358631	0.0796390194208254	0.0661590181539715	0.123957793693765	0.077520815009195	0.0641778295570874	0.110999219143663	-0.00468562262811719	-0.0555389632533339	0.0321679770639378	240.607710773065	0.0779430395055985	0.0660848877153438	0.127817338245286	0.0782647111657944	0.0667915385800369	0.0932610410983523	-0.001794350778578	-0.0498585784174956	0.025072784889246	240.52598592422	0.0773338145335502	0.0490011906137671	0.125622060280154	0.0773525501147023	0.0642734704499538	0.101556442583409	-0.00272159975876746	-0.0450663972306164	0.0265144825312824
240.707840016369	0.0798947315773465	0.0682641364382661	0.123782042779579	0.0775460805618552	0.0641778295570874	0.110034452284627	-0.00501768714648194	-0.0533671180390957	0.0321679770639378	240.707775539435	0.0780403928659439	0.0671677358997882	0.124676666636684	0.0779211401184192	0.0650865710014202	0.0951653844796948	-0.00292371955727285	-0.0474132120383916	0.0209603021469447	240.625996601783	0.0776410503503793	0.0611296067270748	0.124739230977283	0.0775267571421487	0.0661253566129327	0.10312511145918	-0.00350639513451924	-0.0424652795612187	0.0246904254994517
240.807934674107	0.0797401494585853	0.0682549242838043	0.12387281225003	0.0775460805618552	0.0641778295570874	0.110034452284627	-0.0048485735975784	-0.0533671180390957	0.0321679770639378	240.807840305804	0.0780232928812538	0.0671677358997882	0.124390928798682	0.0760033018841986	0.0277240051257409	0.0916999791458358	-0.00839327363000266	-0.0522872851413955	0.017697681688959	240.726007279346	0.0777909678557599	0.0611296067270748	0.122639849917865	0.0775952626186397	0.0661253566129327	0.102920690475052	-0.00354038040586858	-0.0413701844426904	0.0246904254994517
240.908029331845	0.0796441157646482	0.0682549242838043	0.12387281225003	0.0775460805618552	0.0641778295570874	0.110034452284627	-0.0047634436874416	-0.0533671180390957	0.0321679770639378	240.907905072173	0.0779724039111595	0.0671677358997882	0.124390928798682	0.0758770015710572	0.0275942430553121	0.0895632788861853	-0.00876018504306909	-0.052075925883391	0.0166096803367659	240.826017956909	0.0776410503503793	0.0615357074874864	0.123774507733289	0.0775672508148597	0.0661253566129327	0.10312511145918	-0.00331791713107765	-0.0403120183809944	0.0246904254994517
241.008123989583	0.079473101221336	0.0682549242838043	0.12387281225003	0.0775460805618552	0.0641778295570874	0.110034452284627	-0.00418457874738404	-0.0528164115589428	0.0321679770639378	241.007969838542	0.0777810394002234	0.065973599091042	0.121905975985905	0.0757587201090339	0.0275942430553121	0.0891102102337066	-0.00845480876934442	-0.0522872851413955	0.0161507866149431	240.926028634472	0.077561139655829	0.0615357074874864	0.123866144392296	0.0775672508148597	0.0661253566129327	0.10312511145918	-0.00310988472840838	-0.0403120183809944	0.0246904254994517
241.108218647321	0.0791921028622747	0.0682549242838043	0.123782042779579	0.0753969414210537	0.0279190433852693	0.0952467372897655	-0.0120035379128791	-0.0563629939124196	0.0138914781005684	241.108034604911	0.0777323724496294	0.065973599091042	0.121569865898935	0.075681288815147	0.0275942430553121	0.0885241899883968	-0.00845514113507726	-0.0515833519415412	0.0166096803367659	241.026039312036	0.0774026932095215	0.0609943573615341	0.123866144392296	0.0775672508148597	0.0661253566129327	0.10312511145918	-0.00256053272565367	-0.0401599365771307	0.0246904254994517
241.20831330506	0.0787430560152259	0.0664638982612016	0.121172436050436	0.0753851193461511	0.0279190433852693	0.0952467372897655	-0.0107733994200104	-0.0563629939124196	0.0151792532491251	241.20809937128	0.0775519941947911	0.0622205892827535	0.109129810739317	0.0756065433272142	0.0277240051257409	0.0885241899883968	-0.00792828075042019	-0.0474132120383916	0.0209915996990301	241.126049989599	0.077196446974511	0.0609943573615341	0.123866144392296	0.0775517829769575	0.0661253566129327	0.103231452250049	-0.00217154292936941	-0.0401599365771307	0.0246308748224916
241.308407962798	0.0781725637921819	0.0660716313209042	0.119469615936055	0.0753851193461511	0.0279190433852693	0.0952467372897655	-0.00927518720384031	-0.0560979843862884	0.0171827522096617	241.308164137649	0.0771548683564633	0.0647818034848343	0.0884081211101652	0.075552264392538	0.0290233396540432	0.0885241899883968	-0.00707927459941343	-0.0452375974756227	0.0209915996990301	241.226060667162	0.0770013485078224	0.0585817821964003	0.121686552331543	0.0775517829769575	0.0661253566129327	0.103231452250049	-0.00156681444324813	-0.0395772762964637	0.0246904254994517
241.408502620536	0.0778204383610183	0.0654364239756505	0.116149318303003	0.0753851193461511	0.0279190433852693	0.0952467372897655	-0.00779370465496535	-0.0555757724861944	0.0191092897843553	241.408228904018	0.0768663304362902	0.065973599091042	0.0866689065999438	0.0754972238461348	0.0291507026291079	0.0885076717920431	-0.0060846714928989	-0.0440699064643904	0.0209915996990301	241.326071344725	0.0758260930535908	0.0573373609571404	0.112123154798758	0.0775517829769575	0.0661253566129327	0.103231452250049	0.00227013381941681	-0.0289407647133322	0.0404784250612868
241.508597278274	0.0771220553635696	0.0640733510545628	0.108420864434201	0.0753851193461511	0.0279190433852693	0.0952467372897655	-0.00605850644908151	-0.053591549453935	0.0214521523120119	241.508293670387	0.0767485665841153	0.066251041684798	0.0866406143602355	0.0754778057106807	0.0291507026291079	0.088420301631715	-0.00580292455848568	-0.0441151932572368	0.0207371297177098	241.426082022288	0.0755591867029347	0.0578479602305083	0.111399403362915	0.0775517829769575	0.0661253566129327	0.103231452250049	0.00297257385964229	-0.0289407647133322	0.0376003173581602
241.608691936012	0.0759641179978594	0.0655752686324656	0.0863141423526621	0.0753851193461511	0.0279190433852693	0.0952467372897655	-0.00347011463147253	-0.0539306200006189	0.0214521523120119	241.608358436756	0.0766157397551252	0.0663590027195009	0.0866689065999438	0.0754778057106807	0.0291507026291079	0.088420301631715	-0.00559232314942686	-0.0441151932572368	0.0207371297177098	241.526092699851	0.0746819027929521	0.0582180219635502	0.088096226223054	0.0775445029771261	0.0661253566129327	0.103231452250049	0.00580436318661078	-0.0193786147368664	0.0409520363977768
241.70878659375	0.0758246315782767	0.0658771828045642	0.086075872498479	0.0753851193461511	0.0279190433852693	0.0952467372897655	-0.00308019060581602	-0.053907033817418	0.0214521523120119	241.708423203125	0.0766157397551252	0.0664097031363084	0.0866689065999438	0.0757286313522458	0.0284222233658469	0.0982313713805598	-0.00390705027783286	-0.0511912697155545	0.0209915996990301	241.626103377415	0.0744041607110375	0.0582376857793352	0.0861433034264884	0.0775445029771261	0.0661253566129327	0.103231452250049	0.00667445295332515	-0.0155543955314352	0.0382128750881023
241.808881251488	0.0758246315782767	0.0658771828045642	0.086075872498479	0.0753851193461511	0.0279190433852693	0.0952467372897655	-0.00308019060581602	-0.053907033817418	0.0214521523120119	241.808487969494	0.0766157397551252	0.0664097031363084	0.0866689065999438	0.0763667808114699	0.0275942430553121	0.127416251302424	-0.00116209029755511	-0.0515833519415412	0.0483168057876202	241.726114054978	0.0743726602300086	0.0582376857793352	0.0861433034264884	0.0810005022003913	0.0642734704499538	0.150561827987524	0.0157803409768247	-0.0146879198582136	0.0767365342220853
241.908975909226	0.0758246315782767	0.0658771828045642	0.086075872498479	0.0753851193461511	0.0279190433852693	0.0952467372897655	-0.00308019060581602	-0.053907033817418	0.0214521523120119	241.908552735863	0.0766157397551252	0.0664097031363084	0.0866689065999438	0.0794076509065426	0.0409991252065588	0.138478650388897	0.00926664262786182	-0.0311425418555778	0.0722022161335952	241.826124732541	0.0743726602300086	0.0582376857793352	0.0861433034264884	0.0822593478948067	0.0642734704499538	0.151313346712155	0.0178904278411266	-0.0156663668675373	0.076782392927176
242.009070566964	0.0758246315782767	0.0658771828045642	0.086075872498479	0.0753969414210537	0.0283585195116116	0.0958896916430345	-0.00303601915013866	-0.0539306200006189	0.0214521523120119	242.008617502232	0.0766157397551252	0.0664097031363084	0.0866689065999438	0.0801462765526215	0.0535196665458161	0.149919472963236	0.0111850500916003	-0.0172637528123698	0.082383549225178	241.926135410104	0.0743726602300086	0.0582376857793352	0.0861433034264884	0.0835517040024262	0.0663205869494001	0.153335483335722	0.0199476677864377	-0.0149275303737487	0.0774401641032158
242.109165224702	0.0758246315782767	0.0658771828045642	0.086075872498479	0.0754109923707512	0.0281649624543092	0.0958346845705162	-0.0030020977482533	-0.0541875377907737	0.0214521523120119	242.108682268601	0.0766157397551252	0.0664097031363084	0.0866689065999438	0.0810700797651171	0.0667915385800369	0.15018330343961	0.0137217874439231	-0.0147788771962394	0.0775419447366827	242.026146087667	0.0743726602300086	0.0582376857793352	0.0861433034264884	0.0846806647910843	0.0658479169194913	0.153998618928547	0.0214750289655913	-0.0143005024861676	0.0799033183072787
242.209259882441	0.0758246315782767	0.0658771828045642	0.086075872498479	0.0754417045398919	0.0281649624543092	0.0958346845705162	-0.00295602921820015	-0.0541875377907737	0.0214521523120119	242.20874703497	0.0766157397551252	0.0664097031363084	0.0866689065999438	0.081844672297548	0.0683686408950159	0.15018330343961	0.015647679287733	-0.0145088194513412	0.0773191603587342	242.12615676523	0.0743726602300086	0.0582376857793352	0.0861433034264884	0.0876430931618747	0.0663972865776753	0.155047478733971	0.023826473895867	-0.0149275303737487	0.0794183258869809
242.309354540179	0.0758246315782767	0.0658771828045642	0.086075872498479	0.0754531739646005	0.0281649624543092	0.0958896916430345	-0.00286375794140063	-0.0543390555869329	0.0214521523120119	242.308811801339	0.0766157397551252	0.0664097031363084	0.0866689065999438	0.0856210137289371	0.069186591866657	0.148764195566758	0.0215583454325945	-0.0140948017655119	0.0747588150867088	242.226167442793	0.0743726602300086	0.0582376857793352	0.0861433034264884	0.0893200073474098	0.065135957284281	0.155047478733971	0.025699433248939	-0.00928990751186831	0.0830610578012679
242.409449197917	0.0758246315782767	0.0658771828045642	0.086075872498479	0.0754531739646005	0.0281649624543092	0.0958896916430345	-0.00286375794140063	-0.0543390555869329	0.0214521523120119	242.408876567708	0.0766157397551252	0.0664097031363084	0.0866689065999438	0.0884838664870378	0.0690067021285929	0.14652128981832	0.0234093575026027	-0.0121880219213002	0.0722022161335952	242.326178120357	0.0743726602300086	0.0582376857793352	0.0861433034264884	0.0904906471682405	0.0664969745200468	0.157512505027554	0.0276193931220169	-0.00886024449453314	0.0828828553551329
242.509543855655	0.0758246315782767	0.0658771828045642	0.086075872498479	0.0777284832797087	0.0655739470289998	0.101365488253676	0.00441565998184487	-0.0132541618868236	0.0250861571349039	242.508941334077	0.0766157397551252	0.0664097031363084	0.0866689065999438	0.0959674894465356	0.0714235525185092	0.147377758129027	0.0270763382038142	-0.0121880219213002	0.0722022161335952	242.42618879792	0.0743726602300086	0.0582376857793352	0.0861433034264884	0.0916948087908662	0.0672617206162531	0.158446054929399	0.0291980180247608	-0.00427615773792678	0.0860084532024186
242.609638513393	0.0758246315782767	0.0658771828045642	0.086075872498479	0.0777610092931467	0.0655739470289998	0.101365488253676	0.00444554135742461	-0.0132541618868236	0.0250861571349039	242.609006100446	0.0766157397551252	0.0664097031363084	0.0866689065999438	0.0988435383326768	0.0720301773071609	0.147813375202406	0.0287505760900426	-0.0100704980044863	0.0736770855417991	242.526199475483	0.0743726602300086	0.0582376857793352	0.0861433034264884	0.0926176604393466	0.0696845407786003	0.160865611268254	0.030538231041273	-0.00210430346000105	0.0857476458745947
242.709733171131	0.0758246315782767	0.0658771828045642	0.086075872498479	0.0777610092931467	0.0655739470289998	0.101365488253676	0.00444554135742461	-0.0132541618868236	0.0250861571349039	242.709070866815	0.0766045876740282	0.0663590027195009	0.0866689065999438	0.0993109293350434	0.0720301773071609	0.147377758129027	0.0290888670012768	-0.0100704980044863	0.0734805662227423	242.626210153046	0.0743726602300086	0.0582376857793352	0.0861433034264884	0.0937443459129326	0.0709173362075177	0.161408786655376	0.0319606796918275	-0.00203071902402643	0.0844558194179813
242.809827828869	0.0758246315782767	0.0658771828045642	0.086075872498479	0.0783530958613904	0.0643979250057065	0.162430931978242	0.0117058939241258	-0.0152604699261705	0.0897126323830418	242.809135633184	0.0766045876740282	0.0663590027195009	0.0866689065999438	0.0999086031668648	0.0720301773071609	0.147515700009358	0.029382365236632	-0.009881548941821	0.0740433291002091	242.726220830609	0.0743462077651003	0.0582376857793352	0.0861433034264884	0.0943880713166092	0.0707439521662784	0.161883632979057	0.032664239515261	-0.00183138719153507	0.085405222984046
242.909922486607	0.0758246315782767	0.0658771828045642	0.086075872498479	0.0836148303291397	0.0643979250057065	0.182910575347168	0.0243056187948802	-0.0159095682489194	0.11088460644022	242.909200399554	0.0766045876740282	0.0663590027195009	0.0866689065999438	0.128055524323438	0.0711644233972545	0.183391392547018	0.0458947114501931	-0.0121880219213002	0.108379890243546	242.826231508172	0.0743010225759091	0.0582180219635502	0.0861433034264884	0.0951289223081751	0.0709173362075177	0.162814775165052	0.034143044209304	-0.003858002504671	0.0857476458745947
243.010017144345	0.0758246315782767	0.0658771828045642	0.086075872498479	0.0844617013244037	0.0643979250057065	0.182910575347168	0.0254036351494836	-0.0159095682489194	0.11088460644022	243.009265165923	0.0766045876740282	0.0660469804258436	0.086298761947189	0.129385882690543	0.0708907116562486	0.183221372860837	0.0472202418789858	-0.0121880219213002	0.108379890243546	242.926242185736	0.0742872187772941	0.0582180219635502	0.0861228609001842	0.095724957302562	0.0709173362075177	0.163452275867352	0.0350600811395912	0.000554330653975338	0.0913663221284368
243.110111802083	0.0758246315782767	0.0658771828045642	0.086075872498479	0.091111171953366	0.0677235864719151	0.183788864553509	0.035566223163789	-0.0109695093182912	0.114347042376399	243.109329932292	0.0766045876740282	0.0660469804258436	0.086298761947189	0.135447000444003	0.0714235525185092	0.184748323833856	0.0569898976960929	-0.00740128457211892	0.112679773711138	243.026252863299	0.0742617856371427	0.0582180219635502	0.0861433034264884	0.0975737021060818	0.0696845407786003	0.167105423558296	0.0376096344424705	-0.00427615773792678	0.0913663221284368
243.210206459821	0.0758246315782767	0.0658771828045642	0.086075872498479	0.0919412084003314	0.0677235864719151	0.183788864553509	0.0368998992352071	-0.0109695093182912	0.114347042376399	243.209394698661	0.0766045876740282	0.0660469804258436	0.086298761947189	0.142485307796145	0.0783954354195426	0.186301402350492	0.0666983389553722	0.00718200263039132	0.116567204171289	243.126263540862	0.0742561740040305	0.0582180219635502	0.0861228609001842	0.116882711023814	0.0709250239230802	0.180223691729645	0.0488177545326198	0.000554330653975338	0.109559818844937
243.31030111756	0.0758246315782767	0.0658771828045642	0.086075872498479	0.0920336909941469	0.0677235864719151	0.183788864553509	0.0371709077332852	-0.0109695093182912	0.114347042376399	243.30945946503	0.0766036386193664	0.0660469804258436	0.086298761947189	0.142944015701536	0.0787403475414913	0.186301402350492	0.0672806242603002	0.00758195928133189	0.116168822243436	243.226274218425	0.0742112423266752	0.0582180219635502	0.0861228609001842	0.123948237885447	0.0712714175204662	0.182873505699602	0.0518195906976826	0.000554330653975338	0.112051293074194
243.410395775298	0.0758246315782767	0.0658771828045642	0.086075872498479	0.106906546479891	0.0690908504720127	0.185025679760985	0.0495065966167782	-0.0084051932701763	0.114366434932703	243.409524231399	0.0766036386193664	0.0660469804258436	0.086298761947189	0.143435116143655	0.0837547661838121	0.190042435891324	0.0679576197970705	0.00930772785610352	0.116567204171289	243.326284895988	0.0741806834411195	0.0582180219635502	0.0861433034264884	0.151972802089664	0.0712714175204662	0.189935949918118	0.0671779936890786	0.000954952406687526	0.120006204315351
243.510490433036	0.0758246315782767	0.0658771828045642	0.086075872498479	0.158719695671818	0.070552001897514	0.18983669459986	0.0593995805686105	-0.00871857121669802	0.115074207151473	243.509588997768	0.0766036386193664	0.0660469804258436	0.086298761947189	0.148411588158459	0.0976894582665691	0.195698346500759	0.0721570794527934	0.0205043679849322	0.122627273520214	243.426295573551	0.0740750308731623	0.058382391748884	0.0862239349938303	0.164653485070361	0.100836526867775	0.203313976661765	0.0881994939431516	0.0255996990553678	0.127811829635332
243.610585090774	0.0758246315782767	0.0658771828045642	0.086075872498479	0.166361312253519	0.14187712102012	0.190631623271309	0.0901579014118245	0.0682644425566952	0.124162006982923	243.609653764137	0.0766036386193664	0.0660469804258436	0.086298761947189	0.153673499078102	0.119084697196829	0.190042435891324	0.0764619478543859	0.0406225487877175	0.117729648825645	243.526306251114	0.0740100937135047	0.0582180219635502	0.0858827102608149	0.166497845359268	0.119883409687589	0.20672047770225	0.0918632265973837	0.0369582335221571	0.127811829635332
243.710679748512	0.0757823010460671	0.0654364239756505	0.0859185251906996	0.166361312253519	0.142996538007432	0.190621312941425	0.0907815196275772	0.0666889365811571	0.12118173078965	243.709718530506	0.0766036386193664	0.0660469804258436	0.086298761947189	0.15635481869556	0.119389204548857	0.195698346500759	0.0787526126798668	0.0393106089143029	0.121519044349642	243.626316928678	0.0739836569930246	0.058382391748884	0.0861433034264884	0.16854260231329	0.139355788688517	0.195662519778035	0.0960675488066243	0.0633454822322581	0.126425370772919
243.81077440625	0.0755956472476675	0.0654364239756505	0.086075872498479	0.166361312253519	0.142996538007432	0.190621312941425	0.0909723965832385	0.0666889365811571	0.12118173078965	243.809783296875	0.0766036386193664	0.0660469804258436	0.086298761947189	0.157735118150699	0.118493229594884	0.196390112286099	0.0798586381323408	0.0393106089143029	0.124048135688531	243.726327606241	0.0739836569930246	0.058382391748884	0.0861433034264884	0.16897291293361	0.139355788688517	0.195119951721474	0.0964437382393621	0.0645754900119691	0.12749369684317
243.910869063988	0.0754475136167536	0.0654364239756505	0.0868458347872467	0.166361312253519	0.142996538007432	0.190621312941425	0.0913186575583104	0.0667620545425385	0.120898747917475	243.909848063244	0.0766036386193664	0.0665271554654445	0.0866689065999438	0.159022092091083	0.119520753970484	0.197632954763277	0.0806272170894766	0.0393106089143029	0.124335034120098	243.826338283804	0.0739568879672748	0.058382391748884	0.0861433034264884	0.169003766430232	0.14137699954516	0.197540039508727	0.0965446754312684	0.0645754900119691	0.127811829635332
244.010963721726	0.0753602587217369	0.0654364239756505	0.0876036718441842	0.166361312253519	0.142996538007432	0.190621312941425	0.0915491533316015	0.0666889365811571	0.119187584095779	244.009912829613	0.0766036386193664	0.0665271554654445	0.0866689065999438	0.159119035287252	0.118493229594884	0.197632954763277	0.0807615261992584	0.0406225487877175	0.125792812190904	243.926348961367	0.0739103565506338	0.058382391748884	0.0862239349938303	0.169147878344048	0.140045140285376	0.196867504930073	0.0967899286393796	0.062964816991926	0.126635487479128
244.111058379464	0.075351830389469	0.0654364239756505	0.0876429827372729	0.166361312253519	0.142996538007432	0.190621312941425	0.0915845487206536	0.0666889365811571	0.119187584095779	244.109977595982	0.0766036386193664	0.0665271554654445	0.0866689065999438	0.164969964737576	0.121243003085147	0.272942841600704	0.09491687714753	0.0427423287175554	0.189905236203999	244.02635963893	0.0738588113456042	0.0582180219635502	0.0862239349938303	0.169228991756236	0.140549633006338	0.197540039508727	0.0969541358492743	0.062964816991926	0.127097186440422
244.211153037202	0.0753398886342218	0.0654364239756505	0.0876429827372729	0.166361312253519	0.142996538007432	0.190621312941425	0.0916242006643551	0.0666889365811571	0.119050880095933	244.210042362351	0.0766036386193664	0.0665271554654445	0.0866689065999438	0.164969964737576	0.121243003085147	0.272942841600704	0.0949286055660081	0.0427423287175554	0.189905236203999	244.126370316493	0.0738477701422244	0.0578941839336575	0.0861433034264884	0.16934351858432	0.139873751470171	0.197129644583303	0.097078357777707	0.0626332224259321	0.127097186440422
244.311247694941	0.075327421692282	0.0655752686324656	0.0880037567027178	0.166361312253519	0.142996538007432	0.190621312941425	0.0916401381828318	0.0666889365811571	0.119050880095933	244.31010712872	0.0766036386193664	0.0665271554654445	0.0866689065999438	0.164969964737576	0.121243003085147	0.272942841600704	0.0949286055660081	0.0427423287175554	0.189905236203999	244.226380994056	0.0738228538130842	0.0578479602305083	0.0862239349938303	0.169382815460606	0.139355788688517	0.196704341551152	0.097262360279772	0.062964816991926	0.127811829635332
244.411342352679	0.075327421692282	0.0655752686324656	0.0880037567027178	0.166361312253519	0.142996538007432	0.190621312941425	0.0916401381828318	0.0666889365811571	0.119050880095933	244.410171895089	0.0766036386193664	0.0665271554654445	0.0866689065999438	0.164969964737576	0.121243003085147	0.272942841600704	0.0949286055660081	0.0427423287175554	0.189905236203999	244.32639167162	0.0738228538130842	0.0578479602305083	0.0862239349938303	0.16934351858432	0.139355788688517	0.196704341551152	0.0972381371140766	0.062964816991926	0.127811829635332
244.511437010417	0.075327421692282	0.0655752686324656	0.0880037567027178	0.166361312253519	0.142996538007432	0.190621312941425	0.0916401381828318	0.0666889365811571	0.119050880095933	244.510236661458	0.0766036386193664	0.0665271554654445	0.0866689065999438	0.164969964737576	0.121243003085147	0.272942841600704	0.0949286055660081	0.0427423287175554	0.189905236203999	244.426402349183	0.0738202901344156	0.0578479602305083	0.0865151300617958	0.169578098680578	0.139873751470171	0.197540039508727	0.0974161301396517	0.0619009357736547	0.127811829635332
244.611531668155	0.075327421692282	0.0655752686324656	0.0880037567027178	0.166361312253519	0.142996538007432	0.190621312941425	0.0916401381828318	0.0666889365811571	0.119050880095933	244.610301427827	0.0766036386193664	0.0665271554654445	0.0866689065999438	0.164969964737576	0.121243003085147	0.272942841600704	0.0949286055660081	0.0427423287175554	0.189905236203999	244.526413026746	0.0738228538130842	0.0578479602305083	0.0866310141782544	0.169578098680578	0.139873751470171	0.197540039508727	0.0974285882375797	0.0616013520395908	0.127811829635332
244.711626325893	0.07542686132379	0.0640733510545628	0.138627594059025	0.166921975024076	0.137769726857863	0.2811831021301	0.095077506739261	0.0279996588629342	0.168912854064372	244.710366194196	0.0766036386193664	0.0665271554654445	0.0866689065999438	0.165484722580302	0.121243003085147	0.287823830313305	0.100178667071158	0.0444030550576532	0.206467772841005	244.626423704309	0.0738228538130842	0.0578479602305083	0.0866310141782544	0.169637754675447	0.139604705707537	0.197540039508727	0.097511935299763	0.0613998246789518	0.127811829635332
244.811720983631	0.07542686132379	0.0640733510545628	0.138627594059025	0.167480293122091	0.140345589347167	0.314745985272991	0.107627376374885	0.0329857649425541	0.239999980259161	244.810430960565	0.0780874464198128	0.065973599091042	0.142963219336889	0.171912603986526	0.121243003085147	0.367713142458733	0.114424718262473	0.0135420746310231	0.242186879619205	244.726434381872	0.0774308484322154	0.0611296067270748	0.142917998050158	0.170205924530371	0.135949119851437	0.205310200360539	0.0850833458433791	0.00813083044839805	0.135943125487769
244.911815641369	0.07542686132379	0.0640733510545628	0.138627594059025	0.170974288980813	0.140345589347167	0.314745985272991	0.118101386881904	0.0329857649425541	0.239999980259161	244.910495726934	0.0801170273545052	0.0659004973082021	0.145292803801552	0.182779465149668	0.126112252511982	0.378218541163476	0.143060528114326	0.0189651082988142	0.271316305109925	244.826445059435	0.0802855139379621	0.0615198132060363	0.143732378004338	0.171231183989652	0.138766612924898	0.270193617928456	0.0815848402831602	0.00813083044839805	0.155853740755777
245.011910299107	0.0763372453787827	0.0646252198847753	0.141614381014344	0.173553572655924	0.140512966559083	0.316875028654106	0.12018381067805	0.0317944540996251	0.239999980259161	245.010560493304	0.105923428453852	0.0677680480022438	0.148171472960139	0.214804846071108	0.126112252511982	0.378218541163476	0.132575265100047	0.0200723214751792	0.254634611340699	244.926455736998	0.081019184435412	0.0615198132060363	0.143732378004338	0.182192304526843	0.146470946408764	0.379184627721049	0.124366255461537	0.0103566484196306	0.30204345154545
245.112004956845	0.121953420111022	0.0654364239756505	0.143749732772792	0.263663459962773	0.143367847680408	0.357021761338054	0.145018799102442	0.0113500216962023	0.281548316243894	245.110625259673	0.105923428453852	0.0677680480022438	0.148171472960139	0.214804846071108	0.126112252511982	0.378218541163476	0.132575265100047	0.0200723214751792	0.254634611340699	245.026466414562	0.0827767495330072	0.0657274522259105	0.14691049729988	0.184052462895664	0.146470946408764	0.379184627721049	0.125565979791671	0.0106559923286129	0.292476765785332
245.212099614583	0.121953420111022	0.0654364239756505	0.143749732772792	0.28545074996125	0.146019308049634	0.359367627282739	0.16408639568321	0.0201376184945246	0.286287615931107	245.210690026042	0.132523057613503	0.0673731490289974	0.149772273415813	0.214804846071108	0.126112252511982	0.378218541163476	0.125461741145221	-0.0121478211342465	0.260925315629831	245.126477092125	0.0923110882404599	0.0660275550271648	0.143750878297771	0.242130720221728	0.146660259908641	0.381357183483085	0.149511482226332	0.0143735166310619	0.291787900968921
245.312194272321	0.128494503630332	0.0640733510545628	0.161248869555162	0.300345198647068	0.169468394922441	0.363702101878077	0.175008084530567	0.0409953390721407	0.29020973741194	245.310754792411	0.135283236800817	0.0671677358997882	0.150349013802269	0.305857708407968	0.135310872383036	0.384946890511004	0.156371803093934	0.020463916367407	0.273732000500565	245.226487769688	0.124862097544	0.0698592504464215	0.145042694709732	0.300572301907395	0.149747503642246	0.382147843763983	0.177431752651247	0.0364600185117954	0.285636356919195
245.41228893006	0.131682591744845	0.0665606322928345	0.161248869555162	0.301140885554175	0.169468394922441	0.363702101878077	0.162764456229162	0.0457720866560795	0.25478398596033	245.41081955878	0.138364640111845	0.0757897258204315	0.152509594893068	0.305857708407968	0.135310872383036	0.384946890511004	0.143633714792837	-0.0175424073418547	0.265186444399633	245.326498447251	0.127084939307989	0.0712206183320041	0.145406212794739	0.301025198559283	0.149747503642246	0.382147843763983	0.173930154657166	0.024120200094751	0.27110358776253
245.512383587798	0.131682591744845	0.0665606322928345	0.161248869555162	0.303025785035066	0.226912113025196	0.371929813964029	0.169357306523035	0.0917739738835892	0.25478398596033	245.510884325149	0.139183399747971	0.125130965244519	0.152799423508526	0.305857708407968	0.135310872383036	0.384946890511004	0.137758582813748	-0.012841272112233	0.245492851785235	245.426509124814	0.128396454824064	0.0738129222987955	0.144599543020971	0.301102781126827	0.158331941807811	0.389928475805912	0.170290069994482	0.0300710801963542	0.27110358776253
245.612478245536	0.132880725011429	0.118115067982107	0.164064294809698	0.303119788925162	0.232073312324964	0.365638976637457	0.164175416130345	0.0917739738835892	0.228354537681101	245.610949091518	0.139183399747971	0.125130965244519	0.152799423508526	0.32278538955085	0.153084069041512	0.384946890511004	0.157951301049051	0.017610122824252	0.248966205742661	245.526519802377	0.128690944581835	0.0741046949871181	0.143785185742665	0.30197319764703	0.159529754522328	0.385625122468755	0.174390944782785	0.038499428243063	0.27110358776253
245.712572903274	0.132880725011429	0.118115067982107	0.164064294809698	0.303119788925162	0.232544220913928	0.365638976637457	0.164364824263489	0.0926748396713947	0.228354537681101	245.711013857887	0.139183399747971	0.125130965244519	0.152799423508526	0.323210359067474	0.249152569181094	0.384946890511004	0.17961038635127	0.111320786115419	0.245492851785235	245.626530479941	0.128882904381676	0.0749634439571638	0.144489829281951	0.30330592758529	0.229954852079838	0.38718196099536	0.186976337316952	0.124131712070646	0.25809402610147
245.812667561012	0.132880725011429	0.118115067982107	0.164064294809698	0.302973522227947	0.228211182299182	0.365638976637457	0.163303307321536	0.0917739738835892	0.2331071769259	245.811078624256	0.139183399747971	0.125130965244519	0.152799423508526	0.321922749717153	0.238361499741382	0.402406314705395	0.173640869439313	0.0985553063261275	0.264983573463044	245.726541157504	0.128882904381676	0.0749634439571638	0.144489829281951	0.30330592758529	0.229954852079838	0.38718196099536	0.186976337316952	0.124131712070646	0.25809402610147
245.91276221875	0.132880725011429	0.118115067982107	0.164064294809698	0.302658774830623	0.227760871069127	0.371182574668706	0.162374315568007	0.0926748396713947	0.23855589027839	245.911143390625	0.139183399747971	0.125130965244519	0.152799423508526	0.320249141301344	0.164568736000087	0.384946890511004	0.171440664586687	0.0262337794101689	0.247921881851748	245.826551835067	0.12893180199817	0.0749634439571638	0.144489829281951	0.303475663264186	0.229954852079838	0.388574188919849	0.187159440423587	0.124131712070646	0.25809402610147
246.012856876488	0.132880725011429	0.118115067982107	0.164064294809698	0.302040844988754	0.222788780999514	0.376714439767471	0.160754855151194	0.0893382999599605	0.247417547936062	246.011208156994	0.13915823962398	0.12558973353837	0.153058206979304	0.286623722315564	0.153692466559791	0.381776700585984	0.132115708293358	0.00994718286187302	0.241844461789141	245.92656251263	0.12893180199817	0.0749634439571638	0.144489829281951	0.303475663264186	0.229954852079838	0.388574188919849	0.187159440423587	0.124131712070646	0.25809402610147
246.112951534226	0.132880725011429	0.118115067982107	0.164064294809698	0.298685215277065	0.190438524006174	0.365638976637457	0.155251096704067	0.053164550202978	0.2331071769259	246.111272923363	0.13915823962398	0.12558973353837	0.152799423508526	0.277017031612048	0.153537533212601	0.381776700585984	0.12293509652326	0.00994718286187302	0.242485435092995	246.026573190193	0.129432661127834	0.0749634439571638	0.144489829281951	0.303837355204988	0.229954852079838	0.3888771522035	0.185535070495123	0.119264836481636	0.27110358776253
246.213046191964	0.132880725011429	0.118115067982107	0.164064294809698	0.29723336716336	0.188874706590975	0.365638976637457	0.151277130329314	0.053164550202978	0.237907047440535	246.211337689732	0.139144326421626	0.125675865605961	0.152799423508526	0.276488832132713	0.153423774958991	0.381776700585984	0.122540065516138	0.00994718286187302	0.242186879619205	246.126583867756	0.129470582818651	0.0749634439571638	0.144489829281951	0.292165590534235	0.181410131471333	0.382147843763983	0.168319806224458	0.0496185715100045	0.250907546856672
246.313140849702	0.132793296364483	0.115188055577589	0.154608832233462	0.292812657761784	0.181570642603231	0.359158483517875	0.146891436435452	0.0452120522790284	0.23766269645132	246.311402456101	0.139122447028399	0.125813113312829	0.152799423508526	0.276433734130016	0.153423774958991	0.381776700585984	0.12240950816468	0.00994718286187302	0.242186879619205	246.226594545319	0.129760335172099	0.0749634439571638	0.144289308349241	0.272082992160373	0.146280302744233	0.349322966572373	0.133671277310167	0.0212586053904962	0.239070225592312
246.413235507441	0.132508196850183	0.116964780270478	0.150204445849897	0.27824513069874	0.178056878588378	0.35871811590894	0.139164672371849	0.0379081357596739	0.2331071769259	246.41146722247	0.139111171956994	0.126218283548603	0.153058206979304	0.186412071136331	0.153423774958991	0.34680578111405	0.0802126656255245	0.00950551836460894	0.201523288803129	246.326605222883	0.130019181472365	0.0749634439571638	0.144032038016396	0.273312879658753	0.146280302744233	0.354193413639095	0.134430262995403	0.0147558908282192	0.239342260645301
246.513330165179	0.132316151775297	0.117459122798889	0.147357391455278	0.205026136323344	0.152012169794452	0.326498778099617	0.0901801364571281	0.0190731666759293	0.194093604889532	246.511531988839	0.139073487997543	0.126218283548603	0.152799423508526	0.185531235752344	0.153423774958991	0.346550084942297	0.0786593296231726	0.00950551836460894	0.200665524636148	246.426615900446	0.130109420568352	0.0749634439571638	0.144032038016396	0.274015133237403	0.150673369572096	0.359753994148335	0.13420684033956	0.0147558908282192	0.24447727607903
246.613424822917	0.132215503031894	0.118622647708001	0.147357391455278	0.197888649909307	0.151747923200491	0.267240224033169	0.0724606432458128	0.0195807973627775	0.139430973152866	246.611596755208	0.139057024534321	0.126218283548603	0.152739013560818	0.179331470795982	0.153423774958991	0.296800990968193	0.0623360660097756	0.00950551836460894	0.160701781053421	246.526626578009	0.13022964250286	0.0752921451902061	0.144599543020971	0.255786122393685	0.146280302744233	0.330248380611142	0.117781892936441	0.00533595987686955	0.23383484441099
246.713519480655	0.132196790415964	0.117695830701749	0.146056420496312	0.19049298946844	0.143924579665396	0.251844785294636	0.0598856377602035	0.00982338028737406	0.119702595617134	246.711661521577	0.139057024534321	0.126218283548603	0.152739013560818	0.179222003852576	0.153423774958991	0.294216406524639	0.0607102954303326	0.00950551836460894	0.15688497319047	246.626637255572	0.130275890123186	0.0751174777495317	0.144523329504423	0.255786122393685	0.146280302744233	0.330248380611142	0.117430551848095	0.00533595987686955	0.23383484441099
246.813614138393	0.132196790415964	0.117695830701749	0.146056420496312	0.189516584617111	0.140155279034822	0.245872293769063	0.0584800056081588	0.00923051432150829	0.119702595617134	246.811726287946	0.139041949947527	0.126278394449568	0.152739013560818	0.179222003852576	0.153423774958991	0.294216406524639	0.0607451493232916	0.00976874709295344	0.15688497319047	246.726647933135	0.13061900124206	0.0751174777495317	0.144599543020971	0.224653161212994	0.108708816261435	0.321688076133329	0.100576782338027	0.002369119523286	0.25683656990927
246.913708796131	0.132196790415964	0.117695830701749	0.146056420496312	0.189009452803337	0.140155279034822	0.244483739663934	0.0577622026646769	-0.00126291005283431	0.106783410332889	246.911791054315	0.139041949947527	0.126278394449568	0.152739013560818	0.179152360638156	0.153423774958991	0.294609461880115	0.0602864837527277	0.00994718286187302	0.157435166824271	246.826658610698	0.130781210970827	0.0963083709289877	0.158671503952277	0.224653161212994	0.108708816261435	0.321688076133329	0.0999831103102452	-0.0199932368131928	0.231522573139333
247.013803453869	0.132196790415964	0.117695830701749	0.146056420496312	0.188080480801419	0.135623204334463	0.237893988608409	0.0568091616168145	0.00155922414413415	0.106783410332889	247.011855820685	0.139041949947527	0.126278394449568	0.152739013560818	0.1784036399606	0.152358167126997	0.294918024963328	0.0591274799937734	0.00976874709295344	0.157435166824271	246.926669288262	0.130993809841267	0.106519282511161	0.158488858900999	0.224653161212994	0.108708816261435	0.321688076133329	0.0995159679887749	-0.0154612438295799	0.233468457987889
247.113898111607	0.132196790415964	0.117695830701749	0.146056420496312	0.187757560838247	0.13356168165039	0.234277869296657	0.0560995428136705	0.00090302073263368	0.105823322756667	247.111920587054	0.139041949947527	0.126278394449568	0.152739013560818	0.175829913130205	0.146290885418941	0.296800990968193	0.0546216924023048	0.00659564820356928	0.157651922495187	247.026679965825	0.131162857914467	0.112227218381581	0.158488858900999	0.224653161212994	0.108708816261435	0.321688076133329	0.0989344567306906	-0.0129689317462096	0.230499006952437
247.213992769345	0.132196790415964	0.117695830701749	0.146056420496312	0.186909126499029	0.134790733911521	0.230617907478403	0.05523446357518	-0.00126291005283431	0.0993825090673364	247.211985353423	0.139041949947527	0.126218283548603	0.152509594893068	0.175514352515402	0.144923855956324	0.296800990968193	0.053821659015217	0.00581673177789244	0.157435166824271	247.126690643388	0.131284497267583	0.113873506785082	0.157302922563091	0.200863875725176	0.108708816261435	0.321688076133329	0.0861436725296489	-0.00710238894452656	0.230499006952437
247.314087427083	0.132196790415964	0.117695830701749	0.146056420496312	0.186447882857249	0.130730845433196	0.223042348357372	0.054458821031182	-0.00128182564360182	0.097039295788268	247.312050119792	0.139041949947527	0.126218283548603	0.152509594893068	0.169229713451992	0.123158705295061	0.208213359208335	0.0329561474316956	-0.0156031513158136	0.0715836002685152	247.226701320951	0.131472285009543	0.114229153674221	0.155766040144358	0.200669347799246	0.108708816261435	0.321688076133329	0.0856369082690161	-0.00710238894452656	0.225433190383765
247.414182084821	0.132178868713257	0.117695830701749	0.146056420496312	0.186382841105942	0.13105387504473	0.223042348357372	0.0543613543194357	-0.00128182564360182	0.0966355663556551	247.412114886161	0.139041949947527	0.126218283548603	0.152509594893068	0.168300121460868	0.128760667967799	0.201420074950313	0.0293671210381282	-0.00605817554460175	0.0683941837472687	247.326711998514	0.13159872731532	0.114135281107495	0.152529574874205	0.199583907842556	0.108708816261435	0.321688076133329	0.0844084295768127	-0.0281557787399998	0.200305955022425
247.51427674256	0.132178868713257	0.117695830701749	0.146056420496312	0.185406883253431	0.135623204334463	0.222788780999514	0.0530918284600545	0.00209292099129013	0.0966355663556551	247.51217965253	0.139041949947527	0.126218283548603	0.152509594893068	0.168198930711789	0.12821140903837	0.200422596152665	0.0292692464168011	-0.00613084080059617	0.0683941837472687	247.426722676077	0.131691134614066	0.114135281107495	0.152529574874205	0.183231627386293	0.109568532103323	0.29378054438624	0.0641833331314752	-0.0251019404350546	0.168616451982232
247.614371400298	0.132178868713257	0.117695830701749	0.146056420496312	0.184242899076322	0.136555694306207	0.218705838051715	0.0506382130713055	0.00201071918489718	0.0910278716996035	247.612244418899	0.139041949947527	0.126218283548603	0.152509594893068	0.168185877492114	0.128760667967799	0.201420074950313	0.0292153591657204	-0.00698112991009886	0.0679237836226788	247.52673335364	0.131786557020621	0.114373166893642	0.152282035435981	0.16001271353939	0.0992800554636606	0.241492423587685	0.0314158359172221	-0.0379160632312287	0.111499576331924
247.714466058036	0.13214448947646	0.117695830701749	0.146056420496312	0.181224819873446	0.104170598546817	0.223042348357372	0.0441545380340597	-0.0299409037419943	0.0956040188301761	247.712309185268	0.139041949947527	0.126278394449568	0.152509594893068	0.167057893413527	0.121365594836863	0.208213359208335	0.0259822316719981	-0.0204681893676642	0.0679237836226788	247.626744031204	0.132066100911757	0.116297765643432	0.152282035435981	0.16001271353939	0.0992800554636606	0.241492423587685	0.0304667997826265	-0.0378894335747183	0.112406345553308
247.814560715774	0.13214448947646	0.117695830701749	0.146056420496312	0.172444030944121	0.0887100763719582	0.218031772229648	0.0300784515893765	-0.0470177195159329	0.086380612678464	247.812373951637	0.139022862874972	0.126278394449568	0.152509594893068	0.165944117676247	0.10035603811368	0.201420074950313	0.0228927619019318	-0.0324883706523969	0.0689464272125661	247.726754708767	0.132066100911757	0.116297765643432	0.152282035435981	0.155619329649002	0.0928417296603425	0.241586685711235	0.0243547129812171	-0.0522627520448435	0.102055915110777
247.914655373512	0.132114345188219	0.118808154484146	0.147357391455278	0.165996437577955	0.0808450636302577	0.210099248121828	0.0217711730032216	-0.0500586377934885	0.0854273653777317	247.912438718006	0.139022862874972	0.126278394449568	0.152509594893068	0.161658440280304	0.0832239962192237	0.194384814803759	0.0108024431652333	-0.0596825089343396	0.0542483751833043	247.82676538633	0.132066100911757	0.116297765643432	0.152282035435981	0.132182735876511	0.0509327851300101	0.232532022385442	0.00615088499610128	-0.0775549006515149	0.103941158675127
248.01475003125	0.132114345188219	0.118808154484146	0.147357391455278	0.150985256830112	0.081165869984458	0.208434846883072	0.0135212217356414	-0.0524804184808843	0.079889812833704	248.012503484375	0.139022862874972	0.126278394449568	0.152509594893068	0.161058149072487	0.0833273960835921	0.194384814803759	0.00929446171064312	-0.0598142448273254	0.0521311280746937	247.926776063893	0.132066100911757	0.116297765643432	0.152282035435981	0.1258464862553	0.0509327851300101	0.214581731150396	-0.00207513371483884	-0.0768775810780734	0.0828797538600312
248.114844688988	0.132097417792568	0.118808154484146	0.147357391455278	0.124438726300981	0.0764956438754914	0.206173967219315	0.00256683183280487	-0.0605866985912285	0.0739661341150361	248.112568250744	0.139022862874972	0.126278394449568	0.152509594893068	0.160144260682742	0.0833273960835921	0.19361438088326	0.00780465063483211	-0.0596825089343396	0.0505688661707483	248.026786741456	0.132066100911757	0.116297765643432	0.152282035435981	0.125595576512726	0.0509327851300101	0.214581731150396	-0.00221171503029202	-0.0768775810780734	0.0828797538600312
248.214939346726	0.132097417792568	0.118808154484146	0.147357391455278	0.11621211701222	0.0739262056913851	0.199744811221861	-0.00166868519210173	-0.061385379567744	0.0700334401235098	248.212633017113	0.139022862874972	0.126278394449568	0.152509594893068	0.159614249747138	0.0827074023115051	0.192575095074816	0.00703976688315595	-0.0598142448273254	0.0498647929281329	248.126797419019	0.132066100911757	0.116297765643432	0.152282035435981	0.115954694709004	0.0574278429513035	0.187996994719953	-0.0143069090447525	-0.0802203140371795	0.0570920077010548
248.315034004464	0.132087298480773	0.118622647708001	0.147357391455278	0.109262553252404	0.0764956438754914	0.184326925869155	-0.00961944210766863	-0.0616348349530194	0.0554589804970597	248.312697783482	0.138970836419688	0.126218283548603	0.152239563282031	0.159199044737384	0.0824702493319124	0.191957111960533	0.00655316468590141	-0.0596825089343396	0.0498647929281329	248.226808096582	0.132066100911757	0.116297765643432	0.152282035435981	0.115904531913283	0.0574278429513035	0.187996994719953	-0.0145942758843667	-0.0802203140371795	0.0570920077010548
248.415128662202	0.132083402184356	0.117695830701749	0.146686732262684	0.108236579864226	0.0778252071988425	0.18399651064975	-0.0112351646610555	-0.0603260849360311	0.0554589804970597	248.412762549851	0.138970836419688	0.126218283548603	0.152239563282031	0.158472674154464	0.0824702493319124	0.191957111960533	0.00604493966873741	-0.0598142448273254	0.0502948457436899	248.326818774146	0.132066100911757	0.116297765643432	0.152282035435981	0.114651129266151	0.0581930493388395	0.185320456018192	-0.0165166694703328	-0.0779802414019578	0.0543652702917974
248.515223319941	0.132069693229244	0.117459122798889	0.146346773991928	0.107734777700385	0.0764956438754914	0.182110506451235	-0.0119589957582929	-0.0633636564639478	0.0517235172114648	248.51282731622	0.138970836419688	0.126218283548603	0.152239563282031	0.158429049950021	0.0824702493319124	0.191957111960533	0.00601368685589962	-0.0598142448273254	0.0502948457436899	248.426829451709	0.132066100911757	0.116297765643432	0.152282035435981	0.1145211120312	0.0581930493388395	0.185320456018192	-0.0165795839962872	-0.0779802414019578	0.054300375631774
248.615317977679	0.132056249397288	0.117695830701749	0.146686732262684	0.107620971582263	0.0764956438754914	0.181758459119467	-0.012197232268658	-0.0605866985912285	0.0542444983365205	248.612892082589	0.138970836419688	0.126218283548603	0.152239563282031	0.158375870907312	0.0824702493319124	0.191957111960533	0.00600014453460699	-0.0598142448273254	0.0502948457436899	248.526840129272	0.132066100911757	0.116297765643432	0.152282035435981	0.114486747499653	0.0581930493388395	0.185320456018192	-0.0166712787682331	-0.0779802414019578	0.054300375631774
248.715412635417	0.132056249397288	0.117695830701749	0.146686732262684	0.107940465828494	0.0731042088113811	0.183528953612738	-0.00946850837097652	-0.0659463952642693	0.0554589804970597	248.712956848958	0.138970836419688	0.126218283548603	0.152239563282031	0.161058149072487	0.0721899555327906	0.200128134230071	0.0103887562776884	-0.0675278658314341	0.0654357920054473	248.626850806835	0.132066100911757	0.116297765643432	0.152282035435981	0.114410873947235	0.0581930493388395	0.185320456018192	-0.0167445871848387	-0.0779802414019578	0.054300375631774
248.815507293155	0.132069693229244	0.117695830701749	0.146702946328592	0.108838856905754	0.0681915242370882	0.229029431654861	-0.00526900919309569	-0.0714699145631512	0.096866918281224	248.813021615327	0.138970836419688	0.126218283548603	0.152239563282031	0.163220208548388	0.0784597572984332	0.251703083909566	0.0164263259129845	-0.0627358423023318	0.114929963468217	248.726861484398	0.132073995098962	0.116146979286168	0.152282035435981	0.115157742405686	0.0509327851300101	0.187624815351566	-0.0133222423723131	-0.0811521381560066	0.0629018495348382
248.915601950893	0.132069693229244	0.117695830701749	0.146686732262684	0.110491846886128	0.0701444664511923	0.24835415273915	0.00143432996567601	-0.0652633929519345	0.125005529009597	248.913086381696	0.138970836419688	0.126218283548603	0.152239563282031	0.166964533664671	0.0784597572984332	0.265482967704703	0.0302578651030785	-0.0627358423023318	0.130453554362841	248.826872161961	0.132089864628465	0.114135281107495	0.150503157361985	0.150905420019487	0.0668247915068863	0.268923035572926	0.025920002135208	-0.0730399405377019	0.143096603790511
249.015696608631	0.132083402184356	0.117695830701749	0.146686732262684	0.114614626806045	0.0729234283849088	0.260010519491055	0.00870935280999968	-0.0659463952642693	0.133180503912274	249.013151148065	0.138970836419688	0.126218283548603	0.152239563282031	0.173477256613087	0.0942226437000885	0.286933085685541	0.0516263939403575	-0.0494083571223106	0.148499525480912	248.926882839524	0.132101604859767	0.114445001357196	0.150946281845511	0.157003719812856	0.0668247915068863	0.268923035572926	0.0312303156924617	-0.0730399405377019	0.143096603790511
249.115791266369	0.132083402184356	0.117695830701749	0.146686732262684	0.167162219057364	0.0729234283849088	0.280769229472502	0.0346072179736004	-0.0650790784073192	0.149728255886467	249.113215914434	0.138970836419688	0.126218283548603	0.152239563282031	0.176460559734247	0.095117390566982	0.286933085685541	0.0552005219576423	-0.0513015045370006	0.14522405765757	249.026893517088	0.133141301585214	0.114135281107495	0.359823834977375	0.185315385090724	0.0709845070469416	0.277340822270506	0.0273737509173762	-0.264201462952695	0.162015134806252
249.215885924107	0.132083402184356	0.117695830701749	0.146686732262684	0.171493062492131	0.0729234283849088	0.281650680345521	0.0398333862471812	-0.0652633929519345	0.151266239641714	249.213280680804	0.138970836419688	0.126218283548603	0.152239563282031	0.18097998574094	0.0942226437000885	0.284788753903173	0.0589788680548467	-0.0505850749767928	0.14522405765757	249.126904194651	0.133165382243134	0.114135281107495	0.359823834977375	0.210613245976118	0.0867044803094382	0.282511811141178	0.0443444212011725	-0.177065245771862	0.174373570461764
249.315980581845	0.132083402184356	0.117695830701749	0.146686732262684	0.213589615017027	0.0798744435220151	0.288973733918121	0.0636768685460509	-0.0531175921546461	0.160725511129534	249.313345447173	0.138970836419688	0.126218283548603	0.152239563282031	0.183717790403428	0.0981074742902595	0.284215350664538	0.061352644964961	-0.0344531892818423	0.159206516164228	249.226914872214	0.133165382243134	0.114135281107495	0.359823834977375	0.212659409836821	0.0874423746169508	0.282242545440369	0.0461730788747695	-0.165111326994267	0.174373570461764
249.416075239583	0.132083402184356	0.117695830701749	0.146686732262684	0.242285955281429	0.0835585893642187	0.295015972414506	0.0872556088943017	-0.0510101109277356	0.163242922207809	249.413410213542	0.138970836419688	0.126218283548603	0.152239563282031	0.196168913910366	0.154621767221539	0.280720608861225	0.0695299585629671	0.00976874709295344	0.144654180877116	249.326925549777	0.133165382243134	0.114135281107495	0.359823834977375	0.216486588176307	0.119688574070783	0.282511811141178	0.0533411698217407	-0.152215140584499	0.156976996579325
249.516169897321	0.132083402184356	0.117695830701749	0.146686732262684	0.242883183987042	0.0835585893642187	0.295015972414506	0.0881533679644152	-0.0510101109277356	0.163242922207809	249.513474979911	0.138970836419688	0.126218283548603	0.152239563282031	0.198756113696975	0.155834033675823	0.280720608861225	0.0700972104078255	0.0115106489597683	0.145175718008825	249.42693622734	0.133165382243134	0.114135281107495	0.359823834977375	0.216910804693126	0.12062012336097	0.277340822270506	0.0548531490836593	-0.152215140584499	0.156976996579325
249.61626455506	0.132114345188219	0.117695830701749	0.146686732262684	0.247803054794171	0.16229888051051	0.288864038812839	0.106534923431573	0.029803244046872	0.160357250982806	249.61353974628	0.138993016890941	0.126218283548603	0.152239563282031	0.199552508041872	0.155704072809824	0.280481686343934	0.0701129426338551	0.00976874709295344	0.143433076769829	249.526946904903	0.133165382243134	0.114135281107495	0.359823834977375	0.218290716908174	0.126707511972263	0.279396355318373	0.056605087090292	-0.152215140584499	0.156976996579325
249.716359212798	0.132114345188219	0.117695830701749	0.146686732262684	0.247671851149701	0.162404272216524	0.289551872002997	0.106250168777205	0.0283848779220324	0.159675882573344	249.713604512649	0.144018182659734	0.124078552932229	0.585925402218897	0.196542798738852	0.153734733945957	0.284215350664538	-0.0359446131609813	-0.395351765779363	0.161491596869177	249.626957582467	0.135172525171606	0.117918479119301	0.37162352944771	0.218445887891879	0.126863797538895	0.277340822270506	0.0345000562122637	-0.149995035652952	0.13615379648617
249.816453870536	0.133002221970223	0.112727576306292	0.530164844013466	0.24747210636283	0.16229888051051	0.292318957605463	0.0612760153920735	-0.275724618789639	0.172759887284695	249.813669279018	0.144018182659734	0.124078552932229	0.585925402218897	0.196300438280348	0.150905957938029	0.305849159530851	-0.0384523952474227	-0.39702928909604	0.161491596869177	249.72696826003	0.135172525171606	0.117918479119301	0.37162352944771	0.218381680902428	0.123647869461081	0.286497322132562	0.0324151445952726	-0.149995035652952	0.13615379648617
249.916548528274	0.133002221970223	0.112727576306292	0.530164844013466	0.246890295022063	0.162562189056845	0.296388210447717	0.0595970479783751	-0.275724618789639	0.172759887284695	249.913734045387	0.144018182659734	0.124078552932229	0.585925402218897	0.185191257834648	0.0830162024329289	0.283925296076662	-0.0453981769157552	-0.39702928909604	0.161491596869177	249.826978937593	0.137039189945642	0.114445001357196	0.54264844521311	0.217486322925291	0.115525286059077	0.290613757076966	-0.0111116256716311	-0.328874554268762	0.140589650083564
250.016643186012	0.134719693037162	0.113075612092772	0.535026527932902	0.246198548880286	0.154268595688969	0.302591733991946	0.0161800233597054	-0.340413059845741	0.163242922207809	250.013798811756	0.261138878958839	0.124089266283729	0.585925402218897	0.174237650515399	0.0830162024329289	0.283794676991515	-0.113915211757783	-0.410698251830918	0.153248203037576	249.926989615156	0.13820728031728	0.116146979286168	0.564003943979623	0.207000495809668	0.0921354834727669	0.283638449001028	-0.0640958876016355	-0.398662459536647	0.135324805745175
250.11673784375	0.385424894885548	0.118115067982107	0.561845437441076	0.245079155524883	0.124191247998388	0.297098143779501	-0.092012481620814	-0.347250438579131	0.163242922207809	250.113863578125	0.398564476410828	0.121290590555151	0.586580225820086	0.170688449820024	0.0774103110905647	0.280720608861225	-0.159337375269883	-0.417697322839733	0.15116363336382	250.027000292719	0.251903485532001	0.116146979286168	0.564683831309497	0.204884631854449	0.0872164087956689	0.283638449001028	-0.0985128480351532	-0.410431121678176	0.140589650083564
250.216832501488	0.392382226931846	0.118115067982107	0.561845437441076	0.240477542422422	0.110986846600672	0.296388210447717	-0.129585678631783	-0.345116265010879	0.156504368841258	250.213928344494	0.398564476410828	0.121290590555151	0.586580225820086	0.168579512289399	0.0780230185112677	0.282002187421692	-0.16415923411971	-0.425307928753515	0.15116363336382	250.127010970282	0.356818409850472	0.117918479119301	0.61106293941852	0.173484961652237	0.0881359690342678	0.263658463142349	-0.162351523113515	-0.453267383370125	0.133488896250909
250.316927159226	0.398101452640118	0.119437860497936	0.561308293778601	0.239584494576432	0.101319265560995	0.289551872002997	-0.16062369990023	-0.359738459930176	0.12544009233051	250.313993110863	0.398564476410828	0.121290590555151	0.586580225820086	0.162613965694987	0.071834508258993	0.261787991146364	-0.188361288492364	-0.458612273692864	0.0576433068302427	250.227021647845	0.356818409850472	0.117918479119301	0.61106293941852	0.159655355749643	0.0872164087956689	0.263953376690705	-0.167994711843904	-0.469473132680019	0.143745768883217
250.417021816964	0.398101452640118	0.119437860497936	0.561308293778601	0.177177698491803	0.104421196566757	0.289551872002997	-0.183030164886384	-0.378224284595048	0.113395889098739	250.414057877232	0.398564476410828	0.121290590555151	0.586580225820086	0.16053039827125	0.0726520449001374	0.261881109851101	-0.193201685788227	-0.449688541451792	0.0365140617038141	250.327032325409	0.389921963286015	0.118067507760682	0.61106293941852	0.122323800024518	0.0586212658276	0.241376774559856	-0.234230525048398	-0.485681876305475	0.0428330199402007
250.517116474702	0.398101452640118	0.119437860497936	0.561308293778601	0.163279581437727	0.0958829033907256	0.276790116126505	-0.205798024547717	-0.431118371859967	0.0529050946374988	250.514122643601	0.412284737942822	0.133000314963102	0.586580225820086	0.144040014896401	0.064748598680071	0.222520592464593	-0.285878802113754	-0.449688541451792	-0.0364272105157973	250.427043002972	0.389921963286015	0.118067507760682	0.61106293941852	0.11838591300553	0.0587881065345164	0.239930663195044	-0.239999378084398	-0.485681876305475	0.0436409466009121
250.617211132441	0.402289895388624	0.360819033225889	0.562951702667314	0.150315525551811	0.0896300270865179	0.241527609939	-0.282642122423022	-0.441301924809176	-0.137777999047979	250.61418740997	0.414656191293614	0.371404228459623	0.595216509665372	0.138959400017284	0.0751281094042574	0.174674286611697	-0.317757897299206	-0.439014476142578	-0.20508207464144	250.527053680535	0.389921963286015	0.118067507760682	0.61106293941852	0.115483579652331	0.0583783623996972	0.226469630853256	-0.248712851043073	-0.494715511072401	0.0368484644901145
250.717305790179	0.402289895388624	0.360819033225889	0.562951702667314	0.143361910523672	0.0992216732360191	0.184473857905577	-0.290356278142669	-0.434695976954774	-0.200357739926335	250.714252176339	0.414430270320817	0.371404228459623	0.598239132611804	0.138959400017284	0.0753070283689509	0.17426056692956	-0.317541935148388	-0.439014476142578	-0.202909212971878	250.627064358098	0.429729228507262	0.124385011548973	0.61124120421805	0.112833838715278	0.0661579613520074	0.162408548863508	-0.318529985691641	-0.501561828299643	0.0368484644901145
250.817400447917	0.402289895388624	0.360819033225889	0.562951702667314	0.143361910523672	0.0992216732360191	0.184473857905577	-0.290356278142669	-0.434695976954774	-0.200357739926335	250.814316942708	0.399004926612076	0.232242719453147	0.552234248090818	0.139254049833436	0.0753070283689509	0.174519812402454	-0.263630211818911	-0.389931268074022	-0.0891240181409136	250.727075035661	0.43270651020074	0.330685937830367	0.61124120421805	0.112898981776156	0.0683376141824908	0.163490989038003	-0.347311411105549	-0.513966592063907	-0.216722800262852
250.917495105655	0.402289895388624	0.360819033225889	0.562951702667314	0.143638335519685	0.0995929256061362	0.184473857905577	-0.290125788693392	-0.436223866503687	-0.200357739926335	250.914381709077	0.398860853888205	0.232242719453147	0.552234248090818	0.139526336476975	0.0771244948319434	0.176895562602169	-0.263003083711888	-0.389931268074022	-0.0891240181409136	250.827085713224	0.43270651020074	0.330685937830367	0.61124120421805	0.113062061217548	0.0639299023386115	0.160678693456314	-0.346756239025831	-0.513386982249793	-0.215605087281817
251.017589763393	0.399657776566842	0.360819033225889	0.591144340892832	0.144145830081488	0.0995929256061362	0.184473857905577	-0.283592793740989	-0.46179444435384	-0.187349122182084	251.014446475446	0.398555386761114	0.232242719453147	0.552234248090818	0.140841998336826	0.0773080702798113	0.177770547331992	-0.261763868174153	-0.389931268074022	-0.0891240181409136	250.927096390788	0.42719854462846	0.210000359628446	0.613913726316456	0.11318192479925	0.0639299023386115	0.161041630556193	-0.325413374063336	-0.51134937626242	-0.108428453937267
251.117684421131	0.390143851423897	0.269917714689874	0.547977653697887	0.144419518776992	0.0992216732360191	0.185204499400577	-0.251815979513853	-0.395261425448746	-0.115711296869982	251.114511241815	0.398153839259983	0.232242719453147	0.552234248090818	0.143742244730999	0.0753070283689509	0.177244485468771	-0.259603313511746	-0.389931268074022	-0.0891240181409136	251.027107068351	0.422884348158316	0.210000359628446	0.613913726316456	0.113287914271156	0.0639299023386115	0.161819492631693	-0.320059781265827	-0.51134937626242	-0.108428453937267
251.217779078869	0.387194815088718	0.269917714689874	0.547006108828475	0.145284683672446	0.0995929256061362	0.186413539604089	-0.243448335868216	-0.395261425448746	-0.113201856088012	251.214576008185	0.397980363952665	0.232242719453147	0.552234248090818	0.145225419848935	0.0753070283689509	0.17847445615421	-0.257647447099803	-0.389931268074022	-0.0891240181409136	251.127117745914	0.416938587550565	0.210000359628446	0.613545425137487	0.11345299478631	0.0639299023386115	0.163490989038003	-0.31143479346328	-0.51134937626242	-0.108428453937267
251.317873736607	0.387194815088718	0.269917714689874	0.547006108828475	0.146488185548702	0.0958829033907256	0.185065722097959	-0.242581180697733	-0.393351474536595	-0.113201856088012	251.314640774554	0.397951204498819	0.232242719453147	0.552234248090818	0.15226780814412	0.0730235782325385	0.183512719681238	-0.25307492078564	-0.389931268074022	-0.0891240181409136	251.227128423477	0.379383168408444	0.209204454473699	0.513217596138809	0.113817285541392	0.0586212658276	0.161444967698346	-0.257282483379979	-0.404586923393516	-0.104452545048169
251.417968394345	0.387194815088718	0.269917714689874	0.547006108828475	0.148910345261638	0.0958829033907256	0.188102562665751	-0.240989349077823	-0.393351474536595	-0.113201856088012	251.414705540923	0.392056434591136	0.224938623088018	0.541648940315936	0.157182325755879	0.0753070283689509	0.18716181242312	-0.228470295391558	-0.3851223762004	-0.0940829731837272	251.32713910104	0.37858835430856	0.205843236411609	0.508546721155098	0.114574449762098	0.0583783623996972	0.164077781207366	-0.255643511411423	-0.404586923393516	-0.104075942314566
251.518063052083	0.379242209173404	0.189631795731246	0.41808645288058	0.153226180602838	0.0997838738382062	0.190190441724908	-0.200355867331835	-0.283723492790891	-0.0238446024266129	251.514770307292	0.383856672310416	0.229837576738089	0.420062018069118	0.162419721476313	0.0868121995499906	0.193476171495218	-0.195077091032713	-0.312632665778998	-0.0885193557475779	251.427149778603	0.375168323165866	0.205843236411609	0.506837277762307	0.115060279448755	0.0583783623996972	0.167666368139231	-0.253018286929269	-0.403862545330121	-0.104075942314566
251.618157709821	0.379242209173404	0.189631795731246	0.41808645288058	0.159800456737548	0.115731931516766	0.191005662425087	-0.195422725046267	-0.280508216906466	-0.0267498420689029	251.614835073661	0.383856672310416	0.229837576738089	0.420062018069118	0.164734641019026	0.12012147308246	0.193271234485705	-0.18762364347278	-0.260340522928383	-0.0940829731837272	251.527160456166	0.370654766879182	0.203152718110155	0.50383468373538	0.115234974096064	0.0587881065345164	0.17082478176565	-0.238505625185411	-0.401188909659982	-0.0889804953897135
251.71825236756	0.379242209173404	0.189631795731246	0.41808645288058	0.164241149009759	0.115686146851339	0.206850787006259	-0.189276004827077	-0.28336736843669	-0.0348238964049548	251.71489984003	0.383856672310416	0.229837576738089	0.420062018069118	0.166386551915362	0.12012147308246	0.202162368150725	-0.182475923779037	-0.273561401398482	-0.067929203381922	251.62717113373	0.341113215195819	0.211766781406543	0.444665478189226	0.120866804541098	0.0945340146240365	0.179021465679647	-0.20128107856164	-0.313981286341089	-0.0902553661794087
251.818347025298	0.371580657012996	0.104508028037517	0.416898313217639	0.16895774649981	0.124418884724563	0.223592659073429	-0.152437568996114	-0.26567815489726	0.0301564530832519	251.814964606399	0.332806867762698	0.102186727192757	0.419174499788122	0.166658519695353	0.120650618443233	0.205051923167849	-0.138731499981114	-0.25204871178647	0.0620049009691816	251.727181811293	0.341113215195819	0.211766781406543	0.444665478189226	0.12091268228191	0.0937918944878226	0.179021465679647	-0.200952913235183	-0.311692075903306	-0.0889804953897135
251.918441683036	0.371580657012996	0.104508028037517	0.416898313217639	0.17261191030874	0.125611545218222	0.22582563359479	-0.1462457033493	-0.245240665694382	0.0301564530832519	251.915029372768	0.263362338479325	0.100342789752235	0.416470178434047	0.168031713986632	0.131761191870603	0.22202479887739	-0.0780647676466505	-0.243237041018981	0.071021878854875	251.827192488856	0.302682745538444	0.10128360805864	0.436468758072248	0.134909062724345	0.0937918944878226	0.226342356068833	-0.149749731964909	-0.278618615730465	0.0700425917918758
252.018536340774	0.324384305720002	0.103150037294818	0.411178411788743	0.173102880567813	0.127691439782459	0.226790410225021	-0.113674311808581	-0.24793006825735	0.0987395460683409	252.015094139137	0.263362338479325	0.100342789752235	0.416470178434047	0.168171689418935	0.132558368557367	0.221371631477366	-0.0775750049402469	-0.243237041018981	0.071021878854875	251.927203166419	0.302682745538444	0.10128360805864	0.436468758072248	0.171779931560948	0.094777396399183	0.255480449647526	-0.123533760492456	-0.268247638986981	0.0711840827565055
252.118630998512	0.288614320174175	0.101649172172113	0.406681259301314	0.178819027109649	0.144812923901789	0.304293091754017	-0.0644885693465231	-0.242687295538193	0.193168731914251	252.115158905506	0.263362338479325	0.100342789752235	0.416470178434047	0.168171689418935	0.132558368557367	0.221371631477366	-0.0775750049402469	-0.243237041018981	0.071021878854875	252.027213843982	0.25739322400939	0.0942220048195285	0.431948015746019	0.195440746447304	0.0945340146240365	0.255619943055412	-0.0829739233037274	-0.263675526813684	0.0763654911458962
252.21872565625	0.288614320174175	0.101649172172113	0.406681259301314	0.178859246701959	0.148163044747251	0.307142139478931	-0.0644191728507546	-0.242687295538193	0.193168731914251	252.215223671875	0.263362338479325	0.100342789752235	0.416470178434047	0.168171689418935	0.132558368557367	0.221371631477366	-0.0775750049402469	-0.243237041018981	0.071021878854875	252.127224521545	0.25739322400939	0.0942220048195285	0.431948015746019	0.196177903087116	0.0945340146240365	0.255619943055412	-0.0821350993726858	-0.245687952879634	0.083564129542939
252.318820313988	0.118761404947588	0.0964975300544073	0.397301540956687	0.179021655975099	0.146075078754526	0.304293091754017	0.0381941407592821	-0.224277408165729	0.198484073277003	252.315288438244	0.263362338479325	0.100342789752235	0.416470178434047	0.1715570499259	0.136758656726895	0.305575835502789	-0.0624172079707197	-0.243237041018981	0.071021878854875	252.227235199108	0.222176794856385	0.0947795830547631	0.433602301750219	0.198008327010287	0.0945340146240365	0.255619943055412	-0.0417293467899645	-0.249909222008405	0.146720627209256
252.418914971726	0.118761404947588	0.0964975300544073	0.397301540956687	0.179086426330174	0.148163044747251	0.305032207464952	0.0383725612170917	-0.224277408165729	0.198484073277003	252.415353204613	0.124315732936838	0.0908244374111799	0.403711084205567	0.175826340339659	0.153423774958991	0.316254182568897	0.0257015596926549	-0.225312018506831	0.210729048946825	252.327245876672	0.115528129117406	0.0840145390637797	0.404248788085249	0.198974158388162	0.0945340146240365	0.255619943055412	0.0155334130915857	-0.185564875666124	0.153952340280613
252.519009629464	0.118761404947588	0.0964975300544073	0.397301540956687	0.179274030300215	0.148593334219669	0.304293091754017	0.0386424003279859	-0.224277408165729	0.198484073277003	252.515417970982	0.124315732936838	0.0908244374111799	0.403711084205567	0.175826340339659	0.153423774958991	0.316254182568897	0.0257015596926549	-0.225312018506831	0.210729048946825	252.427256554235	0.115528129117406	0.0840145390637797	0.404248788085249	0.211841358669111	0.103010882254494	0.341700233943744	0.0393788936480473	-0.185564875666124	0.154783132667311
252.619104287202	0.11566052392439	0.0957197054206756	0.20493743627753	0.179274030300215	0.148593334219669	0.304293091754017	0.070779115480988	-0.046702949277509	0.193168731914251	252.615482737351	0.120651164587809	0.0931828217982262	0.299993703736528	0.182150340493399	0.154968621366914	0.318734064032099	0.068209934925851	-0.140252999282921	0.210729048946825	252.527267231798	0.115528129117406	0.0840145390637797	0.404248788085249	0.211841358669111	0.103010882254494	0.341700233943744	0.0393788936480473	-0.185564875666124	0.154783132667311
252.719198944941	0.11566052392439	0.0957197054206756	0.20493743627753	0.188215510361788	0.14930859251752	0.468338880280011	0.104131765412324	-0.0579059967731195	0.353623808135059	252.71554750372	0.115528075222491	0.0905390617042403	0.143470666166038	0.260242962208856	0.147851247549075	0.474099050586583	0.155463695184391	0.0124792039784403	0.370471037946046	252.627277909361	0.111421171735388	0.086531042578318	0.24366413920726	0.222386365219265	0.149107603367021	0.341700233943744	0.0892339776047676	-0.0146506875598191	0.215444715675156
252.819293602679	0.115636018609364	0.0952736297842988	0.20493743627753	0.188215510361788	0.14930859251752	0.468338880280011	0.104179972412598	-0.0579059967731195	0.353623808135059	252.815612270089	0.115528075222491	0.0905390617042403	0.143470666166038	0.298337972480788	0.157300823864788	0.48456547478226	0.185260887220951	0.0227417012077553	0.370471037946046	252.727288586924	0.111421171735388	0.086531042578318	0.24366413920726	0.222386365219265	0.149107603367021	0.341700233943744	0.0892339776047676	-0.0146506875598191	0.215444715675156
252.919388260417	0.112776145300914	0.0815717863847177	0.131145118117027	0.210358621543023	0.14930859251752	0.482163188177878	0.174998779189902	0.0429741172411121	0.378167224576615	252.915677036458	0.115528075222491	0.0905390617042403	0.143470666166038	0.298337972480788	0.157300823864788	0.48456547478226	0.185260887220951	0.0227417012077553	0.370471037946046	252.827299264487	0.108486364776613	0.0831745366603583	0.244359774916247	0.222386365219265	0.149107603367021	0.341700233943744	0.101819072911185	-0.0179624022771301	0.252783838971064
253.019482918155	0.112776145300914	0.0815717863847177	0.131145118117027	0.395338054224279	0.14930859251752	0.482163188177878	0.223296107685969	0.0429741172411121	0.378167224576615	253.015741802827	0.115528075222491	0.0905390617042403	0.143470666166038	0.309849623653473	0.157300823864788	0.48456547478226	0.206588605785581	0.0218907617945593	0.370471037946046	252.92730994205	0.108486364776613	0.0831745366603583	0.244359774916247	0.222386365219265	0.149107603367021	0.341700233943744	0.101819072911185	-0.0179624022771301	0.252783838971064
253.119577575893	0.112776145300914	0.0815717863847177	0.131145118117027	0.416838409539012	0.14930859251752	0.490706584627508	0.254958249684906	0.0459909609349891	0.378167224576615	253.115806569196	0.115528075222491	0.0905390617042403	0.143470666166038	0.309849623653473	0.157300823864788	0.48456547478226	0.206588605785581	0.0218907617945593	0.370471037946046	253.027320619614	0.108486364776613	0.0831745366603583	0.244359774916247	0.311970172535534	0.17293859234452	0.469382010733354	0.186264689693773	-0.0146506875598191	0.368539536691747
253.219672233631	0.112776145300914	0.0815717863847177	0.131145118117027	0.421201982947018	0.14930859251752	0.490706584627508	0.280178180521806	0.0623541269012418	0.377949468506111	253.215871335565	0.115528075222491	0.0905390617042403	0.143470666166038	0.362631332344475	0.155006766368429	0.487469353886358	0.23377382329818	0.0255753070021987	0.381760620666229	253.127331297177	0.108486364776613	0.0831745366603583	0.244359774916247	0.373777626884666	0.175741131725901	0.488606221444424	0.231809626359253	-0.0146506875598191	0.387060868942389
253.319766891369	0.112776145300914	0.0815717863847177	0.131145118117027	0.421201982947018	0.14930859251752	0.490706584627508	0.280178180521806	0.0623541269012418	0.377949468506111	253.315936101934	0.11551471010669	0.0905390617042403	0.143540475082228	0.430356179114068	0.160406181290063	0.499056691176543	0.265019017091926	0.0210436313004715	0.381760620666229	253.22734197474	0.106191200263056	0.0783902218985065	0.239835593328044	0.417569224475558	0.175741131725901	0.489242310421963	0.265064591628084	0.0776387193502116	0.383060368097901
253.419861549107	0.112776145300914	0.0815717863847177	0.131145118117027	0.421201982947018	0.14930859251752	0.490706584627508	0.280178180521806	0.0623541269012418	0.377949468506111	253.416000868304	0.11551471010669	0.0905390617042403	0.143540475082228	0.430356179114068	0.160406181290063	0.499056691176543	0.265019017091926	0.0210436313004715	0.381760620666229	253.327352652303	0.103300495989525	0.077564153205979	0.125991059620679	0.417569224475558	0.175741131725901	0.489242310421963	0.280061659825747	0.0843610973644088	0.391297444492797
253.519956206845	0.112776145300914	0.0815717863847177	0.131145118117027	0.421201982947018	0.14930859251752	0.490706584627508	0.280178180521806	0.0623541269012418	0.377949468506111	253.516065634673	0.115484994698569	0.0905390617042403	0.143470666166038	0.435516512311974	0.285443208773332	0.506443560869835	0.290915613533508	0.152170188166998	0.381760620666229	253.427363329866	0.103300495989525	0.077564153205979	0.125991059620679	0.430415229329144	0.286883443573991	0.489242310421963	0.305876180033376	0.179892643389522	0.393310290717104
253.620050864583	0.112776145300914	0.0815717863847177	0.131145118117027	0.430821045428848	0.283121171689587	0.49207343149039	0.309816798195364	0.174300450084409	0.384501491693878	253.616130401042	0.115484994698569	0.0905390617042403	0.143470666166038	0.435516512311974	0.285443208773332	0.506443560869835	0.290915613533508	0.152170188166998	0.381760620666229	253.527374007429	0.103300495989525	0.077564153205979	0.125991059620679	0.430415229329144	0.286883443573991	0.489242310421963	0.305876180033376	0.179892643389522	0.393310290717104
253.720145522321	0.111391650988462	0.0670731550897275	0.132423356420587	0.430821045428848	0.283121171689587	0.49207343149039	0.312722737390353	0.174300450084409	0.3913854969181	253.716195167411	0.115239406067507	0.0888347705157279	0.149021545036558	0.435516512311974	0.0978274967611622	0.509381560279788	0.272591287076379	-0.0326209169639895	0.392825884077949	253.627384684993	0.103300495989525	0.077564153205979	0.125991059620679	0.430415229329144	0.286883443573991	0.489242310421963	0.305875261209152	0.179892643389522	0.393310290717104
253.82024018006	0.110672399064192	0.0636966619252182	0.13022434375179	0.416654516123708	0.0652454098374704	0.485347496212053	0.272036023642498	-0.0382414477279261	0.383774699651972	253.81625993378	0.108774196590443	0.0584974324319531	0.136544925279016	0.435516512311974	0.0978274967611622	0.509381560279788	0.283048483488203	-0.0196695307076559	0.421424256141783	253.727395362556	0.102717121396904	0.0747284500799725	0.125991059620679	0.430415229329144	0.286883443573991	0.489242310421963	0.306679028511592	0.179892643389522	0.393310290717104
253.920334837798	0.108724094219514	0.0632026189645772	0.131145118117027	0.416654516123708	0.0652454098374704	0.485347496212053	0.275329132421709	-0.0393248723666133	0.386621001526434	253.916324700149	0.107883119258537	0.0584571815050782	0.136544925279016	0.420415391456006	0.0885270647142954	0.499491774600019	0.231960177214391	-0.0326209169639895	0.392825884077949	253.827406040119	0.102030707656649	0.0732038693087296	0.126352408931423	0.430415229329144	0.286883443573991	0.489242310421963	0.307463885554611	0.180293703486889	0.393310290717104
254.020429495536	0.106205993145588	0.0596782057523922	0.128752092919382	0.416654516123708	0.0652454098374704	0.485347496212053	0.257518168124049	-0.0330894772419996	0.39527623770647	254.016389466518	0.10525443632415	0.0581928184677335	0.135530247243824	0.420415391456006	0.0885270647142954	0.499491774600019	0.215841616612891	-0.0326209169639895	0.393349368155708	253.927416717682	0.100839148473286	0.0709315896816889	0.125991059620679	0.430415229329144	0.286883443573991	0.489242310421963	0.308546558170256	0.179028991550456	0.393310290717104
254.120524153274	0.103908610140298	0.0596782057523922	0.128752092919382	0.416654516123708	0.0652454098374704	0.485347496212053	0.259989591056472	-0.0273229465694132	0.404608720099024	254.116454232887	0.104213284998771	0.0576673819537052	0.134155623243083	0.420415391456006	0.0885270647142954	0.499491774600019	0.217231021946556	-0.0326209169639895	0.398571563041862	254.027427395245	0.100029030663402	0.0709315896816889	0.127256471375106	0.430415229329144	0.107917765861182	0.489242310421963	0.289102332408893	-0.000756865232795778	0.398725459518804
254.220618811012	0.101582256122427	0.0596406903325814	0.128058738895045	0.416654516123708	0.0652454098374704	0.485347496212053	0.261757498853269	-0.0217236920061475	0.407347198214898	254.216518999256	0.101996884068435	0.0582297612403291	0.134155623243083	0.124992005065968	0.0554731237591185	0.49020823328953	0.145131817135938	-0.0486221092829499	0.384550949599666	254.127438072808	0.0993751720198212	0.0651561908496339	0.121585139463506	0.430415229329144	0.0768645323170766	0.489242310421963	0.264844872847417	-0.0207088600882095	0.395254999279747
254.32071346875	0.0902085813325847	0.0594566484259238	0.128058738895045	0.388769410169912	0.0664679696368651	0.486186816579485	0.194944413291775	-0.0272823816882837	0.409014969007714	254.316583765625	0.0993538548191205	0.0582297612403291	0.134155623243083	0.114693579588017	0.0528265407692617	0.483351306778538	0.11057715750428	-0.0495510808893453	0.379741651803729	254.227448750371	0.0982923947313924	0.0656844922703169	0.121585139463506	0.430415229329144	0.0768645323170766	0.489242310421963	0.26598705645318	-0.0207088600882095	0.395254999279747
254.420808126488	0.085696307103387	0.0594566484259238	0.128058738895045	0.116246191205562	0.0681027896153954	0.445372143501882	0.118132534858254	-0.0272823816882837	0.368035844242361	254.416648531994	0.096538991168903	0.0579687348377456	0.132681932855144	0.114693579588017	0.0528265407692617	0.483351306778538	0.112930957245851	-0.0442532929572913	0.384550949599666	254.327459427935	0.0977819365058532	0.0639915106699891	0.11981932251166	0.363990146647829	0.0736377555954524	0.485321008850206	0.201090228439629	-0.0226833145118013	0.397546425830267
254.520902784226	0.0791116376455111	0.0589237898350067	0.126385098308915	0.112005832370907	0.0681027896153954	0.444909088466352	0.0869598485923699	-0.0234646715679026	0.368035844242361	254.516713298363	0.0797991609528875	0.0576673819537052	0.125863905349991	0.114693579588017	0.0554731237591185	0.484596242825677	0.0881722160858988	-0.0275549460149274	0.389609527190168	254.427470105498	0.0966654949076709	0.0643566798059837	0.118857900112436	0.121676328933021	0.0725001250100519	0.449273929700249	0.0718331007616893	-0.0319696875164958	0.357039080093265
254.620997441964	0.074641796729134	0.0583177420045344	0.12484665752301	0.108069198182552	0.0746305629340235	0.135869595514765	0.0219841851520546	-0.0211650074990668	0.0613535636735791	254.616778064732	0.0749815622353635	0.0581928184677335	0.122978264806593	0.105948817677427	0.0598067744124462	0.144139247527698	0.0222135107698671	-0.0365787907801952	0.0780069040702596	254.527480783061	0.0960755381285857	0.0643566798059837	0.117457748978226	0.116781331661353	0.0772975112388199	0.308057744541582	0.0382023035265363	-0.0318153436421424	0.209402773239249
254.721092099702	0.0726870295959253	0.0583177420045344	0.12500117308761	0.108069198182552	0.0746305629340235	0.135869595514765	0.0244009747674576	-0.0197745605112583	0.0621808683616972	254.716842831101	0.073855099638079	0.0553188431310251	0.120252061792488	0.106043979840946	0.0596103445129943	0.144139247527698	0.0234106060842133	-0.0354549618993367	0.0775362454197677	254.627491460624	0.0949256551125353	0.0656035916515975	0.117457748978226	0.116781331661353	0.0772975112388199	0.308057744541582	0.0394963685879626	-0.0319696875164958	0.209901547284788
254.821186757441	0.0718064249625526	0.0555216894550049	0.121893359632215	0.108069198182552	0.0746305629340235	0.135869595514765	0.0260222000436361	-0.0169371845717762	0.064893045384429	254.81690759747	0.0726155786200374	0.0544420254884734	0.119280928089586	0.106113497838815	0.0596103445129943	0.144139247527698	0.0253061320835783	-0.0292791290088208	0.0813971020393976	254.727502138187	0.0929015057682482	0.0609028780176549	0.116293800239166	0.116153222317192	0.0787893660538214	0.150918182539103	0.0245900072240426	-0.0226833145118013	0.0661142764924236
254.921281415179	0.0708666184412545	0.0555216894550049	0.121067261573013	0.108069198182552	0.0746305629340235	0.135869595514765	0.0273390448743029	-0.0171848969416296	0.064893045384429	254.916972363839	0.0716399441400864	0.0549776800470541	0.118889315942783	0.106281447761436	0.0598067744124462	0.144492498358581	0.0265968070412805	-0.0279176448065436	0.0813971020393976	254.82751281575	0.091409362314841	0.0580120568557629	0.115000338413788	0.116153222317192	0.0787893660538214	0.150918182539103	0.0257483653211215	-0.0209951581575052	0.0712447807410436
255.021376072917	0.0701192262066476	0.0555780408750839	0.120472950108255	0.108069198182552	0.0746305629340235	0.135869595514765	0.0289977952100039	-0.0144989183984548	0.0653162470422669	255.017037130208	0.0708976420029291	0.0549776800470541	0.11826713312143	0.106740794897932	0.0594029577513542	0.144492498358581	0.0276411593949269	-0.0279176448065436	0.0806526798392033	254.927523493313	0.0898131302950712	0.0572468724468348	0.11494147769841	0.116153222317192	0.0787893660538214	0.150918182539103	0.0276475321984655	-0.0209951581575052	0.072606469523217
255.121470730655	0.0690567775988092	0.0555216894550049	0.119755058362424	0.108069198182552	0.0746305629340235	0.135869595514765	0.0309531276026168	-0.0141060032814798	0.064893045384429	255.117101896577	0.0699467644657627	0.0528735385482935	0.116121417349457	0.106991091605536	0.0588030373067913	0.144139247527698	0.0293432028470439	-0.0256459140354946	0.0806526798392033	255.027534170877	0.0872801268734675	0.0573461685590834	0.115856312393033	0.116153222317192	0.0787893660538214	0.150918182539103	0.0292316339092026	-0.0209951581575052	0.0745871391171126
255.221565388393	0.0683301303157321	0.0535138519137084	0.116451742102464	0.108069198182552	0.0746305629340235	0.135869595514765	0.0327740888274994	-0.00825715185437965	0.0686216841133675	255.217166662946	0.0695297917809573	0.0534487979327996	0.11630141934532	0.108523803717198	0.0583596547765472	0.144988908323199	0.0317547593986839	-0.0243544465680487	0.0806526798392033	255.12754484844	0.0848538844363152	0.0561994136363368	0.115000338413788	0.116153222317192	0.0787893660538214	0.150918182539103	0.0312327745973093	-0.0145905860333863	0.0825869413201201
255.321660046131	0.0676175006802057	0.0514191355004594	0.109292307035418	0.108069198182552	0.0746305629340235	0.135869595514765	0.0347110022523051	-0.00621918329985437	0.0668574637618808	255.317231429315	0.0691115607867764	0.0508845834114986	0.113259651424449	0.110396303582654	0.0667516821255615	0.154720402014214	0.0349096328614156	-0.0243544465680487	0.0862290557230134	255.227555526003	0.0837711104318432	0.0556937878925488	0.115000338413788	0.116153222317192	0.0787893660538214	0.150918182539103	0.0320076362982779	-0.0145201311026037	0.081209512422782
255.421754703869	0.0672541799989317	0.0474725745956196	0.0978706382276077	0.108069198182552	0.0746305629340235	0.135869595514765	0.0360202392095459	-0.0058083932106638	0.0653162470422669	255.417296195685	0.0684591888128395	0.0504480339889235	0.108147821188513	0.112490226062039	0.0717545190590643	0.154720402014214	0.0383714292140791	-0.014780272006539	0.090093552669512	255.327566203566	0.0805641540982508	0.0527130935828788	0.111439523694327	0.116680163745413	0.0772975112388199	0.151994140390507	0.0348785920151152	-0.0154189403430877	0.0836321446671039
255.521849361607	0.0666478129083718	0.0514191355004594	0.0908568263026875	0.108118853462136	0.0743652384478374	0.135869595514765	0.0377596246762581	0.00166377075533788	0.0686216841133675	255.517360962054	0.0679658301628785	0.0512777997977676	0.105818927795991	0.114395315482306	0.0744778225250702	0.152738487644798	0.0415662174343229	-0.00983396930419887	0.0863676957489977	255.427576881129	0.0784885792267562	0.054028253109981	0.111439523694327	0.117125394054308	0.0772975112388199	0.15406653296673	0.0367374602173755	-0.00867355853343441	0.0906511586579914
255.621944019345	0.0664210139266728	0.0535138519137084	0.0908568263026875	0.108157130107552	0.0746305629340235	0.136180496380972	0.0385736627883904	0.00118809109310541	0.066746030424623	255.617425728423	0.0675065830670522	0.0508845834114986	0.10264573460131	0.116457786227951	0.0779599717537773	0.152409509624883	0.0444247805159698	0.00194963971316921	0.090093552669512	255.527587558692	0.075648364951496	0.0518957832398449	0.108033759126027	0.117695075066906	0.0779935834161525	0.156967583641262	0.0404379304492098	-0.00546012411988182	0.0928785734901342
255.722038677083	0.0664120750336189	0.0535138519137084	0.0902882278147407	0.109230395236006	0.0681027896153954	0.136646497811317	0.0410380378714873	0.000309869891907025	0.071379422742617	255.717490494792	0.0672639075697055	0.0519362716898517	0.103069788909549	0.120782624635551	0.07029633584543	0.1847587134697	0.0521161039708101	-0.0166921961126576	0.110376339104849	255.627598236256	0.0735917598736564	0.0512213965033303	0.10341063408246	0.118894027461453	0.0854605191602238	0.163700659830566	0.0438210001284619	-0.00544060252544985	0.0906511586579914
255.822133334821	0.0663735746838429	0.0535685860416264	0.0902882278147407	0.110039396223411	0.0625390131035174	0.156943156156116	0.043968865879374	-0.00825715185437965	0.0809984621211332	255.817555261161	0.067083305930874	0.0520996154641812	0.10264573460131	0.12450573560466	0.0741515422494189	0.208510831221091	0.0571903376119198	-0.00759963623338167	0.144091238225955	255.727608913819	0.0728053416231954	0.0505055789294471	0.102612588559395	0.119975223350679	0.077424331880879	0.163700659830566	0.0469415567844638	-0.00397146439949264	0.100467977534373
255.92222799256	0.0663368094350612	0.0526247401691389	0.0889390151649374	0.11384781550956	0.0687678724464196	0.219075405535633	0.0573779379571991	0.000309869891907025	0.159451683570192	255.91762002753	0.0669472146225207	0.0519362716898517	0.10264573460131	0.134092845700721	0.0777309563704517	0.232032741950949	0.0738386632138207	0.00301402221428054	0.161119912666413	255.827619591382	0.0721159909884614	0.0499622749600262	0.101826100041121	0.126345210278407	0.0755787995485485	0.247869120928158	0.064000822533331	-0.0035479405064246	0.168600993333864
256.022322650298	0.0663274042798824	0.0514191355004594	0.0875578269549656	0.114782912379779	0.0687678724464196	0.219075405535633	0.0592857046463177	0.000309869891907025	0.159451683570192	256.017684793899	0.0668369084154387	0.0492999626273578	0.0991759058318935	0.134747430730183	0.0776311108126581	0.232032741950949	0.0759372296991865	0.00890700098895511	0.168020353534326	255.927630268945	0.0719808662409541	0.0505055789294471	0.101826100041121	0.128523082399369	0.0755787995485485	0.247869120928158	0.0681188953702044	-0.00529226663958557	0.168159359902175
256.122417308036	0.0663156616864813	0.0514191355004594	0.0875578269549656	0.1152304465373	0.0681027896153954	0.219075405535633	0.0603143602089667	0.000309869891907025	0.159451683570192	256.117749560268	0.066630739980756	0.0504480339889235	0.0991759058318935	0.137824098416509	0.0732797846738596	0.233694132080315	0.0810717609250192	0.0100675229096298	0.173773953733147	256.027640946508	0.071536642309292	0.0499622749600262	0.100697555708317	0.139641336018048	0.077424331880879	0.257369387549984	0.0846898480891015	-0.000345834917921561	0.190432738610336
256.222511965774	0.066309035385	0.0514191355004594	0.0872420454163563	0.122094014130422	0.0726691672701015	0.243012095830005	0.075923304043306	0.00120392343273032	0.17670452945282	256.217814326637	0.0665321464319923	0.0509783659304228	0.0991759058318935	0.139195435080173	0.0741515422494189	0.238365751928784	0.0830772629768567	0.00917133965104494	0.173945958845633	256.127651624071	0.071186024660314	0.0499622749600262	0.100430533640192	0.142259156626439	0.077424331880879	0.257369387549984	0.0874001490424283	-0.000345834917921561	0.190432738610336
256.322606623512	0.0662744818194381	0.0514191355004594	0.0872420454163563	0.133465724293901	0.0648268196832393	0.249643968053497	0.0919113756534644	0.00120392343273032	0.190052313258879	256.317879093006	0.0663329788558124	0.0482980632011856	0.0960355827189224	0.139991985399606	0.0741515422494189	0.238365751928784	0.0847319319292329	0.0108145743176784	0.173945958845633	256.227662301634	0.0707922402326115	0.0490599113271509	0.0986780637167974	0.163435916410126	0.109125348628648	0.275836857354555	0.10786023690864	0.0263493117334932	0.198402543834068
256.42270128125	0.0662744818194381	0.0514191355004594	0.0870780236325025	0.135808476642821	0.0648268196832393	0.249643968053497	0.093103610420239	0.00120392343273032	0.190052313258879	256.417943859375	0.0661924494548562	0.0491674273836104	0.0955895019478426	0.171046438948482	0.115403601557328	0.276977637471835	0.11533226935007	0.0387200397236501	0.213345166200931	256.327672979198	0.0704486413133116	0.0488458660592015	0.0981459627832481	0.165120390203041	0.110315012354303	0.276135436747488	0.109126703628327	0.0276713986118189	0.198352789166958
256.522795938988	0.066272181262401	0.0514191355004594	0.0868574453863685	0.19173246404906	0.102014857694112	0.254406391054153	0.110076910265402	0.0309513682321212	0.191784879839816	256.518008625744	0.0660851315685348	0.0496788726771387	0.0952932803575927	0.173127221401927	0.118171331697068	0.275133786836508	0.116539996715608	0.039195481953299	0.211163943064437	256.427683656761	0.0697221637272964	0.0493307639476812	0.0981459627832481	0.168323759903493	0.109499233201806	0.273337767416912	0.110874304452253	0.0286570548458614	0.196805850610693
256.622890596726	0.066272181262401	0.0514191355004594	0.0868574453863685	0.20654504265021	0.106683788093644	0.254848561442611	0.121937837275362	0.0307559179464182	0.193568388670949	256.618073392113	0.0659216676585396	0.0504480339889235	0.0952932803575927	0.179708616969804	0.120565973724448	0.273992014643084	0.119018201988324	0.0430434629648796	0.211163943064437	256.527694334324	0.0692626728024303	0.0490599113271509	0.0975328867731542	0.173051658662033	0.110530368478555	0.273198593723933	0.112822309003337	0.0286570548458614	0.196051933423354
256.722985254464	0.0661866938686769	0.0511582152124339	0.0872420454163563	0.208787748648909	0.107510616339904	0.257459460948345	0.124500643346167	0.0284805807643592	0.191784879839816	256.718138158482	0.0657569301184794	0.0496788726771387	0.0952932803575927	0.199410095040337	0.118872156827407	0.29303582055615	0.132103403176651	0.0420918660909258	0.230605945771858	256.627705011887	0.0687762578253014	0.0490599113271509	0.0975328867731542	0.180929606633066	0.115186214617035	0.275435927251135	0.115419118540782	0.0316143996941211	0.198402543834068
256.823079912202	0.0660041908075354	0.0511582152124339	0.0876438560411935	0.21067382545683	0.106683788093644	0.259547903297608	0.127301071599309	0.0307559179464182	0.196174946022729	256.818202924851	0.0655978889098314	0.0491674273836104	0.0952932803575927	0.214801607198783	0.118171331697068	0.311246109241043	0.144882983275464	0.0425474387566623	0.247831295516961	256.72771568945	0.0682646500396637	0.0471094825750918	0.0975328867731542	0.194966174219027	0.110315012354303	0.276135436747488	0.121600624171909	0.0286570548458614	0.208641189262966
256.923174569941	0.0658955316204397	0.0511582152124339	0.0876438560411935	0.211678606005612	0.106909055599518	0.262572792078289	0.129091761421148	0.0307559179464182	0.199241019302369	256.91826769122	0.065435640942717	0.0432035643040058	0.0895526433392487	0.225703710777022	0.115403601557328	0.314661861313089	0.153835284796837	0.0424662351711465	0.252335700992586	256.827726367013	0.0679147326307009	0.0458714709415591	0.0968847609188416	0.219697442915534	0.109125348628648	0.356887212655158	0.145604041680817	0.0256096935033808	0.28641049419399
257.023269227679	0.0658550809322145	0.0514191355004594	0.0886979698163986	0.213052283239996	0.106194339271155	0.265588563911256	0.131201955153935	0.0309513682321212	0.200762561003821	257.018332457589	0.0651657778925467	0.0376495825452261	0.0839247321016464	0.236118884712435	0.118171331697068	0.329992972678563	0.163519253682558	0.0436887917848193	0.266291483275345	256.927737044576	0.0675094772380984	0.0454982005734412	0.0968847609188416	0.228482245685697	0.109125348628648	0.356887212655158	0.153839647071696	0.0256096935033808	0.285339989186019
257.123363885417	0.0657838332987459	0.0511582152124339	0.0886979698163986	0.213563270740347	0.106194339271155	0.267494291705736	0.132690438913399	0.0293563825315428	0.200762561003821	257.118397223958	0.0650217425272201	0.0376495825452261	0.0831380717728416	0.243297561959109	0.121133275091772	0.338596833302148	0.170912960241524	0.0420966017171398	0.269348293847107	257.02774772214	0.0667071300034484	0.0419785771371698	0.0945757052013679	0.231247230074466	0.109125348628648	0.356887212655158	0.158258975089444	0.0256096935033808	0.285339989186019
257.223458543155	0.0656611031649453	0.0511582152124339	0.0894873928972773	0.216831397354835	0.102168610816582	0.272073895574099	0.137421366704922	0.0284805807643592	0.20760526940171	257.218461990327	0.0648961206728249	0.0365692607398156	0.0802381587038642	0.25466526932683	0.126421021049045	0.348138158667828	0.186096652769013	0.0687751102731681	0.29304588896766	257.127758399703	0.066245929269883	0.0419277806715078	0.0941832993575971	0.234554351497061	0.109125348628648	0.356887212655158	0.162218037331881	0.0256096935033808	0.285339989186019
257.323553200893	0.0655945309493523	0.0481418953967819	0.0866297259119972	0.218882071771835	0.106194339271155	0.285805426658996	0.140571707783583	0.0277403653823007	0.213745792750287	257.318526756696	0.0647356165983962	0.0379607654713725	0.0799561540430309	0.266323391321667	0.154395420291539	0.365159562164495	0.200290482638164	0.0881285594937836	0.298602284470233	257.227769077266	0.0656186629856488	0.0419277806715078	0.0945757052013679	0.240132820841635	0.109125348628648	0.356887212655158	0.16853653109794	0.0256096935033808	0.285339989186019
257.423647858631	0.0655296291210637	0.0471242254772685	0.0840946847828784	0.223918106028128	0.107950798419964	0.300534451441019	0.150040300392771	0.0287666003542075	0.230717675677787	257.418591523065	0.064517324408782	0.0386356409092942	0.078502053478499	0.272534318715469	0.187864009601423	0.371932838661135	0.209063193570258	0.117069958055311	0.304487786558208	257.327779754829	0.0648102543625341	0.0419277806715078	0.094919072367461	0.244168972188606	0.109125348628648	0.356887212655158	0.173953251063558	0.0265019488713905	0.285100705169931
257.523742516369	0.0653718558601431	0.0471242254772685	0.0843915787120752	0.239541767124908	0.182409645796937	0.342409924077299	0.18600744918883	0.124813129638588	0.28794848223377	257.518656289434	0.064353887103116	0.0392610295846737	0.078502053478499	0.27756727912735	0.20566461185155	0.362747143295976	0.21659114913394	0.14154105827707	0.304487786558208	257.427790432392	0.0643461167507489	0.0419277806715078	0.0945757052013679	0.247997357123658	0.109499233201806	0.357921429773468	0.180333343422078	0.0265019488713905	0.285100705169931
257.623837174107	0.0652634422123778	0.0471242254772685	0.0836865391971014	0.239863902960196	0.182409645796937	0.340372752908616	0.18695459044833	0.12398887216318	0.283910835677233	257.618721055804	0.0639516793003844	0.0413534850586664	0.078502053478499	0.277959024213986	0.207014851754586	0.362747143295976	0.217971241683086	0.137397580518586	0.298602284470233	257.527801109955	0.0641377210370652	0.0385711548947187	0.0914163487232116	0.262696029970108	0.196221456833748	0.379898917609672	0.209266761666796	0.131252687771517	0.305151750240651
257.723931831845	0.065224623461805	0.0467424459673146	0.0836258901821317	0.239863902960196	0.182409645796937	0.340372752908616	0.187092617375836	0.12398887216318	0.283910835677233	257.718785822173	0.0638931942307873	0.0413534850586664	0.078502053478499	0.282887364507153	0.190343045595739	1.44864101000129	0.336093100598659	0.137909090871012	1.40345053642046	257.627811787519	0.0636629988700274	0.0375084198143286	0.0886452756169837	0.26281665766457	0.196221456833748	0.379457899258349	0.210330700815608	0.13374035498874	0.305668328762603
257.824026489583	0.0652166671469445	0.0466332327672322	0.0840946847828784	0.239863902960196	0.182409645796937	0.340372752908616	0.187268904831537	0.12398887216318	0.285199434552819	257.818850588542	0.0637822121484	0.040793865590509	0.0787871829519235	0.300504017922622	0.195901114248778	1.55522167147344	0.46438112285066	0.137397580518586	1.50437842994527	257.727822465082	0.0630838042753241	0.0384876034135929	0.0913436456316706	0.2750030994499	0.180566589621418	1.42743787718898	0.33015208724936	0.124150085950041	1.36204070507266
257.924121147321	0.0651164656528344	0.0449893501668518	0.0840946847828784	0.239863902960196	0.182409645796937	0.340372752908616	0.187467013684977	0.12398887216318	0.286731457700184	257.918915354911	0.0635145761460748	0.0394224979382086	0.078502053478499	0.300504017922622	0.195901114248778	1.55522167147344	0.464614062830293	0.137397580518586	1.50437842994527	257.827833142645	0.0624517077949575	0.0356905952794486	0.0923300518854291	0.298718024777333	0.187599340460302	1.51498707979736	0.454454961208568	0.126847611043813	1.45435171833777
NA	NA	NA	NA	NA	NA	NA	NA	NA	NA	NA	NA	NA	NA	NA	NA	NA	NA	NA	NA	257.927843820208	0.0615541026012447	0.0293743748487531	0.0929741501757215	0.298718024777333	0.183949201850811	1.54197124990769	0.567578240475513	0.126847611043813	1.48377735676808
