# Supplementary material for: Global diversity dynamics in the fossil record are regionally heterogeneous
Source: Nat Commun. 2022 May 18;13:2751. doi: 10.1038/s41467-022-30507-0 (PMC9117201; doi:10.1038/s41467-022-30507-0)
Supplement: Supplementary file 4 — Source Data [file 41467_2022_30507_MOESM4_ESM.zip › source_data/Supplementary Figure 37 - diversity.txt]

Supplementary.Figure.37...diversity.CTW_raw_time	Supplementary.Figure.37...diversity.CTW_raw_median	Supplementary.Figure.37...diversity.CTW_raw_0.95_lower	Supplementary.Figure.37...diversity.CTW_raw_0.95_upper	Supplementary.Figure.37...diversity.CTW_mst_time	Supplementary.Figure.37...diversity.CTW_mst_median	Supplementary.Figure.37...diversity.CTW_mst_0.95_lower	Supplementary.Figure.37...diversity.CTW_mst_0.95_upper	Supplementary.Figure.37...diversity.CTW_both_time	Supplementary.Figure.37...diversity.CTW_both_median	Supplementary.Figure.37...diversity.CTW_both_0.95_lower	Supplementary.Figure.37...diversity.CTW_both_0.95_upper
193.437	178.839137933087	133.222944140018	217.515789757302	193.438	195.759331928926	165.297040878505	226.549802880799	193.435	190.291064152087	151.129508252267	232.479066238902
194.495	200.15913885333	165.373514397637	245.721291391646	194.495	197.979661347648	143.331130436157	245.955088816142	194.493	190.930106980544	155.165423466949	226.761364999696
195.553	174.65527139095	113.072957908056	232.434491072753	195.553	182.540009786672	148.326668421394	212.867753446764	195.551	199.455336018642	154.267790179192	258.554252387874
196.241	113.688328370844	61.8294968595933	150.397091923589	196.241	92.0191639158739	58.9810259999344	149.763422181682	196.24	117.99626736349	66.9331109393339	183.782811708035
196.77	174.150775618079	142.987604852487	204.445717610733	196.77	162.449537490605	116.787178994668	217.695253056188	196.769	190.712471086077	156.243147129158	228.561816301633
197.668	194.595800553219	160.505965522535	223.241398329548	197.668	206.9319243408	176.1938837486	236.789126289637	197.666	200.393832095976	173.312717960802	236.565799044521
198.726	222.400832571521	180.65682341241	254.985658605779	198.726	223.501446884034	193.683913160258	255.422320078669	198.724	243.445339304606	199.063306481917	279.377453256959
199.357	111.46157252782	80.5817034452248	147.621856917824	199.357	112.502009082939	72.8967809210586	163.961574355674	199.357	153.82923594998	87.9697997761767	253.638934029962
199.886	240.627701516991	215.155846712404	269.308695369373	199.886	230.570045077449	198.709295742435	270.566145604455	199.885	251.381737472875	220.171864344356	282.319335441507
200.836	245.879304396645	222.879057912452	273.576980245416	200.836	256.005581006648	234.702314235677	277.083686451355	200.835	268.769870366037	234.74430167762	298.247896700592
201.365	299.546369696362	234.094858238722	386.519663715729	201.365	277.771990406506	198.525379799299	355.367161611948	201.364	294.889465301448	218.814903868162	418.562828992976
201.899	307.572708749461	252.07051273928	368.00075331852	201.899	286.927542996394	223.017112140399	355.710534164909	201.898	292.972654458229	238.569534872128	389.649312941313
202.956	338.745445899338	269.829772800801	419.879193988396	202.957	315.8269634803	252.500717806135	388.443990243809	202.955	314.382030890717	212.408299565144	380.721398589445
204.014	311.389727596845	225.776703146317	416.161728780626	204.015	306.718010289307	238.999084568541	371.698092466418	204.013	300.730140559187	250.39806712437	369.489721049755
204.771	237.277538823551	174.153801039408	309.495175449258	204.772	249.01781861313	174.506126553054	340.693126884313	204.771	253.702504974462	167.192216357528	332.038527457769
205.3	220.03555812021	165.530067431932	287.882649287821	205.301	244.427472307055	162.398631382322	356.078743243818	205.3	243.674454411183	161.709992415332	408.489931315607
206.129	284.870687376935	211.003685073543	333.377520826834	206.13	249.066891121929	183.538256451544	318.576591826357	206.129	286.023336073632	228.143429361436	409.111768765841
207.187	273.020890290924	221.268630993689	386.609385892187	207.188	280.943457195835	237.495232589888	329.726421555291	207.187	314.443589146949	224.467992980852	413.331856615029
208.245	260.890424688662	202.074095166136	365.903170687026	208.246	285.488338040996	241.797135671383	337.037222590056	208.244	301.472889066141	230.230278970611	401.237834724992
209.142	292.291251921108	203.15789551026	340.707721826514	209.142	261.910909476491	139.397823142694	335.060198003473	209.142	276.97659383035	165.412601466237	345.623166742202
209.671	234.002172061486	68.5306788489808	412.606253403449	209.671	239.497397560375	118.969597415713	455.974287836006	209.671	252.773252275181	167.760934647887	473.048261996068
210.36	355.357004143784	262.336496252615	484.71518004827	210.361	321.519928418077	240.454464130437	463.97633601398	210.36	357.982389564543	210.832716094275	459.646504649608
211.418	321.859506739941	217.297373041939	473.493686287269	211.419	377.553453063271	279.784146971553	460.25872636526	211.418	383.129407855668	258.488995017159	485.779730674988
212.475	405.784251341471	281.703089904594	477.333484022926	212.477	363.416151947474	218.584173778265	453.918499482388	212.475	345.994550535039	240.421734659672	439.202709724991
213.517	368.931919159468	260.548414910615	434.282329933601	213.518	312.493214386815	215.355425245786	405.544190218212	213.517	339.277457954606	204.794402439018	485.430104845629
214.046	250.712563553029	174.114561052453	346.419099189498	214.047	206.767227207956	126.985356236425	310.317660120764	214.046	329.918446590889	215.164838403606	503.679851006462
214.591	316.108159797375	229.472292896024	364.542549656138	214.592	250.456252826349	170.68930474932	315.319861626663	214.591	353.928864921023	260.721139648736	446.168410514055
215.648	266.642775237558	210.146800166686	354.496574875866	215.65	269.013728920288	202.93720871866	365.841456036251	215.649	319.696795398056	230.747916447366	439.294833048224
216.706	290.486789559607	227.521993592821	359.166328145676	216.707	259.964694989547	207.124460917854	318.185294699172	216.707	319.942959999958	217.777933564756	419.990420924552
217.362	162.496587807315	103.739318134137	279.030610985067	217.363	138.813939971712	37.6541723248161	254.254084288621	217.363	269.709833204626	143.144385985035	532.1027240083
217.891	218.283272939666	144.837991721879	278.519564519409	217.892	196.126211865317	97.990571870393	270.944418027063	217.892	267.832799870782	127.743169369277	419.658173137899
218.821	227.582488608709	150.19490899632	359.425747751799	218.823	205.435299997956	103.118597579744	277.429492260846	218.822	281.98865197201	106.595727752705	472.918217039671
219.879	223.344245452667	86.1186312317562	364.731603317928	219.881	175.8467623812	77.8991498566087	332.437357049922	219.88	263.825048187585	100.366128428004	364.490119315401
220.937	217.243018006426	142.818885854002	385.084045590831	220.938	191.44100287754	76.8887116644249	383.693031122601	220.938	325.810498574193	142.772226296424	509.320501039544
221.994	273.925680678182	117.980772734604	370.287287664106	221.996	248.294021370621	122.541283327203	317.466643060892	221.996	381.165449966801	227.546360556017	663.48378690485
223.052	250.458416726195	102.973068062133	368.584384694473	223.054	210.491085334143	56.8163202912889	317.246393871252	223.053	324.46275374112	78.2252582605033	498.737984767644
224.11	252.105128668192	86.4629908211522	344.119518477668	224.111	225.900004580523	79.0782014801926	333.931689907637	224.111	342.209689810036	148.174450753425	462.581810626354
225.167	225.332877893805	106.430152263684	329.714294108306	225.169	221.582847162335	139.382292745165	282.580488234131	225.169	296.561433582988	92.5288148827478	486.197365516548
226.225	219.436787703717	142.373736488797	445.21687373219	226.227	194.374069958787	121.885756637891	286.785018173702	226.227	260.132454851095	153.883578126721	441.072842643213
227.027	187.117520165685	94.7648623617326	362.879527325509	227.028	176.659845275873	57.8699945168113	320.283441928036	227.028	217.322925929346	57.7685855288605	481.162948917996
227.556	337.864145658184	188.385291306099	693.514633752727	227.557	291.90958860178	189.614996579887	469.252567400452	227.557	384.603962639043	203.550588794382	698.308907482519
228.34	496.084967223327	382.977214873266	643.704207925869	228.342	487.465693371544	349.32302774106	605.61613440922	228.342	527.280862211426	331.446035861693	702.032117671414
229.398	506.610994286809	266.664467947202	658.951697721529	229.4	424.982128831508	285.848819232659	564.085540229992	229.4	463.660667089729	317.740923410941	634.232433924004
230.455	527.657512938603	366.939131498207	643.736242269144	230.458	450.163981823302	306.532714866452	570.383224079449	230.458	429.821836864236	296.982319397358	534.871703653781
231.513	477.033344799088	356.695111318846	583.657803689954	231.515	431.315663501741	318.025072604628	550.725586615915	231.516	429.247087710236	258.906193019409	593.373210196107
232.571	416.413008382073	309.364417650831	577.968588769839	232.573	397.615643831548	267.629240692691	531.151449717056	232.573	423.466805613742	253.734105963576	638.710476125362
233.35	363.170910430191	190.653569540629	529.539889192303	233.351	383.527503359184	169.827940824841	504.89637551211	233.351	405.680405192858	248.914246327117	617.488964325605
233.879	689.157361616896	506.233565914375	766.340395049535	233.88	666.927859572129	557.565106481861	744.91356061056	233.88	672.736805702166	575.010208890678	892.364733378741
234.686	865.126116984745	792.225182129833	930.13937623397	234.689	828.074895957442	761.084242700142	930.296042596021	234.689	880.518163194439	737.8845407382	966.606151772343
235.744	831.44249229592	622.32927732238	938.500048599113	235.746	806.851373255711	652.627932770251	943.631604454071	235.747	963.798300887838	822.629622671387	1060.63392928052
236.636	764.931502732155	642.652486078186	854.570796774819	236.638	676.258145033976	551.265838478712	841.877918467539	236.638	824.92195232181	710.945168936484	936.946845007875
237.165	499.550479640081	329.90338848939	606.650558114872	237.166	485.045524188382	308.560449045451	595.792220307206	237.167	487.335265577612	314.956388525868	608.620744086288
237.859	684.980965506654	581.584508818575	776.801183273873	237.862	668.200356217866	552.854704843906	788.679546185589	237.862	659.364337193068	564.246884150072	822.55622491819
238.917	709.986980010305	589.299908382266	820.474622593786	238.92	704.642550724993	558.102298731813	776.162973327758	238.92	717.016005059333	649.895325979509	787.758361973152
239.463	488.69008221091	330.974184396323	691.605688184979	239.464	502.593651001149	256.153781533616	708.65199077251	239.465	478.895124260411	321.006179513039	649.219826874449
239.992	628.496872938294	566.136380692442	730.012322870899	239.993	615.140162650372	558.322460865159	669.122204567168	239.993	662.23963193704	507.154266427313	743.93991210466
240.982	585.25675549925	527.05972285368	674.187832630077	240.983	604.733030068249	526.878146870185	671.072202818371	240.983	671.940239882402	596.127555659374	749.912745081121
241.51	295.641951801252	197.147276361556	534.546215484338	241.512	327.540937567659	234.250102075418	521.370380268141	241.512	398.485607819502	257.161443764394	542.299109846708
242.09	642.876961087393	578.187012960212	715.690788792236	242.093	604.882465493024	553.463738661216	656.120820691377	242.094	640.845667292696	568.272454744965	731.864490690852
243.147	663.485290182825	593.181312769964	711.641547981278	243.15	661.808608155184	593.220962857281	722.98510859567	243.151	680.173878992046	607.48821498515	739.0506546201
243.958	573.281980468611	486.259019003358	623.454302184277	243.96	540.06547629328	454.15354732558	630.934330912237	243.96	582.983684834454	476.633813918914	662.623883008745
244.487	441.016128518183	294.416022273267	518.641489680831	244.489	426.900163113592	326.114029131697	551.492826509283	244.489	525.35825426598	419.704166376853	612.069542675425
245.263	599.723504945826	498.386104237683	664.242207751871	245.266	584.636691857227	446.166414335741	646.61454204535	245.267	616.132189618123	530.614965966935	681.588935110459
246.246	522.520994810773	465.21567165086	586.820472904045	246.247	504.501213317983	454.584433677764	574.393101419247	246.248	589.900279555052	489.161532262094	650.811617260269
246.775	219.19229080494	169.624909807289	277.251238067211	246.776	201.567082217022	141.740857928144	292.691494351827	246.777	218.555065718668	160.34387765754	292.616147645606
247.378	354.473137096386	323.968736990592	386.151423778454	247.381	343.73563493381	316.689443314593	369.929216447617	247.383	322.3474005328	284.987212382877	361.969558801756
248.003	222.302919223988	182.512398132141	264.19445578876	248.005	226.668657428033	159.559129212213	300.174643356744	248.006	231.281181190475	168.693766591675	298.599592297111
248.532	245.046086378676	221.147033267688	274.19196764208	248.534	246.381997455645	214.520958332718	277.120231611115	248.535	264.663884718549	223.189842347677	300.917874304512
249.422	250.767714594916	225.610500593452	281.050352094625	249.424	240.289607061225	219.684761162306	267.96981747406	249.425	267.594736923434	222.348093928993	302.347890012255
249.951	163.745280979785	119.002526855315	206.495587708484	249.953	159.524794355128	112.370604229577	196.910205695854	249.954	168.375617203388	112.267451280669	207.572301350845
250.261	274.366763222647	239.469701262134	309.269720128655	250.263	272.414072730089	249.437113797264	297.052724538882	250.264	279.65554348757	244.800904084806	310.059912630904
250.79	147.118181632519	127.189389979545	166.958846801854	250.792	144.629015526038	114.923485479999	173.987653644066	250.792	161.642751166641	134.446141868509	191.328386110102
251.491	169.946607977605	142.226045553868	190.492009971413	251.493	168.845482387376	141.609474775559	192.720743368424	251.493	176.153377266015	144.248281426854	206.324209743607
252.02	385.55648960987	294.141484447716	457.856110459802	252.022	368.982141848173	275.135833547655	445.573879347436	252.022	349.359105752896	294.975416886435	407.063461503322
252.604	577.638475211684	544.879846369812	612.33625299437	252.606	584.103991805104	530.933668041018	625.225464880813	252.606	557.72933124484	525.855751757379	610.730859384791
253.133	300.966555173686	227.391413410725	360.125022848565	253.134	285.018288235139	193.597751895393	367.514177512129	253.135	304.65301189895	167.26090726059	377.014759956417
253.718	539.169080278383	504.493562618732	572.10742977623	253.719	531.062267011764	500.482284053839	561.14470218762	253.72	540.502521700623	481.243847071635	579.746648905444
254.246	350.155932493837	276.193139806751	437.56892817656	254.248	348.98179118361	240.551992185553	448.215266714923	254.249	337.48168714992	236.365115991262	441.41537794032
254.782	413.99816507907	365.7229957082	450.664298662375	254.785	438.741412693487	381.364425921626	479.84055073479	254.787	381.195120096958	342.246513211068	425.273282989533
255.839	447.155074285065	404.833260381574	511.29100378014	255.843	443.50542058375	389.186482110727	490.493844040935	255.845	399.99706301081	310.330676433747	446.450413849572
256.634	361.166119217811	315.32484508314	415.511448662116	256.636	355.27723284045	290.371384951421	428.991515023834	256.637	324.64096961363	272.266021828019	368.461177964211
257.163	335.262616671743	289.070159803096	405.282993812035	257.165	349.558780245462	266.296079294545	404.829054347159	257.166	335.801187381699	258.483299109895	387.780016532175
257.955	443.133212993241	406.833705504154	474.815667923138	257.959	422.33375150943	354.813686585596	471.915338218299	257.96	407.367258259063	348.805025812351	466.737604480539
259.012	427.642653634393	368.549819621175	485.656673010159	259.016	446.171700151626	397.882428209183	484.493805637155	259.018	375.164984246447	328.002265773343	412.838797056223
