# Supplementary material for: Global diversity dynamics in the fossil record are regionally heterogeneous
Source: Nat Commun. 2022 May 18;13:2751. doi: 10.1038/s41467-022-30507-0 (PMC9117201; doi:10.1038/s41467-022-30507-0)
Supplement: Supplementary file 4 — Source Data [file 41467_2022_30507_MOESM4_ESM.zip › source_data/Supplementary Figure 37 - rates.txt]

Supplementary.Figure.37...rates.CTW_raw_time	Supplementary.Figure.37...rates.CTW_raw_exr	Supplementary.Figure.37...rates.CTW_raw_exr_mn	Supplementary.Figure.37...rates.CTW_raw_exr_mx	Supplementary.Figure.37...rates.CTW_raw_spr	Supplementary.Figure.37...rates.CTW_raw_spr_mn	Supplementary.Figure.37...rates.CTW_raw_spr_mx	Supplementary.Figure.37...rates.CTW_raw_dvr	Supplementary.Figure.37...rates.CTW_raw_dvr_mn	Supplementary.Figure.37...rates.CTW_raw_dvr_mx	Supplementary.Figure.37...rates.CTW_mst_time	Supplementary.Figure.37...rates.CTW_mst_exr	Supplementary.Figure.37...rates.CTW_mst_exr_mn	Supplementary.Figure.37...rates.CTW_mst_exr_mx	Supplementary.Figure.37...rates.CTW_mst_spr	Supplementary.Figure.37...rates.CTW_mst_spr_mn	Supplementary.Figure.37...rates.CTW_mst_spr_mx	Supplementary.Figure.37...rates.CTW_mst_dvr	Supplementary.Figure.37...rates.CTW_mst_dvr_mn	Supplementary.Figure.37...rates.CTW_mst_dvr_mx	Supplementary.Figure.37...rates.CTW_both_time	Supplementary.Figure.37...rates.CTW_both_exr	Supplementary.Figure.37...rates.CTW_both_exr_mn	Supplementary.Figure.37...rates.CTW_both_exr_mx	Supplementary.Figure.37...rates.CTW_both_spr	Supplementary.Figure.37...rates.CTW_both_spr_mn	Supplementary.Figure.37...rates.CTW_both_spr_mx	Supplementary.Figure.37...rates.CTW_both_dvr	Supplementary.Figure.37...rates.CTW_both_dvr_mn	Supplementary.Figure.37...rates.CTW_both_dvr_mx
194.009470222883	0.34960408119239	0.163911022403846	0.621552528495501	0.0830591292536646	0.0597165302315518	0.106555162275002	-0.300727204996129	-0.537644813733952	-0.0751305561509432	194.014163953938	0.206989460471988	0.146794103722129	0.468388070164226	0.0845327038604379	0.0628309207184245	0.103987642444366	-0.175303073223497	-0.387010619534915	-0.0699901307373971	194.078952201337	0.264969202968391	0.170068412980626	0.685810908120396	0.0826428795714129	0.0637550587832824	0.10909166530643	-0.250984090883945	-0.600548866837261	-0.0719122904446812
194.10950166419	0.285912759132545	0.1665436809206	0.614901440214985	0.0830591292536646	0.0597165302315518	0.106555162275002	-0.267147184146743	-0.530370693162483	-0.0774050925612368	194.114182922734	0.206849535859519	0.146794103722129	0.468388070164226	0.0845327038604379	0.0628309207184245	0.103987642444366	-0.174587769117922	-0.387010619534915	-0.0699901307373971	194.179041023031	0.249864241754695	0.162562321329727	0.535641810888575	0.0826545541953528	0.0637550587832824	0.108805694062307	-0.202993131190608	-0.468331370502724	-0.0675100393632565
194.209533105498	0.26516610041406	0.166685627581013	0.614901440214985	0.0830678686007561	0.0597165302315518	0.106555162275002	-0.240941070369508	-0.527144592172131	-0.0751305561509432	194.21420189153	0.206041787617396	0.147948754820391	0.46780340887735	0.0845327038604379	0.0628309207184245	0.103848951109759	-0.172837400928021	-0.365952847531952	-0.052224711058869	194.279129844725	0.24971783881078	0.162562321329727	0.535641810888575	0.0826545541953528	0.0638297935004575	0.108805694062307	-0.20255082533451	-0.47166515271623	-0.0719122904446812
194.309564546805	0.264514842032563	0.166685627581013	0.614901440214985	0.0830870040620002	0.0597165302315518	0.106555162275002	-0.238236828575525	-0.530370693162483	-0.0751305561509432	194.314220860327	0.205034034583216	0.145146714168972	0.462779992615506	0.084651666977004	0.0630347764673464	0.103848951109759	-0.168720480223454	-0.365898588300208	-0.0565355171118927	194.379218666419	0.241866520220807	0.162665709338697	0.533612860554004	0.0826545541953528	0.0638297935004575	0.108805694062307	-0.189522894018693	-0.453434976691113	-0.059910683527879
194.409595988113	0.229290232224432	0.126476852058336	0.591052121794695	0.0830870040620002	0.0597165302315518	0.106555162275002	-0.185399001498518	-0.504004654037657	-0.0465562879204743	194.414239829123	0.203365789113001	0.147948754820391	0.462779992615506	0.084651666977004	0.0630347764673464	0.103848951109759	-0.162285394310888	-0.357679614410678	-0.052224711058869	194.479307488113	0.234336978358691	0.142472625562969	0.492113944142399	0.0826588397773627	0.0638523632474659	0.108805694062307	-0.173003860165129	-0.413592462111368	-0.0542951592083352
194.509627429421	0.215791908874182	0.126476852058336	0.569588926867394	0.0830870040620002	0.0597165302315518	0.106465891947247	-0.168474370417273	-0.47787837560289	-0.0359493668569349	194.51425879792	0.199816609967177	0.131656101684568	0.430920383120331	0.084651666977004	0.0630347764673464	0.103848951109759	-0.146752320489331	-0.339800836893151	-0.052224711058869	194.579396309807	0.225591995352825	0.148015184586807	0.323337469532948	0.082669668552324	0.0637550587832824	0.108345932792325	-0.153214977269239	-0.239706739950788	-0.0592489449282084
194.609658870728	0.209393827537263	0.127628963763266	0.295057191351733	0.0831061844019309	0.0597165302315518	0.106555162275002	-0.133788402288809	-0.216869716868482	-0.0465562879204743	194.614277766716	0.19476297749449	0.133956577759972	0.303524006972381	0.084651666977004	0.0630347764673464	0.103848951109759	-0.119082680206987	-0.217530398310465	-0.050747613562717	194.679485131501	0.223020452363778	0.154470376728236	0.305618068838311	0.0827464278938831	0.0637550587832824	0.108064552735691	-0.145190268339455	-0.216944536425092	-0.0592489449282084
194.709690312036	0.208967117253326	0.128591599549941	0.295057191351733	0.0831171956541209	0.0597165302315518	0.106555162275002	-0.133094489065545	-0.215341155034641	-0.0466112683330409	194.714296735513	0.192551838426769	0.139871249524866	0.246955055834618	0.0846689966142083	0.0629505212164367	0.103848951109759	-0.108154004417796	-0.163820096201413	-0.0559223378303058	194.779573953195	0.221931763384751	0.149854973350313	0.304589616888735	0.0827543310395459	0.0637550587832824	0.108064552735691	-0.142893558571232	-0.219212942805366	-0.058736894923434
194.809721753343	0.208674374167075	0.130390289264156	0.296440929698742	0.0831171956541209	0.0597165302315518	0.106555162275002	-0.132444029261507	-0.214291275432567	-0.0465562879204743	194.814315704309	0.192551838426769	0.139871249524866	0.246955055834618	0.0846689966142083	0.0629505212164367	0.103848951109759	-0.108074982721119	-0.163820096201413	-0.0559223378303058	194.879662774889	0.220983520656284	0.147742747525199	0.304062958759993	0.0827908737024556	0.0637550587832824	0.108064552735691	-0.141285696357759	-0.216944536425092	-0.0540352883570667
194.909753194651	0.208045593753316	0.126476852058336	0.289432652919953	0.0831171956541209	0.0597165302315518	0.106555162275002	-0.13125882840449	-0.212575469820185	-0.0465562879204743	194.914334673105	0.192491519882174	0.140633331882566	0.246955055834618	0.0846689966142083	0.0629505212164367	0.103848951109759	-0.107967454925438	-0.163820096201413	-0.0560985778312982	194.979751596582	0.219846332292705	0.148015184586807	0.304589616888735	0.0828888054705576	0.0638523632474659	0.108805694062307	-0.139722576084454	-0.220304027548623	-0.058736894923434
195.009784635958	0.207229499244659	0.126476852058336	0.288046107818722	0.0831171956541209	0.0597165302315518	0.106555162275002	-0.13001767856662	-0.21057152805805	-0.0465562879204743	195.014353641902	0.192391302642676	0.141782466010494	0.246955055834618	0.0846689966142083	0.0629505212164367	0.103848951109759	-0.107778499188554	-0.158650846817614	-0.0521046031095311	195.079840418276	0.218743629089935	0.144774880406166	0.301180166734167	0.0829203568061573	0.0638297935004575	0.108805694062307	-0.138192103313719	-0.219212942805366	-0.058736894923434
195.109816077266	0.206709979884895	0.126476852058336	0.287140942727575	0.0831171956541209	0.0597165302315518	0.106555162275002	-0.129624606542933	-0.210172091836472	-0.0466112683330409	195.114372610698	0.192391302642676	0.141782466010494	0.246955055834618	0.0846689966142083	0.0629505212164367	0.103848951109759	-0.107778499188554	-0.158650846817614	-0.0521046031095311	195.17992923997	0.218006377987938	0.134503403439475	0.290805054069739	0.0829513735365151	0.0637550587832824	0.108805694062307	-0.137499230461846	-0.215201891504544	-0.0540352883570667
195.209847518574	0.206273452073949	0.127628963763266	0.288046107818722	0.0831147575668027	0.0597165302315518	0.106555162275002	-0.128939513076409	-0.210172091836472	-0.0488412372311769	195.214391579495	0.192289825124473	0.141782466010494	0.246955055834618	0.0846689966142083	0.0629505212164367	0.103848951109759	-0.107568868976349	-0.1580477980669	-0.0521046031095311	195.280018061664	0.21755650467183	0.133728079590031	0.290498137549353	0.0829513735365151	0.0637550587832824	0.108805694062307	-0.137061498782356	-0.208106238330068	-0.0463459596849444
195.309878959881	0.20533947169675	0.127892127756156	0.285401567230607	0.0831147575668027	0.0597165302315518	0.106465891947247	-0.128146323971574	-0.210172091836472	-0.0513829691007588	195.314410548291	0.192260108435347	0.142135312310196	0.246955055834618	0.0846689966142083	0.0629505212164367	0.103848951109759	-0.107362958091779	-0.157925956477863	-0.0521046031095311	195.380106883358	0.216729530214581	0.13961288432533	0.290805054069739	0.0829820197487194	0.0637550587832824	0.108805694062307	-0.135431258852069	-0.207470494955	-0.0509940216316192
195.409910401189	0.205006401407666	0.126476852058336	0.282224587219748	0.0831171956541209	0.0597165302315518	0.106465891947247	-0.127537337726112	-0.21065488069043	-0.0537090139046265	195.414429517088	0.19219694231417	0.142135312310196	0.246955055834618	0.0846689966142083	0.0629505212164367	0.103848951109759	-0.107317245369283	-0.157925956477863	-0.0521046031095311	195.480195705052	0.215889349144098	0.139124545759545	0.288877839611821	0.0829820197487194	0.0637550587832824	0.108805694062307	-0.134229915328874	-0.205535255892764	-0.0509940216316192
195.509941842496	0.204701347545471	0.127628963763266	0.282594089648752	0.0831338912607775	0.0597165302315518	0.106555162275002	-0.127027230635382	-0.206315629154873	-0.0503082636340078	195.514448485884	0.192260108435347	0.142135312310196	0.246955055834618	0.0846689966142083	0.0629505212164367	0.103848951109759	-0.107366756545604	-0.157925956477863	-0.0521046031095311	195.580284526746	0.215196178773683	0.139025292018329	0.28646780139721	0.0830235434706211	0.0638297935004575	0.109421148890932	-0.132545524571153	-0.207379595512705	-0.0540352883570667
195.609973283804	0.204461445084528	0.127892127756156	0.282594089648752	0.0832104500350516	0.060377470876289	0.10779649055625	-0.126355624469528	-0.205926138178855	-0.0503082636340078	195.614467454681	0.192260108435347	0.142135312310196	0.246955055834618	0.0846689966142083	0.063880137652209	0.10476147035753	-0.107356836909159	-0.157925956477863	-0.0521046031095311	195.68037334844	0.214347811343201	0.139025292018329	0.289289093966274	0.0830531648896769	0.0638297935004575	0.109421148890932	-0.130896078667182	-0.205535255892764	-0.0500411777045988
195.710004725111	0.202507898875859	0.126476852058336	0.289432652919953	0.0832592569674486	0.0603406213138177	0.10779649055625	-0.1228095502203	-0.21065488069043	-0.04553562024741	195.714486423477	0.191942821007337	0.141398602451452	0.246955055834618	0.0842598391072065	0.0628309207184245	0.106528276999425	-0.107644214544687	-0.168223833093737	-0.0559223378303058	195.780462170134	0.213358519687044	0.1266776661832	0.287271120437262	0.0830531648896769	0.0638297935004575	0.109421148890932	-0.127567580563498	-0.205190331006871	-0.041835058736467
195.810036166419	0.196285311551429	0.0952341278845674	0.287238179199325	0.0832592569674486	0.0602541932817429	0.10779649055625	-0.109811643816264	-0.214100744692137	-0.0134256211724057	195.814505392273	0.191413900635614	0.137132242660929	0.246489211700811	0.0840952718438759	0.0620447796188922	0.107730252283688	-0.106873448320066	-0.168972795909531	-0.0498885424841756	195.880550991828	0.212119624657576	0.116158075404626	0.285794298574381	0.0829513735365151	0.0637550587832824	0.109874609292836	-0.124101504448551	-0.200098557167426	-0.029785672234927
195.910067607727	0.192861309145589	0.0777395635306908	0.281246566043241	0.0832995380852087	0.0597429246648365	0.10779649055625	-0.101691177783523	-0.197410712826392	0.0119566586320778	195.91452436107	0.191248175430995	0.137132242660929	0.248249769180172	0.0837853933634099	0.0607638428736904	0.109829660380439	-0.107070676790568	-0.176246384523307	-0.0521046031095311	195.980639813522	0.208400941574066	0.101465232391824	0.278970958542615	0.0829513735365151	0.0627904367415093	0.109421148890932	-0.116854723349715	-0.199520246379283	-0.02135953620905
196.010099049034	0.188869530472348	0.0733886907671347	0.281246566043241	0.0832995380852087	0.0597165302315518	0.10779649055625	-0.095789751805917	-0.196915316352349	0.0171504475417576	196.014543329866	0.190725869445456	0.132631855003399	0.246955055834618	0.0836704393406589	0.0616458553155752	0.114307657197445	-0.106374980103076	-0.178109745100351	-0.0498885424841756	196.080728635215	0.205918990586645	0.100260855611051	0.278970958542615	0.0829203568061573	0.0627904367415093	0.109421148890932	-0.113778578058077	-0.200047818990898	-0.0213256198531581
196.110130490342	0.184602031305708	0.0693321259596914	0.274713933227095	0.0833541083038588	0.0597165302315518	0.109237866036114	-0.088696342402283	-0.196571405060817	0.0171602514897687	196.114562298663	0.190106144287702	0.131635939506005	0.250996230205672	0.0835422321298125	0.0579679262999821	0.118616341804849	-0.105355532990044	-0.182987349027967	-0.0498885424841756	196.180817456909	0.203802946742113	0.0985824770396061	0.278970958542615	0.0829203568061573	0.0627904367415093	0.109421148890932	-0.110305191425667	-0.200098557167426	-0.0174373829363521
196.210161931649	0.180387069681943	0.0693321259596914	0.271252479002143	0.0833656170299076	0.0597165302315518	0.109880825772261	-0.0841297141505283	-0.197410712826392	0.0133368442869295	196.214581267459	0.189687220650739	0.11442204745202	0.231371877704218	0.0834055552071549	0.0300396737390441	0.110089664815415	-0.104491846882583	-0.190889898745209	-0.0500986897727291	196.280906278603	0.199088896186588	0.0968727754262417	0.278970958542615	0.0828888054705576	0.0630303236369219	0.109874609292836	-0.106191302215325	-0.192378878865503	-0.00858068223092148
196.310193372957	0.171113833659217	0.052303282085689	0.239886233498062	0.0833832141849796	0.0597165302315518	0.110180543279516	-0.0763589133666011	-0.166169245996375	0.028327170807092	196.314600236256	0.188951702131881	0.116209801498465	0.231371877704218	0.0832154795419883	0.0266979461037583	0.107730252283688	-0.104237888569171	-0.195478237496576	-0.0498885424841756	196.380995100297	0.194597525515789	0.0932060205747447	0.26947193271935	0.0828888054705576	0.0627904367415093	0.109874609292836	-0.100217498206403	-0.189761478047776	-0.00913486886184951
196.410224814264	0.158302508723157	0.0591323492496808	0.22346930029484	0.0834241403045683	0.0597165302315518	0.111669602719156	-0.0714321795608476	-0.149562340662271	0.028327170807092	196.414619205052	0.187821291206771	0.116518154063743	0.227597322042801	0.0831747631446025	0.0279144736203745	0.109220757718499	-0.102619027288571	-0.176378272153117	-0.0248334483976825	196.481083921991	0.188007259990128	0.0932060205747447	0.267282245310401	0.08285328762649	0.0627904367415093	0.109874609292836	-0.0963969009268828	-0.189761478047776	-0.0103773332266883
196.510256255572	0.150402859039114	0.069213844858972	0.220077783801133	0.0834114768965124	0.0597165302315518	0.111797426613711	-0.068159883849261	-0.134580383897406	0.0287433053661718	196.514638173848	0.187232379896971	0.119181896075367	0.227597322042801	0.0831095408422158	0.026415661177556	0.107730252283688	-0.101741541572593	-0.176378272153117	-0.02414737227884	196.581172743685	0.169466948598686	0.0930722949808882	0.233925609198033	0.08285328762649	0.0627904367415093	0.109874609292836	-0.0832839084006358	-0.161379891870047	-0.00324004270946622
196.61028769688	0.14561219512776	0.0733603372239634	0.219322267813489	0.0834320787378782	0.0597165302315518	0.112858871391066	-0.064947915310283	-0.134213905911558	0.0209799731407299	196.614657142645	0.186829514342448	0.114737856895902	0.221130347055299	0.083067476273021	0.0275548082965672	0.109220757718499	-0.100418825423365	-0.178752873887066	-0.0246275734674593	196.681261565379	0.160633281418573	0.0936872398094705	0.226737587416861	0.0828888054705576	0.0614636576321411	0.109380030326008	-0.0794204220331603	-0.158819440831769	-0.00629832018285224
196.710319138187	0.143961710120189	0.0733603372239634	0.216479900096952	0.0834951272280216	0.0597165302315518	0.114435056219993	-0.0634640636928615	-0.132472476612427	0.0217215165275205	196.714676111441	0.185982434302057	0.110475650008412	0.221130347055299	0.0833336210886268	0.0230260360693975	0.109220757718499	-0.0978389854750217	-0.176378272153117	-0.01558760055789	196.781350387073	0.160592010240614	0.0936872398094705	0.226737587416861	0.0829820197487194	0.0614636576321411	0.109874609292836	-0.0791564734896004	-0.161077126753697	-0.00771804226321321
196.810350579495	0.143961710120189	0.0733603372239634	0.216479900096952	0.0839342837451142	0.0569891904073359	0.115906569032551	-0.0624537777238149	-0.128917562901231	0.028327170807092	196.814695080238	0.185664547970336	0.10749039339797	0.221130347055299	0.0838047029340429	0.0114393167233714	0.109220757718499	-0.0944379967788107	-0.173040324818532	-0.00584726841755173	196.881439208767	0.160067181137911	0.0938368387570926	0.226737587416861	0.0830725965834619	0.0614636576321411	0.111147066211392	-0.0784770980166153	-0.161379891870047	-0.00709899859480762
196.910382020802	0.1441286348023	0.0733603372239634	0.216479900096952	0.0842250583400107	0.0569891904073359	0.119571364039774	-0.0619592799622984	-0.128917562901231	0.0287433053661718	196.914714049034	0.185365195859365	0.105281506753416	0.221130347055299	0.0841666288688657	0.0115058170600824	0.158202859917902	-0.0920293404052773	-0.175419238690654	-0.00584726841755173	196.981528030461	0.159902067258666	0.0943583006461694	0.226737587416861	0.0831290112422953	0.0598636836522967	0.11120536072418	-0.077981469626047	-0.158819440831769	-0.00530299667869048
197.01041346211	0.147915679319521	0.0733603372239634	0.218768566167277	0.0843919472526802	0.0569891904073359	0.124347117666279	-0.0642093485487466	-0.136562380470777	0.025568253036025	197.014733017831	0.185157655029947	0.10394274210639	0.221130347055299	0.0850579748082612	0.0172737317569521	0.169642437706896	-0.0893400090421255	-0.172868522715069	-0.000580975827345315	197.081616852155	0.160067181137911	0.0943583006461694	0.226737587416861	0.0832155620580508	0.0588443256250781	0.11120536072418	-0.0777414228136429	-0.158125236383601	-0.00324004270946622
197.110444903418	0.150613636935927	0.0764017687791925	0.221440138260671	0.0844920373654191	0.0569891904073359	0.132597702056197	-0.065339976805258	-0.137585966549818	0.0257660208649893	197.114751986627	0.185215554128738	0.101878934144728	0.221130347055299	0.0852965104106309	0.0207555298222495	0.176424074919137	-0.0875754829975072	-0.173040324818532	-0.000298738786612213	197.181705673848	0.159902067258666	0.0943583006461694	0.226737587416861	0.0833156040655188	0.0580556398731884	0.114612981774996	-0.0769516032143842	-0.158819440831769	-0.00268089220396503
197.210476344725	0.15077463925256	0.0758487893114123	0.22184008946501	0.0848828473261526	0.0569891904073359	0.156582589950003	-0.0643075306299399	-0.13796493230022	0.0281055867104036	197.214770955423	0.185139806490889	0.101634485404074	0.224257899199401	0.0858352888502801	0.036710354664253	0.192689116466735	-0.0849539338911603	-0.173040324818532	-0.000580975827345315	197.281794495542	0.160275772947367	0.0946562006935188	0.226737587416861	0.0835386743740374	0.0560472650357773	0.117068470117244	-0.0763429398650613	-0.161077126753697	-0.003303058652168
197.310507786033	0.155489346334802	0.0735886654166807	0.221440138260671	0.085017141469106	0.0571105791824728	0.160435004636923	-0.0654887238117633	-0.141187406555025	0.027817202161534	197.31478992422	0.184966866921689	0.101634485404074	0.225148178472779	0.0862860803460688	0.0411154332001078	0.190830300225031	-0.082591220808811	-0.173040324818532	0.00208608049697409	197.381883317236	0.160275772947367	0.0946562006935188	0.226737587416861	0.0835749572201616	0.0560472650357773	0.119659857844872	-0.0760943822101506	-0.161077126753697	-0.003303058652168
197.41053922734	0.160603206443156	0.0819349770430184	0.229613243001392	0.0852561175209076	0.0569891904073359	0.163097837169482	-0.0657848347025344	-0.147185360779826	0.0238773953853851	197.414808893016	0.184732536549672	0.095604638590003	0.22081498101746	0.0871730239483488	0.0624695792660509	0.189644478460608	-0.0791171557624303	-0.155327924570013	0.0184548059784851	197.48197213893	0.160592010240614	0.0960119031005302	0.227768369148338	0.0836717932372426	0.0560472650357773	0.13582471771537	-0.075710641693011	-0.161379891870047	-0.00241215602736752
197.510570668648	0.165244499261697	0.086558596629335	0.231074323023632	0.0856027975506939	0.0569891904073359	0.167937900089692	-0.0663647410625931	-0.146417379165183	0.0269289635504771	197.514827861813	0.184452820564895	0.095604638590003	0.221130347055299	0.0879187774869083	0.0628309207184245	0.187825695832715	-0.0765457817547587	-0.150984004909169	0.0184548059784851	197.582060960624	0.161152194467368	0.0960119031005302	0.226737587416861	0.0837724133678981	0.0560472650357773	0.146317594271609	-0.0750843083775972	-0.161379891870047	-0.00048227213223459
197.610602109955	0.17346565681219	0.0928462199971161	0.229984651000572	0.0862217236008712	0.0597165302315518	0.17322845596027	-0.0681038168592815	-0.150625811425095	0.026909978517341	197.614846830609	0.184732536549672	0.095604638590003	0.221130347055299	0.0900843927209279	0.0664346163071607	0.184668182248562	-0.0699668984984979	-0.14404006417183	0.00249642835223415	197.682149782318	0.165490129667066	0.094593305855541	0.226737587416861	0.0838772567239109	0.0627904367415093	0.166045397818867	-0.0751450024708037	-0.167794338962301	-0.00268089220396503
197.710633551263	0.178300775529906	0.0909864221964454	0.235222261459902	0.0868202052719373	0.0602541932817429	0.177741088636947	-0.0697881232296165	-0.153508289288327	0.046759237125618	197.714865799406	0.185424421349877	0.095604638590003	0.227798663335299	0.0908326072712138	0.0673040516100744	0.187998242953021	-0.068265669065718	-0.141612911983672	0.0184548059784851	197.782238604012	0.176135870704649	0.0932060205747447	0.234607989507343	0.0845793734174434	0.0580556398731884	0.180167460514255	-0.077163518548313	-0.173657904269935	0.0213839817185617
197.810664992571	0.182194144625675	0.0915764067756596	0.239886233498062	0.0874889458171297	0.0597165302315518	0.181899540479256	-0.0699777209927066	-0.154334514745564	0.0686683968532817	197.814884768202	0.186993425831002	0.0880950130935272	0.229845723526856	0.0998323994673098	0.0673046287821777	0.196253527650473	-0.0543809999050008	-0.1497492829748	0.0460327553892514	197.882327425706	0.188934294974848	0.0930722949808882	0.244139221183006	0.0883404339120675	0.0606604806613948	0.199441207932543	-0.0692999181269614	-0.167201965087044	0.0924363510967932
197.910696433878	0.185753015682268	0.086558596629335	0.239076080407933	0.0895044910818037	0.0597165302315518	0.189622821832809	-0.067115709226516	-0.16576826496082	0.0722229310391956	197.914903736998	0.187974086274768	0.0952050268643999	0.238833149578909	0.106271923857891	0.0675654752186538	0.198757960106264	-0.0508509398814491	-0.152291936123784	0.0504469285979812	197.9824162474	0.199213073755185	0.0936094974479778	0.258045081586929	0.0916753449808948	0.0621949321599262	0.205724501402748	-0.069580554068861	-0.175579176653319	0.0949243701148691
198.010727875186	0.190448480344706	0.086558596629335	0.246748990036268	0.0919515762766251	0.0621827920867356	0.197883641567556	-0.0661382600498741	-0.171197480990437	0.0780317973373099	198.014922705795	0.189750496517321	0.0952050268643999	0.241110582720101	0.157227959986645	0.0655139372140055	0.198596663795865	-0.047694849468444	-0.172337055796267	0.0392961589258652	198.082505069094	0.205640666031003	0.0932060205747447	0.266352034013066	0.0961723191032484	0.0614636576321411	0.205587789318698	-0.0695151660120934	-0.176242875329944	0.0949243701148691
198.110759316493	0.19483108304054	0.0985536974276284	0.262191220679521	0.104732300758283	0.0597165302315518	0.198808119973934	-0.0573795140056879	-0.182465923970107	0.0749326755350574	198.114941674591	0.190576321705763	0.0952050268643999	0.243703435338314	0.162460188000986	0.0666325901918803	0.2027880456548	-0.0443625348364513	-0.172430535475448	0.0548155762888242	198.182593890788	0.209460711199503	0.101465232391824	0.27561590501526	0.109235847816219	0.0642070073347772	0.211800589258986	-0.0664386407391676	-0.196936470294063	0.0840317654172259
198.210790757801	0.198002059509302	0.0985536974276284	0.263800877491319	0.158005221053055	0.0597165302315518	0.202137550756408	-0.0529487765285616	-0.187471269262617	0.0722229310391956	198.214960643388	0.191775620728572	0.107466706248662	0.25519659182787	0.166498983784374	0.0673046287821777	0.203732152389008	-0.0429077775825043	-0.179825343276194	0.0488306907939953	198.282682712481	0.213075301023819	0.101465232391824	0.27561590501526	0.162208662659152	0.0637550587832824	0.212253750495528	-0.0673437040024996	-0.1989079396569	0.0805806567449117
198.310822199108	0.200608883671135	0.0997291031135493	0.26604129435889	0.161794204809341	0.0597165302315518	0.202411456151535	-0.0542932180694634	-0.190597835638128	0.0713900166473239	198.314979612184	0.193351319146618	0.126419479868712	0.261454481668153	0.169098443742314	0.0671060537579768	0.203732152389008	-0.0419259320926807	-0.177836345400904	0.0392961589258652	198.382771534175	0.215372817370982	0.117165911688324	0.287168797973545	0.167340474697972	0.0637550587832824	0.21392886931071	-0.0680879430368872	-0.211592574523805	0.0589194866124907
198.410853640416	0.202668539353354	0.101482977475147	0.26604129435889	0.166964550143149	0.0600711152555495	0.203654393882628	-0.0533830192359953	-0.2000789303867	0.0619208370237918	198.414998580981	0.1948808767629	0.141398602451452	0.259090190467665	0.171088710850522	0.067661962756095	0.205610273259983	-0.0409552999708787	-0.177836345400904	0.0333366651829277	198.482860355869	0.217880849871219	0.125332911231198	0.283599684525705	0.181669758534899	0.0759158546723801	0.223995855104786	-0.0508001365724498	-0.211592574523805	0.0395037580044964
198.510885081724	0.206211716389575	0.126476852058336	0.278592053667982	0.175722930230991	0.0648551658068428	0.209443275478077	-0.0456264356391393	-0.180981104800951	0.0470054379357641	198.515017549777	0.195991542874287	0.149564684498507	0.25733937729497	0.178773443302301	0.0848878581096861	0.219532522323649	-0.0232809180756314	-0.118024205215764	0.0355734714565146	198.582949177563	0.220732346518317	0.166663298817945	0.283599684525705	0.183215997720919	0.076221937096743	0.223286990178664	-0.052351336682136	-0.200916963761111	0.022973268422125
198.610916523031	0.210841477443479	0.1665436809206	0.270023999438718	0.180937348574318	0.0988340250750326	0.221096318856937	-0.0372534200175675	-0.109063415121143	0.0295420543181521	198.615036518574	0.19714099322692	0.162471921933153	0.258361233963045	0.18015941573199	0.0950402959843841	0.222246288639426	-0.0221217251022897	-0.101667522062001	0.0307405350336284	198.683037999257	0.22130452114435	0.169753032672095	0.27896258026896	0.18793193956763	0.0962184036218768	0.223286990178664	-0.0404264948836179	-0.114364531935497	0.0191212785443574
198.710947964339	0.211019149580807	0.169246203355422	0.268849287691815	0.181391852487237	0.102818305404718	0.221809888803065	-0.0372042514183912	-0.100476328519935	0.0270831288602398	198.71505548737	0.197575251001179	0.161190633466013	0.254544718974067	0.180430349493864	0.132976242840439	0.245673341156746	-0.0217867934130331	-0.0879461244009321	0.036294156903837	198.783126820951	0.22130452114435	0.169753032672095	0.27896258026896	0.188250959435596	0.0969728262399857	0.224728127377285	-0.0396246252543478	-0.114364531935497	0.0191212785443574
198.810979405646	0.211019149580807	0.169246203355422	0.268849287691815	0.181402572535933	0.103493123053102	0.221809888803065	-0.0369015840061884	-0.0999970727089271	0.0270831288602398	198.815074456166	0.197575251001179	0.161190633466013	0.254544718974067	0.180599964301663	0.136220609998649	0.235237831422982	-0.0211303634049804	-0.0861142165090999	0.0355734714565146	198.883215642645	0.22130452114435	0.169753032672095	0.27896258026896	0.188265116953554	0.105389267006391	0.231377404724215	-0.0391893085013633	-0.114364531935497	0.0183647482543064
198.911010846954	0.211019149580807	0.169246203355422	0.268849287691815	0.181473080788781	0.102600727103816	0.220068011090338	-0.0365781120587026	-0.0974464261896403	0.0295420543181521	198.915093424963	0.197575251001179	0.161190633466013	0.254544718974067	0.180796207368386	0.136220609998649	0.229134235768368	-0.0206321953418809	-0.0876901515525198	0.0307405350336284	198.983304464339	0.22130452114435	0.169753032672095	0.27896258026896	0.188352095876893	0.105389267006391	0.228950568814471	-0.0384420576103312	-0.114364531935497	0.0195138685427384
199.011042288262	0.211019149580807	0.169246203355422	0.268849287691815	0.181524125636282	0.103493123053102	0.219992544913918	-0.0361879742078854	-0.094515821940212	0.0311173292636991	199.015112393759	0.197575251001179	0.161190633466013	0.254544718974067	0.181268849525595	0.145544082097382	0.229910599809451	-0.0194373857231467	-0.0753218654205906	0.036294156903837	199.083393286033	0.22130452114435	0.169753032672095	0.27896258026896	0.188678891617454	0.117068470117244	0.237418483737503	-0.0376476925240547	-0.109468919438982	0.0233482209514966
199.111073729569	0.211019149580807	0.169246203355422	0.268849287691815	0.181595423670821	0.112765557879675	0.228474524587103	-0.0360205352753301	-0.0980598624576087	0.0270831288602398	199.115131362556	0.197575251001179	0.161190633466013	0.254544718974067	0.181535115966219	0.148025807997192	0.229910599809451	-0.0190499928512727	-0.0746103671799795	0.0355734714565146	199.183482107727	0.22130452114435	0.169753032672095	0.27896258026896	0.188986561483129	0.134742182395743	0.23580180351388	-0.036582137433322	-0.109102248821132	0.0233482209514966
199.211105170877	0.211019149580807	0.169246203355422	0.268849287691815	0.181709859304543	0.111669602719156	0.224714821824047	-0.0357427798525881	-0.0969627751004287	0.0270831288602398	199.215150331352	0.197575251001179	0.161190633466013	0.254544718974067	0.181698891767576	0.149113351538067	0.228543458211736	-0.0186334939071948	-0.0774831960888046	0.0307405350336284	199.28357092942	0.221254839179718	0.169753032672095	0.279150584452881	0.189318306470021	0.144093622968269	0.238878649036759	-0.0358763751034116	-0.109468919438982	0.0233482209514966
199.311136612184	0.211019149580807	0.169246203355422	0.268849287691815	0.181709859304543	0.111669602719156	0.223976720512507	-0.0356898209125041	-0.0980598624576087	0.0255090945540642	199.315169300149	0.197575251001179	0.161190633466013	0.254544718974067	0.182260410348914	0.152141663599859	0.228543458211736	-0.0176102725834304	-0.0684175301545179	0.0352404985473675	199.383659751114	0.221254839179718	0.169753032672095	0.279150584452881	0.18968718587375	0.152981099655758	0.237418483737503	-0.0347108111423356	-0.102002583172011	0.0264819464591753
199.411168053492	0.211019149580807	0.169246203355422	0.268849287691815	0.181860082130784	0.113864674464629	0.223295124666196	-0.0352430512514289	-0.0952600711175231	0.0270831288602398	199.415188268945	0.197575251001179	0.161190633466013	0.254544718974067	0.182294113736892	0.154021317921417	0.229134235768368	-0.017418146522321	-0.0686241569759234	0.0340135353902886	199.483748572808	0.221254839179718	0.169753032672095	0.279150584452881	0.190121248833625	0.154743926893131	0.23580180351388	-0.0338344638227072	-0.101561247275801	0.0233482209514966
199.511199494799	0.211019149580807	0.169246203355422	0.268849287691815	0.181876060470005	0.120626056358118	0.228474524587103	-0.0350772417695946	-0.0941918198864874	0.0270831288602398	199.515207237741	0.197575251001179	0.161190633466013	0.254544718974067	0.182480053944443	0.149113351538067	0.222246288639426	-0.0170164834499746	-0.0686241569759234	0.0307405350336284	199.583837394502	0.221254839179718	0.169753032672095	0.279150584452881	0.190449718090366	0.156424882116086	0.2358859677238	-0.0332397363039737	-0.101479618476965	0.0233482209514966
199.611230936107	0.211019149580807	0.169246203355422	0.268849287691815	0.181895354177784	0.132597702056197	0.233653538564893	-0.0347106556616798	-0.094515821940212	0.0255090945540642	199.615226206538	0.197684092577727	0.161190633466013	0.254331982325678	0.182579369703208	0.154542692971172	0.226434455459644	-0.016573861529059	-0.0686241569759234	0.0296218872429776	199.683926216196	0.221814388084351	0.168880467395802	0.283036524306163	0.190634184785892	0.153736992832008	0.231377404724215	-0.0346272943940061	-0.102002583172011	0.0259361689996085
199.711262377415	0.216571682477164	0.16199273749798	0.36105587894371	0.182162456195705	0.134207010129123	0.228474524587103	-0.0479781485214828	-0.188749247252517	0.0262364756593474	199.715245175334	0.200415266368179	0.155126608793662	0.336079161206027	0.182622603843543	0.154542692971172	0.226692106752501	-0.0267379634614899	-0.145094437547711	0.0369594720939357	199.78401503789	0.222077192137068	0.168880467395802	0.283599684525705	0.190805476734822	0.152981099655758	0.231377404724215	-0.0350411435347006	-0.101561247275801	0.0294061818056693
199.811293818722	0.217181652115197	0.169255551534369	0.377935106153154	0.182832716722247	0.142686913094081	0.227817761056211	-0.0488223455150505	-0.188749247252517	0.0311173292636991	199.815264144131	0.204176834139308	0.161190633466013	0.369523397785697	0.182622603843543	0.154542692971172	0.226692106752501	-0.037830918762093	-0.188339001414393	0.0352404985473675	199.884103859584	0.222198626110486	0.168880467395802	0.28481654543531	0.191066930016527	0.152981099655758	0.231377404724215	-0.0347948275862729	-0.101561247275801	0.0327216867480155
199.91132526003	0.221426940901583	0.1710370960294	0.396595001578426	0.183326090479077	0.14545922626285	0.227817761056211	-0.0577031023395098	-0.221667264271338	0.0270831288602398	199.915283112927	0.209238878153958	0.161190633466013	0.376813601219736	0.182642592885247	0.154542692971172	0.226434455459644	-0.0512479805345083	-0.207351944315516	0.0333366651829277	199.984192681278	0.222252467433998	0.166663298817945	0.283599684525705	0.191066930016527	0.152981099655758	0.231377404724215	-0.0351543478080335	-0.101561247275801	0.0341352887845407
200.011356701337	0.221856101888788	0.17225819439963	0.400934155409084	0.183646934708834	0.144150427895011	0.224714821824047	-0.0593269460294559	-0.221667264271338	0.0263324735405719	200.015302081724	0.213999346769762	0.162507883025821	0.381754017486466	0.182667902421125	0.154542692971172	0.226172930183071	-0.0603284089739833	-0.21294970549284	0.0327553070456646	200.084281502972	0.22230787369941	0.166663298817945	0.284270231657459	0.191164556942807	0.153736992832008	0.231377404724215	-0.0348510470725873	-0.102002583172011	0.0357436573091096
200.111388142645	0.222032698787441	0.1710370960294	0.400934155409084	0.183979878855708	0.14545922626285	0.223976720512507	-0.0593896670781111	-0.221667264271338	0.0263324735405719	200.11532105052	0.21890712985042	0.17232272491232	0.391893517056154	0.182759197849955	0.155093293060939	0.226692106752501	-0.066197956544365	-0.213656237821247	0.0333366651829277	200.184370324666	0.222365691167324	0.166663298817945	0.28481654543531	0.191233960278653	0.153736992832008	0.231377404724215	-0.034901377118288	-0.102002583172011	0.0372039771163005
200.211419583952	0.228396092786351	0.180362183596626	0.409552824624826	0.18440058826458	0.147255046656051	0.223295124666196	-0.0704864785788032	-0.23037417480862	0.0138113701241747	200.215340019316	0.226529816160535	0.173008284379184	0.389956709585057	0.182759197849955	0.155093293060939	0.226692106752501	-0.0721080120118438	-0.224361345840544	0.0234044526658513	200.28445914636	0.222880539748305	0.166663298817945	0.288996764634867	0.191434031855084	0.153736992832008	0.231377404724215	-0.0356081375173151	-0.110614101766694	0.0372039771163005
200.31145102526	0.229743446479318	0.183734925460101	0.410958154205292	0.184405020342755	0.147255046656051	0.222870832976292	-0.0744907550400864	-0.229757550349627	0.0138113701241747	200.315358988113	0.228937767734469	0.174761227739473	0.391893517056154	0.182759197849955	0.155093293060939	0.226692106752501	-0.074852711255987	-0.224361345840544	0.0234044526658513	200.384547968053	0.222936981422978	0.166663298817945	0.288996764634867	0.191520980098772	0.154743926893131	0.231377404724215	-0.0354805875501501	-0.113995319837759	0.0357436573091096
200.411482466568	0.229743446479318	0.183734925460101	0.410958154205292	0.184405020342755	0.147255046656051	0.222870832976292	-0.0744907550400864	-0.229757550349627	0.0138113701241747	200.415377956909	0.232267281156364	0.176174924182366	0.391893517056154	0.182759197849955	0.155093293060939	0.226692106752501	-0.0781498205111567	-0.227035831012273	0.0187919798126669	200.484636789747	0.222936981422978	0.166663298817945	0.288996764634867	0.191689051957113	0.154743926893131	0.23083849941993	-0.0352331537771333	-0.113995319837759	0.0387413894112294
200.511513907875	0.229841947129644	0.183734925460101	0.410958154205292	0.184405020342755	0.147255046656051	0.222870832976292	-0.074547747066042	-0.229757550349627	0.0138113701241747	200.515396925706	0.233612716179399	0.177213165160717	0.391893517056154	0.182759197849955	0.155093293060939	0.226692106752501	-0.0791461603063972	-0.224361345840544	0.0193146125883637	200.584725611441	0.222974032595067	0.166663298817945	0.288032071058244	0.191689051957113	0.154872876213316	0.23083849941993	-0.0353258063859191	-0.113995319837759	0.0372039771163005
200.611545349183	0.229841947129644	0.183734925460101	0.410958154205292	0.184405020342755	0.147255046656051	0.222870832976292	-0.074547747066042	-0.229757550349627	0.0138113701241747	200.615415894502	0.23376091241041	0.177213165160717	0.391893517056154	0.182759197849955	0.155093293060939	0.226692106752501	-0.0792432133188565	-0.224361345840544	0.0193146125883637	200.684814433135	0.217283726107282	0.0868973414102789	0.268229177694922	0.191689051957113	0.154872876213316	0.23083849941993	-0.0156803033801557	-0.0900604590213012	0.117830456308513
200.71157679049	0.220690039124535	0.130265711714197	0.410958154205292	0.181381892443064	0.0256380163815601	0.220068011090338	-0.0758472257816736	-0.233288698407286	0.0566749252152904	200.715434863299	0.232769343481958	0.175015879601684	0.403049603577462	0.166347725532924	0.0305030351358772	0.218874857010411	-0.135435855644393	-0.34299848803418	0.02890712046634	200.784903254829	0.217260559442951	0.0868973414102789	0.268229177694922	0.18832845023932	0.0291311439437214	0.226768784169024	-0.031824745787619	-0.100972546130172	0.0411746749366923
200.811608231798	0.220569425030604	0.130265711714197	0.410958154205292	0.166255795742498	0.025967354287669	0.219992544913918	-0.119283104505983	-0.235413519795329	-0.00131672208716041	200.815453832095	0.22886676618307	0.173422299608947	0.42565313093285	0.0988709857756223	0.0303499800650508	0.218874857010411	-0.145251839483059	-0.372607868524507	0.034529134920504	200.884992076523	0.216701325785505	0.0868973414102789	0.268229177694922	0.18832845023932	0.0291311439437214	0.226768784169024	-0.0305509483399136	-0.0953265451536308	0.0578579011947796
200.911639673105	0.219671710951982	0.131288960342334	0.409552824624826	0.0846485924607415	0.0210063970115961	0.207591966006565	-0.136042933368308	-0.233654689685832	-0.00402201438780833	200.915472800892	0.22295261346373	0.117998752437754	0.391893517056154	0.0988709857756223	0.0303499800650508	0.218874857010411	-0.138596412236055	-0.372607868524507	0.0373624389941807	200.985080898217	0.216289699874062	0.0868973414102789	0.268229177694922	0.180027833533116	0.028400622869587	0.227778007250886	-0.0606979743954742	-0.202702999796446	0.0519904660566393
201.011671114413	0.219624649619254	0.131288960342334	0.409552824624826	0.0846485924607415	0.0210063970115961	0.207591966006565	-0.135820612505786	-0.243128055295993	-0.013215308651912	201.015491769688	0.216906120366362	0.108360198784972	0.391893517056154	0.0399730084470838	0.0300094066526302	0.21832545365471	-0.145397849018171	-0.368129605544265	0.0427090197835531	201.085169719911	0.216039751345785	0.0868973414102789	0.267274549324624	0.036832711141126	0.0220695965712157	0.221346996188959	-0.123239879643603	-0.25046449980013	0.023756956612073
201.111702555721	0.218505785588852	0.129518436875451	0.406709690428631	0.0846485924607415	0.0210063970115961	0.207591966006565	-0.131670392998412	-0.248894966264421	-0.00402201438780833	201.115510738484	0.211338281464695	0.0946692296199858	0.376541281035445	0.0399730084470838	0.0300094066526302	0.21832545365471	-0.135064680588627	-0.355758667481652	0.0555022933186908	201.185258541605	0.215560380063501	0.0868973414102789	0.267274549324624	0.036832711141126	0.0220695965712157	0.221346996188959	-0.12215087784182	-0.25046449980013	0.023756956612073
201.211733997028	0.217181652115197	0.127621957470874	0.400823221996632	0.0380287499916943	0.0212795459313732	0.200594621853234	-0.142242803520681	-0.36179183191332	0.0184431873569965	201.215529707281	0.206597767700055	0.0924305349980759	0.369523397785697	0.0399730084470838	0.0300094066526302	0.21832545365471	-0.124406637230575	-0.34299848803418	0.0634196644605692	201.285347363299	0.215451864245844	0.0868973414102789	0.267274549324624	0.036832711141126	0.0220695965712157	0.221346996188959	-0.121590209924464	-0.25046449980013	0.0246978771674719
201.311765438336	0.215805587904733	0.12822867462688	0.39335889283151	0.0370886924223573	0.0212795459313732	0.197817614929834	-0.15102106616448	-0.356270125530918	0.033243712479747	201.315548676077	0.204904360204304	0.088108732720449	0.364374205159455	0.0390756606775772	0.0309028272245426	0.217432338719836	-0.132912997701951	-0.34299848803418	0.0555022933186908	201.385436184993	0.20897234521808	0.0820813852673268	0.248121881205235	0.0365038318228528	0.0220695965712157	0.220825360652504	-0.117782334942747	-0.219084630759815	0.0119974804719089
201.411796879643	0.207729502768446	0.0777119997229877	0.264164134661671	0.0367190097486305	0.0192456948076569	0.192928366421463	-0.136031964213839	-0.234104261956098	0.0153356838561789	201.415567644874	0.195510939966865	0.0825030948534314	0.290458181558746	0.0383036574924746	0.0300094066526302	0.195891046459588	-0.11996314677373	-0.26310290442908	0.0879717279591393	201.485525006686	0.208640671881666	0.0820813852673268	0.248121881205235	0.0365038318228528	0.0220695965712157	0.220825360652504	-0.117187935545386	-0.219084630759815	0.0119974804719089
201.511828320951	0.206273452073949	0.0762273062831529	0.253816987793723	0.0367190097486305	0.0192456948076569	0.192928366421463	-0.132165768212284	-0.234104261956098	0.0207200817283662	201.51558661367	0.193144687075392	0.0861976774345881	0.258361233963045	0.0373924036977956	0.0300094066526302	0.042876900740405	-0.14407668620366	-0.221661178502018	-0.043914797090834	201.58561382838	0.208399259608967	0.0824485637028672	0.248121881205235	0.0360899612610675	0.0209644019537279	0.185768550813609	-0.133463809505924	-0.219611244143929	0.00587969661974358
201.611859762259	0.205186913674855	0.0772125143369417	0.252473798681144	0.0360084015137309	0.0237919440957588	0.0411557461946514	-0.158984156356574	-0.22103547448487	-0.0407167324821514	201.615605582467	0.189264711088733	0.088108732720449	0.246548034685106	0.0373924036977956	0.0300094066526302	0.042876900740405	-0.135059387383665	-0.209397291058615	-0.0503644013067081	201.685702650074	0.151287753917177	0.0525836870234993	0.238976737601968	0.0354117720688012	0.0244093593340762	0.0413471125129301	-0.116282388963874	-0.201898733988935	-0.0136180011545008
201.711891203566	0.205186913674855	0.0772125143369417	0.252473798681144	0.0360084015137309	0.0237919440957588	0.0411557461946514	-0.158984156356574	-0.22103547448487	-0.0407167324821514	201.715624551263	0.187696518529325	0.088108732720449	0.246548034685106	0.0373924036977956	0.0300094066526302	0.042876900740405	-0.133749202399986	-0.209397291058615	-0.0501669340760218	201.785791471768	0.120827145067329	0.0524730082942053	0.233862808332523	0.0354117720688012	0.0244093593340762	0.0413471125129301	-0.102415068900404	-0.199809467604097	-0.0164010846890641
201.811922644874	0.205186913674855	0.0772125143369417	0.252473798681144	0.0360084015137309	0.0237919440957588	0.0411557461946514	-0.158984156356574	-0.22103547448487	-0.0407167324821514	201.815643520059	0.18195030518663	0.0739308729382923	0.243116995794861	0.0373930093793457	0.0300370227661261	0.042876900740405	-0.128499429495542	-0.20756300495383	-0.0387434119714367	201.885880293462	0.103608947082786	0.0514033011665448	0.224024385640262	0.0354117720688012	0.0244093593340762	0.0413471125129301	-0.0869054027233854	-0.191279469636474	-0.0146127237906424
201.911954086181	0.188748512307922	0.0566283674756054	0.246512373371396	0.0360084015137309	0.0237115298067208	0.040932173090749	-0.126796045360554	-0.210791007483894	-0.0223816614157197	201.915662488856	0.136357561615324	0.0641096113423024	0.241220450886918	0.0373930093793457	0.0300370227661261	0.042876900740405	-0.114266023858811	-0.204760691698078	-0.0261255121616004	201.985969115156	0.101297416847912	0.0517912774568224	0.224024385640262	0.0354117720688012	0.0244093593340762	0.0413471125129301	-0.0831193967422291	-0.191279469636474	-0.0154126207228924
202.011985527489	0.188748512307922	0.0566283674756054	0.246512373371396	0.0360084015137309	0.0237115298067208	0.040932173090749	-0.126796045360554	-0.210791007483894	-0.0223816614157197	202.015681457652	0.13427454282764	0.0641096113423024	0.241220450886918	0.0373939123636085	0.0302733082959813	0.043037234910627	-0.112769084557178	-0.204760691698078	-0.0261255121616004	202.08605793685	0.0996389233218694	0.0514033011665448	0.222589595327034	0.0354117720688012	0.0244093593340762	0.0413471125129301	-0.0803284241952678	-0.19119779042552	-0.0155510400062017
202.112016968796	0.188579633800596	0.0566283674756054	0.246512373371396	0.0360084015137309	0.0237115298067208	0.040932173090749	-0.126507277801153	-0.210791007483894	-0.0223816614157197	202.115700426449	0.130871669908533	0.0630124665684815	0.240177444137156	0.0373939123636085	0.0302733082959813	0.043037234910627	-0.111220834547652	-0.204760691698078	-0.0256873269920106	202.186146758544	0.0987012271725632	0.0517912774568224	0.221962326995711	0.0354117720688012	0.0244093593340762	0.0413471125129301	-0.0785864822862067	-0.186888889852061	-0.0136180011545008
202.212048410104	0.188423979295902	0.0566283674756054	0.246512373371396	0.0360084015137309	0.0237115298067208	0.040932173090749	-0.126458212658177	-0.210791007483894	-0.0223816614157197	202.215719395245	0.11727733526836	0.0641096113423024	0.234360739326158	0.0373939123636085	0.0302733082959813	0.043037234910627	-0.0974874882702968	-0.194475872600784	-0.0230891319406786	202.286235580238	0.0976402507516106	0.0514033011665448	0.213103531839778	0.0354117720688012	0.0244093593340762	0.0413471125129301	-0.0743543304063615	-0.183708004598249	-0.015175561724073
202.312079851412	0.1505945560911	0.0569809955109879	0.246110107819911	0.0360084015137309	0.0237115298067208	0.040932173090749	-0.113576656633102	-0.209260960644486	-0.0223816614157197	202.315738364042	0.103220540536375	0.0552435478141089	0.218235657994794	0.0373939123636085	0.0302733082959813	0.043037234910627	-0.0815448781749783	-0.181065255883064	-0.0172274888223539	202.386324401932	0.0960251491285737	0.0499915707517839	0.192334613415618	0.0354255479511677	0.0245440576615029	0.0413471125129301	-0.0706912560925092	-0.162844389600696	-0.0100561886536147
202.412111292719	0.147344430229945	0.0569809955109879	0.246110107819911	0.0360084015137309	0.0237115298067208	0.040932173090749	-0.112304120092232	-0.209260960644486	-0.0223816614157197	202.415757332838	0.100269507822037	0.0583504946667406	0.212254754694201	0.0373930093793457	0.0303499800650508	0.043037234910627	-0.0765809105772525	-0.170417831806418	-0.0167633017617332	202.486413223626	0.0954422186094163	0.0503730593705045	0.182316128839865	0.0354255479511677	0.0245440576615029	0.0413249784836346	-0.0683081685360622	-0.151880500864964	-0.0100561886536147
202.512142734027	0.0972184072402492	0.0461545093275954	0.216837939135919	0.0360084015137309	0.0237115298067208	0.040932173090749	-0.0909599173698112	-0.188276674768147	-0.0109673664865238	202.515776301635	0.0967487995902595	0.0622480193612632	0.206859425799856	0.0374045533854564	0.0306965599911694	0.0431136994108031	-0.0702841579268033	-0.168292082338045	-0.0242626830035801	202.586502045319	0.0933221488330935	0.0524730082942053	0.17222315075302	0.0354117720688012	0.0250386652276787	0.0415631636620149	-0.0637290558208148	-0.140990273065325	-0.0136180011545008
202.612174175334	0.08996543666095	0.0455424776319226	0.212390078221291	0.0360084015137309	0.0237115298067208	0.040932173090749	-0.0770665766559388	-0.180106613359012	-0.00694916071176315	202.615795270431	0.0965979099323653	0.0622591672819759	0.206859425799856	0.0374045533854564	0.0306965599911694	0.043037234910627	-0.0693373420475209	-0.168292082338045	-0.0242626830035801	202.686590867013	0.0932371470894087	0.0524730082942053	0.17222315075302	0.0354052166432213	0.0254230547561077	0.0415631636620149	-0.0636211842009033	-0.139978377481973	-0.0136180011545008
202.712205616642	0.088633775621263	0.0394921769630584	0.211044166795783	0.0359905448937205	0.0237115298067208	0.040932173090749	-0.0739448569640904	-0.180106613359012	-0.00313519272370436	202.715814239227	0.095775588452317	0.0622591672819759	0.207173163099738	0.0374045533854564	0.0306965599911694	0.043037234910627	-0.0683202956625687	-0.165803969338367	-0.0213474907334456	202.786679688707	0.0919959502244183	0.0514033011665448	0.170054039326332	0.0354117720688012	0.0254571515580736	0.0415631636620149	-0.0628839450888515	-0.13935302441196	-0.0136180011545008
202.812237057949	0.0881177085583004	0.0394921769630584	0.211044166795783	0.0359905448937205	0.0237115298067208	0.040932173090749	-0.0732244813054175	-0.180106613359012	-0.00313519272370436	202.815833208024	0.0945628726858417	0.0589781868128413	0.205157771409633	0.0374045533854564	0.0306965599911694	0.043037234910627	-0.0666635688558697	-0.166322472843973	-0.0208526916557697	202.886768510401	0.0916373904239836	0.0524730082942053	0.169842560423767	0.035440895208555	0.0254230547561077	0.0413471125129301	-0.0619775083331112	-0.136794092643083	-0.0127253130811473
202.912268499257	0.0879110642259618	0.0394921769630584	0.211246201986415	0.0359905448937205	0.0237115298067208	0.040932173090749	-0.0728823539057089	-0.180106613359012	-0.00254149027682486	202.91585217682	0.0917686308630847	0.0585127130401437	0.206016298244208	0.0374045533854564	0.0306965599911694	0.043037234910627	-0.0649887793352206	-0.167579454771107	-0.0213261886089633	202.986857332095	0.0909144018521841	0.0514033011665448	0.15650996239968	0.0354437495030419	0.0254230547561077	0.0413471125129301	-0.0606158371832474	-0.123780586961067	-0.0100561886536147
203.012299940565	0.0849019920597994	0.0422271020162823	0.208928300182658	0.0359905448937205	0.0237115298067208	0.040932173090749	-0.0655109262231766	-0.172865457188366	-0.00322859189092026	203.015871145617	0.0887448670075567	0.0531271676657391	0.200110659614618	0.0374045533854564	0.0306965599911694	0.043037234910627	-0.0617277648039677	-0.163962745178777	-0.017174289434337	203.086946153789	0.0901033470804709	0.0499915707517839	0.151817526067195	0.03546523480553	0.0255990934253109	0.0413471125129301	-0.0596338290420682	-0.118604910345812	-0.0127253130811473
203.112331381872	0.0813382069953528	0.0394921769630584	0.206964760865724	0.0359905448937205	0.0237115298067208	0.040932173090749	-0.0596055335512612	-0.173324141508067	-0.0023506012737721	203.115890114413	0.0866456232439098	0.0516508607995325	0.198587434869317	0.0374045533854564	0.0306965599911694	0.043037234910627	-0.0600341578335356	-0.163962745178777	-0.0167633017617332	203.187034975483	0.0896139160543675	0.0514033011665448	0.151010222569978	0.0354748595190173	0.0255236058300946	0.0411516821877394	-0.0590570170284931	-0.114643852816689	-0.0115404880279476
203.21236282318	0.0795019005430476	0.0389163056814038	0.206964760865724	0.0359905448937205	0.0237115298067208	0.040932173090749	-0.0578630043419754	-0.172865457188366	-0.00106511790039369	203.21590908321	0.084067330708828	0.045279497426434	0.166714926721686	0.0374045533854564	0.0306965599911694	0.043037234910627	-0.0559972742421016	-0.129526555555137	-0.00663501253591953	203.287123797177	0.0892537723761167	0.0514033011665448	0.149365205752212	0.0354847294927539	0.0255990934253109	0.0411516821877394	-0.0587152890276491	-0.114279629687639	-0.0136180011545008
203.312394264487	0.0792862221322896	0.0388226953399159	0.206964760865724	0.0359905448937205	0.0237115298067208	0.040932173090749	-0.0576457858897685	-0.17278443706959	-0.000833682578329657	203.315928052006	0.0839024073714464	0.045279497426434	0.156452791148087	0.0374045533854564	0.0306965599911694	0.043037234910627	-0.0553791635030826	-0.122615366416922	-0.00663501253591953	203.387212618871	0.0888365941569142	0.0517912774568224	0.14715617610332	0.0354847294927539	0.0255990934253109	0.0411516821877394	-0.0580350379119159	-0.112501595232749	-0.0136180011545008
203.412425705795	0.0745309947368968	0.0388226953399159	0.200069662642304	0.0359905448937205	0.0237115298067208	0.040932173090749	-0.0484935700242732	-0.164322827531365	-0.0023506012737721	203.415947020802	0.0827423335734479	0.0475556720836442	0.145131658709975	0.0374045533854564	0.0306965599911694	0.043037234910627	-0.0535031450775429	-0.109316877584139	-0.00663501253591953	203.487301440565	0.0882823520594004	0.0517912774568224	0.145816701250958	0.0354918823365627	0.0255990934253109	0.0410543726561244	-0.0573642588028495	-0.110480182829104	-0.0136180011545008
203.512457147103	0.0741479251154841	0.039374545107068	0.201333391362908	0.0359905448937205	0.0237115298067208	0.040932173090749	-0.0482453866390899	-0.16413634075307	-0.0014942351028299	203.515965989599	0.0818614611176196	0.0475556720836442	0.132313618250758	0.0373969757062538	0.0306965599911694	0.0429788240740853	-0.0518533038002064	-0.0992966695005467	-0.00966447500568306	203.587390262259	0.0872579641568371	0.0517912774568224	0.141931800111232	0.0355076408908205	0.0260129210560258	0.0413471125129301	-0.0558789371760211	-0.107605604887352	-0.015175561724073
203.61248858841	0.0678205655734424	0.039374545107068	0.100933100323187	0.0359905448937205	0.0237115298067208	0.040932173090749	-0.0347213880108477	-0.0660833853685901	-0.00275978120161282	203.615984958395	0.0803552131747266	0.0483428645403621	0.12490169782353	0.0373969757062538	0.0306965599911694	0.0429788240740853	-0.0485032050445758	-0.0891863129250565	-0.0111037595352989	203.687479083952	0.0868829113146298	0.0514033011665448	0.14715617610332	0.0355129239575764	0.0260129210560258	0.0413471125129301	-0.055771186977037	-0.11297063812736	-0.0140144222377766
203.712520029718	0.0675733602357735	0.0388226953399159	0.101138176797446	0.0359905448937205	0.0237115298067208	0.040932173090749	-0.0344836524343108	-0.0660833853685901	-0.0023506012737721	203.716003927192	0.0792937766724067	0.0483428645403621	0.12087178169014	0.0373969757062538	0.0306965599911694	0.0429788240740853	-0.0455619833535071	-0.085525320080178	-0.0111037595352989	203.787567905646	0.0869109040940281	0.0514033011665448	0.163071338432651	0.035523929089481	0.0260129210560258	0.0413471125129301	-0.0569810694574099	-0.122763678293427	-0.00185026928492866
203.812551471025	0.0672201461914203	0.039374545107068	0.1028790832529	0.0359905448937205	0.0237115298067208	0.040932173090749	-0.033882488033315	-0.0660833853685901	-0.000898716121190378	203.816022895988	0.079233745695015	0.0483428645403621	0.12087178169014	0.0373969757062538	0.0306965599911694	0.0429788240740853	-0.045458188621373	-0.085525320080178	-0.0111037595352989	203.88765672734	0.0860093297503505	0.0503353518105359	0.167400640389923	0.035523929089481	0.0260129210560258	0.0413471125129301	-0.0560108952785155	-0.122763678293427	-0.00105171916798941
203.912582912333	0.0668633365437044	0.0374305415565941	0.1028790832529	0.0359905448937205	0.0237115298067208	0.040932173090749	-0.0334593082210025	-0.0677046293956078	-0.00133646407717528	203.916041864785	0.0791672164175551	0.0483428645403621	0.12087178169014	0.0373969757062538	0.0306965599911694	0.0429788240740853	-0.0452937246655632	-0.085525320080178	-0.0111037595352989	203.987745549034	0.0852177241167884	0.0459732397242408	0.163071338432651	0.035523929089481	0.0260129210560258	0.0413471125129301	-0.0553298371924463	-0.122763678293427	-0.00105171916798941
204.01261435364	0.0663020477319493	0.0359764338088392	0.1028790832529	0.0359905448937205	0.0237115298067208	0.040932173090749	-0.0328937675024782	-0.064899147136929	0.00263088385779484	204.016060833581	0.0788443209417185	0.0483988120749981	0.120421489222912	0.0373969757062538	0.0306965599911694	0.0429788240740853	-0.0449694795851738	-0.0843992982917476	-0.0111889942396146	204.087834370728	0.0840374387934289	0.0392880021887434	0.15650996239968	0.035523929089481	0.0260129210560258	0.0413471125129301	-0.0542341546267218	-0.122763678293427	-0.00105171916798941
204.112645794948	0.0658001475414441	0.0340494532321592	0.102205446335253	0.0359905448937205	0.0237115298067208	0.040932173090749	-0.0323610181417254	-0.0660833853685901	0.00244776623540383	204.116079802377	0.0785561092747481	0.0480915237000219	0.121905264832786	0.0373969757062538	0.0306965599911694	0.0429788240740853	-0.0440487829782556	-0.0837648413128263	-0.00835226517665399	204.187923192422	0.0812982676723148	0.0324725056394978	0.151554355167695	0.0355129239575764	0.0259381623133373	0.0413471125129301	-0.0524101567139495	-0.120323882617513	0.00339604554698613
204.212677236256	0.0656754751427903	0.0340494532321592	0.1026564834548	0.0359905448937205	0.0237115298067208	0.040932173090749	-0.0321315792670771	-0.0666016538164229	0.00263088385779484	204.216098771174	0.078104376021905	0.0478086679530595	0.121905264832786	0.0373969757062538	0.0306965599911694	0.0429788240740853	-0.0433680183002346	-0.0837648413128263	-0.00835226517665399	204.288012014116	0.0805181392860245	0.0321563209667994	0.150565349708817	0.0355129239575764	0.0259381623133373	0.0413471125129301	-0.0512497566525402	-0.120323882617513	0.00339604554698613
204.312708677563	0.0651503172509491	0.0326080002107652	0.1028790832529	0.0359905448937205	0.0237115298067208	0.040932173090749	-0.0315085400421839	-0.0674371029236983	0.00306490103189073	204.31611773997	0.0777503333181289	0.0483428645403621	0.124107074922712	0.0373969757062538	0.0306965599911694	0.0429788240740853	-0.0428860092416832	-0.0836380337304825	-0.00663501253591953	204.38810083581	0.0780087921309813	0.0321563209667994	0.151554355167695	0.0355129239575764	0.0259381623133373	0.0413471125129301	-0.0484001402210856	-0.120323882617513	0.00399653169884453
204.412740118871	0.0649196467114873	0.0320777333685374	0.1026564834548	0.0359905448937205	0.0237115298067208	0.040932173090749	-0.0311756976062742	-0.0676715025982814	0.00306490103189073	204.416136708767	0.0775950031608343	0.0478086679530595	0.125032337391275	0.0373969757062538	0.0306965599911694	0.0429788240740853	-0.0423090871044409	-0.0843494298704651	-0.00608179555798047	204.488189657504	0.0760425356983574	0.029670073606749	0.145821169382253	0.0354999456715427	0.0255990934253109	0.0410543726561244	-0.0451387301221739	-0.114458751580458	0.00680899359280829
204.512771560178	0.0645273052306173	0.0298079689862331	0.101138176797446	0.0359905448937205	0.0237115298067208	0.040932173090749	-0.0306072645170421	-0.0625256351954457	0.00948088204482328	204.516155677563	0.0768326652745702	0.0465558871100063	0.127020544805823	0.0373969757062538	0.0306965599911694	0.0429788240740853	-0.0412516249427741	-0.0890853727219353	-0.00663501253591953	204.588278479198	0.0740443929388701	0.0262186906373896	0.144272065282131	0.0354918823365627	0.0255990934253109	0.0410268929748295	-0.0418778484834622	-0.115550627157522	0.00914391049450888
204.612803001486	0.0641724988928462	0.028882856828708	0.100933100323187	0.0360084015137309	0.0237115298067208	0.040932173090749	-0.0300439954032183	-0.0625256351954457	0.00948088204482328	204.61617464636	0.0762659879648064	0.0444225308057456	0.129335539150567	0.0373969757062538	0.0306965599911694	0.0429788240740853	-0.0404429291892927	-0.0927131250561088	-0.00622082048509904	204.688367300892	0.0735677161772604	0.0262186906373896	0.144272065282131	0.0354918823365627	0.0255990934253109	0.0410268929748295	-0.041344934035819	-0.119407595951646	0.00680899359280829
204.712834442793	0.0634330624321053	0.0276626887555524	0.0992348460339963	0.0360084015137309	0.0237115298067208	0.040932173090749	-0.0293943054284642	-0.0616064532268099	0.0100012573314754	204.716193615156	0.0755265587657321	0.0190406448565284	0.115350143541182	0.0373969757062538	0.0306965599911694	0.0429788240740853	-0.0389286674739116	-0.0805134577976514	0.0162927622581962	204.788456122585	0.0637888036561611	0.0293904710986083	0.103812273751689	0.0354918823365627	0.0255990934253109	0.0410268929748295	-0.030502429336745	-0.0681376133361969	0.00680899359280829
204.812865884101	0.0616372316901793	0.0276626887555524	0.099123643480787	0.0360084015137309	0.0237115298067208	0.040932173090749	-0.0282415906924666	-0.0625256351954457	0.00880427695965185	204.816212583952	0.074477552866135	0.0190406448565284	0.114386897278426	0.0373969757062538	0.0306965599911694	0.0429788240740853	-0.0376004967221959	-0.0798367981782637	0.01633454206324	204.888544944279	0.0622879579105373	0.029670073606749	0.102951460664503	0.0354918823365627	0.0255990934253109	0.0410268929748295	-0.0290244211277012	-0.0659441039589414	0.00886037348987016
204.912897325409	0.0605766428833782	0.0276626887555524	0.0986365995273606	0.0360084015137309	0.0237115298067208	0.040932173090749	-0.0273824753635653	-0.0597112151162847	0.0110456784593355	204.916231552749	0.0740298156585759	0.0190406448565284	0.114147061554293	0.0373969757062538	0.0306965599911694	0.0429788240740853	-0.0365970118277595	-0.0798367981782637	0.01633454206324	204.988633765973	0.0598139242156147	0.0273975438128185	0.100765325023707	0.0354918823365627	0.0255990934253109	0.0410268929748295	-0.0266860257775286	-0.0651617179285535	0.00886037348987016
205.012928766716	0.060060397471137	0.0276626887555524	0.0984434266746804	0.0360084015137309	0.0237115298067208	0.040932173090749	-0.0267669235146124	-0.0603408797325506	0.0101138918703561	205.016250521545	0.0736114340908033	0.0197113911133399	0.113687443245441	0.0373969757062538	0.0306965599911694	0.0429788240740853	-0.0357664233085086	-0.078811804642748	0.01633454206324	205.088722587667	0.0594585636874556	0.0287514047619513	0.101322781482871	0.0354918823365627	0.0255990934253109	0.0410268929748295	-0.0261901857179999	-0.0642050029248213	0.00928387850851972
205.112960208024	0.0578312330517881	0.0246414884512898	0.0944861314366487	0.0360084015137309	0.0237115298067208	0.040932173090749	-0.0254938979971196	-0.0586949507681558	0.0110456784593355	205.116269490342	0.0727059941275123	0.0190406448565284	0.11172542725756	0.0373969757062538	0.0306965599911694	0.0429788240740853	-0.0347267125988831	-0.0746094469875642	0.0189737847533824	205.188811409361	0.0593577289570517	0.0287514047619513	0.100765325023707	0.0354918823365627	0.0255990934253109	0.0410543726561244	-0.0260364563843141	-0.0639608768572543	0.00928387850851972
205.212991649331	0.0565878786590635	0.0250290685066035	0.0944861314366487	0.0360084015137309	0.0237115298067208	0.040932173090749	-0.0247953967893023	-0.0585323775501672	0.0109535861318283	205.216288459138	0.0720721566977225	0.0191390391797376	0.11172542725756	0.0373969757062538	0.0306965599911694	0.0429788240740853	-0.0339615141286616	-0.0743966533619918	0.0189737847533824	205.288900231055	0.0551305091689605	0.0245960616524306	0.0917989286341857	0.0354999456715427	0.0255990934253109	0.0410869280554924	-0.021128311499865	-0.0538616654257342	0.0119638170675128
205.313023090639	0.0557306334365435	0.0249406668627286	0.0941777702263299	0.0360084015137309	0.0237115298067208	0.040932173090749	-0.0242426416573021	-0.0580478731673948	0.0110456784593355	205.316307427935	0.0705602398026349	0.0190406448565284	0.109146622985585	0.0373969757062538	0.0306965599911694	0.0429788240740853	-0.032096870648783	-0.0743966533619918	0.0162628831403976	205.388989052749	0.0546453462931031	0.0225898042679983	0.0875172797459473	0.0354999456715427	0.0255990934253109	0.0410869280554924	-0.0205104340576457	-0.054316417313199	0.010236322109859
205.413054531946	0.0554909903426581	0.0249406668627286	0.0936123155801153	0.0360084015137309	0.0237115298067208	0.040932173090749	-0.0239251905613101	-0.0578617470521633	0.0110456784593355	205.416326396731	0.0694101821392731	0.0187794350496186	0.106500725177766	0.0373969757062538	0.0306965599911694	0.0429788240740853	-0.030767429249816	-0.0720569433754108	0.01633454206324	205.489077874443	0.0540138484484499	0.0235027352984207	0.0861446310145944	0.0354999456715427	0.0255990934253109	0.0410869280554924	-0.0199237068507747	-0.0539255602269417	0.00914391049450888
205.513085973254	0.0546410922468968	0.0254978926522856	0.0938628155769874	0.0360084015137309	0.0237115298067208	0.040932173090749	-0.0233103768232943	-0.0572488363685818	0.0110456784593355	205.516345365528	0.0669039754200711	0.0190406448565284	0.0981758707334872	0.0373969757062538	0.0306965599911694	0.0429788240740853	-0.0276453866637708	-0.0620881788952885	0.0190837292274882	205.589166696137	0.0535104495979135	0.0249910539450118	0.0861446310145944	0.0354999456715427	0.0255990934253109	0.0410869280554924	-0.0195075423666394	-0.0531317598872486	0.00907257095821389
205.613117414562	0.0539358512144902	0.0260047807136765	0.0936123155801153	0.0360084015137309	0.0237115298067208	0.040932173090749	-0.0226601479863862	-0.0572488363685818	0.0101138918703561	205.616364334324	0.0662164039129206	0.0207175201319089	0.0977493767774345	0.0373969757062538	0.0306965599911694	0.0429788240740853	-0.0266555982939008	-0.0620076252877272	0.01633454206324	205.689255517831	0.0528864337364945	0.0241700965346973	0.084607265529213	0.0354999456715427	0.0255990934253109	0.0410869280554924	-0.018715458455672	-0.0525174756324094	0.00907257095821389
205.713148855869	0.053610108951733	0.0260531048931633	0.0936123155801153	0.0360084015137309	0.0237115298067208	0.040932173090749	-0.0222803068930754	-0.0570705067868005	0.0101138918703561	205.71638330312	0.0659734440360843	0.0207175201319089	0.0972630795984244	0.0373969757062538	0.0306965599911694	0.0429788240740853	-0.0264384730165607	-0.0617838033481316	0.0162628831403976	205.789344339525	0.0517467797745737	0.0225898042679983	0.0827288302590387	0.0354999456715427	0.0255990934253109	0.0410869280554924	-0.0178337682667739	-0.0525174756324094	0.00886120553356663
205.813180297177	0.0534339110217493	0.0260531048931633	0.0936123155801153	0.0360084015137309	0.0237115298067208	0.040932173090749	-0.0221961705321997	-0.0570705067868005	0.0101138918703561	205.816402271917	0.0659991789329939	0.02076737840001	0.0977493767774345	0.0373969757062538	0.0306965599911694	0.0429788240740853	-0.0263351835934441	-0.0617838033481316	0.0165428941753045	205.889433161218	0.0504188843092481	0.0227013045775946	0.0820839316227201	0.0354999456715427	0.0255990934253109	0.0410869280554924	-0.0171104674319711	-0.0525174756324094	0.00914391049450888
205.913211738484	0.0532480819368117	0.0261774429213279	0.0936123155801153	0.0360084015137309	0.0237115298067208	0.040932173090749	-0.0219441992088245	-0.0570705067868005	0.0100012573314754	205.916421240713	0.0617798747699318	0.0187794350496186	0.0870163695779912	0.0373969757062538	0.0306965599911694	0.0429788240740853	-0.0215917936267589	-0.0547375178232518	0.01633454206324	205.989521982912	0.0494405474139164	0.0237330918428216	0.0829138520349097	0.0354918823365627	0.0255990934253109	0.0411370341874924	-0.0165725816048106	-0.0524950002422349	0.00928387850851972
206.013243179792	0.0528812696089388	0.0261774429213279	0.0936123155801153	0.0360084015137309	0.0237115298067208	0.040932173090749	-0.0217046675404967	-0.0570705067868005	0.0100012573314754	206.01644020951	0.0617798747699318	0.0187794350496186	0.0870163695779912	0.0373969757062538	0.0306965599911694	0.0429788240740853	-0.0215726450939685	-0.0547375178232518	0.0165428941753045	206.089610804606	0.0481568259077905	0.0237330918428216	0.0823579477111192	0.0354918823365627	0.0255990934253109	0.0411516821877394	-0.015598343113441	-0.0501756558860333	0.0115701075586731
206.1132746211	0.0527167640406372	0.0272514728063197	0.0944861314366487	0.0360084015137309	0.0237115298067208	0.040932173090749	-0.0214437998242177	-0.056422555819925	0.010292368424028	206.116459178306	0.0618664847381727	0.0180394897079931	0.0870163695779912	0.0373969757062538	0.0306965599911694	0.0429788240740853	-0.0215397112858265	-0.0526170916056424	0.0189737847533824	206.1896996263	0.0473313435483337	0.0237330918428216	0.0819018552081216	0.0354918823365627	0.0255990934253109	0.0411516821877394	-0.0150311405105522	-0.0501756558860333	0.011363731179567
206.213306062407	0.0525090277695042	0.0272514728063197	0.0944861314366487	0.0360084015137309	0.0237115298067208	0.040932173090749	-0.0211460570466159	-0.056422555819925	0.010292368424028	206.216478147103	0.0610889215743247	0.0187794350496186	0.0862682582734524	0.0373969757062538	0.0306965599911694	0.0429788240740853	-0.0208178629891336	-0.0542537408207376	0.0165428941753045	206.289788447994	0.046406101588425	0.0237330918428216	0.0815360856118868	0.0354918823365627	0.0255990934253109	0.0411516821877394	-0.0144481178492678	-0.0505800578034549	0.0106045001881745
206.313337503715	0.0484496150943127	0.0149553900460191	0.0752699055749407	0.0360084015137309	0.0237115298067208	0.040932173090749	-0.0136766506453298	-0.0441813945289455	0.0223734587794334	206.316497115899	0.0612881573948923	0.0220475065043723	0.0892367294755929	0.0373969757062538	0.0306965599911694	0.0429788240740853	-0.0210314461115984	-0.0526170916056424	0.0180248551637739	206.389877269688	0.0453723247349868	0.024136484782027	0.0807795289277638	0.0354999456715427	0.0255236058300946	0.0411516821877394	-0.0134904225721341	-0.0490725305959456	0.0119204607931967
206.413368945022	0.0481302045390578	0.014689871859083	0.0742272097842161	0.0360237190418004	0.0237919440957588	0.0411557461946514	-0.0133438378823171	-0.0458359346057826	0.0201032064292318	206.416516084695	0.0611164997701812	0.0207175201319089	0.0882509581933249	0.0373969757062538	0.0306965599911694	0.0429788240740853	-0.0209567961329351	-0.0526170916056424	0.0180248551637739	206.489966091382	0.0442227961328923	0.0245602501209084	0.0807795289277638	0.0354999456715427	0.0255236058300946	0.0411516821877394	-0.0125637997177692	-0.0487064623336307	0.0119638170675128
206.51340038633	0.0480973939184561	0.0150420843286059	0.0742272097842161	0.0360237190418004	0.0237919440957588	0.0411557461946514	-0.0132160364416606	-0.0435687539651115	0.0223249081425754	206.516535053492	0.0610362635504145	0.0229298772234256	0.0878001962145959	0.0373969757062538	0.0306965599911694	0.0429788240740853	-0.0206068393605994	-0.0532809165300078	0.015035596974775	206.590054913076	0.0432301089472257	0.0238019045620758	0.0792699420783301	0.0354999456715427	0.0255236058300946	0.0411516821877394	-0.0114792445890257	-0.0486298460210385	0.0119638170675128
206.613431827637	0.0480231954042436	0.0148977900250174	0.0735788287175931	0.0360237190418004	0.0237919440957588	0.0411557461946514	-0.0130325205550133	-0.0434830011123384	0.0222417666368247	206.616554022288	0.0611553587743659	0.0227631759662441	0.0882509581933249	0.0373969757062538	0.0306965599911694	0.0429788240740853	-0.0206631468229549	-0.0526170916056424	0.0165428941753045	206.69014373477	0.042592079490654	0.0237330918428216	0.0792699420783301	0.0355680008533803	0.025359392966015	0.0413471125129301	-0.0107596677965272	-0.0485011609091273	0.0128050428324538
206.713463268945	0.0478450802011898	0.0148977900250174	0.0734612250091977	0.0360408850249268	0.0237115298067208	0.0412908409845082	-0.0124710131660865	-0.0433842111777028	0.0223249081425754	206.716572991085	0.0611553587743659	0.0227631759662441	0.0882509581933249	0.0374267833321682	0.0304767301981381	0.0431136994108031	-0.0203741771116878	-0.0525133423587562	0.0165428941753045	206.790232556464	0.0424335142886554	0.0227013045775946	0.0786756579126377	0.0356706329143944	0.0249434535530111	0.0418961332421997	-0.01004893618976	-0.0505073875422727	0.0128050428324538
206.813494710253	0.047572686395696	0.0148977900250174	0.0734612250091977	0.0360483847975648	0.0240509069177747	0.0417880235386313	-0.0119291232858545	-0.0435687539651115	0.0222417666368247	206.816591959881	0.0611553587743659	0.0227631759662441	0.0882509581933249	0.0374759354104636	0.0306965599911694	0.0433747126611877	-0.0201484467394756	-0.0526170916056424	0.0165428941753045	206.890321378158	0.0421694127684019	0.0227013045775946	0.0787599606177913	0.0357641361612529	0.0236163574585614	0.0415631636620149	-0.0094668065925142	-0.0505073875422727	0.0143894402126565
206.91352615156	0.0474124690641694	0.0148977900250174	0.0734612250091977	0.0360704390926906	0.0237115298067208	0.0415955359553003	-0.0114087589344813	-0.0435687539651115	0.0223249081425754	206.916610928678	0.0611305355196471	0.0227631759662441	0.0882509581933249	0.0374907540206312	0.0306965599911694	0.0436927737699919	-0.0200405388038084	-0.0526170916056424	0.0165428941753045	206.990410199851	0.0420670509303709	0.0225898042679983	0.0787599606177913	0.0357800878148731	0.0236163574585614	0.0418961332421997	-0.00919221179353335	-0.0493969628407963	0.0162999881716126
207.013557592868	0.0468755471261505	0.0148977900250174	0.0734612250091977	0.0361417987077921	0.0237115298067208	0.0420181790958049	-0.0102715107630786	-0.0435687539651115	0.0223734587794334	207.016629897474	0.0614101795340789	0.0224891152194412	0.0886177897771657	0.0375339679533062	0.0306965599911694	0.0439632685396709	-0.0198957853649062	-0.0525133423587562	0.0165428941753045	207.090499021545	0.0420003452633294	0.0225898042679983	0.0787599606177913	0.0358994160075277	0.0227747506923309	0.0460274749741357	-0.00846842339047164	-0.0505073875422727	0.0162999881716126
207.113589034175	0.0467295475852443	0.0148977900250174	0.0732805855092465	0.0361686815293824	0.0233945405696628	0.0421407536370062	-0.00985530164354098	-0.0434830011123384	0.0223734587794334	207.11664886627	0.0614490740051836	0.0229298772234256	0.0891942185165712	0.0375792227847839	0.0300094066526302	0.0438908339212586	-0.0196167741827042	-0.0503319984285552	0.0187423624215409	207.190587843239	0.0417837157629886	0.0227013045775946	0.0792699420783301	0.0359162636277572	0.0166063740382641	0.0434112508059632	-0.00814536332442927	-0.0524871043956229	0.0162999881716126
207.213620475483	0.0463304908386691	0.0148977900250174	0.0736843092664621	0.0363108005977348	0.0181498694849198	0.0430227254558976	-0.00817091080179635	-0.0412501256147576	0.0230521197922604	207.216667835067	0.0614490740051836	0.0229298772234256	0.0891942185165712	0.0376221108804953	0.0277082641215166	0.0442497313358476	-0.0190502461968548	-0.049750844224625	0.0189395812991322	207.290676664933	0.0417715581231989	0.0225898042679983	0.0792699420783301	0.0363014034460028	0.0256159482085107	0.0800616367543184	-0.00538442680291572	-0.0530680173991186	0.0329682751304222
207.31365191679	0.0461527319893395	0.0148977900250174	0.0735788287175931	0.0363368394728845	0.0222790469688316	0.0661294625723064	-0.00729330974027462	-0.0410354019234938	0.0223734587794334	207.316686803863	0.061484967878834	0.0229298772234256	0.0892367294755929	0.037669414632774	0.0249130574016758	0.0492560577650522	-0.0187452092302265	-0.0493049372310315	0.0189395812991322	207.390765486627	0.0417351593019208	0.0222020114121871	0.0792699420783301	0.0363317304680249	0.0256159482085107	0.0800616367543184	-0.00521543210412889	-0.0530680173991186	0.0332969806489377
207.413683358098	0.0456502598784076	0.0148253446367936	0.0735788287175931	0.0363444661321596	0.0220547139376075	0.0662985880316027	-0.00668817792041734	-0.0360508086547632	0.0264715467715733	207.41670577266	0.061484967878834	0.0229298772234256	0.0892367294755929	0.0376957752952267	0.0273502786747244	0.0630608714821026	-0.0184833119002018	-0.0493754747064325	0.0189395812991322	207.490854308321	0.0417351593019208	0.0222020114121871	0.0792699420783301	0.036520329651483	0.0260129210560258	0.0805445149554967	-0.00429111601539743	-0.0474566797627235	0.0375226829855819
207.513714799406	0.0455738336329771	0.0148253446367936	0.0736843092664621	0.0363444661321596	0.0220547139376075	0.0662985880316027	-0.0065367619790018	-0.0360508086547632	0.0264051839948207	207.516724741456	0.061484967878834	0.0229298772234256	0.0892367294755929	0.0377380077718766	0.0306965599911694	0.0698046796393111	-0.0180934657039579	-0.0491229710118706	0.0190837292274882	207.590943130015	0.0416710232787345	0.0222020114121871	0.0792699420783301	0.0365715099896719	0.0277042961008405	0.0817149490683404	-0.00378270383190331	-0.0459341655076748	0.0399427290812077
207.613746240713	0.0455738336329771	0.0148253446367936	0.0736843092664621	0.0364697195177046	0.0259074887809984	0.0747950665958799	-0.00546718591441602	-0.0360508086547632	0.0230521197922604	207.616743710253	0.0615148662858302	0.0229298772234256	0.0892367294755929	0.0377668663975362	0.0309028272245426	0.0698046796393111	-0.0178589724565477	-0.0491229710118706	0.0186908643762637	207.691031951709	0.0417631312549772	0.0227228269233985	0.0806530914696993	0.0367860415243505	0.0277042961008405	0.0818588066198149	-0.00270499933789678	-0.037222390096602	0.0463053484749138
207.713777682021	0.0463982903725026	0.00940015069573673	0.0887330883417905	0.0368028653320703	0.0247163179281558	0.0837705149104811	-0.00656095320961296	-0.0522085230915604	0.0616975409772698	207.716762679049	0.0621242369704307	0.0202522812998948	0.0919645166679828	0.037797467713449	0.0305030351358772	0.0698046796393111	-0.0188650374205017	-0.0508139972646569	0.0226266030950982	207.791120773403	0.0438717124978379	0.0172825658485909	0.1141932587526	0.0368001776573124	0.0277042961008405	0.0825954058258399	-0.0082971730879364	-0.081026666875184	0.050178655994506
207.813809123328	0.0472357836544321	0.0105902091055633	0.131956800987536	0.0368080134407087	0.0259074887809984	0.0862515823835079	-0.0100345212736033	-0.10152894613938	0.0442643626012764	207.816781647845	0.0631576795470239	0.015897350560229	0.0922938991297327	0.0378052984318543	0.0306965599911694	0.0706327308278104	-0.0197036252106892	-0.0558670586206901	0.0247235912070251	207.891209595097	0.0439779873610981	0.015570613584454	0.113055047549636	0.0368748150391209	0.0283000440914498	0.0847900368530027	-0.00803275789786819	-0.0835323882762652	0.0526517405167046
207.913840564636	0.0475084002110002	0.0120145974306907	0.144063612372734	0.0370669702956904	0.0308278009273964	0.100048888992263	-0.0147040459875114	-0.106919323750053	0.0549686492248212	207.916800616642	0.0641017052750531	0.0142385755697606	0.0996782092094365	0.0378926950271872	0.0300094066526302	0.075563930523919	-0.0198079969232059	-0.0679203902215174	0.0226266030950982	207.99129841679	0.0551931284249482	0.0197217835418955	0.143723644894097	0.0369671071133687	0.0284473423947826	0.0860497841011973	-0.0232988399978074	-0.1098979535489	0.0478702173768745
208.013872005944	0.0479680672437737	0.0120145974306907	0.145207372185941	0.0371178040821052	0.0308278009273964	0.0989987559683026	-0.0162861580974867	-0.111998403670745	0.0528221748423939	208.016819585438	0.0709208533631608	0.0261119401185014	0.108449433271704	0.0379544011931117	0.031306846331508	0.0788982702359519	-0.0265109230223834	-0.0777180434416468	0.0147024397999256	208.091387238484	0.0609589436475174	0.0197217835418955	0.143808720229916	0.0371106609323939	0.031246512544236	0.0900397808576359	-0.0263504085598744	-0.113388022103994	0.0431503099380176
208.113903447251	0.0488668723058097	0.0141745551026351	0.148738922661206	0.0371666614617927	0.0308278009273964	0.0986924619047159	-0.0203739881798547	-0.112345173880616	0.0532761546397468	208.116838554235	0.0719912310064903	0.0280442180607784	0.111535679666412	0.0379878393283566	0.0300370227661261	0.0788982702359519	-0.0271843004589413	-0.077142586940196	0.0170230751810651	208.191476060178	0.0632179520566374	0.0197217835418955	0.143723644894097	0.0371415762910728	0.0309950494591322	0.0901235834674518	-0.0267906487678683	-0.113388022103994	0.0448760893532328
208.213934888559	0.0528296230448614	0.0141745551026351	0.148513795665933	0.0372106312326738	0.0299116323781035	0.0967008955001841	-0.0263522909593033	-0.112819880562071	0.0549686492248212	208.216857523031	0.078046476029878	0.0357798846652168	0.127218818826859	0.0380226391000415	0.0306965599911694	0.0807437899575214	-0.0370417879764555	-0.0916144292459479	0.0115750454508238	208.291564881872	0.0661337926574575	0.0197217835418955	0.143723644894097	0.0371617288151979	0.0309345691885357	0.0901235834674518	-0.027844735516411	-0.113077721810598	0.0453871093010325
208.313966329866	0.0990676429952296	0.015281655374264	0.149769354186013	0.0372539412114729	0.0308278009273964	0.0967008955001841	-0.0447332723066143	-0.111998403670745	0.0218032392198097	208.316876491828	0.0787598012679028	0.0357798846652168	0.127218818826859	0.0380542289783191	0.0305030351358772	0.0837223290990115	-0.0373670861093514	-0.0907548493991824	0.0130003070404726	208.391653703566	0.0758000247215912	0.0197217835418955	0.14350142175553	0.0371837298256442	0.0309345691885357	0.0901235834674518	-0.0319748618132943	-0.121515077674328	0.0261315615073501
208.413997771174	0.0995856969297127	0.0150499271744905	0.149769354186013	0.0372717662460408	0.0308278009273964	0.0967008955001841	-0.0446852556163482	-0.111858045917076	0.0218032392198097	208.416895460624	0.0846727052528939	0.0475556720836442	0.141463474804428	0.0381210323875323	0.031306846331508	0.0870610086780899	-0.0477690638491805	-0.116231796400103	0.00704531203285115	208.49174252526	0.0782342412811925	0.0203608480970071	0.143988060811681	0.0372042892074096	0.0309950494591322	0.0903126236809898	-0.0332248690721757	-0.121515077674328	0.0278656365491557
208.514029212481	0.114237455043644	0.0372036227764517	0.152022141339491	0.0372717662460408	0.0308278009273964	0.0967008955001841	-0.0584292322824474	-0.1126746162295	0.000980517687753722	208.516914429421	0.0859772839751963	0.0480915237000219	0.142272925809884	0.0381313735610112	0.031306846331508	0.0876592621755281	-0.048538022604086	-0.11507748765997	0.00678703426356185	208.591831346954	0.11225661082527	0.0262186906373896	0.172262357048405	0.0372077712009535	0.0309950494591322	0.0903126236809898	-0.0600735477992113	-0.142325480290584	0.0172130005332185
208.614060653789	0.12675205692294	0.06901360866935	0.198270261086104	0.0372717662460408	0.0308278009273964	0.0967008955001841	-0.082380211292142	-0.165085532320246	-0.0153328238413311	208.616933398217	0.0877748683020665	0.0475556720836442	0.141463474804428	0.0381962515326842	0.0321256421965175	0.0931436386286668	-0.0485142029864595	-0.11507748765997	0.00704531203285115	208.691920168648	0.115880199358826	0.0503170564314102	0.173375749641751	0.0371943620375736	0.0309950494591322	0.0903126236809898	-0.0692016943559028	-0.142325480290584	0.016674580866372
208.714092095097	0.12675205692294	0.06901360866935	0.198270261086104	0.0372539412114729	0.0308130996412823	0.0967008955001841	-0.0826241864254908	-0.165085532320246	-0.0153328238413311	208.716952367013	0.0891216228907989	0.0480915237000219	0.144076269829304	0.0381328493174906	0.0327005053158156	0.097941798206768	-0.0507110733054348	-0.11507748765997	0.01153585590958	208.792008990342	0.116903916280419	0.0584400460528166	0.181326828612233	0.0371943620375736	0.0309950494591322	0.0903126236809898	-0.0703377648306649	-0.142325480290584	0.016674580866372
208.814123536404	0.126978726637407	0.0698753887301768	0.198270261086104	0.0371429404814613	0.0308130996412823	0.0967008955001841	-0.0833038219832318	-0.165085532320246	-0.0153328238413311	208.81697133581	0.0918751597070332	0.0475556720836442	0.15281211999835	0.0381054212915116	0.0313966948201095	0.097941798206768	-0.0546935219410973	-0.123901238336755	0.0125811841856143	208.892097812036	0.117495478289129	0.0538475747058953	0.175972637146538	0.0371943620375736	0.0309950494591322	0.0903126236809898	-0.07087965269684	-0.142325480290584	0.016674580866372
208.914154977712	0.126909208235743	0.0698753887301768	0.198270261086104	0.0371429404814613	0.0308130996412823	0.0967008955001841	-0.0831346764086373	-0.165085532320246	-0.0153328238413311	208.916990304606	0.0924692163056013	0.0536380500773784	0.158951486692801	0.0380107489498976	0.0313966948201095	0.101710003199647	-0.0558266283506967	-0.124538025386567	0.0125811841856143	208.99218663373	0.117634084251604	0.0546457984568759	0.175972637146538	0.0370605455092509	0.0301814305894343	0.0901235834674518	-0.0722292946210505	-0.139402929905716	0.0172130005332185
209.014186419019	0.1267108647753	0.0682988719993654	0.196364188163667	0.037093191365494	0.0308130996412823	0.0967008955001841	-0.0830853681540738	-0.168925215967867	-0.0184109059185679	209.017009273403	0.0972941118224218	0.0613793420700964	0.166838068426626	0.0379603286352161	0.0313966948201095	0.103963086116077	-0.0622067718405836	-0.134946505609188	0.0138290924757929	209.092275455423	0.117468715812411	0.0546457984568759	0.173375749641751	0.0370542160166638	0.0302833717095091	0.0901235834674518	-0.0721728540005805	-0.140480945635579	0.0172130005332185
209.114217860327	0.126662536204162	0.0682988719993654	0.196364188163667	0.0369937867861708	0.0299116323781035	0.0967008955001841	-0.0838917454342988	-0.168925215967867	-0.0184109059185679	209.117028242199	0.0972941118224218	0.0613793420700964	0.166838068426626	0.0378580785770046	0.0106278133066572	0.0864568069750281	-0.0633632435923911	-0.134536442482001	0.01153585590958	209.192364277117	0.117542082875801	0.0565714287648565	0.173375749641751	0.0363631264269014	0.0294478681398149	0.0860497841011973	-0.0776637995290472	-0.156438069133182	-0.0199847279125919
209.214249301634	0.126616128288436	0.0682988719993654	0.196364188163667	0.0369146005222953	0.0299116323781035	0.096543333226067	-0.0846722440374708	-0.171649205481387	-0.0223931420432192	209.217047210996	0.0974910404745775	0.0627457377228572	0.167735821841551	0.0378213272483554	0.0106278133066572	0.0862300098725329	-0.0636568017608897	-0.134946505609188	0.0108800399942366	209.292453098811	0.117468715812411	0.0584400460528166	0.175972637146538	0.0363631264269014	0.0294478681398149	0.0860497841011973	-0.0776451410671012	-0.157429283616762	-0.0199847279125919
209.314280742942	0.126117347823303	0.0682988719993654	0.196364188163667	0.0368426439723024	0.0299116323781035	0.0967008955001841	-0.0844611217704398	-0.171197324712464	-0.0223931420432192	209.317066179792	0.0976948121129205	0.0613793420700964	0.167014282011075	0.037797467713449	0.0118438373776444	0.0870610086780899	-0.0639422112147294	-0.140444598658732	0.00370144584456136	209.392541920505	0.116903916280419	0.0538475747058953	0.172262357048405	0.0362452224600823	0.0269905046334727	0.0807147952240504	-0.0779663706562599	-0.142325480290584	-0.0120050382581959
209.41431218425	0.125768984502352	0.0682988719993654	0.196364188163667	0.036624314612474	0.0289140862444992	0.0907929817361095	-0.0865302608576371	-0.171649205481387	-0.0301446787618122	209.417085148588	0.0973245513159402	0.0653230554644784	0.171367294760811	0.037691798017203	0.00967175197292802	0.073635896362207	-0.0651391675772777	-0.139914791033272	-0.00364937430148508	209.492630742199	0.11604915939095	0.0538475747058953	0.172262357048405	0.0361793779627651	0.0269905046334727	0.077938202212098	-0.0776732514155784	-0.141894703221007	-0.0122318476070995
209.514343625557	0.125189842480953	0.068634040320908	0.196186029553595	0.0364468568502799	0.0257752078277097	0.0432635825095937	-0.0880827468122399	-0.169185256315989	-0.030546571335272	209.517104117385	0.0977767338674183	0.0653230554644784	0.171367294760811	0.0375792227847839	0.0115293535508811	0.0443742973606065	-0.0665345191727457	-0.134536442482001	-0.00430443931562723	209.592719563893	0.114064853750282	0.0563959713967632	0.170247235378619	0.0359645782208222	0.0292703498826637	0.0415631636620149	-0.0777504940082299	-0.132260575889694	-0.0191305912539902
209.614375066865	0.124484918268029	0.068634040320908	0.196364188163667	0.0362758347130515	0.0298918494839198	0.0408188173921938	-0.0898272567587467	-0.161934376826898	-0.0319088028127912	209.617123086181	0.0974910404745775	0.0611293044576966	0.167735821841551	0.0373911498431591	0.0161948565488245	0.0439632685396709	-0.0686604246987115	-0.132783497627428	-0.0219483428032908	209.692808385587	0.107020965223389	0.052061912529884	0.158826951108972	0.0359336561678155	0.0297615533655501	0.0415631636620149	-0.0688441249609317	-0.124161606031601	-0.0146835381604165
209.714406508172	0.115963195176444	0.0505483272507153	0.152513028004049	0.0362758347130515	0.0298918494839198	0.0408188173921938	-0.0732622173677383	-0.114578230374294	-0.00994018091584366	209.717142054978	0.0972054897373895	0.061977488931776	0.171367294760811	0.0373657792644941	0.0164770262088554	0.0439632685396709	-0.0688863462777127	-0.132783497627428	-0.0219483428032908	209.792897207281	0.105788222851576	0.0487391925385572	0.158826951108972	0.0359336561678155	0.0297615533655501	0.0415631636620149	-0.0678791124763523	-0.123197881348388	-0.0108330662617898
209.81443794948	0.114233372361853	0.0459890104250861	0.149003636786041	0.0362758347130515	0.0298918494839198	0.0408188173921938	-0.0715015414348137	-0.116228834410609	-0.0105239760058659	209.817161023774	0.0964884999175574	0.0610336364596222	0.173651147102614	0.0373657792644941	0.0164770262088554	0.0439632685396709	-0.0685717260540844	-0.134536442482001	-0.0219483428032908	209.892986028975	0.103979057485341	0.0468406093272245	0.155982153424786	0.0359324919776265	0.0297954259306868	0.0415631636620149	-0.0661359750527083	-0.12176366510588	-0.010549110394643
209.914469390788	0.10319829032838	0.0429185926952883	0.149812572912469	0.0362758347130515	0.0298918494839198	0.0408188173921938	-0.0616335084351568	-0.112406352679656	-0.00535114179574769	209.917179992571	0.0959399459432346	0.0508225996773253	0.167735821841551	0.0373657792644941	0.0164770262088554	0.0439632685396709	-0.0680995623954321	-0.129107751732328	-0.0113449374874424	209.993074850669	0.102323612122245	0.0468406093272245	0.155982153424786	0.0359324919776265	0.0297954259306868	0.0415631636620149	-0.0646029136744589	-0.122585549842879	-0.010549110394643
210.014500832095	0.0803822429887673	0.0390206719239723	0.143843551863371	0.0362758347130515	0.0298918494839198	0.0408188173921938	-0.0497192116438191	-0.105402310027002	-0.00215888386433028	210.017198961367	0.0878819868396447	0.0284842801367005	0.166838068426626	0.0373657792644941	0.0164770262088554	0.0439632685396709	-0.0572987852290005	-0.129107751732328	0.00921083055725606	210.093163672363	0.0996153430089226	0.0460210862830576	0.155580772803555	0.0359324919776265	0.0297954259306868	0.0415631636620149	-0.0626965490235882	-0.120496507593704	-0.00760094061378574
210.114532273403	0.0753596066481624	0.0382310546879818	0.142061954435666	0.0362758347130515	0.0298918494839198	0.0408188173921938	-0.0463390531767814	-0.105241249567677	-0.00247692435633063	210.117217930163	0.0819172220374821	0.0314100895623444	0.126901006363488	0.0373657792644941	0.0164770262088554	0.0439632685396709	-0.0455613050417994	-0.0890183165023808	0.00813469583351501	210.193252494056	0.0975161207114895	0.0460210862830576	0.159382616211612	0.0359324919776265	0.0297954259306868	0.0415631636620149	-0.0608892934522603	-0.124161606031601	-0.00760094061378574
210.21456371471	0.0576526929239928	0.0401505874788388	0.12847933208768	0.0362758347130515	0.0298918494839198	0.0408188173921938	-0.0362116247600284	-0.0926316940403497	-0.00433592456828141	210.21723689896	0.0815574594075709	0.0314100895623444	0.126901006363488	0.0373657792644941	0.0164770262088554	0.0439632685396709	-0.0453111355086114	-0.0890183165023808	0.00813469583351501	210.29334131575	0.0757684338777581	0.0255888110658857	0.141761133486507	0.0359324919776265	0.0297954259306868	0.0415631636620149	-0.0449197860753487	-0.105613911509534	0.010322048459478
210.314595156018	0.0569801430510824	0.0382310546879818	0.125666553511638	0.0362758347130515	0.0298918494839198	0.0408188173921938	-0.0349058981423226	-0.0870589122618231	-0.000921038916882361	210.317255867756	0.0813539410121312	0.0319267449679556	0.127245824120638	0.0373657792644941	0.0164770262088554	0.0439632685396709	-0.0450567828146013	-0.0899986331348815	0.00710737354697208	210.393430137444	0.0686723887024251	0.0246069172816477	0.135653370763496	0.0359162636277572	0.0297954259306868	0.0413554704259843	-0.0395694328674846	-0.103139504564086	0.00970087014961076
210.414626597325	0.054933373404106	0.0392291901171399	0.114903747399657	0.0362758347130515	0.0298918494839198	0.0408188173921938	-0.0311632979714597	-0.0796150397795751	-0.00433592456828141	210.417274836553	0.0811348683883542	0.0319267449679556	0.127245824120638	0.0373657792644941	0.0164770262088554	0.0439632685396709	-0.0447618818180949	-0.0899986331348815	0.00710737354697208	210.493518959138	0.0622514327327978	0.0246069172816477	0.130751592419545	0.0359119664290685	0.0297954259306868	0.0413534902006739	-0.034407148379117	-0.0949279156694361	0.0130960223280017
210.514658038633	0.0546305417545775	0.0407173639788017	0.112345560868928	0.0362758347130515	0.0298918494839198	0.0408188173921938	-0.0289603357593376	-0.0758481636239049	-0.00443623551477019	210.517293805349	0.0809978805705376	0.0319267449679556	0.127245824120638	0.0373657792644941	0.0164770262088554	0.0439632685396709	-0.0445921632761979	-0.0899986331348815	0.00710737354697208	210.593607780832	0.0590103212731286	0.0249399436596384	0.114091959063844	0.0359082346624626	0.0298785711321091	0.0413554704259843	-0.0290072532389408	-0.0766419810849096	0.0130960223280017
210.614689479941	0.0545026666505763	0.0409038343700539	0.11141572930826	0.0362758347130515	0.0298918494839198	0.0408188173921938	-0.0282911315179827	-0.0749766818512431	-0.00489145622408255	210.617312774146	0.0757167792516087	0.0312666442577245	0.112692849937968	0.0373657792644941	0.0164770262088554	0.0439632685396709	-0.0371104691231216	-0.0803923760184195	0.00813469583351501	210.693696602526	0.0555335632918726	0.0255888110658857	0.102387265805772	0.0359082346624626	0.0297615533655501	0.0411516821877394	-0.0235790960541615	-0.0671431568551516	0.00990157323542434
210.714720921248	0.0539264006918789	0.0392291901171399	0.111355559558236	0.0362784386490379	0.0298918494839198	0.0408188173921938	-0.025862958172136	-0.0749081468202529	-0.00299742094885071	210.717331742942	0.0752126529042857	0.0312666442577245	0.112503769435214	0.037389405939511	0.0179232715435716	0.0443742973606065	-0.0364225083464788	-0.0783788456142833	0.00898998312103771	210.79378542422	0.055112760119334	0.0241854773409273	0.100585982202725	0.0359119664290685	0.0297954259306868	0.0411516821877394	-0.0226780127618677	-0.0660818404330024	0.0107560594945194
210.814752362556	0.053413555089129	0.0382310546879818	0.111961221553664	0.0362808632083123	0.0298918494839198	0.0408188173921938	-0.0250005184771802	-0.0747057461593584	-0.000817195631154413	210.817350711738	0.0737612317591717	0.031007238925594	0.112065807082795	0.037410431494652	0.0187798440330123	0.0442497313358476	-0.0345528817343056	-0.075593614934689	0.00921083055725606	210.893874245914	0.0542415637350988	0.0260361672010196	0.100585982202725	0.0359162636277572	0.0297615533655501	0.0410909589340121	-0.021392585973668	-0.0638207816925156	0.0114947638155037
210.914783803863	0.0531573779460771	0.0382310546879818	0.114049053375749	0.0362784386490379	0.0298918494839198	0.0408713054799962	-0.0241477031990651	-0.0769259359713349	-0.000921038916882361	210.917369680535	0.0713305161679205	0.0312666442577245	0.11196399788153	0.0374389910164434	0.0199864725705043	0.0443742973606065	-0.0328118271302043	-0.0751776555457806	0.00813469583351501	210.993963067608	0.0537303567493209	0.026120238205156	0.100585982202725	0.0359221787896267	0.030112750453248	0.0413554704259843	-0.0203488200958008	-0.0614648106373309	0.0129903202143943
211.014815245171	0.0527263102707757	0.0282789761190895	0.109577360146695	0.0362808632083123	0.0298918494839198	0.0408188173921938	-0.0225507612011416	-0.0803487363475947	0.00262308372303669	211.017388649331	0.0546047886653091	0.00886102757738064	0.104443571547121	0.0374821078812817	0.0245885485375539	0.047610632013212	-0.0234420469635699	-0.0699287688377367	0.0288500817320189	211.094051889302	0.0530956340539492	0.0238075299286625	0.0975540307921295	0.0359221787896267	0.030112750453248	0.0413554704259843	-0.0192315137525011	-0.0594389720347885	0.0130960223280017
211.114846686478	0.0524945240394512	0.0182519309868305	0.0990805472585052	0.0362808632083123	0.0298918494839198	0.0408188173921938	-0.0208262751277791	-0.0657576013523639	0.0156658152892391	211.117407618128	0.0531203342937694	0.00963770945345826	0.102981308219485	0.0375048990586388	0.0277314227980483	0.047610632013212	-0.0210704237556368	-0.0672338865570735	0.0288500817320189	211.194140710996	0.0524113670151281	0.0238075299286625	0.09385794992918	0.0359324919776265	0.0301814305894343	0.0413554704259843	-0.0182974951253956	-0.0594389720347885	0.0114947638155037
211.214878127786	0.0523168831815374	0.0192449418687086	0.0981472764750285	0.0362808632083123	0.0298918494839198	0.0408188173921938	-0.0199627400830184	-0.0623280208955392	0.0170828851212554	211.217426586924	0.0524389036770953	0.00735817378735265	0.0954608808019547	0.0375669318794788	0.0282764496658822	0.0450814722432732	-0.0191679414090526	-0.0625354008658275	0.0288500817320189	211.294229532689	0.052050204403058	0.0241370231314697	0.0906075202100978	0.0359336561678155	0.0302622370900492	0.0413554704259843	-0.017541950576744	-0.0555014163280624	0.0130960223280017
211.314909569094	0.0519330652404339	0.0182519309868305	0.0907723798844619	0.0362808632083123	0.0298918494839198	0.0408188173921938	-0.0188943790071147	-0.0528262813146345	0.0202244926343839	211.317445555721	0.0520035684329254	0.00893390966673188	0.0925215863054914	0.0375792227847839	0.029788955738189	0.0449360606183932	-0.0179577649154958	-0.0573473374355419	0.0288500817320189	211.394318354383	0.0511989207549516	0.0241370231314697	0.0819836096596918	0.0359365935071317	0.030112750453248	0.0411516821877394	-0.0164656748520366	-0.049581532230343	0.0130960223280017
211.414941010401	0.051879955261409	0.018538429900065	0.0859727734288722	0.0362808632083123	0.0298918494839198	0.0408188173921938	-0.0183203619718052	-0.0510810598315044	0.0170828851212554	211.417464524517	0.0515000274782185	0.00735817378735265	0.0874015521408458	0.0376006506490541	0.0308865105491369	0.0449360606183932	-0.0167702129807681	-0.0552435572455076	0.0278462024453899	211.494407176077	0.0506685836419749	0.0256498127306417	0.0806530914696993	0.0359533121431427	0.030143978217144	0.0411516821877394	-0.0155402663027148	-0.0483817764322498	0.0117093836148977
211.514972451709	0.0517458068087038	0.0212960996717164	0.0835140879976777	0.0362808632083123	0.0298918494839198	0.0407581679205911	-0.0173619360343656	-0.0467633905086859	0.0170828851212554	211.517483493314	0.0511069105516441	0.00886102757738064	0.0855990145257716	0.0376221108804953	0.0321185724658472	0.0448417925020624	-0.0155066559051809	-0.050919411836669	0.0280741390396473	211.594495997771	0.0503557232284715	0.0255888110658857	0.0787599606177913	0.035955546807124	0.030112750453248	0.0410909589340121	-0.0148530396149554	-0.0448002440320699	0.0130960223280017
211.615003893016	0.0517149361195562	0.0231400455071513	0.0821470044416605	0.0362808632083123	0.0298918494839198	0.0407581679205911	-0.0167340209902098	-0.0446753708813179	0.0162131792123866	211.61750246211	0.0505311605529329	0.0123957969737136	0.0859585038942519	0.037691798017203	0.0325876923620896	0.0443742973606065	-0.0140502447553138	-0.0480840007487104	0.0278462024453899	211.694584819465	0.050245097180794	0.0260048150209833	0.0786756579126377	0.035955546807124	0.030112750453248	0.0410909589340121	-0.0146860503978519	-0.0433871445716725	0.0130960223280017
211.715035334324	0.05162179221761	0.0228960464007441	0.0809926922096079	0.0362839923636214	0.0298918494839198	0.0407581679205911	-0.0164312527687154	-0.0449942869661944	0.0149298432864625	211.717521430906	0.0505220373562268	0.0126652749145962	0.0859585038942519	0.0376957752952267	0.0325876923620896	0.0443742973606065	-0.0138310803732137	-0.0475881026548784	0.0278462024453899	211.794673641159	0.050245097180794	0.0260048150209833	0.0786793476697676	0.035955546807124	0.030112750453248	0.0410909589340121	-0.0147053951337722	-0.0433871445716725	0.0130960223280017
211.815066775631	0.05162179221761	0.0228960464007441	0.0809926922096079	0.0362998932474125	0.0298918494839198	0.0407581679205911	-0.0163716670550476	-0.0449942869661944	0.0149298432864625	211.817540399703	0.050491117409787	0.0126652749145962	0.0859585038942519	0.0377004082678295	0.0325876923620896	0.0443742973606065	-0.013626789808456	-0.046312963100839	0.0288500817320189	211.894762462853	0.0502992118691382	0.0255888110658857	0.0787599606177913	0.035955546807124	0.030112750453248	0.0410909589340121	-0.014764272496706	-0.0445728514711848	0.0130960223280017
211.915098216939	0.0516843299397522	0.0231400455071513	0.0809926922096079	0.0362998932474125	0.0298918494839198	0.0407581679205911	-0.0165397059380518	-0.0449942869661944	0.0148731910463214	211.917559368499	0.0504783722678113	0.0126652749145962	0.0859585038942519	0.0377004082678295	0.0325876923620896	0.0443742973606065	-0.0136009992129332	-0.046312963100839	0.0288500817320189	211.994851284547	0.0505177098195745	0.0260048150209833	0.0790175485050036	0.035955546807124	0.030112750453248	0.0410909589340121	-0.0150020614034896	-0.0443883837066897	0.0130960223280017
212.015129658247	0.0517605429896442	0.0231400455071513	0.0808048327459125	0.0363262669537154	0.031256213633947	0.0420181790958049	-0.016695255954384	-0.0446753708813179	0.0150842446141883	212.017578337296	0.0504783722678113	0.0126652749145962	0.0859585038942519	0.0377040521150191	0.0325876923620896	0.0443742973606065	-0.0136226786843913	-0.046312963100839	0.0288500817320189	212.094940106241	0.0506685836419749	0.0255888110658857	0.0787599606177913	0.035955546807124	0.030112750453248	0.0410909589340121	-0.0151929184645157	-0.0445728514711848	0.0130960223280017
212.115161099554	0.0517843273772462	0.0231400455071513	0.0808359611975187	0.0363326237591495	0.031256213633947	0.0420181790958049	-0.0167566681883766	-0.0446753708813179	0.0150842446141883	212.117597306092	0.050769335492428	0.0128971079542359	0.0851744544222998	0.0377067598483751	0.0325876923620896	0.0443742973606065	-0.0143711906625418	-0.050919411836669	0.0222733514724098	212.195028927935	0.0507633815025423	0.0260361672010196	0.0792699420783301	0.035955546807124	0.030112750453248	0.0410909589340121	-0.0154197525519706	-0.0448002440320699	0.0130960223280017
212.215192540862	0.0520278976039497	0.02638051445379	0.083543851166189	0.0363326237591495	0.031256213633947	0.0420181790958049	-0.0173415692130118	-0.0495797475635717	0.0101503611269126	212.217616274889	0.0512624080227507	0.0165712592524816	0.0872133660180123	0.0377067598483751	0.0325876923620896	0.0443742973606065	-0.0151067655442259	-0.050919411836669	0.021070582245932	212.295117749629	0.0508680293749999	0.0260361672010196	0.0796156671921776	0.035955546807124	0.030143978217144	0.0410909589340121	-0.0156065518878934	-0.047908064990009	0.00996075069307529
212.315223982169	0.0523855600307144	0.0273966159803116	0.083543851166189	0.0363326237591495	0.031256213633947	0.0420181790958049	-0.0183872228658002	-0.0483736446368066	0.00976539883905639	212.317635243685	0.0515971598428861	0.0254982278315092	0.0924683769195427	0.0377199549915705	0.0325876923620896	0.0443742973606065	-0.0156780825584995	-0.0552435572455076	0.0124662975282575	212.395206571322	0.0510511257761995	0.0248399331079444	0.0787599606177913	0.035955546807124	0.030143978217144	0.0410909589340121	-0.0158276822882302	-0.0483034330799093	0.00970087014961076
212.415255423477	0.0526020705610841	0.0378053606872564	0.0890813293617424	0.0363326237591495	0.031256213633947	0.0420181790958049	-0.019319314180762	-0.0528544837861684	-0.000921038916882361	212.417654212481	0.0518394838624288	0.0254982278315092	0.0884832285724377	0.0377302387924925	0.0325876923620896	0.0443742973606065	-0.0160616743942508	-0.0544600820452464	0.0101698778498704	212.495295393016	0.0515329874099513	0.026120238205156	0.079914170526906	0.035955546807124	0.030143978217144	0.0410909589340121	-0.0163849815952256	-0.047908064990009	0.00964300640522165
212.515286864785	0.0527263102707757	0.0364191272054925	0.0853883955756199	0.0363326237591495	0.031256213633947	0.0420181790958049	-0.0199077406133223	-0.0515719221550734	-0.00164980026870528	212.517673181278	0.0520145198785516	0.0284842801367005	0.0887258816687847	0.0377302387924925	0.0325876923620896	0.0443742973606065	-0.0165551351921259	-0.0512816632306561	0.0101698778498704	212.59538421471	0.0522441392823129	0.0262217178813606	0.079914170526906	0.0359598148006007	0.030143978217144	0.0410909589340121	-0.0170089918076568	-0.047908064990009	0.00873193209034982
212.615318306092	0.0528605586154147	0.0387089185956198	0.0850644190154953	0.0363356816602467	0.031256213633947	0.0420181790958049	-0.0204343742815745	-0.0496915226974529	-0.00181147692945713	212.617692150074	0.0523226294364228	0.0303747995718889	0.0872133660180123	0.0377350158017917	0.0325876923620896	0.0443742973606065	-0.0172593683142933	-0.0507623588154342	0.00813469583351501	212.695473036404	0.0536841740266063	0.0255888110658857	0.0851065874840721	0.0359598148006007	0.030143978217144	0.0410909589340121	-0.0196411031928391	-0.0524971136203293	0.010322048459478
212.7153497474	0.0535950459779542	0.0378053606872564	0.0875813240414893	0.0363356816602467	0.031256213633947	0.0420181790958049	-0.0222795478627393	-0.0512125169337546	-0.000921038916882361	212.717711118871	0.0523226294364228	0.0312666442577245	0.0850309815558538	0.0377350158017917	0.0325876923620896	0.0443742973606065	-0.017546891573165	-0.0458386885743664	0.00898998312103771	212.795561858098	0.0547485063032025	0.0262217178813606	0.0929533926247374	0.0359598148006007	0.030143978217144	0.0410909589340121	-0.0213750514283398	-0.058692984349036	0.0108935605906963
212.815381188707	0.0542246537412563	0.0378053606872564	0.0977135843106433	0.0363356816602467	0.031256213633947	0.0420181790958049	-0.0239477491736981	-0.0617052229645785	0.000283131020556056	212.817730087667	0.0518850293109397	0.0301135354347679	0.0832120051934052	0.0377350158017917	0.0326190122861284	0.0443742973606065	-0.0169065190773991	-0.0447495212543425	0.0089661806681668	212.895650679792	0.0604541955602114	0.0289319609806063	0.125057976482414	0.0359598148006007	0.030143978217144	0.0410909589340121	-0.0313669683470707	-0.0900331160121214	0.00484008980210865
212.915412630015	0.0544248971204355	0.0378053606872564	0.10269271407021	0.0363361268014589	0.0313298586327374	0.0420181790958049	-0.0247794913047432	-0.0651144534157949	0.000283131020556056	212.917749056464	0.0514789331832264	0.0304327927587282	0.0828171150090353	0.0377350158017917	0.0326190122861284	0.0443742973606065	-0.01625061525887	-0.0450119483497998	0.00921083055725606	212.995739501486	0.0616037757604856	0.031927127427181	0.127751671457108	0.0359598148006007	0.030143978217144	0.0410909589340121	-0.0328327776955007	-0.0894190893030256	0.00484008980210865
213.015444071322	0.0546672382751257	0.0378053606872564	0.107232660005658	0.0363361268014589	0.0313298586327374	0.0420181790958049	-0.0260003112145477	-0.0730841637989966	-0.00299742094885071	213.01776802526	0.0512391323551594	0.0303747995718889	0.0825514318469286	0.0377302387924925	0.0326190122861284	0.0443742973606065	-0.0160585198503765	-0.0447297801672219	0.00898998312103771	213.09582832318	0.0628523195263395	0.0325203014064628	0.126612102120757	0.0359598148006007	0.030143978217144	0.0410909589340121	-0.0343293332577892	-0.0913262183966005	0.00105193789158763
213.11547551263	0.0548193572618094	0.0378053606872564	0.108160407780394	0.0363361268014589	0.0313298586327374	0.0420181790958049	-0.026697429023977	-0.0733413980709456	-0.00287221361902979	213.117786994056	0.0506456575261055	0.0301135354347679	0.0821856421264492	0.0377275127668087	0.0326356357945473	0.0443742973606065	-0.0155600797709319	-0.0447297801672219	0.00898998312103771	213.195917144874	0.0633224992454546	0.0360667242810604	0.128671802115465	0.0359645782208222	0.030112750453248	0.0410909589340121	-0.0350886571784741	-0.0905009457761433	0.000271687765123117
213.215506953938	0.0554145687348646	0.0418746550368752	0.113731677349908	0.0363361268014589	0.0313298586327374	0.0420181790958049	-0.0277972591654111	-0.0760219840959281	-0.00365675519697194	213.217805962853	0.0502799765385751	0.031007238925594	0.0828171150090353	0.0377199549915705	0.0326356357945473	0.0443742973606065	-0.0148955101841721	-0.0440812203769711	0.00898998312103771	213.296005966568	0.0646167089026232	0.0393032807518814	0.128155773039127	0.0359645782208222	0.030112750453248	0.0410909589340121	-0.0360955466333602	-0.0913262183966005	-0.0023938069743473
213.315538395245	0.0558222097689928	0.0410714120748403	0.114150896335504	0.0363361268014589	0.0313298586327374	0.0420181790958049	-0.0288523998379082	-0.0757657525315635	-0.00287221361902979	213.317824931649	0.0502592164754707	0.0312666442577245	0.0828171150090353	0.0377040521150191	0.0325876923620896	0.0442497313358476	-0.0149291464712441	-0.0440812203769711	0.00880689700503385	213.396094788262	0.0658086120400052	0.041216412126092	0.126216315270488	0.0359645782208222	0.030112750453248	0.0410909589340121	-0.0369659473722636	-0.0905009457761433	-0.00409094797794455
213.415569836553	0.0561526501435689	0.0410714120748403	0.114150896335504	0.0363361268014589	0.0313298586327374	0.0420181790958049	-0.0294948342878601	-0.0771144445339143	-0.00365675519697194	213.417843900446	0.0501135627738741	0.0301135354347679	0.081310717390279	0.0376980398209263	0.0325876923620896	0.0441425319596206	-0.0147017753570173	-0.0442842527186898	0.00813469583351501	213.496183609955	0.0665354130524357	0.0429209143703088	0.125236264894832	0.0359645782208222	0.030112750453248	0.0410909589340121	-0.0380824090717348	-0.0900331160121214	-0.00601127205679615
213.51560127786	0.056842070968546	0.0429812341404377	0.115612116079632	0.0363361268014589	0.0313298586327374	0.0420181790958049	-0.0301837682710125	-0.079740418612322	-0.00609583170606853	213.517862869242	0.0499788003161385	0.0303747995718889	0.0806143335816098	0.0376980398209263	0.0325876923620896	0.0441425319596206	-0.0143863556791013	-0.0440812203769711	0.00782640155989925	213.596272431649	0.0665530887356578	0.0429209143703088	0.125057976482414	0.0359645782208222	0.030112750453248	0.0410909589340121	-0.038172256679686	-0.0900331160121214	-0.00630149486752524
213.615632719168	0.0569200321942508	0.0418770104940028	0.114150896335504	0.0363361268014589	0.0313298586327374	0.0420181790958049	-0.0303320605540189	-0.0780375059304014	-0.00450400769521934	213.617881838039	0.0496807413576611	0.031007238925594	0.0802719854867398	0.0376980398209263	0.0325876923620896	0.0441425319596206	-0.013914452203678	-0.0421091795354241	0.00898998312103771	213.696361253343	0.0662015958467828	0.0421246709090059	0.126612102120757	0.0359645782208222	0.030112750453248	0.0410909589340121	-0.0378006925133205	-0.0897755376202874	-0.00459893031296618
213.715664160475	0.0567042975575668	0.0420567353956136	0.115612116079632	0.0363356816602467	0.0313298586327374	0.0420181790958049	-0.030110068947851	-0.0801758546884846	-0.00598132936149412	213.717900806835	0.0494376000068636	0.0301135354347679	0.0787631283981226	0.0376938502742443	0.0325876923620896	0.0440347058603599	-0.0136595544433754	-0.0408118123336517	0.00898998312103771	213.796450075037	0.0652718875624151	0.032520148267016	0.125510955024222	0.0359645782208222	0.030112750453248	0.0410909589340121	-0.0367470192007249	-0.0905009457761433	0.00149662360067156
213.815695601783	0.0559699480711001	0.0410668724067684	0.115612116079632	0.0363356816602467	0.0313298586327374	0.0420181790958049	-0.0294315444405894	-0.0808488472436498	-0.00490398425772715	213.817919775631	0.0492599915759737	0.0303747995718889	0.0785656088439838	0.0376938502742443	0.0325876923620896	0.0440347058603599	-0.0133695882614191	-0.0396975990791119	0.00921083055725606	213.896538896731	0.0629184000145782	0.0300121996229977	0.125510955024222	0.0359645782208222	0.030112750453248	0.0410909589340121	-0.0347085563199441	-0.0908099335232032	0.00483619960956524
213.915727043091	0.0553479655702497	0.0382447044471988	0.115612116079632	0.0363356816602467	0.0313298586327374	0.0420181790958049	-0.0282265499480308	-0.0806954338509593	-0.0021336671274589	213.917938744428	0.0490089269012252	0.0301135354347679	0.0777560668383191	0.0376938502742443	0.0325876923620896	0.0440347058603599	-0.0130304037729074	-0.0396307815622894	0.00898998312103771	213.996627718425	0.0617129651726527	0.0291712720756503	0.125510955024222	0.0359645782208222	0.030112750453248	0.0410909589340121	-0.0338613566742103	-0.0894190893030256	0.00737008338020115
214.015758484398	0.0546762268863073	0.0380617768317274	0.117038833641748	0.0363356816602467	0.0313298586327374	0.0419633445181161	-0.0272521146374968	-0.0820947305583319	-0.0021336671274589	214.017957713224	0.0488674817292579	0.0301135354347679	0.0777560668383191	0.0376938502742443	0.0325876923620896	0.0440347058603599	-0.0128592679384713	-0.0390463258268853	0.00921083055725606	214.096716540119	0.0585512268269381	0.0264245850754458	0.123274549371996	0.0359645782208222	0.030112750453248	0.0410909589340121	-0.0306164077202564	-0.0881057193049519	0.010346663385448
214.115789925706	0.0540438270791619	0.0305492810888487	0.113033417712134	0.0363356816602467	0.0313298586327374	0.0419633445181161	-0.0253590250513086	-0.0760219840959281	0.00702544211473485	214.117976682021	0.048777048166092	0.0288955940296305	0.0757224497484449	0.0376938502742443	0.0325876923620896	0.0440347058603599	-0.0126078819828199	-0.0383232848593967	0.00921083055725606	214.196805361813	0.0524488778041705	0.0264074967732874	0.104209170372133	0.0359645782208222	0.030112750453248	0.0410909589340121	-0.0202434696003168	-0.0697718768372664	0.0123784547235546
214.215821367013	0.0534565654345704	0.0305492810888487	0.113033417712134	0.0363346803913577	0.0313298586327374	0.0419633445181161	-0.024384090926397	-0.0731488038683177	0.00946960143408439	214.217995650817	0.048457561561511	0.0303747995718889	0.0757224497484449	0.0376938502742443	0.0325876923620896	0.0440347058603599	-0.0122613782510402	-0.0366832434136125	0.00898998312103771	214.296894183507	0.0504140768441486	0.0254516049795004	0.100045284029523	0.035955546807124	0.030112750453248	0.0410909589340121	-0.0174105310435809	-0.0649083316806168	0.0123784547235546
214.315852808321	0.05267100142095	0.027086252336794	0.106087485837654	0.0363326237591495	0.0313298586327374	0.0419633445181161	-0.022319319274037	-0.0700662857652417	0.00946960143408439	214.318014619614	0.0483599501975421	0.0288955940296305	0.0740380184063489	0.0376938502742443	0.0325876923620896	0.0440347058603599	-0.012053474194729	-0.0362791057417754	0.00898998312103771	214.396983005201	0.049186487089706	0.0234814645491763	0.0939489021604695	0.035955546807124	0.030112750453248	0.0410909589340121	-0.0151423509500896	-0.0621015562619659	0.0133654233052256
214.415884249629	0.0523014029554817	0.0266569232508035	0.10145870366143	0.0363326237591495	0.0313298586327374	0.0419633445181161	-0.0207524204219363	-0.0679601611622543	0.00889528035535731	214.41803358841	0.0481682557709146	0.0303747995718889	0.0740380184063489	0.0376938502742443	0.0325876923620896	0.0440347058603599	-0.0117627047829345	-0.0366019428271233	0.00813469583351501	214.497071826895	0.0468906532016462	0.023314095567253	0.0811774141229621	0.035955546807124	0.030112750453248	0.0410909589340121	-0.0122780948262111	-0.0476110634943125	0.0157658302664687
214.515915690936	0.0512622447376527	0.0269868470996773	0.0841643810858053	0.0363262669537154	0.0313298586327374	0.0419633445181161	-0.0178534025874346	-0.048422182710047	0.00946960143408439	214.518052557207	0.0479099391409229	0.0303747995718889	0.0727756508858214	0.0376938502742443	0.0325876923620896	0.0440347058603599	-0.0114691249880791	-0.0347329443334644	0.00898998312103771	214.597160648588	0.0420229988523858	0.0243890046552425	0.0697207211391201	0.0359454425853139	0.030143978217144	0.0410909589340121	-0.00869480558985085	-0.034685306652734	0.0127254424234794
214.615947132244	0.0504926328954332	0.0284417572390215	0.0788721968228943	0.0363206985084385	0.0313298586327374	0.0419633445181161	-0.0152837152060855	-0.0431497289171362	0.00702544211473485	214.618071526003	0.0478674713841303	0.031007238925594	0.0727756508858214	0.0376938502742443	0.0325876923620896	0.0440347058603599	-0.0112197435905404	-0.0342234428104328	0.00898998312103771	214.697249470282	0.0376276643859481	0.0262890080379032	0.0669569325815502	0.0359454425853139	0.030143978217144	0.0410909589340121	-0.00705256483968482	-0.0304828348185778	0.0122267914723097
214.715978573551	0.0501339728464344	0.0277470125849891	0.0774870361710902	0.0363190299006564	0.0313298586327374	0.0419633445181161	-0.0147273402348978	-0.0430683131130225	0.00673628477246395	214.718090494799	0.0482847938094734	0.0284070897562835	0.0738334335954363	0.0376938502742443	0.0325876923620896	0.0440347058603599	-0.0123963296431727	-0.0368953092078405	0.00907112088238538	214.797338291976	0.0373681369988518	0.0257689404004637	0.0663970443479015	0.0359454425853139	0.030143978217144	0.0410909589340121	-0.00665971240705667	-0.0302735737637457	0.0122267914723097
214.816010014859	0.0499042536024411	0.0266569232508035	0.0760012824825231	0.0363190299006564	0.0313298586327374	0.0419633445181161	-0.0143148844993448	-0.0410076101764815	0.008472912852111	214.818109463596	0.0481496017953691	0.0284070897562835	0.0753866031831996	0.0376938502742443	0.0325876923620896	0.0440347058603599	-0.0124333569711616	-0.0375715039323451	0.00907112088238538	214.89742711367	0.0369337033962613	0.0247036274610164	0.0660196353243507	0.0359454425853139	0.030143978217144	0.0410909589340121	-0.00608700950117279	-0.0304511926926734	0.0127254424234794
214.916041456166	0.0496450783667919	0.0269868470996773	0.0754271023893832	0.0363190299006564	0.0313298586327374	0.0419633445181161	-0.0140304819079819	-0.0410076101764815	0.00786401769254537	214.918128432392	0.0481546897724705	0.0284070897562835	0.0806967512873618	0.0376957752952267	0.0325876923620896	0.0439632685396709	-0.0130246785873361	-0.0435100215208659	0.00907112088238538	214.997515935364	0.0364598330131896	0.0234814645491763	0.0646466717032387	0.0359454425853139	0.030143978217144	0.0410909589340121	-0.00548724657404141	-0.029147111064071	0.0137207129415128
215.016072897474	0.0493880924343492	0.0269868470996773	0.0745343822588258	0.0363190299006564	0.0313298586327374	0.0419633445181161	-0.0136917895988169	-0.0410076101764815	0.00764337098595323	215.018147401189	0.0475959243589212	0.0285512025623151	0.0799721071246914	0.0376957752952267	0.0325876923620896	0.0439632685396709	-0.0123989165290646	-0.0432029195392214	0.00907112088238538	215.097604757058	0.035964044075648	0.0236070137652612	0.0641081429279717	0.0359454425853139	0.030143978217144	0.0410909589340121	-0.00485402720247287	-0.0283492901840029	0.0133871692437584
215.116104338782	0.0491016685223571	0.0266569232508035	0.0731417771217044	0.0363190299006564	0.0313298586327374	0.0419633445181161	-0.0132094314011707	-0.0367242995090463	0.010442344023705	215.118166369985	0.0474042957026332	0.0284070897562835	0.0823407175002781	0.0376957752952267	0.0325876923620896	0.0439632685396709	-0.0122203646769505	-0.0453242334819319	0.00907112088238538	215.197693578752	0.0356827560398911	0.0243890046552425	0.0646466717032387	0.0359454425853139	0.030143978217144	0.0410909589340121	-0.00448584690083786	-0.0283492901840029	0.0132521964554402
215.216135780089	0.0488600664938182	0.0266569232508035	0.0696382764208101	0.0363190299006564	0.0313298586327374	0.0419633445181161	-0.0128162354249719	-0.0356906150147365	0.010442344023705	215.218185338782	0.0474995539538759	0.0284070897562835	0.0875885213037346	0.0376957752952267	0.0325876923620896	0.0439632685396709	-0.0128936819855258	-0.0516857469594314	0.00907112088238538	215.297782400446	0.0353169817776302	0.023314095567253	0.0620991240887866	0.0359454425853139	0.030143978217144	0.0410909589340121	-0.00396323837329256	-0.0273752932604447	0.0133871692437584
215.316167221397	0.0485853171440401	0.0266569232508035	0.0656333209794966	0.0363190299006564	0.0313298586327374	0.0419633445181161	-0.012213892773288	-0.0312682695888951	0.0100666991431108	215.318204307578	0.0474042957026332	0.0284070897562835	0.0881500348469779	0.0376957752952267	0.0325876923620896	0.0439632685396709	-0.0128474835405125	-0.0523124606836443	0.00883645397273493	215.39787122214	0.0350047203390781	0.023314095567253	0.0606482351979152	0.0359454425853139	0.030143978217144	0.0410909589340121	-0.00337085875232196	-0.0244183405268477	0.0157949098541868
215.416198662704	0.0483406554993221	0.0266569232508035	0.063459155668527	0.0363206985084385	0.0313298586327374	0.0420181790958049	-0.0117751356799351	-0.0286003381991685	0.010442344023705	215.418223276374	0.0472341282994782	0.0287519010141018	0.0896614198628271	0.0376980398209263	0.0325876923620896	0.0439632685396709	-0.0125574035119897	-0.0526590950534336	0.00883645397273493	215.497960043834	0.0347581261265642	0.0232220012444948	0.0588500585029653	0.0359454425853139	0.030143978217144	0.0410909589340121	-0.00266227162514799	-0.022374491824684	0.0157949098541868
215.516230104012	0.0481243319739025	0.0266569232508035	0.061331263745223	0.0363262669537154	0.0313298586327374	0.0419633445181161	-0.011297182613792	-0.0261479925306227	0.0100666991431108	215.518242245171	0.0471994637805316	0.0312186398398731	0.0948585645910581	0.0377004082678295	0.0326190122861284	0.0439632685396709	-0.0128961656525641	-0.0547233324001935	0.00907112088238538	215.598048865527	0.0344582558172468	0.0232220012444948	0.0576314025830432	0.0359454425853139	0.030143978217144	0.0410909589340121	-0.00218963361975146	-0.0214677807788976	0.0150990592890604
215.616261545319	0.0478742275967917	0.02810001261749	0.0606364973606114	0.0363326237591495	0.031256213633947	0.0417938982952233	-0.0105976517298313	-0.0261479925306227	0.00801711576891348	215.618261213967	0.0469493020142796	0.0284070897562835	0.0928587799490705	0.0377004082678295	0.0326190122861284	0.0439632685396709	-0.0125834736571346	-0.0559859909192123	0.00907112088238538	215.698137687221	0.0343877383921301	0.0232220012444948	0.0562187719170499	0.0359454425853139	0.030143978217144	0.0410909589340121	-0.0019606456848025	-0.0207360591095839	0.0150990592890604
215.716292986627	0.0477269437355756	0.0280620144871781	0.0603237644434132	0.0363389726820128	0.031256213633947	0.0420181790958049	-0.0102289164236484	-0.0261479925306227	0.00786401769254537	215.718280182764	0.0466400902072499	0.0287519010141018	0.092707986508742	0.0377107794548697	0.0326190122861284	0.0439632685396709	-0.012050331943851	-0.0559859909192123	0.00907112088238538	215.798226508915	0.0343417890085335	0.023314095567253	0.056970783296418	0.0359454425853139	0.030143978217144	0.0410909589340121	-0.00176618764718337	-0.0209349970430262	0.0150990592890604
215.816324427935	0.0475535053770164	0.0282300457261746	0.0603237644434132	0.0363778565065344	0.031142157149604	0.0420181790958049	-0.00975164392595866	-0.0261479925306227	0.00786401769254537	215.81829915156	0.0466233580838403	0.0299916843246917	0.0928587799490705	0.0377107794548697	0.0326190122861284	0.0439632685396709	-0.0119147739579145	-0.0547233324001935	0.00907112088238538	215.898315330609	0.0343417890085335	0.023314095567253	0.056970783296418	0.0359365935071317	0.030112750453248	0.0410909589340121	-0.00178700934520294	-0.0209349970430262	0.0150990592890604
215.916355869242	0.0475288779335884	0.0282538698693744	0.0603237644434132	0.0364103628903006	0.0308130996412823	0.0417938982952233	-0.00950935930837922	-0.0249562426428646	0.00954755114713986	215.918318120357	0.0465878162458645	0.0299916843246917	0.0928587799490705	0.0377067598483751	0.0325876923620896	0.0439632685396709	-0.0118615179177205	-0.0547233324001935	0.00907112088238538	215.998404152303	0.0341507944108744	0.0224163127161641	0.0583172724349249	0.0359365935071317	0.030143978217144	0.0411516821877394	-0.00123817744088233	-0.022374491824684	0.0162950038821734
216.01638731055	0.047461111154565	0.0285397779545488	0.0603237644434132	0.036428818436532	0.0308130996412823	0.0417938982952233	-0.00922081038922789	-0.0244345815011393	0.0100666991431108	216.018337089153	0.046612502750164	0.0309076722509616	0.0948585645910581	0.0377067598483751	0.0325876923620896	0.0440347058603599	-0.0119557296743381	-0.0559859909192123	0.00907112088238538	216.098492973997	0.0341507944108744	0.0224163127161641	0.0583172724349249	0.0359345478551418	0.030112750453248	0.0411516821877394	-0.0012610560865973	-0.022374491824684	0.0162950038821734
216.116418751857	0.0474426139883593	0.0287195633117257	0.0604356002851226	0.0364319630857895	0.0306663383774769	0.0417938982952233	-0.00912682475292954	-0.0262062802815162	0.00801711576891348	216.118356057949	0.0465502660062954	0.0282459318310621	0.0920844336390976	0.0377067598483751	0.0325876923620896	0.0440347058603599	-0.0118010681066123	-0.0559859909192123	0.00907112088238538	216.198581795691	0.0341507944108744	0.0224163127161641	0.0583172724349249	0.0359345478551418	0.030112750453248	0.0411516821877394	-0.0012610560865973	-0.022374491824684	0.0162950038821734
216.216450193165	0.0473071301733815	0.0287195633117257	0.0603237644434132	0.0364319630857895	0.0306663383774769	0.0417938982952233	-0.0090287945510748	-0.0245607736624899	0.00954755114713986	216.218375026746	0.045981089690114	0.0277508090172858	0.0875885213037346	0.0377067598483751	0.0325876923620896	0.0440347058603599	-0.0105867806360531	-0.0515179950194098	0.00907112088238538	216.298670617385	0.0341852757073432	0.0213843299370624	0.057055091649905	0.0359345478551418	0.030112750453248	0.0411516821877394	-0.00130501264018129	-0.022374491824684	0.0157949098541868
216.316481634472	0.0472548795127141	0.0287918073632858	0.0603237644434132	0.0364455342651335	0.0308130996412823	0.0420181790958049	-0.00891778278601755	-0.0245607736624899	0.00954755114713986	216.318393995542	0.0456781571903414	0.0260999530190423	0.0777880625908125	0.0377067598483751	0.0325876923620896	0.0440347058603599	-0.00971545586598852	-0.0381553820220552	0.0179248664590409	216.398759439079	0.0335893927011167	0.0128382253021517	0.0562187719170499	0.0359345478551418	0.030112750453248	0.0411516821877394	3.58680678198332e-05	-0.0215574128993504	0.0207196679875635
216.41651307578	0.0471862391929268	0.0285397779545488	0.0599747792813072	0.0364468568502799	0.0308130996412823	0.0420181790958049	-0.00883562169705816	-0.0244345815011393	0.00954755114713986	216.418412964339	0.0455885828764022	0.0265510530539768	0.0623142152050208	0.0377067598483751	0.0325876923620896	0.0440347058603599	-0.00925574789381737	-0.0320623002382274	0.0112336556344161	216.498848260773	0.0328607015341008	0.010091015468191	0.0532782001692866	0.0359345478551418	0.030112750453248	0.0411516821877394	0.00197193013308553	-0.0201372260904044	0.0243772173081931
216.516544517088	0.0470546793194821	0.0285951301501055	0.0599747792813072	0.0364468568502799	0.0308130996412823	0.0420181790958049	-0.00876188217832931	-0.024309476045126	0.00954755114713986	216.518431933135	0.0451982998570396	0.0296655066586207	0.0623142152050208	0.0377107794548697	0.0325876923620896	0.0440347058603599	-0.00833560447016328	-0.0252120404456864	0.00981715034288022	216.598937082467	0.0328607015341008	0.010091015468191	0.0532782001692866	0.0359345478551418	0.030112750453248	0.0411516821877394	0.00197193013308553	-0.0201372260904044	0.0243772173081931
216.616575958395	0.0470155818383452	0.0290058566077242	0.0603237644434132	0.0364468568502799	0.0308130996412823	0.0420181790958049	-0.00869505901493232	-0.024309476045126	0.00954755114713986	216.618450901932	0.0447230789675227	0.0298176066754201	0.0592034050486687	0.0377107794548697	0.0325876923620896	0.0440347058603599	-0.00725203957012051	-0.0229863265479456	0.00883645397273493	216.69902590416	0.0329219498705105	0.0104552631824881	0.0540572015151747	0.0357956930872521	0.0293678138140301	0.0420409016353279	0.000781589929840649	-0.0213578295974647	0.0282033060075564
216.716607399703	0.0468463432545556	0.0285951301501055	0.0602957989541081	0.0360310236233402	0.011526410276828	0.0425489839752547	-0.0110942442945205	-0.031546032513435	0.00912815539630023	216.718469870728	0.0446233495789266	0.0299916843246917	0.0592034050486687	0.0377040521150191	0.0325876923620896	0.0442497313358476	-0.00718203806144684	-0.0228368291005848	0.00912538117316301	216.799114725854	0.0330501795327364	0.010091015468191	0.0547186295646633	0.0347776659230287	0.00564412003074814	0.0407855397856882	-0.0040437235288192	-0.0420953286960405	0.0267339372065473
216.81663884101	0.0468215321666864	0.0280620144871781	0.0599747792813072	0.0359649587838278	0.011526410276828	0.0430227254558976	-0.0112251732461106	-0.0316767312044293	0.00946960143408439	216.818488839524	0.0445955952730914	0.0298176066754201	0.0592034050486687	0.0374267833321682	0.0136106294881801	0.0449360606183932	-0.00962619367019469	-0.0335023007267494	0.0102827945202927	216.899203547548	0.0330745406586023	0.0088695700045619	0.0540572015151747	0.0335275751713297	0.0049921667037998	0.0399809016272794	-0.00739562075232883	-0.0435763214945894	0.0263514610592716
216.916670282318	0.0468463432545556	0.0280620144871781	0.0600964703502429	0.0356623358157669	0.00871052542540495	0.0417203360728066	-0.0122757593604814	-0.0323657100336693	0.010442344023705	216.918507808321	0.0441713154432524	0.0276429139029683	0.059302158044786	0.0370853144920752	0.00794175592653964	0.0439632685396709	-0.0117441399937477	-0.0381553820220552	0.00754246126118312	216.999292369242	0.0331432707709744	0.0089362664182534	0.0555351798627016	0.0335140012461255	0.0049921667037998	0.0399809016272794	-0.00780253380150622	-0.0454817169097243	0.0243772173081931
217.016701723626	0.0468463432545556	0.0280620144871781	0.0603237644434132	0.0348522779138778	0.00591276933200318	0.0398188201537955	-0.0171518771917955	-0.0486581853252963	0.00544213185232119	217.018526777117	0.0441413719707417	0.0263920986321927	0.0585736947606325	0.0360777666599141	0.00784722689525817	0.0443742973606065	-0.014748016633906	-0.0434456670255955	0.00754246126118312	217.099381190936	0.033349496424189	0.00842262785449297	0.0576314025830432	0.0334069813518124	0.00532271398334862	0.0401530177630586	-0.00852923151297293	-0.0458122521427514	0.0243772173081931
217.116733164933	0.0470155818383452	0.0269868470996773	0.0604356002851226	0.034172771211112	0.00581628606202619	0.0397161878918742	-0.0187972293886101	-0.0483863530640182	0.00464430464039514	217.118545745914	0.0435875541526594	0.0257651523848973	0.0599015905770657	0.034966465547594	0.00676905746905592	0.0430123166824039	-0.0160820919206699	-0.0446933416830225	0.00880132864891011	217.19947001263	0.0333715175756625	0.00842262785449297	0.0604477031398265	0.0303570812018613	0.00383283619630861	0.0387326834186842	-0.0124972220281599	-0.0466385171182745	0.0265950028594273
217.216764606241	0.0468463432545556	0.0268545529745835	0.0621821004162661	0.0341440589747146	0.00581628606202619	0.0397161878918742	-0.018670275865092	-0.0489139209870315	0.00464430464039514	217.21856471471	0.0409390512118058	0.0186833722006844	0.0573322137132923	0.0159147398761588	0.000490550583908438	0.0411231885682788	-0.0182435333390432	-0.0451408397938552	0.0208251745874198	217.299558834324	0.0334158326862289	0.00842262785449297	0.0633268721372861	0.0277960405603913	0.00389510411067764	0.0386619258572225	-0.0136248787554914	-0.0487920068520407	0.0249410642434176
217.316796047548	0.0468086464675917	0.0266569232508035	0.0625492449999613	0.0330541446376579	0.00612524256903559	0.0399798966443055	-0.0196459284744781	-0.0489380665351367	0.00528070758554896	217.318583683507	0.0407895665974659	0.0186833722006844	0.0571610708231338	0.0158301931563892	0.00106795329270067	0.0415347795620501	-0.0183895892762009	-0.0453449099020807	0.020439640954944	217.399647656018	0.0335317584883905	0.00842262785449297	0.0646681201930706	0.0160296180722512	0.00383283619630861	0.0385432478020429	-0.014295632048117	-0.0473985469405747	0.0273203420305712
217.416827488856	0.0468086464675917	0.0240209387411777	0.062359157383775	0.0126032578120969	0.00581628606202619	0.0385835239823343	-0.0276218337892276	-0.0518145182591876	0.0011675802872136	217.418602652303	0.0404004382206113	0.0186833722006844	0.0571610708231338	0.014766845253033	0.000395932270928947	0.0401368342908117	-0.0220908505028766	-0.0446933416830225	0.020439640954944	217.499736477712	0.0335431936101154	0.00852008940366245	0.0660595048054107	0.0143402359226602	0.00427403528219358	0.0386336340413193	-0.0156075099705287	-0.052503906017093	0.0280480957691296
217.516858930163	0.0468086464675917	0.0240209387411777	0.0625492449999613	0.00999038228019173	0.0044321854665046	0.0364748021134822	-0.0322561282071093	-0.0522365444220635	-0.0117588235394907	217.5186216211	0.0380931766438543	0.0146142139904948	0.0520248687472822	0.0134110040323616	0.000395932270928947	0.0378749476240769	-0.0217738679199015	-0.0423362770629359	0.00103403330238103	217.599825299406	0.0335534241145386	0.00852008940366245	0.0661743705423581	0.0139746595373783	0.00360618179042235	0.0376111246506923	-0.0167885107724912	-0.0530992052684736	0.0286100438699651
217.616890371471	0.0467629721819504	0.0240209387411777	0.0647627118006842	0.00914979998713788	0.00439398095515808	0.0170417215641974	-0.0349966223849545	-0.0571887833377828	-0.0136594247509187	217.618640589896	0.0378950798853637	0.0146401146994727	0.0518882524217627	0.0132992608407354	0.00128747885221123	0.0175445924591599	-0.0237179423294164	-0.0411969696212683	-0.000679786988398986	217.6999141211	0.0336677249003079	0.00842262785449297	0.0669393712163334	0.0125241490064582	0.004292731980967	0.0373783743694675	-0.0201922530281049	-0.0561249930428917	0.0101529777744727
217.716921812779	0.0464021330275217	0.0186169521650619	0.0625492449999613	0.00914979998713788	0.00445661850337634	0.0170528929247469	-0.034527964640926	-0.053917888690552	-0.00905081507485002	217.718659558692	0.0377858232290011	0.014337618824164	0.0527094488336998	0.0132992608407354	0.00240805653939677	0.0185356817074815	-0.0239486316520706	-0.0423362770629359	-0.000796405291676589	217.800002942793	0.0333715175756625	0.00842262785449297	0.0669393712163334	0.01235725608006	0.00365040365086388	0.0366817955041334	-0.0197148608364056	-0.0561249930428917	0.0101529777744727
217.816953254086	0.0456963278678926	0.0134461558266223	0.0592003905962317	0.00914979998713788	0.00445661850337634	0.0170528929247469	-0.0337972650484	-0.0514095520149359	-0.00412040237484498	217.818678527489	0.0377129256154585	0.0137873178215461	0.0552325669364929	0.0132992608407354	0.00240805653939677	0.0185356817074815	-0.0244574347007062	-0.0440867041044927	0.00058766613498123	217.900091764487	0.0330949997040562	0.00842262785449297	0.0669393712163334	0.0113243555135578	0.00365040365086388	0.0361574291863209	-0.020000895243978	-0.0561249930428917	0.00951468412026602
217.916984695394	0.0451127118564776	0.0113724307651629	0.0581349226755268	0.00914979998713788	0.00445661850337634	0.0170528929247469	-0.0331508222418904	-0.0515686265384919	-0.00375451103500084	217.918697496285	0.0374194816702203	0.0122965495794932	0.0555946876059338	0.0132992608407354	0.00240805653939677	0.0185356817074815	-0.0245427741983395	-0.0467890229942239	0.00130041489724538	218.000180586181	0.0327427472132686	0.00842262785449297	0.0669393712163334	0.0108541962202284	0.00365040365086388	0.0360440308029772	-0.0199475786427865	-0.0561249930428917	0.00870657992269635
218.017016136701	0.0444518366865853	0.01078050376953	0.0574773487930956	0.00914397629698046	0.00447690752779563	0.0170528929247469	-0.0323979334918453	-0.0516768939145933	-0.00375451103500084	218.018716465082	0.0373088745769957	0.0108870400609505	0.0598850431665168	0.0132992608407354	0.00240805653939677	0.0185356817074815	-0.0247975872578932	-0.0482609007778487	0.00368157333212696	218.100269407875	0.0323480056468561	0.00842262785449297	0.0669393712163334	0.0104863122592991	0.00365040365086388	0.03561969058368	-0.0199891435139816	-0.0560931788377755	0.00784529261882541
218.117047578009	0.0440015755398096	0.0109260134761473	0.0574773487930956	0.00914397629698046	0.00447690752779563	0.0170528929247469	-0.0316672028365473	-0.0518145182591876	-0.00375451103500084	218.118735433878	0.0367479385582342	0.0122965495794932	0.0754224311247433	0.0132992608407354	0.00240805653939677	0.0185356817074815	-0.0248414775678825	-0.0568534363202581	0.00368157333212696	218.200358229569	0.0321017257344816	0.00842262785449297	0.0669393712163334	0.0104863122592991	0.00360618179042235	0.0355191209866118	-0.0197071993279512	-0.0561249930428917	0.00765510778448265
218.217079019316	0.0425319467209361	0.01078050376953	0.0571881606517864	0.00914397629698046	0.00447690752779563	0.0170528929247469	-0.0300857010311819	-0.0500829041593245	-0.00206401959902596	218.218754402675	0.0359175859026373	0.0108870400609505	0.0744549238529582	0.0132992608407354	0.00240805653939677	0.0185356817074815	-0.0244363166327271	-0.0596705096137369	0.0027515362563101	218.300447051263	0.0316680888240427	0.00842262785449297	0.0669393712163334	0.0103769781788556	0.00360618179042235	0.03533938182926	-0.0192051537134725	-0.0561249930428917	0.00765510778448265
218.317110460624	0.0414515227837749	0.0105621298631914	0.0561384585050392	0.00914397629698046	0.00447690752779563	0.0170528929247469	-0.0291274369187391	-0.0499857413737033	-0.00231290664554405	218.318773371471	0.0355013788814553	0.0122965495794932	0.0754224311247433	0.0133751957793989	0.00145801516466377	0.0177502194555473	-0.0241269563258527	-0.0596705096137369	0.0027515362563101	218.400535872957	0.031446980380286	0.00842262785449297	0.0666532209416012	0.00862062636152214	0.00104285245680226	0.029462226237854	-0.0221982794490092	-0.0589168342825126	0.00203134274160111
218.417141901932	0.0408507327114787	0.0107281963986083	0.0557621054683862	0.00914397629698046	0.00447690752779563	0.0170528929247469	-0.028232611592184	-0.0493872823209948	-0.00235553391423653	218.418792340267	0.0351174360402793	0.0122965495794932	0.0754224311247433	0.0133751957793989	0.00145801516466377	0.0177502194555473	-0.0238680857428785	-0.0596705096137369	0.0027515362563101	218.500624694651	0.0309091991595807	0.00842262785449297	0.0666532209416012	0.00853172387727479	0.00151368958451432	0.0165749377832854	-0.0215395393916965	-0.0617630136692273	-0.001799795622629
218.517173343239	0.0403304778295757	0.0101602073609037	0.0549523441264952	0.00914397629698046	0.00447690752779563	0.0170528929247469	-0.02747029221986	-0.0489382393138669	-0.00231290664554405	218.518811309064	0.0346178787902385	0.0122965495794932	0.0754224311247433	0.0133751957793989	0.00145801516466377	0.0177502194555473	-0.023533616991489	-0.0597168913563464	0.0027515362563101	218.600713516345	0.0306979596716963	0.00842262785449297	0.0666532209416012	0.00841312732501814	0.00163465036031556	0.0156014423908474	-0.0216616802587674	-0.0561249930428917	-0.000492437494875764
218.617204784547	0.039615422078912	0.0105621298631914	0.0544640214811596	0.00914397629698046	0.00448994786750542	0.0170528929247469	-0.0265025670188074	-0.0486737030045776	-0.00231290664554405	218.61883027786	0.0346085617827556	0.0122965495794932	0.0754224311247433	0.0133751957793989	0.00145801516466377	0.0177502194555473	-0.023508977267537	-0.0597168913563464	0.0027515362563101	218.700802338039	0.0306360660576361	0.00842262785449297	0.0671329652203322	0.00838073557467216	0.00172400773995012	0.0155434422331642	-0.021881243758808	-0.0561249930428917	-0.001799795622629
218.717236225854	0.0389397333025874	0.0105621298631914	0.0544273398444051	0.00914979998713788	0.00447690752779563	0.0170528929247469	-0.0256253927508738	-0.0484602302705177	-0.00182922407565463	218.718849246657	0.0344132980912387	0.0122965495794932	0.0754224311247433	0.0134433064376775	0.00240805653939677	0.0184515989458549	-0.0232339503710682	-0.0597168913563464	0.00304468788139604	218.800891159733	0.0309091991595807	0.00842262785449297	0.0671329652203322	0.00838073557467216	0.00172400773995012	0.0155434422331642	-0.0225464952677585	-0.0561249930428917	-0.00135063036480012
218.817267667162	0.0380948450113438	0.00977437805881716	0.05365211187147	0.00915599072587368	0.00445661850337634	0.0170528929247469	-0.0247194524350343	-0.0484602302705177	-0.000955941745072944	218.818868215453	0.0343025113139133	0.0113168803861379	0.0744549238529582	0.0137664209170553	0.00306943842585099	0.018650023110041	-0.0229477204468138	-0.0597168913563464	0.00304468788139604	218.900979981426	0.0314161073095678	0.0100944644806867	0.0689250614676487	0.00838073557467216	0.00172400773995012	0.0155434422331642	-0.0236006014160521	-0.0583219811392838	-0.00261340540036032
218.91729910847	0.0378654514841601	0.00977437805881716	0.0533793437956624	0.00917424504065692	0.0044321854665046	0.0170528929247469	-0.0239494026029073	-0.0484602302705177	-0.000340438903768997	218.91888718425	0.0341309353961829	0.0108870400609505	0.0744549238529582	0.0137904897750182	0.00440558917226997	0.0196966834812257	-0.0228343337893025	-0.0597168913563464	0.00368157333212696	219.00106880312	0.0317155638574575	0.00980541758756943	0.0689250614676487	0.00838073557467216	0.00172400773995012	0.0155434422331642	-0.0245834749841952	-0.0583219811392838	-0.0024676277035137
219.017330549777	0.0370805436099916	0.00977437805881716	0.0533179784938934	0.00919003498015748	0.00439398095515808	0.0170528929247469	-0.0230734795189759	-0.0476562704848576	0.000620460639890116	219.018906153046	0.0340743212148892	0.0108870400609505	0.0744549238529582	0.0138390943938195	0.00485637193324769	0.019643568074253	-0.0226574529128291	-0.0597168913563464	0.00368157333212696	219.101157624814	0.032181028349643	0.0117711923502678	0.0710685991755067	0.00838073557467216	0.00172400773995012	0.0155434422331642	-0.0255546476959735	-0.0594980386630238	-0.00313355229284928
219.117361991085	0.036106509411576	0.00977437805881716	0.0533179784938934	0.00919515302021137	0.00439398095515808	0.0170844058782956	-0.0225810367895771	-0.0467269220954044	0.00117525472348692	219.118925121842	0.0335327927098062	0.0107153738503716	0.0744549238529582	0.0139318747353362	0.00485637193324769	0.0192232264636142	-0.0223302120000385	-0.0597168913563464	0.00368157333212696	219.201246446508	0.0325421481379286	0.012211742937534	0.0708358004559764	0.00838524546191069	0.00172400773995012	0.0155434422331642	-0.0260076747718251	-0.0599141465816602	-0.00388896642678008
219.217393432392	0.0356977075211567	0.00959979681666093	0.0529773328645076	0.009202275327095	0.00439398095515808	0.0170844058782956	-0.0221803618489354	-0.0467269220954044	0.000832509259219754	219.218944090639	0.0269580360233011	0.00927649942565396	0.0483780443362978	0.0139916916202836	0.00485637193324769	0.018650023110041	-0.0162380011121591	-0.0396256938189437	0.006134572529807	219.301335268202	0.0326301668069356	0.012211742937534	0.0708358004559764	0.00838524546191069	0.00172400773995012	0.0155434422331642	-0.026221797621051	-0.0599141465816602	-0.00388896642678008
219.3174248737	0.0342796279536407	0.00959979681666093	0.0529345358785494	0.00921764528674812	0.00439398095515808	0.0172426556907107	-0.0208873158537394	-0.0465310530874148	0.000832509259219754	219.318963059435	0.0266582843501858	0.00927649942565396	0.0483780443362978	0.0141616395543277	0.00528392917062842	0.0186023290424197	-0.0158467178703235	-0.0373357550884241	0.00740851835501106	219.401424089896	0.0326838441989418	0.012211742937534	0.0708358004559764	0.00838524546191069	0.00172400773995012	0.0155434422331642	-0.0264225163934399	-0.0601693237055779	-0.00388896642678008
219.417456315007	0.0323989176244311	0.00959979681666093	0.0529345358785494	0.00924421992811404	0.00451696135481722	0.0174005826598527	-0.0197506223426278	-0.0467269220954044	0.00117525472348692	219.418982028232	0.0262009590137655	0.00908849836627282	0.0485076680823492	0.0142199882671617	0.00556711173669884	0.0186023290424197	-0.0155944858464216	-0.0373357550884241	0.00740851835501106	219.50151291159	0.0328168910631674	0.012211742937534	0.0707013950724715	0.00838524546191069	0.00172400773995012	0.0155434422331642	-0.0266525407939855	-0.0613708877986226	-0.00515667321065718
219.517487756315	0.0297683299745364	0.00959979681666093	0.0529345358785494	0.00924421992811404	0.00451696135481722	0.0174005826598527	-0.0186838725985979	-0.0450916101499157	0.00292443697894339	219.519000997028	0.0259640339042462	0.00908849836627282	0.0485076680823492	0.0143221541645298	0.0059963440011957	0.018650023110041	-0.0152905167401659	-0.0367404842691661	0.00740851835501106	219.601601733284	0.0311893980845783	0.00458821021782589	0.0562539013636845	0.00839890303684694	0.00172400773995012	0.0155434422331642	-0.0208668717629113	-0.0500246341832472	0.0100655446399569
219.617519197623	0.0289000341887101	0.00959979681666093	0.0529345358785494	0.00925683976277242	0.00451696135481722	0.017444261457346	-0.0182252604144625	-0.0450916101499157	0.00292443697894339	219.619019965825	0.025827005970069	0.00908849836627282	0.0485076680823492	0.0143675845885333	0.00602688994706957	0.0186023290424197	-0.0151371991389429	-0.0366122127790681	0.00740851835501106	219.701690554978	0.0312426440881832	0.00458821021782589	0.0569830541154478	0.00839890303684694	0.00172400773995012	0.0155434422331642	-0.0210191664223317	-0.0494880104918217	0.0106860083035236
219.71755063893	0.0285961000038548	0.00943063433685649	0.0528920877203043	0.00925683976277242	0.00440046913781877	0.0174005826598527	-0.0179603865895004	-0.045152154641238	0.00292443697894339	219.719038934621	0.0241714609473257	0.00893055810811506	0.0474608739874063	0.0143780918302147	0.00602688994706957	0.0185811032269321	-0.0137371492519044	-0.0352645586776116	0.00700437176400726	219.801779376672	0.0309687290153793	0.00458821021782589	0.0569830541154478	0.00839890303684694	0.00172400773995012	0.0155434422331642	-0.020725983417398	-0.0494880104918217	0.0106860083035236
219.817582080238	0.0284454043266989	0.00943063433685649	0.0529773328645076	0.00925683976277242	0.00440046913781877	0.0174005826598527	-0.0178073198061703	-0.0447767846401834	0.00348829453316805	219.819057903418	0.0235235320327479	0.00893055810811506	0.0474608739874063	0.0143780918302147	0.00602688994706957	0.0185811032269321	-0.0133866314504826	-0.0352645586776116	0.00700437176400726	219.901868198366	0.0307916131076922	0.00458821021782589	0.0569830541154478	0.00841312732501814	0.00172400773995012	0.0155434422331642	-0.0203766807966259	-0.0494880104918217	0.0106860083035236
219.917613521545	0.0283004656979041	0.00936548367366178	0.0529773328645076	0.00926982047972384	0.00440046913781877	0.0174005826598527	-0.0176937814024141	-0.045152154641238	0.00340603276941427	219.919076872214	0.0232016417515565	0.00858399338657829	0.0468707544202384	0.0143780918302147	0.00602688994706957	0.0185811032269321	-0.0131876346852532	-0.0352645586776116	0.00700437176400726	220.001957020059	0.0300830746461511	0.00458821021782589	0.0562539013636845	0.00840362845135297	0.00172400773995012	0.0155434422331642	-0.0194886045796033	-0.0500246341832472	0.0100655446399569
220.017644962853	0.0152351520151331	0.006659975446184	0.0486073212422959	0.00927573437798435	0.00439398095515808	0.0174005826598527	-0.0134011594416645	-0.0382376104274927	0.00334249009507825	220.01909584101	0.0231777593359279	0.00858399338657829	0.0466957710853611	0.0143780918302147	0.00602688994706957	0.0185811032269321	-0.0131186371928121	-0.0348127665642251	0.00740851835501106	220.102045841753	0.0298342850617532	0.00458821021782589	0.0562539013636845	0.00843837092461109	0.00172564601008136	0.0155746185946899	-0.0193233379426172	-0.0500246341832472	0.0100655446399569
220.11767640416	0.0148977516913495	0.00659472855391419	0.0484337618698662	0.00927573437798435	0.00439398095515808	0.0174005826598527	-0.013162549125506	-0.0381869292005106	0.00334249009507825	220.119114809807	0.0202727490330322	0.00891450381371487	0.0452900515188529	0.0143893480265179	0.00608836554420695	0.0186023290424197	-0.0110994991900439	-0.0309318018838979	0.00770450787043987	220.202134663447	0.0295918927600369	0.00458821021782589	0.0569830541154478	0.00845386487004618	0.00169751525787401	0.0155746185946899	-0.0191671310485443	-0.0494880104918217	0.0106860083035236
220.217707845468	0.0147066046608268	0.00751408245493229	0.0493044452046305	0.00928104123413976	0.00439398095515808	0.017444261457346	-0.0130202771137366	-0.0382376104274927	0.00348829453316805	220.219133778603	0.0196293187643094	0.00870196232942486	0.0443685950264245	0.0143893480265179	0.00608836554420695	0.0186023290424197	-0.0104946206498098	-0.0304260346500155	0.00740851835501106	220.302223485141	0.0292447812020769	0.00458821021782589	0.0569830541154478	0.00846380064528551	0.00169751525787401	0.0156014423908474	-0.0188773823756255	-0.0494880104918217	0.0106860083035236
220.317739286776	0.0146185498806894	0.00659472855391419	0.0483057847608708	0.00928104123413976	0.00439398095515808	0.017444261457346	-0.0128741914282129	-0.0381869292005106	0.00371810883574526	220.3191527474	0.0196607240526246	0.00870196232942486	0.0443283828029096	0.0143893480265179	0.00608836554420695	0.0186023290424197	-0.010490313810199	-0.0298843357631573	0.00787477445941913	220.402312306835	0.029171274472429	0.00458821021782589	0.0569830541154478	0.00848085780722323	0.00163465036031556	0.015654396055721	-0.0187808134000095	-0.0494880104918217	0.0106860083035236
220.417770728083	0.0145287985080674	0.00662775913076639	0.0480038699874068	0.00930104641776499	0.00439398095515808	0.0175091107494309	-0.0127495172014263	-0.0382376104274927	0.00371810883574526	220.419171716196	0.0195855777454987	0.00891450381371487	0.0443685950264245	0.0143913598158106	0.00608836554420695	0.0186023290424197	-0.0103486851980105	-0.0298843357631573	0.00770450787043987	220.502401128529	0.028672902828672	0.00458821021782589	0.0569830541154478	0.00848085780722323	0.00163465036031556	0.015654396055721	-0.018539241472535	-0.0494880104918217	0.0106860083035236
220.517802169391	0.0143288563947223	0.00662775913076639	0.0480038699874068	0.00930104641776499	0.00439398095515808	0.0175091107494309	-0.0125881828385977	-0.0382376104274927	0.00395602775344811	220.519190684993	0.0191626488558177	0.00858399338657829	0.0437162820068207	0.0143913598158106	0.00608836554420695	0.0186023290424197	-0.0100777593375234	-0.0296846292127318	0.00740851835501106	220.602489950223	0.0284380985098941	0.00458821021782589	0.0569830541154478	0.00848085780722323	0.00163465036031556	0.015654396055721	-0.0183832353790755	-0.0494880104918217	0.0106860083035236
220.617833610698	0.0132938532831662	0.00549384008763453	0.0426488195336413	0.00930104641776499	0.00439398095515808	0.0175091107494309	-0.00918759426724263	-0.0333016885118266	0.00473901821205663	220.619209653789	0.0190212644477698	0.00891450381371487	0.0438537247208483	0.0143913598158106	0.00608836554420695	0.0186023290424197	-0.00979669745249952	-0.0296846292127318	0.00730390620603447	220.702578771917	0.0184281481646219	0.00458821021782589	0.0466150587366576	0.00848085780722323	0.00163465036031556	0.015654396055721	-0.0143039323166202	-0.0415261965357072	0.0091624955125326
220.717865052006	0.0132645766615128	0.00549384008763453	0.0426488195336413	0.00942127435499677	0.0044321854665046	0.0182853019009776	-0.00889880813930975	-0.0346057954342251	0.00604967777441878	220.719228622585	0.0186894745163036	0.00891450381371487	0.0438537247208483	0.0143948198382865	0.00608836554420695	0.0186023290424197	-0.00948742468411044	-0.0296846292127318	0.0073505572241096	220.802667593611	0.0174980995769422	0.00486047373800076	0.0464440893692021	0.00848380822277347	0.00152345770170346	0.0155746185946899	-0.0132894861699704	-0.0402404548607566	0.00989208714609288
220.817896493314	0.0131485608002547	0.00549384008763453	0.0426488195336413	0.00949055504362922	0.00410479308474046	0.018534736897131	-0.00846160058476924	-0.0316581367133877	0.0113676669708443	220.819247591382	0.0178627304147142	0.00805441529855498	0.0436741525764568	0.0144653341014227	0.0059963440011957	0.0187302014171169	-0.00853459560573245	-0.0296579679762456	0.00805579745506702	220.902756415305	0.0169150877380449	0.00490835269280586	0.0456707838988028	0.00849568406233944	0.00151368958451432	0.0155746185946899	-0.0123891070964232	-0.0397118953834207	0.00925399605824264
220.917927934621	0.0130394586070015	0.00549384008763453	0.0426488195336413	0.00967196143658276	0.00369135068774582	0.0197341906658928	-0.00785849492492702	-0.0330289027826956	0.0115451267810568	220.919266560178	0.0175189210400987	0.00805441529855498	0.0436741525764568	0.0145178403485156	0.00604693954705566	0.0190018023284573	-0.00789688601655858	-0.0296846292127318	0.00831988505385562	221.002845236998	0.0154924804609951	0.00374168945114513	0.0427483505328462	0.00851791282272651	0.0013976115522091	0.0155746185946899	-0.010213385033429	-0.0379439281755515	0.0106860083035236
221.017959375929	0.0130022815545557	0.00549384008763453	0.0426488195336413	0.00985871179407855	0.00451696135481722	0.0221211084642219	-0.00744726250042791	-0.0333016885118266	0.0120307743362937	221.019285528975	0.0169615628384176	0.00736924789378581	0.0426525511462909	0.0145355310166644	0.00602688994706957	0.0190018023284573	-0.00716685122097497	-0.0298181533218733	0.00876260005605347	221.102934058692	0.0150892783433978	0.00458535924306121	0.0419220990685226	0.00984928620966814	0.00366662526349404	0.0561745492671611	-0.00410628851917288	-0.0479017319661488	0.0294204546242375
221.117990817236	0.0127976889738795	0.00528051971081411	0.042038510549812	0.0100067350108223	0.00477960376387674	0.0224683863585447	-0.0065865792388688	-0.0306536709723808	0.0144665303170891	221.119304497771	0.016683265051326	0.00736924789378581	0.0422140387786125	0.014586897537948	0.00608836554420695	0.0191415715766683	-0.00655179015288816	-0.0296846292127318	0.00876260005605347	221.203022880386	0.0146936020476932	0.00374168945114513	0.0389083204820161	0.00984928620966814	0.00366662526349404	0.0561745492671611	-0.00319878585187846	-0.0581633735891489	0.0294204546242375
221.218022258544	0.0126894314232684	0.00549384008763453	0.042038510549812	0.0101997543698713	0.00477960376387674	0.0225970667377271	-0.00606187061279549	-0.0306536709723808	0.0144665303170891	221.219323466568	0.0162604229045839	0.00676405690730976	0.0410398474710087	0.0146413915136852	0.00604693954705566	0.0192232264636142	-0.00583092153796359	-0.0268830147221238	0.011751720627088	221.30311170208	0.0143296090866933	0.00458535924306121	0.0363111100551828	0.0098852948809885	0.00360618179042235	0.0557719871940691	-0.00208056803529148	-0.0265917630088774	0.0569288060242207
221.318053699851	0.0125896394236793	0.00528721973395823	0.042038510549812	0.0104077595895061	0.00477960376387674	0.0228747570330007	-0.00542809839806739	-0.0306536709723808	0.0146716678627755	221.319342435364	0.0157345919202274	0.00642806547011225	0.0399165748640148	0.0146731904826523	0.00602688994706957	0.0193024852637447	-0.00505943667823572	-0.026177580503254	0.0109158621880402	221.403200523774	0.0139178329150841	0.00458535924306121	0.0331151548978979	0.0098852948809885	0.00360618179042235	0.0557719871940691	-0.000954584986548487	-0.0265917630088774	0.0535652642615129
221.418085141159	0.0116372497170506	0.00384798782734902	0.0327970671289988	0.010519133768154	0.00477960376387674	0.0232285646055535	-0.00138837715556063	-0.0237433975985496	0.0152790633774594	221.41936140416	0.0152763959577287	0.00679799908668844	0.0399165748640148	0.0147523233214697	0.00604693954705566	0.0194666780430082	-0.00446487461149612	-0.0257028719296226	0.0116718265889858	221.503289345468	0.0136685652280779	0.00458535924306121	0.0298374029196955	0.0098852948809885	0.00360618179042235	0.0557719871940691	-2.23075018288375e-05	-0.021380674933387	0.0537721131375476
221.518116582467	0.0116372497170506	0.00384798782734902	0.0327970671289988	0.0105541559006265	0.00477960376387674	0.0232285646055535	-0.00130563662729324	-0.0235464088219021	0.0152790633774594	221.519380372957	0.0148977768868575	0.00529996602684237	0.034604223203652	0.0147807785327286	0.00608836554420695	0.0196479812225654	-0.00353543175266868	-0.0214291344105188	0.0130832637589994	221.603378167162	0.0135873458136779	0.00462756387458235	0.0292681921969934	0.0098852948809885	0.00360618179042235	0.0557719871940691	0.000258335093213601	-0.0192905225017298	0.0537721131375476
221.618148023774	0.0115115933108582	0.00395781793920059	0.0312070557458329	0.0107389631882641	0.00477960376387674	0.0235547021795458	-0.000704698298334541	-0.0231466116843813	0.0152074339610503	221.619399341753	0.0144425213339088	0.00494396094114881	0.0304525380428251	0.0148587746802326	0.0059963440011957	0.0196966834812257	-0.00283958540276008	-0.0212537025285989	0.0116718265889858	221.703466988856	0.0135687638138018	0.00458535924306121	0.0284311906942024	0.0099073253490314	0.00360618179042235	0.0557719871940691	0.000566712795742935	-0.0187119525244622	0.0523720538507118
221.718179465082	0.0114718304498701	0.00384798782734902	0.0306864066163912	0.0108517659722534	0.00477960376387674	0.0239799652192101	-0.000225607509697842	-0.0231874567665507	0.0152790633774594	221.71941831055	0.014384296366004	0.00494396094114881	0.0304525380428251	0.0148836993329882	0.00589440936608825	0.0196966834812257	-0.00276117391536815	-0.020020189199312	0.0130832637589994	221.80355581055	0.013533505490831	0.00458535924306121	0.0284311906942024	0.0108886905479881	0.00360618179042235	0.0556876864801618	0.00140004336712406	-0.0188496879668515	0.0523720538507118
221.818210906389	0.0114631253873097	0.00339882184485386	0.0299257291047959	0.0113138361040817	0.00461464140867113	0.0249307895136516	0.000618252031949476	-0.0272864226642761	0.016586383319927	221.819437279346	0.014384296366004	0.00494396094114881	0.0304525380428251	0.0149012893947528	0.00604693954705566	0.019953168919374	-0.00273642558407124	-0.020020189199312	0.0129267087707911	221.903644632244	0.013533505490831	0.00458535924306121	0.0284311906942024	0.0110419301234172	0.00360618179042235	0.0556876864801618	0.0014944894601356	-0.0188496879668515	0.0523720538507118
221.918242347697	0.0114249265459776	0.00384798782734902	0.0296067164506377	0.0115779106111718	0.00499225660873319	0.0258556517332137	0.00115551683652638	-0.0329335153852768	0.016586383319927	221.919456248143	0.014384296366004	0.00529996602684237	0.0314569939398927	0.0149268991957513	0.0059963440011957	0.019953168919374	-0.00277751808387529	-0.0214291344105188	0.0122780256700832	222.003733453938	0.0134855551194784	0.00458535924306121	0.0283906068204007	0.0111910002395682	0.00360618179042235	0.0556876864801618	0.00161791130239255	-0.0190799329276349	0.0523720538507118
222.018273789004	0.0114178896834412	0.00395781793920059	0.0290812987679482	0.0116929436646022	0.00499225660873319	0.0258556517332137	0.0014349300897473	-0.032055449503464	0.016586383319927	222.019475216939	0.014384296366004	0.00544521699989035	0.032150981575965	0.0149481839920984	0.0059963440011957	0.019953168919374	-0.00281000036332989	-0.021604219744063	0.0126413879414509	222.103822275632	0.0134855551194784	0.00458535924306121	0.0283906068204007	0.0112623151357126	0.00360618179042235	0.0556876864801618	0.00166725577831288	-0.0190799329276349	0.0523720538507118
222.118305230312	0.0113868236560545	0.00408814680490318	0.0285970698576041	0.0120039360255315	0.00477960376387674	0.0260242358862432	0.00203718777101002	-0.0237433975985496	0.0253930530532828	222.119494185736	0.014384296366004	0.00544521699989035	0.032150981575965	0.014976339243308	0.0059963440011957	0.019953168919374	-0.00277375137503798	-0.021604219744063	0.0126413879414509	222.203911097325	0.0134624628080972	0.00458535924306121	0.0283391913408279	0.0117630312738815	0.00385924005249508	0.0557719871940691	0.00196664903113305	-0.0190799329276349	0.0523720538507118
222.21833667162	0.0113771126392798	0.00291573530409867	0.024828448664987	0.0125336336870021	0.00477960376387674	0.0263243410399779	0.00255122682017157	-0.0234549613891489	0.0246096111761141	222.219513154532	0.014384296366004	0.00529996602684237	0.032150981575965	0.0149915119375418	0.0059963440011957	0.019953168919374	-0.00278589708001656	-0.0214291344105188	0.0130832637589994	222.303999919019	0.0134475949459983	0.00458535924306121	0.0283391913408279	0.0105804009551277	0.00507348960458068	0.021040746811835	-0.00253159221232241	-0.0166994409720443	0.0110300533979469
222.318368112927	0.0113721424423168	0.00339882184485386	0.0189028055522227	0.012655513973303	0.00477960376387674	0.0263243410399779	0.00286320179835895	-0.023254539369026	0.0246096111761141	222.319532123328	0.0143523385394089	0.00544521699989035	0.032150981575965	0.015000624489886	0.00608836554420695	0.0200810485406931	-0.00270963958984443	-0.0214291344105188	0.0130832637589994	222.404088740713	0.0134257008280239	0.00458535924306121	0.0282131874922538	0.0105905182288727	0.00507348960458068	0.021040746811835	-0.00245570284254782	-0.0158057699280357	0.0117319542530368
222.418399554235	0.0112957700642862	0.00408814680490318	0.016953169663461	0.0130693100672574	0.00477960376387674	0.0266541698374649	0.00348774327634958	-0.0228344556734437	0.0244338600732533	222.419551092125	0.0143402368558763	0.00544521699989035	0.032150981575965	0.0150111369064149	0.00608836554420695	0.0201135879193156	-0.00266709761924303	-0.0214291344105188	0.0130832637589994	222.504177562407	0.0134257008280239	0.00458535924306121	0.0282131874922538	0.0108675339395426	0.00491547409212924	0.0210066533365795	-0.00214073396288108	-0.0155921268765116	0.0122857292052651
222.518430995542	0.0112473298928625	0.00427379122661664	0.0164121732016484	0.0131975732780637	0.00477960376387674	0.0266541698374649	0.00392130482035638	-0.0105070367400227	0.029389001656885	222.519570060921	0.0143115258067679	0.00494396094114881	0.0309775628443507	0.0150389915370478	0.00608836554420695	0.0201345382268079	-0.00255911034286805	-0.0212537025285989	0.0129267087707911	222.604266384101	0.0134257008280239	0.00458535924306121	0.0282131874922538	0.0110947099146828	0.00507348960458068	0.021187450333065	-0.0018015418312743	-0.0158057699280357	0.0122857292052651
222.61846243685	0.0112382970836521	0.00455945053427658	0.0162117951189806	0.0132904785202554	0.00477960376387674	0.0266541698374649	0.00422993277961343	-0.00943278902473632	0.0244338600732533	222.619589029718	0.0143115258067679	0.00494396094114881	0.0309775628443507	0.015043806239646	0.00608836554420695	0.0201416207106329	-0.00254713387722359	-0.0212537025285989	0.0129267087707911	222.704355205795	0.0133174271885984	0.00458535924306121	0.0283329518953009	0.0110979760654642	0.00507348960458068	0.021187450333065	-0.00156801942992394	-0.0155921268765116	0.0122857292052651
222.718493878158	0.0112364638937993	0.00450670940940512	0.0159812949324668	0.0134589822889868	0.00477960376387674	0.026860585410799	0.00438150019381803	-0.0105070367400227	0.0180594480771734	222.719607998514	0.0141952022284525	0.00529996602684237	0.0294247173572683	0.0150953652407329	0.0059963440011957	0.0201972980929371	-0.00218174982607014	-0.020020189199312	0.0125710660861737	222.804444027489	0.0130721226307298	0.00422282301202765	0.0286718221311629	0.0110979760654642	0.00507348960458068	0.021187450333065	-0.00117459828803615	-0.0155921268765116	0.0122241798299202
222.818525319465	0.0112364638937993	0.00450670940940512	0.0159812949324668	0.0134998975252118	0.00477960376387674	0.0266541698374649	0.00440394386230985	-0.0105070367400227	0.0170853559747265	222.819626967311	0.0141466976803128	0.00539238682970955	0.0292652550289333	0.0151181787548574	0.00604693954705566	0.0203957416402875	-0.00195427075138582	-0.0187497645759687	0.0129267087707911	222.904532849183	0.0128423526437872	0.00208867532123385	0.0270018448277719	0.0111014189949963	0.00548319817658476	0.0215716375461194	-0.000836726168608716	-0.0156845498021388	0.0117319542530368
222.918556760773	0.0112143490529053	0.00455133977246757	0.0159714930108102	0.0136969687124218	0.00490715396589716	0.0266541698374649	0.00444866472836943	-0.00995344295775521	0.0170858034653393	222.919645936107	0.0140657626737901	0.00529996602684237	0.0286081148871805	0.0151962218438497	0.00608836554420695	0.020920792602542	-0.00158478868401082	-0.0179096379087568	0.0129267087707911	223.004621670877	0.0127760108344041	0.00110614746230066	0.0242025079259795	0.0111066912657722	0.00548319817658476	0.0215716375461194	-0.000718675038255185	-0.0156845498021388	0.0117319542530368
223.01858820208	0.0112143490529053	0.00455133977246757	0.0159714930108102	0.0138229609884518	0.00510911957767793	0.0264124069294693	0.00444316076639635	-0.00915639145616833	0.0170858034653393	223.019664904903	0.0137468671673	0.00482068260405774	0.0288452191083308	0.0152220947209677	0.00604693954705566	0.0209431141754883	-0.000914834225028216	-0.0179096379087568	0.0129267087707911	223.104710492571	0.0126324770726435	0.000648265491511169	0.0221089094048686	0.0111066912657722	0.00548319817658476	0.0215716375461194	-0.000556450508367054	-0.0144024279178447	0.0126583264958294
223.118619643388	0.0112083829634378	0.00455133977246757	0.0159714930108102	0.0138229609884518	0.00510911957767793	0.0260337611613371	0.00431808705667764	-0.00854321479755764	0.0170858034653393	223.1196838737	0.0136218495170904	0.00486169093272147	0.0288452191083308	0.0154081199060092	0.00566802265716264	0.0214229535095081	-0.000449129023624504	-0.0170975634940595	0.0130832637589994	223.204799314265	0.0123187543026189	0.00110614746230066	0.0201738335260592	0.0111066912657722	0.00548319817658476	0.0215716375461194	-0.000144193197390829	-0.0141265362861744	0.0123007775434853
223.218651084695	0.0111890197778842	0.00455133977246757	0.0159488139874381	0.0138332209595269	0.00573905374069623	0.0264124069294693	0.00424005360076628	-0.00825946209030667	0.0170858034653393	223.219702842496	0.0135363381937704	0.00482068260405774	0.0286081148871805	0.015441500826572	0.00604693954705566	0.0219316811041366	-0.000241265094982126	-0.016512863722598	0.0129267087707911	223.304888135958	0.0121884275899136	0.001005103125012	0.0196506032051047	0.0111066912657722	0.00548319817658476	0.0215716375461194	2.16857121315982e-05	-0.0132688150089418	0.0126583264958294
223.318682526003	0.0111890197778842	0.00444269164861762	0.0158276014620592	0.0141149799324842	0.00573905374069623	0.0261803122432074	0.00421095904680843	-0.00854321479755764	0.0162961311549285	223.319721811293	0.0123647443871271	0.00284196807875149	0.0232173544648465	0.0154605697160919	0.00608836554420695	0.0220276289176574	0.00166665066217887	-0.0120069085778484	0.0148737286784301	223.404976957652	0.0120592617043959	0.00174944789183587	0.0200327195058549	0.0111066912657722	0.00548319817658476	0.0215716375461194	0.000211301701062519	-0.0131017729725128	0.0126583264958294
223.418713967311	0.0111750807083855	0.00450670940940512	0.0158276014620592	0.0141879328630001	0.00573905374069623	0.0258795343791857	0.00412042136946423	-0.00825946209030667	0.0161215410858146	223.419740780089	0.0123422975996983	0.0030993511674059	0.0232173544648465	0.0155882125454054	0.00604693954705566	0.0221519014285636	0.00206700963680193	-0.0112095344815853	0.0142919860599194	223.505065779346	0.0120055047909953	0.00110614746230066	0.0192367525330281	0.0111066912657722	0.00548319817658476	0.0215716375461194	0.000371961341578458	-0.0132688150089418	0.0122857292052651
223.518745408618	0.0111750807083855	0.00450670940940512	0.0158276014620592	0.0144294100970536	0.00577500891281449	0.0257228618079781	0.00402975949598043	-0.00737083623168465	0.016586383319927	223.519759748886	0.0122528415943433	0.00243623937028057	0.022061880610637	0.0160058703700723	0.00647536829125586	0.0235417788584281	0.00311590054274287	-0.00865589044843996	0.0142922131928911	223.60515460104	0.0116260530749607	0.00174944789183587	0.0194490179229503	0.0111262949186993	0.00548319817658476	0.0215716375461194	0.000614039720793982	-0.0125504153901489	0.0126583264958294
223.618776849926	0.0111750807083855	0.00450670940940512	0.0158276014620592	0.0145301009480291	0.00608354260561933	0.0258795343791857	0.00395100944997566	-0.00737083623168465	0.0160301409427019	223.619778717682	0.0122182227594277	0.00302848583594596	0.0218937751265309	0.0160435205687391	0.006456521211551	0.0235417788584281	0.00339815950352307	-0.00798454804571771	0.0145780692600919	223.705243422734	0.0114981137205272	0.00110614746230066	0.0185245943086041	0.0112847282362947	0.00548319817658476	0.0216616283353099	0.000909811781543741	-0.0122490049168899	0.012370581807199
223.718808291233	0.0111326179911471	0.00450670940940512	0.0158276014620592	0.015018582794053	0.00597708866947929	0.0258795343791857	0.00440030012013308	-0.00737083623168465	0.0168346777515021	223.719797686478	0.0121125416137966	0.00284196807875149	0.0214338359592439	0.0162013778130156	0.00613704713884437	0.0239997749617983	0.00407329216005289	-0.00916756659387121	0.0145780692600919	223.805332244428	0.0114981137205272	0.00110614746230066	0.0185245943086041	0.0114648199783142	0.00553598284778889	0.0218148396054822	0.00102125782060346	-0.0121570929831216	0.012370581807199
223.818839732541	0.0111224508463078	0.00450670940940512	0.0158276014620592	0.0171864707592694	0.00573905374069623	0.0302226800709891	0.00746204543931322	-0.0064075406084227	0.0205117015406431	223.819816655275	0.0120797467448361	0.00284196807875149	0.021246312575475	0.0162393050267685	0.00609429263299873	0.0242027885477384	0.00429911844679901	-0.00907743680869211	0.0152105414222587	223.905421066122	0.0114981137205272	0.00110614746230066	0.0185245943086041	0.0116820470966698	0.00556514960328006	0.0220502291173573	0.00117705104641466	-0.0120108599823988	0.0126583264958294
223.918871173848	0.0111136108443418	0.00455133977246757	0.0158276014620592	0.0182572742871163	0.0056615997957579	0.0302226800709891	0.00796984315764951	-0.0064075406084227	0.0205814886765032	223.919835624071	0.0120207390208439	0.00318468649522242	0.0213063234544808	0.0162643160540862	0.00609429263299873	0.0242027885477384	0.00437009118808303	-0.00907743680869211	0.0152105414222587	224.005509887816	0.0114981137205272	0.00110614746230066	0.0185245943086041	0.011761043184509	0.00553598284778889	0.0220502291173573	0.00124930036142104	-0.0121026647917991	0.0126583264958294
224.018902615156	0.0111136108443418	0.00450670940940512	0.0158276014620592	0.0188382369381042	0.0058172196237299	0.0302226800709891	0.00833063786210674	-0.0064075406084227	0.0210279314073263	224.019854592868	0.0118171237369954	0.00318468649522242	0.0206380450976185	0.016314005790077	0.00609429263299873	0.0244776832405218	0.00464825423583012	-0.00983094711534342	0.015613027920719	224.10559870951	0.0114981137205272	0.00110614746230066	0.0185245943086041	0.0120620788607188	0.00561283180244199	0.0223443348709097	0.00142607953364514	-0.0121196130081082	0.012370581807199
224.118934056464	0.01109274911174	0.00455133977246757	0.0158276014620592	0.0195742225694946	0.00594100805011437	0.0302226800709891	0.00876523661987626	-0.00660361990544112	0.0210279314073263	224.119873561664	0.0117507274659466	0.00318468649522242	0.0204005605815117	0.0168875814180181	0.0119222155898596	0.0408419763648832	0.00695827484705751	-0.00728152311201809	0.0238299171330855	224.205687531204	0.0114981137205272	0.00110614746230066	0.0185245943086041	0.0124071860719364	0.00561283180244199	0.0224623194562134	0.00175444917785406	-0.011391570353053	0.0126583264958294
224.218965497771	0.0110741295093271	0.00455133977246757	0.0158276014620592	0.0206178203606185	0.00602306818898627	0.0302226800709891	0.00949304365165747	-0.00549888353755142	0.0210925411855792	224.219892530461	0.0117027197929087	0.00322974114282359	0.0202832348114695	0.01690454286595	0.0119980807435453	0.0407507728912402	0.00708170139607881	-0.00622317410971168	0.0250993320608551	224.305776352897	0.0114981137205272	0.00110614746230066	0.0185245943086041	0.0124700248379612	0.00561283180244199	0.0224282065639967	0.00179320633111974	-0.0113359339649919	0.0126583264958294
224.318996939079	0.0110607895195155	0.00450670940940512	0.0158276014620592	0.0212083883653959	0.00672639047386935	0.030643086654946	0.00988052927073222	-0.00497522532692743	0.0210925411855792	224.319911499257	0.0116648131235971	0.00318468649522242	0.020010150894069	0.0169926570650595	0.0111846843080445	0.0393423071509627	0.00729515988333879	-0.00639008651044619	0.0250993320608551	224.405865174591	0.0114981137205272	0.00110614746230066	0.0185245943086041	0.0125121273230599	0.00561283180244199	0.0224282065639967	0.00181728754703131	-0.0112329725348329	0.0126583264958294
224.419028380386	0.01105193204979	0.00444269164861762	0.0158276014620592	0.0216809968267114	0.00677110194297323	0.0306768714226516	0.0102701170007488	-0.00497522532692743	0.0210925411855792	224.419930468054	0.0116401476089238	0.00322974114282359	0.0199621114732995	0.0169941321096055	0.0116276665022325	0.0393423071509627	0.00734124792222342	-0.00622317410971168	0.0251733838314983	224.505953996285	0.0114981137205272	0.00110614746230066	0.0185245943086041	0.0127411071157084	0.00619238148598424	0.0230031954790223	0.00212678093695663	-0.0106561837973917	0.0126583264958294
224.519059821694	0.01105193204979	0.00444269164861762	0.0158276014620592	0.022122636424228	0.00799895646154501	0.0317089534311725	0.0106666261225417	-0.00297332725300096	0.0218651596392869	224.51994943685	0.0115814564424828	0.0032340006451174	0.0198461548668628	0.0171323058113443	0.0119222155898596	0.0390560934703061	0.00779877097876707	-0.00638463054119931	0.0256579281132272	224.606042817979	0.0114981137205272	0.00110614746230066	0.0185245943086041	0.0127966173697156	0.00630065906230001	0.0230034093321216	0.00224296506781781	-0.0109069893461259	0.012370581807199
224.619091263001	0.01105193204979	0.00444269164861762	0.0158276014620592	0.0223604866374438	0.00810434040326399	0.031431220677789	0.0109126904098536	-0.00247762216541929	0.0210925411855792	224.619968405646	0.0115656441490889	0.00328813818380687	0.0197381397156969	0.017143320264964	0.0120691550684978	0.0390560934703061	0.00788299138226485	-0.00638463054119931	0.0256579281132272	224.706131639673	0.0114981137205272	0.00110614746230066	0.0185245943086041	0.0128938370302278	0.00679403156178609	0.0235871946991042	0.00231946947818477	-0.0107506017289155	0.0126583264958294
224.719122704309	0.0111890197778842	0.00408814680490318	0.0160410465627782	0.0224033218658261	0.00810434040326399	0.031431220677789	0.0106585464064495	-0.00242962224145251	0.0221668262278084	224.719987374443	0.0115656441490889	0.00328813818380687	0.0197381397156969	0.0171462334460229	0.012414349838616	0.0393423071509627	0.00791746172009553	-0.00638463054119931	0.0258963331122451	224.806220461367	0.0114845895184144	0.00208867532123385	0.0195533951416811	0.0129916725509312	0.00679403156178609	0.0235871946991042	0.00236850284405732	-0.0109069893461259	0.0126583264958294
224.819154145617	0.011296106025695	0.00384798782734902	0.016953169663461	0.0224378698150468	0.00907964009002028	0.0318965443402921	0.0102948009257756	-0.00247762216541929	0.0225354042856905	224.820006343239	0.0115656441490889	0.00328813818380687	0.0197381397156969	0.0171585088380545	0.0124906554948138	0.0393423071509627	0.00795557533014369	-0.00638463054119931	0.0258963331122451	224.906309283061	0.0114845895184144	0.00208867532123385	0.0195533951416811	0.0131355861129417	0.00675961533720432	0.0235871946991042	0.0025029291733082	-0.0112329725348329	0.012642408144228
224.919185586924	0.0113790748475692	0.00291573530409867	0.0179333347440586	0.022479790665295	0.00940709123297516	0.0319217942146792	0.010032680338402	-0.00386807204941627	0.0222765158613623	224.920025312036	0.0115656441490889	0.00328813818380687	0.0197381397156969	0.0171585088380545	0.0124906554948138	0.0393423071509627	0.00795557533014369	-0.00638463054119931	0.0258963331122451	225.006398104755	0.0114845895184144	0.00208867532123385	0.0195533951416811	0.0132293844400935	0.00646229526166737	0.0233278687058362	0.0026615685137929	-0.0109069893461259	0.0136852836581981
225.019217028232	0.0113868236560545	0.0028121694356651	0.0182738587498977	0.0225087659183381	0.0104942410381802	0.032443990652835	0.0100594329755764	-0.00386807204941627	0.0222765158613623	225.020044280832	0.0115656441490889	0.00328813818380687	0.0197381397156969	0.0171600536155103	0.0126622982515468	0.0393423071509627	0.00795168620673763	-0.00638463054119931	0.0261529529712248	225.106486926449	0.0114845895184144	0.00196975778607165	0.0195533951416811	0.0133420738619218	0.00646229526166737	0.0233278687058362	0.00270090212055296	-0.011104336454883	0.0138629334550856
225.119248469539	0.011397883476375	0.0028121694356651	0.0184414379255176	0.0225633993807064	0.0119791488235239	0.0325440523649849	0.0102258517415376	-0.00325808935636607	0.0229985221199363	225.120063249629	0.0115580237190767	0.0032340006451174	0.0197381397156969	0.0171663027290915	0.0116276665022325	0.0379822933542145	0.00798478656725958	-0.00621823198505811	0.0264745579540937	225.206575748143	0.0114981137205272	0.00174944789183587	0.0194490179229503	0.0135289567755176	0.00646229526166737	0.0233975616136714	0.00294704806674598	-0.011104336454883	0.0148934158200844
225.219279910847	0.0114199714359516	0.0028121694356651	0.0190730843397251	0.022613648494895	0.0123867201353539	0.0319217942146792	0.0100959611523015	-0.00292927854186077	0.0227341158024098	225.220082218425	0.0115580237190767	0.0032340006451174	0.0197381397156969	0.0171663027290915	0.0116276665022325	0.0379822933542145	0.00796470891665377	-0.00638463054119931	0.0261529529712248	225.306664569837	0.0115824693310875	0.00123814116692168	0.0190611462512298	0.0136728642435236	0.00646229526166737	0.0234359475344193	0.00303287086968734	-0.0117531218513273	0.0149304094369275
225.319311352155	0.0114249265459776	0.0028121694356651	0.0194436797808994	0.0228265289335898	0.0125162250887701	0.0313356810338699	0.0103081000736056	-0.00292927854186077	0.0227341158024098	225.320101187221	0.0115580237190767	0.0032340006451174	0.0197381397156969	0.0171663027290915	0.0121913739194372	0.0379822933542145	0.00790169208985696	-0.00638463054119931	0.0256895708316118	225.40675339153	0.0115824693310875	0.00123814116692168	0.0190611462512298	0.0137697294421881	0.00646229526166737	0.0234359475344193	0.00319234473973299	-0.0117531218513273	0.0159816161747757
225.419342793462	0.011433604141602	0.00291573530409867	0.0199924635628308	0.0228708337790527	0.0125400765650073	0.0313356810338699	0.0103381534628515	-0.00292927854186077	0.0227801209678499	225.420120156018	0.0115580237190767	0.0032340006451174	0.0197381397156969	0.0171600536155103	0.0120691550684978	0.0371193298773702	0.00782808019867875	-0.00621823198505811	0.0255516420013455	225.506842213224	0.0115824693310875	0.00123814116692168	0.0190611462512298	0.0139255211846338	0.00646229526166737	0.0234359475344193	0.00333360157899007	-0.0120108599823988	0.0159816161747757
225.51937423477	0.0114394749909753	0.0028121694356651	0.0204973478703282	0.0228943626086654	0.0125162250887701	0.0311088948265977	0.0103159004077557	-0.00274968564032596	0.0227801209678499	225.520139124814	0.0115580237190767	0.0032340006451174	0.0197381397156969	0.0171711069500882	0.0125576845632368	0.0367666567879109	0.00778104906960718	-0.00638463054119931	0.0251733838314983	225.606931034918	0.0115824693310875	0.00123814116692168	0.0190611462512298	0.0139708029237266	0.00646229526166737	0.0233975616136714	0.00345972829799023	-0.0120108599823988	0.0162241813970906
225.619405676077	0.0114394749909753	0.0028121694356651	0.0204973478703282	0.0229317880922788	0.0125336807410127	0.030932076484281	0.0103723373583403	-0.00257595233105492	0.0227801209678499	225.620158093611	0.0115580237190767	0.0032340006451174	0.0197381397156969	0.0171745518352231	0.0127099353419893	0.0364434420094475	0.00775023313667134	-0.00621823198505811	0.0250993320608551	225.707019856612	0.0115884365431401	0.000648265491511169	0.120986371713191	0.0140937163586649	0.00646626787641983	0.0235647783734639	-0.00648196816203103	-0.113636376043569	0.0210677592873607
225.719437117385	0.0114394749909753	0.0028121694356651	0.0204973478703282	0.0229839280542475	0.0125162250887701	0.030932076484281	0.0104882053473421	-0.00292927854186077	0.0229985221199363	225.720177062407	0.0128051944666512	0.00243623937028057	0.0756461799406806	0.0171745518352231	0.012725636143371	0.0364434420094475	0.00125737695366393	-0.0583446333650787	0.0297122732930339	225.807108678306	0.0124351421810732	0.000648265491511169	0.1211782351895	0.0141983044132683	0.00592130951043484	0.0235871946991042	-0.0149225989807767	-0.108561795178903	0.0210677592873607
225.819468558692	0.0114394749909753	0.0028121694356651	0.0204973478703282	0.0230070102937359	0.0130520737148105	0.0317089534311725	0.0105573088961265	-0.00360585978562238	0.0227801209678499	225.820196031204	0.0142690766288726	0.00156276007731904	0.138859440271831	0.0171745518352231	0.012725636143371	0.0364434420094475	-0.0186723294992954	-0.124735403852677	0.0294070777201494	225.9071975	0.0124351421810732	0.000648265491511169	0.1211782351895	0.0155712541031274	0.00589736201335252	0.0451372434167034	-0.0121910430536527	-0.108906707928912	0.0397453805903775
225.9195	0.0118712406396687	0.00312639317659096	0.114762437175466	0.0230407551662312	0.0125400765650073	0.0313356810338699	-0.00537749259344327	-0.0917371906413612	0.0227801209678499	225.920215	0.0142690766288726	0.00156276007731904	0.138859440271831	0.0171745518352231	0.012725636143371	0.0364434420094475	-0.0186723294992954	-0.124735403852677	0.0294070777201494	226.007286321694	0.0126117237662234	0.000648265491511169	0.135120189860478	0.0158107752288416	0.00589736201335252	0.0463405803134467	-0.0229586167359481	-0.117983191026701	0.0403344664229874
226.019531441308	0.0118712406396687	0.00312639317659096	0.114762437175466	0.0231286903766232	0.0125162250887701	0.0314103655060622	-0.00526320761106262	-0.0923896729357334	0.0232088426981657	226.020233968796	0.0142690766288726	0.00156276007731904	0.138859440271831	0.0171745518352231	0.012725636143371	0.0364434420094475	-0.0186723294992954	-0.124735403852677	0.0294070777201494	226.107375143388	0.014901961487061	0.000648265491511169	0.135120189860478	0.016129666956285	0.00589736201335252	0.0470082765059601	-0.031728617641636	-0.117889943402492	0.0403344664229874
226.119562882615	0.0125229512718498	0.00312639317659096	0.114762437175466	0.0232215442475721	0.0125336807410127	0.0316345402231486	-0.0122466844623419	-0.0913834656061506	0.0260038986069298	226.120252937593	0.016772348899987	0.00156276007731904	0.138859440271831	0.0171745518352231	0.012725636143371	0.0364434420094475	-0.0244034732481393	-0.124735403852677	0.0294070777201494	226.207463965082	0.0928001758558127	0.000648265491511169	0.135120189860478	0.0164978046679047	0.00589736201335252	0.0485545646754278	-0.0497177188428368	-0.117983191026701	0.0385534629788205
226.219594323923	0.0135408105153853	0.00408814680490318	0.116908457843303	0.0232260607802867	0.0125162250887701	0.0316345402231486	-0.0207692579657257	-0.0918118837070796	0.0227341158024098	226.220271906389	0.0390085068619431	0.00202445248831191	0.138859440271831	0.0171745518352231	0.012725636143371	0.0364434420094475	-0.0322221681114115	-0.124735403852677	0.0294070777201494	226.307552786776	0.0928001758558127	0.000648265491511169	0.135120189860478	0.0171348447999435	0.00675961533720432	0.0510547369844542	-0.0490942169102634	-0.114248582067788	0.0412479015990902
226.31962576523	0.0135408105153853	0.00408814680490318	0.116908457843303	0.0232734001159574	0.0125162250887701	0.0317089534311725	-0.0206904858676392	-0.0918118837070796	0.0226193848101954	226.320290875186	0.0682382064369448	0.00202445248831191	0.138859440271831	0.0171745518352231	0.012725636143371	0.0364434420094475	-0.0370329894825923	-0.124735403852677	0.0294070777201494	226.40764160847	0.100611989230621	0.00110614746230066	0.154169357213149	0.0174969954923275	0.0068878909760691	0.0514002307903719	-0.0708157230492792	-0.126853952148162	0.0210677592873607
226.419657206538	0.0135408105153853	0.00408814680490318	0.116908457843303	0.023402651645127	0.0125162250887701	0.0319217942146792	-0.020566348445917	-0.0918118837070796	0.0226193848101954	226.420309843982	0.0742159068994251	0.00202445248831191	0.142681013192434	0.0171745518352231	0.012725636143371	0.0364434420094475	-0.0489394377416786	-0.12650372497162	0.0294070777201494	226.507730430163	0.100611989230621	0.00110614746230066	0.154169357213149	0.0174969954923275	0.0068878909760691	0.0514002307903719	-0.0708366301679221	-0.126074019854734	0.0210677592873607
226.519688647845	0.0762960534803101	0.00408814680490318	0.116908457843303	0.0234393318603393	0.0125162250887701	0.0319217942146792	-0.0353613101239875	-0.0915994419972918	0.0227341158024098	226.520328812779	0.0818882958830915	0.00927649942565396	0.147692579247648	0.0171745518352231	0.012725636143371	0.0364434420094475	-0.0675058454607389	-0.12934347332945	0.00805209942767169	226.607819251857	0.106051041374298	0.0828750445187741	0.155529911937945	0.0184340283934828	0.00698850156994817	0.0514596888709228	-0.0904474192549644	-0.127551375678337	-0.0608597363829011
226.619720089153	0.0902792446130011	0.0607789349869817	0.129269487017127	0.0234700357292815	0.0123049550168564	0.0319217942146792	-0.0711997522244841	-0.106304511846812	-0.0374680691262993	226.620347781575	0.0818882958830915	0.00927649942565396	0.147692579247648	0.0171745518352231	0.012725636143371	0.0364434420094475	-0.0675040747263786	-0.12934347332945	0.00805209942767169	226.707908073551	0.106031109618073	0.0828750445187741	0.155585892406097	0.0186194815140566	0.00698850156994817	0.0514596888709228	-0.0902997789040728	-0.127844493249049	-0.0608597363829011
226.719751530461	0.0902792446130011	0.0607789349869817	0.129269487017127	0.0234700357292815	0.0123867201353539	0.0319217942146792	-0.0712242383266662	-0.106304511846812	-0.0374680691262993	226.720366750371	0.0826169892096021	0.0535527702192944	0.14966594712185	0.0171600536155103	0.0129464169722842	0.0364434420094475	-0.0740080344765723	-0.132233826460749	-0.0313340353104372	226.807996895245	0.105809013169426	0.0828750445187741	0.156911944889663	0.0186194815140566	0.00698850156994817	0.0514596888709228	-0.089894662476812	-0.130798444482323	-0.0608597363829011
226.819782971768	0.0902792446130011	0.0607789349869817	0.129269487017127	0.0234700357292815	0.0123867201353539	0.0319217942146792	-0.0712242383266662	-0.106304511846812	-0.0374680691262993	226.820385719168	0.0826169892096021	0.0535527702192944	0.14966594712185	0.0171437305820247	0.0127099353419893	0.0362619166218484	-0.0741361987306012	-0.132233826460749	-0.0313340353104372	226.908085716939	0.105614537207792	0.0806958022041448	0.156369801199982	0.0184340283934828	0.00728581339737681	0.0510547369844542	-0.089887198982252	-0.133347180360285	-0.0597275700853943
226.919814413076	0.0902792446130011	0.0607789349869817	0.129269487017127	0.0234700357292815	0.0123867201353539	0.0319217942146792	-0.0712242383266662	-0.106304511846812	-0.0374680691262993	226.920404687964	0.082385142269971	0.0532691672768582	0.150168072249676	0.0171228693899345	0.0128684036798479	0.0363356865946779	-0.0738530617095023	-0.133149826411312	-0.0320403791274715	227.008174538633	0.105210924696561	0.0795278519666881	0.159109321732658	0.0182778852048069	0.00745525014674419	0.051046916394251	-0.0895625542233357	-0.139544178866891	-0.0575060609676035
227.019845854383	0.0902792446130011	0.0607789349869817	0.129269487017127	0.0234572503796026	0.0125162250887701	0.0319217942146792	-0.0712475106221201	-0.106304511846812	-0.0374680691262993	227.020423656761	0.0820066547558581	0.0532691672768582	0.151745508268499	0.0170177471416311	0.0121913739194372	0.0343349671047567	-0.0728684706048749	-0.133843838000762	-0.0320403791274715	227.108263360327	0.104280280229554	0.06974593924182	0.159109321732658	0.0181581037163175	0.00698850156994817	0.0491242234100204	-0.0886056118119433	-0.131098185512279	-0.0409013649476052
227.119877295691	0.0902792446130011	0.0607789349869817	0.129269487017127	0.0234572503796026	0.0125162250887701	0.0319217942146792	-0.0712475106221201	-0.106304511846812	-0.0374680691262993	227.120442625557	0.0813045501265706	0.0483743186833835	0.151745508268499	0.0169644144312207	0.012414349838616	0.0334350714533094	-0.0706089761285683	-0.133843838000762	-0.0253586239312237	227.208352182021	0.103711869462059	0.0647182351911094	0.159109321732658	0.0181114069174044	0.00698850156994817	0.0481558458674969	-0.0877393568134283	-0.132406218784648	-0.0370937653238656
227.219908736999	0.0902411958114701	0.0607789349869817	0.129269487017127	0.0234237319571184	0.0125162250887701	0.0318563416346936	-0.0713022627716818	-0.106304511846812	-0.0374680691262993	227.220461594354	0.0801452195442212	0.0303673306121172	0.143936849403652	0.0169396125377272	0.0121913739194372	0.0299575114496178	-0.0687524741664226	-0.128718449944049	-0.0160508005629907	227.308441003715	0.103133519651924	0.0603999279643666	0.156911944889663	0.0178775081220975	0.00698850156994817	0.0442645279303571	-0.087053913138132	-0.133347180360285	-0.0349605071415862
227.319940178306	0.0902411958114701	0.0607789349869817	0.129269487017127	0.023402651645127	0.0125162250887701	0.0317972050743134	-0.071330794070071	-0.106304511846812	-0.0374680691262993	227.32048056315	0.0797932606674243	0.0306480302544363	0.143936849403652	0.0168941758579238	0.0124906554948138	0.0297201133951864	-0.0680816816100426	-0.124899836059576	-0.0124584751701358	227.408529825409	0.099087682269579	0.0352102191837383	0.126214207890151	0.0176518124614747	0.00698850156994817	0.0396596072389531	-0.0756778347041088	-0.111712370262148	-7.735152245128e-05
227.419971619614	0.0902411958114701	0.0607789349869817	0.129269487017127	0.0233279838452151	0.0125162250887701	0.0316345402231486	-0.0714538435835313	-0.108579979453501	-0.0405058354325136	227.420499531947	0.0749988661677482	0.0282117734644978	0.132229754037	0.0168460235042363	0.0121913739194372	0.0258287201288909	-0.0574400684859325	-0.115328377111254	-0.00940660339048957	227.508618647103	0.0977521721806017	0.0358146690364823	0.122275678909109	0.0174969954923275	0.00740806731116612	0.0270033261478368	-0.0742797470523179	-0.111712370262148	-0.0130336541265144
227.520003060921	0.0902411958114701	0.0607789349869817	0.129269487017127	0.0232743933939907	0.0125162250887701	0.0314928543504769	-0.0715398713139857	-0.108579979453501	-0.0405058354325136	227.520518500743	0.0737068565009474	0.0282117734644978	0.122268810961511	0.0168276250697714	0.0124906554948138	0.0252709857920766	-0.0546437778513295	-0.0995665293618715	-0.00830569146558762	227.608707468796	0.0972687631600862	0.0355897851236008	0.119449011154132	0.0170970235545186	0.0088362693078149	0.0261381535589576	-0.0738904956550957	-0.104697329755916	-0.0162327817100184
227.620034502229	0.0873416368772739	0.0603650301646842	0.12012511325548	0.0232260607802867	0.0125400765650073	0.0313356810338699	-0.0658025066471818	-0.093730760464724	-0.030217927392251	227.620537469539	0.0720547640939009	0.0286358874959996	0.0962741609443004	0.0167665218824413	0.012725636143371	0.0239997749617983	-0.051240778897057	-0.0813793742592245	-0.0124414544360427	227.70879629049	0.0962414087606871	0.0369232683216029	0.117869364465939	0.0170201419173231	0.00847253260426835	0.024503174184578	-0.0719580297208055	-0.106633474038364	-0.0224354783444652
227.720065943536	0.0820673077018663	0.0302413890676623	0.106245626531367	0.0231931903049245	0.0126879573784459	0.0313356810338699	-0.0538108640134637	-0.0862654710732722	-0.00422666373432443	227.720556438336	0.0709098643279653	0.0300049053691282	0.0964126549120333	0.0167568852572481	0.0129464169722842	0.0239997749617983	-0.049837942489265	-0.0797213265005434	-0.0117881578153023	227.808885112184	0.0958202047712331	0.0359324551350514	0.116709942867167	0.017065980427655	0.00806674565805732	0.0244197272250517	-0.0710276156071526	-0.104250078673374	-0.0194240387505703
227.820097384844	0.0791051122946158	0.0308213343806693	0.103987070248606	0.0231429189867176	0.0125162250887701	0.0311088948265977	-0.0501494515809517	-0.0835271721030762	-0.00313464041823383	227.820575407132	0.0699954984379683	0.0293768621824625	0.0962741609443004	0.0167568852572481	0.0129464169722842	0.0239997749617983	-0.0483248005305995	-0.0797110916835075	-0.0117881578153023	227.908973933878	0.0895796824938203	0.0331328936235192	0.114445292276679	0.0172802657582403	0.00878959974036943	0.0254571174611022	-0.0618383405120996	-0.10184207400548	-0.0146442677705791
227.920128826152	0.0760815024365072	0.0308213343806693	0.102788078976	0.0231429189867176	0.0125162250887701	0.0310305594665181	-0.0475113462941879	-0.0836624989253401	-0.00469665745893803	227.920594375929	0.0686157367302467	0.0276289856417333	0.0942812458752005	0.0167515698940026	0.0129464169722842	0.0239997749617983	-0.046565332635891	-0.0797213265005434	-0.0111048015478622	228.009062755572	0.0745517033140922	0.0329778712064396	0.114063130935097	0.0173704792971924	0.00934117522948926	0.0262284645810271	-0.0557593802512258	-0.0995691420233983	-0.0146442677705791
228.020160267459	0.0713146973124626	0.0292885910254912	0.0990753049337605	0.0231062448596397	0.0123049550168564	0.0307616986558106	-0.0447618024192459	-0.0807458081835033	-0.00422666373432443	228.020613344725	0.0674962023145343	0.0276289856417333	0.0940434444147304	0.016718777602038	0.0129464169722842	0.0239997749617983	-0.045175658638236	-0.0780290323679095	-0.00932968454395577	228.109151577266	0.072652057723401	0.0329778712064396	0.113482181863547	0.0174428751957467	0.00934117522948926	0.026392967592198	-0.054924965156271	-0.0986421438901259	-0.0141319555276307
228.120191708767	0.0694630024834604	0.0301235287510682	0.0988658453282294	0.0230840319381629	0.0123337618024731	0.0306964943058622	-0.0440858162109766	-0.0786361956259158	-0.00301349283542601	228.120632313522	0.0653799706805368	0.0273768078206616	0.0940434444147304	0.016718777602038	0.0129464169722842	0.0239997749617983	-0.0437041475656949	-0.0780290323679095	-0.00932968454395577	228.20924039896	0.0683422573809559	0.0329778712064396	0.113156055043963	0.0175889122344721	0.00934117522948926	0.0263961881981622	-0.053690373401027	-0.0986421438901259	-0.0142203737003143
228.220223150074	0.0659886865357635	0.0308213343806693	0.0978234127808333	0.0230407551662312	0.0119791488235239	0.0302734944270272	-0.0428763801497431	-0.0769213866565253	-0.00313464041823383	228.220651282318	0.0630876393413883	0.0278757512558817	0.0940434444147304	0.0167175703214062	0.0129464169722842	0.0239997749617983	-0.0423077029767861	-0.0771244175525557	-0.00940660339048957	228.309329220654	0.0657995707277686	0.0312845074346659	0.111132919952637	0.01775005475053	0.0088362693078149	0.0261392315421645	-0.0526217246144097	-0.0986421438901259	-0.0141319555276307
228.320254591382	0.0640267065047735	0.0302413890676623	0.0945037673449243	0.023016320442311	0.0120652300839132	0.0302226800709891	-0.0407340130103144	-0.0762836266219741	-0.00451109610354044	228.320670251114	0.0604639236798027	0.0255031247877559	0.088835875885709	0.0166971442270529	0.0127099353419893	0.0237121931970614	-0.0403024853844026	-0.0745815869719793	-0.00908460508776646	228.409418042348	0.0612597578738632	0.0312845074346659	0.111132919952637	0.0178252446819553	0.00872235607712686	0.0261392315421645	-0.0505007360161482	-0.0973410351679221	-0.0123702945883775
228.420286032689	0.0629516416342856	0.0313881281764945	0.0945037673449243	0.0230101104922957	0.0121970163087902	0.0302734944270272	-0.0399274547795842	-0.0761338238073297	-0.00478609633522943	228.420689219911	0.055753502892238	0.025717725876587	0.0867402825874038	0.0166915980016228	0.0127099353419893	0.0237121931970614	-0.0383833294476928	-0.0726889127304731	-0.00908460508776646	228.509506864042	0.0493825883650846	0.0318485833409391	0.107920301545072	0.0179469914893407	0.00941296564908782	0.026941980941565	-0.0419637829409647	-0.0921217819955469	-0.0111785676101639
228.520317473997	0.0619681089706797	0.0301235287510682	0.0923003525395445	0.0230051909475035	0.0121970163087902	0.0302734944270272	-0.0392105649369344	-0.0758646975069469	-0.00484537674823843	228.520708188707	0.051866294186087	0.0255031247877559	0.085099087461194	0.0166795610447122	0.0127099353419893	0.0237121931970614	-0.0369599967261217	-0.068164936544859	-0.00553261425774328	228.609595685735	0.0470109917662714	0.0312845074346659	0.107507833088146	0.0179723562665697	0.00934117522948926	0.0269173361128873	-0.0400638801875186	-0.0922788387990034	-0.0111785676101639
228.620348915305	0.0610077958050772	0.0301235287510682	0.0914110833232513	0.0229757048221192	0.0123867201353539	0.0302734944270272	-0.0387247164177586	-0.0744505356828091	-0.00410057766548825	228.620727157504	0.0454382479998635	0.0262902987317156	0.0825043414996872	0.016653149077948	0.0127099353419893	0.0236605751632692	-0.0343436230870184	-0.0671537209295981	-0.00908460508776646	228.709684507429	0.0414555984959022	0.027507593544503	0.0951194587127081	0.0180448438476555	0.00934117522948926	0.0270033261478368	-0.032404139078655	-0.07881941358669	-0.0107018753831588
228.720380356612	0.0606717456216379	0.0297042893515298	0.0910536587339918	0.0229839280542475	0.0123867201353539	0.0302734944270272	-0.0382111459473232	-0.0744505356828091	-0.00410057766548825	228.7207461263	0.0424424786558739	0.0262902987317156	0.0825043414996872	0.0166438953922326	0.0127099353419893	0.0236605751632692	-0.0326207976988143	-0.0636003947374529	-0.00655760858835935	228.809773329123	0.040867777678091	0.0285075866961212	0.0977745079868547	0.0184663125126946	0.00847253260426835	0.0270033261478368	-0.0314560348999919	-0.0775068514274038	-0.00611615963294772
228.82041179792	0.0590306021014784	0.0292217600560061	0.0914110833232513	0.0230701271754941	0.0123049550168564	0.0302226800709891	-0.0371824346090108	-0.0744505356828091	-0.00422666373432443	228.820765095097	0.0416599806597933	0.0258370276304518	0.0824221110030269	0.0166438953922326	0.0127099353419893	0.0236605751632692	-0.031463413680899	-0.0636003947374529	-0.00668174269026136	228.909862150817	0.0403116818588377	0.0281243883635808	0.0982974443593838	0.0186599652737818	0.00872235607712686	0.0282947456785952	-0.0305637613010793	-0.0760350616776662	-0.00342778425199726
228.920443239227	0.0542613671993267	0.0291245337200682	0.0910536587339918	0.0230840319381629	0.0123049550168564	0.0302226800709891	-0.0355577669459134	-0.0731866178850386	-0.00301349283542601	228.920784063893	0.040929482821714	0.0252796157943805	0.0819186636765475	0.0166438953922326	0.0127099353419893	0.0236605751632692	-0.0306142510191857	-0.0633254246428216	-0.00644849862706552	229.009950972511	0.0400768538370781	0.0274796732755711	0.0977745079868547	0.0189104927844317	0.0088757494130963	0.0288387644649815	-0.0299088749466907	-0.0759270245881858	-0.00335607029844895
229.020474680535	0.0447768131055817	0.0252401180795804	0.0878673933959425	0.0231286903766232	0.0123049550168564	0.0302226800709891	-0.0293951714889945	-0.0680489017885078	-0.00313464041823383	229.020803032689	0.0388904547515573	0.022010674387457	0.077958066490714	0.0166438953922326	0.0127099353419893	0.0236605751632692	-0.0274461426383867	-0.0614424723516591	-0.00547722775691302	229.110039794205	0.0376993388637434	0.019698244936184	0.0679701125873816	0.019027691921067	0.00872235607712686	0.028975775029166	-0.021915182854399	-0.0463692209766142	0.0116789123151848
229.120506121842	0.0443191651099402	0.0247369673773149	0.0874250075893203	0.0231667405373134	0.0123049550168564	0.0302226800709891	-0.0287605050582463	-0.0680489017885078	-0.00319780937790511	229.120822001486	0.0380277834137125	0.0218603161818666	0.077958066490714	0.0166438953922326	0.0127099353419893	0.0236605751632692	-0.0260533223436746	-0.0613191607790277	-0.00515213641623365	229.210128615899	0.0375274116369113	0.019698244936184	0.0655590363790499	0.0190832846528074	0.00934117522948926	0.0299703682563261	-0.0213052008615184	-0.0438112168182827	0.0120934663769134
229.22053756315	0.0433807198377234	0.0242689600605878	0.0862699091158987	0.0232190770707622	0.0123049550168564	0.0302734944270272	-0.0273593370894935	-0.0655372738666294	-0.00209399620607836	229.220840970282	0.0374751832598231	0.022010674387457	0.0771418544826971	0.0166438953922326	0.0127099353419893	0.0236605751632692	-0.0249581397164412	-0.0604282595157726	-0.00515213641623365	229.310217437593	0.0372926933867645	0.019698244936184	0.0635247135079405	0.0192271156390571	0.00934117522948926	0.0304716556944308	-0.0204924342538186	-0.0429815326337394	0.0107140623035005
229.320569004458	0.0425799397572594	0.0242689600605878	0.0858145183965999	0.023304032405163	0.0123867201353539	0.0306964943058622	-0.0256920265765586	-0.0654886030406217	-0.00319780937790511	229.320859939079	0.0360363035991368	0.022010674387457	0.074249498929374	0.0166447703582428	0.0128684036798479	0.0237839397434132	-0.0229127035668363	-0.056389576790939	-0.00306724097272877	229.410306259287	0.0371210796408348	0.0197576868664955	0.0622271637213523	0.0194518174009989	0.00946094157666224	0.0303826000944666	-0.0196532221578089	-0.0407321036175952	0.0116789123151848
229.420600445765	0.0418087228598757	0.0238433225373481	0.0832247883220143	0.0233279838452151	0.0123337618024731	0.0306964943058622	-0.0247762192530872	-0.0654886030406217	-0.00319780937790511	229.420878907875	0.0347933702052802	0.0203161163854321	0.0696445964298274	0.0166447703582428	0.0128684036798479	0.0237839397434132	-0.0209192186645108	-0.05378565200334	-0.00306724097272877	229.510395080981	0.0368772984329439	0.0206364437604221	0.0617292385829976	0.0195317123535825	0.00946094157666224	0.0303826000944666	-0.0188947533205219	-0.0427318208776772	0.00839024800017069
229.520631887073	0.0411813737299088	0.0241028740490821	0.0798121255176737	0.0233279838452151	0.0123337618024731	0.0306964943058622	-0.0233024682261485	-0.0595808567423853	-0.000730447740441578	229.520897876672	0.0344844556352922	0.0201572493875066	0.0638766616504209	0.0166447703582428	0.0128684036798479	0.0237839397434132	-0.0197575152947451	-0.0457069413689504	-0.00119950020756036	229.610483902675	0.0367649009790834	0.0206364437604221	0.0611091737707824	0.0196706989491431	0.0106065038309603	0.0316532074976126	-0.01828490962232	-0.0425791540327697	0.00839024800017069
229.62066332838	0.0405903732523297	0.0215773407304865	0.0748817470789235	0.0233279838452151	0.0123337618024731	0.0306964943058622	-0.0222449990128559	-0.0555651920961532	-0.000248420698978808	229.620916845468	0.0334250571987428	0.0203161163854321	0.0549646852069479	0.0166447703582428	0.0128684036798479	0.0237839397434132	-0.0177972209688736	-0.0391808784738723	-0.00289445501867475	229.710572724368	0.0366226196275544	0.019698244936184	0.0595793101925382	0.0196814041557145	0.0104557410076747	0.0316408758949295	-0.0178824768855043	-0.0423884563907169	0.00765601775734225
229.720694769688	0.0403342061249674	0.0215773407304865	0.0748817470789235	0.0233693375450452	0.0130865464197043	0.0315195848198233	-0.0218758056277491	-0.0545011132361925	0.000486567819288942	229.720935814264	0.0333001849571098	0.0201572493875066	0.0540382740520998	0.0166447703582428	0.0128684036798479	0.0237839397434132	-0.0174972713479071	-0.0377730873432173	-0.00226723321091986	229.810661546062	0.0364280723901079	0.0192285467513514	0.0588128788967365	0.0197989922002507	0.0105793798247247	0.0316532074976126	-0.0173475565065059	-0.0377571895323094	0.0118594614606451
229.820726210996	0.0398648261326682	0.0206806047878058	0.0761517472001542	0.0234237319571184	0.0130865464197043	0.031624071220409	-0.0207365802547442	-0.0579410277887665	0.000486567819288942	229.820954783061	0.0332734136086654	0.0201572493875066	0.0540382740520998	0.0166447703582428	0.0128684036798479	0.0237839397434132	-0.0174511812658285	-0.0377730873432173	-0.00211366176547421	229.910750367756	0.0363374011364146	0.0192285467513514	0.05887398131901	0.0198918307305857	0.0109841862165258	0.0318695556005049	-0.0170890596843257	-0.0378492614541707	0.0116789123151848
229.920757652303	0.0385819642494398	0.0121091120620492	0.071315337861084	0.0234746055802875	0.0130865464197043	0.0316345402231486	-0.0182592938187804	-0.0472976858561203	0.0161837348634999	229.920973751857	0.0332327009814109	0.0202588099639757	0.0540382740520998	0.0166447703582428	0.0128684036798479	0.0237839397434132	-0.0174177368809515	-0.0377730873432173	-0.00226723321091986	230.01083918945	0.0363098540285324	0.0192285467513514	0.05887398131901	0.019978498953743	0.011040387099044	0.0318695556005049	-0.0169074969681662	-0.0377571895323094	0.0116789123151848
230.020789093611	0.0381906665233744	0.0117420997915673	0.0694086601672721	0.0235045880322245	0.0126273353867307	0.0313356810338699	-0.0176649517663415	-0.0470046855740176	0.0142659331744036	230.020992720654	0.0331277929135366	0.0202588099639757	0.0539679205866881	0.0166447703582428	0.0128684036798479	0.0237839397434132	-0.01732936171025	-0.0374354686546615	-0.00211366176547421	230.110928011144	0.036021807530554	0.0190113652031363	0.0587042101178936	0.0199925703155147	0.0110009274664989	0.0318695556005049	-0.0163624567146332	-0.0358945151210572	0.011982557479374
230.120820534918	0.0376770689312532	0.0121091120620492	0.0663974788691679	0.0236530593509911	0.0125336807410127	0.0313356810338699	-0.0166503598406957	-0.0422232189617085	0.0142726967071923	230.12101168945	0.0330598401126388	0.0202588099639757	0.0539679205866881	0.0166447703582428	0.0128684036798479	0.0237839397434132	-0.0172291435602976	-0.0374354686546615	-0.00211366176547421	230.211016832838	0.0359763249378513	0.0181931693021013	0.0583174905681369	0.0200247117483333	0.0110009274664989	0.0318695556005049	-0.016160357168217	-0.0357568613600769	0.0120934663769134
230.220851976226	0.0370029020465325	0.0127351179541993	0.0652313598997143	0.0236711077310281	0.0125336807410127	0.0314928543504769	-0.0154296097668481	-0.0384752474157518	0.0161837348634999	230.221030658247	0.0330506957203036	0.0202588099639757	0.0540382740520998	0.0166447703582428	0.0128684036798479	0.0237839397434132	-0.017223084543847	-0.0377730873432173	-0.00226723321091986	230.311105654532	0.035622921058911	0.0180003443148361	0.0566551884401474	0.0201311836080884	0.011040387099044	0.0318695556005049	-0.0152954623868257	-0.0348555516736491	0.0118594614606451
230.320883417533	0.0364933902589344	0.012457141388489	0.0635832930193484	0.0237094912669381	0.0125336807410127	0.0315195848198233	-0.0144925829368482	-0.039373375889594	0.0142726967071923	230.321049627043	0.0329701299266983	0.0203161163854321	0.0543257787631467	0.0166447703582428	0.0128684036798479	0.0237839397434132	-0.0171379571147454	-0.0380315515948761	-0.00226723321091986	230.411194476226	0.035520787163418	0.0181931693021013	0.0566551884401474	0.0201490242180493	0.0110514264310788	0.0318695556005049	-0.0151563744889717	-0.0341283345484654	0.0120934663769134
230.420914858841	0.0362039310935981	0.012457141388489	0.0610226177226105	0.0237659770220883	0.0124363951191679	0.0317089534311725	-0.0136859769292976	-0.0369518707965988	0.0142726967071923	230.42106859584	0.0329485035345744	0.0202881603696991	0.0543257787631467	0.0166447703582428	0.0128684036798479	0.0237839397434132	-0.0170741870655588	-0.0380315515948761	-0.00226723321091986	230.51128329792	0.035520787163418	0.0181931693021013	0.0566551884401474	0.0201800506319192	0.0113275712104184	0.0320591375657335	-0.0150944044258521	-0.0341283345484654	0.0120934663769134
230.520946300149	0.0360793746782964	0.0127351179541993	0.0608773285672754	0.0238699586307278	0.0123049550168564	0.0319217942146792	-0.0132917978958163	-0.0351017732940549	0.0153958778291355	230.521087564636	0.0328185147645289	0.0202588099639757	0.0543257787631467	0.0166447703582428	0.0128684036798479	0.0237839397434132	-0.0169848481118096	-0.0380315515948761	-0.00211366176547421	230.611372119614	0.0347477854840497	0.0146697053548613	0.0477471259775813	0.020240405985569	0.0115909344345307	0.0318695556005049	-0.0133136331233532	-0.029307387893142	0.0120934663769134
230.620977741456	0.0359416294981212	0.0121091120620492	0.0578021677386613	0.0238809297407854	0.0125336807410127	0.0322444991582355	-0.0128644847831504	-0.0343278731335952	0.0142726967071923	230.621106533432	0.0327171731635022	0.0200440224923187	0.0543257787631467	0.0166447703582428	0.0128684036798479	0.0237839397434132	-0.01692437700053	-0.0382337999910938	-0.00211366176547421	230.711460941308	0.0345161844371944	0.0150236584489634	0.0475697802008541	0.0202463648510424	0.0116065412004316	0.0318695556005049	-0.0129221586097066	-0.0289247686972905	0.0116789123151848
230.721009182764	0.035587287678294	0.0121091120620492	0.0556003738451911	0.02401877110593	0.0123049550168564	0.0325440523649849	-0.0121327067288232	-0.0341540872961623	0.0138093566860364	230.721125502229	0.0323896865137782	0.0200440224923187	0.0555800746796824	0.0166447703582428	0.0128684036798479	0.0237839397434132	-0.0164655655577887	-0.0391808784738723	-0.00211366176547421	230.811549763001	0.0342624248895475	0.0146697053548613	0.0461280671443219	0.0202463648510424	0.0116065412004316	0.0318695556005049	-0.012684985983473	-0.028857290476718	0.0113524494598946
230.821040624071	0.0350746457015901	0.0121091120620492	0.0520890880352224	0.0242469386214871	0.0123049550168564	0.0343155488763171	-0.0113271393066664	-0.0334129208659383	0.0138093566860364	230.821144471025	0.0319812654733875	0.0200440224923187	0.0564225397451293	0.0166447703582428	0.0128684036798479	0.0237839397434132	-0.0161699100803209	-0.0379719430390988	-0.000243714694928229	230.911638584695	0.034123886547458	0.0146697053548613	0.0454227215655551	0.0202463648510424	0.0116065412004316	0.0318695556005049	-0.012507745704942	-0.029307387893142	0.0104974717051614
230.921072065379	0.0349453032482896	0.0125760493768732	0.0520890880352224	0.0244309557816855	0.0123049550168564	0.0365642456884646	-0.0106256804753098	-0.0333076795090149	0.0138093566860364	230.921163439822	0.0315231603008442	0.0148606365791394	0.051868543145013	0.0166447703582428	0.0128684036798479	0.0237839397434132	-0.0156118497403322	-0.0353706438560653	0.00193717362383691	231.011727406389	0.0340261482101731	0.0146697053548613	0.0450021160221581	0.0202485418057325	0.0116065412004316	0.0318695556005049	-0.0123391035496673	-0.0289247686972905	0.0104974717051614
231.021103506686	0.0347680099824639	0.0131852742114032	0.0520890880352224	0.0246449817819454	0.0123049550168564	0.0379400986388273	-0.00994344160047883	-0.0332684861624815	0.0138093566860364	231.021182408618	0.0311769184422836	0.0145387761549416	0.0517880224687719	0.016653149077948	0.0128684036798479	0.0237121931970614	-0.0150104895233848	-0.0352297673120698	0.0021713701965868	231.111816228083	0.0338945242311521	0.0151025100413717	0.0449384243921087	0.0202485418057325	0.0116065412004316	0.0318695556005049	-0.0121387498950122	-0.0288288393066213	0.0104540258081265
231.121134947994	0.0345621703471399	0.012457141388489	0.0504837903804463	0.0248110911080403	0.0123049550168564	0.0403675118325218	-0.00911141871159873	-0.0329818038362729	0.0140388610331457	231.121201377415	0.0308572451914921	0.0102047843583889	0.0464891571951596	0.016653149077948	0.0128684036798479	0.0237121931970614	-0.0146101861361237	-0.0308589040609352	0.00493181395405686	231.211905049777	0.0338046687352986	0.0156511568841401	0.0450831772706166	0.0202485418057325	0.0116065412004316	0.0318695556005049	-0.0119792298981632	-0.029307387893142	0.00978630317242148
231.221166389302	0.0341022152751588	0.0134953732461755	0.05020002024118	0.0250712023726975	0.0123049550168564	0.0411504433985312	-0.00800405534682548	-0.0302446716462025	0.0153958778291355	231.221220346211	0.0306131517828145	0.0102047843583889	0.0453943197036788	0.016653149077948	0.0128684036798479	0.0237121931970614	-0.0140651045281644	-0.0282614730578322	0.00577780960477945	231.311993871471	0.0336266789763947	0.0160016918763076	0.0450021160221581	0.0202671787997867	0.0116065412004316	0.0318695556005049	-0.0117826986227264	-0.029307387893142	0.0090081984065493
231.321197830609	0.0338925098881392	0.0139363952655648	0.0497561177712145	0.0252281979297849	0.0129349119478815	0.0428534450801531	-0.007155038711489	-0.029874883175694	0.0142726967071923	231.321239315007	0.0304068995884248	0.010303201638731	0.0445264290484477	0.016653149077948	0.0128684036798479	0.0237121931970614	-0.0135592464877235	-0.0280883594963495	0.0046419170508241	231.412082693165	0.0335827956499795	0.0160016918763076	0.0449384243921087	0.0202671787997867	0.0116065412004316	0.0318695556005049	-0.0117085396758311	-0.0290019664865953	0.0090081984065493
231.421229271917	0.033483852644632	0.0134953732461755	0.0487003152342921	0.0255366393529106	0.0123049550168564	0.0434083652112314	-0.00615777416225964	-0.0262890873121776	0.0161837348634999	231.421258283804	0.0303101809125688	0.0116172971671258	0.045018429576438	0.016653149077948	0.0128684036798479	0.0237121931970614	-0.0133222490890147	-0.0271854192717148	0.00480302090704031	231.512171514859	0.0335827956499795	0.0160016918763076	0.0449384243921087	0.0202694859692671	0.0116065412004316	0.0318695556005049	-0.0116954842637158	-0.0290019664865953	0.0090081984065493
231.521260713224	0.0343214938115243	0.0124725767362006	0.0519868025053397	0.0257540636825019	0.0141932348391349	0.0454571784856961	-0.00775716807094002	-0.0301384273920537	0.0185445227678002	231.5212772526	0.0301443481964007	0.0121401014843719	0.045018429576438	0.016653149077948	0.0128684036798479	0.0237121931970614	-0.012990121025667	-0.0273931587240394	0.00379874363687945	231.612260336553	0.0335827956499795	0.0160016918763076	0.0449384243921087	0.0202732213922091	0.0116065412004316	0.0318695556005049	-0.0116823317633701	-0.0290019664865953	0.0090081984065493
231.621292154532	0.0342329399913359	0.0125760493768732	0.0519868025053397	0.0259058026143799	0.0141932348391349	0.0457886224128801	-0.0072460499042118	-0.0284881253851792	0.0177972147677353	231.621296221397	0.0301111102112968	0.0132273425303838	0.0460000279389276	0.016653149077948	0.0128684036798479	0.0237121931970614	-0.0129303496982113	-0.0271854192717148	0.00390163769024995	231.712349158247	0.0335827956499795	0.0160016918763076	0.0449384243921087	0.0203870098336836	0.0106764760235075	0.0324178789255651	-0.0111849058500257	-0.0289247686972905	0.0104974717051614
231.72132359584	0.036242598357508	0.0176750219323785	0.21233389455295	0.0261502568284008	0.0157317809316626	0.0481295522128739	-0.0322437333967342	-0.186379100691778	0.0171920279694605	231.721315190193	0.0301111102112968	0.0132273425303838	0.0460000279389276	0.016718777602038	0.0127099353419893	0.024612447159045	-0.0125995425262233	-0.0271854192717148	0.00493181395405686	231.812437979941	0.0358221653525405	0.0138053912533159	0.168794239395257	0.0205540967127474	0.0106764760235075	0.0346312454694852	-0.0350661595193493	-0.15086816258893	0.0147468247884425
231.821355037147	0.0363048206416723	0.0172797936717961	0.212934141951729	0.0262634030106635	0.0157317809316626	0.0480796448292327	-0.0454432212317676	-0.18534702350442	0.0174807279221329	231.82133415899	0.0308494774481658	0.00839076154732295	0.189751608373991	0.0168600955941064	0.00883924269384932	0.0255737069473985	-0.0280744849302468	-0.179932885039224	0.0147806341271622	231.912526801634	0.0371754780863521	0.0131823765390383	0.172754335908299	0.0215711360696627	0.0120424478324437	0.0492308221641434	-0.0450566022107481	-0.159822548220863	0.0165394295624814
231.921386478455	0.0559565616480594	0.0172797936717961	0.212934141951729	0.0263165191754648	0.0157317809316626	0.0481295522128739	-0.0735013589592757	-0.18534702350442	0.0174807279221329	231.921353127786	0.0308494774481658	0.00839076154732295	0.189751608373991	0.0169314081786526	0.00883924269384932	0.0328267871570674	-0.0277802531739931	-0.177611824940403	0.0173308223006434	232.012615623328	0.0371754780863521	0.0131823765390383	0.172754335908299	0.0220021380895609	0.0120424478324437	0.0504680847023785	-0.0440962683846366	-0.155528426068488	0.022225204659614
232.021417919762	0.0559565616480594	0.0172797936717961	0.212934141951729	0.0263790731135496	0.0157317809316626	0.0482690422275997	-0.0733583149647914	-0.18534702350442	0.0171920279694605	232.021372096582	0.0308494774481658	0.00839076154732295	0.189751608373991	0.0171585088380545	0.0127099353419893	0.0400548876104119	-0.0269714183115481	-0.172087654897064	0.0316916556575892	232.112704445022	0.0371754780863521	0.0131823765390383	0.172754335908299	0.0224496931659886	0.0121932413199571	0.0510407687964296	-0.042926222429133	-0.154428444501567	0.0232859350049987
232.12144936107	0.0559565616480594	0.0172797936717961	0.212934141951729	0.0265603576607736	0.0155937577499312	0.0485988672866361	-0.0729591727936469	-0.18534702350442	0.0179681767234078	232.121391065379	0.0343083037051272	0.00839076154732295	0.237236468569286	0.0173333316552464	0.0128684036798479	0.0407349387032508	-0.0468682079278881	-0.219578706647522	0.0323850486037316	232.212793266716	0.0371754780863521	0.0131823765390383	0.172754335908299	0.022833717269646	0.0121932413199571	0.0513603849549335	-0.0421816065642859	-0.154340984417066	0.0229621466375213
232.221480802377	0.15945708221132	0.015452577583916	0.231248342060978	0.0268690571830103	0.015819335491219	0.0490583501720542	-0.0921355938269247	-0.201042060582549	0.0171920279694605	232.221410034175	0.0343083037051272	0.00839076154732295	0.237236468569286	0.0175121795630155	0.0127099353419893	0.0408459287034782	-0.0463482391573747	-0.219578706647522	0.0323850486037316	232.31288208841	0.0868990771088915	0.0160016918763076	0.255185886428294	0.0233611117765232	0.0127900148395646	0.0520794897664243	-0.0787100639235249	-0.236022572283818	0.0229621466375213
232.321512243685	0.15945708221132	0.015452577583916	0.231248342060978	0.0271825289624152	0.015922777941022	0.0500093604805065	-0.0915741278836577	-0.197573443688652	0.0171920279694605	232.321429002972	0.034343111474877	0.00839076154732295	0.237236468569286	0.0177238212717887	0.0130408084243887	0.0417311891879995	-0.0596080203080038	-0.220620122141564	0.0322094204104925	232.412970910104	0.167232316232462	0.0263746194361995	0.264772541893154	0.0239555427209206	0.0131568247301306	0.0524224709026678	-0.130691815549614	-0.242860785995254	0.0197117591347625
232.421543684993	0.170005859093958	0.015369285136455	0.231248342060978	0.0273717778756351	0.0182768735136482	0.0516166454496346	-0.107642196460722	-0.200526813481917	0.0131577499839562	232.421447971768	0.0956653811270252	0.00850700967474828	0.263924143838589	0.0179502420866023	0.0130408084243887	0.0417311891879995	-0.0949168131054339	-0.2496001346211	0.0288347383139773	232.513059731798	0.167232316232462	0.0263746194361995	0.264772541893154	0.0256919008270889	0.0137432924286658	0.0526033344003938	-0.129393397894641	-0.242533958297031	0.0202453957557573
232.5215751263	0.170005859093958	0.015369285136455	0.231248342060978	0.0276033589824023	0.0196659521256432	0.0515238412185552	-0.107194434712921	-0.194725695460011	0.0164593339221462	232.521466940565	0.167374484353906	0.00850700967474828	0.263924143838589	0.0184364643410758	0.0124906554948138	0.0417843529067355	-0.108634046221789	-0.249073497346411	0.0302230785905354	232.613148553492	0.167631832471999	0.0287387072835704	0.262169665081086	0.0265997978082587	0.0161016787390473	0.0539464982006324	-0.138896080022575	-0.242533958297031	0.0197117591347625
232.621606567608	0.171683741495697	0.0318351042942264	0.231248342060978	0.0277507796913475	0.0200579811745028	0.0513235552068115	-0.132767524622512	-0.197525970183518	-0.00942256018119208	232.621485909361	0.181055875217049	0.156238660999873	0.267614975326745	0.0186984277084428	0.013595152662922	0.0429026901901525	-0.16916250485008	-0.249756158732332	-0.125490297473597	232.713237375186	0.16809603898426	0.126117539911252	0.264954951640447	0.0276050547340385	0.0163553383436809	0.053741782364418	-0.149701050953586	-0.242860785995254	-0.0853082598162362
232.721638008915	0.171712590850925	0.13681405577401	0.248078341680614	0.0278362594344555	0.0200579811745028	0.0516166454496346	-0.144194107101625	-0.207417056495049	-0.0995232078653308	232.721504878157	0.181055875217049	0.156238660999873	0.267614975326745	0.0201155169085081	0.0127099353419893	0.0614349825676135	-0.165070142475631	-0.249900007653111	-0.115279583399535	232.81332619688	0.16809603898426	0.125379873537331	0.264275929964567	0.0283039675878391	0.016182091336955	0.0544999246194946	-0.149067730005289	-0.242860785995254	-0.0829574010126385
232.821669450223	0.171048824338999	0.131399731757599	0.248298847449952	0.0279938634255209	0.0190248586086274	0.0531629442239339	-0.142592493232814	-0.219340498135742	-0.0991924996510015	232.821523846954	0.180974095840391	0.155976625342955	0.267614975326745	0.0201977922630368	0.012414349838616	0.0614349825676135	-0.164719605914629	-0.249900007653111	-0.114037441874197	232.913415018574	0.167722620448617	0.125093451640459	0.264524311015428	0.0303477774895603	0.0153300410138209	0.0564791614879002	-0.147543592898859	-0.242860785995254	-0.0797007346849646
232.92170089153	0.169249755467145	0.116260520442086	0.248298847449952	0.0283809920001436	0.0192909985780771	0.0568366391587199	-0.140203307537344	-0.217289357726199	-0.0718174080380605	232.92154281575	0.180868157213473	0.155710471524868	0.267614975326745	0.0203998725751735	0.012414349838616	0.0614349825676135	-0.164334195501642	-0.249900007653111	-0.114037441874197	233.013503840267	0.167464353690111	0.1238158532446	0.264524311015428	0.0333383489603942	0.014541397164597	0.0578000141763979	-0.145990854676967	-0.241289450706976	-0.0739818439273517
233.021732332838	0.170268623074778	0.127788931288323	0.235096179331976	0.0286249237674796	0.0203296651972924	0.0599118833678093	-0.142517539504574	-0.207417056495049	-0.0942495610692657	233.021561784547	0.18069305060893	0.155976625342955	0.269054033358112	0.0208648388339384	0.0127099353419893	0.0652942214266022	-0.162725375562234	-0.250520927989647	-0.10713683380121	233.113592661961	0.167400734392877	0.1238158532446	0.264954951640447	0.0350705880335128	0.0154799130326951	0.0598858743535394	-0.145128697678423	-0.241751895822916	-0.0739818439273517
233.121763774146	0.168478918273818	0.123064331166379	0.234527214289108	0.0313834508558295	0.0204953899271581	0.0739345316405616	-0.135870413770204	-0.201757454628291	-0.0816161154743316	233.121580753343	0.179788616194496	0.145989683415916	0.26888092077823	0.0217905621346989	0.0130408084243887	0.0696322139384949	-0.157743548072609	-0.249900007653111	-0.0943873633514989	233.213681483655	0.167108549604871	0.123120902362171	0.264470519725247	0.0435023237027714	0.0156676732563876	0.0800558236022264	-0.138205197685098	-0.225161936360985	-0.0629841146991924
233.221795215453	0.166937944848234	0.122106163476786	0.235448260937674	0.0321591355760805	0.0204953899271581	0.0738719715663156	-0.133781365683979	-0.194053411745252	-0.0652023118951867	233.22159972214	0.178852261696852	0.139126602982868	0.268006584416684	0.0238775194688338	0.0138421194867523	0.0740510987086028	-0.152062553982224	-0.256188206886018	-0.0852692919305969	233.313770305349	0.167017277620028	0.123120902362171	0.265519218691431	0.0462399219740568	0.016795716480204	0.0801589165937355	-0.134728071056585	-0.224898240187322	-0.0660634087957442
233.321826656761	0.166507745118182	0.120870829404312	0.234527214289108	0.0331899349685423	0.0204953899271581	0.0738719715663156	-0.13244557697399	-0.194725695460011	-0.0652023118951867	233.321618690936	0.17796454520741	0.138489329063065	0.273105975048301	0.0424792233135376	0.0142298608528852	0.0758575364493102	-0.138295263105732	-0.260783144403239	-0.0786518998665891	233.413859127043	0.161269445539961	0.119521632589908	0.264135214150098	0.0472148528982447	0.0174546624761816	0.0806041283086355	-0.126743101250826	-0.217048928467428	-0.0635726510242172
233.421858098068	0.166146900922851	0.115843426538897	0.230514549698074	0.0374617338524208	0.0204953899271581	0.0739345316405616	-0.129949024059614	-0.196187494768418	-0.0652023118951867	233.421637659733	0.177712020337044	0.133362551675017	0.269054033358112	0.0426251413030421	0.0142298608528852	0.0757339328663074	-0.13720050667215	-0.254040950167342	-0.0678844178263213	233.513947948737	0.155122474487882	0.10811779409436	0.257104330886373	0.0474208761434473	0.0174546624761816	0.0806041283086355	-0.113999844565998	-0.218264657252575	-0.0302571760968407
233.521889539376	0.161475305875023	0.093809494302724	0.226659532898656	0.0385923571405917	0.0204953899271581	0.0738719715663156	-0.118890644657721	-0.190309761321077	-0.0547964082063714	233.521656628529	0.173273071774293	0.0925572543214651	0.196422886244585	0.0427110017625649	0.0142298608528852	0.0758575364493102	-0.119938712815207	-0.170331232433544	-0.0637234414230683	233.614036770431	0.154724142198489	0.10811779409436	0.257104330886373	0.0490114930134482	0.0251611878261422	0.0806041283086355	-0.110634149313289	-0.217522510540541	-0.0308561267212859
233.621920980684	0.155243260966261	0.0821241251968444	0.188707240039893	0.0464736285125594	0.022398454038457	0.0824885338138054	-0.0974919533402307	-0.14323647860656	-0.0366059086858078	233.621675597325	0.173256288747546	0.0925572543214651	0.196132648747966	0.059379540057943	0.02082496442897	0.0780423765154426	-0.111043930385054	-0.169471785857944	-0.0248340999972542	233.714125592125	0.146243960838889	0.0772612783935824	0.190316791318794	0.0490511527750262	0.0248359155857977	0.0801589165937355	-0.091900988773105	-0.145124884701229	-0.0267301156975604
233.721952421991	0.154491465902134	0.0821241251968444	0.188707240039893	0.0510203311282031	0.0234487776245608	0.0864410347280266	-0.0919482754833431	-0.147035445268565	-0.0290006529141527	233.721694566122	0.173256288747546	0.0925572543214651	0.196132648747966	0.0613775607697115	0.0201804974347361	0.0820053177005166	-0.108961018792738	-0.164861681953074	-0.0199055232346084	233.814214413819	0.144383968418367	0.0772612783935824	0.190316791318794	0.0490607502117852	0.0248359155857977	0.0801589165937355	-0.0904009025604235	-0.14483233664056	-0.0259374413657117
233.821983863299	0.144910410806398	0.0252211241275211	0.180892494829662	0.0550157121941252	0.0224319220429364	0.0920103713578088	-0.0725931618881291	-0.142068553868283	0.0471774758062223	233.821713534918	0.173256288747546	0.0925572543214651	0.196132648747966	0.0621082575386915	0.019953168919374	0.0842775211369441	-0.107986159260691	-0.164817283201609	-0.0197209049802598	233.914303235513	0.14284801086618	0.0755540982895054	0.188928758879294	0.0490813389631485	0.0248359155857977	0.0801589165937355	-0.0887993912591667	-0.143864831918633	-0.0234827751521009
233.922015304606	0.142838365479518	0.0252211241275211	0.180210779605717	0.0586555552624774	0.0236151913644168	0.0955756183193148	-0.0690062636779167	-0.142068553868283	0.0469175636823913	233.921732503715	0.153563131032068	0.0604499706327632	0.194918559571569	0.0630468807225775	0.0201804974347361	0.0880439744329727	-0.0780423831152249	-0.164038283441324	0.0108317431173467	234.014392057207	0.133980496170587	0.0678169244384462	0.173421570479898	0.0491048679917471	0.0251611878261422	0.0806041283086355	-0.0765817180163295	-0.134239829970947	-0.0172443040805045
234.022046745914	0.105499661046298	0.0255445608490078	0.180210779605717	0.0660636328190622	0.0230115376633003	0.10820395390122	-0.0462872960949878	-0.121747387649246	0.0469175636823913	234.021751472511	0.121523867519352	0.0600591317932022	0.192990293532837	0.0637377927613087	0.0204907737137659	0.0900629695016048	-0.0669902002530817	-0.164038283441324	0.0108317431173467	234.1144808789	0.129747435725246	0.068210448402745	0.173064475360536	0.0491803936234665	0.0251611878261422	0.0806041283086355	-0.0731101891836752	-0.133102457986448	-0.014904631105837
234.122078187221	0.100809730313761	0.0255445608490078	0.180210779605717	0.0684745789600515	0.0230115376633003	0.10820395390122	-0.0398563252417977	-0.116018084937055	0.0503506061639976	234.121770441308	0.0836922254070884	0.0539325484270635	0.189751608373991	0.0647285056954979	0.0204907737137659	0.093315947993294	-0.0433777226998922	-0.150644009879532	0.0120304887916861	234.214569700594	0.128364438854798	0.0673291915816402	0.171320150919858	0.0492334856619469	0.0251611878261422	0.0806041283086355	-0.0713860762745212	-0.133102457986448	-0.0127674694952323
234.222109628529	0.0887659520839021	0.0225386213464489	0.16827092062142	0.0716013068378399	0.0381132318853386	0.116205439820161	-0.02291340186476	-0.10346610125873	0.0503506061639976	234.221789410104	0.0775803703471793	0.0518286610435531	0.184255165927989	0.0653176234717246	0.0201804974347361	0.0942294955986816	-0.031380553566742	-0.113448655235194	0.0219149310373143	234.314658522288	0.126388693193984	0.068210448402745	0.170357635177444	0.0492334856619469	0.0251611878261422	0.0806041283086355	-0.0700717936420748	-0.133102457986448	-0.0120152581119594
234.322141069837	0.0875174138985534	0.0264789942680916	0.164098388712284	0.0732895122129451	0.0417135094268405	0.112641835242911	-0.0161846354104234	-0.104236477704811	0.0486368382269328	234.3218083789	0.0769515892990031	0.0516352507954918	0.1834707970366	0.0661457113844796	0.0201804974347361	0.0953740007884056	-0.0282916519410583	-0.113448655235194	0.0220756938632329	234.414747343982	0.102937221890974	0.062699611151209	0.168668073401028	0.0492334856619469	0.0251611878261422	0.0806041283086355	-0.0553272787016353	-0.108115432151187	-0.0117909237523868
234.422172511144	0.0864952956199187	0.0225386213464489	0.143629253507476	0.0748807361471299	0.0453198342273006	0.113736275210818	-0.0109898251622064	-0.0722139167887281	0.0508176752219128	234.421827347697	0.0763280662890579	0.0516352507954918	0.1834707970366	0.0672198909435734	0.0201804974347361	0.0965701170701529	-0.0253801862539036	-0.108755500449293	0.0220756938632329	234.514836165676	0.0982498416495152	0.047022802762912	0.160351562613927	0.0493256432758593	0.0251611878261422	0.0806041283086355	-0.0515476954703584	-0.11265906962227	-0.00756797765451268
234.522203952452	0.0844438595169573	0.023465236419808	0.1288667899735	0.075967878699263	0.0464614283316112	0.112487601220515	-0.00647486415599801	-0.0555975364433144	0.0547441944933525	234.521846316493	0.0756081639468244	0.0516352507954918	0.1834707970366	0.0749949584938914	0.0530086644560922	0.122431862465743	-0.00430597037327741	-0.10040461503078	0.0655867779048772	234.61492498737	0.0931970755505293	0.038867975669986	0.152065534176394	0.0524224671685854	0.0292804789901271	0.11853308934369	-0.0367573629918797	-0.109503203492097	0.0616049682915891
234.622235393759	0.0821632431157972	0.0266482733813921	0.109511754810328	0.0770119039511882	0.0464614283316112	0.110762326211834	-0.00156914754856926	-0.0455124764463455	0.0445570869551079	234.62186528529	0.0745240214134877	0.0542256473197334	0.100520601582242	0.0756029083548191	0.0539656924694478	0.1206631242557	0.00694951998039868	-0.035874101076732	0.0585241174106099	234.715013809064	0.0919896284262481	0.0402120019933445	0.152704436669641	0.0525894775367842	0.0309296235942245	0.14096860266832	-0.0282523391995071	-0.110622768021968	0.0616049682915891
234.722266835067	0.0818471160366726	0.0255445608490078	0.107349217917346	0.0772126193166455	0.0441437146234897	0.113736275210818	0.000222855770296853	-0.0455124764463455	0.0468827648201663	234.721884254086	0.0745240214134877	0.0542256473197334	0.100520601582242	0.0756594562687704	0.0547931684915555	0.121602334153846	0.00728790945657741	-0.0365162265481514	0.0588508784145602	234.815102630758	0.0907954045162592	0.0400006890149356	0.152065534176394	0.0525894775367842	0.0309296235942245	0.14096860266832	-0.0268742945401115	-0.108506581727994	0.063394110087874
234.822298276374	0.0822198616205083	0.0606938219532881	0.109511754810328	0.0776196660639523	0.0464614283316112	0.139501791144997	-0.00272762801634789	-0.0548692745475449	0.0453837081430239	234.821903222883	0.0745240214134877	0.0542256473197334	0.100520601582242	0.0756673847400163	0.0540078431236524	0.12139369797702	0.00749677576166987	-0.0365162265481514	0.0598923095483604	234.915191452452	0.087318403610295	0.0414135523137108	0.152704436669641	0.0736634608065189	0.0403728071579081	0.189646387832453	-0.00173328277746341	-0.104821392597797	0.111567354676409
234.922329717682	0.0822198616205083	0.0606938219532881	0.109511754810328	0.0779848804802535	0.047341315933809	0.146040615290531	-0.001380196005753	-0.0468647519571937	0.0676834803029981	234.921922191679	0.0745240214134877	0.0542256473197334	0.100520601582242	0.0836793321108142	0.0543139572397408	0.165043387124567	0.0170238577456337	-0.0365162265481514	0.102271234391801	235.015280274146	0.0844355378452633	0.0368782609614982	0.147169930714258	0.0739665963093034	0.0403728071579081	0.189646387832453	-0.000210517001788557	-0.10306624319094	0.111567354676409
235.02236115899	0.0822198616205083	0.0606938219532881	0.109511754810328	0.0781896510237052	0.0464614283316112	0.148079196680043	-5.21433715631857e-05	-0.0455124764463455	0.0728133262159896	235.021941160475	0.0745050604931952	0.0542953582684776	0.100520601582242	0.0842533751131639	0.0539656924694478	0.165043387124567	0.0178394644238743	-0.0385055577638299	0.100451767798751	235.11536909584	0.0798163118139415	0.038867975669986	0.147169930714258	0.0739665963093034	0.0403728071579081	0.189646387832453	0.00127247258861299	-0.101972659274351	0.111567354676409
235.122392600297	0.0821764449295819	0.0605508263320464	0.109511754810328	0.0786548414067474	0.0465817125622277	0.153622627475403	0.00249055014575104	-0.0443539773534388	0.0789692498255885	235.121960129272	0.0745240214134877	0.0542953582684776	0.100520601582242	0.084326844935097	0.0539656924694478	0.16633000349303	0.0185024152215746	-0.035874101076732	0.103456234042913	235.215457917533	0.0786597753186826	0.0342523642283459	0.14041220004382	0.124294846598563	0.0414937590083587	0.194443398844015	0.0315541576798792	-0.0917830342905017	0.126823706521313
235.222424041605	0.0821632431157972	0.0605508263320464	0.109511754810328	0.0879529465585079	0.0464614283316112	0.158058797691274	0.012828684864785	-0.0380543832265843	0.0845621027744854	235.221979098068	0.0745390272275973	0.0532273750920416	0.0991746463577522	0.0943285468794938	0.0547931684915555	0.181089160803585	0.0298715280772085	-0.035874101076732	0.110022561194381	235.315546739227	0.0774761326930645	0.0353415788607468	0.133659563202746	0.124294846598563	0.0414937590083587	0.194443398844015	0.0341109174820192	-0.0471358550471948	0.140406481873692
235.322455482912	0.0821374509510714	0.0605508263320464	0.109511754810328	0.0967670925065143	0.0464614283316112	0.182786384052075	0.0254901070662111	-0.0345558511351427	0.0880556052906129	235.321998066865	0.074545153409686	0.0532273750920416	0.0988839242264816	0.109997215284632	0.0547931684915555	0.181160301213811	0.0402760744169921	-0.0262394944819382	0.110898640776562	235.415635560921	0.0772921495440771	0.039036569932763	0.134324548083064	0.124294846598563	0.0414937590083587	0.194443398844015	0.0346844091959253	-0.0368694447849855	0.126823706521313
235.42248692422	0.0821374509510714	0.0605508263320464	0.109511754810328	0.151482591836891	0.0673827557765102	0.190722293703223	0.0575333450016023	-0.0125753151852402	0.110971007114846	235.422017035661	0.0745540378396037	0.0536542090881122	0.0988839242264816	0.127131288605712	0.0604984065135344	0.181160301213811	0.0529869556266837	-0.0152554028346752	0.110432163288039	235.515724382615	0.077507449867565	0.0400006890149356	0.133586571724055	0.124294846598563	0.0414937590083587	0.194443398844015	0.0343033172978184	-0.0351415192293518	0.126823706521313
235.522518365528	0.0819287027904503	0.0605508263320464	0.109511754810328	0.152100193469444	0.0673827557765102	0.190722293703223	0.0587759226286361	-0.0110656995479617	0.110971007114846	235.522036004458	0.0745540378396037	0.054014570104991	0.0994827947529097	0.152943463323154	0.0631742409333644	0.185370272305164	0.0598517043654059	-0.0149274680319446	0.110432163288039	235.615813204309	0.0777215606027912	0.0669640930189301	0.134324548083064	0.145826945738038	0.0770435633650787	0.197769579438725	0.0596715415198509	-0.00748884168072035	0.128108390767518
235.622549806835	0.0818471160366726	0.0605508263320464	0.109511754810328	0.15739334901407	0.0897694523509948	0.190722293703223	0.069891853895512	0.012790358345467	0.110767768025962	235.622054973254	0.0746421884837731	0.054014570104991	0.0994827947529097	0.158717533642038	0.0809213204143489	0.185370272305164	0.0711640092601365	0.0105786177666928	0.115329119150161	235.715902026003	0.077507449867565	0.0673215752078218	0.129853011155472	0.15436077046667	0.0755690106339728	0.197561507901924	0.0642111208058875	-0.00615962815511249	0.128108390767518
235.722581248143	0.0823114591123742	0.0584411116964128	0.10939349809351	0.157457411508604	0.0900084648334697	0.190722293703223	0.0693956487005201	0.012790358345467	0.110053932895826	235.72207394205	0.0748594800851302	0.0539325484270635	0.102055185124691	0.161716734892538	0.0770651143629718	0.193619433884388	0.0746501661649361	-9.67191645974835e-05	0.126321065126078	235.815990847697	0.0770328970696538	0.0662626172310905	0.128556197996596	0.159808726039824	0.0754130320503346	0.20236889249531	0.0686399509816614	-0.00585447910901062	0.129543728305164
235.82261268945	0.0821841488916527	0.0602438395714609	0.111112741635626	0.157473361496723	0.0900084648334697	0.190722293703223	0.0695958222993846	0.0126065299425157	0.110053932895826	235.822092910847	0.0749176534367756	0.0545660521451929	0.104116952488282	0.161716734892538	0.0770651143629718	0.193619433884388	0.0742177099454629	-9.67191645974835e-05	0.128378989041735	235.916079669391	0.0765274973793399	0.0652525711782482	0.125822311331929	0.175597137223332	0.0733688051420932	0.251472003637997	0.0847184768287086	-0.00670655157250677	0.16796507080284
235.922644130758	0.083288269095339	0.0584411116964128	0.114786126607751	0.162008140041847	0.128348197851444	0.234023260433643	0.0808250640607553	0.0266791361710018	0.15248413575532	235.922111879643	0.0764917637700827	0.0566461903079854	0.152429896293208	0.16554406207268	0.0809213204143489	0.217387216865844	0.075336843401214	0.00116438706495833	0.149199721629249	236.016168491085	0.0760835542236006	0.0645642859887202	0.122531349791687	0.17670073269375	0.0754130320503346	0.254078096165314	0.0870799713269644	-0.00670655157250677	0.16796507080284
236.022675572065	0.0844744782776151	0.0615213352803411	0.130459756792609	0.162008140041847	0.128348197851444	0.234023260433643	0.0785403377975906	0.01729729636417	0.15164620947408	236.02213084844	0.0769625691463105	0.059266348687597	0.152429896293208	0.167134462274964	0.0770651143629718	0.215234136594439	0.0773701541220949	0.00148495413618467	0.148857323136732	236.116257312779	0.0758455774879041	0.0652525711782482	0.119546357081944	0.177688723253564	0.0739809036593421	0.254078096165314	0.0896961709393596	-0.00670655157250677	0.16796507080284
236.122707013373	0.0852232561216242	0.0615213352803411	0.131193369964591	0.162080633018371	0.128149182593677	0.23335909720376	0.0776895889855185	0.0176179022095772	0.15248413575532	236.122149817236	0.0769625691463105	0.059266348687597	0.152429896293208	0.171650432377193	0.141753986300243	0.241398722893445	0.093034085502624	0.00116438706495833	0.169977348711364	236.216346134473	0.075521276679172	0.064900368121869	0.113146389167148	0.178670087582626	0.0739522889592647	0.254078096165314	0.0921425294060983	-0.00670655157250677	0.16796507080284
236.222738454681	0.0852737481438828	0.0643879045637282	0.134147357335301	0.162956059928586	0.129700249908786	0.234965591817625	0.0792821497532313	0.02230321968157	0.159317351820424	236.222168786033	0.0772009247978167	0.0636866297249722	0.154628820350064	0.171650432377193	0.141753986300243	0.241398722893445	0.0925233582040082	0.00263005785194567	0.169977348711364	236.316434956166	0.0752683465488312	0.0636897752961055	0.108683912985777	0.179110488076628	0.0739522889592647	0.254078096165314	0.0933827656031667	-0.00197855320461028	0.17210928690972
236.322769895988	0.0854743695322848	0.0643879045637282	0.133884026558653	0.164665984569348	0.129279220468564	0.234023260433643	0.0817766749786762	0.0204240116702816	0.159090773159239	236.322187754829	0.0773219546424091	0.064825413501823	0.152568998339261	0.171650432377193	0.141753986300243	0.241398722893445	0.091974955988963	0.00290319459334323	0.169977348711364	236.41652377786	0.0750758430997344	0.0634382750035859	0.102838253203909	0.179110488076628	0.0739522889592647	0.254078096165314	0.0941884389576008	-0.00197855320461028	0.171098308978748
236.422801337296	0.085252443800874	0.0643879045637282	0.133884026558653	0.166378098986831	0.134781448776236	0.237610746751212	0.0845201606812543	0.0204240116702816	0.159317351820424	236.422206723626	0.0776635478551077	0.0671385623299699	0.152429896293208	0.171650432377193	0.141753986300243	0.241398722893445	0.0913114515092608	0.00263005785194567	0.168979475856418	236.516612599554	0.0747945407469482	0.064900368121869	0.100740647589118	0.185781688264489	0.114949140863731	0.257494130941093	0.108622422254709	0.0407956307447163	0.17673901447071
236.522832778603	0.084860365586562	0.0643879045637282	0.133884026558653	0.167141455986771	0.133570386010751	0.234965591817625	0.0860476903310544	0.0204240116702816	0.15959838666367	236.522225692422	0.0777877857462774	0.0677913326139995	0.152568998339261	0.171650432377193	0.141753986300243	0.241398722893445	0.0911493719788274	0.00263005785194567	0.168979475856418	236.616701421248	0.0745617985585129	0.0657600165017592	0.0993272611857202	0.185781688264489	0.114949140863731	0.257494130941093	0.109493477458264	0.0402727774591422	0.17673901447071
236.622864219911	0.0847120541353044	0.0643879045637282	0.133884026558653	0.167141455986771	0.133570386010751	0.234965591817625	0.0860915222818578	0.0204240116702816	0.15959838666367	236.622244661218	0.0780466182882335	0.0685445864654509	0.152429896293208	0.171650432377193	0.141753986300243	0.241398722893445	0.0908064307223907	0.00290319459334323	0.168979475856418	236.716790242942	0.074492159569326	0.0652525711782482	0.0983802191990041	0.192218679984252	0.139241183245748	0.26033838486055	0.120991390824392	0.0544132832889014	0.185219284924401
236.722895661218	0.0833958560387594	0.0625016396634886	0.134147357335301	0.162080633018371	0.0417290968211224	0.23479218258638	0.0747940764892806	-0.0581062401039516	0.159090773159239	236.722263630015	0.0780865793882547	0.0661377306365581	0.148759185374476	0.16715352111031	0.0320249810222447	0.239544955802133	0.068509181782813	-0.0551301683155899	0.167205126060354	236.816879064636	0.074328717369096	0.064900368121869	0.0982126853488232	0.187092492815554	0.0483947486947874	0.26033838486055	0.0973517542385962	-0.0247486491409662	0.188543062213434
236.822927102526	0.0823367712319652	0.0616040059916431	0.133884026558653	0.159192437326067	0.0441611626796255	0.237610746751212	0.0652430607029184	-0.0581062401039516	0.159090773159239	236.822282598811	0.0777237694597692	0.066343928570345	0.150426339361361	0.157998325330867	0.0320249810222447	0.239544955802133	0.0518873553712143	-0.0554932454092588	0.169977348711364	236.91696788633	0.0740092635217991	0.0650383473509902	0.0982513202031536	0.187092492815554	0.0483947486947874	0.26033838486055	0.0976699471447808	-0.0239750166596286	0.188543062213434
236.922958543834	0.0817517021167014	0.0613404502648306	0.133986378232834	0.159192437326067	0.0441611626796255	0.237610746751212	0.0657596860846517	-0.0581062401039516	0.159090773159239	236.922301567608	0.077375689505873	0.0651343757240887	0.150426339361361	0.0930989544482778	0.0320249810222447	0.239544955802133	0.0411542815387874	-0.0555844458679807	0.169977348711364	237.017056708024	0.0739641645092484	0.0642059843904771	0.0974434147456395	0.178073916981913	0.0483947486947874	0.26033838486055	0.0860393700654538	-0.0249335336587402	0.186134709052409
237.022989985141	0.0804673814393169	0.0604263805999251	0.130459756792609	0.159192437326067	0.0441611626796255	0.237610746751212	0.0668005545938091	-0.0596821535772518	0.157740392933877	237.022320536404	0.0772580131037232	0.0651343757240887	0.151233647730085	0.09283329791455	0.0320249810222447	0.239544955802133	0.0410435161595275	-0.0578576560453466	0.169977348711364	237.117145529718	0.0738024190298483	0.0645642859887202	0.0975613516830552	0.178073916981913	0.0483947486947874	0.26033838486055	0.0862109795723107	-0.0239750166596286	0.186004733618121
237.123021426449	0.0792026586585462	0.0602587758178647	0.131193369964591	0.159192437326067	0.0441611626796255	0.237610746751212	0.0676345337266449	-0.0581062401039516	0.15959838666367	237.122339505201	0.0770097945474491	0.065560416515833	0.152334441605843	0.0869247211665737	0.0307227892306095	0.238474449370858	0.0256604740647559	-0.0582516513050134	0.169977348711364	237.217234351412	0.0736406223884713	0.0645642859887202	0.0974434147456395	0.178073916981913	0.0483947486947874	0.26033838486055	0.0865660301021699	-0.0233765883536714	0.186134709052409
237.223052867756	0.0764825563496057	0.059521964730986	0.126347924707367	0.156435549982443	0.0441611626796255	0.237610746751212	0.0626024208235378	-0.0581062401039516	0.160862515368946	237.222358473997	0.0767402023455601	0.0650693217068719	0.152568998339261	0.0844298696918838	0.0307227892306095	0.238474449370858	0.0178564700446105	-0.0635188916051854	0.167844951963401	237.317323173105	0.0735705904700203	0.0645642859887202	0.0968993859968042	0.158458779422828	0.0487746645830161	0.259754449260428	0.0712458531790724	-0.0304658993507676	0.175141194356333
237.323084309064	0.073133222125313	0.0583661517319081	0.106607351901549	0.155455044388956	0.0397244363992377	0.234965591817625	0.0593652060116436	-0.0434657756101375	0.170163791339022	237.322377442793	0.0764917637700827	0.0635216418979889	0.152429896293208	0.0842930127376096	0.0307227892306095	0.238474449370858	0.0175228315746534	-0.063637484561266	0.168595413502241	237.417411994799	0.0734424709385098	0.0645642859887202	0.0968993859968042	0.0824827204606294	0.0352325100938101	0.239419030691081	0.040401907045239	-0.0406377330374294	0.171204638393165
237.423115750371	0.0723874990745073	0.0583661517319081	0.100680992916691	0.114011146462535	0.0397244363992377	0.234965591817625	0.049153413599931	-0.0443132743278344	0.169987452948179	237.42239641159	0.0762704673576284	0.0635216418979889	0.152568998339261	0.0800890533555141	0.03138725595754	0.237166270392759	0.00119630318141464	-0.0815015107806772	0.164476066537678	237.517500816493	0.0733621792630665	0.064900368121869	0.0968993859968042	0.0768518113644546	0.0372337143045577	0.237876856198883	0.0256782128790631	-0.0406377330374294	0.16845474326021
237.523147191679	0.0721619499153552	0.0583661517319081	0.100993209285565	0.0733588356979239	0.0440772684070995	0.168039737140095	0.00436548138021272	-0.0443132743278344	0.107455748769217	237.522415380386	0.075940483196577	0.0613091506777605	0.150426339361361	0.0776042575462994	0.0343106064494954	0.0975965637015927	-0.0141811747695394	-0.0707800502451333	0.029014834607559	237.617589638187	0.0732944117052986	0.064900368121869	0.0968646522669376	0.0768518113644546	0.0372337143045577	0.237876856198883	0.025854108197056	-0.0414914595926491	0.167283038558659
237.623178632987	0.0706656710157874	0.0557399573668264	0.090577507644519	0.069322177649569	0.0440772684070995	0.0944335350693242	-0.00260871229533597	-0.0313433816463895	0.0297010625726514	237.622434349183	0.0744600335170506	0.0582068861136901	0.113566977782751	0.0776042575462994	0.0348267663301089	0.0947931199666013	-0.00687441873314677	-0.0661423488744936	0.0332320574747477	237.717678459881	0.0731783082330106	0.0634200880866114	0.0951356325217646	0.0701012657734561	0.0372337143045577	0.149152143015112	-3.70063213181295e-05	-0.0402700636553094	0.0779508967292117
237.723210074294	0.0704868996238847	0.0557399573668264	0.090577507644519	0.0693563939468667	0.0440772684070995	0.0945498637239716	-0.0024705239177604	-0.0313433816463895	0.029435217131586	237.722453317979	0.0743558195058418	0.0582068861136901	0.113566977782751	0.0776042575462994	0.0348267663301089	0.0947931199666013	-0.00650504748951593	-0.0660973058392534	0.0332320574747477	237.817767281575	0.0730620483611097	0.0633069002045884	0.0951356325217646	0.0690765582408912	0.0372337143045577	0.142210911987327	-0.00202748830249693	-0.0455279566879939	0.0653709788134083
237.823241515602	0.0703565265324494	0.0557399573668264	0.0906602650719398	0.0703395438224639	0.0435499320462317	0.09564629113816	-0.00160158938241323	-0.0312593176328219	0.0302694137118606	237.822472286776	0.0743088703889556	0.0582068861136901	0.112762308969495	0.0780375571431435	0.0379176022965137	0.0977535243422754	-0.00598116730974048	-0.0661423488744936	0.033000725660923	237.917856103269	0.0730382583850839	0.0633069002045884	0.0950502507352534	0.0694838486218232	0.0327973397579702	0.111980830545321	-0.00192672026364541	-0.0491554149005764	0.0403383484642378
237.923272956909	0.0702859602143153	0.0557399573668264	0.0906602650719398	0.0716743607088763	0.0435499320462317	0.096559474954745	-0.000504722062049826	-0.0325888262449053	0.0303536560796022	237.922491255572	0.0740029580354052	0.0553387448977767	0.104812974538521	0.0784905596025258	0.0379721061945852	0.0977535243422754	-0.00438610803925919	-0.0593763012430939	0.0339698543949005	238.017944924963	0.0729537520844893	0.0633069002045884	0.0949148909038355	0.0693259614864656	0.0327973397579702	0.0978807558442328	-0.00231740580589556	-0.0455279566879939	0.0339523255670349
238.023304398217	0.0701960749144984	0.0557399573668264	0.090577507644519	0.072833519078489	0.0417290968211224	0.0960131626624663	0.000278210469263518	-0.0313433816463895	0.0323230739584043	238.022510224368	0.0739414664805718	0.0553387448977767	0.104116952488282	0.0794398898132879	0.0370704511043299	0.0977535243422754	-0.00321710148000663	-0.0593763012430939	0.0333403947935132	238.118033746657	0.072887945143746	0.0613578354893187	0.0927573901693434	0.0692327417957691	0.0372337143045577	0.0973350493513032	-0.0024945241356112	-0.0422541411310218	0.0311681639641888
238.123335839525	0.0701712999848109	0.0557399573668264	0.090577507644519	0.0739739043894686	0.0436350984557563	0.0988617766915024	0.00102222497715167	-0.0300327774760478	0.0341333714596842	238.122529193165	0.0739377752595909	0.0553387448977767	0.104116952488282	0.0807255547325133	0.037465376978905	0.0994709748069795	-0.00120994849830125	-0.0588641934102048	0.0339698543949005	238.218122568351	0.0727395928114486	0.0613578354893187	0.0913931305428442	0.0692327417957691	0.0375321291995874	0.0965246350712138	-0.00235441409401915	-0.0404769479802288	0.0306354260857131
238.223367280832	0.0701108425370006	0.0556491782072924	0.0903023617544291	0.0745588429175882	0.0441867680733818	0.10005410233776	0.00177014977560837	-0.0276300635191919	0.0361336833995994	238.222548161961	0.0738852955721744	0.0553387448977767	0.102265009556852	0.082053120300733	0.0379721061945852	0.0994709748069795	0.000328870882838665	-0.0560047256590548	0.0358966458260821	238.318211390045	0.0726699728722018	0.0602443453946891	0.0883491613806686	0.0694537523198779	0.0375085064165937	0.0951961349953144	-0.00215365312571331	-0.0404769479802288	0.0293024805826379
238.32339872214	0.0700363243429027	0.0556491782072924	0.0903023617544291	0.0767922280475197	0.0467686496478898	0.104986992739793	0.00324218359252544	-0.0301361872658057	0.0343294379106761	238.322567130758	0.0736333995495288	0.0553387448977767	0.0942135634952301	0.083304848050615	0.0379721061945852	0.0994709748069795	0.00284708357451205	-0.0460255785804075	0.0339698543949005	238.418300211738	0.0725813625430282	0.0607738607167837	0.0856853226853937	0.0703059775729977	0.0372789765139332	0.0965246350712138	-0.00121847513898623	-0.0404769479802288	0.0295269412504037
238.423430163447	0.0699674477203495	0.0556491782072924	0.0903023617544291	0.0793479168935093	0.0467686496478898	0.105617997444662	0.00525886294040223	-0.0268379624345298	0.0384793310311133	238.422586099554	0.0735377854969632	0.0565618790262167	0.0942135634952301	0.0848375082787399	0.0397505548576843	0.102029751597228	0.00595124768670486	-0.0406900719522091	0.0351308968368639	238.518389033432	0.0724232805747383	0.0604632215091878	0.0817390145021349	0.0735180040128855	0.0420162666752455	0.0997969559603513	0.00160859895759763	-0.0358747314480171	0.0311681639641888
238.523461604755	0.0698175188420401	0.0556491782072924	0.0903023617544291	0.0808549841939553	0.0472048521313074	0.105617997444662	0.00718645624509268	-0.0266196665060275	0.0383948969222399	238.522605068351	0.0733843079502317	0.0578655840632718	0.0934778188062252	0.0863565147737426	0.0451283756252098	0.102367296201606	0.009306254596437	-0.0282020263472233	0.0345362644290652	238.618477855126	0.0722709883833403	0.0612900811462152	0.0801098308630395	0.0776518410320794	0.0506361976551851	0.0998066219020775	0.00519781769941312	-0.0217250404607634	0.0339523255670349
238.623493046062	0.0698142622036216	0.0561376618638264	0.0906602650719398	0.0839697092463487	0.0556792665657619	0.108516010271512	0.0115460950002624	-0.0215806381928547	0.0445281016024467	238.622624037147	0.0731720111216028	0.0578655840632718	0.0900751109278294	0.0873527030051054	0.0673976833951749	0.102229524136918	0.0132754904129735	-0.00844244427718253	0.0345362644290652	238.71856667682	0.0722192615073679	0.0619875349901102	0.0805196644908558	0.0786098909624004	0.0551862757069984	0.0999076310961584	0.00605300459800359	-0.0194135033332381	0.0314075182990054
238.72352448737	0.0692703317319937	0.0515958373390868	0.0897698693089101	0.0847071633459893	0.0575752554594585	0.107629508684583	0.0144094101404496	-0.024480942586855	0.045232745800159	238.722643005944	0.0729038900419138	0.0581636046702482	0.0895361179524549	0.0873914601786829	0.0672387702355423	0.101385866525667	0.0139260211359238	-0.00696112777679432	0.0349851945545688	238.818655498514	0.0721791026828434	0.0625784969249599	0.0805196644908558	0.0789067526170429	0.0551862757069984	0.101115675645295	0.00637175345298283	-0.0195793262610381	0.0314075182990054
238.823555928678	0.0688366878842212	0.0496881470219245	0.0923372561783496	0.0851099204562878	0.0575752554594585	0.107629508684583	0.0156210060244882	-0.0219086705083133	0.0498262380670722	238.82266197474	0.0727427163978442	0.0581636046702482	0.0889712659627336	0.0873914601786829	0.0672387702355423	0.101385866525667	0.0143062240567796	-0.00826373874495531	0.0351308968368639	238.918744320208	0.0721791026828434	0.0627529637137738	0.0805196644908558	0.0790648282396492	0.0551862757069984	0.101115675645295	0.0065150796368849	-0.0195793262610381	0.0314075182990054
238.923587369985	0.0683384819383398	0.0324627020993878	0.0897698693089101	0.0859217052281181	0.0576554972830806	0.107666792336453	0.0174800106326189	-0.020811035644448	0.0517143184170228	238.922680943536	0.0726639657290312	0.0581636046702482	0.0888344587498754	0.0874028720030636	0.0680817424686293	0.102507999766583	0.0145407238426887	-0.00844244427718253	0.0351308968368639	239.018833141902	0.0721791026828434	0.0627529637137738	0.0805196644908558	0.079429375141524	0.0551862757069984	0.101505293452466	0.00674589935358589	-0.0200992246202126	0.0312892044591803
239.023618811293	0.0679972470130469	0.0304664400277619	0.088160825500017	0.0866461328609511	0.0589209861121407	0.108516010271512	0.0189926885424296	-0.0161534137896776	0.0561708613549995	239.022699912333	0.0725812711045646	0.0553918603994325	0.0845342780802202	0.0874127715173604	0.0680817424686293	0.102507999766583	0.0147901277111378	-0.0062071375894272	0.0377376319819807	239.118921963596	0.0721791026828434	0.0627529637137738	0.0805196644908558	0.0796196084454851	0.0551862757069984	0.101505293452466	0.00687547710294325	-0.0194135033332381	0.0319805245270404
239.1236502526	0.0677635617358278	0.0288037814380653	0.0867125622537397	0.0872084780872753	0.0592199315427085	0.108516010271512	0.0205743959805377	-0.015853093925089	0.054628754896668	239.122718881129	0.0723008380317852	0.0565618790262167	0.0842205590475375	0.0874139497902043	0.0680817424686293	0.102582658531771	0.015225845459235	-0.0062071375894272	0.0385710003398644	239.21901078529	0.0721791026828434	0.0627529637137738	0.0805196644908558	0.0798911046028867	0.0551862757069984	0.101748752787402	0.00703184035942299	-0.0190768455485356	0.0325008799756597
239.223681693908	0.0676177192912809	0.0270216998095333	0.0841133035296656	0.087984943788615	0.0595243009095055	0.108668432239672	0.0217044503173498	-0.0110818005312103	0.0561708613549995	239.222737849926	0.0721800481890961	0.0563859892505016	0.0824352866347105	0.0874641783759581	0.0680817424686293	0.102582658531771	0.0155102402930773	-0.0062071375894272	0.0381506517365734	239.319099606984	0.0721791026828434	0.0627529637137738	0.0805196644908558	0.0803443209706323	0.0551862757069984	0.102020726822031	0.0072774004275128	-0.0190768455485356	0.0325123988660872
239.323713135215	0.0675080497906725	0.0270216998095333	0.0829979413908886	0.0891603123234102	0.0618334145012643	0.109761119056668	0.0229230930564429	-0.00799723291367897	0.0561708613549995	239.322756818722	0.0720588059048779	0.0561459994955936	0.0811296853919319	0.0874904437278204	0.0680817424686293	0.102582658531771	0.0157285665320515	-0.0062071375894272	0.0377376319819807	239.419188428678	0.0721678427551664	0.0625784969249599	0.080285169463842	0.0805649365660615	0.0551862757069984	0.102020726822031	0.00742937668330643	-0.0189856168325893	0.0327615009171526
239.423744576523	0.0673071008830805	0.0274904905340093	0.0825912691639584	0.0900082691651068	0.0654417545669556	0.111647327894498	0.0244451865793365	-0.00735486126176819	0.0549900328130336	239.422775787519	0.0719028328068105	0.0571952558498141	0.0811296853919319	0.0875154193829359	0.0673976833951749	0.102077097374559	0.0159122093836839	-0.0062071375894272	0.0377376319819807	239.519277250371	0.0721678427551664	0.0625784969249599	0.080285169463842	0.0810782507635988	0.055830630768697	0.10282930857041	0.00768429594104504	-0.0190768455485356	0.0325123988660872
239.523776017831	0.067242249245128	0.0272165994344359	0.0818277479799723	0.090899778353445	0.0683289058690548	0.110794613227335	0.0254412653501012	-0.0037590663145481	0.0553644811133743	239.522794756315	0.0716758891145355	0.0585813701970568	0.0810935465236413	0.0875154193829359	0.0673976833951749	0.102077097374559	0.0161633162361979	-0.0062071375894272	0.0377772841303253	239.619366072065	0.0721194198330741	0.0627529637137738	0.080285169463842	0.0811300441868596	0.0555364973655099	0.102769854133017	0.00781485261013797	-0.0190768455485356	0.0325123988660872
239.623807459138	0.0670920442920608	0.0288037814380653	0.0818277479799723	0.0915325805050555	0.070967032638632	0.109905345668466	0.0268714524198509	0.00127913888394902	0.0553644811133743	239.622813725111	0.0716186136284363	0.0578655840632718	0.0801249873261464	0.0875546728947435	0.0673976833951749	0.102077097374559	0.0164134600634875	-0.00547950273049787	0.0388640320831125	239.719454893759	0.0721194198330741	0.0627529637137738	0.080285169463842	0.0826763264804746	0.0522824370195794	0.106498676091787	0.010195759835008	-0.0200992246202126	0.0382809333694176
239.723838900446	0.0671956482350253	0.0272165994344359	0.0818277479799723	0.0918282963634992	0.0728812456903064	0.111241740627864	0.0268842792836531	-0.00205069926845125	0.0546762629170567	239.722832693908	0.0716093760180149	0.0578655840632718	0.0801249873261464	0.0879248926409491	0.0672387702355423	0.104048800602912	0.0172770709375779	-0.00594189107712983	0.0391622363958266	239.819543715453	0.0721834827090969	0.0627529637137738	0.0805196644908558	0.0850318049345362	0.056002497376955	0.128337557194765	0.0137172524551818	-0.0206782997520238	0.0564145625641419
239.823870341753	0.0672432518312692	0.0269844902444841	0.0825912691639584	0.0920157102177253	0.073400594300746	0.111241740627864	0.026788703905592	-0.00205069926845125	0.0556837576401233	239.822851662704	0.0716186136284363	0.0581270378054015	0.0801249873261464	0.0883852550376509	0.0672387702355423	0.108029878065449	0.0180946238681209	-0.00594189107712983	0.0400665519326355	239.919632537147	0.0722192615073679	0.0625784969249599	0.080285169463842	0.0861504639990168	0.0553849598623566	0.129112510987079	0.0150650475590713	-0.0211000702057533	0.0583063829726591
239.923901783061	0.06733258775127	0.0246921419464976	0.0818277479799723	0.0922617618329554	0.0727447539480376	0.11000890259464	0.0265529623932107	-0.00336750671728953	0.0565687409819802	239.922870631501	0.0716186136284363	0.0581270378054015	0.0801249873261464	0.0888411893582017	0.0692782291934153	0.111665977889816	0.0188636997414223	-0.00589506302007879	0.0410537801571293	240.019721358841	0.0722326151588367	0.0625784969249599	0.080285169463842	0.087664070551701	0.0579528826497508	0.135951600008973	0.0166387806290183	-0.0181079034215821	0.0628322842524389
240.023933224369	0.0678400022440685	0.0199557824273263	0.0986610361693489	0.0925388832195531	0.0728812456903064	0.11000890259464	0.0242047044377146	-0.0215823036842492	0.0609636452926827	240.022889600297	0.0716186136284363	0.0581270378054015	0.0801249873261464	0.0894595731898614	0.0687062741263251	0.112375318840433	0.019502812186683	-0.00589506302007879	0.0420289433541011	240.119810180535	0.0722400166927294	0.0625784969249599	0.080285169463842	0.0889328369264762	0.0573842025393769	0.136189460224258	0.0183929422220871	-0.0195793262610381	0.0633323779713437
240.123964665676	0.0682166583031472	0.0225891060787588	0.110337378898834	0.0926861061726024	0.0736683017153828	0.110794613227335	0.0228545473909936	-0.0287305367332155	0.0585216819565122	240.122908569094	0.0716186136284363	0.0581270378054015	0.080082348062235	0.0897942636170574	0.0687062741263251	0.112962037486147	0.0200117803602975	-0.00589506302007879	0.0418102937454161	240.219899002229	0.0722400166927294	0.0625784969249599	0.080285169463842	0.0899672421229184	0.0577936763576721	0.137753801222618	0.0201655997609273	-0.0178080227840427	0.0659568174483425
240.223996106984	0.0686738980709565	0.0418929417481476	0.126141480316875	0.0928811613618107	0.0732955045666077	0.110312911119769	0.0222125817064019	-0.0287305367332155	0.058018984800331	240.22292753789	0.0716186136284363	0.0581270378054015	0.080082348062235	0.0903910941940587	0.0728702847565287	0.116949064340084	0.0209486083677336	-0.00300788302203209	0.0455199379824121	240.319987823923	0.0722400166927294	0.0625784969249599	0.080285169463842	0.0905099548776834	0.0605742293824681	0.140857086393413	0.021202634368854	-0.015389004005474	0.0687107832314894
240.324027548291	0.0687123993559613	0.0418929417481476	0.126141480316875	0.0930145827545967	0.0734444338730362	0.11000890259464	0.0222166808504412	-0.0310467055877125	0.0565687409819802	240.322946506686	0.0716276112310302	0.0582068861136901	0.0801249873261464	0.0906343021807497	0.0743566452633225	0.117176276115802	0.0214476090262632	-0.00217469617207182	0.0455199379824121	240.420076645617	0.0722939550574706	0.0625784969249599	0.0805196644908558	0.09115251753677	0.0604533167345778	0.140857086393413	0.0215587073228748	-0.0151105572782245	0.0697737986923499
240.424058989599	0.0688066234517678	0.0418929417481476	0.125906636072133	0.0931918210849325	0.0740886753720476	0.11033318915773	0.0219826167939615	-0.0310467055877125	0.0565687409819802	240.422965475483	0.0716276112310302	0.0582068861136901	0.0801249873261464	0.09125476002987	0.0755516564122272	0.116949064340084	0.0224615451063116	0.000253437332893222	0.0461895996001992	240.520165467311	0.0722939550574706	0.0625784969249599	0.0805196644908558	0.0952390763368114	0.0742927761778657	0.14464313317566	0.0286817907926021	0.000482123653111954	0.0749217316554093
240.524090430906	0.0692574200274182	0.0557399573668264	0.123028676387779	0.0933464692021924	0.0741976137493303	0.11033318915773	0.0212917992963418	-0.0357864539464101	0.0516799618054388	240.522984444279	0.0716276112310302	0.0582068861136901	0.0801249873261464	0.0916990411549361	0.0764993027505683	0.116875638450216	0.023128765662454	0.000535308577942858	0.0455199379824121	240.620254289004	0.0722939550574706	0.0625784969249599	0.0805196644908558	0.0958673608351829	0.0740218509599026	0.141009722361126	0.0293558289074908	0.00120216169530592	0.0721580591570683
240.624121872214	0.0695244724120358	0.0574360462550763	0.118829720428678	0.0934541571485434	0.0742349050786921	0.11033318915773	0.0202373419716781	-0.0331419292455171	0.0516799618054388	240.623003413076	0.0716276112310302	0.0582068861136901	0.0800461935198937	0.0919691199091769	0.0774724731997865	0.116875638450216	0.0236709125364693	0.00221898652118926	0.0460042696838431	240.720343110698	0.0722521767950876	0.0621389535416211	0.0805196644908558	0.0952171959988716	0.0733094556815356	0.144810667594886	0.0277150287145664	0.000418539482324634	0.0755674248220121
240.724153313522	0.0698142622036216	0.0571730447216552	0.113492141569582	0.0929125502457042	0.0734444338730362	0.112414471835504	0.0183829443405431	-0.0378113020743651	0.0447928247775295	240.723022381872	0.0716276112310302	0.0582068861136901	0.0800461935198937	0.0920048331592896	0.0780314375671465	0.117423027936256	0.0237163072033446	0.00235728530993386	0.0460042696838431	240.820431932392	0.0722004430622678	0.0619875349901102	0.0805196644908558	0.0952027422418583	0.0733094556815356	0.144810667594886	0.0278951357788203	0.000482123653111954	0.0749217316554093
240.824184754829	0.0697487988010732	0.0571730447216552	0.113177351933048	0.0923481675721325	0.068929710817356	0.117951920482699	0.0172605718964837	-0.0390717349138096	0.0453873436088222	240.823041350669	0.0716093760180149	0.0582068861136901	0.0800461935198937	0.0920048331592896	0.0780314375671465	0.117423027936256	0.0237826312729494	0.00221898652118926	0.0460042696838431	240.920520754086	0.0721791026828434	0.0613578354893187	0.0801098308630395	0.0943956290510399	0.0694513878428895	0.164016657772202	0.0257714427527701	-0.023243571860688	0.0721580591570683
240.924216196137	0.0697296622817307	0.0574360462550763	0.113177351933048	0.0918410974222814	0.041162383426905	0.113521473538291	0.0165294993568847	-0.0390717349138096	0.0453873436088222	240.923060319465	0.0715979297045334	0.0585058655981328	0.0801249873261464	0.0920048331592896	0.0780314375671465	0.117423027936256	0.0238020033088122	0.00221898652118926	0.0460042696838431	241.02060957578	0.0720928420861111	0.0612900811462152	0.080285169463842	0.0942505345611309	0.0694513878428895	0.164016657772202	0.0257507748738271	-0.0229615765625108	0.0721580591570683
241.024247637444	0.0695244724120358	0.0574360462550763	0.112205425862643	0.0915325805050555	0.0389457536458382	0.113521473538291	0.0160500730756407	-0.0399841485598858	0.045120614548284	241.023079288261	0.071571529815964	0.0585058655981328	0.0801249873261464	0.0919471569148298	0.0764993027505683	0.115886856408986	0.023773877580607	0.00221898652118926	0.0461895996001992	241.120698397474	0.0720802674863232	0.0612900811462152	0.080285169463842	0.0939040476592647	0.0478696198035525	0.145888604398632	0.0244973506341829	-0.0301080268013693	0.0674125501101877
241.124279078752	0.0693388347539969	0.05539685424833	0.107031514390882	0.0914453845004185	0.0389457536458382	0.113521473538291	0.0164536114845715	-0.038545182177221	0.045120614548284	241.123098257058	0.071571529815964	0.0585058655981328	0.0801249873261464	0.0919471569148298	0.0764993027505683	0.115886856408986	0.023773877580607	0.00221898652118926	0.0461895996001992	241.220787219168	0.0720596651859348	0.0612900811462152	0.0805196644908558	0.0938542072965908	0.0478696198035525	0.144810667594886	0.0243740989305651	-0.0315648358719433	0.0657336445378594
241.224310520059	0.0690408952731326	0.05539685424833	0.10424476694844	0.0911698083674888	0.0389457536458382	0.113422204095384	0.0170126173870285	-0.0378113020743651	0.0444168223023824	241.223117225854	0.071571529815964	0.0585058655981328	0.0801249873261464	0.0919412369861387	0.0764993027505683	0.115886856408986	0.0236822562350769	0.00221898652118926	0.0461895996001992	241.320876040862	0.0720197103319056	0.0607738607167837	0.0805196644908558	0.0922862654184685	0.03427346029583	0.132129887489549	0.0209333778381029	-0.0351058931520876	0.0611912864578392
241.324341961367	0.0688366878842212	0.05539685424833	0.10315479825431	0.0911052422123445	0.0389457536458382	0.113422204095384	0.0172234849370778	-0.0378113020743651	0.0444168223023824	241.323136194651	0.071571529815964	0.0585058655981328	0.0801249873261464	0.0919238491898629	0.0771622889578841	0.116487900865519	0.023628989221388	0.00221898652118926	0.0460042696838431	241.420964862556	0.0719768705281482	0.0604632215091878	0.0805196644908558	0.092114079036339	0.0347707541486205	0.132129887489549	0.0208679895863704	-0.0344368703255988	0.0606226334216183
241.424373402675	0.0685029325523225	0.0491493780539808	0.0831297955711049	0.091012617308092	0.0389457536458382	0.113422204095384	0.0179781249010835	-0.0371457685789969	0.0444168223023824	241.423155163447	0.07154578268313	0.0582068861136901	0.0800461935198937	0.0918780589379481	0.0774724731997865	0.116459595781638	0.0235065669480105	0.00235728530993386	0.045882677029135	241.52105368425	0.0719507712014954	0.0602443453946891	0.0805196644908558	0.0919976412219697	0.0363328399167997	0.132129887489549	0.0206424558772294	-0.0344368703255988	0.0597816646512097
241.524404843982	0.0680673159371821	0.0574360462550763	0.0817618501159264	0.0908837271235967	0.0393584031771271	0.113521473538291	0.0187822642370056	-0.0348148185838717	0.0444168223023824	241.523174132244	0.0715306162596724	0.0582068861136901	0.0800461935198937	0.0918780589379481	0.0780314375671465	0.116875638450216	0.0235767251651383	0.00221898652118926	0.0455199379824121	241.621142505944	0.0718933754182078	0.0604632215091878	0.0805196644908558	0.0915707765803361	0.0378636664035689	0.131844768005715	0.0202286942762851	-0.0315787764158566	0.0606226334216183
241.62443628529	0.0678857195971518	0.0571730447216552	0.080485531075058	0.090771168221685	0.0403690924228427	0.113422204095384	0.0192242985128331	-0.033509587481609	0.0443236216772058	241.62319310104	0.0715306162596724	0.0582068861136901	0.0800461935198937	0.0918780589379481	0.0774724731997865	0.116459595781638	0.0235559142207044	0.00235728530993386	0.045882677029135	241.721231327637	0.0718819235492462	0.0604632215091878	0.0805196644908558	0.0918487455327989	0.0368736181129155	0.131844768005715	0.0207820100374567	-0.0315787764158566	0.0611912864578392
241.724467726597	0.0678187721383839	0.0574360462550763	0.0799618600646436	0.0916185168618416	0.0293639680712267	0.114059419588028	0.021921648703696	-0.0367322309201999	0.051499897576346	241.723212069837	0.0715306162596724	0.0582068861136901	0.0800461935198937	0.0919412369861387	0.0763677256597096	0.1159391872303	0.0239172081942102	0.00363196845129074	0.0481018620680154	241.821320149331	0.0718819235492462	0.0604632215091878	0.0805196644908558	0.0920372318207323	0.0353664864661145	0.131844768005715	0.0213364492536608	-0.0342513049720039	0.0604791623170682
241.824499167905	0.0678187721383839	0.0574360462550763	0.0799618600646436	0.0930610258022674	0.0336095066623091	0.144383048452219	0.0251549924879914	-0.0354679690212323	0.0784394849853734	241.823231038633	0.0715306162596724	0.0582068861136901	0.0800461935198937	0.0942366952731152	0.07643649499676	0.157935627637405	0.031026637622861	0.00312488314154734	0.0892178826525117	241.921408971025	0.0718933754182078	0.0604632215091878	0.0805196644908558	0.0928206945630929	0.0393751027573512	0.137800446782384	0.0233404522239072	-0.0342513049720039	0.0632798456143851
241.924530609212	0.0677898057924843	0.0574360462550763	0.0799469496248031	0.0942783840559662	0.0363322096020387	0.150622641557081	0.0275650152107829	-0.0348148185838717	0.0832767990375615	241.923250007429	0.0715306162596724	0.0582068861136901	0.0800461935198937	0.0949086592465445	0.07643649499676	0.159337610869171	0.0326451419105211	0.00312488314154734	0.0895557813290633	242.021497792719	0.0718933754182078	0.0604632215091878	0.0805196644908558	0.0932647557781571	0.0380175811424155	0.138581599581983	0.0240995551127659	-0.0342513049720039	0.0641823833213741
242.02456205052	0.0677635617358278	0.0574360462550763	0.0799618600646436	0.0968988475969337	0.0557503826875723	0.163885655950426	0.0323180194777065	-0.00890126505111929	0.104939205336312	242.023268976226	0.0715306162596724	0.0582068861136901	0.0800461935198937	0.0956549762248654	0.0769392549731221	0.161296548520761	0.0349648022270358	0.00427405787139	0.0921253861655647	242.121586614413	0.0718933754182078	0.0604632215091878	0.0805196644908558	0.0939365874555268	0.0359111015624211	0.137800446782384	0.0256190629638218	-0.0341948794418333	0.0657336445378594
242.124593491828	0.0677635617358278	0.0574360462550763	0.0799618600646436	0.0988615643752598	0.0557503826875723	0.158098800562094	0.0365791791193472	-0.00733056328369324	0.0979865824003813	242.123287945022	0.0715306162596724	0.0582068861136901	0.0800461935198937	0.0973606907178947	0.0795249741793397	0.16560936981983	0.0388760749684797	0.00456419130652125	0.0921253861655647	242.221675436107	0.0718933754182078	0.0604632215091878	0.0805196644908558	0.0940450468494406	0.0359111015624211	0.141009722361126	0.0261000758825602	-0.0354261586907666	0.0691703389593184
242.224624933135	0.0677635617358278	0.0574360462550763	0.0799618600646436	0.101148517988279	0.0613347051362323	0.167075583438427	0.0411786877262333	-0.00733056328369324	0.100669911576877	242.223306913819	0.0715306162596724	0.0582068861136901	0.0800461935198937	0.0994482889538461	0.0788552609724537	0.16560936981983	0.041087075205968	0.00456419130652125	0.0923666191792086	242.321764257801	0.0719003715151475	0.0606195877846437	0.0805196644908558	0.0943956290510399	0.03427346029583	0.143547291914631	0.0266609488540204	-0.0341948794418333	0.0767478132239304
242.324656374443	0.0677635617358278	0.0574360462550763	0.0799618600646436	0.102115469189404	0.0557503826875723	0.165493134961825	0.043542737897896	-0.0030166469428632	0.107197022725828	242.323325882615	0.0715306162596724	0.0582068861136901	0.0800461935198937	0.101996016103909	0.0798726796141936	0.166739280382549	0.0432567910464489	0.00768215512259687	0.0946214792515007	242.421853079495	0.0719003715151475	0.0606195877846437	0.0805196644908558	0.0962424534047082	0.0743561558528321	0.16196700269145	0.0309772651952723	0.000418539482324634	0.0919089618895547
242.42468781575	0.0677635617358278	0.0574360462550763	0.0799618600646436	0.102778726764599	0.0709649139372165	0.180331578462687	0.0453892112176474	-0.00242795395016657	0.107197022725828	242.423344851412	0.0715306162596724	0.0582068861136901	0.0800461935198937	0.102525146815607	0.0798726796141936	0.166813208711057	0.043820048934056	0.00799005558653987	0.0945917604975653	242.521941901189	0.0719507712014954	0.0607738607167837	0.0802549523637692	0.0969595267536409	0.0753941073028611	0.161303511073123	0.0325178375436458	0.00120216169530592	0.0908624425776286
242.524719257058	0.0677635617358278	0.0574360462550763	0.0799618600646436	0.103222221893023	0.0613347051362323	0.171418679630251	0.0461134691116439	-0.00242795395016657	0.106985080115512	242.523363820208	0.0715306162596724	0.0582068861136901	0.0800461935198937	0.105203586502601	0.0798726796141936	0.166813208711057	0.0451634684415747	0.00827874907154512	0.0946214792515007	242.622030722883	0.0719614330238571	0.0613578354893187	0.0805196644908558	0.0973239608795512	0.07580806389505	0.16196700269145	0.0330201825689249	0.00203754262652681	0.0921693444455425
242.624750698366	0.0677635617358278	0.0574360462550763	0.0799618600646436	0.105245634182722	0.0675774428116915	0.180331578462687	0.0483856846434678	-0.00365126495214746	0.107197022725828	242.623382789004	0.0715306162596724	0.0585058655981328	0.0801249873261464	0.106167475055238	0.0803299137757432	0.166813208711057	0.0459041897585851	0.00877540843274012	0.0946214792515007	242.722119544577	0.0720696240824384	0.0607738607167837	0.0805196644908558	0.102540852544828	0.072812955400228	0.206890442091116	0.043827968207587	0.000418539482324634	0.137179815356903
242.724782139673	0.0678187721383839	0.0574360462550763	0.0799618600646436	0.105820368144547	0.0725860476837014	0.186181584390376	0.0495173142561534	-0.00542369574606803	0.107347321855724	242.723401757801	0.0720883028174263	0.0556573302055447	0.0810935465236413	0.112208904381219	0.0787568920431615	0.216493988337447	0.0556357795651022	0.00456419130652125	0.152056629035078	242.82220836627	0.0722279404251276	0.0602443453946891	0.0825727133604318	0.111195019670236	0.0785926423811074	0.21627295316791	0.0565458046623264	0.00372121119124949	0.146550917016674
242.824813580981	0.0678372646757604	0.0574360462550763	0.0799469496248031	0.128884196355486	0.0552649066330214	0.23429982342925	0.0637988077864667	-0.00695356417831283	0.169700951864656	242.823420726597	0.0724474134372287	0.0461543998108661	0.0878447377125107	0.142964861830877	0.0803299137757432	0.226172473959505	0.0686899700140088	0.00456419130652125	0.177876759087689	242.922297187964	0.0722964123809202	0.0576353703732527	0.0817358505918221	0.136330323698138	0.0761854295192665	0.227624766409799	0.0765093647827823	0.00756661715454789	0.157364566240409
242.924845022288	0.0678465939488486	0.0574360462550763	0.0799469496248031	0.142443356605416	0.0725860476837014	0.258409667312511	0.0784749889419571	-0.000223501830715414	0.187610971037834	242.923439695394	0.0725812711045646	0.0526902982791317	0.105728138756352	0.156239083592868	0.0831801205725554	0.238757451157197	0.0859666626540694	-0.00594624936276454	0.18623526619237	243.022386009658	0.0723425007416707	0.0576353703732527	0.0846386875366643	0.154769959436197	0.0761854295192665	0.227624766409799	0.0790149828284828	0.00756661715454789	0.157314788679677
243.024876463596	0.0678779127534425	0.0574360462550763	0.0799469496248031	0.144305894052614	0.0725860476837014	0.258409667312511	0.0802499269651713	-0.000223501830715414	0.187610971037834	243.02345866419	0.0726912628457564	0.0538394363851897	0.110984693285635	0.156781667038685	0.0831801205725554	0.238757451157197	0.0858407068158397	-0.0206072997885532	0.180611421961087	243.122474831352	0.0724232805747383	0.0506125032690021	0.0865087623911939	0.161609395781389	0.0785926423811074	0.230044914080596	0.0810982815898428	0.00756661715454789	0.157093761549621
243.124907904903	0.0678904357660742	0.0574360462550763	0.0799469496248031	0.15617456147866	0.0897102882079317	0.273315644573142	0.102214597845522	0.0227603011820716	0.207175903867896	243.123477632987	0.072785669819172	0.0563859892505016	0.116175613117665	0.165124884924679	0.0848266479579993	0.239705654359804	0.0947760961128364	0.00642078276823108	0.175564070686813	243.222563653046	0.0724876556349309	0.0576353703732527	0.0944000827672926	0.181579136500131	0.0844274055854374	0.231714103868298	0.0941340274653564	0.0133495664040442	0.157053393920005
243.224939346211	0.0679004052598202	0.0574360462550763	0.0799469496248031	0.158257533361884	0.0930670065615412	0.273315644573142	0.104221261210851	0.0251745493083412	0.207175903867896	243.223496601783	0.0730231921316388	0.0569346403558749	0.117906787394198	0.167832870565193	0.0848266479579993	0.239705654359804	0.0956409963907889	0.00669320358606959	0.17808601855154	243.32265247474	0.0724876556349309	0.0576353703732527	0.0944000827672926	0.182272612523673	0.0844274055854374	0.231714103868298	0.0954427041923627	0.0133495664040442	0.157053393920005
243.324970787519	0.0679456965777518	0.0574360462550763	0.0797820994402786	0.161265010967096	0.0951737029170654	0.273315644573142	0.106043486775073	0.0229607977858259	0.201402808143823	243.32351557058	0.0731979341152017	0.0563859892505016	0.117906787394198	0.173113991413463	0.0848266479579993	0.239705654359804	0.0978083777473698	0.00642078276823108	0.174959182755312	243.422741296434	0.0725086670576684	0.0576353703732527	0.0944000827672926	0.183211415648807	0.0840947793737646	0.231576684320036	0.0965574026923136	0.0133495664040442	0.157093761549621
243.425002228826	0.0679579073733789	0.0574360462550763	0.0797820994402786	0.179211873793812	0.120472359291198	0.276595161730432	0.116812020040333	0.0469289598400475	0.207175903867896	243.423534539376	0.0732406132001114	0.0563859892505016	0.117906787394198	0.177122069776987	0.0848266479579993	0.239705654359804	0.0991103216075853	0.0071507209004372	0.175368426054549	243.522830118128	0.0725336421385187	0.0576353703732527	0.0944000827672926	0.195546781594786	0.111287539366222	0.235309114608808	0.112790277059481	0.0395524716277153	0.163512403352508
243.525033670134	0.0679972470130469	0.0574360462550763	0.0799469496248031	0.180142342533421	0.125091021507938	0.2729555091921	0.118188842515744	0.0586509780917239	0.206179019021958	243.523553508172	0.0732806508009777	0.0582068861136901	0.119427551622051	0.181493252805518	0.0848266479579993	0.239705654359804	0.100153953970572	0.00799005558653987	0.174861909720375	243.622918939822	0.0725445353748717	0.0590623673509809	0.0944000827672926	0.198394564223229	0.122230255194786	0.235371515920116	0.117231585081962	0.0504454256641506	0.164828305144757
243.625065111441	0.0680270474508823	0.0574360462550763	0.0799469496248031	0.18238756000698	0.130414437387894	0.272881938706662	0.120204986281174	0.0645401474990359	0.203688938111177	243.623572476969	0.0733574618848334	0.0571952558498141	0.117906787394198	0.197412474628092	0.131329349838941	0.243300326268843	0.113022044356788	0.0521209373757621	0.181336704244637	243.723007761516	0.0726030581959438	0.0602443453946891	0.100818726937287	0.199773875342742	0.126024000318752	0.235571604113179	0.119495679296066	0.0504454256641506	0.162971174007584
243.725096552749	0.0680673159371821	0.0574360462550763	0.0799618600646436	0.187155128309872	0.130469336864634	0.273140988805155	0.125018851422809	0.0632261317972796	0.204453070771583	243.723591445765	0.0733098579807308	0.0582068861136901	0.120437781549654	0.199984519823561	0.12650823373613	0.244298851444663	0.116105740350214	0.0507560194586067	0.187695937636359	243.82309658321	0.0726938892851926	0.0593766981191977	0.113868704443454	0.202125523081116	0.126348775767606	0.235571604113179	0.121295781536319	0.0503552333739163	0.164683867802711
243.825127994056	0.0680786331315374	0.0574360462550763	0.080107765795483	0.190499318528549	0.132855371093544	0.277171212627305	0.128469642163064	0.0632261317972796	0.207175903867896	243.823610414562	0.0732406132001114	0.0588145636115853	0.121855802000599	0.201087749593692	0.127413190490977	0.250522616205085	0.118245849820684	0.0450721757525377	0.187695937636359	243.923185404903	0.072767129672793	0.0590623673509809	0.122964286333714	0.203276480218619	0.149888651996666	0.255011424111625	0.122593421605006	0.0517790740495475	0.170646798950732
243.925159435364	0.0682088190308	0.0578973006498361	0.0811847503588039	0.192065842677841	0.132995289831248	0.278396204052973	0.129471004069068	0.0586509780917239	0.207175903867896	243.923629383358	0.0731960410290142	0.0582068861136901	0.121855802000599	0.202307931794445	0.126956163969437	0.257807514666333	0.119733455873597	0.0507560194586067	0.195218974056074	244.023274226597	0.0728001655272998	0.060889235061264	0.128136401294903	0.203989236013925	0.154182341104497	0.245780037614095	0.123990886597486	0.0503552333739163	0.175254608115626
244.025190876672	0.0682166583031472	0.05811650401191	0.0815712458705705	0.193872743142287	0.134696605217685	0.279738497686254	0.130677896809247	0.0602738745184168	0.210755188581699	244.023648352155	0.0731114842407846	0.0575784942046535	0.124723590610371	0.203710027511727	0.131329349838941	0.268323427618327	0.12212216334947	0.0562384465410992	0.203352311652965	244.123363048291	0.072887945143746	0.0612900811462152	0.133007996591255	0.204539497132458	0.153838132984964	0.241935086143215	0.124330304066088	0.0499773170866178	0.179474494169778
244.125222317979	0.0682329764968673	0.05811650401191	0.0815712458705705	0.197144173942837	0.134696605217685	0.279410362768523	0.132871609295285	0.0660565700253928	0.219754056795957	244.123667320951	0.0728987669448626	0.0445808482594703	0.108107128318182	0.204518329554013	0.128774344380341	0.269610311138401	0.124315811247578	0.0562384465410992	0.203776796100523	244.223451869985	0.0728269776893114	0.0604632215091878	0.14014997041581	0.204714505094812	0.155405566926793	0.240002826006345	0.125757231657834	0.0320588964081283	0.17067554347083
244.225253759287	0.0682879291285573	0.0580914434435153	0.0815712458705705	0.19912113541491	0.133282197292302	0.279410362768523	0.134896874947423	0.0638391351959819	0.219754056795957	244.223686289747	0.072785669819172	0.0446052217327791	0.103379017550622	0.205296746389147	0.126956163969437	0.269051154676725	0.126031728281709	0.0556195476402165	0.203776796100523	244.323540691679	0.072778945528565	0.0545079102459563	0.14014997041581	0.20480901866143	0.156238976073509	0.239766412444395	0.126607596117841	0.0381384857197797	0.179474494169778
244.325285200594	0.0683554091610573	0.0574360462550763	0.0809391194142455	0.200242919525391	0.133282197292302	0.279410362768523	0.135427837215706	0.0626091922572775	0.219754056795957	244.323705258544	0.0727427163978442	0.0445808482594703	0.0990421078173264	0.205929193289038	0.132587643722737	0.276941762731005	0.127436118069392	0.0562384465410992	0.207222863552264	244.423629513373	0.0728587353179918	0.0545079102459563	0.14014997041581	0.204825319028471	0.15614457513524	0.239531839347887	0.126477301403874	0.0376421554042971	0.179474494169778
244.425316641902	0.0684546653888916	0.0574360462550763	0.08112590646943	0.201917787901539	0.133988484689146	0.2815039073473	0.136732448300312	0.0626091922572775	0.225370092727164	244.42372422734	0.0726639657290312	0.0445808482594703	0.0970684576260712	0.207679820269242	0.131329349838941	0.276941762731005	0.130578306892681	0.0556195476402165	0.213364665880205	244.523718335067	0.0729206858311831	0.0563081091932457	0.141303307158985	0.204825319028471	0.15614457513524	0.239531839347887	0.125942241412128	0.0324492164408917	0.175268169472254
244.52534808321	0.0685029325523225	0.0574360462550763	0.08112590646943	0.217906873487959	0.137015218033114	0.325611884398098	0.154909879942532	0.0658505971845144	0.255484492046197	244.523743196137	0.0726333997099737	0.0445808482594703	0.0970684576260712	0.209065706169637	0.13696474936027	0.281785546380148	0.132767597039152	0.0562384465410992	0.2170984175527	244.623807156761	0.0729428866935021	0.0604632215091878	0.144590162996693	0.204825319028471	0.15614457513524	0.239531839347887	0.125613324935353	0.0324492164408917	0.175401255018782
244.625379524517	0.0685890836119447	0.0574360462550763	0.0815712458705705	0.221624918731928	0.140547722992479	0.321625748544116	0.158611573544314	0.0677092859803892	0.254215328297376	244.623762164933	0.0726209911464003	0.0445808482594703	0.0970684576260712	0.2127877865797	0.14321428521954	0.285013155814376	0.142084586922731	0.0730895197583661	0.230475455526266	244.723895978455	0.0729537520844893	0.0604632215091878	0.144590162996693	0.218297148147848	0.172820311590078	0.408169012182402	0.17335303546634	0.0895478865945465	0.292141137157852
244.725410965825	0.0733153098728968	0.0574360462550763	0.157861781980469	0.260693696700851	0.164852303919893	0.369049514702996	0.170637018802739	0.0737706811071111	0.287838110684592	244.72378113373	0.072804566633352	0.0445808482594703	0.14100637493875	0.215730210490208	0.14321428521954	0.397534099710247	0.158020685639698	0.0710607926258475	0.350796457353961	244.823984800149	0.0735705904700203	0.0545079102459563	0.154503909518558	0.227612379378066	0.187132905457991	0.410782533877404	0.184412180471945	0.0526879814915045	0.295675772538237
244.825442407132	0.073547509048331	0.0574434708626064	0.157861963047716	0.262141855727951	0.164852303919893	0.369049514702996	0.169567700689187	0.0596824619818422	0.287838110684592	244.823800102526	0.0730231921316388	0.0467295967505433	0.147902792916556	0.216880229054799	0.14321428521954	0.397534099710247	0.158446594247865	0.0450721757525377	0.350796457353961	244.924073621842	0.0741257584706723	0.0556534182319519	0.160289761174376	0.230043559549456	0.185861362846153	0.411743889655547	0.181352287571877	0.0526879814915045	0.311185907110402
244.92547384844	0.137724943827084	0.0595951372224991	0.163676763436949	0.266040397193806	0.164852303919893	0.369049514702996	0.149136630969869	0.0504399155288468	0.277996442098529	244.923819071322	0.0736513225760057	0.0445808482594703	0.15784353853647	0.220260270839489	0.14321428521954	0.401101388115112	0.155383143516954	0.033605706273326	0.350796457353961	245.024162443536	0.0773947403959322	0.0563081091932457	0.167918416034789	0.231774297339331	0.187355645558689	0.411743889655547	0.172348824893504	0.0408289101354609	0.303352243853753
245.025505289747	0.140667397563355	0.0595951372224991	0.163676763436949	0.267527902966746	0.164852303919893	0.369049514702996	0.143112143439006	0.0508952647566096	0.278276391892952	245.023838040119	0.0744564681866219	0.0445808482594703	0.162483840991859	0.260967300713561	0.14321428521954	0.402713815502341	0.179450786967365	0.0621371717199492	0.330761654743169	245.12425126523	0.129903483429231	0.0368700869227117	0.227001091344217	0.247578918340562	0.184769695172824	0.413813757116449	0.162265159249823	-0.0125135599078705	0.330964914493566
245.125536731055	0.141347098842664	0.0598134604016861	0.163956422666676	0.277332644472753	0.164852303919893	0.375030642032003	0.148845497784913	0.0504399155288468	0.287838110684592	245.123857008915	0.0748563422041495	0.0493335293087024	0.170666424705659	0.26643970052885	0.145314087700779	0.406153231703376	0.180303492794265	0.062732189672795	0.326506141393276	245.224340086924	0.133431062952863	0.0368700869227117	0.227001091344217	0.300262097416993	0.184597666494115	0.413813757116449	0.163528634374417	-0.00850332525981595	0.337227836871956
245.225568172363	0.141688066897916	0.0598134604016861	0.163956422666676	0.279302289382026	0.164852303919893	0.375030642032003	0.149827112803851	0.0504399155288468	0.287838110684592	245.223875977712	0.132717179575268	0.0445808482594703	0.172230018133166	0.278367380049885	0.147697391355391	0.412453172304885	0.172998855573162	-0.00807879780017345	0.325612322796002	245.324428908618	0.140385229686977	0.0657600165017592	0.221129943625587	0.326616476853399	0.187355645558689	0.41655551713613	0.172665415361682	0.033405439297689	0.318192733217768
245.32559961367	0.141919324869539	0.0601546128867199	0.163956422666676	0.282459748292082	0.164250689078557	0.375030642032003	0.151167698661036	0.0504399155288468	0.285842173828673	245.323894946508	0.137498955294417	0.0445808482594703	0.172230018133166	0.288399866871987	0.147697391355391	0.412453172304885	0.176010514540191	-0.00735774916173407	0.325612322796002	245.424517730312	0.140385229686977	0.0657600165017592	0.221129943625587	0.329730788992292	0.187355645558689	0.419028143159414	0.179431548441997	0.0408289101354609	0.330964914493566
245.425631054978	0.143721019016368	0.0601546128867199	0.163956422666676	0.310767302284367	0.18966160413894	0.449533034938801	0.174788825827409	0.0457200343717329	0.382088369344001	245.423913915305	0.139197176676117	0.0445808482594703	0.17273476782948	0.327676760324033	0.200182090902707	0.435489431927496	0.204774933498198	0.0598528785786014	0.326013483807338	245.524606552006	0.144789021428038	0.0673590493423839	0.221129943625587	0.340759360779057	0.193247090798481	0.433186792103382	0.190520675336399	0.0419721128133806	0.330698059184363
245.525662496285	0.144195883858028	0.0601546128867199	0.163956422666676	0.321358249486853	0.239604191921468	0.449533034938801	0.185686813454803	0.078161952751819	0.377190799513961	245.523932884101	0.148119080837777	0.0582068861136901	0.185584926791284	0.331068905251789	0.203629157363371	0.436724989956746	0.183902761218938	0.0489965236179489	0.300655788620996	245.6246953737	0.145918453839474	0.117586975123631	0.221129943625587	0.347579095336624	0.289340020569832	0.438050654839999	0.202025083438595	0.0848017022012577	0.301078475986458
245.625693937593	0.147015514809075	0.125285030926802	0.166893889248806	0.323804141122798	0.239354747609388	0.437345412400681	0.177420652182488	0.0869829738404518	0.295406773990078	245.623951852897	0.151428631597238	0.13137556059751	0.233284266979218	0.331275744144539	0.205287285842026	0.436724989956746	0.165661968084884	-0.00908345298348312	0.29231733674662	245.724784195394	0.145918453839474	0.119070676222425	0.221755881886111	0.347633004369681	0.293835247320012	0.432824353017951	0.203630030739794	0.114631876201247	0.315750666372101
245.7257253789	0.147098643397255	0.126010087665082	0.166893889248806	0.31509207787072	0.163447601225471	0.437345412400681	0.162590435430614	0.011511198699443	0.286811589047558	245.723970821694	0.151514928608838	0.128711714409021	0.227843271415813	0.342790683733073	0.211549184250956	0.442797372136228	0.174986476179894	-0.00908345298348312	0.297944675581151	245.824873017088	0.145934030488991	0.119070676222425	0.221129943625587	0.345700317094131	0.289340020569832	0.440659124785549	0.200099905332092	0.0897377300349757	0.29798955635653
245.825756820208	0.147098643397255	0.126010087665082	0.166893889248806	0.314765603434761	0.163447601225471	0.437345412400681	0.162508092273272	0.011511198699443	0.286811589047558	245.82398979049	0.151514928608838	0.128711714409021	0.227843271415813	0.348895602323505	0.214852668776503	0.445718829072432	0.181385290766804	0.0174545879648552	0.321497792257604	245.924961838782	0.145934030488991	0.119070676222425	0.221129943625587	0.345187582053297	0.289340020569832	0.447956789755015	0.198398000319861	0.0893300621864484	0.300302636841266
245.925788261516	0.147198493341563	0.126010087665082	0.166893889248806	0.314765603434761	0.163447601225471	0.437345412400681	0.162499779926099	0.011511198699443	0.286811589047558	245.924008759287	0.151574189460219	0.130399226085456	0.227843271415813	0.355475305147723	0.226727739256556	0.460553846461372	0.187457231084445	0.0432049635303503	0.321497792257604	246.025050660475	0.145934030488991	0.119070676222425	0.221129943625587	0.344822844579978	0.289340020569832	0.45235311738277	0.197591534300429	0.0893300621864484	0.301078475986458
246.025819702823	0.146920303997162	0.12636086308628	0.166595933112226	0.314765603434761	0.163447601225471	0.437345412400681	0.162913032822857	0.011511198699443	0.286811589047558	246.024027728083	0.151609756346282	0.130399226085456	0.227843271415813	0.35388371096771	0.225040722303527	0.463733649187221	0.186172191727027	0.0426226352185216	0.321497792257604	246.125139482169	0.145847708861939	0.119465087568533	0.221129943625587	0.344154244127953	0.278037155083059	0.465157313676489	0.196053726549767	0.0893300621864484	0.301078475986458
246.125851144131	0.146623381808084	0.126010087665082	0.16507029323264	0.314765603434761	0.163447601225471	0.437345412400681	0.163373978260071	0.011511198699443	0.286811589047558	246.12404669688	0.151609756346282	0.130399226085456	0.227843271415813	0.358464126587738	0.23644394499647	0.467155979202626	0.190630397420361	0.0688958641908693	0.321497792257604	246.225228303863	0.145314763077289	0.118521910974924	0.213761750606405	0.342037095061979	0.219032515234618	0.433186792103382	0.193930098019493	0.0713444106879995	0.286346891025165
246.225882585438	0.146469369134762	0.126010087665082	0.16507029323264	0.311622264196916	0.163447601225471	0.437345412400681	0.161080740970769	0.011511198699443	0.286811589047558	246.224065665676	0.151574189460219	0.130399226085456	0.227843271415813	0.358677934855601	0.234732225387758	0.465768312030681	0.191172635259877	0.0739085981481358	0.319935794911537	246.325317125557	0.145021746561824	0.114823876018145	0.201859385605808	0.340363472139128	0.209821902883198	0.430393305588005	0.190619098464991	0.0703778047698911	0.286346891025165
246.325914026746	0.146384629809494	0.125285030926802	0.163676763436949	0.311622264196916	0.163447601225471	0.437345412400681	0.161456880979767	0.011511198699443	0.286811589047558	246.324084634473	0.151609756346282	0.130399226085456	0.227843271415813	0.349033797121124	0.201438996284906	0.463733649187221	0.18315733279791	0.0373607565069129	0.305460433824266	246.425405947251	0.144669739941674	0.1165401857002	0.166746493979338	0.337838776916073	0.208506713472559	0.433186792103382	0.186123787912153	0.0625190872707187	0.284393732588407
246.425945468053	0.146140189816639	0.12636086308628	0.163956422666676	0.311340062757264	0.163447601225471	0.437345412400681	0.16173509063578	0.011511198699443	0.286811589047558	246.424103603269	0.151609756346282	0.130399226085456	0.227843271415813	0.337065679751262	0.170536922886463	0.4503221385657	0.171687655447903	0.0242909143529456	0.296562083882346	246.525494768945	0.144371608644014	0.117079851979492	0.164348974108978	0.330757115237939	0.199107654294729	0.417633369170228	0.175253473407687	0.0525091270247817	0.268887342855559
246.525976909361	0.146039101874875	0.126010087665082	0.163094619996417	0.304122021754079	0.163447601225471	0.437345412400681	0.159305242525218	0.011511198699443	0.286811589047558	246.524122572065	0.151433666475146	0.130399226085456	0.227843271415813	0.318545205960059	0.170536922886463	0.447582703575571	0.160830686286257	0.0242881608653955	0.288958325042649	246.625583590639	0.143896342351803	0.119120428683544	0.162105127157985	0.325104549144771	0.198917112006177	0.383815485247867	0.16288270097501	0.0516551084106362	0.241119682445271
246.626008350669	0.145962520426291	0.12636086308628	0.163094619996417	0.281219102693615	0.168233002097161	0.382881282686573	0.138188231917147	0.0145229389533097	0.23945661969354	246.624141540862	0.149981022960536	0.124465487616403	0.192102524678668	0.297754264770189	0.170536922886463	0.447582703575571	0.157997123326222	0.0242881608653955	0.314611839968625	246.725672412333	0.143569259557836	0.119465087568533	0.161534209661677	0.321388656053324	0.184285969164955	0.379271717669243	0.155698238317394	0.0416203291696954	0.241119682445271
246.726039791976	0.145877506829322	0.126164623401914	0.163094619996417	0.261832278589049	0.163447601225471	0.377325260628774	0.117138495933575	0.00755794777333432	0.227623364439015	246.724160509658	0.149159587302025	0.126397477199463	0.185858620682825	0.27769878738827	0.170536922886463	0.443661243678969	0.143040878861978	0.00322569534065001	0.292502644755628	246.825761234027	0.143569259557836	0.119465087568533	0.161534209661677	0.308385741736962	0.164040173557004	0.374702427131903	0.142095179222353	0.0183525203963505	0.241119682445271
246.826071233284	0.145877506829322	0.126164623401914	0.163094619996417	0.255062855199755	0.158735351820124	0.377325260628774	0.109328354757758	0.00269750626063811	0.227623364439015	246.824179478455	0.148869199737753	0.124946139327062	0.184683707918134	0.271796108042655	0.156952670511775	0.43809965723595	0.137310294916507	0.0040490140241024	0.299175246274398	246.925850055721	0.143569259557836	0.119465087568533	0.161534209661677	0.303557285719656	0.164040173557004	0.376475609016204	0.138702066656023	0.00794151761651324	0.231442417945543
246.926102674591	0.145877506829322	0.126164623401914	0.163094619996417	0.242688672754138	0.141046090842814	0.359474307697543	0.0996000074399422	0.00307705213177009	0.227144357623767	246.924198447251	0.148744075982289	0.125409375289839	0.185584926791284	0.266780402106237	0.153781549142058	0.440034324176147	0.131193586253854	0.00173434268843187	0.299175246274398	247.025938877415	0.143569259557836	0.119465087568533	0.161534209661677	0.243360275319503	0.155070034744554	0.367525304985365	0.114891701589479	0.00794151761651324	0.228185521377104
247.026134115899	0.145877506829322	0.126164623401914	0.163094619996417	0.236535043294987	0.140116696325787	0.359474307697543	0.0958954656349384	-0.00560989977022688	0.220949049982578	247.024217416048	0.148413799030039	0.116585895854681	0.175336362966914	0.257506012810692	0.148470892228895	0.436292492190425	0.121500569140362	-0.00570900511147743	0.296480291079172	247.126027699108	0.143569259557836	0.119465087568533	0.161534209661677	0.235005824031282	0.15466660929896	0.371283779624509	0.109493858394171	0.00550929906876069	0.228185521377104
247.126165557207	0.145864699555604	0.126010087665082	0.163094619996417	0.223092282016683	0.144748919057568	0.358858025986612	0.086826852314084	-0.0120944552711431	0.20514147221719	247.124236384844	0.148097855067666	0.118298698306739	0.174900164073463	0.253179682333528	0.140332637046816	0.429183119226154	0.118889743621316	-0.0125205028049514	0.291091821911311	247.226116520802	0.143569259557836	0.119465087568533	0.161534209661677	0.231912418930085	0.15466660929896	0.373406911298403	0.106178465803094	0.00494118577209107	0.228051674673417
247.226196998514	0.145864699555604	0.126010087665082	0.163094619996417	0.212406114160396	0.140116696325787	0.34526359828181	0.0792364746040691	-0.010770396893538	0.198183028111011	247.22425535364	0.14788915659475	0.115125262847906	0.170819290465186	0.24498365674658	0.137211684510238	0.424135766551981	0.109858656349617	-0.0116714368788731	0.290797695270191	247.326205342496	0.143569259557836	0.119465087568533	0.161534209661677	0.226669911274538	0.144339232147253	0.366010537920619	0.10173974951449	0.00494118577209107	0.230342376441358
247.326228439822	0.145864699555604	0.126164623401914	0.163094619996417	0.210452078024962	0.140116696325787	0.341154907107188	0.0768666610073975	-0.012303546956268	0.18777551450133	247.324274322437	0.147779319418988	0.118010267428717	0.170819290465186	0.233109792744669	0.139178978698842	0.424982257300573	0.10024222197975	-0.0116714368788731	0.291091821911311	247.42629416419	0.143569259557836	0.119465087568533	0.161534209661677	0.21102997066751	0.151705398831708	0.348064464566465	0.081451226340086	-0.00512450937424636	0.194240242212073
247.426259881129	0.145840045378582	0.126164623401914	0.163094619996417	0.205691058556901	0.125981144999128	0.316240345393773	0.0721120478062861	-0.0120944552711431	0.173349792072209	247.424293291233	0.14747452660504	0.118298698306739	0.169393544847775	0.212253069701449	0.137211684510238	0.309991679409525	0.0754186979011482	-0.0102120581224642	0.168031157065834	247.526382985884	0.143569259557836	0.119465087568533	0.161534209661677	0.204488109506119	0.145185108556778	0.331637974450038	0.0740043674243291	-0.00512450937424636	0.186139517950606
247.526291322437	0.14581112088318	0.126164623401914	0.163094619996417	0.200476790455023	0.125981144999128	0.28656302513699	0.0661106158409728	-0.012303546956268	0.148208814065067	247.52431226003	0.147272320449553	0.122683999061479	0.170067899296829	0.209662907385752	0.144650763630445	0.309667372112959	0.0728140291253364	-0.0116714368788731	0.158013634017534	247.626471807578	0.143569259557836	0.119465087568533	0.161534209661677	0.201401699071367	0.147290938978614	0.331637974450038	0.0711450719234629	-0.00395791296235973	0.184542851246195
247.626322763744	0.14581112088318	0.126164623401914	0.163094619996417	0.198228169322846	0.140546780760825	0.286275753703612	0.0622606231763073	-0.00560989977022688	0.142488226800151	247.624331228826	0.147028794523829	0.120083724127661	0.16619227764112	0.205413854833419	0.140332637046816	0.29622453639904	0.0691363160397083	-0.00570900511147743	0.156967200592333	247.726560629272	0.143530647094271	0.119465087568533	0.161534209661677	0.190420232770411	0.0963660582990584	0.317544673130136	0.0596945588982056	-0.0369317853202703	0.176471237810621
247.726354205052	0.14581112088318	0.126164623401914	0.163094619996417	0.190577638490517	0.101104030792975	0.286107293481226	0.0505226616309921	-0.0490077717730381	0.138368978444701	247.724350197623	0.147028794523829	0.120181657839308	0.16619227764112	0.197224375336675	0.121762791023572	0.309991679409525	0.0597714701488292	-0.0283830288075901	0.155699564373324	247.826649450966	0.14351292663145	0.119465087568533	0.161396000785942	0.18261506962995	0.0799547813103785	0.301632886250698	0.0482394384755012	-0.0580043468985023	0.165003287322073
247.82638564636	0.14581112088318	0.126164623401914	0.163094619996417	0.184800639392305	0.0869945946111129	0.278721046672427	0.0413993262618896	-0.0568929486123509	0.139020057680856	247.824369166419	0.147028794523829	0.120181657839308	0.16619227764112	0.195178108093874	0.0937741556555127	0.287843854569289	0.0564582411150849	-0.0346486071340068	0.157153587426924	247.92673827266	0.1434982669084	0.119465087568533	0.161396000785942	0.179984524426505	0.0788840432947693	0.287852472543387	0.0417685488710046	-0.0653515694729545	0.149549505260818
247.926417087667	0.145791939706692	0.12636086308628	0.163094619996417	0.180906443988918	0.0821476076050977	0.273566407217528	0.0340024702669674	-0.0644641948816931	0.129911461417658	247.924388135215	0.147028794523829	0.120181657839308	0.16619227764112	0.189440128507878	0.0870262109866291	0.287843854569289	0.0471405899186445	-0.0553744692224136	0.152386808642016	248.026827094354	0.1434982669084	0.119465087568533	0.161396000785942	0.176871081292789	0.0756137848409857	0.274522719943092	0.0348275793180815	-0.0690181078536804	0.130103670635902
248.026448528975	0.145791939706692	0.12636086308628	0.163094619996417	0.17637312326687	0.0807400531552779	0.265959626197974	0.0266327204800984	-0.0702436096939068	0.118529002599109	248.024407104012	0.147028794523829	0.120181657839308	0.16619227764112	0.186885377749649	0.0889971590285222	0.287843854569289	0.042969198430513	-0.0659136495963504	0.143067825449799	248.126915916048	0.1434982669084	0.119465087568533	0.161396000785942	0.174609857543118	0.0788840432947693	0.274522719943092	0.0305182605973116	-0.067111617746836	0.129309832254167
248.126479970282	0.145791939706692	0.12636086308628	0.163094619996417	0.172557943697696	0.073911931449024	0.251826393262135	0.0194796750107912	-0.0748509771829259	0.104393058716098	248.124426072808	0.147028794523829	0.120181657839308	0.16619227764112	0.185073159758353	0.0811526570918053	0.280028217345489	0.0394182189453982	-0.0668170420052533	0.142444144161255	248.227004737741	0.1434982669084	0.119465087568533	0.161396000785942	0.173464089555389	0.0798954466523733	0.27050286759858	0.0273373129110762	-0.0665748027671241	0.125735528467152
248.22651141159	0.145786831134705	0.126164623401914	0.163094619996417	0.170464118623534	0.0727061680489375	0.241951914927852	0.0153211922749395	-0.0748509771829259	0.0974648077505242	248.224445041605	0.147028794523829	0.120181657839308	0.16619227764112	0.18273637963133	0.0810885855377942	0.280028217345489	0.0355363931633271	-0.0700158221727984	0.140636629522058	248.327093559435	0.143486664451125	0.119070676222425	0.161051535581244	0.172444531620178	0.0798954466523733	0.265518431387961	0.0243132211569525	-0.0734244371264175	0.113489468250877
248.326542852897	0.145782474424235	0.12636086308628	0.163094619996417	0.167258976488275	0.0782312564000607	0.22469585338033	0.00995328913114125	-0.0718512304983092	0.0807533786382633	248.324464010401	0.147028794523829	0.120181657839308	0.16619227764112	0.181090390476512	0.0811526570918053	0.280028217345489	0.0331653684820502	-0.070401942615714	0.140495628349972	248.427182381129	0.143486664451125	0.119070676222425	0.161051535581244	0.17223412819255	0.0756137848409857	0.260651203583996	0.0237842377455936	-0.0734244371264175	0.112729163839313
248.426574294205	0.145782474424235	0.12636086308628	0.163094619996417	0.165725170689726	0.0807400531552779	0.224277075510141	0.00754930829442005	-0.0698888982235918	0.0807533786382633	248.424482979198	0.147005043775611	0.120181657839308	0.16619227764112	0.171418427499298	0.0760361733531313	0.267613307039605	0.0211282479618889	-0.070401942615714	0.12308195301525	248.527271202823	0.143486664451125	0.119070676222425	0.161051535581244	0.163668812797647	0.071694386632324	0.223853301977062	0.00506171768863894	-0.0809287913749869	0.0837968462995644
248.526605735513	0.145782474424235	0.12636086308628	0.163094619996417	0.165437994016877	0.0748831477258159	0.216552349221847	0.00697451190512616	-0.0698888982235918	0.0791004708091428	248.524501947994	0.147005043775611	0.120181657839308	0.16619227764112	0.156351441974069	0.0752730602193543	0.228599151273772	0.0026358117164784	-0.0818686912613782	0.0796720668902626	248.627360024517	0.143486664451125	0.119070676222425	0.161051535581244	0.162929701838432	0.071694386632324	0.223589837001549	0.00470419844377981	-0.0809287913749869	0.0837968462995644
248.62663717682	0.145777416800569	0.126164623401914	0.163094619996417	0.165437994016877	0.0727061680489375	0.212413396401821	0.00663039216015865	-0.0694441920695368	0.0780696882031029	248.62452091679	0.147005043775611	0.120181657839308	0.16619227764112	0.155340976253115	0.0712824948361689	0.222313425442737	0.00149149932288597	-0.0833599873849622	0.0759000352131859	248.727448846211	0.143465222671128	0.119120428683544	0.161279177828178	0.164445073660767	0.0655261832341994	0.224755156303563	0.00744982331634263	-0.0851141640274655	0.0888787948517682
248.726668618128	0.145782474424235	0.126164623401914	0.163094619996417	0.168047452187087	0.0710721003868922	0.22469585338033	0.0111393090545281	-0.0782376843451587	0.0832617483659743	248.724539885587	0.147005043775611	0.120181657839308	0.16619227764112	0.157475371707713	0.0712824948361689	0.229856146510536	0.00417034137886865	-0.0818686912613782	0.0876421718648768	248.827537667905	0.143420834844762	0.119120428683544	0.16132177980545	0.168617820925517	0.0533164229768759	0.266906880494646	0.0158647032675922	-0.0924561465069056	0.13153680998566
248.826700059435	0.145782474424235	0.126164623401914	0.163094619996417	0.169858456106239	0.0727061680489375	0.256381011745785	0.0149837758707574	-0.0813647272735868	0.102715251560854	248.824558854383	0.147005043775611	0.120181657839308	0.16619227764112	0.159840943183272	0.0579036205707657	0.245305990894998	0.00835920365674606	-0.09472724637161	0.104927194949443	248.927626489599	0.143306823281551	0.119120428683544	0.161279177828178	0.171658080372317	0.0635329760215836	0.297133271967493	0.0211473594933862	-0.0856135733314533	0.15503936218436
248.926731500743	0.145786831134705	0.126010087665082	0.163094619996417	0.172411549732042	0.0710721003868922	0.267640168744012	0.0189763464583432	-0.0748509771829259	0.12209414012925	248.92457782318	0.147005043775611	0.120181657839308	0.16619227764112	0.164208871321625	0.0624466498394993	0.283081511424044	0.0134834868150215	-0.0827546712689364	0.140377466910881	249.027715311293	0.143304603731991	0.119120428683544	0.16132177980545	0.173141912076101	0.0650442436898112	0.301373757961818	0.0248429392104731	-0.0851141640274655	0.159470210472945
249.026762942051	0.145786831134705	0.126010087665082	0.163094619996417	0.175254479743052	0.0727061680489375	0.282482697061591	0.0246042783076851	-0.0773398020875098	0.133422703472536	249.024596791976	0.147005043775611	0.120181657839308	0.16619227764112	0.172528250233179	0.0663334972130705	0.295492807053308	0.0206289623216205	-0.0833599873849622	0.148917418877881	249.127804132987	0.143223860694055	0.119070676222425	0.161534209661677	0.183966037743488	0.0650442436898112	0.335250221442925	0.0560987977583971	-0.0850180796109142	0.199167567829411
249.126794383358	0.145786831134705	0.126010087665082	0.163094619996417	0.181587000138582	0.0754583277287132	0.298498426516525	0.0354217336139833	-0.0698888982235918	0.149674128025661	249.124615760773	0.147005043775611	0.120181657839308	0.16619227764112	0.180874890898944	0.0717525388926422	0.312994138659911	0.0297545836979597	-0.0814682951210957	0.164929597614878	249.227892954681	0.143197094793817	0.119120428683544	0.161932205870578	0.186807419126353	0.0658925801142536	0.3363301437205	0.0600158190230282	-0.0850531571460875	0.199167567829411
249.226825824666	0.145786831134705	0.126010087665082	0.163094619996417	0.186538764291761	0.0755682929251763	0.304789664548881	0.0451404810573892	-0.0655839218970791	0.158117094558498	249.224634729569	0.147005043775611	0.120181657839308	0.16619227764112	0.191350719767608	0.0712824948361689	0.317863191878051	0.0481913960835467	-0.0833599873849622	0.170783421416926	249.327981776374	0.143153841939284	0.119070676222425	0.161932205870578	0.196982114538733	0.0655261832341994	0.337133045639129	0.0710031976836096	-0.0851141640274655	0.201376180214146
249.326857265973	0.145786831134705	0.126010087665082	0.163094619996417	0.189778654162945	0.0843671943853343	0.312768748022078	0.0513229217161512	-0.0682742882315041	0.158117094558498	249.324653698366	0.147005043775611	0.120181657839308	0.16619227764112	0.19678052633522	0.0712824948361689	0.319379937700994	0.0572409626994476	-0.0814682951210957	0.176308152562902	249.428070598068	0.143153841939284	0.119070676222425	0.161932205870578	0.201703185030005	0.0655261832341994	0.337133045639129	0.0736547873564025	-0.0851141640274655	0.201376180214146
249.426888707281	0.145786831134705	0.126010087665082	0.163094619996417	0.209853237284612	0.151243099649869	0.366734163495251	0.0797063223395793	-0.0183923868360192	0.208928330257927	249.424672667162	0.147005043775611	0.120181657839308	0.16619227764112	0.205790088874038	0.0717525388926422	0.321843327076844	0.0669230077132802	-0.0720938033125994	0.186425168831779	249.528159419762	0.143153841939284	0.119070676222425	0.161932205870578	0.205661084958245	0.0650442436898112	0.337133045639129	0.0767946689437254	-0.0851141640274655	0.202825303395817
249.526920148588	0.145786831134705	0.126010087665082	0.163094619996417	0.22054642100508	0.162733017917644	0.328365095022915	0.0865005449915996	0.00896864368521333	0.188074526846471	249.524691635958	0.147005043775611	0.120181657839308	0.16619227764112	0.251003169869138	0.158609040183086	0.327182639962305	0.0974565087844588	0.0155703659929781	0.186425168831779	249.628248241456	0.143153841939284	0.119070676222425	0.161932205870578	0.250456583755722	0.162013520056254	0.337133045639129	0.102417967564986	0.0144063439426423	0.206858567755903
249.626951589896	0.145786831134705	0.126010087665082	0.163094619996417	0.22158753046711	0.162733017917644	0.326459169707804	0.087394499579295	0.00939760148991925	0.184426264035588	249.624710604755	0.147005043775611	0.120181657839308	0.16619227764112	0.251606001276489	0.161829772773883	0.327182639962305	0.0983742983310928	0.0206296955207374	0.186425168831779	249.72833706315	0.145481321415474	0.111767939867994	0.386621962666775	0.250355982183173	0.157006814447534	0.339785620283751	0.0751929646634595	-0.0916814183575622	0.192761408240622
249.726983031204	0.148268157878911	0.120596871479062	0.381607887057895	0.22158753046711	0.162733017917644	0.328365095022915	0.0626056201811483	-0.0836277909108398	0.171052510283342	249.724729573551	0.147005043775611	0.120181657839308	0.16619227764112	0.251277704134281	0.157348325492789	0.325186365292595	0.0979447954409032	0.0160699143290139	0.186425168831779	249.828425884844	0.145481321415474	0.111767939867994	0.386621962666775	0.242194101637898	0.145167993327091	0.361404782686034	0.070269091322039	-0.0916814183575622	0.193891859210113
249.827014472511	0.15215040503662	0.122860966028507	0.401488432130355	0.219666338356429	0.156896736999926	0.336955746219	0.0138687806106156	-0.222537444760792	0.172542276608323	249.824748542348	0.147005043775611	0.120181657839308	0.16619227764112	0.249420092102316	0.161544683615406	0.334545536693603	0.0958125503043869	0.0104633533204666	0.186425168831779	249.928514706538	0.145481321415474	0.111767939867994	0.386621962666775	0.236089505506792	0.100340322352462	0.35974463876549	0.0671188280892711	-0.0971554155254517	0.187177571443971
249.927045913819	0.15215040503662	0.122860966028507	0.401488432130355	0.211594072756403	0.11026170487258	0.338372835338435	0.0102019383703148	-0.229227655883217	0.16658839026702	249.924767511144	0.150480397114528	0.118298698306739	0.394315239657194	0.246707819619137	0.155949069542061	0.334445194047368	0.0468132275663503	-0.19283480464404	0.186425168831779	250.028603528232	0.145481321415474	0.111767939867994	0.386621962666775	0.22423118608994	0.0748092251642575	0.342158772825247	0.0628926171079687	-0.0971554155254517	0.187177571443971
250.027077355126	0.15215040503662	0.122860966028507	0.401488432130355	0.204404740232521	0.0928233990670533	0.331759912795182	0.00604191528826334	-0.229227655883217	0.171052510283342	250.024786479941	0.150480397114528	0.118298698306739	0.394315239657194	0.243117533011265	0.149238883671359	0.334445194047368	0.0440109737336343	-0.193058365861276	0.195660514579988	250.128692349926	0.149847387812541	0.127073679506239	0.420231148471288	0.209416640306378	0.0748092251642575	0.344358754648685	0.00684122289679986	-0.232562394291024	0.201376180214146
250.127108796434	0.15215040503662	0.122860966028507	0.401488432130355	0.199180989266765	0.0856300289101971	0.328365095022915	0.00187920414817697	-0.229227655883217	0.171311461827262	250.124805448737	0.150480397114528	0.118298698306739	0.394315239657194	0.238143719310629	0.144330461386301	0.334545536693603	0.0414738895141238	-0.211569999031812	0.186425168831779	250.22878117162	0.153186452818318	0.127667034694722	0.421461032433653	0.178594990623034	0.068175286056713	0.323820267850163	-0.0417265330395776	-0.278371870732776	0.180736989471105
250.227140237741	0.15215040503662	0.122860966028507	0.401488432130355	0.192764668962465	0.0860714490655456	0.328085087196684	-0.00573356792502405	-0.238531368908839	0.16658839026702	250.224824417533	0.152434850047286	0.118298698306739	0.404914924091187	0.206092363655103	0.123196020251238	0.345067808348601	0.00721530359724547	-0.222523607770108	0.180192935404432	250.328869993314	0.362808605140715	0.129738948757592	0.485527542345523	0.175540489147153	0.0668708619631449	0.323820267850163	-0.105642404069283	-0.341794338080703	0.206188833292439
250.327171679049	0.15215040503662	0.122860966028507	0.401488432130355	0.188634714260594	0.0865560884412573	0.328365095022915	-0.0102738728481232	-0.239188634917846	0.16658839026702	250.32484338633	0.156876208575033	0.122830732942452	0.412450810921726	0.19474075994295	0.0778251090064899	0.321729597730336	-0.0297903100635757	-0.247290235732406	0.152553587026389	250.428958815007	0.362808605140715	0.129738948757592	0.485527542345523	0.172444531620178	0.0673818053703431	0.323820267850163	-0.113980921840261	-0.37867590998988	0.181716292120517
250.427203120357	0.15215040503662	0.122860966028507	0.401488432130355	0.184726614224602	0.0865560884412573	0.328365095022915	-0.0149486339769481	-0.239757953526801	0.16658839026702	250.424862355126	0.360817621332772	0.131898864641332	0.4167476248589	0.183394115845902	0.0784085264934683	0.321729597730336	-0.095739785169211	-0.286293390104522	0.14631578040638	250.529047636701	0.372252155559062	0.130995200863049	0.485527542345523	0.168323320654499	0.0673818053703431	0.323820267850163	-0.146361416340172	-0.395330807369227	0.173496216231375
250.527234561664	0.358822295401234	0.137683137546547	0.414143074818178	0.164337004007342	0.0660702850914026	0.274989875345577	-0.144432860085272	-0.288347514144443	0.0505326215099889	250.524881323923	0.375549754396911	0.136762171040416	0.420136849360647	0.167084910750878	0.0692409344045746	0.303719082042641	-0.158056390956804	-0.311848084741257	0.0576377755002033	250.629136458395	0.382482717406222	0.136266958546035	0.485527542345523	0.160160006294177	0.0566376919586586	0.191791593712203	-0.218366432568769	-0.395330807369227	0.0515365418691875
250.627266002972	0.369151094732447	0.139472788968939	0.414143074818178	0.158092504481925	0.073726126490804	0.205775759294576	-0.199311647742554	-0.307499126692956	-0.0284891024902775	250.624900292719	0.381360706872263	0.340477987849372	0.425731137175916	0.157761604328849	0.0789485835473213	0.205482651687585	-0.22780886090431	-0.311130137738931	-0.162887888531701	250.729225280089	0.385545496220445	0.334036762858181	0.48813817535801	0.159217418425868	0.0676053241800471	0.191791593712203	-0.245419818471506	-0.400600805163676	-0.158172827328166
250.727297444279	0.372983331642215	0.330042270707759	0.413927888077136	0.157650200246206	0.0758010568943207	0.205775759294576	-0.224095881372733	-0.307499126692956	-0.143570474038621	250.724919261516	0.381360706872263	0.340477987849372	0.425731137175916	0.157335952288382	0.0799216980735797	0.203138905962312	-0.228839171444976	-0.307514701184153	-0.162887888531701	250.829314101783	0.385360242543635	0.337242274236525	0.492835209354637	0.159287735849042	0.0673818053703431	0.191996262020841	-0.244771658555907	-0.414295055956459	-0.169874540126567
250.827328885587	0.37293161491286	0.330042270707759	0.414143074818178	0.157650200246206	0.0758010568943207	0.205775759294576	-0.22398699242057	-0.307499126692956	-0.143570474038621	250.824938230312	0.381360706872263	0.340477987849372	0.425731137175916	0.157335952288382	0.0799216980735797	0.203138905962312	-0.228839171444976	-0.307514701184153	-0.162887888531701	250.929402923477	0.385092015766661	0.328733447557566	0.485527542345523	0.159562985989105	0.0650562369795653	0.191202619901825	-0.243868110217856	-0.408894685857415	-0.163139296841432
250.927360326895	0.37293161491286	0.330042270707759	0.414143074818178	0.157650200246206	0.0758010568943207	0.205775759294576	-0.22398699242057	-0.307499126692956	-0.143570474038621	250.924957199108	0.381360706872263	0.340477987849372	0.425731137175916	0.157335952288382	0.0799216980735797	0.203138905962312	-0.228839171444976	-0.307514701184153	-0.162887888531701	251.029491745171	0.385057203190021	0.328733447557566	0.48813817535801	0.160003949200178	0.0650562369795653	0.191202619901825	-0.242764211208587	-0.408606380363403	-0.163139296841432
251.027391768202	0.37293161491286	0.330042270707759	0.414143074818178	0.15795702798222	0.0758010568943207	0.206240062738084	-0.223666569899815	-0.307499126692956	-0.143570474038621	251.024976167905	0.381360706872263	0.340477987849372	0.425731137175916	0.157335952288382	0.0799216980735797	0.203138905962312	-0.228839171444976	-0.307514701184153	-0.162887888531701	251.129580566865	0.385057203190021	0.328733447557566	0.48813817535801	0.160160006294177	0.0656254893608015	0.191996262020841	-0.242473884929359	-0.408606380363403	-0.163139296841432
251.12742320951	0.37293161491286	0.330042270707759	0.414143074818178	0.158720970669733	0.073726126490804	0.205775759294576	-0.222871576966977	-0.307499126692956	-0.143570474038621	251.124995136701	0.381360706872263	0.340477987849372	0.425731137175916	0.157335952288382	0.0799216980735797	0.203138905962312	-0.228839171444976	-0.307514701184153	-0.162887888531701	251.229669388559	0.385057203190021	0.328733447557566	0.48813817535801	0.16048024527569	0.0668708619631449	0.192668998604286	-0.241341829946692	-0.398773580219478	-0.158172827328166
251.227454650817	0.37293161491286	0.330042270707759	0.414143074818178	0.158771852495667	0.0739857730170441	0.205775759294576	-0.222747715883328	-0.307499126692956	-0.143616111742342	251.225014105498	0.381360706872263	0.340477987849372	0.425731137175916	0.157696500198554	0.0800426461733037	0.203138905962312	-0.228460557925986	-0.307304753313374	-0.162887888531701	251.329758210253	0.383449467267558	0.325894029130305	0.495862838409043	0.161787401094744	0.0723385215899189	0.198357922567941	-0.23503069339399	-0.373981431698222	-0.149443797201301
251.327486092125	0.372983331642215	0.330042270707759	0.414143074818178	0.161346177333832	0.0743505095375857	0.211459277315835	-0.219363886400447	-0.307499126692956	-0.145822230639404	251.325033074294	0.381360706872263	0.340477987849372	0.425731137175916	0.15840937927226	0.0789485835473213	0.203513725873584	-0.22643496898831	-0.301383070681524	-0.156836267777213	251.429847031947	0.38205912070075	0.284969665828107	0.451205298812966	0.163617195921182	0.0723385215899189	0.199034316017109	-0.226707924152942	-0.341794338080703	-0.145733858099838
251.427517533432	0.372983331642215	0.330042270707759	0.414143074818178	0.163091720632652	0.0739857730170441	0.211591944122093	-0.217135474909229	-0.301285376698467	-0.140760698588126	251.425052043091	0.381360706872263	0.340477987849372	0.425731137175916	0.160523831879552	0.0784979936331775	0.207057152138209	-0.223223156087083	-0.297753125660505	-0.153907481898715	251.52993585364	0.380057174235392	0.290336351813364	0.437984919515197	0.164851058302944	0.0835255581306737	0.205860964245416	-0.216247822742618	-0.312775193238557	-0.137601756925062
251.52754897474	0.372983331642215	0.330042270707759	0.414143074818178	0.165916665682538	0.0870400541885415	0.219246920649027	-0.212761043179515	-0.297905094755477	-0.142301261733073	251.525071011887	0.381360706872263	0.340477987849372	0.425731137175916	0.162209175695194	0.0906564452080815	0.212296510885581	-0.219966657837894	-0.289930867563963	-0.15125687190468	251.630024675334	0.379638652087339	0.289953890177391	0.433741113005495	0.167496773256384	0.123110478279942	0.204103438266557	-0.208768830352236	-0.273568684739057	-0.103374594545949
251.627580416048	0.372983331642215	0.330042270707759	0.414143074818178	0.170066870345869	0.110052342557875	0.217175339225057	-0.204602400448267	-0.262613241887635	-0.134279772149842	251.625089980683	0.381299618845916	0.340477987849372	0.425731137175916	0.164936400118744	0.123695399798802	0.212544739021146	-0.213913496854445	-0.281029391563979	-0.15125687190468	251.730113497028	0.373232678659292	0.10635158822995	0.424668037240223	0.168617820925517	0.12512775106043	0.204103438266557	-0.175440069601277	-0.269783429226694	0.0579455654975725
251.727611857355	0.370391836210277	0.133051605752935	0.417566340394171	0.171588995774421	0.110259338909584	0.21787643915842	-0.179736721362715	-0.262480066418986	0.0380635649667883	251.72510894948	0.381299618845916	0.340477987849372	0.425731137175916	0.166509476361033	0.122967548539655	0.214773233622321	-0.211991939762924	-0.284679844578541	-0.15125687190468	251.830202318722	0.368845815721726	0.105227764975188	0.42316430734274	0.168760532971032	0.122973367841194	0.204103438266557	-0.151670490845088	-0.273545818671531	0.0579455654975725
251.827643298663	0.370391836210277	0.133051605752935	0.417566340394171	0.172510201341011	0.110829043138856	0.221542377633111	-0.178473827156553	-0.262613241887635	0.037315622102519	251.825127918276	0.381299618845916	0.340477987849372	0.425731137175916	0.167655323779678	0.122967548539655	0.21917338751355	-0.210508991168642	-0.270642537623901	-0.134185407917085	251.930291140416	0.361218159299306	0.106882905629585	0.42316430734274	0.168760532971032	0.122973367841194	0.204103438266557	-0.128471364099173	-0.273545818671531	0.0579455654975725
251.92767473997	0.370391836210277	0.133051605752935	0.417566340394171	0.173741084277104	0.111421583969019	0.225952557608569	-0.176262988784752	-0.262613241887635	0.0322186931377861	251.925146887073	0.379050737848135	0.131820552306149	0.423008851521679	0.170034014452455	0.122578927477991	0.222908805986505	-0.184799080616904	-0.281813842594321	0.0403252838178368	252.03037996211	0.331632635602038	0.109548289421293	0.422867733006918	0.169625969137106	0.115148662052312	0.213737328582631	-0.103825146449797	-0.273545818671531	0.082853151828573
252.027706181278	0.370391836210277	0.133051605752935	0.417566340394171	0.174456817700254	0.111591177878686	0.227050118423695	-0.175491823642131	-0.262613241887635	0.0314054539557085	252.025165855869	0.376006563037566	0.129151966505566	0.422490489396835	0.17123019294245	0.12527448676906	0.227832106463159	-0.161512491504331	-0.284679844578541	0.0489746103810833	252.130468783804	0.162216125553707	0.102257279236538	0.409697463334444	0.169857546251705	0.119368697453604	0.225155157377754	-0.056382962595005	-0.264199529796811	0.102257974289322
252.127737622585	0.366242218723163	0.135363280869319	0.41890725526606	0.175079975186056	0.111421583969019	0.227804126759941	-0.153135713153843	-0.25926959262186	0.0341005155145036	252.125184824666	0.376006563037566	0.129151966505566	0.422490489396835	0.173165796646781	0.129423936505672	0.232943484756652	-0.15985748170014	-0.284679844578541	0.0489746103810833	252.230557605498	0.14815012942351	0.102257279236538	0.400835446802552	0.169857546251705	0.119368697453604	0.225155157377754	-0.00895087810669942	-0.251465100234616	0.102257974289322
252.227769063893	0.245847138657866	0.125812892713288	0.410139865993735	0.176715718051743	0.115092059415489	0.235404465800537	-0.0824380078225114	-0.247783727507139	0.0785047477711245	252.225203793462	0.362870639001047	0.122808218401033	0.417465685801438	0.17554447780968	0.12896165357123	0.232943484756652	-0.112809168143412	-0.262907626489702	0.0805395811385833	252.330646427192	0.14815012942351	0.102257279236538	0.400835446802552	0.17010702397724	0.131152234147896	0.248954388905663	-0.00811253468348767	-0.239723432753987	0.134934151001328
252.327800505201	0.158982737297729	0.122338734261238	0.400849385775747	0.177895135795488	0.115462632820664	0.238401554199419	-0.0562174152409693	-0.244767901733764	0.0855722326484788	252.325222762259	0.362870639001047	0.122808218401033	0.417465685801438	0.179244290604182	0.136710483436771	0.241214763611658	-0.110122855389606	-0.256558693549678	0.0873689133904273	252.430735248886	0.143274544025911	0.102257279236538	0.313668093474252	0.17010702397724	0.131152234147896	0.248954388905663	0.0168278559364935	-0.148463711194851	0.142476968990062
252.427831946508	0.158982737297729	0.122338734261238	0.400849385775747	0.179979170517145	0.127463029895476	0.250348507781188	-0.0535531254082877	-0.241678988062434	0.088779968882399	252.425241731055	0.362870639001047	0.122808218401033	0.417465685801438	0.181322029503589	0.136480533891326	0.237967667110166	-0.108295136636311	-0.258028898333789	0.0873689133904273	252.53082407058	0.143274544025911	0.102257279236538	0.313668093474252	0.170117804008623	0.134121407588617	0.25289995712188	0.0169423351869935	-0.148463711194851	0.142476968990062
252.527863387816	0.15194811533094	0.122338734261238	0.399454489208584	0.182097524565383	0.131712443409181	0.244920932060953	-0.00850941360633096	-0.229227655883217	0.114555779813494	252.525260699851	0.159658316933909	0.112672311504417	0.408665418724937	0.182618403624054	0.137009920010252	0.237967667110166	-0.033213721736446	-0.238441333010099	0.111608772582031	252.630912892273	0.141618467961802	0.10635158822995	0.175860849491963	0.170793896653807	0.134121407588617	0.254854356270786	0.034360774603332	-0.0307864781275936	0.138866932334255
252.627894829123	0.143036027284875	0.11943164072557	0.182093270524544	0.183389906957294	0.134515530840194	0.244920932060953	0.0428618604704672	-0.0227157596734179	0.110378825045657	252.625279668648	0.148743857576013	0.114637834132753	0.187751514579346	0.185199932811432	0.137409921555552	0.237967667110166	0.0371433032027369	-0.0336349242736736	0.106339479883819	252.731001713967	0.141748062197271	0.105129322063095	0.173589913195875	0.172362983713958	0.134121407588617	0.335414808472214	0.053614943068132	-0.0217624470738226	0.20150290834493
252.727926270431	0.143036027284875	0.11943164072557	0.182093270524544	0.198511727067196	0.137426298728155	0.295349091516544	0.0620430253648243	-0.0227157596734179	0.150989017908689	252.725298637444	0.148743857576013	0.114637834132753	0.187751514579346	0.192027921126025	0.137668116918412	0.265416446469119	0.0456621848005961	-0.0275715699338177	0.12770819125585	252.831090535661	0.141952592891583	0.110903515993241	0.177694897905537	0.176501330992251	0.134121407588617	0.372369713680418	0.0790247201798274	-0.0237800711812052	0.232460915573636
252.827957711738	0.143036027284875	0.11943164072557	0.182093270524544	0.210095945241895	0.142328685438938	0.304552473089728	0.072422330986303	-0.0210730733987172	0.159628705427708	252.825317606241	0.148743857576013	0.114637834132753	0.187751514579346	0.199235520381189	0.137668116918412	0.284576322641789	0.0545432668828327	-0.0306166876482714	0.13724087179206	252.931179357355	0.14198332486352	0.109548289421293	0.175860849491963	0.239042496158666	0.134916319797908	0.403270335946287	0.11092259141675	-0.00306640463101793	0.258878699887929
252.927989153046	0.143036027284875	0.11943164072557	0.182093270524544	0.219028877105304	0.139631562345943	0.306037963266019	0.0793028853008481	-0.0208383108767921	0.163835858134845	252.925336575037	0.148743857576013	0.114637834132753	0.187751514579346	0.206477866542891	0.146650568576343	0.299758945657722	0.0642542167569781	-0.0309778844004545	0.144604684937802	253.031268179049	0.14211503628967	0.109548289421293	0.175860849491963	0.318311784054134	0.135466935514831	0.411512409602027	0.147829403749326	0.0027941089623929	0.275091858122452
253.028020594354	0.143036027284875	0.11943164072557	0.182093270524544	0.22245386800948	0.138700539876539	0.306037963266019	0.0816822723633233	-0.023004395516706	0.163209926418993	253.025355543834	0.148743857576013	0.114637834132753	0.187751514579346	0.21846972554002	0.147676654045427	0.300693023752188	0.0754017703822717	-0.00939518380680698	0.161501877443372	253.131357000743	0.14242547869007	0.111126655816009	0.175672667331927	0.318311784054134	0.135466935514831	0.411512409602027	0.147292228753253	0.0027941089623929	0.275091858122452
253.128052035661	0.143036027284875	0.11943164072557	0.182093270524544	0.239952503105332	0.169012648646664	0.318433593590729	0.0964119875143819	0.0261264714196913	0.179445384595544	253.12537451263	0.148743857576013	0.114637834132753	0.187751514579346	0.221343543517178	0.149095213938731	0.302012986728142	0.0787069442658656	-0.00510561672466747	0.161569267689078	253.231445822437	0.14246110112792	0.111126655816009	0.175672667331927	0.333723914362452	0.145113072024134	0.420249438781749	0.168283398432898	0.00555284660570973	0.280327806645662
253.228083476969	0.143036027284875	0.11943164072557	0.182093270524544	0.243005294592662	0.172378463191691	0.320054895618745	0.0982056469648212	0.0261264714196913	0.177223319599421	253.225393481426	0.148972405975348	0.114048884278009	0.187751514579346	0.229341441997202	0.17397339931972	0.312564359101045	0.0847413825164213	0.0125980611374392	0.160805371987809	253.331534644131	0.142698082469987	0.111126655816009	0.173589913195875	0.346272923521703	0.169108467587308	0.420785798770613	0.188900392965007	0.0197401470069162	0.28518991031595
253.328114918276	0.143074669288264	0.11943164072557	0.182093270524544	0.246326516159389	0.179669380488532	0.320413885395268	0.100550451776912	0.0318740592804988	0.177223319599421	253.325412450223	0.148987822749099	0.114048884278009	0.188381161540816	0.23156478561065	0.175454041290596	0.308060646501648	0.0864376656608207	0.0129613321772284	0.156817941043951	253.431623465825	0.142803001819066	0.112057091099432	0.173589913195875	0.346272923521703	0.169108467587308	0.420785798770613	0.188597281923745	0.0197401470069162	0.28518991031595
253.428146359584	0.143074669288264	0.11943164072557	0.182093270524544	0.248495890769424	0.181820708659048	0.320054895618745	0.102225595514506	0.0323608343381031	0.176079467944399	253.425431419019	0.148987822749099	0.114048884278009	0.188381161540816	0.234622557657375	0.178976600628509	0.304830578132902	0.0886721355348801	0.0161081985277778	0.156096443538689	253.531712287519	0.142822623392993	0.112134356856946	0.173589913195875	0.346272923521703	0.169108467587308	0.420785798770613	0.188547808325963	0.0197401470069162	0.28518991031595
253.528177800892	0.14310496002807	0.11943164072557	0.182093270524544	0.250590609732764	0.18441104805657	0.320740729310099	0.103291981096956	0.0323608343381031	0.176079467944399	253.525450387816	0.149099308979378	0.112672311504417	0.187373684626565	0.235797406135142	0.177627658541297	0.302333550581204	0.0886200035228655	0.0164396953224594	0.155793035235892	253.631801109212	0.142822623392993	0.112134356856946	0.173589913195875	0.353936310013677	0.254496557143553	0.427387348131887	0.206897045886747	0.113736650559518	0.28705177404583
253.628209242199	0.14310496002807	0.11943164072557	0.182093270524544	0.25088063328518	0.184783972163882	0.320740729310099	0.103502447081356	0.0323608343381031	0.175985333550119	253.625469356612	0.149099308979378	0.112672311504417	0.187373684626565	0.236255800326705	0.178976600628509	0.302333550581204	0.0889484373822649	0.0181312974147041	0.156096443538689	253.731889930906	0.141112847786685	0.0630185705952683	0.18929209660053	0.353807282143052	0.0734521703632384	0.421192548866284	0.194872589078475	-0.0620880071508833	0.303142017793017
253.728240683507	0.139448203659702	0.0706343129514239	0.179670857464821	0.245548791697796	0.0565055866388686	0.320586595286013	0.0908645123115422	-0.0927716874508476	0.224101474215586	253.725488325409	0.147607695202144	0.104005072340353	0.196747425184211	0.235664960405461	0.174668598319789	0.318956260192918	0.0875943092702002	0.0110754450891989	0.209475009487677	253.8319787526	0.1394607501704	0.0579600197900091	0.184807119934595	0.352529180891757	0.0569523272585489	0.414534408171541	0.173250474733012	-0.0872000413875181	0.305805256117484
253.828272124814	0.139238941311703	0.0706343129514239	0.179670857464821	0.219820272992499	0.0561585376577228	0.320054895618745	0.0711802996215874	-0.101145976964001	0.216551620288109	253.825507294205	0.145589718557114	0.0718113413437212	0.189738224232731	0.23336371266792	0.116348974990973	0.314213506961274	0.088398480453708	-0.0379477264705902	0.19149745648068	253.932067574294	0.13251673746127	0.0556126639160409	0.178791779978453	0.337239371849175	0.0456828369606638	0.423742835567038	0.129100895923028	-0.107843550611358	0.297968388796943
253.928303566122	0.138115588586069	0.0663648617155399	0.176980173347667	0.116198569745056	0.0484646876658208	0.308185495351656	0.0284430309212424	-0.105769921445671	0.226512171336882	253.925526263001	0.142207433171629	0.0675847537465829	0.187751514579346	0.232607394593084	0.0794227889038484	0.311508846734068	0.0863947090016214	-0.0608697470998474	0.208048310279973	254.032156395988	0.130919628252436	0.0560774912299275	0.177902922176561	0.209205226196353	0.0455185120222818	0.411511824731557	0.0989612685045722	-0.117592349302058	0.287469901237934
254.028335007429	0.137927046221879	0.0663648617155399	0.176980173347667	0.113675391851136	0.0484646876658208	0.308185495351656	0.0272612765555538	-0.105769921445671	0.226512171336882	254.025545231798	0.138937168213229	0.0670815608962467	0.187751514579346	0.206245428157968	0.0733619642733846	0.306796734834914	0.0601763581965055	-0.0687001466571239	0.21572378597954	254.132245217682	0.129407132095586	0.0556126639160409	0.175860849491963	0.209205226196353	0.0455185120222818	0.411511824731557	0.101544019640471	-0.110697979342373	0.293578536147279
254.128366448737	0.136815497674297	0.0644256392081459	0.175108037835747	0.11172015529745	0.0484646876658208	0.308185495351656	0.0258102249918524	-0.105769921445671	0.226512171336882	254.125564200594	0.135367021301519	0.0656485246280583	0.187656222652775	0.190577275213489	0.0737639370417288	0.306796734834914	0.051483825898286	-0.0671672997206458	0.219478169281347	254.232334039376	0.127454559808303	0.0556126639160409	0.175197924336374	0.209205226196353	0.0455185120222818	0.411511824731557	0.104050393897534	-0.110697979342373	0.294624789369835
254.228397890045	0.136245783052776	0.0650487690277037	0.176073888776693	0.111496759482635	0.0484646876658208	0.308185495351656	0.02633037363985	-0.105769921445671	0.226512171336882	254.225583169391	0.130666209832609	0.0644041843381085	0.185818888280739	0.129030868562485	0.0697495679661746	0.306748944327536	0.0462517828673313	-0.0685430810199304	0.221498201929721	254.33242286107	0.119051989977442	0.0366222891569891	0.166326313682322	0.097181764423722	0.0422583965319614	0.40414529189217	0.083771514040538	-0.103034983125462	0.298372699573364
254.328429331352	0.13561789570543	0.0650487690277037	0.176073888776693	0.109735822941958	0.0484646876658208	0.308185495351656	0.0211761916569928	-0.105769921445671	0.226512171336882	254.325602138187	0.127257043423192	0.0644041843381085	0.185719584270159	0.115672024791802	0.0595394945548538	0.282666118110945	0.0156098263689493	-0.0918721672427952	0.163167670047409	254.432511682764	0.106487835374748	0.03743330532475	0.166326313682322	0.097181764423722	0.0422583965319614	0.40414529189217	0.0870856384016078	-0.0993752563433649	0.299497822900315
254.42846077266	0.134894211896886	0.0644256392081459	0.174475099531596	0.109735822941958	0.0484646876658208	0.308185495351656	0.0219311635178516	-0.105769921445671	0.226512171336882	254.425621106984	0.123453005990995	0.0644041843381085	0.185560965881258	0.112179335851309	0.0571496138025742	0.233839181576219	-0.00166641010428174	-0.0826123550256764	0.107794494916354	254.532600504458	0.090614092172888	0.0362910392996563	0.159722174556233	0.0924100683145942	0.0372935180330727	0.363137522895885	0.0168114479099839	-0.0769259166883262	0.297886752156766
254.528492213967	0.134530157868549	0.0602450588878631	0.170351032021253	0.107517452624806	0.0533200085519845	0.311851138243474	0.0154336414374602	-0.105769921445671	0.226512171336882	254.52564007578	0.101708669420785	0.0590752659505376	0.151740522926932	0.112162527995562	0.0571496138025742	0.149857269260779	0.0101614437264172	-0.0685430810199304	0.0760456647806184	254.632689326152	0.0823402545158462	0.0360831332893952	0.153399007029724	0.0924100683145942	0.04687729064904	0.147108898678221	-0.000813522542830933	-0.0505656899484774	0.0876903815314563
254.628523655275	0.129274560679824	0.0650487690277037	0.154342659994873	0.104225609675734	0.0580175315003956	0.152688708612555	-0.0107750431451422	-0.0823862537220343	0.0662349699171337	254.625659044577	0.0959111341900054	0.060110846932494	0.149071180589677	0.111714447498976	0.0671841502342509	0.143393113913595	0.00839060309999485	-0.0566399957523211	0.0723480670324793	254.732778147845	0.0793875934683422	0.0360831332893952	0.149564926139969	0.0925026896702074	0.0465981217437103	0.147108898678221	0.00198195442926294	-0.050906457120777	0.083485907703545
254.728555096582	0.127859427567908	0.0636780408472881	0.154490944820805	0.104713769949852	0.0581870460850816	0.152268740098006	-0.00811432659304575	-0.0833000893918354	0.0665143135716561	254.725678013373	0.0921247301635802	0.059982239161355	0.149127437369079	0.111739422340203	0.0697495679661746	0.143393113913595	0.00977498477013595	-0.0514589794971901	0.0726276315466944	254.832866969539	0.0751144842749254	0.034936934999944	0.147206279619579	0.0932343268437896	0.0460905793963231	0.147222375277997	0.00549166650010502	-0.0489952928258905	0.0824094464752881
254.82858653789	0.12490107046121	0.0612184049514728	0.154490944820805	0.106420184654276	0.0598783501418279	0.152688708612555	-0.0030763122373272	-0.0810484863492306	0.0696214535656264	254.825696982169	0.0882510613875329	0.060110846932494	0.149127437369079	0.111943302507376	0.0697495679661746	0.14486245297666	0.0114346665124086	-0.0514589794971901	0.0718762042224573	254.932955791233	0.0735833233874544	0.03545113704918	0.145081884137262	0.0935575566436104	0.0455185120222818	0.147222375277997	0.00810900637486461	-0.0481029445363994	0.0814628847072333
254.928617979198	0.107010257719091	0.0568294606817786	0.154342659994873	0.107261971827236	0.059287876102306	0.152688708612555	0.0038297898265257	-0.072460236428478	0.0765818571195881	254.925715950966	0.0860522428097822	0.059982239161355	0.149127437369079	0.112162527995562	0.0707860428141104	0.147537942986786	0.0130797004406639	-0.0505360493905831	0.0726276315466944	255.033044612927	0.0728167255848947	0.0360831332893952	0.143709052421502	0.0939091742906192	0.0455185120222818	0.148228379683803	0.00995728988573938	-0.0456903435862676	0.083485907703545
255.028649420505	0.0819072251557857	0.056972589274507	0.153414433831741	0.108316280336953	0.0546671336582087	0.152688708612555	0.00937602160605776	-0.0690555888218622	0.0776810573655451	255.025734919762	0.0828516626863583	0.0586566450583082	0.147648310517496	0.112570215261605	0.0671841502342509	0.148290103148156	0.0161802788968259	-0.0492855684836813	0.0726276315466944	255.133133434621	0.0721388643174544	0.0410534530961517	0.146820421065528	0.0986117443262962	0.04687729064904	0.153108576002404	0.0144807860844744	-0.0436463081175938	0.0876903815314563
255.128680861813	0.0794730677014237	0.056972589274507	0.153414433831741	0.112051503325612	0.0598783501418279	0.175217090221116	0.0153050502969789	-0.0685303896663719	0.0804478854854452	255.125753888559	0.0806655400475415	0.0576124469311071	0.145711240054347	0.113346090681831	0.0632075109455703	0.148432214861744	0.0200706309897765	-0.0483869373163636	0.074935221103013	255.233222256315	0.0710954356224215	0.0511503630392271	0.151287920113992	0.0994840175703499	0.0456828369606638	0.153537327712416	0.01671687425016	-0.0451219032155458	0.0876903815314563
255.22871230312	0.0771887135447631	0.054664946523322	0.149821280053695	0.112311326839198	0.0598783501418279	0.173586358122929	0.0189944035786199	-0.0559939699908896	0.0840296949768843	255.225772857355	0.0793288439035105	0.0566087809343558	0.144144817954877	0.113769847549638	0.0697534250193007	0.156879316750932	0.0231109905810437	-0.0482809512627893	0.074935221103013	255.333311078009	0.0705164286950879	0.0434319234236978	0.141606917489686	0.106677815284316	0.0493861936278558	0.157861342082295	0.0253355510200354	-0.0461363386198909	0.0916179423962443
255.328743744428	0.0754717537555111	0.0533902212852043	0.148253548242957	0.114794531643957	0.0576027931107018	0.179981971056172	0.024398740017073	-0.0545155558431696	0.0914279789561121	255.325791826152	0.0777535159404357	0.0549221443730483	0.140419692904838	0.114125742890391	0.0671841502342509	0.160773714898	0.0261530551711194	-0.0459640090559228	0.0819121107443778	255.433399899703	0.0695259301273386	0.0509632378570368	0.141174567150496	0.117951064446045	0.0588743284454004	0.185258524462228	0.0423909722207211	-0.0383440091449145	0.10990369404957
255.428775185736	0.0738705402820155	0.0553829927724786	0.14834629957168	0.116418554820216	0.0580507638267442	0.185430450033137	0.0304516874333736	-0.0571861074917612	0.0914279789561121	255.425810794948	0.0768785274059794	0.0543446565627597	0.137018693371613	0.116165903005341	0.0757496723252939	0.174213194815549	0.0309893193218121	-0.0492855684836813	0.0848571940084898	255.533488721397	0.069220344808821	0.050785510070768	0.134842100708257	0.119732807827456	0.0585412782268659	0.185616482207275	0.0457051393072118	-0.0391705790080906	0.10990369404957
255.528806627043	0.0719594127685081	0.0521938725068096	0.142390879876098	0.118522553445202	0.0686094663501425	0.198592129016079	0.0401852998918417	-0.0494464189152249	0.108125079374581	255.525829763744	0.0760824177363147	0.0543446565627597	0.132723759587284	0.117300838716563	0.0733619642733846	0.174213194815549	0.0353480576254801	-0.0453701701989991	0.0934115196447319	255.633577543091	0.0688872525134704	0.050785510070768	0.114474859251323	0.121490778811151	0.0585412782268659	0.187378533834816	0.0495290378291383	-0.0348687219575876	0.118933403509154
255.628838068351	0.0712897140962303	0.0510987252023473	0.135049726955927	0.124913739310567	0.0753685314170743	0.209676723998456	0.0501645211455783	-0.0101668887818839	0.149623730626084	255.625848732541	0.0755287022364455	0.0553181092429058	0.130657462463628	0.118199033669691	0.0795743808558945	0.180742689432761	0.0384354818423278	-0.0459640090559228	0.0965833109368369	255.733666364785	0.0687626358584827	0.0474326375687595	0.109301508931508	0.124460176074848	0.0588743284454004	0.193871612345811	0.0535682988608461	-0.0368654490211562	0.13039675092723
255.728869509658	0.0712037268712042	0.0519594058594964	0.135049726955927	0.126485937562596	0.0726809010779814	0.210677296545678	0.0522483493381906	-0.0129703402611255	0.144156469044932	255.725867701337	0.0748559817901696	0.0541807330469303	0.130496005821818	0.119356339718925	0.0757496723252939	0.210448358411587	0.0452230391171491	-0.0492855684836813	0.118696723859412	255.833755186478	0.0683264597756391	0.0474326375687595	0.109301508931508	0.136066400453557	0.0585412782268659	0.304595481085778	0.076352523709928	-0.0387019182971341	0.242310293655307
255.828900950966	0.0711644575935229	0.0519594058594964	0.13540718093724	0.134633063579297	0.0708462536393908	0.254626610804837	0.0712876098418656	-0.0131225333609091	0.19881806518514	255.825886670134	0.0742318610015427	0.0516223132518843	0.128685650611877	0.12138349541722	0.0795830014080706	0.241461740992097	0.0529596705708101	-0.0453701701989991	0.169640945241642	255.933844008172	0.0681812445519109	0.0470679396036127	0.108529045969695	0.152430670729906	0.060412606796153	0.308918522070444	0.0970143089152534	-0.0348687219575876	0.249569358081748
255.928932392273	0.0711065023461176	0.0515267227198055	0.134967477378933	0.135127369245383	0.0708462536393908	0.255386223606252	0.0723631744445479	-0.0131225333609091	0.197988943773656	255.92590563893	0.0735504727131726	0.0514579934643854	0.128685650611877	0.132115336727472	0.0798379976534821	0.258716050780321	0.0754254720712963	-0.0378966223593179	0.189736535683858	256.033932829866	0.0680309035516999	0.0462979149101138	0.106633646760098	0.172658863660923	0.101540324490533	0.316922581471892	0.115693707463059	0.0340917010004576	0.252239067788064
256.028963833581	0.0702060977038615	0.0471338143272058	0.127466808482637	0.135660021754845	0.0775694834691008	0.262185131438809	0.0763799442177248	-0.00662090716235725	0.195169505061929	256.025924607727	0.0726547876924456	0.0513101763120929	0.128679556061031	0.135625047621828	0.079735763705774	0.258716050780321	0.0798893817722274	-0.023370830726257	0.201050423137981	256.13402165156	0.0678846613187538	0.0474326375687595	0.108529045969695	0.177614244694156	0.103890340182917	0.316922581471892	0.119870012924011	0.033315594642769	0.249569358081748
256.128995274889	0.0700966771685653	0.0485479163630545	0.127466808482637	0.135954816269135	0.0775694834691008	0.262185131438809	0.0773190261376309	-0.00662090716235725	0.195169505061929	256.125943576523	0.0721691268864736	0.0513101763120929	0.129578084900564	0.141292042361644	0.0795830014080706	0.258910615945143	0.0838114437532193	-0.0219781508002913	0.201050423137981	256.234110473254	0.0677639757007935	0.0433382273710377	0.102979002835569	0.179946520583738	0.105869284709325	0.316922581471892	0.121909873060004	0.0355976069565161	0.249569358081748
256.229026716196	0.0695428373336869	0.0444527338288945	0.11738380043102	0.136795378520771	0.0782735327232701	0.265485610026042	0.081693885699327	-0.00591388409901909	0.198020087344317	256.225962545319	0.071323827131054	0.047294588983446	0.12487913404019	0.144580694273937	0.0779971619467676	0.258910615945143	0.0883430627529379	-0.0190126746869282	0.196487539741641	256.334199294948	0.067626942576378	0.0433382273710377	0.102490666916334	0.181054827540653	0.10555668919081	0.315669579102663	0.123331294981836	0.0359028406011056	0.249569358081748
256.329058157504	0.0693103327283839	0.043123890774701	0.106954338895959	0.150151243425056	0.0942430269968745	0.265485610026042	0.100095805460785	0.024715964550053	0.214073565283215	256.325981514116	0.0705525237096678	0.0467008238506985	0.123592918582865	0.152007373767069	0.0779971619467676	0.259184120553987	0.0921289382793326	-0.0036440402784903	0.201050423137981	256.434288116642	0.0672057964182094	0.04469145731963	0.102979002835569	0.183661285920252	0.10555668919081	0.315158587052416	0.125818013663508	0.0370673283589937	0.249569358081748
256.429089598811	0.0688315380696312	0.0462385953898883	0.0893631142616035	0.157511134787998	0.100241072857946	0.272442393999411	0.106270294001142	0.0299781442089508	0.217658808870948	256.426000482912	0.0700360040301367	0.046138038701636	0.122809277771006	0.160811534907711	0.0771466692291028	0.259184120553987	0.0963386885669715	0.0126073255069241	0.201050423137981	256.534376938336	0.0671234206933728	0.0448713334859017	0.102490666916334	0.184190418912209	0.10787692612702	0.316922581471892	0.126508298780361	0.0364058253673992	0.252239067788064
256.529121040119	0.0687033035389542	0.0455013975092872	0.0872939969316247	0.164500774604224	0.10325120766565	0.272442393999411	0.108837422293344	0.0299781442089508	0.218047030631684	256.526019451709	0.0695618241880027	0.0439901680343877	0.119654792985747	0.198122352132941	0.0795830014080706	0.293758388754945	0.117211767561585	0.0214079514092678	0.239766893583321	256.63446576003	0.066944809630146	0.0448713334859017	0.102324413026602	0.187400395491876	0.109934280722734	0.316408440239584	0.130500852427805	0.0435228460268782	0.259346524670893
256.629152481426	0.0683709955493881	0.0462385953898883	0.0846954929116642	0.197400086526679	0.11571934498973	0.293952971413969	0.128046293003228	0.0394717012201241	0.235456797857585	256.626038420505	0.0685410321396386	0.0420316644746331	0.117082442978505	0.234468487297514	0.120600688565321	0.292657175896022	0.150674058798465	0.0523006992117466	0.235699680995514	256.734554581724	0.0666827482408077	0.0433382273710377	0.102490666916334	0.192110702992927	0.109934280722734	0.316922581471892	0.135241921001609	0.0370673283589937	0.255248420733987
256.729183922734	0.0683043272793663	0.0462385953898883	0.0846954929116642	0.240143767888227	0.115371220033341	0.382188288758688	0.165645678906625	0.0278853716539416	0.314890810173902	256.726057389302	0.0683635565449053	0.0416875445326922	0.117727974533616	0.235499059803331	0.119867269889509	0.296567316620217	0.154410878099556	0.0553748463110227	0.239766893583321	256.834643403417	0.06620062066803	0.0400052597342376	0.101028272943869	0.201876133472974	0.109934280722734	0.318799356738154	0.142073602114684	0.0435228460268782	0.262171406119411
256.829215364042	0.0681643117835093	0.0462385953898883	0.0848028568021464	0.255753535734945	0.115371220033341	0.380322173262526	0.181270291351807	0.0326052789545328	0.314890810173902	256.826076358098	0.0678347615159523	0.0348678765982121	0.107634713344778	0.237543469626854	0.120664003613999	0.305066734581305	0.158349271235296	0.056056387634559	0.242718856789519	256.934732225111	0.0658277748507926	0.0336616593640092	0.0979158588136515	0.214430002662447	0.106016359033546	0.334182335068066	0.155544241296815	0.0436764806300873	0.283210250662111
256.929246805349	0.068082012674557	0.0462385953898883	0.0848028568021464	0.277022167222913	0.128498141324005	0.392413229113753	0.208995259298281	0.0574392295415421	0.327656374576995	256.926095326894	0.0676337668489711	0.0270638354963336	0.0970071504556528	0.239827071551204	0.119867269889509	0.310978784885465	0.162247256087959	0.056056387634559	0.247481374052275	257.034821046805	0.0652341523533742	0.0336616593640092	0.0979158588136515	0.306527522378086	0.154861115728219	0.431932316101537	0.238853009380378	0.0997525592528867	0.37860869411281
257.029278246657	0.0679911724623784	0.0462385953898883	0.0848589748903053	0.287168058025193	0.167079979421524	0.395331026746747	0.221777551917629	0.113904702853926	0.337203823485154	257.026114295691	0.0675542006440565	0.0293999480637271	0.0970071504556528	0.240828448462873	0.117925779393023	0.314223335617223	0.164750141562811	0.0523006992117466	0.247481374052275	257.134909868499	0.064719927827032	0.0336616593640092	0.0964900304079813	0.321151217352453	0.159851975216388	0.437486550184709	0.250576270824507	0.103058757178438	0.380300340437234
257.129309687964	0.0678758455319745	0.0462385953898883	0.0848589748903053	0.290247946599007	0.197100171506586	0.412588386895346	0.226060640951624	0.121676793580218	0.336127504065587	257.126133264487	0.0670871768018873	0.0331690703761702	0.0963161708299915	0.249931181165009	0.166583994163722	0.344014027707739	0.185945567496615	0.101106259200173	0.292768437992647	257.234998690193	0.0646162568348294	0.0338428285962965	0.0959205771167621	0.327966711258472	0.16323337237906	0.439254835029317	0.256129472814019	0.104340123557425	0.380300340437234
257.229341129272	0.0677568197964682	0.0462385953898883	0.0848028568021464	0.293084793927275	0.197560034129065	0.402134557160401	0.228932153167743	0.121676793580218	0.32905090745217	257.226152233284	0.0664953396448421	0.028361947341702	0.0892652783163478	0.250576551688934	0.169394666413262	0.344014027707739	0.188286155507534	0.100361646109821	0.287178448215467	257.335087511887	0.0641340822034785	0.031904495444017	0.0912883326946485	0.33270389350594	0.178753405322303	0.439254835029317	0.263284095420833	0.130486900100741	0.394036092489529
257.329372570579	0.0677065162098696	0.0462385953898883	0.0848028568021464	0.294611918222273	0.203313904195207	0.399630310778399	0.231649542841725	0.138511185556446	0.342756918727796	257.32617120208	0.0657311027410106	0.0335813714508364	0.0892652783163478	0.25160887071386	0.173980268336762	0.34303573002445	0.191157835534415	0.109378795358204	0.292768437992647	257.435176333581	0.0636335216629899	0.029113112644039	0.0833321780705483	0.335668284196948	0.201251467687848	0.447356516094767	0.268003774010086	0.142744506619026	0.393226633222442
257.429404011887	0.0675310080434006	0.0462385953898883	0.0845431860745064	0.297164203958655	0.209325730669587	0.393455539936376	0.234783703186651	0.136975396296871	0.327656374576995	257.426190170877	0.0655802516998041	0.0326908963172116	0.0868457762387729	0.253003980532044	0.179012073355906	0.341062089127126	0.19426965570107	0.110456119478186	0.286648977288407	257.535265155275	0.0635308924360818	0.0298794324708265	0.0819065908144005	0.342174810767683	0.209865247626131	0.435997809274691	0.274069218415743	0.150292136024696	0.3828281782266
257.529435453195	0.067450562891285	0.0462385953898883	0.0845431860745064	0.299321567472438	0.211586955869753	0.393455539936376	0.236439138466572	0.144808284449394	0.330043762356321	257.526209139673	0.0652852502301595	0.0331690703761702	0.084987690147335	0.25343848151562	0.180163351493596	0.341062089127126	0.19574143046458	0.114336606191646	0.287178448215467	257.635353976969	0.0629546689871474	0.0309609470196201	0.0819065908144005	0.34598919656653	0.218694030588365	0.434690599738952	0.278993000330611	0.155237565673148	0.380162907542022
257.629466894502	0.0673946364676153	0.0462385953898883	0.0845431860745064	0.299390251827828	0.21230276413078	0.393455539936376	0.236766294163959	0.144808284449394	0.330043762356321	257.62622810847	0.0649385322126966	0.0335813714508364	0.0836030749365857	0.25343848151562	0.180163351493596	0.341062089127126	0.196510970290481	0.114336606191646	0.287178448215467	257.735442798663	0.0626366941546097	0.0309609470196201	0.0819065908144005	0.34598919656653	0.218694030588365	0.434690599738952	0.279488063856372	0.155237565673148	0.380300340437234
257.72949833581	0.0672039144255196	0.0450309471009942	0.0853006500832372	0.314900398057238	0.218221622440856	1.46434497397508	0.45838368128509	0.162738643711498	1.399595134958	257.726247077266	0.0648012206966931	0.0338310542498985	0.0842937565441248	0.262031997186233	0.194659968300318	1.44175690261303	0.319884499959715	0.117940293569114	1.35855665164449	257.835531620357	0.062496105413712	0.0298794324708265	0.0810385423653474	0.34598919656653	0.218694030588365	0.434690599738952	0.279772560347658	0.154156837673135	0.380162907542022
257.829529777117	0.0671153230723682	0.0450309471009942	0.0871259560214512	0.314900398057238	0.218221622440856	1.46434497397508	0.458671572537637	0.162738643711498	1.399595134958	257.826266046062	0.0647100728306668	0.0344525004151245	0.0850089730868659	0.262031997186233	0.194659968300318	1.44175690261303	0.319999367820859	0.117940293569114	1.35855665164449	257.93562044205	0.0622308828240431	0.0298794324708265	0.0815288977944637	0.34598919656653	0.218694030588365	0.434690599738952	0.280136174819204	0.150292136024696	0.378011396269816
257.929561218425	0.0668236885840762	0.0398856074121454	0.0871259560214512	0.333395195633346	0.22626655924437	1.56007360554489	0.58442052925471	0.160391604792506	1.49361930616176	257.926285014859	0.0645235139706273	0.0335813714508364	0.0846606749023169	0.274488872458311	0.193114191545949	1.55521257340798	0.44869791386675	0.117295203268103	1.4795977547346	NA	NA	NA	NA	NA	NA	NA	NA	NA	NA
