# Supplementary material for: Global diversity dynamics in the fossil record are regionally heterogeneous
Source: Nat Commun. 2022 May 18;13:2751. doi: 10.1038/s41467-022-30507-0 (PMC9117201; doi:10.1038/s41467-022-30507-0)
Supplement: Supplementary file 4 — Source Data [file 41467_2022_30507_MOESM4_ESM.zip › source_data/Supplementary Figure 38 - diversity.txt]

Supplementary.Figure.38...diversity.CTE_raw_time	Supplementary.Figure.38...diversity.CTE_raw_median	Supplementary.Figure.38...diversity.CTE_raw_0.95_lower	Supplementary.Figure.38...diversity.CTE_raw_0.95_upper	Supplementary.Figure.38...diversity.CTE_mst_time	Supplementary.Figure.38...diversity.CTE_mst_median	Supplementary.Figure.38...diversity.CTE_mst_0.95_lower	Supplementary.Figure.38...diversity.CTE_mst_0.95_upper	Supplementary.Figure.38...diversity.CTE_both_time	Supplementary.Figure.38...diversity.CTE_both_median	Supplementary.Figure.38...diversity.CTE_both_0.95_lower	Supplementary.Figure.38...diversity.CTE_both_0.95_upper
193.504	36.2238836252288	12.0193906233768	87.1603489058872	193.465	50.423246974549	20.2125024610472	86.8991985421672	193.896	38.5979554450646	16.8696027140396	73.5655014528857
194.56	15.9173094852039	6.66625028165746	38.7794070508944	194.522	34.0252048271038	10.5214062038904	67.8259502581144	194.946	21.2319521828767	7.71764555302095	38.999328837472
195.617	24.0520777969455	6.10196064692453	51.613861011324	195.579	29.6303282717461	11.629306498174	51.1111453699176	195.936	45.4700562623161	16.8750874863945	80.0566054228118
196.273	27.3650674375876	8.4395079983871	63.6600138408759	196.254	24.1926836813731	7.01150051121324	44.2382348040541	196.461	44.2971583071926	16.0587413181893	98.3807412384349
196.801	38.4704832522613	22.1214468567636	67.9793868745816	196.783	44.5806863030423	14.2484376174919	69.8930024176583	197.047	47.0966993876378	20.1945166177945	76.7136479215501
197.731	29.6321373999075	15.6248447807305	72.1319277698235	197.694	29.2975177416055	12.4734953548294	53.3051673022376	198.097	52.3772038300878	25.6557740898619	80.2720575187238
198.787	43.4365656123742	20.0697500157898	89.7807104453027	198.751	44.2027358635924	25.1999864548323	74.3369975180377	199.041	54.2331881464278	24.9489153075738	86.1747313820047
199.388	31.027216169728	15.6132264297583	52.1016739198637	199.37	38.1207242733044	15.4778919492954	80.7353827014365	199.566	53.4162825851956	24.8019510564401	95.0986899073147
199.916	39.5534452504078	23.7390784753551	64.1572982572093	199.899	46.1774559815418	27.0943322069148	67.8690147416328	200.197	45.5448681364745	22.9872786875265	74.8341869577661
200.866	20.0073557541043	5.87123499632642	45.1050721795532	200.849	20.281831561064	5.47190257704963	42.4296732218665	201.041	28.3918034570072	10.1990957700349	53.114452848088
201.395	106.963515780159	38.3892856324258	224.711367213764	201.377	132.497874215322	45.8750480369752	233.991492735498	201.566	88.5579777012648	29.2186485659159	265.557832900863
201.957	117.300890249246	63.4659315196343	206.594717777054	201.923	139.641772221264	55.0724710090774	233.830398462041	202.298	156.669728973868	69.2949876854336	242.460664845591
203.014	175.91760121007	60.9612060606207	261.457666254148	202.981	120.140495862279	74.4146663295455	247.405138073672	203.348	177.451949101235	67.1398029818115	281.461133748989
204.071	116.660785644535	44.0238525340548	204.37880952976	204.038	139.649653479394	73.3148336267804	257.414094052425	204.399	148.961065574152	42.1632222020251	262.003366185981
204.8	73.9085332513291	15.2356758789729	169.558954298827	204.783	63.9614433437053	14.5478858634838	211.02187472925	204.962	156.711829707598	73.4773931181635	262.044561932904
205.328	133.702605930594	39.7693590292438	235.543949368732	205.312	130.599319115438	73.3676456156141	220.27879337794	205.487	223.651922690134	134.517328159783	386.572505828197
206.184	183.505367380948	99.065966374451	317.417127146494	206.153	192.932805086645	101.540160278847	252.49362378539	206.499	209.894455952149	93.9389798724549	321.757966640743
207.241	178.211437583925	75.7854886970687	309.815533922956	207.21	192.448460186853	102.324086642234	270.673417050513	207.55	224.007624884631	155.27395880228	289.008809168557
208.298	139.169327700792	88.8219553624558	245.17783239878	208.267	194.556813114726	86.0032915896364	254.401184579677	208.6	249.103227332073	91.6588870824865	380.415409053309
209.168	128.368192494442	50.394282736808	189.193227601505	209.153	105.879117807788	39.3102999132622	250.523255402663	209.318	172.709306156308	61.1819249181326	396.76251899409
209.696	187.772782327161	71.5753061105772	344.162408590907	209.682	192.127150117529	67.2514823280608	343.961473456402	209.843	266.292683707382	186.126092054679	347.421454051007
210.411	292.601660713252	162.12837510983	407.929377354476	210.382	267.355985087381	109.682628788938	352.597077690717	210.701	267.580007240935	135.747565155581	372.238921149259
211.468	260.528405050474	152.625861060935	327.567199767278	211.439	276.00903791617	170.888194973843	435.811490468134	211.751	293.300504330454	166.195285678699	374.977742811376
212.525	282.518547898463	116.178114048612	414.959961393607	212.497	246.633645150513	147.155315451913	350.61073686837	212.801	250.791905632186	145.847730838242	314.595969774106
213.542	259.925239687482	171.60130955827	362.395656528238	213.528	264.648165806707	127.941774250075	343.049332632955	213.678	224.919641202119	124.208579574746	346.619249595857
214.07	143.066710090831	80.861738772901	254.102990050413	214.056	128.262538086509	75.4653800944962	195.729953322713	214.203	159.144281041976	67.932694937212	357.363656847953
214.638	190.738769043663	123.474715831918	312.185993775858	214.611	148.277785783719	91.835996151239	227.992059225563	214.902	230.710326108954	165.651183982702	327.037677992669
215.695	186.366590252689	115.186845692252	268.868745119076	215.669	187.182797558548	94.3475138123653	255.25470269041	215.952	219.947854645746	142.827853972812	302.614153418128
216.752	240.914817247562	136.370741603027	292.383061861577	216.726	155.97499228467	68.5205155969749	238.629197005357	216.984	293.341852681147	209.653094260368	422.95307178826
217.385	131.53854624622	62.7018250558696	211.866286858606	217.372	109.268103976521	51.2704232108031	226.993072985484	217.509	213.402040961039	97.7132432776168	381.771261415829
217.913	99.566059030589	52.2480923424841	163.43576296218	217.901	107.494213869496	56.01536401126	159.736003137336	218.053	212.96004122696	103.245278382695	378.195070832097
218.865	129.721110901041	46.9587058398587	278.896430716824	218.841	118.657044921385	30.8258625245901	230.712027681314	219.103	220.730892419756	22.9743811657892	367.861862640887
219.922	148.465504107031	77.7524085855813	206.132191080576	219.898	105.155759859071	53.0499370636447	152.079417725824	220.154	188.991013638939	54.7841598640151	396.848815070391
220.979	150.072136484335	61.5454557044614	275.699014116291	220.955	100.886552482217	29.9995145210922	225.7895469151	221.204	142.083338947906	68.9771196366674	329.968438646389
222.035	161.89818219742	93.0489701560542	222.788640900916	222.013	145.69196567855	31.6822003510547	235.139215120274	222.254	227.065581285227	44.3439665157337	434.723181788325
223.092	135.45899774228	49.5715694995028	213.079521704274	223.07	103.251475622266	28.7000955385443	197.808273661943	223.305	145.92633563501	53.605993304386	336.30582396249
224.149	147.47145943517	48.9486638288378	267.773037491431	224.127	109.509227177191	12.0569343413668	250.829047321565	224.355	188.644502247547	43.6611115614794	400.140198076987
225.206	104.181866502406	53.1711461088219	205.868633561205	225.185	97.9377888299138	27.7956720617064	207.697836448621	225.405	174.289461278719	67.7705396581908	337.99994003374
226.262	132.959809327474	63.9294635548602	214.232711262681	226.242	109.800449202332	17.2216753062152	182.410507713696	226.455	210.282343496498	45.8036314284268	548.358722410299
227.045	105.368856258473	24.5612629415578	310.400274274297	227.035	87.5753768141807	21.3961975570694	211.293639052262	227.14	208.302310976044	49.5086155824655	685.734634204953
227.574	281.37678193739	120.927268705448	514.894504987658	227.564	258.44779205388	94.3478920255092	373.309225506554	227.665	178.437556103759	29.7289717808931	411.512291580862
228.376	328.786795741684	153.61954295146	455.825917989401	228.357	218.157601604695	79.4201293911428	390.188464214198	228.556	301.12000972725	91.4194529301295	490.843382405538
229.433	309.885131908795	115.681611266148	444.161041201735	229.414	290.24932694217	119.094780938081	470.954421591008	229.606	229.096523245447	79.0347533090642	496.029913328008
230.489	303.684143192766	105.550503880337	420.149462130876	230.471	332.013060001166	149.419073563498	444.312806968336	230.657	184.336525175455	90.3383863270248	474.793794112773
231.546	289.458759975225	181.849695979183	389.618519184059	231.529	190.134788129495	101.633510121868	391.73027948276	231.707	246.163607260608	56.5552973084488	450.910197272131
232.603	325.443033274194	135.531432145387	477.187890320089	232.586	301.602147621578	92.704746878475	442.112294313416	232.757	233.287782667857	117.143484729373	478.967902211489
233.366	201.13482777024	60.2644160280558	368.769444592829	233.357	227.852122775695	112.358229455484	379.394662240111	233.441	147.316515810029	35.4228457417096	350.249926568657
233.894	238.285802811688	117.205333385775	360.651869381958	233.886	219.712058103219	157.075194680314	347.554228528147	233.966	285.988007679582	179.268430334474	394.915975803681
234.716	281.223531035818	202.666067665995	381.4352851406	234.701	266.790851888314	109.626019467459	370.420752569521	234.858	372.957913896183	187.107845372992	492.353928420386
235.773	281.774823287581	191.130269721901	356.381720604751	235.758	268.112063527686	199.610699675997	340.989689518206	235.908	321.185618739025	204.726159911325	406.756306706562
236.651	252.650410840302	177.730508423152	352.634718402932	236.643	226.179455389317	139.660519270668	344.575732657219	236.717	272.502374055476	63.1651880153549	520.196852015672
237.179	224.925843436713	122.126744357623	307.203925180025	237.172	269.306659304938	197.630147695719	344.878859412238	237.242	297.200217709187	209.580265775975	390.278996576143
237.886	363.41313029359	264.70949319798	456.073247696453	237.873	326.21124781961	259.480042469099	382.784183662628	238.009	365.136613798584	292.293999007111	458.724093143858
238.943	355.794198470955	233.300739687666	443.644503861318	238.93	338.953723147517	275.402064128342	394.972387538536	239.007	340.206436467511	251.854325071518	424.926880784057
239.476	261.436410645417	203.733301497454	328.368455507911	239.469	240.967990417392	167.586646651195	326.417488672049	239.532	231.427804965699	106.457828751887	405.543986522648
240.004	263.817776454006	223.916885051495	309.568522370507	239.998	249.663591225602	206.485748250943	311.24985751412	240.11	306.566736806487	231.331205801715	371.249029306838
240.994	224.913774060265	166.841730865299	281.559587632414	240.988	242.480180836296	171.639250761166	297.709694477186	241.047	291.474394656253	211.5343726195	387.758989177458
241.523	262.774521591638	93.0539041275016	465.987830463237	241.517	246.382637402378	112.503606238863	465.025432757123	241.573	335.929326215398	147.853470730854	495.618865696569
242.113	432.213878958388	321.599539633849	521.880271569844	242.102	388.95967943672	351.694018356935	460.531209248216	242.21	411.592663087688	325.27492665964	457.751503043008
243.17	468.153338152243	394.736636943624	542.221802182652	243.159	427.287994650187	356.633005524542	466.093586984051	243.261	492.026516930381	382.123018499548	572.010746075844
243.969	436.704910231174	367.838693735094	527.409955039172	243.964	389.752338551229	326.280435162336	513.929261587374	244.013	397.277607068075	327.824442739813	499.560847403716
244.498	331.512478273131	263.755030402745	424.991455457412	244.493	283.269894232423	177.157576448974	370.743236109273	244.538	393.361587903115	243.518131796448	488.148952383011
245.284	465.287379654611	338.375318075188	545.729202468576	245.274	411.486596341203	330.654475957267	458.05137014817	245.361	468.312312192293	372.934310568749	576.654498952633
246.256	426.209463690504	352.535849643543	513.562901060148	246.251	375.15143506182	277.241139347793	425.100756230094	246.293	411.33034812625	315.184189349733	520.992218435265
246.784	263.711908270634	211.287747531644	324.153617768329	246.78	181.239655670588	135.675798802422	241.896327806088	246.818	250.510296063052	191.27310024911	312.326070373827
247.397	422.042160627907	373.564695126791	470.267555430113	247.389	292.084201858342	260.238885142051	323.845854026552	247.462	318.923730020878	281.573240085614	363.557679916878
248.013	281.374706668369	193.410294367679	383.452166977237	248.009	223.33924286236	168.682529494327	284.046558997275	248.044	245.825027343516	158.580775298974	336.547458333729
248.541	313.190634422817	275.996042450981	343.862366664864	248.537	259.824683733376	229.249239103538	284.384634807738	248.569	304.073083601439	274.238259082242	332.560883900433
249.431	333.443440778207	301.073358195767	366.1403747811	249.427	263.627900158997	243.953846044547	286.887737837229	249.459	297.509591291465	259.73488913761	333.980780687804
249.959	170.220426553116	123.325759049404	217.641190117454	249.956	143.505869914674	112.526899513841	179.439680735785	249.984	228.63295362875	177.287154130343	273.034209125873
250.269	286.299389225683	261.399777778802	315.716704609326	250.266	271.860855504587	248.096251314025	296.101265848337	250.294	293.210976915911	258.849629279143	329.099268550959
250.798	225.673182982255	186.205574635589	251.092259165261	250.795	190.904134939234	166.492046255813	211.655996531409	250.819	231.220399000314	200.372893579254	267.317948514175
251.499	235.420577699917	211.193175044804	258.590047249964	251.496	200.146818865188	184.073476190055	221.190583390189	251.52	243.460384319004	209.466301784559	275.548361773859
252.027	568.902323070546	455.289499881899	652.307250408408	252.024	525.943870015661	441.65732726071	611.369583201044	252.045	609.544082809134	527.361954614795	708.330345420548
252.611	813.022316449102	755.519820476756	875.738098137415	252.608	797.721065921047	754.998568610085	845.23019460313	252.629	821.725592542384	765.089802136184	879.442943748803
253.14	412.422663271094	259.267634108279	486.277192326145	253.137	388.016762358237	322.011152485881	447.292361191493	253.154	473.103126584469	347.276587811089	554.564898905037
253.725	771.869644610797	732.981352730267	822.610408594083	253.722	757.148533345313	719.654776305824	795.902338609963	253.739	774.5760884318	726.67223268566	841.849585163819
254.253	289.065546894215	200.178090560575	413.687898080297	254.251	269.304348564869	183.764496158195	380.25751398792	254.264	259.720736396442	157.885961865213	378.346362399038
254.794	331.954383233259	288.966779017553	381.46455828821	254.79	294.75707182284	257.478000281351	346.472588259138	254.814	324.438722114127	279.85271097568	389.150899782762
255.851	349.169130309674	303.069603466836	393.576924136647	255.847	305.716381484662	261.494573203428	353.285265609669	255.864	323.095993173269	274.249662721455	366.160122859532
256.64	287.562459813918	211.040677775347	358.238051133318	256.638	255.560644111779	198.4852804001	303.743747719612	256.645	273.360767270267	186.58458754487	337.30794192701
257.168	263.895854639448	198.258533019784	317.456311822422	257.167	228.831828947507	170.467275217299	290.731140679812	257.17	265.384393345769	218.827734193094	320.495494939247
257.964	342.864735878908	291.488980651663	392.002150658482	257.962	292.872953688522	252.692601940883	328.081497619457	257.965	316.398148671283	277.284267497379	359.817061110599
259.021	352.424454379882	300.337031233261	411.271337504636	259.019	305.700239016833	270.136847083538	353.267870391942	259.015	320.709864357433	279.868179828655	366.411646129201
