# Supplementary material for: Global diversity dynamics in the fossil record are regionally heterogeneous
Source: Nat Commun. 2022 May 18;13:2751. doi: 10.1038/s41467-022-30507-0 (PMC9117201; doi:10.1038/s41467-022-30507-0)
Supplement: Supplementary file 4 — Source Data [file 41467_2022_30507_MOESM4_ESM.zip › source_data/Supplementary Figure 38 - rates.txt]

Supplementary.Figure.38...rates.CTE_raw_time	Supplementary.Figure.38...rates.CTE_raw_exr	Supplementary.Figure.38...rates.CTE_raw_exr_mn	Supplementary.Figure.38...rates.CTE_raw_exr_mx	Supplementary.Figure.38...rates.CTE_raw_spr	Supplementary.Figure.38...rates.CTE_raw_spr_mn	Supplementary.Figure.38...rates.CTE_raw_spr_mx	Supplementary.Figure.38...rates.CTE_raw_dvr	Supplementary.Figure.38...rates.CTE_raw_dvr_mn	Supplementary.Figure.38...rates.CTE_raw_dvr_mx	Supplementary.Figure.38...rates.CTE_mst_time	Supplementary.Figure.38...rates.CTE_mst_exr	Supplementary.Figure.38...rates.CTE_mst_exr_mn	Supplementary.Figure.38...rates.CTE_mst_exr_mx	Supplementary.Figure.38...rates.CTE_mst_spr	Supplementary.Figure.38...rates.CTE_mst_spr_mn	Supplementary.Figure.38...rates.CTE_mst_spr_mx	Supplementary.Figure.38...rates.CTE_mst_dvr	Supplementary.Figure.38...rates.CTE_mst_dvr_mn	Supplementary.Figure.38...rates.CTE_mst_dvr_mx	Supplementary.Figure.38...rates.CTE_both_time	Supplementary.Figure.38...rates.CTE_both_exr	Supplementary.Figure.38...rates.CTE_both_exr_mn	Supplementary.Figure.38...rates.CTE_both_exr_mx	Supplementary.Figure.38...rates.CTE_both_spr	Supplementary.Figure.38...rates.CTE_both_spr_mn	Supplementary.Figure.38...rates.CTE_both_spr_mx	Supplementary.Figure.38...rates.CTE_both_dvr	Supplementary.Figure.38...rates.CTE_both_dvr_mn	Supplementary.Figure.38...rates.CTE_both_dvr_mx
194.097244774146	0.43561876197581	0.0978516374266287	0.763985041952385	0.158537531122977	0.0894773194525204	0.235697100438184	-0.255579569418831	-0.572251178240914	0.0404027535212324	194.081039532787	0.192501260619115	0.00657051448375781	0.728966389930204	0.145373095861076	0.0715698899218229	0.208023652190169	-0.0933986556189127	-0.546468119939231	0.159927730941914	194.033641609375	0.417358720660714	0.151219797233799	0.708699887912936	0.162726463427824	0.0859286643382058	0.235720199519995	-0.265705684014301	-0.544746068424503	0.0381910092592988
194.197304221397	0.43561876197581	0.0978516374266287	0.763985041952385	0.158537531122977	0.0894773194525204	0.235697100438184	-0.255579569418831	-0.572251178240914	0.0404027535212324	194.181138959016	0.191045839549865	0.00657051448375781	0.378312169943079	0.145373095861076	0.0715698899218229	0.208023652190169	-0.0823129913884429	-0.24986245797929	0.151203286796599	194.133789587054	0.417358720660714	0.151219797233799	0.708699887912936	0.16259062433234	0.0831868210550399	0.232632991864366	-0.265943395573366	-0.544746068424503	0.0381910092592988
194.297363668648	0.43561876197581	0.0978516374266287	0.763985041952385	0.158484586005526	0.0907449845515008	0.236062516292078	-0.256196798910824	-0.572251178240914	0.0404027535212324	194.281238385246	0.189419359092496	0.00763982375565321	0.36011601694661	0.145373095861076	0.0727758144225923	0.208023652190169	-0.0745089459987013	-0.24986245797929	0.125644111529478	194.233937564732	0.417358720660714	0.151219797233799	0.708699887912936	0.16250461930997	0.0809633495350013	0.22993780517995	-0.266013249153552	-0.560982465162693	0.0240630550540166
194.397423115899	0.43561876197581	0.0978516374266287	0.763985041952385	0.158054115617609	0.0907449845515008	0.236062516292078	-0.256311463688219	-0.572251178240914	0.0404027535212324	194.381337811475	0.189419359092496	0.0541722464745184	0.378312169943079	0.145373095861076	0.0715698899218229	0.208023652190169	-0.0663345737299248	-0.216868693053277	0.117212267780124	194.334085542411	0.417358720660714	0.151219797233799	0.708699887912936	0.16250461930997	0.0809633495350013	0.22993780517995	-0.266013249153552	-0.560982465162693	0.0240630550540166
194.49748256315	0.43561876197581	0.0978516374266287	0.763985041952385	0.157564142248406	0.0907449845515008	0.235299466873766	-0.256693063795273	-0.572251178240914	0.0404027535212324	194.481437237705	0.192019011997563	0.0821832768995871	0.373804372338724	0.145344149404263	0.0715698899218229	0.208023652190169	-0.0647104351695523	-0.216868693053277	0.0906381920623222	194.434233520089	0.417358720660714	0.151219797233799	0.708699887912936	0.16250461930997	0.0809633495350013	0.22993780517995	-0.266013249153552	-0.560982465162693	0.0240630550540166
194.597542010401	0.43561876197581	0.0978516374266287	0.763985041952385	0.157564142248406	0.0907449845515008	0.235299466873766	-0.256735144935939	-0.572251178240914	0.0404027535212324	194.581536663934	0.195214473902857	0.0997600810180821	0.365746439207586	0.145296317953388	0.0709815699780085	0.208023652190169	-0.0642582389895926	-0.212355112741561	0.0700991639330084	194.534381497768	0.417358720660714	0.151219797233799	0.708699887912936	0.16250461930997	0.0809633495350013	0.22993780517995	-0.266030618614635	-0.560982465162693	0.0240630550540166
194.697601457652	0.43561876197581	0.0978516374266287	0.763985041952385	0.157564142248406	0.0907449845515008	0.235299466873766	-0.256735144935939	-0.572251178240914	0.0404027535212324	194.681636090164	0.199909266431059	0.096059132526613	0.33899355991831	0.145296317953388	0.0709815699780085	0.208023652190169	-0.0662131895545819	-0.19691385117112	0.0639928309840321	194.634529475446	0.417358720660714	0.151219797233799	0.708699887912936	0.16250461930997	0.0809633495350013	0.22993780517995	-0.266030618614635	-0.560982465162693	0.0240630550540166
194.797660904903	0.43561876197581	0.0978516374266287	0.763985041952385	0.157486025977115	0.0894773194525204	0.232953393731438	-0.256893329126519	-0.572251178240914	0.0404027535212324	194.781735516393	0.201175979088695	0.0997600810180821	0.354907849926903	0.145296317953388	0.0709815699780085	0.208023652190169	-0.0687193831713954	-0.215236186903743	0.0588490549926524	194.734677453125	0.410348577930665	0.151219797233799	0.708699887912936	0.16250461930997	0.0809633495350013	0.22993780517995	-0.261890487409296	-0.557848535090593	0.0323528643995241
194.897720352155	0.43561876197581	0.0978516374266287	0.763985041952385	0.157448216706751	0.0894773194525204	0.232953393731438	-0.25734377332213	-0.572251178240914	0.0404027535212324	194.881834942623	0.202925902206539	0.096059132526613	0.354907849926903	0.145296317953388	0.0709815699780085	0.208023652190169	-0.0707295723656436	-0.215236186903743	0.0627044100231829	194.834825430804	0.403418557979856	0.151219797233799	0.709570497701347	0.16250461930997	0.0809633495350013	0.22993780517995	-0.259150954417108	-0.559926611574521	0.0323528643995241
194.997779799406	0.43561876197581	0.0978516374266287	0.763985041952385	0.157311417277145	0.0894773194525204	0.232134776520273	-0.257606002908263	-0.572251178240914	0.0404027535212324	194.981934368852	0.203931405032281	0.0997600810180821	0.36011601694661	0.145296317953388	0.0769858124450725	0.214283406533157	-0.0724022110528552	-0.216460223248117	0.0639928309840321	194.934973408482	0.397282177644475	0.148916699578656	0.709570497701347	0.16250461930997	0.0809633495350013	0.22993780517995	-0.255972867042124	-0.560982465162693	0.0323528643995241
195.097839246657	0.43561876197581	0.0978516374266287	0.763985041952385	0.157311417277145	0.0894773194525204	0.232134776520273	-0.257606002908263	-0.572251178240914	0.0404027535212324	195.082033795082	0.204559526252392	0.108646180772455	0.373804372338724	0.145296317953388	0.0771151868102567	0.214283406533157	-0.0739419870100928	-0.216868693053277	0.0685771163112607	195.035121386161	0.33248180283452	0.107175410479412	0.685309245230904	0.16250461930997	0.0809633495350013	0.22993780517995	-0.204237409550902	-0.542220364811417	0.0627904199425192
195.197898693908	0.43561876197581	0.0978516374266287	0.763985041952385	0.157270851018652	0.0894773194525204	0.231646912299901	-0.257763474278066	-0.572251178240914	0.0404027535212324	195.182133221311	0.206247650839847	0.108331515639156	0.378312169943079	0.145296317953388	0.0771151868102567	0.214283406533157	-0.0764661317397078	-0.23221287090852	0.0685771163112607	195.135269363839	0.290331672425264	0.0897536511950615	0.577686877856611	0.16250461930997	0.0809633495350013	0.22993780517995	-0.146232550582368	-0.420612530399436	0.110748647815926
195.297958141159	0.43561876197581	0.0978516374266287	0.763985041952385	0.157213021279718	0.0894773194525204	0.231646912299901	-0.257675609706651	-0.572251178240914	0.0404027535212324	195.282232647541	0.206272865160655	0.108331515639156	0.378312169943079	0.145296317953388	0.0769858124450725	0.213932320303273	-0.0765276432951636	-0.22738413052729	0.0685771163112607	195.235417341518	0.286072567363302	0.0886404252612485	0.566870487360137	0.16259062433234	0.0809633495350013	0.22993780517995	-0.142363771934655	-0.413793751921669	0.110748647815926
195.39801758841	0.43561876197581	0.0922617227135459	0.756227801836023	0.157213021279718	0.0894773194525204	0.231509933960845	-0.25787719485986	-0.572251178240914	0.0404027535212324	195.38233207377	0.206975782411388	0.108331515639156	0.381095112631745	0.145296317953388	0.0769858124450725	0.213932320303273	-0.0778936658178633	-0.235111645712972	0.0622328891199638	195.335565319196	0.282323130514136	0.104995015891613	0.569193105352081	0.162726463427824	0.0802303619852514	0.22993780517995	-0.136874269962225	-0.418707877508363	0.0935127936203227
195.498077035661	0.43561876197581	0.0922617227135459	0.756227801836023	0.157153307370173	0.0894773194525204	0.230777457598201	-0.258018337964535	-0.572251178240914	0.0404027535212324	195.4824315	0.209485131671792	0.108331515639156	0.381095112631745	0.145296317953388	0.0769858124450725	0.213932320303273	-0.0791362744128083	-0.24986245797929	0.0488090255938566	195.435713296875	0.277063223018883	0.0886404252612485	0.543600638767666	0.162726463427824	0.0802303619852514	0.22993780517995	-0.131130064012617	-0.408738486593185	0.0957915591991726
195.598136482912	0.434639085589995	0.0922617227135459	0.756227801836023	0.156935151797126	0.0894773194525204	0.230777457598201	-0.257193772730733	-0.572251178240914	0.0404027535212324	195.582530926229	0.210625612758865	0.108646180772455	0.383142835997234	0.145296317953388	0.0769858124450725	0.213932320303273	-0.0801405628296523	-0.24986245797929	0.0488090255938566	195.535861274554	0.276348106697693	0.0926426960870477	0.543600638767666	0.162874292070855	0.0802303619852514	0.22993780517995	-0.129635123119386	-0.408738486593185	0.0935127936203227
195.698195930163	0.432253657639097	0.0830040625063108	0.765840465564107	0.156935151797126	0.0894773194525204	0.230777457598201	-0.250213265400408	-0.579858753301918	0.0593198637836207	195.682630352459	0.210625612758865	0.108646180772455	0.383142835997234	0.145445906399887	0.0769858124450725	0.213932320303273	-0.0796067360427778	-0.24611800120334	0.0526413900492168	195.636009252232	0.276021383293212	0.0926426960870477	0.540910271074822	0.162874292070855	0.0802303619852514	0.22993780517995	-0.128542445924137	-0.408738486593185	0.0957915591991726
195.798255377415	0.426421931142562	0.0718735733866036	0.763985041952385	0.156935151797126	0.0894773194525204	0.230777457598201	-0.243505571042717	-0.579858753301918	0.0722482736314097	195.782729778689	0.206306773670953	0.0896479020312747	0.378312169943079	0.145620967861445	0.0769858124450725	0.213932320303273	-0.0769228070288915	-0.241838305613981	0.0583014064046799	195.736157229911	0.27201324035882	0.106749901178017	0.549837985561211	0.162945354075199	0.0802303619852514	0.22993780517995	-0.124400395333714	-0.405348388685088	0.0928123191520132
195.898314824666	0.422253977785771	0.0603711833292654	0.756227801836023	0.156935151797126	0.0894773194525204	0.230777457598201	-0.239647739043578	-0.579858753301918	0.0817715215872341	195.882829204918	0.205211474220542	0.088187328201288	0.378312169943079	0.145812207971941	0.0769858124450725	0.21485946313854	-0.0745427495080115	-0.241838305613981	0.0639928309840321	195.836305207589	0.270343372438211	0.107053859470956	0.549837985561211	0.163095655376852	0.0859286643382058	0.236403433274551	-0.12262846388727	-0.405348388685088	0.0935127936203227
195.998374271917	0.377028327835366	0.0617625248556376	0.686256080230492	0.156935151797126	0.0894773194525204	0.230777457598201	-0.201962484670505	-0.517526037254645	0.0817715215872341	195.982928631148	0.200346501146173	0.0810601006888194	0.383142835997234	0.146337077138955	0.0748063312442851	0.213932320303273	-0.0704651899538968	-0.24611800120334	0.0639928309840321	195.936453185268	0.260437402890283	0.104995015891613	0.543600638767666	0.163184531659144	0.0809633495350013	0.232277658899324	-0.117382494963103	-0.393095875164114	0.104836855475602
196.098433719168	0.359866742481622	0.0543015369554219	0.685783988019828	0.15713186518088	0.0894773194525204	0.230777457598201	-0.191319312618819	-0.506159247140884	0.0966613214108191	196.083028057377	0.192019011997563	0.0694164180204794	0.378312169943079	0.146569559823265	0.0761753439305506	0.21485946313854	-0.0648968684476488	-0.229276413238197	0.0880424858056485	196.036601162946	0.258730487857908	0.104995015891613	0.539693124492924	0.163396079253226	0.0809633495350013	0.232277658899324	-0.115185093964926	-0.38848358309487	0.104836855475602
196.198493166419	0.314226325310593	0.048159943774922	0.683878212684562	0.15713186518088	0.0894773194525204	0.230777457598201	-0.182095276189918	-0.503152601989584	0.100557860551072	196.183127483607	0.183592648223449	0.0689939492122623	0.378312169943079	0.146569559823265	0.0761753439305506	0.21485946313854	-0.0608106166136662	-0.229276413238197	0.0880424858056485	196.136749140625	0.250940481984168	0.104995015891613	0.537036175865928	0.163752160754234	0.0880039189916661	0.239113362514384	-0.109861449363221	-0.375808379346553	0.110748647815926
196.29855261367	0.275951197085789	0.048159943774922	0.68135612188477	0.15713186518088	0.0894773194525204	0.230192423769961	-0.177093940151191	-0.496125638021323	0.105158945671331	196.283226909836	0.176064619843388	0.0579883158730371	0.365939934119489	0.146612469759113	0.0757186237932872	0.21485946313854	-0.0551128433920771	-0.229276413238197	0.0906307886677624	196.236897118304	0.243955316785505	0.104995015891613	0.53248950291169	0.163941863254633	0.0859286643382058	0.236403433274551	-0.104924844441965	-0.358790807032644	0.110748647815926
196.398612060921	0.272503653401482	0.0543015369554219	0.686256080230492	0.15713186518088	0.0894773194525204	0.230103570970093	-0.173466257444543	-0.496939893364689	0.105158945671331	196.383326336066	0.171068048881549	0.0579883158730371	0.352335053941871	0.146696444683907	0.0761753439305506	0.21485946313854	-0.0481627459601975	-0.216460223248117	0.0906307886677624	196.337045095982	0.240311101041818	0.104995015891613	0.527226617169637	0.16403502244189	0.0859286643382058	0.236403433274551	-0.101666949144967	-0.352441218874846	0.110748647815926
196.498671508172	0.193528703123676	0.0543015369554219	0.686256080230492	0.15713186518088	0.0894773194525204	0.230103570970093	-0.139144514690351	-0.503152601989584	0.105158945671331	196.483425762295	0.16588429337386	0.0547032681352351	0.335942797022559	0.147076029257121	0.0769858124450725	0.21485946313854	-0.0418596963959407	-0.196370808710684	0.10255388991439	196.437193073661	0.232122355707427	0.104995015891613	0.520199419622648	0.164280726888373	0.0859286643382058	0.236403433274551	-0.0977658363992544	-0.337091726276767	0.110542368347085
196.598730955423	0.168689248974775	0.0543015369554219	0.64323078835793	0.15713186518088	0.0894773194525204	0.229677489298544	-0.104855146087081	-0.460493241854695	0.100557860551072	196.583525188525	0.164020843671921	0.0577154939669261	0.335170178192186	0.14726930176437	0.0769858124450725	0.21485946313854	-0.0388506636477685	-0.195408409532139	0.0953850507227996	196.537341051339	0.22469370381597	0.0897536511950615	0.496225401841633	0.164280726888373	0.0859286643382058	0.236403433274551	-0.0950956361861635	-0.348320331632826	0.0839936575719067
196.698790402675	0.164612951863357	0.0483786673992372	0.634560401116502	0.15713186518088	0.0894773194525204	0.229677489298544	-0.0999284244013345	-0.462044357098029	0.0999633015292959	196.683624614754	0.160894150107547	0.0628726405154271	0.334117035295803	0.147428759087087	0.0769858124450725	0.21485946313854	-0.0340472602322751	-0.187369619655281	0.0985255099580456	196.637489029018	0.221754766203508	0.0886404252612485	0.489628814242789	0.164407973381911	0.0859286643382058	0.236403433274551	-0.0926898177840382	-0.337091726276767	0.0839936575719067
196.798849849926	0.157569265025917	0.05852616247707	0.634058625874121	0.15713186518088	0.0894773194525204	0.229677489298544	-0.0885451242862519	-0.44971745392802	0.10923864682904	196.783724040984	0.157803433256492	0.0577154939669261	0.324628879569926	0.147428759087087	0.0769858124450725	0.21485946313854	-0.0305918898883648	-0.166875457135573	0.114692664983576	196.737637006696	0.21764715279137	0.0886404252612485	0.489628814242789	0.164407973381911	0.0859286643382058	0.236403433274551	-0.088620680899719	-0.337091726276767	0.0815932758935105
196.898909297177	0.154954005179399	0.0483786673992372	0.621343242270335	0.15713186518088	0.0894773194525204	0.229677489298544	-0.0833006759642573	-0.447469201830866	0.10923864682904	196.883823467213	0.155513706735666	0.0628726405154271	0.326499630574721	0.147428759087087	0.0769858124450725	0.214569315825289	-0.0274982571100508	-0.174784496198483	0.0985255099580456	196.837784984375	0.201104753238015	0.0612704891232258	0.462075647051375	0.164407973381911	0.0859286643382058	0.236403433274551	-0.0703550050805429	-0.280495211789451	0.150392214687194
196.998968744428	0.151187097154977	0.0447662603494171	0.606533185637486	0.15713186518088	0.0894773194525204	0.229677489298544	-0.0734577619658822	-0.433695538692688	0.126192889013445	196.983922893443	0.154529120319436	0.052116596427406	0.31194617814604	0.147461140563098	0.0769858124450725	0.21485946313854	-0.024207788919665	-0.158053241625128	0.114692664983576	196.937932962054	0.19717445865609	0.0612704891232258	0.462075647051375	0.164407973381911	0.0859286643382058	0.236403433274551	-0.0658367455138212	-0.280495211789451	0.150392214687194
197.099028191679	0.1475466645234	0.048159943774922	0.593717815025847	0.157153307370173	0.0894773194525204	0.230103570970093	-0.0656092677071815	-0.41765888249488	0.132032685542017	197.084022319672	0.152695471107644	0.0513526108500917	0.304810466490497	0.147461140563098	0.0769858124450725	0.21485946313854	-0.0208496097226627	-0.165807807028217	0.0953850507227996	197.038080939732	0.190939030441336	0.0624796672310656	0.461296725019387	0.164485518639436	0.0880039189916661	0.239113362514384	-0.0593532380283812	-0.280495211789451	0.143614068059494
197.19908763893	0.143449273969838	0.048159943774922	0.574406785632621	0.157153307370173	0.0894773194525204	0.230103570970093	-0.0534121282957942	-0.414972498607164	0.132032685542017	197.184121745902	0.149931700330056	0.0513526108500917	0.296438675437239	0.147565483068865	0.0769858124450725	0.21485946313854	-0.0173705388872746	-0.145859439006334	0.114692664983576	197.138228917411	0.186449662248634	0.0624796672310656	0.461296725019387	0.164485518639436	0.0880039189916661	0.239113362514384	-0.0548869812482477	-0.280495211789451	0.143614068059494
197.299147086181	0.141295028310801	0.0447662603494171	0.559216259284848	0.157153307370173	0.0894773194525204	0.230103570970093	-0.0460506522815145	-0.411499659084688	0.130306299846355	197.284221172131	0.14704926352608	0.052116596427406	0.291157360592909	0.147781945381496	0.0769858124450725	0.21485946313854	-0.0134678118522786	-0.133505648216412	0.118665757463576	197.238376895089	0.17878612479076	0.0481990114994014	0.399729805358321	0.164485518639436	0.0880039189916661	0.239113362514384	-0.0420552427448167	-0.272354112588001	0.130064157664837
197.399206533432	0.13874043892005	0.048159943774922	0.547700214560129	0.157153307370173	0.0894773194525204	0.230103570970093	-0.0377810739447336	-0.395676054230493	0.141443931088713	197.384320598361	0.144487874491588	0.0547032681352351	0.29056112101986	0.147781945381496	0.0769858124450725	0.21485946313854	-0.0102851221031782	-0.131822126944953	0.113938395857883	197.338524872768	0.174504246793004	0.044862695638333	0.387412366686268	0.164530626434075	0.0866869291369711	0.238322618830362	-0.0367655184857299	-0.267024953755301	0.130064157664837
197.499265980684	0.13475438187034	0.0393973184498304	0.50552828277085	0.157213021279718	0.0894773194525204	0.230103570970093	-0.0256669233981905	-0.368399571492404	0.141443931088713	197.48442002459	0.14219761292249	0.0551401728483783	0.289559784685268	0.147781945381496	0.0769858124450725	0.21485946313854	-0.00741056201216805	-0.12464948866393	0.114692664983576	197.438672850446	0.165598393802975	0.0585916337973131	0.337158133758753	0.164530626434075	0.0866869291369711	0.238322618830362	-0.017134108353808	-0.222927398637122	0.130325412861535
197.599325427935	0.130172179853764	0.0483786673992372	0.491281677347993	0.157213021279718	0.0894773194525204	0.230103570970093	-0.0173292280259248	-0.346568928806736	0.1494435218963	197.58451945082	0.13967889088746	0.0608709481549083	0.291157360592909	0.147970939254065	0.0769858124450725	0.214569315825289	-0.00307792714261867	-0.118954805498199	0.113938395857883	197.538820828125	0.163200022003867	0.0585916337973131	0.322057265499265	0.164530626434075	0.0866869291369711	0.238322618830362	-0.012582223550672	-0.190020775717743	0.153066602907455
197.699384875186	0.128490787357058	0.048159943774922	0.483109104588907	0.157392482006112	0.0894773194525204	0.231509933960845	-0.0111562593947949	-0.31799080983914	0.162235388701322	197.684618877049	0.138658866572378	0.0547032681352351	0.282048295807184	0.148245670234991	0.0744699347791668	0.21485946313854	0.000471025020559325	-0.116118048012323	0.113214311446922	197.638968805804	0.161852567941207	0.0590941980353359	0.318226956671244	0.164530626434075	0.0866869291369711	0.238322618830362	-0.00984596112861653	-0.186822860214824	0.153066602907455
197.799444322437	0.127696207485128	0.048159943774922	0.483109104588907	0.158258588243824	0.0894773194525204	0.235697100438184	-0.00892011640244064	-0.31799080983914	0.156357563533588	197.784718303279	0.136411682780028	0.0547032681352351	0.28276865435221	0.149563072351779	0.0727758144225923	0.226283952319056	0.00605379272157238	-0.12464948866393	0.118665757463576	197.739116783482	0.159849099046475	0.0612608314010976	0.322057265499265	0.164781717568193	0.0859286643382058	0.238322618830362	-0.006886644402821	-0.186822860214824	0.153066602907455
197.899503769688	0.126779612193174	0.048159943774922	0.483109104588907	0.159031804381991	0.0839808666844684	0.236062516292078	-0.0059848917363938	-0.301246965618975	0.167139486112987	197.884817729508	0.13587367118255	0.0547032681352351	0.28276865435221	0.150728284595931	0.0727857978116598	0.243919723237584	0.00959508095811149	-0.12464948866393	0.133295693101626	197.839264761161	0.157809282465556	0.053867235508428	0.310869356196014	0.164781717568193	0.0859286643382058	0.238832108889797	-0.00414379760671437	-0.18341606550207	0.153066602907455
197.999563216939	0.126575832450521	0.048159943774922	0.483109104588907	0.160011788361703	0.0839808666844684	0.242780493858292	-0.00333146655821606	-0.287774838147211	0.168562722920198	197.984917155738	0.135494914420283	0.0547032681352351	0.282048295807184	0.153664606498762	0.069604305582919	0.265513077982266	0.0151766344349173	-0.140380024792395	0.140949028024309	197.939412738839	0.156887528049221	0.0568919556193274	0.310869356196014	0.164893805668311	0.0862963281971974	0.240687762339007	-0.00153199977979889	-0.18341606550207	0.152352848861309
198.09962266419	0.126160959582306	0.048159943774922	0.483109104588907	0.161611422730511	0.0849010657915899	0.250285169868754	-0.00137210040531111	-0.283772732736283	0.168562722920198	198.085016581967	0.133791460535846	0.0547032681352351	0.282048295807184	0.155924625428153	0.0727758144225923	0.291013456676273	0.0218336369770279	-0.134462582009008	0.169272904213435	198.039560716518	0.155982293161706	0.0568919556193274	0.310869356196014	0.165758825314488	0.0859286643382058	0.242765636894639	0.000991464373071664	-0.183288825970004	0.153066602907455
198.199682111441	0.125248668397007	0.048159943774922	0.48438058824544	0.162566908631548	0.0839808666844684	0.253658137727678	0.00093848237852203	-0.283772732736283	0.170294596022113	198.185116008197	0.132694253986181	0.0547032681352351	0.283407608887923	0.158116611905596	0.069604305582919	0.300950100974696	0.0267329060357202	-0.13860909276169	0.177953113225949	198.139708694196	0.154756230665892	0.0473514777573547	0.300321454104183	0.165823463561494	0.0859286643382058	0.243029952250579	0.00303987832432973	-0.18341606550207	0.152352848861309
198.299741558692	0.124460323282459	0.048159943774922	0.484900607887498	0.164457844013052	0.0839808666844684	0.262119414204685	0.00332698652245532	-0.283772732736283	0.168562722920198	198.285215434426	0.132467794187456	0.0547032681352351	0.283407608887923	0.160360690705106	0.0821660682747928	0.322579591635085	0.0303468871708551	-0.140380024792395	0.180744319194701	198.239856671875	0.153332189497118	0.050022710885846	0.300085093325222	0.165876912959674	0.0859286643382058	0.243650883352325	0.00558549756191299	-0.18341606550207	0.153066602907455
198.399801005944	0.12259942346557	0.0446430540106363	0.480961195184995	0.165306197236009	0.0894773194525204	0.272315312387964	0.00740335827469879	-0.278852885441436	0.168562722920198	198.385314860656	0.132315388661668	0.0547032681352351	0.283407608887923	0.162936913461965	0.0874048358471085	0.328819246312479	0.0359585550582773	-0.12464948866393	0.203802820767136	198.340004649554	0.152968808358847	0.050022710885846	0.297560428043837	0.166470372046963	0.0862963281971974	0.245338671693356	0.00790412869341022	-0.181273020842697	0.162730511509528
198.499860453195	0.122057909037154	0.0446430540106363	0.481589750980883	0.166400957738922	0.0894773194525204	0.275089322252235	0.00991778905256529	-0.272534092090964	0.168562722920198	198.485414286885	0.131768432436776	0.0547032681352351	0.282048295807184	0.165290923227169	0.0899928991619433	0.331789253835436	0.0417905427868128	-0.12464948866393	0.208606307755313	198.440152627232	0.152424837019673	0.0473514777573547	0.292732261275745	0.166931959502859	0.0866869291369711	0.247210419222345	0.0091672609966187	-0.173013742591018	0.169090378659492
198.599919900446	0.111036524279399	0.0393973184498304	0.236402338189993	0.166807389652212	0.0894773194525204	0.279995428108406	0.0515884768499777	-0.107353905345616	0.180528456367912	198.585513713115	0.131120968461173	0.0546291410135397	0.28276865435221	0.169117887634372	0.0998580941698072	0.336321175622907	0.0486870780378264	-0.12464948866393	0.218022378503021	198.540300604911	0.151090133722494	0.0488255227413451	0.282661949065429	0.168285930019131	0.0802303619852514	0.247210419222345	0.0144693914486881	-0.18341606550207	0.164434631729675
198.699979347697	0.109734539283269	0.0405174994338055	0.240408803088278	0.167448016564089	0.0839808666844684	0.280395353559871	0.0548160777691403	-0.106769986315514	0.18353250921318	198.685613139344	0.130135066049113	0.051024707159325	0.28276865435221	0.170584560611305	0.100944948699198	0.331789253835436	0.0538917184900071	-0.12464948866393	0.218022378503021	198.640448582589	0.147093345467111	0.0481990114994014	0.274963178623683	0.168492482891923	0.0859286643382058	0.256127689547245	0.0185952740342358	-0.186822860214824	0.165937777399191
198.800038794948	0.107448861501799	0.0139645076247222	0.214218618731018	0.168578607504614	0.0894773194525204	0.286136817823803	0.0603916439925375	-0.106769986315514	0.184399953321614	198.785712565574	0.127927152761719	0.0545687286185946	0.287594318012165	0.170621347178141	0.100944948699198	0.332148019109883	0.0575770190079124	-0.122023845821984	0.21842155569785	198.740596560268	0.145236007152036	0.0325667782969207	0.261028489218395	0.172493359603178	0.0787544138761152	0.35805107545636	0.0373019760002223	-0.222927398637122	0.230819024897991
198.900098242199	0.106333947590042	0.0146490308922737	0.205133709182605	0.169355994597427	0.0894773194525204	0.291926950208024	0.0641366751245217	-0.104753495748952	0.193094606889258	198.885811991803	0.124697027697096	0.0124134612894438	0.257555263994168	0.171109240551397	0.106229261046952	0.340128901875633	0.063478156845476	-0.118954805498199	0.229049107893524	198.840744537946	0.142554967894863	0.0316889681162141	0.256859872730151	0.184051772746231	0.0809633495350013	0.535598227567823	0.0823659200148619	-0.15843766066116	0.400539973514652
199.00015768945	0.104842885166968	0.0146490308922737	0.196318487623272	0.170385679161249	0.0843361914944226	0.303042023999869	0.0690936530888103	-0.106599914083054	0.206232542954731	198.985911418033	0.122400317227394	0.0120852199087288	0.240582481807674	0.171175031498039	0.106229261046952	0.340128901875633	0.0684090239299259	-0.116054368905274	0.21842155569785	198.940892515625	0.139661314052079	0.031065644874314	0.244369629208363	0.18880797035785	0.0862963281971974	0.55353354240185	0.100911204969244	-0.114780777485431	0.450884691784787
199.100217136701	0.103909344217786	0.0166755818898642	0.194789911515724	0.17109232388398	0.0894773194525204	0.310995258038262	0.0721618876069045	-0.0999706031081602	0.21710494066908	199.086010844262	0.121691033627178	0.0113534871192156	0.224092824399231	0.171515588985993	0.100944948699198	0.337907638832531	0.0711379297960974	-0.116054368905274	0.229551905191792	199.041040493304	0.135608963612717	0.0271348610547183	0.232178204937177	0.195678745058026	0.0866875167485758	0.57999448755967	0.1218387540112	-0.114750936115294	0.479413184312392
199.200276583952	0.103488905616475	0.0150558684671924	0.19189786087715	0.171840057579017	0.0894773194525204	0.318150538969443	0.0744443742241435	-0.0903198472243193	0.237134414728575	199.186110270492	0.12045934350392	0.0120852199087288	0.212949542645537	0.1716742233094	0.106229261046952	0.344515018801845	0.0735119053089534	-0.100988680382515	0.239628802672165	199.141188470982	0.135608963612717	0.0271348610547183	0.232178204937177	0.206286069291211	0.0936430276843123	0.617780397169588	0.151376290825038	-0.0737519915288642	0.530953183479723
199.300336031204	0.103286465243314	0.0150558684671924	0.191311793320304	0.172610074932566	0.0894773194525204	0.322454921776186	0.0761750041500613	-0.0903198472243193	0.237773675993252	199.286209696721	0.119033063417828	0.0089480695814793	0.206261976093872	0.171788140820295	0.106826250397464	0.34792845135016	0.0756615935433269	-0.0498484451994666	0.28634584367108	199.241336448661	0.135608963612717	0.0271348610547183	0.232178204937177	0.210566738677978	0.0936430276843123	0.617780397169588	0.157192682242213	-0.0737519915288642	0.529722007836075
199.400395478455	0.102990727867085	0.015129827344716	0.191311793320304	0.172610074932566	0.0894773194525204	0.322454921776186	0.076812564570376	-0.0603852592850244	0.266748169633158	199.386309122951	0.118322333587835	0.0120852199087288	0.20321002859649	0.171980852790925	0.103878156262018	0.348337598655631	0.0787743026846788	-0.0483289859747019	0.280495416203334	199.341484426339	0.135608963612717	0.0265955187769969	0.232178204937177	0.215734722075862	0.123530690997641	0.644212416383185	0.163664788937111	-0.0737519915288642	0.529722007836075
199.500454925706	0.101888541722548	0.0166755818898642	0.19189786087715	0.173164036961817	0.0894773194525204	0.322454921776186	0.0779770843953803	-0.0625402402467978	0.263005869696901	199.48640854918	0.117795844909631	0.0113534871192156	0.199500475276505	0.172613688549787	0.102700808029875	0.348337598655631	0.0803404958812947	-0.0483289859747019	0.279775803933666	199.441632404018	0.135608963612717	0.0265955187769969	0.232178204937177	0.217464275848566	0.134577576454219	0.651096671515573	0.167424290107475	-0.0728602045169953	0.529722007836075
199.600514372957	0.101536956137465	0.0150558684671924	0.190654813909269	0.173164036961817	0.0894773194525204	0.322454921776186	0.0784765783663353	-0.0625402402467978	0.263005869696901	199.58650797541	0.116659270991454	0.0120852199087288	0.199500475276505	0.17268475736227	0.102700808029875	0.348337598655631	0.081183394596477	-0.0483289859747019	0.279775803933666	199.541780381696	0.135608963612717	0.0265955187769969	0.232178204937177	0.223201849401809	0.133782841827281	0.634405499886062	0.172179980654363	-0.0508386383296854	0.544769087340218
199.700573820208	0.135841647850499	0.00591303546034052	0.870357383225659	0.17109232388398	0.0855934861197069	0.36287469183655	-0.1108053508815	-0.810174678683368	0.215475559512481	199.686607401639	0.116769481514365	0.0113534871192156	0.199500475276505	0.170734858545125	0.100944948699198	0.392966119874276	0.0740930721162154	-0.113912228290604	0.247683186853727	199.641928359375	0.137693553213077	0.0149011208398634	0.862449522916858	0.223646881258435	0.133782841827281	0.632201430503524	0.105667568261268	-0.703599903812717	0.546879526833121
199.800633267459	0.139106800705641	0.00437699688070085	0.870357383225659	0.167766447333771	0.0217302871521329	0.322454921776186	-0.126115972553498	-0.812793302074267	0.204739731411994	199.786706827869	0.118322333587835	0.00613067250086114	0.257507309407572	0.164784344124357	0.0334224285816064	0.337907638832531	0.0522711593004185	-0.133819609746931	0.279775803933666	199.742076337054	0.154431515089769	0.0149011208398634	0.873320049152722	0.22015397289874	0.117577022979265	0.707428031029235	0.0318947170460961	-0.722422903504765	0.546879526833121
199.90069271471	0.142341896732886	0.00437699688070085	0.870357383225659	0.147364800246331	0.0170824580352561	0.318150538969443	-0.157677011639877	-0.796652921259695	0.204739731411994	199.886806254098	0.129655490358921	0.0113534871192156	0.968129265455773	0.161700482011038	0.0322442858542345	0.337907638832531	-0.048050510114799	-0.850431794308639	0.287934672664226	199.842224314732	0.170609640912944	0.0149011208398634	0.873320049152722	0.216459637709629	0.0277103019848389	0.619742389634089	-0.0313411864526773	-0.747988639380954	0.546879526833121
200.000752161961	0.530016023282903	0.00591303546034052	1.05779229093176	0.130096533524634	0.0128073376266162	0.289144914705611	-0.357492960965782	-1.02206473599808	0.204739731411994	199.986905680328	0.130755252181475	0.0113534871192156	0.968129265455773	0.143442954887227	0.028447381126368	0.312492959775378	-0.0828990560720295	-0.919709164284929	0.211392530392713	199.942372292411	0.478931740061514	0.0149011208398634	0.964064627572377	0.205731864415166	0.0277103019848389	0.613901636979463	-0.186967901558188	-0.901243370134515	0.546879526833121
200.100811609212	0.547551775063282	0.0139645076247222	1.06437253028082	0.126971467718917	0.0128073376266162	0.289144914705611	-0.372993620632998	-1.02206473599808	0.194703943553452	200.087005106557	0.147274353399146	0.0113534871192156	0.968129265455773	0.138598637390331	0.028447381126368	0.306645190068782	-0.138283220379814	-0.915650517131389	0.206552680570105	200.042520270089	0.616180083159558	0.0863170125905741	1.11170155542578	0.198702489693062	0.0197416213884007	0.610109836465285	-0.30142621967651	-0.882996561006302	0.434196781537372
200.200871056464	0.555596044499916	0.0139645076247222	1.06272189664341	0.0949868875643523	0.0128073376266162	0.237296042825667	-0.404689674697568	-1.02674295367601	0.178303794845349	200.187104532787	0.164670332210546	0.0125446800304842	0.982391687750623	0.133254915388649	0.028447381126368	0.297139527209599	-0.218135992584737	-0.949727351260296	0.195787325616303	200.142668247768	0.61922279757789	0.0863170125905741	1.11170155542578	0.167573749893241	0.0297148269674952	0.521631093752544	-0.372468685483274	-1.05465918056916	0.434196781537372
200.300930503715	0.562175637790405	0.0139645076247222	1.06272189664341	0.0481560186616869	0.0128073376266162	0.229293934354732	-0.417440856076208	-1.02206473599808	0.170089599101988	200.287203959016	0.170513786804643	0.022430375778797	0.99040875572245	0.114132560410518	0.028447381126368	0.292070155780082	-0.240794134709797	-0.949727351260296	0.195787325616303	200.242816225446	0.727565706683235	0.0854355579867968	1.11364805730153	0.0918350168776458	0.0259765240490624	0.510169531127785	-0.466326202264684	-1.07759126704331	0.353039138877661
200.400989950966	0.632036439450007	0.0102641107152249	1.05779229093176	0.0437840368122472	0.0136056974256195	0.210718679115286	-0.490810036486628	-1.03936788501684	0.108051656569116	200.387303385246	0.443521009945371	0.0261193140502533	0.988880280341395	0.050850410866611	0.0287750969985981	0.29075652811356	-0.3213648467218	-0.949727351260296	0.193779540564722	200.342964203125	0.79904726199087	0.0854355579867968	1.17581255591388	0.06420537614352	0.0202250702398444	0.493808723451226	-0.585921115939246	-1.10434437456713	0.343732123819379
200.501049398217	0.632036439450007	0.0139645076247222	1.05779229093176	0.0430436197497903	0.0136056974256195	0.193013296039099	-0.501824223942106	-1.06511709129224	0.0562874661790292	200.487402811475	0.502222211807629	0.0261193140502533	1.05064251539941	0.0467546617228685	0.0274154165583106	0.248822577804867	-0.427405372781415	-1.02000028491096	0.126802800948227	200.443112180804	0.863178782165593	0.434939471199957	1.29384903839447	0.0593212750310846	0.0163223334808321	0.45469382979329	-0.719979481417904	-1.24156370544915	-0.109088611577738
200.601108845468	0.633250783583903	0.0139645076247222	1.05779229093176	0.0402545453851229	0.0149815118957554	0.149537328893578	-0.523349886514095	-1.0662815591237	0.0225936483155449	200.587502237705	0.748642838788678	0.0372087764466979	1.1923533455648	0.0456758486778348	0.0228949359474662	0.1906029023118	-0.62925515397297	-1.11306884442433	0.0699825852144367	200.543260158482	0.863178782165593	0.432597392803315	1.26067837102245	0.0559392798526337	0.0140273523721517	0.35805107545636	-0.759120328569244	-1.26038560920318	-0.260448381884645
200.701168292719	0.648428598707711	0.262758122857039	1.14345777536995	0.039980330721482	0.0152442498926455	0.14874672818529	-0.615471199586497	-1.10884596289067	-0.196302671023511	200.687601663934	0.750244418317069	0.376162673644285	1.25389013740389	0.0444830077471946	0.0279632681772753	0.146073986505728	-0.690373891131332	-1.09402311610602	-0.222934170620222	200.643408136161	0.863178782165593	0.436038759125147	1.25474192067825	0.0529003280950647	0.0277103019848389	0.181728400317796	-0.787219074239981	-1.23361329783419	-0.348831945331695
200.80122773997	0.652063492581606	0.253925777093346	1.10264486534019	0.0387940301598134	0.0136056974256195	0.14333357698071	-0.625632530757366	-1.1077567808252	-0.224079499662289	200.787701090164	0.750244418317069	0.376162673644285	1.25389013740389	0.0442900366342236	0.0287750969985981	0.143727541600276	-0.692011157377592	-1.10127690845516	-0.228674374080954	200.743556113839	0.859988306859549	0.416791159768389	1.26501188698013	0.0516662700030507	0.013987362551254	0.146132991561677	-0.787773784247822	-1.2240886281391	-0.342700860103946
200.901287187221	0.653711474497746	0.262758122857039	1.10264486534019	0.0380846245747946	0.0121666312020937	0.13879456045518	-0.63187721283645	-1.09869633896782	-0.229152472404898	200.887800516393	0.750244418317069	0.376162673644285	1.25389013740389	0.0441182691315992	0.028447381126368	0.140992127650716	-0.69383835766231	-1.15856023488313	-0.284089736995546	200.843704091518	0.852851466141766	0.410141205352023	1.31297835792991	0.0516078984880192	0.013987362551254	0.123530690997641	-0.775761339328167	-1.26097143405159	-0.328689390616439
201.001346634473	0.618332874722897	0.104359525103925	1.06788536492337	0.037707564408748	0.011825545933685	0.135067953028474	-0.56490782081685	-1.04355356245652	0.00834986483575334	200.987899942623	0.651833791693205	0.101566314889798	1.17554282684633	0.0438780066360293	0.0287750969985981	0.140630159126719	-0.617155381798763	-1.09285092007246	-0.0615873533433908	200.943852069196	0.851877952238922	0.36844675195272	1.31144784856474	0.0513617577636452	0.0185565348643711	0.0924572963611588	-0.769015626444723	-1.19795500237581	-0.234168989123664
201.101406081724	0.619953003831412	0.103372520965199	1.06788536492337	0.0371140050629197	0.011825545933685	0.13213131465883	-0.569858481339754	-1.03936788501684	0.00834986483575334	201.087999368852	0.651833791693205	0.101566314889798	1.17554282684633	0.0437471188820434	0.028447381126368	0.138641670081945	-0.617947987435509	-1.09201817045559	-0.0565169132586603	201.044000046875	0.839669331715506	0.292660675157866	1.26501188698013	0.0510520746707387	0.0259765240490624	0.0899586801576374	-0.753034896503851	-1.21019146292621	-0.23720537235719
201.201465528975	0.62354600048446	0.103372520965199	1.06788536492337	0.0364802825696655	0.0106552928333076	0.124444314222316	-0.577271226817713	-1.0662815591237	-0.0348875208696812	201.188098795082	0.592405726177405	0.101566314889798	1.17554282684633	0.0436521419020923	0.0279632681772753	0.1361799247408	-0.605432319726461	-1.10332146468577	-0.0658590191370509	201.144148024554	0.804160935808371	0.275788314508469	1.26316284483624	0.0509278176710998	0.0258111173351899	0.0865944682282639	-0.733552126519718	-1.20839766794367	-0.222139838720047
201.301524976226	0.626269883555584	0.106881887762404	1.07368048912502	0.0361746844720763	0.0106552928333076	0.117196529831218	-0.584230396062822	-1.0662815591237	-0.0673512753791961	201.288198221311	0.553296012010351	0.101566314889798	1.17554282684633	0.0434613574762605	0.0279632681772753	0.129207578821063	-0.595428632934136	-1.10332146468577	-0.0621856962339881	201.244296002232	0.691355607115482	0.195503604327849	1.24089353675508	0.0507774059006448	0.0247535985625074	0.0821813971441439	-0.658756201504747	-1.18173562715509	-0.147971593754749
201.401584423477	0.581387981433906	0.100384732433293	1.01928050442931	0.0355253953590851	0.00820709971565612	0.0974763126085707	-0.519236712193842	-0.963718632830666	-0.0572054195472374	201.388297647541	0.541491654359816	0.101566314889798	1.17554282684633	0.0433138844418125	0.028447381126368	0.120085202938734	-0.593083517830755	-1.10332146468577	-0.0601206997792968	201.344443979911	0.534158949655414	0.195503604327849	1.21992681709393	0.0506756464173478	0.0267653760050697	0.0821813971441439	-0.571860693604448	-1.17277581208901	-0.151952009939587
201.501643870728	0.57919925886088	0.100384732433293	1.01928050442931	0.0354376886981633	0.00671398305355357	0.0834035947584191	-0.517263376608276	-0.963718632830666	-0.0572054195472374	201.48839707377	0.518629347592666	0.101566314889798	1.17554282684633	0.0431968111449235	0.0228949359474662	0.0646495809072408	-0.574931741078807	-1.11186896594626	-0.0565169132586603	201.444591957589	0.4496974953705	0.158326239575885	1.1209502809874	0.050377819899477	0.0258111173351899	0.0789427157621546	-0.464065271556866	-1.06262606787463	-0.110473759775195
201.601703317979	0.501190917001961	0.115302846878105	0.869070332846388	0.0351292244582918	0.00820709971565612	0.0653666610970698	-0.447630939869719	-0.774233856414955	-0.0572054195472374	201.5884965	0.515981694491752	0.101566314889798	1.17554282684633	0.0430045992141912	0.0314495343286968	0.0609639024048461	-0.573428350347518	-1.12789342135298	-0.0601206997792968	201.544739935268	0.381722319706841	0.158326239575885	1.11860685648904	0.0503131663254169	0.0255343900581383	0.0772155574575155	-0.431132510761366	-1.06262606787463	-0.113359798676896
201.70176276523	0.469789747370619	0.115302846878105	0.869070332846388	0.0351261806928872	0.00882752048354551	0.0653666610970698	-0.432865638161322	-0.774233856414955	-0.0572054195472374	201.688595926229	0.300755040225694	0.108406815189012	0.73801707336753	0.0429333381081613	0.0321834358202632	0.0595710285767385	-0.331279160767924	-0.700401219751885	-0.0601206997792968	201.644887912946	0.368686675500254	0.158326239575885	0.753961824877617	0.0499765604564366	0.0281455054964846	0.0772155574575155	-0.356723834904935	-0.705057181221915	-0.116028235874387
201.801822212481	0.345407502255467	0.115302846878105	0.869070332846388	0.0351261806928872	0.00882752048354551	0.0653666610970698	-0.381663948614311	-0.759799704896342	-0.0572054195472374	201.788695352459	0.295723131479523	0.108406815189012	0.73801707336753	0.0429333381081613	0.0321834358202632	0.0595710285767385	-0.328370218045836	-0.700401219751885	-0.0601206997792968	201.745035890625	0.368211921311858	0.158326239575885	0.753456935987959	0.0498933552523353	0.0281455054964846	0.0769000448633031	-0.356410645277054	-0.705057181221915	-0.116028235874387
201.901881659733	0.325762890569789	0.115302846878105	0.869070332846388	0.0351261806928872	0.00882752048354551	0.0653666610970698	-0.37281626511142	-0.759799704896342	-0.0572054195472374	201.888794778689	0.293320749550498	0.108406815189012	0.73801707336753	0.0429086750993886	0.0325513353131188	0.0595710285767385	-0.325791629923478	-0.700401219751885	-0.0601206997792968	201.845183868304	0.330022185386487	0.158326239575885	0.752653552716533	0.0498933552523353	0.0281455054964846	0.0769000448633031	-0.315606601546464	-0.693981975427703	-0.110473759775195
202.001941106984	0.305628128911982	0.115302846878105	0.869070332846388	0.0351261806928872	0.00882752048354551	0.0653666610970698	-0.357782798170065	-0.752985419490694	-0.0572054195472374	201.988894204918	0.293320749550498	0.112778421892735	0.742035111202275	0.0428831270402779	0.0314495343286968	0.0579531188111627	-0.325417046493146	-0.704978654113256	-0.0658462962158263	201.945331845982	0.32893993245503	0.158326239575885	0.752653552716533	0.0498933552523353	0.0281455054964846	0.0769000448633031	-0.31499242211687	-0.693981975427703	-0.110473759775195
202.102000554235	0.255461764034635	0.0864425308382313	0.850720308427134	0.0351157819276008	0.00671398305355357	0.0621020901546893	-0.269336872194795	-0.752985419490694	-0.0572054195472374	202.088993631148	0.273696585738112	0.10259537056508	0.525952672881254	0.0428559167089896	0.0317357782697825	0.0579531188111627	-0.262758716703816	-0.481962624975867	-0.0592811396382559	202.045479823661	0.329361320444992	0.158326239575885	0.752653552716533	0.0498933552523353	0.0281455054964846	0.0769000448633031	-0.315188843185669	-0.693981975427703	-0.110473759775195
202.202060001486	0.255461764034635	0.0864425308382313	0.850720308427134	0.0351157819276008	0.00671398305355357	0.0621020901546893	-0.269336872194795	-0.752985419490694	-0.0572054195472374	202.189093057377	0.274701305702567	0.10259537056508	0.524586626450372	0.0428243544950087	0.0314495343286968	0.0574305877243404	-0.264197041840428	-0.478441540397573	-0.0581225011518319	202.145627801339	0.330944995785808	0.158326239575885	0.752653552716533	0.0498933552523353	0.0281455054964846	0.0769000448633031	-0.316525640078168	-0.693981975427703	-0.110473759775195
202.302119448737	0.255461764034635	0.0864425308382313	0.850720308427134	0.0351157819276008	0.00671398305355357	0.0621020901546893	-0.269336872194795	-0.752985419490694	-0.0572054195472374	202.289192483607	0.274925805406217	0.0997450793583895	0.519492060169073	0.0427945507851166	0.0317357782697825	0.0573758127249474	-0.26409364688142	-0.474651756573017	-0.0565169132586603	202.245775779018	0.310652405038381	0.0877091519035291	0.753961824877617	0.0494822739260297	0.0281455054964846	0.0760765511578883	-0.293954428958317	-0.698647630220764	-0.0388603425987561
202.402178895988	0.208717255190086	0.0900037740432147	0.457955666735678	0.0350894398440485	0.00671398305355357	0.0621020901546893	-0.198280547155558	-0.466196783571071	-0.0560403719415002	202.389291909836	0.274925805406217	0.0997450793583895	0.518247645335894	0.0427945507851166	0.0322442858542345	0.0574305877243404	-0.263901443033216	-0.474651756573017	-0.0584053701336685	202.345923756696	0.24963100658266	0.0979863714965194	0.520746202068468	0.0494651109307713	0.0282184995153322	0.0760765511578883	-0.242561623272487	-0.475150057805495	-0.042816088991322
202.502238343239	0.208717255190086	0.0900037740432147	0.457955666735678	0.0350894398440485	0.00671398305355357	0.0621020901546893	-0.198280547155558	-0.466196783571071	-0.0560403719415002	202.489391336066	0.275287312776285	0.0997450793583895	0.517382758302563	0.0427403518569299	0.0329985168385852	0.0574305877243404	-0.264770513019362	-0.474651756573017	-0.0592811396382559	202.446071734375	0.250597769820808	0.0947108570692546	0.520746202068468	0.0494651109307713	0.0282184995153322	0.0760765511578883	-0.244199969956215	-0.487552736541113	-0.0532904346955366
202.60229779049	0.208717255190086	0.0900037740432147	0.457955666735678	0.0350894398440485	0.00671398305355357	0.0621020901546893	-0.198280547155558	-0.466196783571071	-0.0560403719415002	202.589490762295	0.274993847059056	0.103529444742998	0.517382758302563	0.0427403518569299	0.0329985168385852	0.0573758127249474	-0.262450825527339	-0.469203989366872	-0.0592811396382559	202.546219712054	0.255038662526098	0.0945597016452115	0.520746202068468	0.0494651109307713	0.0282184995153322	0.0760765511578883	-0.244899533622005	-0.488532259532401	-0.053787313612269
202.702357237741	0.176030884419167	0.0900037740432147	0.34562220955343	0.0349292171847775	0.00820709971565612	0.0604737369219349	-0.168008371839668	-0.31121444281697	-0.00552947439369869	202.689590188525	0.274701305702567	0.0997450793583895	0.511453423210155	0.0427403518569299	0.0329985168385852	0.0573758127249474	-0.261238000591822	-0.466535496101695	-0.0581225011518319	202.646367689732	0.260944184909929	0.100326412830667	0.530239592642092	0.0494651109307713	0.0282184995153322	0.0760765511578883	-0.24682540239154	-0.479133265893671	-0.042816088991322
202.802416684993	0.176832372383043	0.0864425308382313	0.338331929042305	0.0347294653926893	0.00820709971565612	0.0561861976945713	-0.168745371049051	-0.305399340228997	-0.00655683597113521	202.789689614754	0.25462429365142	0.0997450793583895	0.492537524338918	0.0427403518569299	0.0329985168385852	0.0573758127249474	-0.233736800482579	-0.452011412449594	-0.0592811396382559	202.746515667411	0.260944184909929	0.0995248710761309	0.530239592642092	0.0494822739260297	0.0282184995153322	0.075749482928328	-0.247303005329839	-0.479133265893671	-0.0417011781403763
202.902476132244	0.176505832097242	0.0904927628654076	0.338331929042305	0.0346743659146302	0.00820709971565612	0.0548418419448997	-0.16808017829513	-0.305399340228997	-0.0119875739921439	202.889789040984	0.253888364566577	0.0997651133968764	0.492537524338918	0.0427403518569299	0.0329985168385852	0.0573758127249474	-0.232534988736018	-0.452011412449594	-0.0592811396382559	202.846663645089	0.260944184909929	0.0992691597739417	0.530239592642092	0.0496757456260123	0.0296604782183303	0.0769000448633031	-0.247512250404069	-0.479133265893671	-0.0417011781403763
203.002535579495	0.162387720539222	0.0190623804479001	0.302525147905793	0.034469675648852	0.00820709971565612	0.0510126868480852	-0.144192148665725	-0.270920448324575	0.0135003071526306	202.989888467213	0.251716022002682	0.0997450793583895	0.49115079162745	0.0427403518569299	0.0329985168385852	0.0573758127249474	-0.228846683727455	-0.448291981255532	-0.0581225011518319	202.946811622768	0.260944184909929	0.0992691597739417	0.530239592642092	0.0496757456260123	0.0296604782183303	0.0769000448633031	-0.247512250404069	-0.479133265893671	-0.0417011781403763
203.102595026746	0.162561615370215	0.0258745481521809	0.302525147905793	0.034403841317058	0.00863266687695365	0.0510126868480852	-0.143996255846934	-0.270920448324575	0.00682090173675259	203.089987893443	0.249723364130196	0.10259537056508	0.492537524338918	0.0427403518569299	0.0329985168385852	0.0573758127249474	-0.225946489073262	-0.448291981255532	-0.0592811396382559	203.046959600446	0.260944184909929	0.0991501529765731	0.530239592642092	0.0496757456260123	0.0296604782183303	0.0769000448633031	-0.247703382844525	-0.480969523584543	-0.0419430152393602
203.202654473997	0.163021995655051	0.0298099637171986	0.302525147905793	0.0341346564573701	0.00863266687695365	0.0496418183716267	-0.144252794945699	-0.27219196478892	0.00187856438651678	203.190087319672	0.246541579208129	0.102642024336888	0.492537524338918	0.0427403518569299	0.0332190330654007	0.0574305877243404	-0.222399477167134	-0.448291981255532	-0.0595263900489249	203.147107578125	0.261474120272371	0.0991501529765731	0.530239592642092	0.0496757456260123	0.0296604782183303	0.0765405039578916	-0.248021594466379	-0.480969523584543	-0.0419430152393602
203.302713921248	0.161673007291793	0.0331572216002376	0.302525147905793	0.0339965072419132	0.00856753317025955	0.0492869819643551	-0.142927620148265	-0.269399492864052	0.000892975982635769	203.290186745902	0.244752094898538	0.101923865797693	0.49115079162745	0.0427403518569299	0.0332190330654007	0.0574305877243404	-0.219429108890453	-0.448291981255532	-0.0599842950063346	203.247255555804	0.261474120272371	0.0995248710761309	0.530239592642092	0.0496757456260123	0.0296604782183303	0.0765405039578916	-0.248177294789929	-0.478776730623315	-0.0417011781403763
203.402773368499	0.162387720539222	0.0319492927923978	0.299856621923787	0.0339533683425418	0.00856753317025955	0.049117054929286	-0.142703628999617	-0.270920448324575	-0.00370016874958842	203.390286172131	0.241229160933971	0.102642024336888	0.49115079162745	0.0427403518569299	0.0332190330654007	0.0574305877243404	-0.214346899347646	-0.444948006692838	-0.0581225011518319	203.347403533482	0.261474120272371	0.100326412830667	0.530239592642092	0.0498933552523353	0.0296604782183303	0.0765405039578916	-0.248296251632311	-0.479133265893671	-0.0432946533035976
203.50283281575	0.162438105066334	0.0319492927923978	0.29586901402925	0.03381876782742	0.00856753317025955	0.0486826993912724	-0.142163751780242	-0.269399492864052	-0.0036543460877621	203.490385598361	0.238335634151347	0.101923865797693	0.488913752443894	0.0427403518569299	0.0332190330654007	0.0574305877243404	-0.208267915442272	-0.444166184697793	-0.0592811396382559	203.447551511161	0.259962428046303	0.100125998917402	0.530239592642092	0.0499765604564366	0.0296604782183303	0.0765405039578916	-0.248398378286935	-0.479133265893671	-0.042816088991322
203.602892263002	0.16154064098728	0.0324275713688068	0.292510368963994	0.0337009136678966	0.00851581307669345	0.0480307102582657	-0.140651362789696	-0.26382591925657	-0.0036543460877621	203.59048502459	0.233801170502708	0.0988321781686957	0.484417176128483	0.0427403518569299	0.0332190330654007	0.0574305877243404	-0.201882147671504	-0.444166184697793	-0.0599842950063346	203.547699488839	0.227968807227592	0.0939818017953266	0.500893722916068	0.0499765604564366	0.0296604782183303	0.0765405039578916	-0.213789444425129	-0.44634617981376	-0.0388603425987561
203.702951710253	0.168545432165468	0.0226062188641097	0.328119656825997	0.0336401805004243	0.00856753317025955	0.0480307102582657	-0.152958033813862	-0.303480740360939	0.00187856438651678	203.69058445082	0.215570180148366	0.0112071360322553	0.3026720113034	0.0427403518569299	0.0332190330654007	0.0574305877243404	-0.152163098745676	-0.255732901195593	0.035206074954253	203.647847466518	0.227968807227592	0.0942620618117073	0.500893722916068	0.0499765604564366	0.0296604782183303	0.0765405039578916	-0.213852875099499	-0.444082263131553	-0.0388603425987561
203.803011157504	0.170017016761105	0.0226062188641097	0.339119676993863	0.0336772813748788	0.00851581307669345	0.0480307102582657	-0.155906611598422	-0.310241955985706	0.00187856438651678	203.790683877049	0.213414098164046	0.0112071360322553	0.3026720113034	0.0427403518569299	0.0332190330654007	0.0574305877243404	-0.150516455452352	-0.255732901195593	0.035206074954253	203.747995444196	0.209932195524836	0.0646191408486403	0.495840708315306	0.049453258827677	0.0277103019848389	0.0760765511578883	-0.18959187595706	-0.446893988639906	0.012106509780685
203.903070604755	0.170448756573208	0.0226062188641097	0.344533667151611	0.0336772813748788	0.00851581307669345	0.0480307102582657	-0.158075606137481	-0.315414919240139	0.00333118666147852	203.890783303279	0.211304169957034	0.0112071360322553	0.3026720113034	0.0427403518569299	0.0332190330654007	0.0574305877243404	-0.148731481184149	-0.255732901195593	0.035206074954253	203.848143421875	0.205196233564715	0.0650432232213499	0.495840708315306	0.0489074843286766	0.0254896495429722	0.0756917967415414	-0.183496408327656	-0.446893988639906	0.00939698267733595
204.003130052006	0.170494059777496	0.0226062188641097	0.350803248551327	0.0336772813748788	0.00851581307669345	0.0480307102582657	-0.160087623132638	-0.31850511586001	0.00187856438651678	203.990882729508	0.207788069575481	0.0109050632978601	0.301286015130862	0.0427403518569299	0.0332190330654007	0.0574305877243404	-0.147204540262155	-0.255732901195593	0.0330335950040649	203.948291399554	0.185148377891847	0.0676594272949564	0.431639751820956	0.0487415844093405	0.0245914917737484	0.075749482928328	-0.147421780966769	-0.374575061413766	0.00939698267733595
204.103189499257	0.171172177079773	0.0321800265281323	0.364049949478327	0.0336772813748788	0.00851581307669345	0.0480307102582657	-0.162425244303575	-0.321520099470818	0.00187856438651678	204.090982155738	0.206936832510757	0.0109050632978601	0.301286015130862	0.0427403518569299	0.0332190330654007	0.0574305877243404	-0.146186137080403	-0.255732901195593	0.0330335950040649	204.048439377232	0.182092484639147	0.0591555558935974	0.417843188531261	0.0480126028262704	0.0200646195405072	0.068516012852546	-0.143039754843107	-0.369598083894827	0.00567795312302136
204.203248946508	0.171518118581866	0.0631558302245244	0.39134305277744	0.0336772813748788	0.00851581307669345	0.0480307102582657	-0.164200944917715	-0.321670394758471	0.000892975982635769	204.191081581967	0.204079121492401	0.0112071360322553	0.300827330164169	0.0427403518569299	0.0332190330654007	0.0574305877243404	-0.144735741525263	-0.255455206024815	0.0330335950040649	204.148587354911	0.179884178685684	0.0617597168141804	0.411890218969979	0.0479068374004122	0.0200646195405072	0.068516012852546	-0.139694700285506	-0.361463058198921	0.00486048201559246
204.303308393759	0.173585710112502	0.0802678375446847	0.393894918846738	0.0336772813748788	0.00851581307669345	0.0480307102582657	-0.166031373338673	-0.347135449746078	-0.029818324534865	204.291181008197	0.201049588763759	0.00985695362546935	0.298769687112343	0.0427403518569299	0.0332190330654007	0.0574305877243404	-0.142894509691691	-0.255058234778294	0.0330335950040649	204.248735332589	0.174397671564523	0.0625378536313235	0.383465045920829	0.0475434489619902	0.0193781826756693	0.0674417687102569	-0.13438578332104	-0.329483475898385	0.0156653005041258
204.40336784101	0.174999680041867	0.0824474712464425	0.383845570479284	0.0336772813748788	0.00851581307669345	0.0480307102582657	-0.167749103691875	-0.334904535482621	-0.029818324534865	204.391280434426	0.196279719465527	0.00985695362546935	0.298487850133703	0.0427403518569299	0.0332190330654007	0.0574305877243404	-0.141352745572824	-0.255732901195593	0.0319966676209117	204.348883310268	0.17109925446661	0.0617597168141804	0.339824679977186	0.0472013200721096	0.0186875012841719	0.0652782603822378	-0.12798534276834	-0.29275469069218	0.00809258599031637
204.503427288262	0.176271920598519	0.0884002772668149	0.383009322609741	0.0336772813748788	0.00851581307669345	0.0480307102582657	-0.169535654652689	-0.341250813433502	-0.0463310030520136	204.491379860656	0.193476674754825	0.0109050632978601	0.298769687112343	0.0427403518569299	0.0332190330654007	0.0574305877243404	-0.139530747304376	-0.255732901195593	0.0319966676209117	204.449031287946	0.161938909534852	0.0715866558707236	0.250837311717335	0.046985618557727	0.0189867563044917	0.064613190845021	-0.117441629348767	-0.203103082835829	0.00137423637488565
204.603486735513	0.176491713744411	0.0884002772668149	0.366739328889258	0.0336772813748788	0.00851581307669345	0.0480307102582657	-0.171240807375849	-0.33383165706027	-0.0552480448095243	204.591479286885	0.18761597224964	0.0109050632978601	0.298769687112343	0.0427403518569299	0.0332190330654007	0.0574305877243404	-0.137718680307786	-0.255732901195593	0.0319966676209117	204.549179265625	0.161938909534852	0.0716834839254378	0.24529807616133	0.0464521458654082	0.0200056945330688	0.064181185286852	-0.113901465944998	-0.203769011016522	-0.028570043870645
204.703546182764	0.17640509688079	0.0691714487379755	0.429813004866959	0.0337894254713399	0.00845208036211227	0.0486166027810829	-0.177931742407572	-0.409195747986925	-0.0326596633072857	204.691578713115	0.215570180148366	0.0960967701105905	0.314649697483614	0.0427403518569299	0.0332190330654007	0.0574305877243404	-0.158235662752988	-0.255058234778294	-0.0408695910933753	204.649327243304	0.161938909534852	0.0715866558707236	0.243316912968485	0.0463712660346956	0.0198145213247899	0.0637811490724395	-0.112673348209205	-0.203603504674148	-0.0354384830990889
204.803605630015	0.171436138343748	0.0670855094714852	0.428035450469896	0.0340698737840776	0.00851581307669345	0.0499466609017999	-0.17286254903155	-0.410946424615492	-0.0326596633072857	204.791678139344	0.213508951166108	0.0960967701105905	0.314649697483614	0.0427403518569299	0.0332190330654007	0.0573758127249474	-0.156592585600036	-0.255058234778294	-0.0408695910933753	204.749475220982	0.160980826103555	0.0715866558707236	0.243931950158398	0.0464521458654082	0.0200056945330688	0.064181185286852	-0.112236067861083	-0.203769011016522	-0.0344446999083344
204.903665077266	0.164826368770701	0.0672157086607867	0.429813004866959	0.0343830382395197	0.00820709971565612	0.0521977117206678	-0.164193585078905	-0.413495652760476	-0.0326596633072857	204.891777565574	0.210485298843245	0.0795229874627544	0.298769687112343	0.0427945507851166	0.0332190330654007	0.0573758127249474	-0.154098619071882	-0.255058234778294	-0.0408695910933753	204.849623198661	0.158803197414801	0.0715866558707236	0.246138229498192	0.0464829185590281	0.0200056945330688	0.064181185286852	-0.111422357730084	-0.203769011016522	-0.0310051859905898
205.003724524517	0.162779785502383	0.0672157086607867	0.429813004866959	0.034863002844951	0.00472657470051863	0.0801986406512225	-0.15992310392203	-0.410946424615492	-0.0290138029735958	204.991876991803	0.203897547717054	0.0795229874627544	0.298769687112343	0.0427945507851166	0.0332190330654007	0.0573758127249474	-0.151396192856137	-0.255058234778294	-0.0408695910933753	204.949771176339	0.149697226444751	0.061723172629499	0.243931950158398	0.0467778345026905	0.0197416213884007	0.0637811490724395	-0.108372414151139	-0.201015063917097	-0.0209924361430971
205.103783971768	0.151077119397943	0.0621329151838404	0.429813004866959	0.0351219975575586	0.00472657470051863	0.0899479406090884	-0.145394742341952	-0.415676819271757	-0.0283423578362627	205.091976418033	0.202875642941553	0.0795229874627544	0.298769687112343	0.0428032437595138	0.0328922270329797	0.0568774344455787	-0.150957776862416	-0.255058234778294	-0.0408695910933753	205.049919154018	0.149155703539454	0.061723172629499	0.24529807616133	0.0467778345026905	0.0197416213884007	0.0637811490724395	-0.107991965614971	-0.203769011016522	-0.0220969823470728
205.203843419019	0.148695233591506	0.0646071923193132	0.435228018608012	0.0352108818218976	0.00472657470051863	0.0921621959506175	-0.142220686821645	-0.418658671357803	-0.0282820971961204	205.192075844262	0.201123136849648	0.0795229874627544	0.298769687112343	0.0428243544950087	0.0328922270329797	0.0568774344455787	-0.15021367734357	-0.255058234778294	-0.0408695910933753	205.150067131696	0.147969835406848	0.061723172629499	0.24529807616133	0.0468275461111057	0.0197416213884007	0.063545239284232	-0.106973125571318	-0.203769011016522	-0.0213066291555887
205.30390286627	0.14752811970687	0.0646071923193132	0.435401526061244	0.0354532754856905	0.00601723652097983	0.105094606121508	-0.139829824417856	-0.419761415093802	-0.0282820971961204	205.292175270492	0.195933265455956	0.0795229874627544	0.298769687112343	0.0428559167089896	0.0328922270329797	0.0568774344455787	-0.148291860227851	-0.255455206024815	-0.0408695910933753	205.250215109375	0.146438804827546	0.0629477891817914	0.246772336960087	0.0468628156520611	0.0198145213247899	0.0637811490724395	-0.106327879932235	-0.204802924493738	-0.0202557847953568
205.403962313522	0.147028124744644	0.0646071923193132	0.435401526061244	0.035688402333217	0.00601723652097983	0.105798444356104	-0.138990897440804	-0.420885627541105	-0.0282820971961204	205.392274696721	0.192258653830124	0.0795229874627544	0.298769687112343	0.0428985147726722	0.0332190330654007	0.0573758127249474	-0.14664128523261	-0.255455206024815	-0.0408695910933753	205.350363087054	0.136269763186407	0.0573384297974024	0.246053354282442	0.0469082449726018	0.0197416213884007	0.0637811490724395	-0.101804477876213	-0.199848886912192	-0.0106149674087338
205.504021760773	0.145800718596952	0.0646071923193132	0.435401526061244	0.035806750708819	0.00472657470051863	0.104815579112474	-0.137926116786054	-0.421573942207441	-0.0282820971961204	205.492374122951	0.188959273248024	0.0795229874627544	0.298769687112343	0.0429086750993886	0.0332190330654007	0.0573758127249474	-0.145766494970469	-0.255455206024815	-0.0408695910933753	205.450511064732	0.133536712988869	0.0573384297974024	0.246138229498192	0.0469542178363752	0.0200056945330688	0.064164135152122	-0.0999178142088031	-0.199848886912192	-0.0106149674087338
205.604081208024	0.138927786444298	0.0396445041104535	0.428035450469896	0.035806750708819	0.00472657470051863	0.104815579112474	-0.125229782433314	-0.410946424615492	0.00168072910482657	205.59247354918	0.150860580717443	0.0406213226286702	0.279107626126883	0.042922641711112	0.0332190330654007	0.0573758127249474	-0.120605355129203	-0.231360388873815	0.00207665586562578	205.550659042411	0.131114683351476	0.0529080632459628	0.242538593820754	0.0470196853820368	0.0200056945330688	0.064181185286852	-0.0977303256140507	-0.200693257302777	-0.0103535730534
205.704140655275	0.136214336193189	0.0396445041104535	0.428035450469896	0.0360841004937108	0.00472657470051863	0.105227900402613	-0.122645233118754	-0.409195747986925	0.00168072910482657	205.69257297541	0.146651489946442	0.0417636132539975	0.278456905382719	0.0429465096318707	0.0332190330654007	0.0573758127249474	-0.118215307035044	-0.230558630569405	0.00207665586562578	205.650807020089	0.114930556576168	0.0507286273866839	0.239213241853123	0.0471204615410017	0.0200056945330688	0.064164135152122	-0.083222336974903	-0.195165942304986	-0.000348499645136946
205.804200102526	0.109491365369186	0.0052376492547132	0.254636283854711	0.0364676762433707	0.00851581307669345	0.110779776826597	-0.0780536810688216	-0.251598822531826	0.0114074355844931	205.792672401639	0.136577954946869	0.0418531541235565	0.276431638027943	0.0429465096318707	0.0332190330654007	0.0573758127249474	-0.111829961276813	-0.22917226158622	0.00207665586562578	205.750954997768	0.114003752895004	0.0512033375588788	0.238980782956752	0.0469361587600473	0.020300016043364	0.064181185286852	-0.0819563643393889	-0.195299090024323	-0.000348499645136946
205.904259549777	0.104825060301759	0.00589623727246493	0.250373211826648	0.0367908147833168	0.00851581307669345	0.111575292328834	-0.073967143771103	-0.24168891896528	0.0315383481896373	205.892771827869	0.132301469984937	0.0385875368608505	0.271173464848229	0.0429634155921048	0.0332190330654007	0.0574305877243404	-0.108792859271372	-0.227935976522541	0.00207665586562578	205.851102975446	0.112179830507248	0.0514194895936364	0.238327624339677	0.0468628156520611	0.0198145213247899	0.0635079544396417	-0.0798433770804822	-0.194895837166644	-0.000348499645136946
206.004318997028	0.101103940497096	0.0052376492547132	0.23553595123773	0.037461105945173	0.00856753317025955	0.110779776826597	-0.0694962645545977	-0.241325392673785	0.0370795304888581	205.992871254098	0.124488366618725	0.0417636132539975	0.270701910980056	0.042968630354555	0.0329985168385852	0.0573758127249474	-0.104280718223406	-0.224033444062063	0.00277642050364661	205.951250953125	0.110786122513329	0.0522360192901864	0.238980782956752	0.0468242929802798	0.0200056945330688	0.063545239284232	-0.077822734297235	-0.193208149304336	0.00182154209043762
206.104378444279	0.0976944989557403	0.00879519910388873	0.231983239185189	0.037707564408748	0.0148143864508305	0.114176886477002	-0.0661921153290013	-0.237377245267213	0.0470987658943492	206.092970680328	0.12044140868342	0.0376471421894246	0.260722038130139	0.042968630354555	0.0329985168385852	0.0573758127249474	-0.0996244826992691	-0.219098321103084	0.00406152068058469	206.051398930804	0.109662187112961	0.0512033375588788	0.236950269016065	0.0468030208466236	0.0200056945330688	0.063545239284232	-0.0764978837428513	-0.194895837166644	-0.000348499645136946
206.20443789153	0.0923895590461077	0.0054744935746122	0.191162010191561	0.0377947773308539	0.0093385908373411	0.105515408438388	-0.0603460803425465	-0.157540138254192	0.0928789431515202	206.193070106557	0.11771891639349	0.0406213226286702	0.260722038130139	0.0429961767109274	0.0329985168385852	0.0574305877243404	-0.0960908483435601	-0.216085387828114	0.00406152068058469	206.151546908482	0.109265064349379	0.0514194895936364	0.236950269016065	0.046549792875649	0.020300016043364	0.0635079544396417	-0.0753432801906974	-0.194763481821653	-0.000348499645136946
206.304497338782	0.0897732777575811	0.00804070153489668	0.181739929077942	0.0380846245747946	0.0212161741502051	0.112556141653684	-0.0556232780543915	-0.159942129458325	0.0791830481910684	206.293169532787	0.116008509292068	0.0406213226286702	0.258369252876368	0.0430222378399504	0.0328922270329797	0.0574305877243404	-0.0936703755397689	-0.215889818004651	0.00207665586562578	206.251694886161	0.108174700860834	0.0514194895936364	0.236872993052606	0.0463712660346956	0.0214329002071153	0.0643483862970258	-0.0742424124415081	-0.19410937039774	-0.000348499645136946
206.404556786033	0.0872287910948271	0.0106190713770228	0.178059379363926	0.0383250270343405	0.0207641506030877	0.108430552753462	-0.050292782959802	-0.146531340788409	0.0693957287299986	206.393268959016	0.0989614473405856	0.0218232728019018	0.16495155190613	0.0430222378399504	0.0328922270329797	0.0576374001740165	-0.0540546787655767	-0.126991751818465	0.0152236007588667	206.351842863839	0.107899823901107	0.0522360192901864	0.236950269016065	0.046280014931256	0.0208205727450134	0.0635079544396417	-0.0734257793564205	-0.195299090024323	-0.00200258648528075
206.504616233284	0.0853146798503468	0.0119004376866434	0.176572381912309	0.0382031021492869	0.0212161741502051	0.0952713583841275	-0.0469386081974303	-0.144151244154977	0.0693957287299986	206.493368385246	0.0960778117894851	0.0277352827308545	0.155769452789783	0.0430222378399504	0.0328922270329797	0.0576374001740165	-0.0498495324212026	-0.108558201666462	0.014453401538918	206.451990841518	0.0934877597934616	0.0439353685206538	0.184701263909354	0.046186627050137	0.0218887806028773	0.0643483862970258	-0.0559153130651652	-0.143582277920978	0.00559016059750493
206.604675680535	0.0840088336426266	0.00804070153489668	0.17159940100557	0.0381977470431415	0.0207641506030877	0.0884921134728093	-0.0451981775440142	-0.155639304674878	0.0559892753532072	206.593467811475	0.0939513209177864	0.0286402118410852	0.149121694431222	0.0430222378399504	0.0328922270329797	0.0576374001740165	-0.0472504540151273	-0.104989050806043	0.0122012622974753	206.552138819196	0.0935866221448693	0.0459841653089836	0.181211463385231	0.0461427792748322	0.0218887806028773	0.0642724890848355	-0.0551276670449644	-0.132226666186516	0.00847696833199376
206.704735127786	0.0826413744153796	0.0090106764866309	0.171845968286661	0.0380625546148232	0.0231984293786942	0.0810573969774874	-0.0441415622063524	-0.155639304674878	0.0536629400047215	206.693567237705	0.0929603900134995	0.0294529418662676	0.149121694431222	0.0430222378399504	0.0328922270329797	0.0576374001740165	-0.0466945841168995	-0.104989050806043	0.0110076338017024	206.652286796875	0.0942252798780007	0.0459841653089836	0.181113544108718	0.0458506797908814	0.0221136942923279	0.0642724890848355	-0.0557154626852537	-0.135220145158497	0.00472949451425467
206.804794575037	0.0824700850257701	0.00975440142609643	0.171845968286661	0.038039430365287	0.0212161741502051	0.0744641760957811	-0.0438492077989887	-0.146531340788409	0.0559892753532072	206.793666663934	0.09271839004706	0.0286947399648845	0.149043097777393	0.0430222378399504	0.0328922270329797	0.0576374001740165	-0.0465420973724682	-0.104947544553498	0.011703485012237	206.752434774554	0.0938722758927736	0.0459841653089836	0.181211463385231	0.0461427792748322	0.0218887806028773	0.0643483862970258	-0.0556786096444315	-0.135220145158497	0.00472949451425467
206.904854022288	0.0842085397171735	0.0144311964747986	0.174511250200363	0.0380246731911049	0.0212161741502051	0.070855553703859	-0.0468637412646707	-0.141461763166586	0.0421664416479781	206.893766090164	0.0923337078954999	0.0307703727900118	0.149835334836917	0.0430222378399504	0.0325513353131188	0.0574305877243404	-0.0460709886535098	-0.104571859385087	0.0110783945104758	206.852582752232	0.0938722758927736	0.0459841653089836	0.181211463385231	0.0462158975654676	0.0221136942923279	0.0649129329136543	-0.0555225665165759	-0.135220145158497	0.00287644312499114
207.004913469539	0.0838459781752706	0.0125876133087972	0.171845968286661	0.0379994342764709	0.0212161741502051	0.070855553703859	-0.0464793673198867	-0.146531340788409	0.0350754442226714	206.993865516393	0.0921302119694655	0.0307703727900118	0.149835334836917	0.0430222378399504	0.0325513353131188	0.0574305877243404	-0.0459093044623236	-0.103500806309514	0.0122012622974753	206.952730729911	0.0943968511302017	0.0457501232063798	0.181211463385231	0.046239894058231	0.0213289220748463	0.0643483862970258	-0.0557209547351371	-0.135220145158497	0.00325155433846296
207.104972916791	0.0854148198291498	0.0165392875797398	0.171845968286661	0.0379524335767579	0.0212161741502051	0.0667997644775076	-0.0492844083835305	-0.141461763166586	0.0270562310832941	207.093964942623	0.090801361425226	0.028469457190348	0.147082421718574	0.0430222378399504	0.0325513353131188	0.0574305877243404	-0.0453406213668987	-0.103336775031591	0.0127783999084745	207.052878707589	0.0951145892236036	0.0443883561011441	0.181211463385231	0.0463581635899261	0.0218887806028773	0.0649347723173591	-0.0562992403121699	-0.131572300014573	0.00847696833199376
207.205032364042	0.0871832298318619	0.0210664072898293	0.171845968286661	0.0378634024754654	0.0212161741502051	0.0622397697645173	-0.0531626080232971	-0.130191947522776	0.0214956902098924	207.194064368852	0.090348019479023	0.0278717634127226	0.147082421718574	0.0430222378399504	0.0325513353131188	0.0574305877243404	-0.0452247174464973	-0.103500806309514	0.0127783999084745	207.153026685268	0.10289912937789	0.0442452980579719	0.188262670858277	0.0463712660346956	0.0221136942923279	0.0654678569241256	-0.0626973129967855	-0.147420947576589	0.00182154209043762
207.305091811293	0.0867624667115822	0.0210664072898293	0.171845968286661	0.0377756292311445	0.0231984293786942	0.0632855447866106	-0.0524715853562955	-0.130191947522776	0.0203207791637649	207.294163795082	0.0886212752412373	0.028469457190348	0.147082421718574	0.0430222378399504	0.0325513353131188	0.0574305877243404	-0.0448901885844425	-0.103336775031591	0.0127783999084745	207.253174662946	0.103977848303092	0.0442452980579719	0.188262670858277	0.0464492592665726	0.0200056945330688	0.063545239284232	-0.0629936739953047	-0.147196945522437	0.00182154209043762
207.405151258544	0.0804773608738338	0.0225137535419953	0.146317745014471	0.0374817609142116	0.0229591429920466	0.0596674143132424	-0.0429120924824271	-0.104640889646481	0.0190662600378879	207.394263221311	0.0912656340006297	0.0286947399648845	0.147082421718574	0.0430222378399504	0.0328922270329797	0.0579531188111627	-0.0454161472484019	-0.103500806309514	0.011703485012237	207.353322640625	0.104920796320274	0.047511277459203	0.192668552383505	0.0467621296210987	0.020300016043364	0.0643483862970258	-0.0636220978413841	-0.149691065951766	0.000570652738465169
207.505210705795	0.0804301782571045	0.0237284258960549	0.146824761578009	0.0374537070315086	0.0229591429920466	0.0588047810737252	-0.0430998467844145	-0.104198085869438	0.0203207791637649	207.494362647541	0.0935764190081547	0.0329734797328746	0.149121694431222	0.0430222378399504	0.0328922270329797	0.0579531188111627	-0.047049144392413	-0.106729386451366	0.00769930589097877	207.453470618304	0.105972001146173	0.0480784847228494	0.192668552383505	0.0468628156520611	0.0198145213247899	0.0642724890848355	-0.0639521791806677	-0.147420947576589	0.00182154209043762
207.605270153046	0.0804301782571045	0.0237284258960549	0.146824761578009	0.0370431675719753	0.0250312686551762	0.0590594564484222	-0.0441002724868967	-0.106905541280952	0.0190662600378879	207.59446207377	0.0975152747507726	0.0419634286599715	0.149043097777393	0.0430222378399504	0.0328922270329797	0.0579531188111627	-0.0499560779679038	-0.105145933036293	0.00318578602292674	207.553618595982	0.108139868962501	0.0476657121722629	0.194277544019171	0.0469361587600473	0.0198145213247899	0.0643483862970258	-0.0659291911210187	-0.148886944549244	0.00182154209043762
207.705329600297	0.0806021405493238	0.0237284258960549	0.146317745014471	0.0367833004487076	0.0230302525982374	0.0575125341664369	-0.0450748526170971	-0.106905541280952	0.0189154650822229	207.6945615	0.0980716593949791	0.0418531541235565	0.147082421718574	0.0430222378399504	0.0326693958514424	0.0579531188111627	-0.0504504536622695	-0.108016348956117	-0.00105282817209596	207.653766573661	0.109742768557426	0.0480784847228494	0.195491142807607	0.0471893527373297	0.0200056945330688	0.0652782603822378	-0.0671682606387829	-0.148886944549244	0.00229897738457388
207.805389047548	0.0808001666660174	0.0237284258960549	0.146317745014471	0.0363707920301903	0.0219783468566559	0.0582689845356428	-0.045875447980047	-0.106905541280952	0.0190662600378879	207.794660926229	0.105496753402714	0.0545300664852569	0.182592347301012	0.042968630354555	0.0326693958514424	0.0579531188111627	-0.063331151565936	-0.140983517799783	-0.00898829552517116	207.753914551339	0.109528100365256	0.0476657121722629	0.195491142807607	0.0473460801666765	0.0194246455492316	0.0654678569241256	-0.0666635845092773	-0.149691065951766	0.00229897738457388
207.905448494799	0.0810726330265393	0.0241556052693332	0.146317745014471	0.0362519317861151	0.0212161741502051	0.0582976906017909	-0.0467310781629119	-0.107477513398974	0.0190662600378879	207.894760352459	0.105598162901093	0.053893448250446	0.182592347301012	0.0429465096318707	0.0326693958514424	0.0579531188111627	-0.0636399950525805	-0.142219173334194	-0.009701116036106	207.854062529018	0.108954649046133	0.0476657121722629	0.195491142807607	0.047599358904274	0.0200056945330688	0.0668823711279102	-0.0659479700391299	-0.149691065951766	0.00492698888941421
208.005507942051	0.0816834310867706	0.0243066153702752	0.146247917438965	0.036056160433805	0.0203853978105085	0.0598454492665562	-0.0479080552086357	-0.107477513398974	0.0190662600378879	207.994859778689	0.105659052915552	0.0574053258427672	0.186051981322831	0.042922641711112	0.0326693958514424	0.0579531188111627	-0.0641075924763266	-0.142219173334194	-0.0106613402642308	207.954210506696	0.107899823901107	0.047511277459203	0.195491142807607	0.047599358904274	0.0198145213247899	0.0668823711279102	-0.065350020356793	-0.149691065951766	0.00492698888941421
208.105567389302	0.0819671608879571	0.0243066153702752	0.146247917438965	0.0359226296602946	0.0203853978105085	0.0632855447866106	-0.0486643240113147	-0.106905541280952	0.0200629042019626	208.094959204918	0.105769500061636	0.0574053258427672	0.186051981322831	0.0429333381081613	0.0326693958514424	0.0585113046306627	-0.0642360471405769	-0.142219173334194	-0.0106613402642308	208.054358484375	0.107314517426788	0.047511277459203	0.195491142807607	0.0476610527393573	0.0198145213247899	0.0672251196866707	-0.0645143015680083	-0.151648081698844	0.00540901966840019
208.205626836553	0.0825740880980201	0.0248203614852478	0.146317745014471	0.0356998328288051	0.00878259691737114	0.0579038019500551	-0.0499485072030119	-0.106905541280952	0.0200629042019626	208.195058631148	0.105769500061636	0.053893448250446	0.179955759566069	0.0429333381081613	0.0326693958514424	0.0585113046306627	-0.0644305773533776	-0.137947685373975	-0.00898829552517116	208.154506462054	0.106074999715196	0.047511277459203	0.195491142807607	0.0478406434659357	0.0191163057490963	0.0672251196866707	-0.0638190318747903	-0.149500964189425	0.00757983234449665
208.305686283804	0.0828170354648642	0.0251728266349367	0.14612861172783	0.0354612813675549	0.00878259691737114	0.0580427926798354	-0.0512453628615056	-0.107477513398974	0.0189154650822229	208.295158057377	0.10582864390169	0.053893448250446	0.181070420048094	0.0429333381081613	0.0326693958514424	0.0585113046306627	-0.0646430927930491	-0.14012024647925	-0.00934461202121437	208.254654439732	0.10368166070609	0.047511277459203	0.195491142807607	0.0479385671964624	0.0192532084803895	0.0682543959972737	-0.0627838399785413	-0.149691065951766	0.0087608403273444
208.405745731055	0.0837393224668983	0.0255157495406669	0.146317745014471	0.0351827920273118	0.00645370867500934	0.0562403777775084	-0.0526451482817357	-0.113159651208381	0.0138841370899999	208.395257483607	0.106023409293564	0.0545300664852569	0.181070420048094	0.042922641711112	0.0326693958514424	0.0585113046306627	-0.0648912718152533	-0.138349477427038	-0.00898829552517116	208.354802417411	0.100672258182249	0.047511277459203	0.195491142807607	0.0481619733705533	0.0186875012841719	0.0682543959972737	-0.0617928719011381	-0.149691065951766	0.012296673469379
208.505805178306	0.0842446821868944	0.0257437235963049	0.146247917438965	0.0350894398440485	0.00663689771329273	0.0562403777775084	-0.0541255193682265	-0.113054350283447	0.0138841370899999	208.495356909836	0.106023409293564	0.053893448250446	0.179955759566069	0.0429333381081613	0.0325513353131188	0.0585113046306627	-0.0649072351710726	-0.137947685373975	-0.00898829552517116	208.454950395089	0.0980609486301406	0.0476657121722629	0.195491142807607	0.0482845346881312	0.0186875012841719	0.0687053927922167	-0.0609554490386527	-0.157229326637573	0.00542073316071224
208.605864625557	0.090744737713939	0.0566659024841234	0.189822228808186	0.0347485746204713	0.00645370867500934	0.0562403777775084	-0.0702218864813052	-0.146613025029331	-0.0254442242745374	208.595456336066	0.10656443852583	0.0571359705582243	0.181070420048094	0.0428831270402779	0.0325513353131188	0.0585113046306627	-0.0657229582866301	-0.137054701242409	-0.00934461202121437	208.555098372768	0.0946716193224905	0.0476657121722629	0.195491142807607	0.0482845346881312	0.0186875012841719	0.0687053927922167	-0.059506879827707	-0.157506350009583	0.00542073316071224
208.705924072808	0.0908763842910767	0.0587557192888203	0.190162365141041	0.0347241510377981	0.00667589927945399	0.0562403777775084	-0.070628696233692	-0.144052153790031	-0.0254442242745374	208.695555762295	0.106358331671463	0.0571359705582243	0.181070420048094	0.0429086750993886	0.0329985168385852	0.0595710285767385	-0.0655095962562374	-0.137054701242409	-0.00898829552517116	208.655246350446	0.0927494369922968	0.0480784847228494	0.196303420667698	0.0481035800654037	0.0189867563044917	0.0692376560604719	-0.0581125042734354	-0.149691065951766	0.012296673469379
208.805983520059	0.0908763842910767	0.0598390833807386	0.190162365141041	0.0347241510377981	0.00667589927945399	0.0562403777775084	-0.070664682106436	-0.144052153790031	-0.0254442242745374	208.795655188525	0.105186742922355	0.0509536471100541	0.179955759566069	0.0429465096318707	0.0334224285816064	0.0612104424755514	-0.0640637326582156	-0.14012024647925	-0.00777825700033462	208.755394328125	0.0788104825032925	0.0335473128070838	0.194796988949676	0.0480126028262704	0.0189867563044917	0.0694915836232381	-0.0422623910049625	-0.146761708919584	0.0391543683090344
208.906042967311	0.0908763842910767	0.0598390833807386	0.190162365141041	0.0347134169861392	0.00667589927945399	0.0562403777775084	-0.0707048379622842	-0.144052153790031	-0.0254442242745374	208.895754614754	0.102605870418213	0.0482026235493843	0.175090742584652	0.0430222378399504	0.0317357782697825	0.0610257952569531	-0.060176901652206	-0.138349477427038	-0.00486228870517174	208.855542305804	0.0772862118200415	0.0309785105535801	0.190353914976468	0.0481619733705533	0.0198145213247899	0.0708761254454052	-0.0396666597572623	-0.143213711386454	0.0385484350322492
209.006102414562	0.0908763842910767	0.0598390833807386	0.190162365141041	0.0347134169861392	0.00667589927945399	0.0562403777775084	-0.0706972189193113	-0.144052153790031	-0.0254442242745374	208.995854040984	0.0970776003569351	0.0443429132954072	0.149121694431222	0.0430616079503207	0.0299505879233932	0.0614341488739645	-0.0526714969418088	-0.109471507531155	0.00190531688258499	208.955690283482	0.0764441857680172	0.0309785105535801	0.190353914976468	0.048340231112497	0.0192532084803895	0.0708761254454052	-0.038336458832335	-0.143213711386454	0.0385484350322492
209.106161861813	0.0911093252170205	0.0616314989904452	0.190162365141041	0.0346743659146302	0.00667589927945399	0.0562403777775084	-0.0708411926363591	-0.144052153790031	-0.0254442242745374	209.095953467213	0.0951285374567894	0.0443429132954072	0.149777853291067	0.0431049102225001	0.0287750969985981	0.0646495809072408	-0.0514661281521079	-0.109471507531155	0.00381804073481062	209.055838261161	0.0756252645827592	0.0308372719054223	0.187769462643725	0.0483641842717989	0.0192532084803895	0.0708761254454052	-0.036431140617765	-0.140532703922029	0.0389198631960962
209.206221309064	0.0911093252170205	0.0630484356273129	0.190162365141041	0.0346743659146302	0.00667589927945399	0.0562403777775084	-0.0709659585891051	-0.14457508613996	-0.0260234411023252	209.196052893443	0.0925137102824977	0.0443429132954072	0.149121694431222	0.0431049102225001	0.0299505879233932	0.0674715699031396	-0.0501734461382516	-0.109471507531155	0.00529659311656146	209.155986238839	0.07385154876162	0.0326223250000101	0.184592251750768	0.048340231112497	0.0186875012841719	0.0708761254454052	-0.0336042425160159	-0.135023692592907	0.0391543683090344
209.306280756315	0.0911093252170205	0.0630484356273129	0.189755193186831	0.0346743659146302	0.00667589927945399	0.0562403777775084	-0.0710735777082852	-0.14457508613996	-0.0260234411023252	209.296152319672	0.0827844997879285	0.0443429132954072	0.137782371265924	0.0431227869488039	0.0317357782697825	0.0703014949233209	-0.0444592996260274	-0.0990530330479761	0.000885423755602945	209.256134216518	0.0712662975495179	0.0326223250000101	0.179820666494045	0.0483826246097062	0.0191163057490963	0.0708761254454052	-0.0309127043082863	-0.114260748341166	0.0509578550658773
209.406340203566	0.0912805904123293	0.064006288635187	0.190162365141041	0.0347134169861392	0.00667589927945399	0.0562403777775084	-0.0711004965697692	-0.14457508613996	-0.0260234411023252	209.396251745902	0.0812510092748242	0.0457089160513963	0.136675637464664	0.0431544099536288	0.0314495343286968	0.071147148976092	-0.0429486104867413	-0.0990530330479761	0.00146574426044533	209.356282194196	0.069642574658328	0.0308372719054223	0.173900265398548	0.0483826246097062	0.0186875012841719	0.0708761254454052	-0.0289263939300768	-0.10603230710544	0.0509578550658773
209.506399650817	0.0912805904123293	0.064006288635187	0.189822228808186	0.0347134169861392	0.00667589927945399	0.0562403777775084	-0.0711226996679971	-0.14457508613996	-0.0260234411023252	209.496351172131	0.0800962777440469	0.0458778419984534	0.136675637464664	0.0432480783771761	0.0299505879233932	0.071147148976092	-0.0412522811545463	-0.0971808682062158	0.00245730925930376	209.456430171875	0.066231124233887	0.0125255089143294	0.135103862684666	0.0485105041347331	0.0186875012841719	0.0708761254454052	-0.0251052853638696	-0.086303022172699	0.0480480705739421
209.606459098068	0.0911093252170205	0.064006288635187	0.189822228808186	0.0347134169861392	0.00667589927945399	0.0562403777775084	-0.0710799722156667	-0.14457508613996	-0.0260234411023252	209.596450598361	0.0791683589201981	0.0442062913914139	0.132925532814183	0.0432716528530292	0.0299505879233932	0.071147148976092	-0.0395577824883781	-0.095048906923745	0.00229224832076265	209.556578149554	0.0655512355855676	0.0125255089143294	0.134475278351656	0.0484608506455099	0.0192532084803895	0.0708761254454052	-0.0248622329593239	-0.0849168532616033	0.0464284951367424
209.706518545319	0.0874949730705837	0.0508920868124249	0.199371052143413	0.0348497769047599	0.00797050375915329	0.0582976906017909	-0.0653314370738987	-0.153209933849838	0.0061573253013651	209.69655002459	0.0768719829117765	0.0444836553307131	0.132830759920471	0.043390941034241	0.0334224285816064	0.0753519117519953	-0.037413229553181	-0.0949205461735105	0.00246900063340078	209.656726127232	0.0651311643975507	0.0125255089143294	0.134475278351656	0.0485512199087733	0.0198145213247899	0.0715432278040271	-0.0246144110664887	-0.0835898206515276	0.0469001644387596
209.806577992571	0.0808783959142951	0.0111273486400125	0.143590735303731	0.0351157819276008	0.00702813078329859	0.0578577437237778	-0.0451145173816047	-0.107477513398974	0.0315891409878844	209.79664945082	0.074443422678053	0.0416670660305686	0.131142071467416	0.0436389323109206	0.0334224285816064	0.0765435180989293	-0.0342783844759188	-0.0990530330479761	0.00864119954509049	209.756874104911	0.0651311643975507	0.0125255089143294	0.132976028181123	0.0486307919122385	0.0198145213247899	0.0715432278040271	-0.0245005784436987	-0.0905830760219035	0.0391543683090344
209.906637439822	0.0802903524549536	0.0110621147590116	0.143677754019007	0.0352645371493212	0.00667589927945399	0.0582976906017909	-0.0429475008170604	-0.106139134494203	0.0319307759337302	209.896748877049	0.0725256148198411	0.0414991215828164	0.131731095139582	0.0438887533156797	0.0332190330654007	0.0779894624777806	-0.0309950459654746	-0.0910616353729889	0.0248223955953971	209.857022082589	0.0647491630272883	0.0140693970881563	0.132976028181123	0.0486307919122385	0.0198145213247899	0.0715432278040271	-0.0239265942156669	-0.0774490177488735	0.0509578550658773
210.006696887073	0.0794744714926665	0.0111273486400125	0.144242371137209	0.0357205022056335	0.00911047389195383	0.0614838247494827	-0.0402313714436246	-0.0980629055550222	0.0369241662775466	209.996848303279	0.0706969125961553	0.0414991215828164	0.129882685068174	0.0441182691315992	0.0317357782697825	0.0782812586702701	-0.028468641156778	-0.0846360888763447	0.0312269297914683	209.957170060268	0.0646093392941967	0.0140693970881563	0.134475278351656	0.0486307919122385	0.0192479684268798	0.0708761254454052	-0.0240223121155577	-0.0896330528296297	0.0389198631960962
210.106756334324	0.0762035615971271	0.00747834940110394	0.128762963308553	0.0360353444309777	0.00878259691737114	0.0613723757416307	-0.0318797903047732	-0.0831811631826991	0.0360380615666043	210.096947729508	0.0695992434192758	0.0414991215828164	0.129882685068174	0.0442883669974018	0.0339218935921733	0.0808120309833349	-0.0264184396335332	-0.0774811352094764	0.0341945596236461	210.057318037946	0.0644080923854693	0.0140693970881563	0.134475278351656	0.0486307919122385	0.0192479684268798	0.0708761254454052	-0.024039354016934	-0.0849168532616033	0.0437651381701565
210.206815781575	0.0758369548047358	0.00551463437986071	0.125971684595684	0.0363531406766528	0.0212161741502051	0.0711940766163795	-0.0302176511010046	-0.0801158325133494	0.0369241662775466	210.197047155738	0.0680927515425692	0.0395917107976659	0.128730691307689	0.0445353959153499	0.0343009777934613	0.0816246147117839	-0.0237800855722229	-0.0737716995464561	0.0341945596236461	210.157466015625	0.0642342754539959	0.0125255089143294	0.13373886811848	0.0486307919122385	0.0198145213247899	0.0712656982958017	-0.0239210375389945	-0.0849168532616033	0.0437651381701565
210.306875228826	0.0751226036039725	0.00551463437986071	0.122312947091774	0.0368042402760569	0.0203853978105085	0.0649525442632889	-0.0275963426340233	-0.0759521762197232	0.0358180193175639	210.297146581967	0.0652950491503127	0.0335613649838584	0.120305255373675	0.0448547763835789	0.0334224285816064	0.0816246147117839	-0.0204889177718638	-0.0721006990705881	0.0341945596236461	210.257613993304	0.0641703510084452	0.0150999353480887	0.134475278351656	0.0485105041347331	0.0198145213247899	0.0708761254454052	-0.0238828199715254	-0.0809662121651646	0.0469001644387596
210.406934676077	0.0743017450611252	0.00551463437986071	0.106772280599107	0.0370572868449858	0.0231894111217748	0.0663394091821621	-0.0253567902765536	-0.0728747585393679	0.03399314153958	210.397246008197	0.0630627219919676	0.0342498125608614	0.116256906453099	0.0450959385159182	0.0339218935921733	0.0819827151494508	-0.0181455027597309	-0.0724909556320897	0.0317416355122493	210.357761970982	0.0636799457501996	0.0179879804629805	0.13373886811848	0.0485105041347331	0.0198145213247899	0.0708761254454052	-0.0230685430296485	-0.0790199755509809	0.0460126368761187
210.506994123328	0.073776679141919	0.00747834940110394	0.103672928953734	0.0374537070315086	0.0248630194141095	0.0651997494984768	-0.0234362127183238	-0.0727888329345528	0.0338240259790595	210.497345434426	0.0617566410658627	0.0349180675371597	0.114218254537179	0.0456474636281912	0.0339218935921733	0.0823801151175352	-0.0156126636976987	-0.0641789368307587	0.0388503902395279	210.457909948661	0.063610348736254	0.0199053188604916	0.13373886811848	0.0485105041347331	0.0198145213247899	0.0708761254454052	-0.0228561859082088	-0.0793388082270706	0.0426283804804149
210.60705357058	0.0732116103954332	0.00747834940110394	0.100957265463362	0.0379764999306601	0.0253591668438316	0.0641657045427572	-0.0213918763911337	-0.0658252028865546	0.0358180193175639	210.597444860656	0.0592835400726149	0.0375853967135884	0.109539932922518	0.0459510126176566	0.0343009777934613	0.0829773791783595	-0.0114975039181092	-0.0607645739207531	0.0381980683652489	210.558057926339	0.0572551479615116	0.0031594191061514	0.101527816312324	0.0485512199087733	0.0198145213247899	0.0708761254454052	-0.00980256453085735	-0.0672556953237836	0.0522275520114902
210.707113017831	0.0720435214552688	0.00747834940110394	0.0971076103310626	0.038125527379138	0.0253591668438316	0.0641657045427572	-0.0194010464449181	-0.0638702622239312	0.0337769957321448	210.697544286885	0.0587045116279168	0.0371378867313311	0.108934044553204	0.0460829217645496	0.0349840943171337	0.0838607012314719	-0.0101465993866832	-0.0607645739207531	0.0372935869403296	210.658205904018	0.0570117328814092	0.0031594191061514	0.099037556800925	0.0485512199087733	0.0198145213247899	0.0708194593446615	-0.00943870608681323	-0.0672443809852044	0.0510629476234412
210.807172465082	0.070690624726299	0.00747834940110394	0.0947706541234534	0.0408226930775214	0.0248630194141095	0.12718958639269	-0.00917283905474958	-0.0640194534892601	0.0583463585838576	210.797643713115	0.0584856518659704	0.0349180675371597	0.106735087048178	0.0460940153730346	0.0350809883137734	0.0838607012314719	-0.00964611700068616	-0.0586105896892052	0.0391629673890748	210.758353881696	0.0551603368479653	0.00319214734094082	0.0980593023915824	0.0487691905432838	0.0198145213247899	0.0715432278040271	-0.00673060871066508	-0.0672556953237836	0.0517248811820537
210.907231912333	0.0698959431770529	0.00957958568826757	0.095206891027415	0.0408594618508534	0.0248630194141095	0.12718958639269	-0.00865757431574463	-0.0640194534892601	0.0567711277258259	210.897743139344	0.0579842417537752	0.0349180675371597	0.106010626194977	0.0461064879835601	0.0350809883137734	0.0838607012314719	-0.00894232068203744	-0.0582479013748119	0.0391629673890748	210.858501859375	0.0530899300343571	0.0031594191061514	0.097491688754504	0.0489917113046128	0.0191163057490963	0.0723297075429635	-0.00415617469585613	-0.0695451837647762	0.0510629476234412
211.007291359584	0.0695538864167447	0.00957958568826757	0.0943807754636964	0.0408594618508534	0.0248630194141095	0.12718958639269	-0.00857776154731027	-0.0638702622239312	0.0566490562332602	210.997842565574	0.0576208598224889	0.0349180675371597	0.104378445607357	0.0462131837056837	0.0349840943171337	0.0838607012314719	-0.00815845472318694	-0.0553054022690871	0.0403733557076623	210.958649837054	0.0512250879769953	0.0031594191061514	0.0970005112210269	0.0493122426498353	0.0189867563044917	0.0732811221096942	-0.00238876974565943	-0.0662783819307206	0.0544602882696552
211.107350806835	0.0697048446869855	0.0106078828934011	0.0948950010833238	0.0408594618508534	0.0248630194141095	0.12718958639269	-0.0090119198247703	-0.0625351085037695	0.0573323027403502	211.097941991803	0.0571529299093058	0.0255416119893589	0.0895612888446794	0.0462131837056837	0.0349840943171337	0.0838607012314719	-0.00746140274804359	-0.0473315110343695	0.0443316781927668	211.058797814732	0.0480830847865518	0.0031594191061514	0.093738592019514	0.050377819899477	0.0189867563044917	0.0773889600759454	0.00126000780003134	-0.0648428665015562	0.0568874158261579
211.207410254086	0.0692433252924411	0.0110621147590116	0.0939476905184619	0.040907547149452	0.0248630194141095	0.12718958639269	-0.00867667102302207	-0.0640194534892601	0.0542166099356185	211.198041418033	0.0568856795946476	0.0284333930782086	0.0891487753857295	0.0462207379265691	0.0349840943171337	0.0838607012314719	-0.00702163782372088	-0.0473315110343695	0.0404431321829715	211.158945792411	0.0465108073880951	0.0031594191061514	0.0932191544983033	0.0508842193108222	0.0186875012841719	0.0783274122332905	0.00281528307972028	-0.0658450090126378	0.0565143852142275
211.307469701337	0.0691987013074547	0.0120640299240722	0.0943807754636964	0.0409652371925939	0.0248630194141095	0.12718958639269	-0.00893391511360095	-0.0640194534892601	0.0538127596765654	211.298140844262	0.0565156645399615	0.0312159410816053	0.0886150834012734	0.0462207379265691	0.0349840943171337	0.0838607012314719	-0.00659301221898747	-0.0458649532025554	0.0404431321829715	211.259093770089	0.0449469506029466	0.0031594191061514	0.0887473245036934	0.0512046342944596	0.0186875012841719	0.0797944132841368	0.00550826910999161	-0.057490698562981	0.0625741395220389
211.407529148588	0.0690632648097764	0.012038377044853	0.0940167886698779	0.0409652371925939	0.0248630194141095	0.12718958639269	-0.00904886221338497	-0.0625351085037695	0.0542166099356185	211.398240270492	0.0563070551298789	0.0335554985568928	0.0869867610233517	0.0462260351322555	0.0349840943171337	0.0838609471462255	-0.00594947089807221	-0.0458649532025554	0.0377381882322919	211.359241747768	0.0436248362922336	0.0031594191061514	0.0820697817932792	0.0513350875826259	0.0186875012841719	0.0809663475885599	0.00806189790106018	-0.052423030587784	0.0642749421564243
211.50758859584	0.069672801876993	0.012716013063559	0.0936379736100921	0.0410224760925483	0.0248630194141095	0.12718958639269	-0.00987766668668706	-0.0625351085037695	0.0535321501698435	211.498339696721	0.0560258916565588	0.0342498125608614	0.0855817940186865	0.046270647367914	0.0348583457506674	0.0838609471462255	-0.0052397886110211	-0.0441031617507701	0.0377381882322919	211.459389725446	0.0430065914195466	0.0031594191061514	0.0767266148596423	0.0517002904109343	0.0186875012841719	0.0836237689089579	0.00945819300719344	-0.0491120126370941	0.0652377453376432
211.607648043091	0.0699122910168251	0.0130306132345578	0.093150796841967	0.0410476954278995	0.0248630194141095	0.12718958639269	-0.0106719459759014	-0.0630407329481284	0.0519764346857549	211.598439122951	0.0558238909693236	0.035556448814665	0.0855817940186865	0.0462979943371991	0.0348583457506674	0.0838609471462255	-0.00465600796126594	-0.0433454240471808	0.0367688618276382	211.559537703125	0.0416682207235314	0.0031594191061514	0.0673241591638321	0.0517002904109343	0.0186875012841719	0.0836237689089579	0.0122723207032038	-0.0364887266553834	0.0641007507706793
211.707707490342	0.0700061279702481	0.0137902345936472	0.0935161532931859	0.0417006723703047	0.0248630194141095	0.12718958639269	-0.0105776081924927	-0.0625351085037695	0.0519764346857549	211.69853854918	0.0557831806327129	0.0360931218250302	0.0855817940186865	0.0463981381695503	0.0340516889399667	0.0838609471462255	-0.00394062566679572	-0.043987920034944	0.0370433594564432	211.659685680804	0.0413445474369077	0.00319214734094082	0.0644142348626303	0.0523091268992527	0.0189867563044917	0.0850738588102384	0.0140254417234869	-0.028607791157489	0.0642749421564243
211.807766937593	0.070138472494666	0.0137902345936472	0.0936379736100921	0.0418528094381675	0.0207781385667114	0.122025612689179	-0.0115457730675973	-0.0630407329481284	0.047958738302489	211.79863797541	0.0558238909693236	0.0360931218250302	0.0855817940186865	0.0476418760334675	0.0332190330654007	0.0983389223253339	0.000509700058057136	-0.0473315110343695	0.0481387779116735	211.759833658482	0.0413743052664741	0.00408153391212402	0.0659815299374579	0.0530534959232193	0.0109280313918339	0.0887919479564387	0.015015853620856	-0.0325392489017985	0.0645770045001739
211.907826384844	0.070102616523657	0.0130306132345578	0.092791851192655	0.041805707225495	0.0156089928151113	0.116243198821852	-0.012735396475801	-0.0633220011507641	0.045982499758434	211.898737401639	0.0558734717787875	0.0360931218250302	0.0855817940186865	0.0489425979175446	0.0299505879233932	0.136598650549384	0.00424868136575933	-0.0529599148039973	0.0857784508643991	211.859981636161	0.041620047995044	0.00408153391212402	0.0667942903774441	0.0536014643992648	0.0170923080432769	0.100822718082008	0.0148696591898482	-0.0359156667337052	0.0662089122192768
212.007885832095	0.0702654690403776	0.0133343934604692	0.093150796841967	0.045389160253748	0.0156089928151113	0.111719460762742	-0.00862929096418156	-0.066106688199501	0.040858025672192	211.998836827869	0.0558734717787875	0.0360931218250302	0.0855817940186865	0.0508366808193519	0.0317769592023412	0.144286075102593	0.00695111631979305	-0.0473315110343695	0.0989861998758838	211.960129613839	0.0426533312505039	0.00436271523785783	0.0717313402421572	0.0538015550739471	0.0163941459397008	0.100822718082008	0.0130962590185467	-0.0329978080213678	0.0770345290828431
212.107945279346	0.0704879119428671	0.0132905584645483	0.093150796841967	0.045144496245445	0.00978601533962429	0.0999272945484731	-0.0100137170783927	-0.0645820505980376	0.0374282815429369	212.098936254098	0.0559086990842041	0.0360931218250302	0.0855817940186865	0.053917501943318	0.0332190330654007	0.155043921258693	0.00996431729165317	-0.0473315110343695	0.10731528313986	212.060277591518	0.0430846163652953	0.00330980602010641	0.0723780701011784	0.057465384304299	0.0233395136296862	0.146193187399756	0.0245698102184765	-0.0362783803201086	0.12046432232557
212.208004726597	0.0708154430942358	0.0130680627804107	0.093150796841967	0.045579806601745	0.00910037979156012	0.0967246044557952	-0.0105337045157892	-0.0656346963115951	0.0369665573442575	212.199035680328	0.0559086990842041	0.0360931218250302	0.0855759137875599	0.0566838031726617	0.0332190330654007	0.158130532229357	0.0116950060916245	-0.043034576388077	0.115119872675697	212.160425569196	0.0438205070157994	0.00408376724432518	0.0758227062094965	0.0577603088318278	0.0226631136896902	0.144590198000545	0.0234708667108563	-0.0346699868794674	0.126243628385613
212.308064173848	0.0713055756942908	0.0132905584645483	0.0934706710255333	0.0456441894498807	0.00939852624082982	0.0950580708721465	-0.011612656680419	-0.0646782064039591	0.0369665573442575	212.299135106557	0.0559086990842041	0.0360931218250302	0.0855759137875599	0.0609611336473611	0.0332190330654007	0.163011355707132	0.0147193584607034	-0.043034576388077	0.120989424635917	212.260573546875	0.0442919464673633	0.00330980602010641	0.0768847065293272	0.0582133948056928	0.0226631136896902	0.144590198000545	0.0232343528024377	-0.0356747579224178	0.126243628385613
212.4081236211	0.0715946751260808	0.0130306132345578	0.0934706710255333	0.0458803341295291	0.00910037979156012	0.0931620683868033	-0.0122549513720206	-0.0633220011507641	0.0369665573442575	212.399234532787	0.0559237651312762	0.0360931218250302	0.0855759137875599	0.0671804679540319	0.0332190330654007	0.165057843422557	0.0173388080459206	-0.043034576388077	0.12083763494575	212.360721524554	0.0445578703718503	0.00547846641870649	0.0802470583683849	0.0584763475394292	0.0226631136896902	0.144590198000545	0.0227941224299382	-0.0362783803201086	0.126243628385613
212.508183068351	0.0717856356578872	0.0130306132345578	0.0936180582919242	0.0467782846106031	0.014002951535715	0.0967246044557952	-0.0123789021909706	-0.0630551705727227	0.0369665573442575	212.499333959016	0.0559237651312762	0.0363766335552077	0.0855817940186865	0.0768585632998063	0.0332190330654007	0.16624297249214	0.0273647202879111	-0.0373070160641541	0.123504782113412	212.460869502232	0.0450973454577111	0.00436271523785783	0.0802470583683849	0.0614881413834146	0.0362284903941372	0.149825860502612	0.0285622407861558	-0.0330229664986262	0.100374581425223
212.608242515602	0.072086111422094	0.0130306132345578	0.0936180582919242	0.0475344937294316	0.00910037979156012	0.0894544973406812	-0.012703084128728	-0.0638493660937383	0.0356133566587689	212.599433385246	0.0559237651312762	0.0363766335552077	0.0855817940186865	0.0775640116998743	0.0332190330654007	0.166498980434128	0.0286313527426712	-0.0371141350912403	0.122372972346236	212.561017479911	0.0462172179585265	0.00547846641870649	0.0809069246011179	0.0621009453708766	0.037574279978454	0.149825860502612	0.0277811804614412	-0.0330229664986262	0.0966786517405246
212.708301962853	0.0727853968404631	0.0133343934604692	0.0944182070930624	0.047660418482033	0.00910037979156012	0.089428465089692	-0.0140464976354327	-0.0670969550091741	0.0326440284791347	212.699532811475	0.0561489489613973	0.035556448814665	0.0855759137875599	0.0782647831699349	0.0334224285816064	0.168032362175831	0.0290839171286803	-0.0373070160641541	0.122372972346236	212.661165457589	0.0473887918661216	0.0117916803785257	0.0881835471005832	0.0623485495855957	0.0359641275115646	0.146193187399756	0.0262462438454462	-0.0337435121959959	0.0914135849384567
212.808361410104	0.0733643952665734	0.0130306132345578	0.0954282485635029	0.0531344947828071	0.00820147441780793	0.11386534915775	-0.00894199003139671	-0.0741350495895162	0.0410563478527314	212.799632237705	0.0563645508342747	0.0349542990528583	0.0855817940186865	0.0800348572460506	0.0332190330654007	0.173461911326597	0.0317905667652585	-0.0373070160641541	0.12926707285815	212.761313435268	0.0489739873603731	0.0113904816695237	0.0929157079635287	0.0715400434474375	0.0402783202903088	0.213597844719961	0.043067831540173	-0.0347713904476405	0.180956994792692
212.908420857355	0.0735950864694606	0.012038377044853	0.095206891027415	0.0534739096953208	0.00820147441780793	0.11386534915775	-0.00921170629826028	-0.0741350495895162	0.0410563478527314	212.899731663934	0.0565156645399615	0.0349542990528583	0.086531840547029	0.080596734825118	0.0334224285816064	0.176813385757351	0.0325753984144493	-0.0373070160641541	0.135290114301087	212.861461412946	0.0494455844792097	0.0122808690367891	0.0971888564696533	0.0735576303094632	0.0402783202903088	0.211184229483304	0.0427893723972007	-0.0411414519114726	0.180956994792692
213.008480304606	0.0737445099496347	0.0110621147590116	0.0945242849299825	0.0540348483948938	0.00820147441780793	0.11386534915775	-0.0094172827850244	-0.072494570395562	0.0454576279971848	212.999831090164	0.0569468425743259	0.0349542990528583	0.0874228609754356	0.0830388673036471	0.0352032233936857	0.188131538993076	0.0371678232204417	-0.0308209450124333	0.14976391252943	212.961609390625	0.051175068057633	0.0123399949288059	0.0990855408022929	0.0758704459203625	0.0409235434569857	0.211184229483304	0.0422659385513861	-0.0426833236165387	0.184528940336242
213.108539751857	0.0741895389430983	0.0132905584645483	0.0971852625243041	0.0568456892953889	0.00910037979156012	0.12110779931837	-0.00950685685654892	-0.0701239001742707	0.0500997292814662	213.099930516393	0.057536793506074	0.0342498125608614	0.0911757084914718	0.086212590027013	0.0332190330654007	0.191744633765306	0.0408442765947544	-0.0312347679649565	0.14976391252943	213.061757368304	0.0524693461076605	0.0123399949288059	0.100372512872396	0.0773329953308649	0.043669692452952	0.213597844719961	0.0418857765660774	-0.049283742427931	0.180956994792692
213.208599199108	0.0743017450611252	0.0120640299240722	0.0972869836428969	0.0582833375687169	0.00963311833055674	0.122547951703512	-0.00840783276669462	-0.072494570395562	0.0500997292814662	213.200029942623	0.0576645740562927	0.0335554985568928	0.0908643497789673	0.0892863853919302	0.0343421538306908	0.199991225873146	0.0436847676491015	-0.0290470340621963	0.152425511592411	213.161905345982	0.0533179558123393	0.0123399949288059	0.101251041871521	0.0795852550445079	0.0423732383124917	0.211184229483304	0.0415351666760975	-0.0549665566586466	0.179028127177573
213.30865864636	0.0747633886500562	0.0132905584645483	0.0985897196884922	0.0630252461308607	0.0109513250270943	0.124703699538352	-0.00562914727532231	-0.0739914779783363	0.0500997292814662	213.300129368852	0.0584282575528376	0.0351684056343057	0.0954400373193168	0.0888342779374332	0.0343421538306908	0.19977695530096	0.0427451657119471	-0.0365354150142868	0.152425511592411	213.262053323661	0.0546929419108653	0.0144321489882414	0.104416380441676	0.0798267925571112	0.0423732383124917	0.211184229483304	0.0405712199727625	-0.0533853976761284	0.180956994792692
213.408718093611	0.074926657415	0.0132905584645483	0.0976785881768238	0.0636515142229712	0.0121158474966578	0.124703699538352	-0.0060491317295596	-0.0739914779783363	0.0510832518130734	213.400228795082	0.0588890391824614	0.0367287752270283	0.0977046122428803	0.0892863853919302	0.0332190330654007	0.19977695530096	0.0431926419893223	-0.0312347679649565	0.16202019915951	213.362201301339	0.0553156756678701	0.0180159009474939	0.107814621049198	0.0805451641947783	0.043669692452952	0.211184229483304	0.0404977077564115	-0.0533853976761284	0.180956994792692
213.508777540862	0.0750683212959416	0.0460183224965028	0.114018517358182	0.0645983831093852	0.0338967563683101	0.137181793164417	-0.00584644831969562	-0.0739914779783363	0.0518863955947279	213.500328221311	0.0591422075876972	0.0371604044521187	0.0977046122428803	0.103653396965121	0.0505823923861266	0.201145986765403	0.0532092133686701	-0.0280719481108135	0.150028237128581	213.462349279018	0.0563175404744165	0.0248604823006286	0.112250577175865	0.0815239319110071	0.0464506510594769	0.21255595459719	0.0396752104002389	-0.0556591196955687	0.179838120203455
213.608836988113	0.0750923404245999	0.045511133291048	0.10585360685919	0.0657809389435298	0.0347035163122256	0.128297795318697	-0.00507013879697692	-0.063641355412764	0.0620231535840797	213.600427647541	0.0595150728145874	0.0378263238676484	0.0974448629921883	0.0961713069728616	0.0509282734174999	0.199991225873146	0.0484988967219405	-0.0286595405860628	0.14890133960086	213.562497256696	0.0571082653502145	0.0330133400305071	0.113234468495767	0.0823898131643247	0.0473642914021599	0.210471491674349	0.0383604282450213	-0.0549665566586466	0.180956994792692
213.708896435364	0.0750816490821439	0.0460183224965028	0.0972869836428969	0.0657809389435298	0.0338967563683101	0.124703699538352	-0.00571199681051275	-0.0603483159663306	0.0652611184309074	213.70052707377	0.0596634025795819	0.0376062295508767	0.0969240684143627	0.0943226008671387	0.0509282734174999	0.199991225873146	0.0473515325957351	-0.0286595405860628	0.14890133960086	213.662645234375	0.0580061702468266	0.0333535621949888	0.111481150340356	0.0823898131643247	0.0473642914021599	0.210471491674349	0.0373345879430434	-0.0549665566586466	0.180956994792692
213.808955882615	0.0749027231395577	0.045511133291048	0.0985897196884922	0.0646488041629664	0.0326987898179643	0.128152286548944	-0.00613770572657332	-0.0650974441884612	0.0652611184309074	213.8006265	0.0596634025795819	0.0376062295508767	0.0969240684143627	0.0938055500947435	0.0505823923861266	0.200265082366813	0.0471360956562428	-0.0286595405860628	0.14890133960086	213.762793212054	0.0580557582793435	0.0326223250000101	0.111229392395484	0.0793222624919034	0.0473642914021599	0.222988013470814	0.0353418010656912	-0.0612968564770777	0.169623615970836
213.909015329866	0.0747143368261928	0.0441843203987337	0.0998281252864785	0.0643715274962152	0.0306788458147853	0.124703699538352	-0.00614565338307893	-0.0607766379750271	0.0658043451894562	213.900725926229	0.0595630581553853	0.0376062295508767	0.0969240684143627	0.0930101942103909	0.0505823923861266	0.200265082366813	0.0470274098931564	-0.0286595405860628	0.14890133960086	213.862941189732	0.0580292897805263	0.0330133400305071	0.112307718332069	0.0754710098970171	0.0266879808204907	0.215038797633662	0.0325847347865159	-0.060750836164912	0.168933000970856
214.009074777117	0.0744099187923511	0.0441843203987337	0.0984569520985108	0.0636515142229712	0.0255591993504511	0.120962811310933	-0.00661949041059947	-0.0603483159663306	0.0652611184309074	214.000825352459	0.0593428904034867	0.0378263238676484	0.0969240684143627	0.0917664838330096	0.0494418248765228	0.199991225873146	0.0468621831558755	-0.0280719481108135	0.148613354621965	213.963089167411	0.0580292897805263	0.0321936863261581	0.112307718332069	0.0643767647642363	0.0312716092482707	0.151419475075874	0.0143450619335674	-0.060750836164912	0.103175787112087
214.109134224369	0.0742018100551121	0.0441843203987337	0.0984569520985108	0.0631416385753599	0.023209164510929	0.114880628078113	-0.00701312062844471	-0.0632269138924302	0.0652611184309074	214.100924778689	0.0591890530965101	0.0378263238676484	0.0969240684143627	0.0908717702363695	0.0494418248765228	0.19977695530096	0.046565065701702	-0.0286595405860628	0.147709072836318	214.063237145089	0.0580061702468266	0.0314014016415471	0.111495669078366	0.0632801942903482	0.0315130741354291	0.151419475075874	0.0116628364310609	-0.0612968564770777	0.100516904170018
214.20919367162	0.073928553184058	0.0441843203987337	0.0967938090723052	0.0623980753517729	0.0248835084125133	0.109308360763804	-0.0076250144717278	-0.0607766379750271	0.0539890783247493	214.201024204918	0.0591798854246844	0.0378263238676484	0.0974448629921883	0.0888342779374332	0.0494418248765228	0.19977695530096	0.0450634043525024	-0.0286595405860628	0.147709072836318	214.163385122768	0.0579712508100753	0.0317128143974898	0.112307718332069	0.0613381564336009	0.0158965753778747	0.143089357025431	0.00733604252001731	-0.063137543934428	0.103175787112087
214.309253118871	0.0735180004390224	0.0442434104580486	0.0960361149779557	0.0619016355597475	0.0254550741933751	0.106413702804896	-0.00833004190746523	-0.0569967023198453	0.0460965958402641	214.301123631148	0.0591653667647245	0.0376062295508767	0.0974448629921883	0.0775410521389444	0.0178855592757273	0.190304879168831	0.0291183180933088	-0.053469426105254	0.133238822329764	214.263533100446	0.057881548643599	0.0317128143974898	0.112307718332069	0.0604285408677136	0.0154488818585742	0.139486774363178	0.00497643250881606	-0.0612968564770777	0.103175787112087
214.409312566122	0.0731072858592829	0.0441843203987337	0.0954282485635029	0.061362022560086	0.0244959460443438	0.100826113909336	-0.00877184410695611	-0.0569967023198453	0.0403444074877809	214.401223057377	0.0591240046152964	0.0374117150177206	0.0969240684143627	0.0765993982227204	0.0168080030557184	0.181531428061639	0.025512943120613	-0.0541803342730207	0.127835527735673	214.363681078125	0.057657332709923	0.0314014016415471	0.112870122527165	0.0594217021762417	0.00987634645109293	0.130103423196063	0.00196885452576758	-0.0758707601708724	0.0860620393031871
214.509372013373	0.0725987531281656	0.0427702910898025	0.0943807754636964	0.0601107122443386	0.0255591993504511	0.0967549233061362	-0.00990788521538474	-0.0576582329590518	0.0342270241414299	214.501322483607	0.0588060487259097	0.0329570593097419	0.09273154685454	0.0750466486673949	0.018514495644375	0.175850441593846	0.0218483280368831	-0.053469426105254	0.122745942083993	214.463829055804	0.0572976002307143	0.0317128143974898	0.112870122527165	0.0586887428120715	0.00987634645109293	0.117307375130576	-0.00113278040860033	-0.0758707601708724	0.0790379082682645
214.609431460624	0.0718996032965933	0.0453743198294045	0.0943762499961665	0.0596995099888683	0.0257283322619088	0.0948551964801401	-0.00999926502989588	-0.0555378361100311	0.0315241000787464	214.601421909836	0.0585752027265299	0.0304563053930717	0.0889547822560341	0.0729488734783006	0.0168080030557184	0.16190400954393	0.0151776335280179	-0.0518853104168465	0.117856033483824	214.563977033482	0.0569633487029482	0.0314014016415471	0.112307718332069	0.057483170211832	0.0113629821267579	0.0971908091307202	-0.00435610903009311	-0.0758707601708724	0.0636698464145072
214.709490907875	0.0717334614471939	0.0453743198294045	0.0943762499961665	0.0598433375438362	0.0244959460443438	0.0928468353976715	-0.00971830161613386	-0.0553850302929632	0.0315241000787464	214.701521336066	0.0579609641234341	0.0296725276331447	0.0886150834012734	0.0726119111204842	0.0159773457234537	0.159005947783951	0.0156238246262148	-0.0511594558325068	0.117856033483824	214.664125011161	0.0566079998122686	0.031946738590493	0.112307718332069	0.0568362380488629	0.0138636392863067	0.0926873484078044	-0.00626786185631031	-0.0758707601708724	0.0506767972096522
214.809550355126	0.0713768246786862	0.0441843203987337	0.0942612705930118	0.0602778150393114	0.0262659627767779	0.0954475281344396	-0.0089036721319961	-0.0531440941463265	0.0367339795309932	214.801620762295	0.0574785055785896	0.0289793283417859	0.0886150834012734	0.0726119111204842	0.0159773457234537	0.159005947783951	0.0163832706170042	-0.050962721151429	0.117856033483824	214.764272988839	0.0556351352503028	0.0314014016415471	0.112307718332069	0.0566068936397051	0.0138636392863067	0.0915127540784359	-0.00612413640830919	-0.0714160039347742	0.0511460724624125
214.909609802377	0.0709703560678855	0.0406411680808398	0.0925153506943989	0.061362022560086	0.0255591993504511	0.0954475281344396	-0.00746112777919034	-0.0555378361100311	0.0376038687124231	214.901720188525	0.0540214536962469	0.0244612458015382	0.0814708352644448	0.0728333496248705	0.0159773457234537	0.159005947783951	0.0216897172750783	-0.0493397473165501	0.118667996893853	214.864420966518	0.0544854409730373	0.0311294116433208	0.112307718332069	0.0566068936397051	0.0138636392863067	0.0915127540784359	-0.00537942430133374	-0.0714160039347742	0.0511460724624125
215.009669249629	0.0707525162984896	0.0406411680808398	0.0925153506943989	0.0618614963800767	0.0247126354058778	0.0953667089783036	-0.00665972372320336	-0.0560909289038011	0.0376038687124231	215.001819614754	0.0535505828703367	0.0244612458015382	0.0806899307272329	0.0728333496248705	0.0159773457234537	0.159005947783951	0.0223567635518866	-0.0493397473165501	0.118496503662564	214.964568944196	0.0539777319676611	0.0299709579613731	0.111495669078366	0.0566068936397051	0.0138636392863067	0.0915127540784359	-0.00494036876231953	-0.0731323290066667	0.0500800221631885
215.10972869688	0.0704238245677413	0.0405543126637102	0.0926007326104934	0.0625124685102577	0.0247126354058778	0.0959768401402855	-0.00544646171244564	-0.04901121322929	0.0454112861646207	215.101919040984	0.053299178081419	0.0244755430147632	0.0806899307272329	0.0728333496248705	0.0159773457234537	0.159005947783951	0.0227039019643839	-0.0493397473165501	0.118496503662564	215.064716921875	0.0535991084012758	0.0290869806430279	0.110448005881415	0.0566568677532482	0.0138636392863067	0.0915127540784359	-0.00454940478999991	-0.0714160039347742	0.0506767972096522
215.209788144131	0.0701940943323445	0.0405543126637102	0.0926007326104934	0.063236089762964	0.0254550741933751	0.0976934875064391	-0.00438549010448733	-0.0492673759038098	0.0454112861646207	215.202018467213	0.053239054442915	0.0244612458015382	0.0804007356833037	0.0728333496248705	0.0159773457234537	0.159005947783951	0.0229465294780481	-0.0493397473165501	0.118496503662564	215.164864899554	0.0514597586171395	0.0284371945867145	0.102213951844014	0.0567039966484793	0.0138636392863067	0.0915127540784359	-0.00241094409273582	-0.0700775105608838	0.0506767972096522
215.309847591382	0.069941160830226	0.0380612828475894	0.0898021188082304	0.0637812165997377	0.0252049315237284	0.0976934875064391	-0.00330552816000011	-0.0501494827428106	0.0450369367104024	215.302117893443	0.0530234038074001	0.0244612458015382	0.0804007356833037	0.0729488734783006	0.0159773457234537	0.159005947783951	0.0231572738403205	-0.0493397473165501	0.118667996893853	215.265012877232	0.0506341587633263	0.0284371945867145	0.0955160866037642	0.0567039966484793	0.0138636392863067	0.09139915658579	-0.00138114831803723	-0.0644815263458483	0.0511460724624125
215.409907038633	0.0697633202564824	0.0395548196940694	0.0903466708730285	0.0649821542287362	0.0244959460443438	0.0982999301139607	-0.00148144032935779	-0.0527206748447534	0.0452629654446858	215.402217319672	0.0526269935112552	0.0249094069844284	0.0803460007811418	0.0730292442005473	0.0159773457234537	0.159005947783951	0.0238458393285226	-0.0493397473165501	0.118667996893853	215.365160854911	0.0496085660053193	0.0284371945867145	0.0884920773275453	0.0567039966484793	0.0138636392863067	0.09139915658579	-0.000198865979035665	-0.0626112080128317	0.0511460724624125
215.509966485884	0.0694315061010419	0.0395548196940694	0.0896532353320997	0.0656451914390021	0.0247126354058778	0.098544294009423	-0.000550974014712828	-0.0500794246759427	0.0484436690478453	215.502316745902	0.052406925244799	0.0252192826525484	0.0803460007811418	0.0682195885412764	0.018514495644375	0.10407757528125	0.0110902663663087	-0.0516815491015635	0.0715680583943314	215.465308832589	0.048598188708048	0.0284371945867145	0.0824911632420438	0.0567039966484793	0.0138636392863067	0.09139915658579	0.00129878079393544	-0.0608963367708697	0.0511460724624125
215.610025933135	0.0692367332180271	0.0395548196940694	0.0890116882842883	0.0668373482000011	0.0262659627767779	0.10100921361827	0.00101913255894226	-0.0499405812908636	0.0483898483439011	215.602416172131	0.0521657579668318	0.0242149671312204	0.0789544274281842	0.0685629580772595	0.018514495644375	0.10379431937134	0.0117854321887147	-0.0516815491015635	0.0715680583943314	215.565456810268	0.0474491993741382	0.0290869806430279	0.0808021612260575	0.0567039966484793	0.0138636392863067	0.0915127540784359	0.00240251903105479	-0.0595875295007552	0.0503688961811213
215.710085380386	0.0658275152927147	0.0289134230641306	0.0847655539635819	0.0674045476836537	0.0247126354058778	0.10033456332788	0.00536572954829875	-0.0505822774591794	0.0567892963423213	215.702515598361	0.0520356600850752	0.0242149671312204	0.0789544274281842	0.0733521143152053	0.0194309426181578	0.151255594769194	0.0246084979800186	-0.0389681435093235	0.0944393242627845	215.665604787946	0.0463539154485993	0.0290869806430279	0.0776616349772829	0.0567039966484793	0.0138636392863067	0.0915127540784359	0.0040759175466978	-0.0578154234398828	0.0495247694987911
215.810144827637	0.0649510741406157	0.0283316180872744	0.0847655539635819	0.0705162324907869	0.0218265894162599	0.119666347834483	0.0127974024726794	-0.0325216639882677	0.07401708702827	215.80261502459	0.0516771888895936	0.0242149671312204	0.0786949203289772	0.0740826970036338	0.0186649935689981	0.153270835424994	0.0259420001586416	-0.0389643283414143	0.0930990223398905	215.765752765625	0.0461623080788537	0.0290869806430279	0.0792967615573026	0.0592977404421412	0.00979080758828352	0.119064409860859	0.0117803619343113	-0.0595875295007552	0.0834276982170849
215.910204274889	0.0629688214430153	0.026743336623121	0.0837615586358858	0.070553666635548	0.0227461480339725	0.124845210147582	0.0144000353734671	-0.0325216639882677	0.0744104019643252	215.90271445082	0.0507576155476982	0.0242149671312204	0.0785739548467812	0.0745602395022856	0.018860450701649	0.15918923130816	0.0274831666903812	-0.0385127308554488	0.0948324014630712	215.865900743304	0.0459571777917373	0.0290869806430279	0.0800185313218387	0.0596582111869624	0.0103604528371631	0.122414699429801	0.0136269877749705	-0.0579720379496018	0.0891791889891592
216.01026372214	0.0616036880891325	0.026743336623121	0.0835895949633117	0.0700552501686315	0.0226558050034898	0.124845210147582	0.0145394209056996	-0.0319986760568522	0.0781101370173076	216.002813877049	0.050266901377676	0.0242979605005495	0.0784734231365274	0.0740889436099971	0.0104134928326954	0.151255594769194	0.0273080931782662	-0.0389643283414143	0.0973591078175328	215.966048720982	0.0458504586675107	0.0290869806430279	0.0802470583683849	0.0654694893832872	0.0256892105657496	0.16547330481598	0.0316649988789924	-0.0248627490765225	0.117508530892235
216.110323169391	0.0560119794129098	0.0259232094404593	0.0817702424266984	0.0706405159037894	0.0224377272436818	0.127120992910197	0.0198154929398967	-0.0300957568485131	0.0793464214887954	216.102913303279	0.0499819372525481	0.0230247226656911	0.0765957970369678	0.073830569746014	0.00993726894700627	0.151255594769194	0.0269945997914222	-0.0372911086911091	0.100731036687987	216.066196698661	0.0457680875377105	0.0290869806430279	0.0808021612260575	0.0669619152123847	0.0327398936491098	0.172994889235701	0.0331541228576226	-0.0252661671131335	0.11808755931225
216.210382616642	0.0545936683395704	0.0257903083183194	0.0817702424266984	0.0705067850474788	0.0224377272436818	0.127120992910197	0.0203628998282106	-0.0323655254522715	0.0834987827285911	216.203012729508	0.0484541631216255	0.0237063399948732	0.0764030691013918	0.0725164530259595	0.00930787080884231	0.150962494568292	0.0260121243382244	-0.0379441856875784	0.106063912898547	216.166344676339	0.045460417322311	0.0284001060398797	0.0806785908522015	0.0682142679581597	0.0347637218781566	0.172994889235701	0.0340810206567116	-0.0206679183753562	0.123890213465401
216.310442063893	0.0526713816017539	0.0259232094404593	0.081547373909564	0.071171215397879	0.0224377272436818	0.130980482221067	0.0233520123230395	-0.0281837096926521	0.0917969128873461	216.303112155738	0.0472623156252563	0.0232179924566031	0.073837371400096	0.0725818605357104	0.00930787080884231	0.150962494568292	0.0273192374782777	-0.0379441856875784	0.109208382447735	216.266492654018	0.045460417322311	0.0284001060398797	0.0808021612260575	0.0695654821935147	0.0347637218781566	0.169395813960256	0.0350974490384855	-0.0201955356907101	0.123890213465401
216.410501511144	0.0507671855358333	0.0247964109892892	0.0801736225959514	0.0716925501322323	0.0226558050034898	0.131505362946737	0.0257416957797542	-0.0299237905491262	0.0919971840378742	216.403211581967	0.0459196359655882	0.0232179924566031	0.0706613163148414	0.0723231242993277	0.00930787080884231	0.150962494568292	0.0280892013554254	-0.0377018812691806	0.11396491825709	216.366640631696	0.0452568720979911	0.0284001060398797	0.0809069246011179	0.0703810639611038	0.0347637218781566	0.169395813960256	0.0358084166559515	-0.0225578964488839	0.123890213465401
216.510560958395	0.049673632601221	0.0253743045654032	0.080579216156892	0.0707641397800693	0.0224377272436818	0.131505362946737	0.0258338220598237	-0.0281837096926521	0.0960711025248333	216.503311008197	0.0445165832240359	0.0241650004068567	0.0691080993695099	0.0717796436194554	0.00930787080884231	0.150962494568292	0.0278547982873175	-0.0372911086911091	0.117251616123479	216.466788609375	0.0452129514652419	0.0290869806430279	0.0824560669214193	0.0709274043394766	0.0347637218781566	0.166970173003447	0.036360828362493	-0.0225578964488839	0.123890213465401
216.610620405646	0.0486113484290022	0.0253743045654032	0.0801105319325282	0.0697086837841834	0.0218265894162599	0.131505362946737	0.0249040320513043	-0.0300957568485131	0.0965962197180726	216.603410434426	0.0435813567695696	0.0241650004068567	0.0651339480920524	0.0717796436194554	0.00930787080884231	0.150962494568292	0.0289089297546219	-0.034568726273611	0.122933571509116	216.566936587054	0.0451738171382191	0.0290869806430279	0.0824560669214193	0.0710310800053619	0.0359140176995115	0.166970173003447	0.0364817806225942	-0.0209510295320241	0.123890213465401
216.710679852897	0.0474332030102099	0.0253743045654032	0.0801736225959514	0.0695582064692642	0.0198656673342039	0.134681383757469	0.024843455914967	-0.0318199410809818	0.0965962197180726	216.703509860656	0.0434674810379997	0.0232179924566031	0.0651339480920524	0.0612933093960183	0.00413684694538045	0.103285624418619	0.00838961858622254	-0.034568726273611	0.0837819544516912	216.667084564732	0.0451385630765476	0.0290869806430279	0.0824560669214193	0.0711303256232173	0.0347637218781566	0.166970173003447	0.0365321920161004	-0.0209510295320241	0.123890213465401
216.810739300149	0.0446709077225391	0.0245692619224234	0.079966012171944	0.0694625646749659	0.0179547824479001	0.13347808422232	0.0257412478635398	-0.0324144392912679	0.0969076011303852	216.803609286885	0.0436451310414647	0.0208961780839099	0.0661150092611548	0.0593642450585313	0.00413684694538045	0.103064956394306	0.00640946359878132	-0.0406148712183157	0.0897536276164828	216.767232542411	0.0443175597252225	0.0211895109936375	0.0820038173240318	0.0597886562319339	0.0109739704019975	0.16547330481598	0.022198217533418	-0.0397757471802683	0.118637772116604
216.9107987474	0.0438623955717653	0.0245692619224234	0.0798258875260128	0.0690705494379733	0.0151296382776596	0.131505362946737	0.0249686817847273	-0.0329136455185131	0.105445114896881	216.903708713115	0.0437673123911606	0.0217050741530911	0.0694868521706722	0.0242452025794525	0.00413684694538045	0.0960483801517266	-0.00272882443250637	-0.0519227203244556	0.0842926631654793	216.867380520089	0.0440818993837574	0.0211895109936375	0.0836514555719108	0.0595746022508811	0.0109739704019975	0.16547330481598	0.0218151262799325	-0.0397757471802683	0.118637772116604
217.010858194651	0.0434010057380563	0.0245692619224234	0.0797091199969013	0.0674045476836537	0.0147194022925591	0.131505362946737	0.0232930054094228	-0.0523954403785372	0.0969076011303852	217.003808139344	0.0438113969816233	0.0204627351875559	0.0705959022198575	0.0199661584893766	0.00401580459164036	0.0891977522554388	-0.0103598332850965	-0.0673305965110025	0.0842926631654793	216.967528497768	0.0432303093019419	0.0149586013625169	0.0745932870660666	0.0594610570387443	0.00994262913370092	0.16547330481598	0.0233471050836454	-0.038698799610811	0.118637772116604
217.110917641902	0.0412390822605779	0.0245692619224234	0.0797018808746958	0.0613745884370406	0.0144453616205977	0.133195988952138	0.0183986057164193	-0.0569776856596042	0.0965962197180726	217.103907565574	0.0439267071277595	0.0191229050437758	0.0775336260832129	0.0197667961600192	0.00401580459164036	0.0880629655095077	-0.0115971538520059	-0.0997146203921155	0.0482377311356457	217.067676475446	0.0430344874595858	0.0154660181504514	0.0754513657328243	0.0525263061877983	0.000489040998917799	0.118637696644519	0.00342854806442506	-0.0670403066008785	0.0796590222622225
217.210977089153	0.0373003465211869	0.0241589241205575	0.0800617956775347	0.0596995099888683	0.0143597764689973	0.133195988952138	0.0179200879643244	-0.0559912108539589	0.0969076011303852	217.204006991803	0.0440412427700048	0.0179547348734784	0.0837478982396923	0.0192171328683389	0.00424364419090655	0.0837351951252896	-0.01470480791025	-0.0949891643568566	0.0402948657194552	217.167824453125	0.0426533312505039	0.0154660181504514	0.0756763334027214	0.0508246821431064	0.000362065410578256	0.116695534199045	0.00234020128451147	-0.0668101925239044	0.0816955782691539
217.311036536404	0.0364344647678318	0.0241589241205575	0.0800617956775347	0.0372467084720872	0.00383119931497041	0.131505362946737	0.00960700619946451	-0.057477029041762	0.0969076011303852	217.304106418033	0.0442126509370241	0.0191229050437758	0.0902642204457539	0.0181543445630179	0.00447891473691108	0.0739371263486734	-0.022281282450464	-0.0856597647100013	0.0463361064742192	217.267972430804	0.0424768888368093	0.0152136705581327	0.0756763334027214	0.0494771055999462	0.000362065410578256	0.115663170650474	0.00163858273474303	-0.0670403066008785	0.0796590222622225
217.411095983655	0.0359780345811931	0.02321726284463	0.0793925908078204	0.0253329688547286	0.00369719937141865	0.0920804990782149	-0.00792020748677278	-0.0565354814667803	0.0666575092395071	217.404205844262	0.0439267071277595	0.0191229050437758	0.0902642204457539	0.0181184619208765	0.00447891473691108	0.0739371263486734	-0.0224087543234786	-0.0856597647100013	0.0463361064742192	217.368120408482	0.0421104797832412	0.0149586013625169	0.0756763334027214	0.0468349095804215	0.000362065410578256	0.110309126463222	0.000500467472959611	-0.0670403066008785	0.0796590222622225
217.511155430906	0.0346998751660539	0.0228503693962784	0.0795664976943262	0.0230480332112837	0.00383119931497041	0.0316581559086669	-0.018776994818886	-0.0556454492844396	0.011560713875664	217.504305270492	0.0438113969816233	0.0179547348734784	0.0918266743770374	0.0179134065514481	0.00401580459164036	0.0693980580801722	-0.0245135686207528	-0.0699407579658634	0.0463361064742192	217.468268386161	0.0419566970776746	0.0149586013625169	0.0809069246011179	0.0264314213351257	0.000362065410578256	0.0887919479564387	-0.00617723838117911	-0.0710088809148067	0.0693234165589213
217.611214878158	0.0345506709085778	0.0207451887217609	0.0770983923988241	0.0227358526135608	0.00538047891046411	0.0294025639395951	-0.020113184256435	-0.0554257303831746	0.00573023197062983	217.604404696721	0.0436869510911106	0.0179547348734784	0.0943903526747286	0.0153707632819774	0.00242244319978103	0.0278723330680255	-0.0308110485873779	-0.0777724041138981	0.00349412463402263	217.568416363839	0.0417030321357711	0.0144157461095794	0.0809069246011179	0.0251312660369229	0.000750141725567639	0.0798591718300856	-0.00797175359962134	-0.0670403066008785	0.0702626559760851
217.711274325409	0.034307303859652	0.0161091534668545	0.0728609764402184	0.0227236717081971	0.00538047891046411	0.0292630517420029	-0.0198366438676108	-0.0556454492844396	0.00573023197062983	217.704504122951	0.0432752593086507	0.0179547348734784	0.0918266743770374	0.0153707632819774	0.00242244319978103	0.0278723330680255	-0.0305692522924118	-0.0794887963970298	0.00319538856343963	217.668564341518	0.041654919550826	0.0144157461095794	0.0848559908312243	0.0240149421801503	0.000750141725567639	0.0723455325070695	-0.0111275878956109	-0.068155904711287	0.0620433309540699
217.81133377266	0.0339953436415731	0.0169063457851701	0.0727604594531645	0.0227236717081971	0.00538047891046411	0.0292630517420029	-0.0193810088944031	-0.049304261326297	0.011560713875664	217.80460354918	0.0417246397462864	0.0139443547192781	0.0918266743770374	0.0153707632819774	0.00242244319978103	0.0278723330680255	-0.0297574141866468	-0.0794887963970298	0.0036772461045366	217.768712319196	0.0416175860648176	0.0154660181504514	0.0893778094166634	0.0238193289992126	0.000750141725567639	0.0723455325070695	-0.011649817464972	-0.0710088809148067	0.0617517486012796
217.911393219911	0.0336986923126277	0.0146684636141597	0.0699134062917702	0.0227236717081971	0.00538047891046411	0.0292630517420029	-0.0189435686725066	-0.0489598730124104	0.0115688135503541	217.90470297541	0.0400042591860643	0.0115090654780637	0.0876602804637397	0.0153707632819774	0.00242244319978103	0.0278723330680255	-0.0283365517349195	-0.0794887963970298	0.00569104307705018	217.868860296875	0.0414823112754557	0.0144157461095794	0.090129540632081	0.0234328736252762	0.000750141725567639	0.0723455325070695	-0.0119630883878381	-0.0718260352923289	0.0620433309540699
218.011452667162	0.0334828278052927	0.0140906890852135	0.0686940788821201	0.0227236717081971	0.00538047891046411	0.0292630517420029	-0.0184883254326853	-0.0482887556622099	0.0115688135503541	218.004802401639	0.0390106582532053	0.00791587611067408	0.0737785778528898	0.0153707632819774	0.00272769020553169	0.0278723330680255	-0.027680926516952	-0.0702703953368521	0.0125080828535327	217.969008274554	0.0414069267460573	0.0135743524670592	0.0917135106289847	0.0233402760430448	0.000793061737539336	0.0723455325070695	-0.0124351852576001	-0.0710088809148067	0.0660559812598344
218.111512114413	0.0329515074345655	0.0145397467415248	0.0665491213644767	0.0227236717081971	0.00538047891046411	0.0292630517420029	-0.0174442416959815	-0.0455716171261939	0.01229562772027	218.104901827869	0.0362410787475846	0.00723998709370192	0.0691080993695099	0.0153707632819774	0.00272769020553169	0.0278723330680255	-0.0261133854977316	-0.0565113866183472	0.020536751176533	218.069156252232	0.0411654173830221	0.0135743524670592	0.0938449324451439	0.0227541523636728	0.00141789143772999	0.0723455325070695	-0.0132293946323286	-0.0713993564007204	0.0660559812598344
218.211571561664	0.0328689790783267	0.0145397467415248	0.0665491213644767	0.0227236717081971	0.00538047891046411	0.0292630517420029	-0.0172973639712271	-0.0455716171261939	0.0115688135503541	218.205001254098	0.0351103828534132	0.012295832116981	0.0691080993695099	0.0153707632819774	0.00242244319978103	0.0273875537395302	-0.0249823907823226	-0.0557837576607945	0.014124099659671	218.169304229911	0.041066313294129	0.0154660181504514	0.0975033597174371	0.0227541523636728	0.00563386494731322	0.0751168447502324	-0.0134095564882187	-0.0713993564007204	0.0620433309540699
218.311631008915	0.0325692735452296	0.0146063870171304	0.065323597023023	0.0227236717081971	0.00538047891046411	0.0292630517420029	-0.0167254429039391	-0.0447880366414917	0.0115688135503541	218.305100680328	0.0338568534367524	0.0130242571448476	0.0650376395006161	0.0153707632819774	0.00272769020553169	0.0273875537395302	-0.0234576359788744	-0.0510178561126191	0.0125080828535327	218.269452207589	0.0410279203882788	0.0154660181504514	0.0982214930843794	0.0227744979258377	0.00828887042863984	0.0751168447502324	-0.0135433907849789	-0.07109157262633	0.0617517486012796
218.411690456166	0.0322602101280962	0.0145397467415248	0.0647926642344692	0.0227236717081971	0.00538047891046411	0.0292630517420029	-0.0162007621197975	-0.0426114977572698	0.0115688135503541	218.405200106557	0.032576781974779	0.0166455513858109	0.0629926298588466	0.0153707632819774	0.00335093098931075	0.0278723330680255	-0.0216830508726549	-0.0487785393766777	0.00878078220567688	218.369600185268	0.0409357743976518	0.0154660181504514	0.0982214930843794	0.0227541523636728	0.00828887042863984	0.0735819474382682	-0.0135008389417415	-0.0688807468475815	0.0620433309540699
218.511749903418	0.0320204935818603	0.0145397467415248	0.0628961386494087	0.0227582197189128	0.00651445486470326	0.0303521801062478	-0.0156912965172456	-0.0406970370777449	0.0115688135503541	218.505299532787	0.0318134259925341	0.0174457969829342	0.0607926588375565	0.0153707632819774	0.00372559876326438	0.0278723330680255	-0.0203534341020285	-0.0465543474095369	0.00624358184188826	218.469748162946	0.0408717508253297	0.0154660181504514	0.0982214930843794	0.0225735727174436	0.00828887042863984	0.0717704144065195	-0.0138585455672863	-0.0591132607704271	0.0678892998000056
218.611809350669	0.0318421451038629	0.0145397467415248	0.0610690659085827	0.0227795799729402	0.00651445486470326	0.0302643069911896	-0.0151683087182746	-0.0387933090522508	0.0124483228968154	218.605398959016	0.031088406398251	0.0165236507108714	0.0584518350293229	0.0153707632819774	0.00372559876326438	0.0278723330680255	-0.0190392287949514	-0.0439462521638457	0.00635431857723678	218.569896140625	0.0408151401713823	0.0154660181504514	0.0982214930843794	0.0225386316696628	0.00860551536129191	0.0717704144065195	-0.0138904942871768	-0.055003302105989	0.0660559812598344
218.71186879792	0.0317235494962837	0.0146684636141597	0.0609244726855742	0.02278140231303	0.00651445486470326	0.0302643069911896	-0.0149363411957995	-0.0386059814476381	0.0124483228968154	218.705498385246	0.0307479311710628	0.0165236507108714	0.0569840612965112	0.0153707632819774	0.00372559876326438	0.0278723330680255	-0.0182527152161262	-0.0430499714533905	0.00635431857723678	218.670044118304	0.0405659180500262	0.0154660181504514	0.0979582161970561	0.0223596017316842	0.00717283549628609	0.0682771809620168	-0.0139962680934455	-0.046758273616119	0.0660559812598344
218.811928245171	0.0316722872396938	0.0146684636141597	0.0609244726855742	0.0228216684522565	0.00651445486470326	0.0303521801062478	-0.0148743501992639	-0.0375312087774094	0.013421300110131	218.805597811475	0.0304672880621518	0.0165236507108714	0.0566109806782985	0.0153099755096256	0.00401580459164036	0.0278723330680255	-0.0179941884428377	-0.0439434151848965	0.00624358184188826	218.770192095982	0.0402888376681474	0.0154660181504514	0.0975033597174371	0.0220225319586927	0.00583249733278254	0.0678258439664237	-0.0139032283043395	-0.0484712333768473	0.0620433309540699
218.911987692422	0.0316128648681088	0.0145397467415248	0.0609244726855742	0.0228342643120963	0.00651445486470326	0.0303521801062478	-0.0148964940820763	-0.0375312087774094	0.0131209623569731	218.905697237705	0.0303314894932382	0.0165236507108714	0.055950712645777	0.0152602123926634	0.00401580459164036	0.0273875537395302	-0.0176511471238233	-0.0439434151848965	0.00624358184188826	218.870340073661	0.0401487234278144	0.0154660181504514	0.0975033597174371	0.0212702385735803	0.00372840672300334	0.0654489352181772	-0.0150847288965919	-0.047686437345315	0.0617517486012796
219.012047139673	0.0313720952545214	0.0146684636141597	0.0609244726855742	0.0228513852166675	0.00628410668866804	0.0302643069911896	-0.0145630501392854	-0.0363360138750498	0.0140007410454285	219.005796663934	0.0301759210216632	0.0165236507108714	0.055950712645777	0.0152234423442569	0.00413684694538045	0.0272527738475759	-0.0174592442294667	-0.0439462521638457	0.00624358184188826	218.970488051339	0.0398659238160006	0.0135743524670592	0.0941798899794536	0.0209920397117078	0.00411350929216388	0.0654489352181772	-0.015433166802006	-0.0461359040687012	0.0617517486012796
219.112106586924	0.0313505782464485	0.0146063870171304	0.0609244726855742	0.0228910633881811	0.00628410668866804	0.0303521801062478	-0.0145353150500732	-0.0375070959726426	0.0131209623569731	219.105896090164	0.0298993307560586	0.0166455513858109	0.055950712645777	0.0152234423442569	0.00372559876326438	0.0265827238592193	-0.017159382557841	-0.0441254961822293	0.00635431857723678	219.070636029018	0.0383145263597353	0.0123140248435816	0.080652534534973	0.0205509221604588	0.00385329348305664	0.0652782603822378	-0.0120390971295702	-0.0413759812665578	0.0639322100993881
219.212166034175	0.0313249097966427	0.0146063870171304	0.0609244726855742	0.0229154189716339	0.00655517351747357	0.0307508365086564	-0.0143829154399339	-0.0375070959726426	0.0131209623569731	219.205995516393	0.0296371763769118	0.0165236507108714	0.0555012131264622	0.0152234423442569	0.00401580459164036	0.0265827238592193	-0.016874293194782	-0.0439462521638457	0.00635431857723678	219.170784006696	0.0380448196491156	0.013061694221582	0.0740021035354901	0.0203806339664352	0.00372840672300334	0.064613190845021	-0.0118646468129178	-0.0461359040687012	0.0552417927349664
219.312225481426	0.0312553856483536	0.0146063870171304	0.0609244726855742	0.0229331602556636	0.00655517351747357	0.0307508365086564	-0.0142498723066796	-0.0372485002919507	0.013532764199288	219.306094942623	0.0294914545254411	0.0165236507108714	0.054928679722769	0.0150932948476744	0.00413684694538045	0.0265827238592193	-0.016592085926717	-0.0439462521638457	0.00624358184188826	219.270931984375	0.0367719254734182	0.0123140248435816	0.0611062753532313	0.0200803144805138	0.00385329348305664	0.064181185286852	-0.0106373700110512	-0.0413759812665578	0.0541070356220236
219.412284928678	0.0311135836296431	0.0146063870171304	0.0609244726855742	0.0229464805272823	0.00651445486470326	0.0307508365086564	-0.014155946391312	-0.0372485002919507	0.013532764199288	219.406194368852	0.0293868338597034	0.0166455513858109	0.0548731681653898	0.0150932948476744	0.00413684694538045	0.0265827238592193	-0.0164421044791898	-0.0439462521638457	0.00624358184188826	219.371079962054	0.0361885510665385	0.013061694221582	0.0542622947439704	0.0196169151584632	0.00358638420213616	0.0624081205624389	-0.0106014054069311	-0.0413759812665578	0.0461360151339712
219.512344375929	0.0310131423755453	0.0146684636141597	0.0609244726855742	0.0230480332112837	0.00651445486470326	0.0308848787747984	-0.0139378922938008	-0.0372485002919507	0.0137240387791791	219.506293795082	0.0291743198710094	0.0169781822293712	0.054961613777088	0.0150932948476744	0.00424364419090655	0.0265827238592193	-0.016088519700064	-0.0433459497125285	0.00667017617439167	219.471227939732	0.0355095435451199	0.0153157304706051	0.051315224231302	0.0193249561244281	0.00358638420213616	0.0624081205624389	-0.00947962319832741	-0.0362057566778899	0.0450626239223997
219.61240382318	0.0309975231038944	0.0140906890852135	0.0602979611288088	0.0231075122324966	0.00583133865229173	0.0302684412007531	-0.0138080496627585	-0.0372485002919507	0.013532764199288	219.606393221311	0.0288013455256771	0.0165236507108714	0.0536166507542702	0.015063625978368	0.00392522020131239	0.0261465465587871	-0.0155637605354032	-0.0439462521638457	0.00667017617439167	219.571375917411	0.0352445128008826	0.0153157304706051	0.0505902675005932	0.0189509596347967	0.00372840672300334	0.060560332565019	-0.0100719429266018	-0.0347100929933179	0.0445284996202947
219.712463270431	0.0309099404172325	0.0146063870171304	0.0609244726855742	0.0231605967821026	0.00651445486470326	0.0310874920913613	-0.0138000248636776	-0.0375070959726426	0.0143889280502503	219.706492647541	0.0286581399449978	0.0166737255973247	0.0542255250305822	0.0151538243792571	0.00401580459164036	0.0261465465587871	-0.0157284306104599	-0.0445605839220754	0.00878078220567688	219.671523895089	0.0346714066509793	0.0154660181504514	0.0496476243072665	0.0187355847326623	0.00358638420213616	0.0596856477871593	-0.00991905739510029	-0.036375652587167	0.0411628931110884
219.812522717682	0.0307630920608521	0.0133634428789755	0.0610690659085827	0.0231659960584879	0.00562157014721224	0.0302684412007531	-0.0138807157632015	-0.0357325777393623	0.0173603027075291	219.80659207377	0.0287463338235985	0.0164528281523569	0.054961613777088	0.0151538243792571	0.00424364419090655	0.0260781129205509	-0.0164435520890718	-0.0451287527215297	0.0103659917312886	219.771671872768	0.0346432371354556	0.0154660181504514	0.0496476243072665	0.0185608413027921	0.00372840672300334	0.059439763653292	-0.0105664764423581	-0.0362057566778899	0.0411628931110884
219.912582164933	0.0305776834109901	0.0140906890852135	0.0610690659085827	0.0232552927339814	0.00568962259819666	0.0304034228772879	-0.0134355606228449	-0.0357325777393623	0.0169505516738651	219.9066915	0.029007214835714	0.0105665374115795	0.0561765933170497	0.0149238255977649	0.00413684694538045	0.0255610102326674	-0.0182123698871655	-0.0519227203244556	0.016177618629242	219.871819850446	0.034606994947775	0.0154660181504514	0.0495695077033722	0.0184313490951242	0.00385329348305664	0.059439763653292	-0.010979152205842	-0.034637377460101	0.0420948323432563
220.012641612184	0.0304691837407158	0.0127145267216066	0.0610690659085827	0.0232777164954003	0.00655517351747357	0.0314725683897399	-0.0131302387178684	-0.0372485002919507	0.0169505516738651	220.006790926229	0.0291968364912833	0.0105665374115795	0.0831113782704832	0.015063625978368	0.00447891473691108	0.0256957739820035	-0.0195580403175409	-0.068101040512265	0.016177618629242	219.971967828125	0.0345909533155719	0.0154660181504514	0.0495695077033722	0.0181092557576841	0.00343240842691594	0.0574933901222536	-0.0120619192576776	-0.0362057566778899	0.0390672480074697
220.112701059435	0.0303260569036047	0.0136845732016617	0.0630484356273129	0.0233168878498366	0.00651445486470326	0.0315286664694226	-0.0129181235647889	-0.0426455215773546	0.0129003329874229	220.106890352459	0.0292472743874532	0.0115090654780637	0.0897250125690964	0.015063625978368	0.00454506132930207	0.0255610102326674	-0.0203565419592978	-0.075325338723816	0.0157444101349352	220.072115805804	0.0345840094058803	0.0154660181504514	0.0495695077033722	0.0179521784448614	0.00311675873546143	0.055955503457304	-0.0125322881660178	-0.036375652587167	0.0378557636036706
220.212760506686	0.0302186049548549	0.0142495539100889	0.0653052635667931	0.0233601139101122	0.00655517351747357	0.0316581559086669	-0.0128203514005778	-0.0426455215773546	0.013421300110131	220.206989778689	0.0293032649656956	0.00949916133537925	0.0928244024854541	0.0151538243792571	0.00462850450020557	0.0255610102326674	-0.0210089986630164	-0.075325338723816	0.0157444101349352	220.172263783482	0.0345340227023806	0.0154660181504514	0.0495695077033722	0.0177605333181301	0.0029639712092841	0.0508017852936834	-0.0130702290591019	-0.0362057566778899	0.0334439962925334
220.312819953938	0.0300233466554259	0.0127145267216066	0.0628961386494087	0.0234783417365249	0.00655517351747357	0.0316581559086669	-0.012413499110101	-0.0426455215773546	0.013421300110131	220.307089204918	0.0294642678556874	0.0105665374115795	0.100609766011712	0.0154153753558298	0.00462850450020557	0.0255610102326674	-0.0223145700111026	-0.0900185953026723	0.00808943641984942	220.272411761161	0.0344851555007073	0.0155760384401178	0.0496476243072665	0.0177605333181301	0.00167717469929161	0.0479330111100867	-0.01316500670514	-0.038661334332924	0.0300640932454188
220.412879401189	0.0297633627450747	0.0146562073434113	0.0624477774202617	0.0235687874680999	0.00655517351747357	0.0316581559086669	-0.0117796674270626	-0.0386059814476381	0.0169505516738651	220.407188631148	0.0295989643298475	0.015400264793785	0.110890793051449	0.0154407214854445	0.00462850450020557	0.0254725518108124	-0.0237540397231202	-0.0900303947629175	0.0103008003950218	220.372559738839	0.0344828981246494	0.0155760384401178	0.0496476243072665	0.0177605333181301	0.0024387177365958	0.0479330111100867	-0.0131854915257808	-0.0382482091229166	0.0300640932454188
220.51293884844	0.0296090550197726	0.0146562073434113	0.0624477774202617	0.023655620193769	0.00655517351747357	0.0316882819659723	-0.0112987841912134	-0.0386059814476381	0.0164022035848816	220.507288057377	0.0295779444689508	0.015400264793785	0.110890793051449	0.0154614399789285	0.00462850450020557	0.0253658359492734	-0.0237332883224536	-0.0926175164276264	0.00737690323771847	220.472707716518	0.0344388572250828	0.0154660181504514	0.0494987273555194	0.0177605333181301	0.0024387177365958	0.0479330111100867	-0.0131171244430274	-0.0382482091229166	0.0300640932454188
220.612998295691	0.0293617247744405	0.0142495539100889	0.0583160664134829	0.0236681512524577	0.00655517351747357	0.0316882819659723	-0.0106063967856891	-0.0350046536367061	0.0162942980560626	220.607387483607	0.0295779444689508	0.015400264793785	0.110890793051449	0.0154407214854445	0.00477141717399773	0.0253658359492734	-0.0238261831169307	-0.0900303947629175	0.00878078220567688	220.572855694196	0.0343875950572525	0.0154660181504514	0.0494987273555194	0.017195697479283	0.00304526715180528	0.0380389209637534	-0.0146899249991726	-0.0362057566778899	0.0195326964909961
220.713057742942	0.0294304909837761	0.0127145267216066	0.0599384688963179	0.0238208365210713	0.00651445486470326	0.032258841418972	-0.0106890440206724	-0.0384966725829091	0.0162942980560626	220.707486909836	0.0295400932335173	0.0150690830914708	0.110638022313449	0.015943710144418	0.00464369822491697	0.0256993380728333	-0.0232453506968128	-0.092014692693043	0.0103008003950218	220.673003671875	0.0343664247265352	0.0154660181504514	0.0496476243072665	0.0171800883257619	0.0029639712092841	0.0372277021105968	-0.014779166331384	-0.036375652587167	0.0181532634590532
220.813117190193	0.0295828423997347	0.0127145267216066	0.0660958292693965	0.0238405959308921	0.00562157014721224	0.0315286664694226	-0.0112263960229632	-0.0422831888738017	0.0164022035848816	220.807586336066	0.0292683518112294	0.0150690830914708	0.112617863729381	0.0166428832886478	0.00392522020131239	0.030148509224695	-0.0212953217378527	-0.101331542236019	0.0146724939976293	220.773151649554	0.0343527160038238	0.0153157304706051	0.0493924416029	0.0171800883257619	0.0029639712092841	0.0372277021105968	-0.0147487706387943	-0.036375652587167	0.0181532634590532
220.913176637444	0.0297633627450747	0.0132114308350475	0.0751110458915154	0.0239689262663121	0.00651445486470326	0.0327661559114214	-0.0118988560407084	-0.0493088790038598	0.0137240387791791	220.907685762295	0.0290616213555294	0.0150690830914708	0.113325355380826	0.0171378809207053	0.00392522020131239	0.0513377614439547	-0.0200553239141405	-0.0934238748569416	0.0331163445631295	220.873299627232	0.0343369737254882	0.0154660181504514	0.0496476243072665	0.0171800883257619	0.0029639712092841	0.0372277021105968	-0.0147196544690949	-0.036375652587167	0.0181532634590532
221.013236084695	0.0291417045939682	0.0105291965565696	0.0775609640031022	0.0239949622123914	0.00651445486470326	0.032883548808251	-0.0102194070982327	-0.0508904102751948	0.0164022035848816	221.007785188525	0.0288300316986187	0.00769464373292659	0.106625177604016	0.0176763237278264	0.00447891473691108	0.0607101848714828	-0.0183555485729413	-0.0934238748569416	0.0412796705304641	220.973447604911	0.0343369737254882	0.0154660181504514	0.0496476243072665	0.0171800883257619	0.0029639712092841	0.0372277021105968	-0.0147235158161228	-0.036375652587167	0.0181532634590532
221.113295531947	0.029240724345774	0.0104078851479473	0.0782998966880796	0.0240591094159398	0.00588577542737568	0.032883548808251	-0.0104772497749746	-0.0508904102751948	0.0178554971029645	221.107884614754	0.0286765597909027	0.0129335394480996	0.11171749829465	0.0181184619208765	0.00401580459164036	0.063204964820035	-0.0170169041066427	-0.0934238748569416	0.0439573820307158	221.073595582589	0.0343369737254882	0.0154660181504514	0.0496476243072665	0.0171800883257619	0.0029639712092841	0.0372277021105968	-0.0147235158161228	-0.036375652587167	0.0181532634590532
221.213354979198	0.0292865188490257	0.00878456149745511	0.078736647534002	0.0240758465068584	0.00579156968315912	0.032956650555684	-0.0107579431362993	-0.0514346816173231	0.0191434879819107	221.207984040984	0.0284010087586287	0.00553198739413347	0.104287957368669	0.01857231069947	0.00447891473691108	0.0656058123150305	-0.0153954406167969	-0.0930830933774636	0.0489282526100092	221.173743560268	0.0341810588973956	0.0153157304706051	0.0493924416029	0.0171800883257619	0.0029639712092841	0.0372277021105968	-0.0145961520385304	-0.036375652587167	0.0181532634590532
221.313414426449	0.0292045099130422	0.0104078851479473	0.0782998966880796	0.0241485262324993	0.00538047891046411	0.032883548808251	-0.0103353996953869	-0.0508904102751948	0.0176538857527394	221.308083467213	0.0281586461224564	0.00769464373292659	0.107041932840834	0.0188608069765819	0.00392522020131239	0.0664061778526741	-0.0142823948884533	-0.0930830933774636	0.0504678970754989	221.273891537946	0.0340591227984651	0.0154660181504514	0.0494987273555194	0.0171800883257619	0.0029639712092841	0.0372277021105968	-0.0145320953267342	-0.036375652587167	0.0181532634590532
221.4134738737	0.0292245026715714	0.0104078851479473	0.0782998966880796	0.024226859249348	0.00651445486470326	0.0343778099674815	-0.0101861558137275	-0.0508904102751948	0.0176538857527394	221.408182893443	0.0255730464939978	0.00793783853425101	0.0523220271430792	0.0190906963312072	0.00392522020131239	0.0671297517888991	-0.00408105682959952	-0.0441254961822293	0.0440303626634991	221.374039515625	0.0340061872021972	0.0153157304706051	0.0493924416029	0.0171800883257619	0.0029639712092841	0.0372277021105968	-0.0144733464432109	-0.036375652587167	0.0181532634590532
221.513533320951	0.0291417045939682	0.0100510516677155	0.0774919942636682	0.02424426634967	0.0067988343043999	0.034855124448923	-0.00976290310727933	-0.0502389637615186	0.0178554971029645	221.508282319672	0.0253352861127657	0.00526004486305295	0.0482026235493843	0.0193529608748275	0.00454506132930207	0.0691141045414208	-0.0030523654997679	-0.0385162069969894	0.0505741154442664	221.474187493304	0.0339563367320305	0.0154660181504514	0.0493924416029	0.0171800883257619	0.0029639712092841	0.0372277021105968	-0.0144106880198085	-0.0362057566778899	0.0181532634590532
221.613592768202	0.0290299616698029	0.00878456149745511	0.0754883062462853	0.02424426634967	0.0067988343043999	0.034855124448923	-0.00931968641924935	-0.050709696577601	0.0162953887293339	221.608381745902	0.0249456843139697	0.00563012123485294	0.0475752916406891	0.019483295060347	0.00454506132930207	0.0691141045414208	-0.00217083360467239	-0.0385162069969894	0.0471735536229271	221.574335470982	0.0337371284711716	0.0155760384401178	0.0493924416029	0.0171800883257619	0.0029639712092841	0.0372277021105968	-0.0142001141497373	-0.0356523692044889	0.018633490423849
221.713652215453	0.0283385579850717	0.00765019023210514	0.0737682847610909	0.0243849078643391	0.00655955304131926	0.0360562905752631	-0.00668160398932235	-0.0495645871916708	0.0193254760042545	221.708481172131	0.0248691287722374	0.0060187395612263	0.047684939583557	0.0196803276586183	0.00447891473691108	0.0691141045414208	-0.00159598544235578	-0.0385162069969894	0.0471735536229271	221.674483448661	0.0336615364348676	0.0156501135269043	0.0493924416029	0.0172119724918568	0.00311675873546143	0.0380389209637534	-0.0139568289501985	-0.036375652587167	0.0176027673979694
221.813711662704	0.028318716159131	0.00765019023210514	0.074272173210676	0.0245617105491642	0.00830136499780382	0.038828874660425	-0.00609748312913238	-0.0508904102751948	0.0191434879819107	221.808580598361	0.0248253800018782	0.0060187395612263	0.0475752916406891	0.0197114385026433	0.00447891473691108	0.0691141045414208	-0.00148259368577721	-0.0385162069969894	0.0471735536229271	221.774631426339	0.0337371284711716	0.0153157304706051	0.0493924416029	0.0174268809870506	0.0029639712092841	0.0394088099277307	-0.0139945592987574	-0.036375652587167	0.0189615027670148
221.913771109955	0.0282826017416782	0.00765019023210514	0.074272173210676	0.0246812235321792	0.0084310917063379	0.0407506183962629	-0.00536073273744584	-0.0568761683819111	0.0193254760042545	221.90868002459	0.0247223418595372	0.00623560328519072	0.047684939583557	0.0197392777498096	0.00447891473691108	0.0691141045414208	-0.0011947497899638	-0.0382601249140105	0.0476570795199738	221.874779404018	0.0337930184372403	0.0154660181504514	0.0496476243072665	0.017672964230546	0.0029639712092841	0.0416923004595163	-0.0135945330459875	-0.0362057566778899	0.0197013394459756
222.013830557207	0.0282553194421692	0.00765019023210514	0.0735704793499591	0.0248542285717547	0.00800287745987613	0.0413427819754771	-0.00461659141158399	-0.0584653349867711	0.0193254760042545	222.00877945082	0.0247104584675576	0.00623560328519072	0.047684939583557	0.0197363508607147	0.00447891473691108	0.0691141045414208	-0.00128058329225798	-0.0377229147229404	0.0476570795199738	221.974927381696	0.0337371284711716	0.0154660181504514	0.0496476243072665	0.0179249945038801	0.0029639712092841	0.0436137205327784	-0.0131870661635486	-0.036375652587167	0.0197013394459756
222.113890004458	0.0280709534059312	0.00765019023210514	0.0691219231900377	0.0249490857195409	0.00660376309951471	0.0424056618748818	-0.00320487831599752	-0.0652917316149776	0.0193254760042545	222.108878877049	0.0245595387141724	0.00526004486305295	0.0455490179912477	0.0197363508607147	0.00454506132930207	0.0691141045414208	-0.00102157153992364	-0.0373961471068762	0.0479207486618134	222.075075359375	0.0338401730949954	0.0153157304706051	0.049840378423905	0.0181948996093213	0.00385329348305664	0.0450690237462016	-0.0128313162867519	-0.034637377460101	0.0227579099641216
222.213949451709	0.0279146982729341	0.00706034165287992	0.065073217872755	0.0251166926123379	0.00544930772689439	0.0467202033926273	-0.00199531131833762	-0.0420348056404803	0.0509486997013462	222.208978303279	0.024499080836702	0.00411305410968995	0.0447669129614909	0.0197392777498096	0.00447891473691108	0.0671297517888991	-0.00132954765300518	-0.0382601249140105	0.0457561174217254	222.175223337054	0.0337930184372403	0.0151684086650671	0.0498064001039581	0.0184272516279378	0.00358638420213616	0.0452131825969192	-0.0124656886232384	-0.034637377460101	0.0231977336559234
222.31400889896	0.0275884392757145	0.00706034165287992	0.0598269179885937	0.0252656448326599	0.00660376309951471	0.0494690126164065	-0.000691222030543753	-0.0598762325453102	0.0275214857451039	222.309077729508	0.0243914558471793	0.00549927775991843	0.0448881169983836	0.0197363508607147	0.0043191479929102	0.0657934054098283	-0.00144888448405869	-0.0377229147229404	0.0457561174217254	222.275371314732	0.0337930184372403	0.0151684086650671	0.0498064001039581	0.0184709644699851	0.00358638420213616	0.0454070336685476	-0.0123102014577347	-0.0347100929933179	0.0231977336559234
222.414068346211	0.0272886728154111	0.00878456149745511	0.0388094419823664	0.0253269346674429	0.00862121845644227	0.0548644879321645	0.000635190817377554	-0.0284699625043021	0.053203574245189	222.409177155738	0.0242142017733052	0.00549927775991843	0.0445934381912865	0.0197392777498096	0.0043191479929102	0.0642901281910895	-0.00139498245528374	-0.0385162069969894	0.0420969567486859	222.375519292411	0.0338401730949954	0.0151125612556834	0.049840378423905	0.0187621992100054	0.0029639712092841	0.0456487554563138	-0.0119372812638986	-0.0347100929933179	0.0231977336559234
222.514127793462	0.0270732283758566	0.00943275627805334	0.0366625794847768	0.0254128797857395	0.00544930772689439	0.0548644879321645	0.00203885453263005	-0.0209931470779071	0.0510653609271789	222.509276581967	0.0240277840939346	0.00549927775991843	0.044388920854686	0.0197240325486579	0.0032970959809473	0.0623286213596416	-0.00185213543602022	-0.0373961471068762	0.0412796705304641	222.475667270089	0.0337930184372403	0.0151125612556834	0.049840378423905	0.0193730331967675	0.00358638420213616	0.0469977059370908	-0.0108083892652699	-0.0347100929933179	0.023279434857649
222.614187240713	0.0267910137646751	0.0104012089709067	0.0364025564848639	0.0254989332309968	0.00955173091346015	0.0539138284261559	0.00338466834702706	-0.0232103537822946	0.0352896044709426	222.609376008197	0.023944729473041	0.00563012123485294	0.0444836553307131	0.0197015338861734	0.0030738589065224	0.0604848188462437	-0.00261097849891222	-0.0385162069969894	0.0346588640654543	222.575815247768	0.0337371284711716	0.0151684086650671	0.049840378423905	0.0198017542877347	0.00361259361960619	0.0490324086208871	-0.00989266644140004	-0.0342884399103931	0.023841627962027
222.714246687964	0.0267206332591066	0.0104012089709067	0.0361936713704775	0.0256215474153407	0.0111877967350347	0.0539138284261559	0.00387910289081835	-0.0232103537822946	0.0275214857451039	222.709475434426	0.0236510588596802	0.00563012123485294	0.0442332271837584	0.0196009198607637	0.00248859698729095	0.0568969469946132	-0.00327886362532955	-0.0371634676146641	0.0322782440191229	222.675963225446	0.0336615364348676	0.0151125612556834	0.0501178409994451	0.0199663506745401	0.00379817323369385	0.0500082749879454	-0.0092455518914623	-0.0327942741086201	0.023841627962027
222.814306135215	0.0267206332591066	0.0104012089709067	0.0361936713704775	0.0256527591890584	0.0111877967350347	0.0539138284261559	0.00391711347191555	-0.0232103537822946	0.0275214857451039	222.809574860656	0.023228350365618	0.00549927775991843	0.043890145218695	0.0196576458131595	0.00248859698729095	0.0568969469946132	-0.00266880093002897	-0.0344096630727661	0.0336092901529626	222.776111203125	0.0333628299648453	0.0132833568495534	0.049840378423905	0.0201109127924436	0.00361259361960619	0.0511461618765786	-0.00850261190624235	-0.0327942741086201	0.0258390027305927
222.914365582467	0.0267206332591066	0.0104012089709067	0.0361936713704775	0.0256451051567636	0.0118488826071738	0.0498127977769245	0.00366032911983261	-0.0215729930494008	0.022414444725613	222.909674286885	0.0229177829433899	0.00549927775991843	0.0425601919411825	0.0196576458131595	0.00248859698729095	0.0566168860248462	-0.00221233738288371	-0.0300926375562749	0.03586320865602	222.876259180804	0.0332117289439933	0.0132833568495534	0.0512019734617974	0.020396369248363	0.0029639712092841	0.117750477998078	0.00121108395396671	-0.0347100929933179	0.0654891438759597
223.014425029718	0.0267206332591066	0.0104012089709067	0.0361936713704775	0.0256759848713941	0.0100961907233663	0.0468199271040262	0.00360584727821916	-0.0205702720978241	0.022414444725613	223.009773713115	0.0225232983614462	0.00549927775991843	0.0415555707501995	0.0196009198607637	0.00248859698729095	0.0541210021259556	-0.00211203040609493	-0.0290082555658875	0.0322782440191229	222.976407158482	0.0327094003214425	0.01233893683965	0.0512019734617974	0.0204329173958962	0.0029639712092841	0.117750477998078	0.00174991953108963	-0.0347100929933179	0.0654891438759597
223.114484476969	0.0267141716677607	0.0104012089709067	0.0361936713704775	0.0256527591890584	0.0100961907233663	0.0439070724584564	0.00335277639173135	-0.0201404572746465	0.0209181347744828	223.109873139344	0.022404237961776	0.00549927775991843	0.0411852133964462	0.0196803276586183	0.00297236785830281	0.0547758932676909	-0.00184227052058053	-0.0285969931422245	0.0322782440191229	223.076555136161	0.0322739455452179	0.011220717687007	0.0517337174927045	0.0203290849445304	0.0029639712092841	0.117750477998078	0.00205716732101597	-0.0342884399103931	0.0695257077549805
223.21454392422	0.0267141716677607	0.0104012089709067	0.0361936713704775	0.025665539299575	0.0110668388149136	0.0437867904494084	0.00330211932425672	-0.0201404572746465	0.0208402582330282	223.209972565574	0.0222083366493701	0.00549927775991843	0.0398656001391985	0.0206617213560392	0.00248859698729095	0.0526336443994583	0.000290245321021804	-0.0255040649759487	0.0322338602330052	223.176703113839	0.0317425257286143	0.00782508492828609	0.0494987273555194	0.020252210711805	0.0029639712092841	0.117750477998078	0.00238129034944977	-0.0317830402764095	0.0721302378732805
223.314603371471	0.0267141716677607	0.0104012089709067	0.0361936713704775	0.0255893320106156	0.0121384305906057	0.0430450590300804	0.00262545038628245	-0.0196006746566987	0.0191442150400359	223.310071991803	0.0221661414768419	0.00563012123485294	0.0397362077545181	0.0206249698847614	0.00248859698729095	0.0503046637563358	0.000211586666641061	-0.0255040649759487	0.0319771781757609	223.276851091518	0.0310550333183417	0.00809589467484387	0.0494987273555194	0.0202284765178131	0.0029639712092841	0.117750477998078	0.00294197822830026	-0.0347100929933179	0.0721302378732805
223.414662818722	0.0267083930341646	0.0104012089709067	0.0361657918441757	0.0255788046519173	0.0137878687023384	0.0439070724584564	0.00240607782298003	-0.0188470445140482	0.0191442150400359	223.410171418033	0.0220601972754032	0.00549927775991843	0.0388130403690964	0.0210981533852063	0.00248859698729095	0.0462951801771183	0.00119916661536276	-0.0290082555658875	0.0221437641668284	223.376999069196	0.0307387228555883	0.00809589467484387	0.0493924416029	0.0200217067841751	0.0029639712092841	0.117750477998078	0.00283017019918165	-0.0347100929933179	0.076139050788706
223.514722265973	0.0267083930341646	0.0104012089709067	0.0361657918441757	0.0254508462922048	0.0140548520595395	0.0439070724584564	0.00196946201778709	-0.0183202837861502	0.0191442150400359	223.510270844262	0.0218375809292368	0.00549927775991843	0.0376062295508767	0.0208957285949652	0.00605063083862907	0.0456683281843484	0.000909598077200792	-0.0213324415648103	0.0200075427057137	223.477147046875	0.0302702123329386	0.00782508492828609	0.0493924416029	0.0200545797546926	0.0029639712092841	0.117750477998078	0.00340561274750132	-0.0336006454074453	0.0780824460639012
223.614781713224	0.0267083930341646	0.0104012089709067	0.0361657918441757	0.0254083268999687	0.0140548520595395	0.0430450590300804	0.00141851686784737	-0.0184122775802414	0.0188640245882794	223.610370270492	0.0217274709187637	0.00549927775991843	0.0369869374502964	0.0207889445078486	0.00297236785830281	0.0409615563709358	0.000736713126458668	-0.0211938112711737	0.0188359552773293	223.577295024554	0.0297538132238584	0.00782508492828609	0.0494987273555194	0.0200156248210265	0.0029639712092841	0.117750477998078	0.00415813028813477	-0.0347100929933179	0.0801953479448595
223.714841160476	0.0267083930341646	0.0104012089709067	0.0361657918441757	0.0253379314774922	0.0137878687023384	0.0424056618748818	0.00112420624661458	-0.0175333317389125	0.0193254760042545	223.710469696721	0.0217062177899096	0.00549927775991843	0.0369869374502964	0.0207592372580308	0.00297236785830281	0.039871806117513	0.000618736920572165	-0.020675810167494	0.0188359552773293	223.677443002232	0.0289485673233536	0.00782508492828609	0.0495854109552044	0.0200890771549253	0.0029639712092841	0.117750477998078	0.00498795459679129	-0.0327942741086201	0.0823695402180046
223.814900607727	0.0267083930341646	0.0104012089709067	0.0361657918441757	0.0253584716605554	0.0140847589047853	0.0428754401643559	0.00114715936836992	-0.0175333317389125	0.0193254760042545	223.810569122951	0.0217062177899096	0.00598967940560957	0.0380980329840005	0.0207592372580308	0.00769354922123499	0.0443848026026521	0.00047517194857504	-0.020675810167494	0.0200075427057137	223.777590979911	0.0284224857772541	0.00782508492828609	0.049840378423905	0.0201178261119809	0.0029639712092841	0.118022262945416	0.00558317744078286	-0.0327942741086201	0.0873736896793389
223.914960054978	0.0266948318032836	0.0104012089709067	0.0361586793510074	0.0253584716605554	0.0140847589047853	0.0428754401643559	0.00115858890255281	-0.0175333317389125	0.0191442150400359	223.91066854918	0.0216907814228669	0.00567321874945222	0.0385305261655274	0.0207425368879292	0.00769354922123499	0.0442568143877472	0.00035435202850018	-0.0213324415648103	0.0203055796171666	223.877738957589	0.0284224857772541	0.00624010804700861	0.0483039729968896	0.0203290849445304	0.0029639712092841	0.11991128346755	0.00657285897157368	-0.0340656535064911	0.0881701057561083
224.015019502229	0.0266948318032836	0.0104012089709067	0.0361586793510074	0.0253584716605554	0.0140847589047853	0.0428754401643559	0.00115858890255281	-0.0175333317389125	0.0191442150400359	224.01076797541	0.02160254379428	0.00263664315600217	0.035623867926862	0.0207304556358825	0.00608794398175066	0.0420178343495321	0.000423802918688237	-0.0210490786124162	0.0227846940301911	223.977886935268	0.0282833845803606	0.00624010804700861	0.0480876848502541	0.0186294717396187	0.00304526715180528	0.0614865829331935	-0.00355439664098807	-0.0406749072669822	0.0267855103509958
224.11507894948	0.0266948318032836	0.0104012089709067	0.0361586793510074	0.0253584716605554	0.0140847589047853	0.0428754401643559	0.00115858890255281	-0.0175333317389125	0.0191442150400359	224.110867401639	0.0215211634118825	0.00338445817459662	0.0362070889444379	0.0207157622608451	0.00632118005799617	0.0409615563709358	0.000361163904332234	-0.0205169396099145	0.0227846940301911	224.078034912946	0.0272168222869933	0.00580626543469261	0.0469684428734697	0.0192363171472731	0.0029639712092841	0.0886873792423682	0.000927310916058284	-0.0400876983292587	0.0605606494712376
224.215138396731	0.0266948318032836	0.0104012089709067	0.0361586793510074	0.0253584716605554	0.0140847589047853	0.0428754401643559	0.00115858890255281	-0.0175333317389125	0.0191442150400359	224.210966827869	0.0214076974806995	0.00263664315600217	0.035623867926862	0.0207425368879292	0.00632118005799617	0.039871806117513	0.000434751890619743	-0.0213324415648103	0.0227846940301911	224.178182890625	0.0272168222869933	0.00624010804700861	0.0478851152272192	0.019349574152718	0.0029639712092841	0.091567201221818	0.00164938213850851	-0.0437725812423476	0.0623256417298377
224.315197843982	0.0266948318032836	0.0104012089709067	0.0361586793510074	0.0253584716605554	0.0140847589047853	0.0428754401643559	0.00115858890255281	-0.0175333317389125	0.0191442150400359	224.311066254098	0.0213788373469715	0.00254771140640236	0.0353918584005853	0.0207425368879292	0.00769354922123499	0.0409615563709358	0.0004000095098555	-0.0203204387046328	0.0246776818248719	224.278330868304	0.0265669542584005	0.00624010804700861	0.0478851152272192	0.019857338086573	0.0029639712092841	0.100913804181191	0.00423010653270897	-0.0406749072669822	0.0742572069971828
224.415257291233	0.0266948318032836	0.0104012089709067	0.0361586793510074	0.0253584716605554	0.0137878687023384	0.0424056618748818	0.00114318495401046	-0.0175333317389125	0.0191442150400359	224.411165680328	0.0214146613167174	0.0027356961096275	0.0355407241888184	0.0207304556358825	0.00720966118310283	0.039871806117513	0.000111375659930456	-0.0210566414916906	0.0244406441265088	224.378478845982	0.0265036394096935	0.00624010804700861	0.0479721835775807	0.0199595953493548	0.0029639712092841	0.100913804181191	0.00435422994707603	-0.0406749072669822	0.0746081526417364
224.515316738484	0.0266948318032836	0.0104012089709067	0.0361586793510074	0.0253584716605554	0.0137878687023384	0.0424056618748818	0.00114318495401046	-0.0175333317389125	0.0191442150400359	224.511265106557	0.0215547697620572	0.00225085661787934	0.035623867926862	0.0207028780918425	0.00769354922123499	0.0398196543266727	-0.000217476786649856	-0.0210566414916906	0.0246776818248719	224.478626823661	0.0262613018445061	0.00624010804700861	0.0480876848502541	0.0202091460047997	0.0029639712092841	0.100913804181191	0.00465452173438551	-0.040426027909965	0.0756135018419962
224.615376185736	0.0266948318032836	0.0104012089709067	0.0361586793510074	0.0253584716605554	0.0137878687023384	0.0424056618748818	0.00114318495401046	-0.0175333317389125	0.0191442150400359	224.611364532787	0.0215211634118825	0.00225085661787934	0.0357628168251653	0.0207304556358825	0.00608794398175066	0.0377498821973939	-0.000265113096182127	-0.0213324415648103	0.0246776818248719	224.578774801339	0.0261881290955682	0.00552287059171316	0.0480876848502541	0.0203366078893161	0.0029639712092841	0.100913804181191	0.00506736336338582	-0.040426027909965	0.0806660153160512
224.715435632987	0.0266948318032836	0.0104012089709067	0.0361586793510074	0.025378626703089	0.0141056661458121	0.0428830409869341	0.00116214710742861	-0.0175333317389125	0.0191442150400359	224.711463959016	0.0215547697620572	0.00254771140640236	0.0362070889444379	0.0207782472198334	0.00870610584314655	0.039871806117513	-0.000204985267453841	-0.0218368892967956	0.0246776818248719	224.678922779018	0.02608614564298	0.00552287059171316	0.0480876848502541	0.0203366078893161	0.0029639712092841	0.100913804181191	0.00516252637617466	-0.040426027909965	0.0806660153160512
224.815495080238	0.0266948318032836	0.0104012089709067	0.0361586793510074	0.0254083268999687	0.0140847589047853	0.0428830409869341	0.00122888458331901	-0.0175333317389125	0.0193254760042545	224.811563385246	0.0215889736866933	0.00254771140640236	0.0364004174045298	0.0209135315555579	0.00709945047836953	0.0377498821973939	-8.81044872029773e-05	-0.0213324415648103	0.0246776818248719	224.779070756696	0.0279460705986396	0.00420825099566944	0.0512019734617974	0.0211002684087233	0.0029639712092841	0.115050911686563	0.00686233176115521	-0.0406684987427705	0.0923132104670125
224.915554527489	0.0266948318032836	0.0104012089709067	0.0361586793510074	0.0254272138155058	0.0140847589047853	0.0428830409869341	0.00129093172107792	-0.0175333317389125	0.0193254760042545	224.911662811475	0.0215889736866933	0.00254771140640236	0.0364004174045298	0.0211891730951114	0.00914788053118351	0.0393179637851609	0.000219046533233601	-0.0210566414916906	0.0246776818248719	224.879218734375	0.0303213929268925	0.00400939941610617	0.068535742402941	0.0213370128099981	0.0029639712092841	0.117424904926373	0.00543945092791161	-0.0719973317732559	0.0856399207208241
225.01561397474	0.0266948318032836	0.0104012089709067	0.0361586793510074	0.0254734874810322	0.0140548520595395	0.0430450590300804	0.00138898615567806	-0.0177462774559131	0.0193254760042545	225.011762237705	0.0215889736866933	0.00254771140640236	0.0364004174045298	0.0214598822956649	0.00978403161740248	0.039871806117513	0.000655233677889414	-0.0211068507239562	0.0243551174245224	224.979366712054	0.0315443728694737	0.00400939941610617	0.0782434926891712	0.0216627328631258	0.0029639712092841	0.118389089145134	0.00455751238853431	-0.0719222865893323	0.0882635353385997
225.115673421991	0.0266948318032836	0.0104012089709067	0.0361936713704775	0.0255599187531775	0.0140847589047853	0.0433200379805949	0.00136155373395015	-0.0175333317389125	0.0196156874600901	225.111861663934	0.0215889736866933	0.00254771140640236	0.0364004174045298	0.0216367612375498	0.00989241845188877	0.039871806117513	0.000977361109473944	-0.0183258352659299	0.0246776818248719	225.079514689732	0.0326517418720802	0.00657145528185369	0.0826150312756624	0.0217986887826301	0.0029639712092841	0.122714143127825	0.00360564662277765	-0.0719973317732559	0.0920489440158419
225.215732869242	0.0267141716677607	0.0104012089709067	0.0363113777360097	0.0255893320106156	0.0140548520595395	0.0430450590300804	0.00132882368831496	-0.0181555038166909	0.0191442150400359	225.211961090164	0.0215889736866933	0.00254771140640236	0.0364004174045298	0.0217707795997115	0.00989241845188877	0.0396706046343339	0.00117852304469938	-0.0175051812989401	0.0243551174245224	225.179662667411	0.0332831600130791	0.00552287059171316	0.0826150312756624	0.0220380597437725	0.0029639712092841	0.124342926959144	0.00342709203179465	-0.0722772614740003	0.0928108044309406
225.315792316493	0.0267141716677607	0.0104012089709067	0.0363113777360097	0.0255962073382462	0.0140847589047853	0.0433200379805949	0.00136745412078335	-0.0181555038166909	0.0191442150400359	225.312060516393	0.02160254379428	0.00225085661787934	0.0362070889444379	0.0219756565953955	0.0101970416962325	0.039871806117513	0.00142402089088519	-0.0171923629470419	0.0244406441265088	225.279810645089	0.0342499763812997	0.00400939941610617	0.0826150312756624	0.0222569612469987	0.0029639712092841	0.125942656684712	0.00275442780102865	-0.0743936522433911	0.0937815045150404
225.415851763744	0.0267206332591066	0.0104012089709067	0.0364025564848639	0.0256215474153407	0.0140548520595395	0.0433200379805949	0.0013522974799495	-0.0182348049884736	0.0191442150400359	225.412159942623	0.021603505233875	0.00254771140640236	0.0366636840457848	0.0221552809300241	0.0105804867835616	0.039944701936587	0.00162763161413166	-0.0168368941598919	0.0246776818248719	225.379958622768	0.0360842060606826	0.0111395446831716	0.0898950362598998	0.022571882980717	0.0029639712092841	0.126327723304995	-0.000619083186773167	-0.0763471056264105	0.0928108044309406
225.515911210996	0.0267206332591066	0.0104012089709067	0.0364025564848639	0.0256527591890584	0.0137878687023384	0.0433549916464911	0.00143014653739945	-0.0182348049884736	0.0191442150400359	225.512259368852	0.021603505233875	0.00254771140640236	0.0366636840457848	0.0222693573721258	0.0108352512187444	0.0397633741425186	0.00186861912834198	-0.0159661552404848	0.0244406441265088	225.480106600446	0.0371162123104428	0.0119931458381405	0.0901597558198681	0.022513041043429	0.0029639712092841	0.124501258426455	-0.00333472068954504	-0.0805806586697509	0.0881906382275511
225.615970658247	0.0267206332591066	0.0104012089709067	0.0364025564848639	0.0257016864657974	0.0140548520595395	0.0439070724584564	0.00153025513339693	-0.0182348049884736	0.0191442150400359	225.612358795082	0.0216053558285141	0.00225085661787934	0.0366105531292041	0.0224122005318505	0.011557342863966	0.039871806117513	0.0020548367813921	-0.0159661552404848	0.0243551174245224	225.580254578125	0.0380075515337731	0.012101294252305	0.0898950362598998	0.0225715341322127	0.00304526715180528	0.124501258426455	-0.00552953296361797	-0.0810871548883874	0.0875155107984062
225.716030105498	0.0277406507733289	0.00761291777688347	0.181724001577086	0.0257346939160828	0.0137878687023384	0.0441432083777337	-0.0192828568284749	-0.143495531535837	0.021578836630928	225.712458221311	0.0216907814228669	0.00225085661787934	0.0587643025207517	0.0225468335298573	0.0118559777813941	0.039871806117513	0.0004868824121391	-0.0283885733055586	0.0295408847214111	225.680402555804	0.0389066572137227	0.0116963443131782	0.0901597558198681	0.0224895468590229	0.0029639712092841	0.122714143127825	-0.00930028612542949	-0.0810871548883874	0.0862450682302929
225.816089552749	0.0298046703041715	0.00761291777688347	0.181724001577086	0.0259890165098036	0.0140548520595395	0.0441432083777337	-0.0317404643929854	-0.143495531535837	0.021578836630928	225.812557647541	0.0245983874311745	0.00552133814257546	0.102509631870039	0.0225617063921801	0.0119098515180572	0.039871806117513	-0.0130926398653584	-0.0790190215828321	0.0201166849258308	225.780550533482	0.0437887147261592	0.00746379283326797	0.115086649346264	0.0240434141592812	0.0029639712092841	0.122714143127825	-0.0161606827072086	-0.0915405945853056	0.0880422729126827
225.916149	0.030596926832216	0.00761291777688347	0.181724001577086	0.0260898841149902	0.0137878687023384	0.0441432083777337	-0.0346623384262993	-0.143495531535837	0.021578836630928	225.91265707377	0.0298568317865513	0.00619128322962451	0.113005286927679	0.0225617063921801	0.0119098515180572	0.039871806117513	-0.0266977513809064	-0.0937199852682811	0.0199520321056903	225.880698511161	0.0484408334239425	0.00746379283326797	0.116839855273268	0.023616561381525	0.00372840672300334	0.124501258426455	-0.0194939217892508	-0.0915405945853056	0.0880422729126827
226.016208447251	0.0317584018974715	0.00761291777688347	0.181724001577086	0.0269179384142518	0.0100961907233663	0.0498559709281923	-0.0365675015986253	-0.152533863769026	0.0251609551249709	226.0127565	0.0730474892865358	0.0105392751090943	0.131078779147059	0.0225617063921801	0.0119098515180572	0.039871806117513	-0.0418140840230062	-0.112856123858725	0.0201166849258308	225.980846488839	0.0522537732970041	0.00761161172949611	0.116839855273268	0.0231536242526359	0.0029639712092841	0.122714143127825	-0.0217460036712282	-0.0915405945853056	0.0880422729126827
226.116267894502	0.032759588654724	0.00761291777688347	0.181724001577086	0.0276181513212284	0.015968321141043	0.0574126065323869	-0.0363444550146658	-0.150230261649819	0.0336302383080886	226.112855926229	0.0796411430943701	0.0105392751090943	0.131078779147059	0.0225617063921801	0.0119098515180572	0.039871806117513	-0.0454757181334665	-0.112668248923924	0.0201166849258308	226.080994466518	0.0594640847959478	0.0101635394965131	0.118499016840169	0.0273714013838022	0.0029639712092841	0.127557444741004	-0.0216135845031074	-0.0908913590445829	0.0880422729126827
226.216327341753	0.0336986923126277	0.00761291777688347	0.181724001577086	0.0279542431581617	0.0189509534900864	0.0577176654265369	-0.0371948103868995	-0.150230261649819	0.0336302383080886	226.212955352459	0.0818112452650493	0.0105392751090943	0.13154334356982	0.02257551908802	0.0118559777813941	0.0397633741425186	-0.0479108309524559	-0.112668248923924	0.0201166849258308	226.181142444196	0.0603850270380112	0.00958622725891994	0.118685455224587	0.0257819581766372	0.00388870910478646	0.126814820967705	-0.024025565489525	-0.108107721633048	0.0636113728429622
226.316386789004	0.075817179200096	0.00761291777688347	0.181724001577086	0.0281282855869109	0.0190843633178882	0.0557919011881533	-0.0413575411945456	-0.150230261649819	0.0336302383080886	226.313054778688	0.0840687240130444	0.0109541824130032	0.131920932927632	0.02257551908802	0.0118559777813941	0.0397633741425186	-0.0514523299518558	-0.112856123858725	0.0187374376254865	226.281290421875	0.063516684245728	0.0116963443131782	0.120011199233956	0.0363370968823408	0.0038920367915131	0.13461553108425	-0.0151448605407571	-0.103757952366967	0.0751050315345115
226.416446236256	0.0833763906276143	0.00761291777688347	0.181724001577086	0.0282286901868604	0.0194211222576238	0.0552663202028527	-0.046081017073395	-0.150230261649819	0.0336302383080886	226.413154204918	0.0908133110689854	0.0130164350137005	0.136968118216122	0.02257551908802	0.0118559777813941	0.0397633741425186	-0.0632875175969658	-0.120537993576336	0.0129739888050347	226.381438399554	0.0650740949445848	0.0271608847124222	0.130842360956966	0.0358234455780376	0.00416683620965635	0.134390969697192	-0.0168554665198608	-0.102650088459545	0.0747555213365909
226.516505683507	0.0964224782878122	0.00812940359739345	0.181984218571552	0.0284415545863971	0.0205654952712498	0.0555426305463958	-0.0599883737648287	-0.145523685598425	0.0209181347744828	226.513253631148	0.0912718155851264	0.0157534833156779	0.136968118216122	0.02257551908802	0.0118559777813941	0.0397633741425186	-0.0659796306872047	-0.124685768087404	0.00292756552250659	226.481586377232	0.0665139849371405	0.0302030013152274	0.127696465120187	0.0357103835514196	0.0038920367915131	0.132838537687386	-0.01840069599225	-0.101224134752405	0.0735303529901279
226.616565130758	0.0981947002760934	0.0083009203006008	0.181984218571552	0.0286952849873724	0.020748656247632	0.0551366761889431	-0.0639868622834519	-0.145523685598425	0.0209181347744828	226.613353057377	0.0915619157474106	0.0487895827651626	0.140107451452563	0.02257551908802	0.0118559777813941	0.0397633741425186	-0.0681488231397272	-0.126958336990936	-0.0257473414720648	226.581734354911	0.0677009877424729	0.0332729379934489	0.124527207120118	0.0345935670336361	0.0038920367915131	0.129692035489475	-0.0220423680073871	-0.0943237656665647	0.0747555213365909
226.716624578009	0.106387570701606	0.0263652038068871	0.181984218571552	0.0288388957454104	0.0205654952712498	0.0546104715531224	-0.0782900042796286	-0.15407959425341	0.00199703178434323	226.713452483607	0.0915822078971162	0.0507771563469616	0.136968118216122	0.0229103525994188	0.011557342863966	0.0408240060138353	-0.0681848982880722	-0.122462995460127	-0.0257473414720648	226.681882332589	0.0684740888895723	0.0332729379934489	0.12174937103075	0.0350799463436356	0.00698879080031364	0.128218422372501	-0.0214630109471377	-0.0915405945853056	0.0721114313378251
226.81668402526	0.106387570701606	0.0263652038068871	0.181984218571552	0.0288583094145195	0.0205654952712498	0.0546104715531224	-0.0782607453817764	-0.15407959425341	0.00199703178434323	226.813551909836	0.0915822078971162	0.0513114481220845	0.136968118216122	0.022962032875243	0.011557342863966	0.0415090633678714	-0.0680680060385928	-0.12240244668473	-0.0257473414720648	226.782030310268	0.0674338596123553	0.0332124083752985	0.11971463611906	0.0353648384911196	0.00698879080031364	0.128218422372501	-0.0201253498839078	-0.0889199317448714	0.0717414845920153
226.916743472511	0.105842397120467	0.0263652038068871	0.181984218571552	0.0288914561685999	0.0205654952712498	0.0546104715531224	-0.0775214428102838	-0.15407959425341	0.00199703178434323	226.913651336066	0.0915822078971162	0.0507771563469616	0.136968118216122	0.0230552108070413	0.011557342863966	0.0423742467740131	-0.0679376718621115	-0.122108366535552	-0.0257473414720648	226.882178287946	0.0671679190703736	0.0332124083752985	0.11952521659842	0.0353648384911196	0.00698879080031364	0.128218422372501	-0.0197896506498538	-0.0889199317448714	0.0706421541556422
227.016802919762	0.105606356769862	0.0596648272499536	0.211932106953405	0.0288914561685999	0.0205654952712498	0.0546104715531224	-0.0782455194663084	-0.15407959425341	-0.013343439550474	227.013750762295	0.0910069617630371	0.0487895827651626	0.140107451452563	0.023184459620921	0.011557342863966	0.0434990906612906	-0.0661065796545912	-0.126986019291444	-0.0257473414720648	226.982326265625	0.0666177509805611	0.0332729379934489	0.119031442235274	0.0354505013245973	0.00698879080031364	0.127640192342891	-0.0189654742479807	-0.0888925394114153	0.0698537190447031
227.116862367013	0.103017348727855	0.0278430166241979	0.181984218571552	0.0288914561685999	0.0205654952712498	0.0546104715531224	-0.0750829186448023	-0.15407959425341	-0.013343439550474	227.113850188525	0.0893640821819097	0.0218438914041097	0.125380696527209	0.0234694200927349	0.0117677372409502	0.0452384497999904	-0.0622041835509489	-0.106650062188076	-0.00241361605262967	227.082474243304	0.0660490288798347	0.0332124083752985	0.118058332291382	0.0356444048000667	0.00698879080031364	0.127640192342891	-0.0181321336341892	-0.0888925394114153	0.0678900288011412
227.216921814265	0.0968096765633409	0.0279301310646237	0.148807069045296	0.0289633546498126	0.0205654952712498	0.0546104715531224	-0.0602112522003901	-0.121736535607586	0.00122160106797839	227.213949614754	0.0891502946657953	0.023009350099798	0.126822142708626	0.0237686082046661	0.0117677372409502	0.0478656540691317	-0.0615936560891954	-0.105216656272835	-0.00184632202180572	227.182622220982	0.0657505225404531	0.0332729379934489	0.117646350398438	0.0356444048000667	0.00698879080031364	0.126163896705738	-0.0180815268459524	-0.0888925394114153	0.0662944424984755
227.316981261516	0.0960346656591885	0.0279301310646237	0.147186495309773	0.0289633546498126	0.0205654952712498	0.0546104715531224	-0.0590462115618181	-0.121277516085946	0.000169186571361401	227.314049040984	0.0884264954005572	0.023009350099798	0.122526087182918	0.0240262534019478	0.011557342863966	0.0484651258699802	-0.0596531740295711	-0.100647283853617	-0.00184632202180572	227.282770198661	0.0650740949445848	0.0332124083752985	0.117646350398438	0.0355110660109656	0.00698879080031364	0.124163493371744	-0.0192925111154114	-0.0875810829207317	0.0638715206837168
227.417040708767	0.095901934677627	0.0380366795931345	0.151590290797803	0.029029198757283	0.0205654952712498	0.0542149929448002	-0.0588856461985567	-0.119739823767297	-0.00122807125780951	227.414148467213	0.0879123174191676	0.0233011857974592	0.121589618143877	0.0241359386853661	0.0117677372409502	0.0487846200573551	-0.0586127129019285	-0.104794245850169	-0.00794277500505945	227.382918176339	0.0637320346234769	0.0309759121299244	0.113619410062533	0.0352776519752441	0.00698879080031364	0.119208576435652	-0.0212257871218574	-0.0865795584013008	0.0575139218725044
227.517100156018	0.0922113845561137	0.0387186226354435	0.148133891327532	0.029039596917783	0.0205654952712498	0.0541587181781852	-0.0544376154531685	-0.107030398722496	0.00122160106797839	227.514247893443	0.0867869052695709	0.0237018292599093	0.119021550719183	0.0247462367519967	0.0132995586465471	0.0510660654573828	-0.0560164206407571	-0.091123554987289	-0.00433170222312954	227.483066154018	0.0629591607843351	0.0291688886435866	0.108707383567122	0.0349255566703709	0.00698879080031364	0.111839686315163	-0.0239727732447691	-0.0790972564278952	0.0473590874102974
227.617159603269	0.0918203260122751	0.0401105512339185	0.145759325292879	0.0290501086087075	0.0205654952712498	0.0541587181781852	-0.0538283458010108	-0.101095536908794	-0.000417322557400096	227.614347319672	0.0854169569404785	0.02712808193	0.119021550719183	0.0249946384404679	0.0138784723941683	0.0515219569397205	-0.0536347769917158	-0.090221678079799	-0.00972149913358777	227.583214131696	0.0617280114381472	0.0294755540601194	0.104735488572129	0.034647799299779	0.00698879080031364	0.103979571086495	-0.0246928048759497	-0.0782539258867562	0.0392922601523944
227.71721905052	0.0887151501609655	0.0393698880515527	0.143658108708574	0.0291740834477174	0.020748656247632	0.0551315518682521	-0.0499612664318012	-0.0979583567085312	-0.00415809358004453	227.714446745902	0.0846517690824943	0.0279480813321368	0.118569853514649	0.0251330692842324	0.0138784723941683	0.0517937994380543	-0.052270758022128	-0.0878307761310629	-0.00952164136044572	227.683362109375	0.061156120896475	0.0290813198350173	0.106840325300188	0.0345935670336361	0.00698879080031364	0.0997429572577266	-0.0243048149217814	-0.0782539258867562	0.0369613935838276
227.817278497771	0.0878739564406688	0.0393698880515527	0.143658108708574	0.0292380956363039	0.020748656247632	0.0552663202028527	-0.0495156102331804	-0.0979583567085312	-0.00415809358004453	227.814546172131	0.0841166194899776	0.0273586587409467	0.117942601605728	0.0251755626224669	0.0136711998093154	0.0518802797552376	-0.0514893799322017	-0.090221678079799	-0.00914943534190574	227.783510087054	0.0596728935012471	0.0279988568766991	0.108707383567122	0.0345935670336361	0.00698879080031364	0.0989627937041838	-0.0231964655113361	-0.0758755545198676	0.0373226872942035
227.917337945022	0.0869258795659606	0.0393698880515527	0.143658108708574	0.0296175124033062	0.0205654952712498	0.0557919011881533	-0.0488243037541265	-0.0979583567085312	-0.00415809358004453	227.914645598361	0.0836202918380273	0.0243046050875952	0.114421705061131	0.0252234868989835	0.0132995586465471	0.0518802797552376	-0.0506997289342698	-0.0878307761310629	-0.00515860500996507	227.883658064732	0.0591145274678784	0.0290813198350173	0.114010116825564	0.034647799299779	0.00698879080031364	0.0966657145224808	-0.0225712674504349	-0.0747438634292548	0.0369613935838276
228.017397392273	0.0860791287193867	0.0393698880515527	0.143658108708574	0.030011608149046	0.0205654952712498	0.0575038822598053	-0.047664473975823	-0.0972886568586411	-0.00415809358004453	228.01474502459	0.0830965640628104	0.02712808193	0.11648478339517	0.0252963242078216	0.0132995586465471	0.0526295070868779	-0.0497645301267933	-0.0834550096035669	9.26874230615903e-05	227.983806042411	0.0584394540293448	0.0271277270261332	0.115086649346264	0.0348716825688805	0.00709591747525996	0.0930110256096035	-0.022378052037757	-0.0747438634292548	0.0352441187167483
228.117456839525	0.0826347200579189	0.0396090410911109	0.144209531720375	0.0302214115975783	0.0205654952712498	0.0577736587884942	-0.0459306408055527	-0.0961656517631707	-0.00415809358004453	228.11484445082	0.0819761832717991	0.0243906627054938	0.112984355516456	0.0255504380939852	0.0132995586465471	0.0536293610796803	-0.048414539352342	-0.0836581321695201	0.000681277567871737	228.083954020089	0.0572639283485183	0.0126101960355131	0.104554968503607	0.0352196040858221	0.00709591747525996	0.0924003509513556	-0.0212048167441193	-0.0718614120272759	0.0369613935838276
228.217516286776	0.0822818674128598	0.0396090410911109	0.143353503132359	0.0306722796412121	0.0205654952712498	0.0594013378351474	-0.0451880915247595	-0.0958058271790735	-0.00415809358004453	228.214943877049	0.0810941770983883	0.0247770226473429	0.113005286927679	0.0257982910630269	0.0136711998093154	0.0546706215947052	-0.0472130014021398	-0.0834550096035669	0.00165131185741118	228.184101997768	0.0568081891546988	0.0132057152582157	0.104554968503607	0.0352196040858221	0.00709591747525996	0.0870027078731448	-0.0215729221266893	-0.0703806756623213	0.0366645815875362
228.317575734027	0.0611525629326104	0.0317300308322689	0.11240437445578	0.0311956715505992	0.0205654952712498	0.0609210093716624	-0.0340849079216124	-0.0852755433144513	0.0216508053571561	228.315043303279	0.0805894003538364	0.0265178025583275	0.114537853148376	0.0259175377560596	0.0134508171869294	0.0547567536169025	-0.0465887476325667	-0.0834550096035669	0.00191084430685743	228.284249975446	0.0563454382739594	0.0132057152582157	0.104554968503607	0.0351254856825584	0.00709591747525996	0.0791908054328327	-0.0221144135494236	-0.0703806756623213	0.0342043004247343
228.417635181278	0.0569444222285968	0.0324422998199972	0.11098190631839	0.0315819103760422	0.0194211222576238	0.0609210093716624	-0.0319125585417971	-0.0805456010966188	0.0216508053571561	228.415142729508	0.0792022185535651	0.0243906627054938	0.111256967321813	0.0263121783078388	0.0118559777813941	0.0546706215947052	-0.0449599891398062	-0.0836581321695201	0.00269405329414135	228.384397953125	0.054715547475017	0.00893445935869547	0.0949481908143249	0.0350745125490163	0.00709591747525996	0.0732396703912127	-0.0212510896387953	-0.0633495491480703	0.0351263035752767
228.517694628529	0.0563308497584434	0.0336342357844031	0.11098190631839	0.0321434882437265	0.020748656247632	0.0632634633488662	-0.0308247125965867	-0.0769844823454938	0.0216508053571561	228.515242155738	0.0786611656728398	0.0243046050875952	0.110823497482342	0.0265719223273533	0.0138784723941683	0.05787472849031	-0.0443507271648083	-0.0836581321695201	0.00269405329414135	228.484545930804	0.0534752186530398	0.00886129200515699	0.0918374933502091	0.0354372633510446	0.00730944317428603	0.0689072740197786	-0.0204428277955792	-0.0595226936130843	0.0342043004247343
228.61775407578	0.0556605483234919	0.0336342357844031	0.10950837402489	0.032515318377599	0.020748656247632	0.0645064030192863	-0.029842576846363	-0.0750539755953064	0.0192444884133631	228.615341581967	0.0776607265830259	0.027040722052708	0.113005286927679	0.0268175955896459	0.0138784723941683	0.0583919848905296	-0.0428937506929444	-0.0836581321695201	0.00339668917771565	228.584693908482	0.0528571919941423	0.00886129200515699	0.0906462351896298	0.0355469329886303	0.00953701703885818	0.0681648165851189	-0.0204325716253419	-0.0595226936130843	0.0314870303063817
228.717813523031	0.0531475623998374	0.0284741767391767	0.111823811179469	0.0336459245924528	0.0205946685683262	0.0673735782961061	-0.0255322169252655	-0.068803781766042	0.0277117921249282	228.715441008197	0.0773558571444705	0.0243046050875952	0.110135250998538	0.0276911212725928	0.0138784723941683	0.0590726759201611	-0.0417908911497196	-0.0803593382977944	0.00792710819064977	228.684841886161	0.0512019734617974	0.0130448104984976	0.090210598477996	0.0356865093700326	0.0102439040264349	0.0632711682606518	-0.019446799124638	-0.0570176603539387	0.0271501796788048
228.817872970282	0.0529934770168057	0.0284741767391767	0.111823811179469	0.0347616932202413	0.0205946685683262	0.069716462584253	-0.024083026361366	-0.0709548028949116	0.0277117921249282	228.815540434426	0.0773558571444705	0.0243906627054938	0.110135250998538	0.0282439841317197	0.0136711998093154	0.0599570318742363	-0.0412149030777945	-0.0797421947948027	0.00792710819064977	228.784989863839	0.0501857974167855	0.0126101960355131	0.090210598477996	0.0357103835514196	0.00981760289308022	0.0624125845763396	-0.0190111759001009	-0.0545298432231362	0.0314870303063817
228.917932417533	0.0528928248987476	0.0284741767391767	0.111617324708923	0.0373136124025536	0.0210042039577705	0.0720602587743416	-0.0223576279860371	-0.0709548028949116	0.028296797208739	228.915639860656	0.0774156238671663	0.0243046050875952	0.110135250998538	0.0288621506973259	0.0138784723941683	0.0609461442459871	-0.0409813914367172	-0.0797421947948027	0.00792710819064977	228.885137841518	0.0490561611285099	0.0129914690473396	0.090210598477996	0.0359298137920367	0.00981760289308022	0.0632711682606518	-0.0182088887928869	-0.0563329239147372	0.0313584034613673
229.017991864785	0.0525019963572965	0.0284741767391767	0.111617324708923	0.0384277615173358	0.0205946685683262	0.072524556903786	-0.0202460848985632	-0.068803781766042	0.0319194055114965	229.015739286885	0.0723813634172814	0.0197993276948728	0.104876098875555	0.0296655134726496	0.0129992400193436	0.0611421345424466	-0.0338719819641348	-0.081385297615563	0.0291401348213403	228.985285819196	0.0474910963333745	0.0119719623892523	0.090210598477996	0.0358853691466763	0.0102439040264349	0.0632711682606518	-0.0174902716598014	-0.0589634272697741	0.0313584034613673
229.118051312036	0.0511656343692631	0.0228132175599301	0.108024640486178	0.038590832278702	0.0210042039577705	0.0731566660597098	-0.0173428242372218	-0.068803781766042	0.0316778597042143	229.115838713115	0.0723813634172814	0.0197993276948728	0.104767396585789	0.0304396463625599	0.0138784723941683	0.0633879104554273	-0.0332040213043985	-0.0787375254069942	0.031146926579236	229.085433796875	0.0466497531964024	0.00912674048088369	0.0898589904791008	0.0360478645375893	0.0102439040264349	0.0632711682606518	-0.0171201307764217	-0.0585121951164894	0.03669048927998
229.218110759287	0.0506609864642593	0.0228132175599301	0.107813820782534	0.0390313746772094	0.0205946685683262	0.0734174533045002	-0.0157314109304069	-0.0707375571346127	0.0317649435472167	229.215938139344	0.0724761748667551	0.020041553428695	0.104876098875555	0.0310349740467111	0.0127027436589657	0.0632819654792428	-0.032669028424023	-0.0776254290771419	0.031146926579236	229.185581774554	0.0465365606751238	0.00681812688449204	0.0988133741579615	0.036071491443966	0.0102439040264349	0.0624125845763396	-0.0178247489555184	-0.0646531006934382	0.0400717913612917
229.318170206538	0.0506079209273815	0.0228132175599301	0.107796259482067	0.0402735672757908	0.0211434665227626	0.0758718805303853	-0.0142288337334255	-0.0709548028949116	0.0330022800189729	229.316037565574	0.0724761748667551	0.020041553428695	0.104876098875555	0.0318863289089825	0.0138784723941683	0.0657449907017915	-0.0319840242513255	-0.0764809310277681	0.031146926579236	229.285729752232	0.0466016457930093	0.0106862606056709	0.10423318718232	0.0360832419848443	0.0102439040264349	0.0629737206478395	-0.0182387941667993	-0.0646531006934382	0.0421466943018281
229.418229653789	0.0501922200344481	0.0228132175599301	0.107796259482067	0.0407409462243416	0.0210042039577705	0.0758222173928133	-0.0126545880299619	-0.0720061536055485	0.0330022800189729	229.416136991803	0.0721779281462948	0.020041553428695	0.104767396585789	0.0325638330225848	0.0134508171869294	0.0657449907017915	-0.0306872947986747	-0.0764809310277681	0.0307860109904568	229.385877729911	0.0466497531964024	0.0119719623892523	0.107642492574058	0.0361419897694094	0.0102439040264349	0.0629737206478395	-0.0184736802293961	-0.0691868303007995	0.0421466943018281
229.51828910104	0.0500278658534884	0.0228132175599301	0.107286808022514	0.042078595577935	0.0210042039577705	0.0760124959726579	-0.0110478691017846	-0.0720061536055485	0.0330022800189729	229.516236418033	0.0722766257746045	0.020041553428695	0.104767396585789	0.0333743405109213	0.0132995586465471	0.0657449907017915	-0.0303917615737521	-0.0730486957972235	0.0326801898599461	229.486025707589	0.0451471945564061	0.0119719623892523	0.108307881542584	0.0361625776232757	0.0102439040264349	0.0621709313223251	-0.0169211148302417	-0.0697267770010776	0.0421466943018281
229.618348548291	0.048993182834386	0.0228132175599301	0.107851933832917	0.0421070872147488	0.0210042039577705	0.0760124959726579	-0.00849379961862145	-0.0709048338105729	0.0322714844151037	229.616335844262	0.0722717195234286	0.0201723252962709	0.104767396585789	0.0343731356692698	0.0138784723941683	0.067328053969678	-0.0294917275206926	-0.0730486957972235	0.0306630199444056	229.586173685268	0.0443620598131313	0.00984094880842047	0.107547453725368	0.036385718269448	0.0102439040264349	0.0621709313223251	-0.0160987628594049	-0.0714792556071392	0.040434776685425
229.718407995542	0.0473154437008059	0.0147284769598494	0.0833965004330191	0.0421854660922066	0.0210042039577705	0.0760658660887991	-0.00269096591185144	-0.0619989615021452	0.0350390052386417	229.716435270492	0.069936671666375	0.0197993276948728	0.104767396585789	0.0408927811923856	0.0119098515180572	0.155244140370832	-0.0145864679653286	-0.0762605535862104	0.089118908277082	229.686321662946	0.0442322410189933	0.00984094880842047	0.107547453725368	0.0364908831128418	0.0102439040264349	0.0621709313223251	-0.0155362759492926	-0.0702245420216065	0.0421466943018281
229.818467442793	0.0471751524014824	0.0147284769598494	0.0826452358074857	0.0424580445785743	0.0215195271575688	0.0769682641983876	-0.00215893058973646	-0.0626284251492432	0.0350390052386417	229.816534696721	0.0654412518918989	0.017110623706456	0.104653824704908	0.0477974362672269	0.0119098515180572	0.155244140370832	-0.00657939300795578	-0.0796080791928419	0.089118908277082	229.786469640625	0.0438278232659956	0.00984094880842047	0.107547453725368	0.0370263829592923	0.0117154143642931	0.0657872297451261	-0.0141629420035849	-0.0714792556071392	0.0432094606039426
229.918526890045	0.0470408893240851	0.0157970167527269	0.0833965004330191	0.0428080296660965	0.0210042039577705	0.076639241105412	-0.00162647340851348	-0.0616625649273762	0.0364038775814758	229.916634122951	0.0631744063471414	0.0133087197590372	0.104170756816404	0.049320041171351	0.0119098515180572	0.155244140370832	-0.00359095276539117	-0.0808884998497137	0.089118908277082	229.886617618304	0.0436365413714178	0.00984094880842047	0.107547453725368	0.0375965853740087	0.0102439040264349	0.065983090782528	-0.0125043277309917	-0.0756183266941386	0.0439015316744021
230.018586337296	0.0469237879354328	0.0157970167527269	0.0833965004330191	0.0428688570344797	0.0210042039577705	0.0767389180837221	-0.00134387915008973	-0.0617475447655534	0.0361395936937555	230.01673354918	0.0589099422234164	0.0113923972112458	0.104170756816404	0.0509904448493148	0.0119098515180572	0.155244140370832	0.000336791468304147	-0.0823805918151604	0.089118908277082	229.986765595982	0.0432570220599183	0.0076432406187684	0.10423318718232	0.03780726977631	0.0114401781016325	0.067999594484328	-0.011527534035155	-0.0756183266941386	0.0432094606039426
230.118645784547	0.0468912340228887	0.0157970167527269	0.0833965004330191	0.0429235392923274	0.0210042039577705	0.0760658660887991	-0.00161383285234001	-0.0619989615021452	0.0330022800189729	230.11683297541	0.0582663663942578	0.0113923972112458	0.104170756816404	0.0518445839236769	0.0119098515180572	0.155244140370832	0.00182278999012477	-0.0832048697064964	0.089118908277082	230.086913573661	0.0429518866668984	0.00984094880842047	0.103001775554979	0.0379990099433877	0.0108976645917977	0.067999594484328	-0.0104736519800295	-0.0733038495134455	0.0439015316744021
230.218705231798	0.0466204838566255	0.0157970167527269	0.079793373322092	0.0434812886577782	0.020748656247632	0.0760658660887991	-0.000329837019306365	-0.0456836582571314	0.044417312592928	230.216932401639	0.0558737015748171	0.0111858808685834	0.104170756816404	0.053176518664192	0.0127898917368101	0.155612519438345	0.00361387959795155	-0.0832048697064964	0.089118908277082	230.187061551339	0.0426818718494088	0.00912674048088369	0.0989063631862414	0.0381316187307924	0.0108976645917977	0.0681648165851189	-0.00955617745714929	-0.0714792556071392	0.0434572323014497
230.318764679049	0.046338257085925	0.0173738121867973	0.0780537414263222	0.0436273089136275	0.0215195271575688	0.0767389180837221	0.000750800949355068	-0.0384575128271462	0.0364038775814758	230.317031827869	0.0465051262975705	0.0111858808685834	0.104170756816404	0.0546659480955089	0.0132995586465471	0.155612519438345	0.0074947838801465	-0.0834095665789007	0.089118908277082	230.287209529018	0.0425766218854918	0.0076432406187684	0.0839795590372076	0.0381943199499865	0.0108976645917977	0.0681648165851189	-0.00873898769346346	-0.0618559355754092	0.0498244191498631
230.4188241263	0.046152792099928	0.0173738121867973	0.0772838603246624	0.0437721850498484	0.0210042039577705	0.0758718805303853	0.00121130234553319	-0.0337723211496828	0.0359740305666268	230.417131254098	0.0392729960454703	0.0133087197590372	0.105055936044365	0.0624435572531814	0.0136711998093154	0.155612519438345	0.0204566339472281	-0.0640399078174301	0.107520085181112	230.387357506696	0.042160057397392	0.00984094880842047	0.0776170448298049	0.0403243491051408	0.0122151324344157	0.108046832789644	0.00121895986109014	-0.0400248189777466	0.0786811749264185
230.518883573551	0.0459430686983691	0.0174092533212971	0.076411342038463	0.0438688139355885	0.0215195271575688	0.0758858830594609	0.00165022971642962	-0.033521749971296	0.0322714844151037	230.517230680328	0.0395063518504534	0.0111858808685834	0.10408420603451	0.0637200418556598	0.0151258047746629	0.155612519438345	0.0220513738548957	-0.0840614637061556	0.089118908277082	230.487505484375	0.0416203706012843	0.012335376822305	0.0733034167818402	0.0404745542642886	0.0122151324344157	0.108046832789644	0.00359624438654573	-0.0353359150379856	0.061253783880645
230.618943020802	0.0457135668999396	0.0130096731891521	0.069574654830261	0.0443053898946667	0.0215195271575688	0.0758718805303853	0.00233888149766031	-0.0315722830910495	0.0322714844151037	230.617330106557	0.0384732909039864	0.0111858808685834	0.104168134739233	0.0653968353471428	0.0161318132068311	0.155455231222387	0.0243466690995666	-0.0832048697064964	0.089118908277082	230.587653462054	0.0410435590980755	0.0146006858258175	0.0722212739677199	0.0406115315316069	0.0122151324344157	0.108046832789644	0.00520603657623464	-0.0349222909853288	0.0516356198950123
230.719002468054	0.0456863492877334	0.0137045435579132	0.069574654830261	0.0449573917091394	0.020748656247632	0.0760658660887991	0.0029617370258259	-0.0324047130695628	0.0330022800189729	230.717429532787	0.0370413019999118	0.0096963945563369	0.104455164438403	0.0653927784840737	0.0161318132068311	0.152337793474423	0.0247062618125949	-0.0859632456552338	0.0852448279994262	230.687801439732	0.0403886955749285	0.0125464626597234	0.0694892446535672	0.0405263340885005	0.0136347433858893	0.109384208089271	0.00616678923683587	-0.0357485282011855	0.0504016372152032
230.819061915305	0.0452424480368595	0.0130096731891521	0.0679111860609339	0.0454346641115421	0.0211434665227626	0.0779686895022557	0.00403475603304719	-0.0337723211496828	0.0361395936937555	230.817528959016	0.036954594088723	0.0111858808685834	0.107365779371582	0.0652403962614991	0.0144684413726041	0.147759838139256	0.0239150689239335	-0.0863980128201706	0.0840829139697971	230.787949417411	0.0401016172532161	0.0119719623892523	0.0704629000927473	0.0403243491051408	0.0114949830108043	0.108046832789644	0.00619321808970688	-0.0357485282011855	0.05953016384888
230.919121362556	0.0448397537364806	0.0130096731891521	0.0678722229498843	0.0461628026809766	0.0169752827037065	0.0795618613494321	0.0062920377327666	-0.0339529386410585	0.043947638752332	230.917628385246	0.0370413019999118	0.0112497588498955	0.107572500146479	0.063884653369426	0.0151258047746629	0.12773930514244	0.0216269222826913	-0.0863980128201706	0.0739167722273936	230.888097395089	0.0398000463461184	0.00949770816140334	0.0694892446535672	0.0399567500145207	0.0110899184419687	0.109384208089271	0.00606992095104353	-0.0406469044961855	0.0686581470265443
231.019180809807	0.0447122683461662	0.0130096731891521	0.0679111860609339	0.0466654431102635	0.0161404846857496	0.0813480068645288	0.0071604630407835	-0.0339529386410585	0.046324051411893	231.017727811475	0.0370413019999118	0.0111858808685834	0.108386346954972	0.0639576927937827	0.0151258047746629	0.106506594436555	0.0209083112346303	-0.087183968855157	0.0706999103789373	230.988245372768	0.0397659337883434	0.00949770816140334	0.0708008563938374	0.03961137201203	0.0102295476019403	0.109989564496921	0.00512055433706115	-0.0357485282011855	0.0791664823371807
231.119240257058	0.0454542083936515	0.0106082289992379	0.079685013062035	0.0521207133795023	0.0171864357236434	0.118232049949458	0.0124682793879015	-0.0409201718557848	0.0809833587953596	231.117827237705	0.0372953663489536	0.00815219739156621	0.108386346954972	0.0632850468456015	0.0181813254326208	0.0982176064071675	0.0184098158988736	-0.0846090697577117	0.0706999103789373	231.088393350446	0.0397360656990925	0.0076432406187684	0.0694892446535672	0.0394408882028011	0.0102295476019403	0.110242928540436	0.00451488259003013	-0.0357485282011855	0.0867579022108633
231.219299704309	0.0448756483348122	0.00533505457502878	0.0766678094185492	0.0523983414092723	0.0129508766999823	0.114684422364944	0.0136829055888683	-0.0350285024020559	0.0801155374694988	231.217926663934	0.037408226578253	0.0111858808685834	0.112613379490451	0.0634839719635992	0.0177890552886756	0.0976805069135042	0.0177278387892998	-0.0838978932544846	0.0706999103789373	231.188541328125	0.0395243910043543	0.0066966091010975	0.0688809999902093	0.0393848863096805	0.00876484168334117	0.108878917327773	0.0046372194308668	-0.0365360170830528	0.0887747918212277
231.31935915156	0.046338257085925	0.0100326205019462	0.0952016640414486	0.0531730843778989	0.0129508766999823	0.114684422364944	0.0104804279643972	-0.0618264587139906	0.0650909079227568	231.318026090164	0.03798301062509	0.0113923972112458	0.113569743928987	0.0632793554910913	0.0189529420553538	0.0968134940426232	0.0155506748021999	-0.0782326639980953	0.0706999103789373	231.288689305804	0.039226416923439	0.00437329103005229	0.0662260174592781	0.0392619949846142	0.00563824060213752	0.105325439103574	0.0048342414987281	-0.0357485282011855	0.0955071731321736
231.419418598811	0.0459664755717619	0.00702759202665389	0.0936858794953944	0.0527790889853169	0.0129508766999823	0.114684422364944	0.0111052825076164	-0.0618264587139906	0.0645625582639211	231.418125516393	0.0383763005977569	0.0125844768565621	0.11667610938479	0.063276503992396	0.0194056778405827	0.0968134940426232	0.0141701136634718	-0.0782326639980953	0.0693573907727525	231.388837283482	0.0413743052664741	0.00628380250145827	0.12055686322529	0.0387853897171484	0.00563824060213752	0.0994949318935248	-0.006154855764725	-0.110024989500603	0.0883194054838012
231.519478046062	0.0459664755717619	0.00702759202665389	0.0936858794953944	0.0536261426554481	0.0129508766999823	0.114684422364944	0.0118407429750725	-0.0618264587139906	0.0645625582639211	231.518224942623	0.0385617270856369	0.0135075096940949	0.117891250399373	0.0629575063503497	0.018657493769046	0.0954804776845892	0.0122025747869891	-0.0746806709744067	0.0706999103789373	231.488985261161	0.0411617780885362	0.00437329103005229	0.118937993583168	0.0380736284577309	0.00293727280008245	0.0782208139190499	-0.00821974845062957	-0.113464856798772	0.0492394461340638
231.619537493314	0.0459664755717619	0.00702759202665389	0.0936858794953944	0.0535404302112373	0.0129508766999823	0.114684422364944	0.0117751219277375	-0.0618264587139906	0.0645625582639211	231.618324368852	0.0391436349673581	0.0135075096940949	0.117997935281522	0.063276503992396	0.0188571162000319	0.0953942214417488	0.0107923977355845	-0.0734516696073577	0.0706999103789373	231.589133238839	0.041099107208354	0.00437329103005229	0.118937993583168	0.0374944682136917	0.00646931545905759	0.0635418473570198	-0.0106493767868482	-0.110024989500603	0.0329351220009418
231.719596940565	0.0484370628991744	0.00517305281585997	0.166928008423069	0.0675594989772633	0.0129508766999823	0.114684422364944	0.00312568870687651	-0.127612627640004	0.0795320749815498	231.718423795082	0.04082188932923	0.0131003049566766	0.121269317949411	0.0632850468456015	0.0188571162000319	0.0953942214417488	0.00782823450332316	-0.0782326639980953	0.0721803043324915	231.689281216518	0.0412213098790933	0.00394066034522864	0.119038434015139	0.0370174224560217	0.00870624761572937	0.0597930282524545	-0.0133613552184032	-0.107640279662822	0.0263717217287622
231.819656387816	0.0486730839210575	0.00517305281585997	0.166928008423069	0.0679551444001332	0.0127019095617337	0.114843219943595	0.00278869290754503	-0.122709012796646	0.0795320749815498	231.818523221311	0.0438664653238194	0.0126145861032962	0.180276807134937	0.0633480978095014	0.0188571162000319	0.0954804776845892	-0.00137362233424342	-0.120389273890383	0.0739167722273936	231.789429194196	0.0447814375160896	0.00437329103005229	0.129959890013819	0.0370376860692045	0.00870624761572937	0.0604415727838779	-0.0245144224575819	-0.112291163877091	0.0263717217287622
231.919715835067	0.0493277501521181	0.00517305281585997	0.166928008423069	0.0687354788382373	0.0127019095617337	0.114843219943595	0.00167354804573487	-0.123998684973898	0.0756879842425896	231.918622647541	0.0560266421229581	0.0126145861032962	0.192574709122624	0.0707918811143763	0.0438937053517501	0.103404174077491	-0.00113908971433316	-0.136251120520606	0.0737749032804893	231.889577171875	0.0453586963152399	0.00296283691042617	0.130942112259211	0.0370563814735595	0.00842112162171368	0.0605723398699186	-0.0254577922123788	-0.112291163877091	0.0263717217287622
232.019775282318	0.0498500692084115	0.00517305281585997	0.166928008423069	0.0693268883511761	0.0129508766999823	0.114843219943595	0.000369723267432304	-0.120992711396185	0.0707893384771355	232.01872207377	0.0776144299372097	0.0131003049566766	0.195564593276932	0.0712114257259581	0.0440545020060971	0.103411639856739	-0.011404595191972	-0.138594516558027	0.0726542063435838	231.989725149554	0.0472229260124159	0.00394066034522864	0.134480963108417	0.0370469454861103	0.00870624761572937	0.0605723398699186	-0.0284205615307051	-0.113040555494022	0.0263717217287622
232.119834729569	0.0506387189807881	0.00517305281585997	0.166928008423069	0.0691407302683986	0.0127019095617337	0.110316754875091	-0.00166939311841849	-0.116287885189976	0.0667424997431117	232.1188215	0.101247932520865	0.0126145861032962	0.198579694351748	0.0712428578054012	0.0440545020060971	0.103411639856739	-0.0176927388958734	-0.144615249067469	0.0688658734317335	232.089873127232	0.0516798467327935	0.00394066034522864	0.137888803871919	0.0370712922832737	0.00821299345162123	0.0605723398699186	-0.0326942411473507	-0.113464856798772	0.0263717217287622
232.21989417682	0.0510860067325292	0.00517305281585997	0.166928008423069	0.0693724618433882	0.0117308537050024	0.102713430307563	-0.00262314587734812	-0.0976999010850114	0.0718265281069457	232.218920926229	0.112844691763681	0.0144658362471985	0.198609357998277	0.0714707703001554	0.0438937053517501	0.103411639856739	-0.0323300559808251	-0.144615249067469	0.0653988667480008	232.190021104911	0.0564741499156123	0.0023660585862976	0.138580477530692	0.0370712922832737	0.00821299345162123	0.0605723398699186	-0.0363106663291271	-0.113040555494022	0.0263717217287622
232.319953624071	0.0520173180892112	0.00517305281585997	0.166928008423069	0.0688793756754885	0.0152473328150235	0.0994965966589899	-0.00496861705645231	-0.09670749650734	0.0655217413772395	232.319020352459	0.115384192013066	0.0141633381003881	0.198609357998277	0.0718377942122186	0.0440545020060971	0.103411639856739	-0.0353726636542084	-0.146352609600338	0.063630584814801	232.290169082589	0.0626611230630194	0.00437329103005229	0.141937408576402	0.037103848179358	0.0076568172569936	0.0602808249450684	-0.0409885190789053	-0.115222942962064	0.025672179648962
232.420013071322	0.0530913496749906	0.00517305281585997	0.166928008423069	0.0684882331481989	0.0171052790745401	0.0990008408663144	-0.00732198714249831	-0.0942381666571176	0.0625524033457145	232.419119778688	0.117809704575474	0.017110623706456	0.202112207911897	0.0720995731013421	0.0447283919333487	0.104015507596411	-0.0424295422818473	-0.146352609600338	0.0617538711013952	232.390317060268	0.0737747030368684	0.00296283691042617	0.141637307922008	0.037134191460014	0.0075026586028675	0.0602808249450684	-0.0441805345517597	-0.11475213316457	0.0262909577546146
232.520072518574	0.0862174164185478	0.0328856967358327	0.17165738694988	0.0685604689691514	0.0169752827037065	0.0957599030603586	-0.0202733153429496	-0.0910110916751024	0.0505112201548119	232.519219204918	0.119831732187212	0.0162761043892343	0.20170975010998	0.0724485581758658	0.0447283919333487	0.10380389381054	-0.0462444216288234	-0.155059840656623	0.0396754963877266	232.490465037946	0.100818514513022	0.00452274846383482	0.145805968377119	0.037134191460014	0.0075026586028675	0.0602808249450684	-0.0477282440562977	-0.115717575469613	0.0263717217287622
232.620131965825	0.0895956531494822	0.035172586379672	0.169861220807825	0.0684882331481989	0.0169752827037065	0.0951025519118069	-0.0244422972135906	-0.0859962110693929	0.0506267501665326	232.619318631148	0.125928403725556	0.0886809129465583	0.20921228701155	0.0726549068569547	0.0447283919333487	0.10380389381054	-0.0595781869953366	-0.151225474405029	0.00485148942563311	232.590613015625	0.111142874108336	0.0252049028935985	0.147916800097011	0.037151495012745	0.0075026586028675	0.0605723398699186	-0.0630170554961876	-0.114816433897067	0.0164538329302694
232.720191413076	0.09061748242705	0.0367370259900845	0.166268695778862	0.070285520249961	0.0190838614977698	0.0953173289225843	-0.0249871857149961	-0.0831782800171677	0.0506267501665326	232.719418057377	0.126337639838749	0.0938663702125551	0.205668364180299	0.073937568503096	0.0447283919333487	0.10380389381054	-0.0606059276733542	-0.141909314802022	0.00597896253310005	232.690760993304	0.113085665221146	0.0367126463290741	0.146694012887202	0.0392350569994297	0.00646931545905759	0.0854886439168901	-0.0610375440320571	-0.110082487616883	0.00232237961128461
232.820250860327	0.0904616473893733	0.0380366795931345	0.164322715520224	0.0706811021366484	0.0190838614977698	0.0957599030603586	-0.0238130087983725	-0.0804969271882567	0.0506267501665326	232.819517483607	0.126169799938143	0.0886809129465583	0.20170975010998	0.0755541974799098	0.0471289171588043	0.106314852139915	-0.0593975127768261	-0.141909314802022	0.00597896253310005	232.790908970982	0.113051158320082	0.0365570737853907	0.146694012887202	0.0398706253154391	0.00931139301940088	0.0909420564371033	-0.0587042500360366	-0.110082487616883	0.00232237961128461
232.920310307578	0.0910458040076426	0.0380366795931345	0.163794003853994	0.0718678620973113	0.0239628756214034	0.100347309562339	-0.0239715048452333	-0.0804969271882567	0.0506267501665326	232.919616909836	0.126049590276069	0.0886809129465583	0.20170975010998	0.0765398493429107	0.0474501912308048	0.106314852139915	-0.0587305338644355	-0.139724343579528	0.00814284079617927	232.891056948661	0.117110622024721	0.0353314855181137	0.19389682349093	0.0402116818048926	0.0126872401616999	0.0940292387808094	-0.0708045560558795	-0.155056906374908	0.00222490851588959
233.020369754829	0.0913951302384565	0.0380366795931345	0.160784004723238	0.0722379675698763	0.0231104093283693	0.100347309562339	-0.0244744843051767	-0.0794063382752346	0.051219912938369	233.019716336066	0.123563709262169	0.0832638772435522	0.21125802534841	0.0786972444999582	0.0472645479060455	0.105761895439145	-0.0526875235065847	-0.138594516558027	0.00485148942563311	232.991204926339	0.117110622024721	0.0347648531667971	0.194512275127389	0.0406666344448134	0.0136374993693217	0.0945024562511499	-0.0697134663463366	-0.155056906374908	0.00232237961128461
233.12042920208	0.0913439688450199	0.0387186226354435	0.160363119578162	0.0725181192444515	0.0296589954144076	0.107259364658942	-0.0236999357506246	-0.0787014539784179	0.0506267501665326	233.119815762295	0.12125404362858	0.0621695283951459	0.198504402305003	0.0794769140848145	0.0476956002173511	0.106314852139915	-0.0490221258102874	-0.12201355601655	0.00903347622587866	233.091352904018	0.117518310944899	0.0369146060923922	0.196118116623766	0.0409960396576824	0.0145417349658235	0.0940292387808094	-0.070610718322421	-0.155056906374908	0.00232237961128461
233.220488649331	0.0922950040258834	0.0368307063043547	0.157190075834592	0.07255418848651	0.0278922443387066	0.106024929833474	-0.0247510575084077	-0.0794063382752346	0.0494227913802467	233.219915188525	0.120047995092655	0.0546846001619039	0.189181502349573	0.0797975605128755	0.0464710155494349	0.104657667242094	-0.0471433910829794	-0.116576173977691	0.00903347622587866	233.191500881696	0.117431037021694	0.0369146060923922	0.196118116623766	0.041361610153978	0.0157012840105324	0.0940292387808094	-0.0693688671478693	-0.155056906374908	0.00232237961128461
233.320548096582	0.0935292125534624	0.0374680797828776	0.157172072219641	0.0773254117973096	0.0389871534187789	0.114994849596389	-0.021474192913578	-0.0787014539784179	0.0506267501665326	233.320014614754	0.11960528831261	0.0546846001619039	0.188250698127315	0.0808891114616122	0.0476046994940682	0.105761895439145	-0.0454814342496581	-0.11572413880097	0.00903347622587866	233.291648859375	0.1177617113322	0.0373651356585648	0.196118116623766	0.0422821074732064	0.0171979885793451	0.0945024562511499	-0.0696825564654268	-0.156694628179164	0.000305146922766814
233.420607543834	0.0992461685913117	0.0432065761128759	0.160806094530747	0.0780371098375953	0.0395593616962251	0.10766394328727	-0.029912911493249	-0.0859962110693929	0.0305201360415658	233.420114040984	0.118065783569307	0.0522948942853977	0.171184554684759	0.0821965307126632	0.0481911873098569	0.106180944781795	-0.0412601787683931	-0.101563825007597	0.00903347622587866	233.391796837054	0.11765401148113	0.0373651356585648	0.196118116623766	0.0428783077406088	0.0241171514522198	0.0945024562511499	-0.0683596300370456	-0.156694628179164	8.83427668094752e-05
233.520666991085	0.0993061785952425	0.0374680797828776	0.151258428450544	0.0785745122346267	0.0412689042066471	0.105563406847734	-0.0288750267576975	-0.0803873383281353	0.0304175982275624	233.520213467213	0.117222407160558	0.0532692819102309	0.163521681032562	0.0826624446924712	0.0501234241590188	0.107754467503303	-0.0385883474399378	-0.096737628447566	0.00601189890544976	233.491944814732	0.117946251540486	0.0412480979012931	0.19772200238457	0.04392208248655	0.0290339155507944	0.0945024562511499	-0.0675613911610599	-0.160351966140939	-0.00638291344450803
233.620726438336	0.0983691516909959	0.0464217444450947	0.148768243599459	0.0796031211489471	0.0447403760618858	0.105563406847734	-0.0264420977298632	-0.075591290287624	0.0266057131940258	233.620312893443	0.11589310836378	0.058244475942331	0.162270667674065	0.0836063462732374	0.0508304528124978	0.107754467503303	-0.0357150740589848	-0.0844203852072379	0.00889236343656941	233.592092792411	0.118078939197012	0.0555468464528779	0.206471934187702	0.0448170224158413	0.0310416694439669	0.0938523020668368	-0.0666470054415541	-0.160351966140939	-0.00751390893196058
233.720785885587	0.0981751124815926	0.0468810684379316	0.149227412144895	0.0798912194883231	0.0447403760618858	0.105563406847734	-0.0258271187306272	-0.0779754482763174	0.0236163390843146	233.720412319672	0.114872042436503	0.057850423259283	0.161737690726024	0.0847261375305867	0.0506185480978936	0.107754467503303	-0.0335912712273143	-0.0844203852072379	0.00814284079617927	233.692240770089	0.118019743590952	0.0555468464528779	0.197182505881696	0.046178979305164	0.0310416694439669	0.0939182516182928	-0.0651540106081659	-0.160247765291882	-0.00751390893196058
233.820845332838	0.0978875280414898	0.0462019373565595	0.148523414721593	0.0798912194883231	0.0447403760618858	0.105563406847734	-0.0254464608599037	-0.0792736320196483	0.0236163390843146	233.820511745902	0.112895043321233	0.0546846001619039	0.161261483403653	0.085726650391669	0.0513885336357588	0.108860854625037	-0.0302857360056305	-0.0859517013786406	0.0153082799206037	233.792388747768	0.117802502757071	0.0475930683743973	0.19772200238457	0.0478085185322729	0.0311045621940926	0.0940292387808094	-0.0630087883482991	-0.160247765291882	-0.00420669285765653
233.920904780089	0.0974263002316104	0.0462019373565595	0.148523414721593	0.0799857184922378	0.0447403760618858	0.105563406847734	-0.0248327481936108	-0.0779754482763174	0.0260113700834163	233.920611172131	0.111605064901937	0.0526364513556185	0.161261483403653	0.0864700762641151	0.050383247395783	0.108860854625037	-0.0273327574301112	-0.0844203852072379	0.0193294623033417	233.892536725446	0.116627771532496	0.0405267511338838	0.190012671811173	0.0493130735696854	0.031264565300421	0.0940292387808094	-0.0573745720023913	-0.147254726700561	0.00877563550572723
234.02096422734	0.0969972321129293	0.0499347572837567	0.150062779011107	0.0800125146846891	0.0447403760618858	0.105563406847734	-0.0241495234929168	-0.0752341210281475	0.0266057131940258	234.020710598361	0.110906357041567	0.0491280738205959	0.159269327293321	0.0870291562820829	0.0513885336357588	0.111258219820955	-0.0254868331116077	-0.0870245717150873	0.0207713805392774	233.992684703125	0.115694494912398	0.0322133467624678	0.1703103743489	0.0515213269606794	0.031264565300421	0.0940292387808094	-0.05293653225744	-0.132604676991579	0.0114429252624125
234.121023674591	0.0963893449306691	0.048802163133045	0.146720558504347	0.0801302344227983	0.0447403760618858	0.105509386017095	-0.0236172412242837	-0.0745078554334465	0.0266057131940258	234.12081002459	0.109158236365227	0.0491280738205959	0.161261483403653	0.087476521080826	0.0513885336357588	0.111934251469224	-0.0226996966363157	-0.071398648869476	0.0390482410745494	234.092832680804	0.114461651100915	0.0267354167817411	0.147864521179907	0.0589455634895831	0.031264565300421	0.0939182516182928	-0.0471308654708115	-0.11475213316457	0.0265047968480981
234.221083121843	0.0958536140974124	0.0507275480003059	0.144852010160466	0.0803828604125215	0.0447403760618858	0.105322969311535	-0.0228128964634562	-0.071668829783725	0.0297041654173273	234.22090945082	0.10807393526108	0.0434610447593105	0.156267734589863	0.0884733393032256	0.0511002698485107	0.111934251469224	-0.0201978269992169	-0.072371051650935	0.0429462439803863	234.192980658482	0.113964898479345	0.0362738376887334	0.145804959767515	0.0641038512758173	0.031264565300421	0.0938523020668368	-0.0439539838934266	-0.106471836457644	0.03305895095005
234.321142569094	0.0954695916119571	0.0499347572837567	0.1414696998202	0.0805559707180162	0.0447403760618858	0.105322969311535	-0.0219041892597388	-0.0682621464201828	0.0316461529899502	234.321008877049	0.107294137149884	0.0334748868355212	0.146139851434223	0.0888758380253529	0.0506119573149448	0.111934251469224	-0.0186122188120599	-0.0765878873965858	0.0429462439803863	234.293128636161	0.113736572951416	0.0367193313359966	0.145804959767515	0.0753941293299409	0.0315218021519906	0.0939182516182928	-0.0418542919127259	-0.100907857184628	0.0348212583844044
234.421202016345	0.094915184377086	0.053882092412971	0.142447319724612	0.0806938906522674	0.0449574617636996	0.105322969311535	-0.0210036545925334	-0.0680759049924364	0.0297041654173273	234.421108303279	0.106401086793431	0.034579305682682	0.144040810788791	0.0895850101101823	0.0513885336357588	0.114576661823745	-0.0165046086938796	-0.072828005910732	0.0517876765010183	234.393276613839	0.112898224513274	0.0381356690033997	0.141929593447722	0.0775939264207955	0.0324292254426551	0.0946359579054377	-0.0371698809141235	-0.0920765388761517	0.0402415337145955
234.521261463596	0.0943820587616399	0.055296746015518	0.14112610206426	0.0808758698899594	0.0460672860023935	0.106024929833474	-0.0198433775220969	-0.0672163707363391	0.0258067141405313	234.521207729508	0.105387919021373	0.0369592351119832	0.144923461866545	0.0904352651139261	0.0513885336357588	0.114576661823745	-0.0145403095551036	-0.072371051650935	0.0564201836654422	234.493424591518	0.112693422943389	0.0367193313359966	0.138111054433065	0.0799254922330671	0.033435285848773	0.0975590239109515	-0.0322708340725843	-0.0822222171420792	0.0402415337145955
234.621320910847	0.0934714503375118	0.0559031180980056	0.139868499175665	0.0808758698899594	0.046536092839328	0.10584787997933	-0.0181266105315718	-0.065922045274124	0.0251230612746026	234.621307155738	0.104828404642648	0.0369592351119832	0.143433155892766	0.0910448977916029	0.0548296652773757	0.117690359430874	-0.0132055532205169	-0.0709808931766183	0.0606343812022735	234.593572569196	0.112562278998871	0.0392967020021668	0.138655347104825	0.0803708554605668	0.0355451260582611	0.0969553728965795	-0.0308046682287168	-0.0794006173209769	0.0371588794696212
234.721380358098	0.0931539591033808	0.055450462497978	0.139868499175665	0.0814203280092893	0.046536092839328	0.106171741159651	-0.0166855229388103	-0.0657641810236773	0.0258067141405313	234.721406581967	0.104607569325176	0.0379626242826486	0.143433155892766	0.0916366237405086	0.0548296652773757	0.118504509626954	-0.0119906585640998	-0.0717020272684259	0.0606343812022735	234.693720546875	0.112731917885826	0.0392967020021668	0.137888803871919	0.0806547463254023	0.0370117792598045	0.097967597321323	-0.0304914668589275	-0.0795512064552338	0.0371588794696212
234.821439805349	0.0925850699570151	0.0530351738654822	0.138620936829326	0.0814881303494337	0.046536092839328	0.106275013665831	-0.0152928849276518	-0.065922045274124	0.0280406527421253	234.821506008197	0.104794543157636	0.0394304122454674	0.144040810788791	0.093078142901088	0.0506185480978936	0.121285444779977	-0.00858304861397183	-0.0668990122048861	0.0665561146577964	234.793868524554	0.112807669479787	0.038798809550329	0.138111054433065	0.0806886711828728	0.0370117792598045	0.0978135157884848	-0.0306234390890032	-0.0802158094372474	0.0371588794696212
234.9214992526	0.0921875433596689	0.0499347572837567	0.137664257089757	0.0817018640783882	0.0461232980518056	0.106275013665831	-0.0140236143806976	-0.0667688967181831	0.0304175982275624	234.921605434426	0.104942083574586	0.039508057469686	0.144040810788791	0.0938060914648312	0.0474501912308048	0.123982397141657	-0.00744910197135143	-0.0668990122048861	0.0665561146577964	234.894016502232	0.112971042186989	0.0387400096560827	0.138853864750462	0.0808301912619202	0.0370456718720634	0.0986975616210568	-0.0308187194116244	-0.0812442197386318	0.03673648487856
235.021558699851	0.091614853462125	0.0499347572837567	0.139430434199251	0.082034642493163	0.0455751296751194	0.106223755355364	-0.0126368928606296	-0.0667688967181831	0.0329099601898513	235.021704860656	0.104999907358742	0.0437805380006511	0.144040810788791	0.0945393148158772	0.0441626660890949	0.143795355700629	-0.00502052447717173	-0.0622193091083923	0.0740011846267359	234.994164479911	0.113702085633531	0.0387400096560827	0.144249631465216	0.0810747188192536	0.0370117792598045	0.0997057553435056	-0.0319920846130136	-0.0819603803921791	0.0371588794696212
235.121618147103	0.0912829295222444	0.0475432934845723	0.138620936829326	0.082284778814117	0.0447403760618858	0.106223755355364	-0.0115306594717162	-0.065922045274124	0.0356341859586735	235.121804286885	0.105184097832381	0.044842741607055	0.142870243493596	0.0951593540059552	0.050383247395783	0.164206352194326	-0.00342706889760705	-0.0608530890278016	0.0736214171276154	235.094312457589	0.113996217264202	0.0392967020021668	0.145804959767515	0.0834237566680421	0.0371493935248571	0.107946492197904	-0.0270574093012152	-0.0770598639397777	0.0402415337145955
235.221677594354	0.0911450883084796	0.0466103319331894	0.138620936829326	0.0823833218162353	0.0447403760618858	0.106275013665831	-0.0107776781843777	-0.065922045274124	0.0363661812940225	235.221903713115	0.105470079529926	0.0459594517878607	0.142870243493596	0.0956847857537265	0.0532534580117184	0.172063707258419	-0.00199637538483703	-0.0564356999556776	0.0761452041951685	235.194460435268	0.114837748900751	0.0362738376887334	0.151016761322363	0.0834237566680421	0.0371493935248571	0.107946492197904	-0.0296353344772963	-0.0866395645487991	0.0370824723440807
235.321737041605	0.0910982490540184	0.0466103319331894	0.139615253654788	0.0825886716246372	0.0447403760618858	0.106223755355364	-0.0103638358001038	-0.065922045274124	0.038830349062636	235.322003139344	0.105866801882986	0.0493503750866339	0.143433155892766	0.0965053566432091	0.0714020256144508	0.188377445401367	-0.00051758552422163	-0.0533720554522006	0.0761452041951685	235.294608412946	0.115617333154431	0.0381356690033997	0.156413747185562	0.0834237566680421	0.0371493935248571	0.107946492197904	-0.0319313208380683	-0.0900871707875492	0.0391999889139565
235.421796488856	0.0909351233598461	0.0461740313788192	0.139430434199251	0.0853563178739946	0.0646697156486285	0.115253291382686	-0.00372565997130111	-0.0568017788356177	0.0438451557917987	235.422102565574	0.106941534004214	0.053183163512392	0.142870243493596	0.0967194234952514	0.0714020256144508	0.184859751628708	-0.00128825734061384	-0.0533720554522006	0.0731493355383382	235.394756390625	0.116275512624856	0.0392967020021668	0.159115608974847	0.0834237566680421	0.0371493935248571	0.107946492197904	-0.033996688664495	-0.094211377390627	0.0434239401855248
235.521855936107	0.0908914049114626	0.0461740313788192	0.140534368910147	0.085479136420186	0.0655225093332297	0.114994849596389	-0.00322377052092274	-0.0568017788356177	0.0438451557917987	235.522201991803	0.107843613024738	0.0621460136856445	0.142870243493596	0.0968000340370493	0.0671483919077656	0.178099242388195	-0.00263139151870202	-0.0538484922061848	0.0675520974461385	235.494904368304	0.117019764028054	0.0490175524681761	0.170613202247552	0.0834432176179869	0.0371535965006329	0.107946492197904	-0.0363721728536655	-0.119448687907846	0.0318956267695024
235.621915383358	0.0908914049114626	0.0461740313788192	0.140534368910147	0.0858479812796488	0.0655225093332297	0.113869681129976	-0.00284697371655481	-0.0568017788356177	0.0438451557917987	235.622301418033	0.108437338051058	0.0688983008083727	0.142870243493596	0.0970754338202637	0.0671483919077656	0.176220723531355	-0.00330073819801059	-0.0538484922061848	0.0665561146577964	235.595052345982	0.118159848611057	0.088863856873264	0.180396396185771	0.0834526560939333	0.0371535965006329	0.107946492197904	-0.0410877116580899	-0.129544029706445	0.0126142572814628
235.721974830609	0.0914399688839575	0.0344622368499712	0.142447319724612	0.0858479812796488	0.0655225093332297	0.113869681129976	-0.00664099866401124	-0.0642120196752868	0.0533103628958611	235.722400844262	0.109519808420793	0.0635995643019516	0.142870243493596	0.0974163195980702	0.071652919801671	0.177258722733435	-0.00446758627913529	-0.0547327818949419	0.0662732618674543	235.695200323661	0.119196256807801	0.0893412996742812	0.169335487159748	0.0834432176179869	0.0371535965006329	0.107946492197904	-0.0445959897660236	-0.119448687907846	0.0120132012101567
235.82203427786	0.0923533742395785	0.0344622368499712	0.156545511493152	0.085479136420186	0.0655225093332297	0.115136584385108	-0.00947731773339855	-0.07844786356069	0.0533103628958611	235.822500270492	0.110230112028849	0.0566602872521549	0.143433155892766	0.0978463079941033	0.0749908119447847	0.18404729370612	-0.00498140372402087	-0.0547327818949419	0.0736214171276154	235.795348301339	0.119228240434414	0.0893412996742812	0.169541055462839	0.0839700704366854	0.0371535965006329	0.107946492197904	-0.0436423854362267	-0.119448687907846	0.0120132012101567
235.922093725111	0.0933285330997614	0.0339053529749201	0.169764157102403	0.0854107957186611	0.0655225093332297	0.115345526701801	-0.0124360325274829	-0.0891710856286775	0.0533103628958611	235.922599696721	0.111683367129038	0.0578271261061819	0.163164304173194	0.0981981828097261	0.0755370974081817	0.184859751628708	-0.00572319545042169	-0.0640327947838583	0.0736214171276154	235.895496279018	0.119292823785244	0.088863856873264	0.169541055462839	0.0843475375833848	0.0371493935248571	0.108719882922847	-0.0428635353100597	-0.119180018766328	0.0126142572814628
236.022153172363	0.094841663257155	0.0363835323073307	0.179220629783304	0.0852517445920596	0.0626849039227361	0.115345526701801	-0.0162574046667112	-0.0997036968250804	0.0524327342041768	236.022699122951	0.112479724998431	0.0725255348270723	0.188240776954439	0.0982115498804879	0.0750130077428962	0.18404729370612	-0.00700227278395574	-0.0640327947838583	0.0850018972444125	235.995644256696	0.119341869279173	0.092097630286217	0.173166859005378	0.0845071512963811	0.0371493935248571	0.109029229169542	-0.0426212317764978	-0.119180018766328	0.0126142572814628
236.122212619614	0.0959399908422879	0.0367795184699879	0.181727740026983	0.085193606119367	0.0614460328140649	0.115345526701801	-0.0186416716673085	-0.108206494567615	0.042989247644689	236.12279854918	0.113239744098478	0.0725255348270723	0.189052278287221	0.0981981828097261	0.0755370974081817	0.184211378940845	-0.00906248794749806	-0.0825918058814756	0.0736214171276154	236.095792234375	0.119366074723348	0.092097630286217	0.173196255685156	0.0845401334325863	0.0385072392391621	0.110545850934463	-0.0426760088243972	-0.119180018766328	0.0126142572814628
236.222272066865	0.0973518199032473	0.0367795184699879	0.180194713781226	0.0850311742619071	0.0609157664619234	0.115345526701801	-0.0202907611706453	-0.108512971654677	0.039090757546076	236.22289797541	0.114186856101056	0.0730377065313988	0.189503464111461	0.0982401526129155	0.078787046275228	0.18574809029633	-0.0101847250765818	-0.0888880073058406	0.0726879743340078	236.195940212054	0.119366074723348	0.092097630286217	0.173196255685156	0.087308787965654	0.0570342239616803	0.169933547655469	-0.0303303403151362	-0.0889479628113237	0.0188595634738672
236.322331514116	0.0982476882364664	0.0565964388593157	0.198434138398318	0.0849051500715044	0.0614460328140649	0.11715003908518	-0.0220677661326903	-0.110314788956778	0.0329099601898513	236.322997401639	0.114816642043451	0.0774584836666014	0.192377747116386	0.0983211398424225	0.079478400498119	0.184211378940845	-0.0113919315393879	-0.0906268925595211	0.0745581434585481	236.296088189732	0.119437751375313	0.0893412996742812	0.171128299793935	0.0874565650559049	0.0570342239616803	0.169933547655469	-0.0302774964722841	-0.0852193924506418	0.0235114169360983
236.422390961367	0.0997575246595291	0.0672877222701585	0.198434138398318	0.0847291508384085	0.0601309936486845	0.118133162248482	-0.0240153280003358	-0.108512971654677	0.0299417799688504	236.423096827869	0.115394250174914	0.0776174652405577	0.192377747116386	0.0982318641460049	0.0807503304362864	0.18404729370612	-0.0126639516087295	-0.0906268925595211	0.0763166950681316	236.396236167411	0.119437751375313	0.0893412996742812	0.171128299793935	0.0874634319102378	0.0570342239616803	0.169536750312807	-0.0301858540543237	-0.0852193924506418	0.0235114169360983
236.522450408618	0.100525605402117	0.0678434006199975	0.191733656119521	0.0844288052969439	0.0553965921981507	0.122236316923074	-0.0258989887225272	-0.110314788956778	0.0256061454518125	236.523196254098	0.115865883915897	0.0776174652405577	0.189503464111461	0.0979909221362722	0.0777827597901104	0.178330744044716	-0.0141717275554739	-0.0972354524290682	0.0739067382443485	236.496384145089	0.119482304882884	0.092097630286217	0.174187024794479	0.0876436607429244	0.0682779387453148	0.176200398258326	-0.0300442769025842	-0.0852193924506418	0.0235114169360983
236.622509855869	0.101046533567449	0.0729980101132046	0.188598980194507	0.0841568416923921	0.0422358427390645	0.110252670731712	-0.0276443318894413	-0.105779655729822	0.025458534140964	236.623295680328	0.115920142163101	0.078332236035735	0.189503464111461	0.0974540056258312	0.0794790223375695	0.173498011093011	-0.015918188161428	-0.112562490498048	0.0569260046024871	236.596532122768	0.119482304882884	0.092097630286217	0.174187024794479	0.0882734627913039	0.0713624871719071	0.167031373849984	-0.0291191715933742	-0.0882852036935009	0.0202078446389632
236.72256930312	0.101605850950656	0.0684361924187942	0.180194713781226	0.0840415650278998	0.0422358427390645	0.110472446684077	-0.0283142025314665	-0.105779655729822	0.024932550793139	236.723395106557	0.114816642043451	0.0776174652405577	0.197812541892131	0.0972723650840202	0.0781312982330216	0.171704674784254	-0.0153706660648875	-0.113492253175133	0.0569260046024871	236.696680100446	0.119464296324207	0.092097630286217	0.17433367552584	0.0884103481353516	0.0718741330980156	0.165323259410082	-0.0288730064879536	-0.0852193924506418	0.0235114169360983
236.822628750371	0.100082432145153	0.0530621817041357	0.177478694748935	0.0838257555576991	0.0422358427390645	0.110472446684077	-0.0255017132144156	-0.100764527210903	0.0296026859021783	236.823494532787	0.113255061729179	0.073239255804027	0.197812541892131	0.0970754338202637	0.0777827597901104	0.170810851234788	-0.0138641821957516	-0.112019464897302	0.0569260046024871	236.796828078125	0.117677524858603	0.0623743520495451	0.167989078218021	0.0881238303010005	0.0709474601618814	0.167031373849984	-0.0238633882100642	-0.109287201631956	0.0441736022391702
236.922688197623	0.0988541391222061	0.0529622840679502	0.17809659139645	0.0838257555576991	0.0422358427390645	0.110472446684077	-0.024382255882827	-0.102170579671562	0.0296026859021783	236.923593959016	0.112495107532146	0.0616911743100809	0.188758316949025	0.0969336376021068	0.0777827597901104	0.170810851234788	-0.012833041096049	-0.112562490498048	0.0521088237708842	236.896976055804	0.117391994395811	0.0620169940237575	0.167989078218021	0.0880374925974961	0.0718741330980156	0.169933547655469	-0.0230961163992254	-0.109287201631956	0.0441736022391702
237.022747644874	0.095349305101328	0.0506477082971242	0.169048386677593	0.0836714440242605	0.0422358427390645	0.111500411868973	-0.017979807481102	-0.0828280209860266	0.0373526684437432	237.023693385246	0.110973015720436	0.0616911743100809	0.190405169623968	0.0967828819858066	0.0716530908966465	0.160057682215409	-0.0115977767904415	-0.112562490498048	0.0500578425437012	236.997124033482	0.116614535196431	0.0606910641404783	0.169335487159748	0.0879730245674342	0.0722657169037453	0.172978516184037	-0.0215399464796803	-0.109287201631956	0.0441736022391702
237.122807092125	0.0928337795095498	0.0506477082971242	0.15693747710105	0.083588177409119	0.0422358427390645	0.111500411868973	-0.0128531719380012	-0.0676386174654111	0.0410523004622463	237.123792811475	0.109344847569413	0.0591557176314222	0.189052278287221	0.0967194234952514	0.0716530908966465	0.156470564084634	-0.010551772669602	-0.107411627904698	0.0515388768353218	237.097272011161	0.115811194090119	0.0559898128619482	0.164862314742868	0.0878733497633773	0.0718741330980156	0.172978516184037	-0.0194450809327979	-0.109287201631956	0.0459772636507049
237.222866539376	0.0920838197479643	0.0475981954166925	0.147592604842919	0.0835136405988475	0.0422358427390645	0.111500411868973	-0.0114489938423874	-0.0666315923105475	0.040015365780715	237.223892237705	0.107130751946531	0.0559044705504442	0.183611544007872	0.0964861892884582	0.0724399758455773	0.149747462662519	-0.00863249339510626	-0.0906268925595211	0.0569260046024871	237.197419988839	0.114945117807105	0.0563243289260325	0.164862314742868	0.0868137454142328	0.0682779387453148	0.166850851798379	-0.0199730536110721	-0.101318111828601	0.0441736022391702
237.322925986627	0.0912247661571833	0.0498259641337486	0.142447319724612	0.0834901746446461	0.0422358427390645	0.111056463650884	-0.0100064075387502	-0.0660718261757529	0.0375479632699676	237.323991663934	0.104754194552774	0.0490365700934416	0.163742065526395	0.0963784300790974	0.0716530908966465	0.14609235288514	-0.00607581758073194	-0.0915141509395164	0.048114248942378	237.297567966518	0.113125583963665	0.0551643783230163	0.15982552795044	0.0865695274338252	0.0682779387453148	0.162097470235363	-0.0176175520372832	-0.101389763310248	0.0441736022391702
237.422985433878	0.0903969465925605	0.0490438130478265	0.135166226806073	0.0833838235340505	0.0422358427390645	0.111056463650884	-0.00789556758455444	-0.0625547249727612	0.0385408813765037	237.424091090164	0.103029880205172	0.0559044705504442	0.145094474873188	0.0959317422046114	0.0716530908966465	0.128539202228823	-0.00426968214874327	-0.0620722009088525	0.0567371013423305	237.397715944196	0.109825174707269	0.0487534773386369	0.138111054433065	0.0863127872250048	0.0502774437577661	0.126664806245943	-0.0121289673707914	-0.0894943866607159	0.0517443314668163
237.523044881129	0.0898704229664565	0.0498259641337486	0.135138031727636	0.0833074194820312	0.0422358427390645	0.111056463650884	-0.00709581519015093	-0.0625547249727612	0.0385408813765037	237.524190516393	0.100508197128003	0.0566126848069741	0.138949814540258	0.0954711038937501	0.0724399758455773	0.124356826553232	-0.00243785396364936	-0.0497498356431363	0.0466503547219117	237.497863921875	0.108280227373649	0.0557421869488316	0.134407517073845	0.0859373842114638	0.0664531513975501	0.119345416301408	-0.0110112285995962	-0.0680976803272277	0.0441736022391702
237.62310432838	0.0884827361758838	0.0493703930663009	0.128696697436385	0.0831945971768066	0.0422358427390645	0.111056463650884	-0.00458868234390798	-0.0596379917653168	0.0385408813765037	237.624289942623	0.0977003169286138	0.0612942037937176	0.138949814540258	0.0951918655694361	0.0724399758455773	0.120054453492195	-0.00143861244577653	-0.0429589217909443	0.0411130150285876	237.598011899554	0.106951031324736	0.0551643783230163	0.128466713265447	0.0857776792781786	0.0672075904619788	0.116476694345811	-0.00988190265085566	-0.0547040979014679	0.034629986339872
237.723163775632	0.0863303848579102	0.0424012161328538	0.125180474270897	0.0833074194820312	0.0422358427390645	0.112650583153329	-0.000714629646778945	-0.060737814408518	0.0425796695253196	237.724389368852	0.0954056531480307	0.0568475244439824	0.134530710573716	0.0950805321991126	0.0724399758455773	0.119527902547121	0.000330017757353486	-0.0409612652207314	0.0411130150285876	237.698159877232	0.105781471860228	0.0563243289260325	0.128620852669675	0.0856026965598187	0.0668000276287945	0.113324240187779	-0.00947635658228047	-0.048007858590077	0.0334691987486693
237.823223222883	0.0852029541876859	0.0419274113217158	0.123101741765224	0.0832395727714348	0.0397995318068031	0.110472446684077	0.000694855360885455	-0.0617454060245237	0.0431910381853438	237.824488795082	0.0946562233556826	0.0559044705504442	0.13449658484804	0.0950805321991126	0.0724399758455773	0.119527902547121	0.00105032746805296	-0.0429589217909443	0.0383701883030859	237.798307854911	0.104333536344934	0.0560543854754794	0.128466713265447	0.0856834239174368	0.067739315662853	0.114880581357876	-0.00833468791396785	-0.048007858590077	0.0334691987486693
237.923282670134	0.0847370903238526	0.0424537219961499	0.123101741765224	0.0831608308258827	0.0422358427390645	0.112650583153329	0.00123077279035513	-0.0591494084845941	0.0479301290398022	237.924588221311	0.0937339596558676	0.0559044705504442	0.136019672878717	0.0950805321991126	0.0724399758455773	0.119527902547121	0.00180540392665434	-0.0404446856148346	0.0411130150285876	237.898455832589	0.102364936415544	0.0557421869488316	0.128729658068794	0.0857573572396922	0.067739315662853	0.114994373508428	-0.00669719832583999	-0.0489780439555674	0.0334691987486693
238.023342117385	0.0837205770362404	0.0424012161328538	0.123101741765224	0.0850587200423963	0.0583361496751354	0.152611589997401	0.00922496563840415	-0.0591494084845941	0.0665261543794736	238.024687647541	0.092693549641693	0.0559044705504442	0.136936242994496	0.0950805321991126	0.0724399758455773	0.119527902547121	0.00253270160593714	-0.0383541264755181	0.0411130150285876	237.998603810268	0.0985912228069005	0.0559898128619482	0.128439944700791	0.0858092016494494	0.0668000276287945	0.114994373508428	-0.0050172507108067	-0.0473486791482422	0.0381025565780536
238.123401564636	0.0820849047175134	0.0409006128361179	0.117995303750881	0.0850587200423963	0.0594147573601417	0.154279834639944	0.0107301294694594	-0.0591027356090219	0.0675357256354165	238.12478707377	0.0924559401120889	0.0559044705504442	0.136936242994496	0.0950805321991126	0.0724399758455773	0.119527902547121	0.00280507321772055	-0.0379598368394067	0.0411130150285876	238.098751787946	0.0922349591154246	0.0551010216009872	0.127300538655775	0.0858744115440276	0.0672075904619788	0.116746555499732	-0.00258275969751408	-0.0462809262422256	0.0419713749895425
238.223461011887	0.0801397364996298	0.0409846941334742	0.115073286494116	0.0850364644558878	0.0575616578042609	0.152611589997401	0.0121251148276519	-0.0420103141816976	0.0825865286590406	238.2248865	0.0920128160083623	0.0530219989453151	0.135073013156878	0.0950574965634449	0.0724399758455773	0.119527902547121	0.00306514420740987	-0.0378622815645281	0.0411130150285876	238.198899765625	0.086196021457634	0.0549064674258875	0.12780933861132	0.0859373842114638	0.0672075904619788	0.116746555499732	-0.00039254438545951	-0.0439512861222296	0.0433295741594986
238.323520459138	0.0775974356373965	0.0409006128361179	0.113405476799364	0.0855956530390878	0.0594147573601417	0.151355461399042	0.0159269321616383	-0.0379891832823466	0.0839904847660442	238.324985926229	0.0913776402680264	0.0511597003792731	0.133350520475208	0.0950574965634449	0.0724399758455773	0.119527902547121	0.00390146842890532	-0.0362039694975111	0.0411130150285876	238.299047743304	0.0807970371585032	0.0523938271844856	0.126685747699616	0.0859832110097745	0.0697261710913585	0.119345416301408	0.00220919732805969	-0.041294181705259	0.0440212510161101
238.423579906389	0.0755659111523366	0.0380814047093255	0.108409297810667	0.0855004159295465	0.0594147573601417	0.151355461399042	0.0171680336215001	-0.0331894782369218	0.0868462686562046	238.425085352459	0.0903955841318281	0.0518672618042572	0.13449658484804	0.0950574965634449	0.0724399758455773	0.119720828563815	0.0051442826097564	-0.0271477926234052	0.0441721174088144	238.399195720982	0.0784934629715668	0.0523938271844856	0.127391383959176	0.0860766520594682	0.0695044158061572	0.119345416301408	0.00433146079424007	-0.041269786833064	0.0428989034664005
238.52363935364	0.0713065488343653	0.0412019030056179	0.107093700770197	0.0855004159295465	0.0594147573601417	0.151355461399042	0.0188969060216693	-0.0329396676744376	0.0824052476036375	238.525184778688	0.0898838016371478	0.0515096633092192	0.134530710573716	0.0950574965634449	0.0724399758455773	0.120054453492195	0.00582941803282958	-0.0259269531618001	0.0411130150285876	238.499343698661	0.0770620981918755	0.0526057987473553	0.127391383959176	0.0861472797093915	0.0695044158061572	0.119345416301408	0.00526031101627251	-0.040634101695451	0.0433295741594986
238.623698800892	0.0691568793367866	0.0409006128361179	0.103793176010465	0.085479136420186	0.0594147573601417	0.151355461399042	0.0201217799526304	-0.0290202211739037	0.0829574401802804	238.625284204918	0.0891901092716952	0.0477596814266809	0.131573232199488	0.0950805321991126	0.0724399758455773	0.119720828563815	0.00666544408035546	-0.0244464018880013	0.0411130150285876	238.599491676339	0.07553263901447	0.0525146956510035	0.127391383959176	0.086149137476673	0.0695044158061572	0.119345416301408	0.00688021923797318	-0.0378360232278531	0.0442394065432522
238.723758248143	0.0617601289185436	0.0126781656459358	0.0975254974480719	0.085208176951277	0.0596222248872567	0.159065951996778	0.0282657357355881	-0.0150130099983554	0.0817908118013722	238.725383631148	0.0884953225980864	0.0447901801337708	0.134530710573716	0.0950158072075477	0.0724399758455773	0.120713951673003	0.00725616777170439	-0.0366185764750676	0.0467009822896627	238.699639654018	0.0735569216040002	0.0465847057917428	0.126344895106258	0.0860766520594682	0.0684605183904577	0.119345416301408	0.00947074911776554	-0.0383941632859097	0.0517443314668163
238.823817695394	0.060285256909351	0.0122757443054525	0.0974274101221834	0.0840394580118771	0.039303536823318	0.151881957189867	0.0279219873339741	-0.0147922809374854	0.0847768467451492	238.825483057377	0.0859267296762288	0.0336217366837698	0.133116124385065	0.0944466203359638	0.0686553645431869	0.120713951673003	0.00934918746407714	-0.0279745073812185	0.0820453122721369	238.799787631696	0.0703247487726208	0.02372459394028	0.12327174060116	0.0858414689400079	0.0660740924457551	0.124221191664885	0.0148942296997516	-0.0329789904721064	0.0669012978156481
238.923877142645	0.0588285151403892	0.010716824356613	0.0956808261130039	0.0826921965717179	0.0388956677924389	0.15220930928964	0.0276072756858206	-0.0175446819678316	0.0874509785730003	238.925582483607	0.0832679674665666	0.0253161021334236	0.126705222272917	0.0941644708984733	0.0674872225691727	0.121285444779977	0.0110473468842857	-0.0314337961823752	0.0896852570436464	238.899935609375	0.0675759206605393	0.0167708416565904	0.11373439876988	0.0854587596047142	0.0530241102844001	0.114518193509908	0.0205950623094897	-0.0277098145648402	0.0774286488343595
239.023936589896	0.0566711199388894	0.01140473622861	0.0956808261130039	0.0802670525279401	0.0378420991492567	0.15220930928964	0.0269026699587722	-0.0227502876662954	0.0874509785730003	239.025681909836	0.0831264037626042	0.0253161021334236	0.142496401791332	0.0932750838902213	0.0655554282555559	0.123982397141657	0.00976038515712469	-0.0600264250889939	0.0820453122721369	239.000083587054	0.0656584058805671	0.0191253461604507	0.112723564569509	0.0850096798242361	0.05399074389274	0.114994373508428	0.0234475620266118	-0.0277098145648402	0.0748480313619966
239.123996037147	0.0553450831873343	0.0106088093359852	0.0939001607537562	0.0789069020654239	0.0378420991492567	0.152611589997401	0.0274970376833125	-0.0219138800969302	0.0847768467451492	239.125781336066	0.0822755184490794	0.0333875578652077	0.154460534551629	0.0926883910967207	0.0566148741568154	0.116548273943873	0.00938458261973996	-0.0588834595463405	0.0803625256135771	239.100231564732	0.0645261847434606	0.0155697413993643	0.106151584950422	0.084715352001774	0.0531275501896062	0.113324240187779	0.0251872046127067	-0.0277098145648402	0.0785449729465555
239.224055484398	0.054597389995504	0.0106088093359852	0.0931547889053389	0.076012230948649	0.0350532398096948	0.136981686572251	0.0238257343462015	-0.0287656917599258	0.0874509785730003	239.225880762295	0.0818969551956857	0.0333875578652077	0.157562239573593	0.0922934257150618	0.0540315068417255	0.111934251469224	0.00840163855791367	-0.0690984441837424	0.0690252014764167	239.200379542411	0.0637270392776416	0.0155697413993643	0.103457519583504	0.0843114038466127	0.0531275501896062	0.112259838723334	0.0256861516157627	-0.0241851937297081	0.0800196600500942
239.324114931649	0.0541023673215156	0.0111832725492146	0.0931547889053389	0.0734750522656156	0.0350532398096948	0.123344625645254	0.0215046537746753	-0.030954750963114	0.0847768467451492	239.325980188525	0.082187100958663	0.0333875578652077	0.160779957469829	0.0916989953984239	0.0540289751130282	0.111258219820955	0.00717869405276599	-0.0732498027493545	0.0649618265892501	239.300527520089	0.0627352341620593	0.015767994915719	0.0990001888936524	0.0841661204657265	0.0530241102844001	0.110893563845844	0.0265593478795138	-0.0161743759251105	0.080533561252749
239.4241743789	0.0527963189064797	0.0104087556602245	0.0913553236497774	0.0720372062297848	0.0308088118693913	0.112154689191262	0.0204585571289505	-0.0347908537325799	0.0767690369083495	239.426079614754	0.0819605203537927	0.0331763563300233	0.161503770177169	0.0911016007990668	0.053346082374113	0.108483456235458	0.00606264341088487	-0.0732498027493545	0.0635992058896557	239.400675497768	0.0622571251131279	0.0152659261031479	0.0946158724351391	0.0837036100935344	0.0530241102844001	0.1092288679312	0.0267910027489552	-0.0143483874526014	0.0753772725887483
239.524233826152	0.0519481221420907	0.010077303850601	0.0914450009407794	0.0685214019748123	0.0372378222888116	0.0932027423714523	0.0170878955247921	-0.0338050379795433	0.0731204038151878	239.526179040984	0.0823791700942601	0.0331763563300233	0.162257523752654	0.0908972044032257	0.0540289751130282	0.107750797764961	0.00484531159978827	-0.0732508445834152	0.0607711101030393	239.500823475446	0.0622571251131279	0.0152659261031479	0.0946158724351391	0.0834150988797266	0.0524584752761051	0.10601312073401	0.0259448499425253	-0.0155328864659113	0.0728346618983219
239.624293273403	0.0517359459680485	0.00990564612984151	0.0913553236497774	0.0651104540301144	0.0379154176733468	0.088781258733002	0.0142756024908568	-0.0338050379795433	0.0690693660456974	239.626278467213	0.0827130479888275	0.0331763563300233	0.162946280545887	0.0903142192756553	0.0540289751130282	0.106506594436555	0.00321785212268174	-0.0732508445834152	0.0550679624040747	239.600971453125	0.0622571251131279	0.0152659261031479	0.0946158724351391	0.0829411278200382	0.055041795718339	0.10601312073401	0.0244687981266788	-0.0150212685771385	0.0692229826492776
239.724352720654	0.0572254506537787	0.00646543876946534	0.220765607385008	0.0627277249964526	0.0379154176733468	0.0888193455169316	-0.0063399530606246	-0.162219255700351	0.0653436769877023	239.726377893443	0.0831965624312791	0.0331763563300233	0.168311481414019	0.0902586248496846	0.055570236373615	0.107750797764961	0.000670929321112678	-0.075394995673342	0.0607711101030393	239.701119430804	0.0623612108372982	0.0152659261031479	0.105661528491158	0.0823109255492823	0.055041795718339	0.104768197174335	0.0202243794735525	-0.0161743759251105	0.0797230246165608
239.824412167905	0.0612106552572205	0.00996335254481555	0.242360273899749	0.0621371124090681	0.0378420991492567	0.0891873148417279	-0.0238511791699326	-0.183137958567409	0.0653436769877023	239.826477319672	0.0837013625541026	0.0333875578652077	0.171211679538494	0.0901393151937434	0.0540289751130282	0.106506594436555	-0.0009667208131029	-0.0766667861640208	0.0626792160592488	239.801267408482	0.0624806739325548	0.0130625944235319	0.108406945886785	0.0822400908735793	0.055041795718339	0.105407797820028	0.0190352495854126	-0.0277098145648402	0.0785449729465555
239.924471615156	0.0708173323765762	0.0088127013923622	0.256018550328709	0.0609794892493758	0.0369666224527669	0.0891873148417279	-0.0531494052971071	-0.190271760547669	0.0653436769877023	239.926576745902	0.095844922770513	0.0284201238543407	0.302754778746909	0.0893961678199874	0.0524264429612147	0.10699502124311	-0.0350117313247077	-0.213713449232049	0.0656486951044959	239.901415386161	0.0670241164429846	0.0187180943323705	0.175558148364493	0.0821459594481268	0.055041795718339	0.10601312073401	0.00451130756568111	-0.0919813794327953	0.0681975818051762
240.024531062407	0.0708173323765762	0.0088127013923622	0.256018550328709	0.0603058924654185	0.0350752678552779	0.0891873148417279	-0.0536652522720615	-0.18991709319711	0.0650031897048825	240.026676172131	0.153197985330013	0.0284201238543407	0.302754778746909	0.0891985634731013	0.0529514966125169	0.107641488391731	-0.0691537067238209	-0.233929148922565	0.0422148266916028	240.001563363839	0.0750703597110536	0.0166053028397678	0.276434601571173	0.0816320631737361	0.0530241102844001	0.105175992941748	-0.0374470632764419	-0.200040624226935	0.0681975818051762
240.124590509658	0.158535547632957	0.0088127013923622	0.256018550328709	0.0598945326780586	0.0344311856002048	0.0888193455169316	-0.0770706525465837	-0.196563450138272	0.0560012603224771	240.126775598361	0.168297282963639	0.0336217366837698	0.307736614524598	0.0889632628237796	0.0501468287118481	0.104753928362428	-0.0858037748091725	-0.233929148922565	0.0410873781412468	240.101711341518	0.0767239795066214	0.0166053028397678	0.276434601571173	0.0814795989502379	0.0521375697154519	0.105175992941748	-0.0417702746561904	-0.200040624226935	0.0681975818051762
240.224649956909	0.158535547632957	0.0088127013923622	0.256018550328709	0.0596465571688172	0.0344311856002048	0.0895884164505148	-0.0774371353681296	-0.196563450138272	0.053472759492419	240.22687502459	0.172119971081347	0.0336217366837698	0.30346868764973	0.0888680272142988	0.0500043646259952	0.104657667242094	-0.0934653345528267	-0.233929148922565	0.0396671671213697	240.201859319196	0.171575862305368	0.0166053028397678	0.283947806462934	0.0813204914161401	0.0504015727455484	0.104768197174335	-0.0766537128914313	-0.206178881230445	0.0666752029098742
240.324709404161	0.158535547632957	0.0088127013923622	0.256018550328709	0.0593023312179542	0.0344311856002048	0.089659091029513	-0.0776668502934573	-0.209296324030336	0.0378433574923849	240.32697445082	0.174148509589128	0.0336217366837698	0.30346868764973	0.0886911194955093	0.0500043646259952	0.104657667242094	-0.097049361581017	-0.232840018686512	0.0396671671213697	240.302007296875	0.179230538618204	0.0252685000481289	0.352396469438568	0.0811318865628791	0.049564950918151	0.104466542558897	-0.109609732440213	-0.268569536141298	0.0427318096517139
240.424768851412	0.183185930536716	0.0088127013923622	0.257594502190573	0.0588762659199841	0.0344311856002048	0.0901808443698077	-0.108583767017924	-0.21363664991025	0.0264948741211518	240.427073877049	0.199050862477942	0.0788580299661359	0.31389592395038	0.088263996183593	0.0498214162065303	0.105045662718993	-0.121841949148883	-0.226741397094002	0.00208709193683074	240.402155274554	0.18096870916322	0.0633290790234141	0.354475945308195	0.0810830851650563	0.0494807435434054	0.104466542558897	-0.125519326434513	-0.277415773232679	0.0240434598765392
240.524828298663	0.183185930536716	0.0088127013923622	0.257594502190573	0.0585400787379178	0.0344311856002048	0.0902132476290852	-0.108885590304942	-0.208049501889598	0.0281331163280689	240.527173303279	0.201438461693077	0.140602270157006	0.328675114723922	0.0879771036807412	0.0496357937402362	0.105045662718993	-0.126342941274077	-0.239687322746476	-0.0511858603168903	240.502303252232	0.18096870916322	0.0633290790234141	0.354475945308195	0.0807921181175217	0.0494807435434054	0.106006189523335	-0.126066899218205	-0.277415773232679	0.0240434598765392
240.624887745914	0.183466975630054	0.0729980101132046	0.264014111363904	0.0578626885419958	0.0319544072537368	0.0891873148417279	-0.123656898411175	-0.19350276620571	-0.0145572457632354	240.627272729508	0.201705164675443	0.142373015380232	0.310851987312543	0.0873860441389425	0.0490624189114514	0.104753928362428	-0.129340456790897	-0.226741397094002	-0.0544958042460163	240.602451229911	0.18134549040027	0.0889554260302876	0.373920317525681	0.0805760951037234	0.0474828399401126	0.104466542558897	-0.130365050943397	-0.293307523592483	0.00309266066425944
240.724947193165	0.189432042642587	0.134193910131736	0.25725008693281	0.0578626885419958	0.0310307646734101	0.089659091029513	-0.134243465280494	-0.19350276620571	-0.0525080195168061	240.727372155738	0.201438461693077	0.142373015380232	0.310851987312543	0.0873637959101465	0.0490624189114514	0.104657667242094	-0.129435812614842	-0.226741397094002	-0.0544958042460163	240.702599207589	0.183230982189661	0.143491611283576	0.353878364262646	0.080492630698507	0.0476324887175563	0.104768197174335	-0.136322702856198	-0.268369209450653	-0.0558003317454329
240.825006640416	0.188180773115117	0.134193910131736	0.261411868123701	0.0585641106065374	0.0289429177462206	0.0891873148417279	-0.131828700693547	-0.192967872939787	-0.0504767926028469	240.827471581967	0.201291839711679	0.142373015380232	0.311318667308441	0.0873450874939492	0.0500043646259952	0.105761895439145	-0.129337230077442	-0.227194932110955	-0.0544958042460163	240.802747185268	0.183230982189661	0.143491611283576	0.353878364262646	0.0804348410125501	0.0474828399401126	0.104768197174335	-0.136418106009032	-0.268369209450653	-0.0558003317454329
240.925066087667	0.185661345311063	0.134193910131736	0.265415226337627	0.0590006419922537	0.0283593565283412	0.0907871609618599	-0.129265806428369	-0.192967872939787	-0.0467596859376272	240.927571008197	0.201291839711679	0.142373015380232	0.311318667308441	0.0873450874939492	0.0500043646259952	0.105761895439145	-0.129337230077442	-0.227194932110955	-0.0544958042460163	240.902895162946	0.183230982189661	0.143491611283576	0.353878364262646	0.0804032380780386	0.0474828399401126	0.104968361264793	-0.13646889652024	-0.268369209450653	-0.0558003317454329
241.025125534918	0.18440813245219	0.134260190844065	0.266705766530041	0.0593893968482009	0.0254857157821177	0.0891873148417279	-0.127895008252061	-0.196563450138272	-0.0496060995728377	241.027670434426	0.197705284047573	0.142373015380232	0.318900488115368	0.0873450874939492	0.0500043646259952	0.105761895439145	-0.127725694792189	-0.232840018686512	-0.0557798081844225	241.003043140625	0.182874701880821	0.143798943114712	0.354475945308195	0.0803302136587708	0.0466914808969305	0.105175992941748	-0.136677128868413	-0.268569536141298	-0.0573545127787152
241.125184982169	0.177168096652119	0.11156274700029	0.257594502190573	0.0598443647646632	0.0248513618812696	0.0913792948955887	-0.118576549035986	-0.192967872939787	-0.0428862863548192	241.127769860656	0.183726666073945	0.10879249149996	0.307065440203572	0.0873682713044898	0.0498780180627473	0.105761895439145	-0.120977884553563	-0.232840018686512	-0.0262385032940966	241.103191118304	0.176297541546187	0.0691408144857019	0.35797582086563	0.0803302136587708	0.0466914808969305	0.105175992941748	-0.120376566992021	-0.268569536141298	0.00989647842936246
241.225244429421	0.164247697684812	0.0946419595733725	0.230932267494988	0.0599789128443905	0.0213245237774848	0.0913128466384104	-0.102205755703996	-0.182718839922507	-0.0252334567101206	241.227869286885	0.165975228944948	0.0992724757703716	0.274187603186645	0.0873860441389425	0.0498214162065303	0.105761895439145	-0.0908166410166656	-0.193649846896008	-0.00382469373632484	241.203339095982	0.17606266596292	0.0691408144857019	0.35797582086563	0.0803302136587708	0.0466914808969305	0.105175992941748	-0.120114870021797	-0.268569536141298	0.00989647842936246
241.325303876672	0.162861062087209	0.0958776623332762	0.230932267494988	0.0608138705661122	0.0254857157821177	0.12259737951641	-0.0993270965039793	-0.17410345925867	-0.0178281374151982	241.327968713115	0.163165089945211	0.0992724757703716	0.274187603186645	0.0873860441389425	0.0498214162065303	0.105761895439145	-0.087194694882186	-0.193649846896008	-0.00382469373632484	241.303487073661	0.170450106116584	0.0691408144857019	0.35797582086563	0.0803108879330517	0.0466914808969305	0.105407797820028	-0.104893439768271	-0.268569536141298	0.00989647842936246
241.425363323923	0.161054040389824	0.0958776623332762	0.229852303670398	0.0611354506823826	0.0298837412271024	0.127498686913904	-0.0971582059199571	-0.17410345925867	-0.0188054376209457	241.428068139344	0.161273563308425	0.0992724757703716	0.273439638276204	0.0873860441389425	0.0498214162065303	0.105761895439145	-0.0843884567890062	-0.19004599914876	-0.00280879323768048	241.403635051339	0.163710051420036	0.0675073406209095	0.257919586490391	0.0802827646128228	0.046195449128322	0.105175992941748	-0.0791781490299898	-0.170641279407816	0.0157350507351622
241.525422771174	0.155486545405602	0.0946419595733725	0.212847338108068	0.0621371124090681	0.029606054581717	0.128041332661802	-0.0892260825958937	-0.160583029184621	-0.0165817459806087	241.528167565574	0.158687225403828	0.0992724757703716	0.273439638276204	0.0874298309393458	0.0498780180627473	0.105761895439145	-0.0806936561646128	-0.19004599914876	-0.00280879323768048	241.503783029018	0.16340335353875	0.0675073406209095	0.257919586490391	0.0802827646128228	0.046195449128322	0.105175992941748	-0.0786659225369757	-0.170215060126025	0.0157350507351622
241.625482218425	0.151411257946449	0.0958776623332762	0.205827411287136	0.0627965731915413	0.0283593565283412	0.128041332661802	-0.0844962564824361	-0.159158540703164	-0.0256957623638658	241.628266991803	0.154571653566229	0.0992724757703716	0.274187603186645	0.0874873032924561	0.0498780180627473	0.105761895439145	-0.0751224221723174	-0.189515049240148	-0.00280879323768048	241.603931006696	0.15610136377128	0.0531274883370838	0.191828920222483	0.0802827646128228	0.046195449128322	0.105175992941748	-0.059802087414796	-0.129901557655113	0.0285231693432477
241.725541665676	0.149751088122272	0.0936397670685011	0.203136762353235	0.0672688411352833	0.029606054581717	0.131300087324842	-0.0803087564386188	-0.158942394268138	-0.0212880500383674	241.728366418033	0.137017280830397	0.100100555634372	0.185861890433291	0.0876054038543784	0.0490624189114514	0.106506594436555	-0.0574168326566173	-0.123541392615259	-0.00280879323768048	241.704078984375	0.155579531564733	0.0531274883370838	0.191266213512246	0.0803302136587708	0.046195449128322	0.106611741215774	-0.059116328899034	-0.131945325053623	0.0273811639928294
241.825601112927	0.146535367365062	0.0936397670685011	0.201909269130946	0.0750561483791274	0.0356761790486288	0.137524374184342	-0.0680022013866933	-0.139993486282439	-0.0168168403746382	241.828465844262	0.137002912941794	0.100100555634372	0.186249186140492	0.0883590567888058	0.0443172739124597	0.106625258928113	-0.0560355621138455	-0.130556518722672	0.00163310590210353	241.804226962054	0.155292266210568	0.0531274883370838	0.190576841029598	0.0803506881714419	0.0427150259706856	0.104768197174335	-0.0585498802761598	-0.128957800163442	0.0314213051359788
241.925660560178	0.142381646300074	0.0936397670685011	0.19920620741924	0.0773235153894571	0.0388956677924389	0.137524374184342	-0.0628088209766381	-0.138380082281587	0.0137194300552355	241.928565270492	0.135286585404963	0.100100555634372	0.185418190228076	0.0884357204959834	0.0437607839242634	0.108483456235458	-0.055034312341772	-0.136327575484552	0.00353987265430816	241.904374939732	0.154421847276257	0.0532016576343938	0.190289059384192	0.0805157079054405	0.0427150259706856	0.110084487042526	-0.0569396916302245	-0.128957800163442	0.0339382227184431
242.025720007429	0.138005974695437	0.0931376461491326	0.196930275687368	0.0829646053450834	0.0441021964598313	0.162643915743625	-0.04763782244302	-0.106769852746382	0.031977496507364	242.028664696721	0.135010084936875	0.100195121672415	0.185861890433291	0.0887270206493884	0.0435488086156327	0.14802671360066	-0.0538215370004148	-0.129449656726329	0.0343718667858708	242.004522917411	0.153692328746507	0.0531274883370838	0.189892390249908	0.0806886711828728	0.0369912820781332	0.112387922423289	-0.0555705027012347	-0.13051636584454	0.0353528434853689
242.125779454681	0.136710864595052	0.0929920169622538	0.194681257956981	0.0833375119138885	0.0449043456817592	0.162643915743625	-0.0453332774857828	-0.102708294182497	0.0362196137398671	242.128764122951	0.135010084936875	0.100100555634372	0.185861890433291	0.0889297889707175	0.0443172739124597	0.152861484825118	-0.0524902548092023	-0.127728267610438	0.0402781711472942	242.104670895089	0.153343633446094	0.0531274883370838	0.18969095051907	0.083665808592304	0.0522414907442279	0.1555117036423	-0.0456937940609239	-0.115712323851614	0.0339382227184431
242.225838901932	0.134698156923919	0.0914857932587984	0.189482055714365	0.0836714440242605	0.0450851706582487	0.162643915743625	-0.0426692550025955	-0.102334829323225	0.0363975663613241	242.22886354918	0.136274237352101	0.101505790064685	0.188094054769259	0.0889632628237796	0.0444115168811717	0.154775009507603	-0.0520512483095148	-0.129689284383242	0.0405437048158247	242.204818872768	0.157703662857719	0.0537749543441776	0.197277813683203	0.083770981444426	0.0516334275375672	0.15717133306884	-0.049254342341243	-0.115831194811269	0.0437218576927145
242.325898349183	0.130202484818589	0.0921816497461936	0.18438824497847	0.0846753315399545	0.0495930582981237	0.16605713175353	-0.0372914777246262	-0.0956904617913237	0.0447018725612936	242.32896297541	0.135286585404963	0.101310943128593	0.187582502068397	0.0891754203497224	0.0435488086156327	0.156637593324835	-0.0510169612325726	-0.130556518722672	0.0442187186984758	242.304966850446	0.159394858079044	0.0531274883370838	0.199585691161012	0.0838546464923519	0.0516334275375672	0.158082015625139	-0.0514793725650121	-0.119183132380243	0.046354807881324
242.425957796434	0.129496019676877	0.0914857932587984	0.182768743833638	0.0850970785224929	0.0489820431622862	0.163516951927478	-0.0354100462480319	-0.0956904617913237	0.0432715910092227	242.429062401639	0.134695554861999	0.101310943128593	0.187420390426813	0.0893528192361853	0.0471858711996036	0.161806651087275	-0.0500290550892035	-0.130556518722672	0.0468544670084385	242.405114828125	0.159994408652651	0.0531274883370838	0.200588880480717	0.0841494824368873	0.0521375697154519	0.160492338069695	-0.0517101562413339	-0.122934484468338	0.0449770688632817
242.526017243685	0.127964323889423	0.0883402457066416	0.176326875708956	0.086141424972142	0.0524679622759233	0.163954442721335	-0.0313441130573371	-0.0911498326813722	0.0432715910092227	242.529161827869	0.135010084936875	0.100100555634372	0.185861890433291	0.0895850101101823	0.0437607839242634	0.160342483721194	-0.0485813656737575	-0.129008421799085	0.0507416325882085	242.505262805804	0.160257208065365	0.0531274883370838	0.201934067765047	0.0844972761617255	0.0521375697154519	0.163075632680749	-0.0508771931696066	-0.132419871112341	0.0436832052740651
242.626076690936	0.125821352919912	0.0912307349889242	0.17376407862266	0.086141424972142	0.0524679622759233	0.163954442721335	-0.029527671451004	-0.0911498326813722	0.042569152793717	242.629261254098	0.134695554861999	0.100100555634372	0.185861890433291	0.0897448428754163	0.0437607839242634	0.161866694329128	-0.0474131383783182	-0.128186840890024	0.0536826408925195	242.605410783482	0.16340335353875	0.0838305310989811	0.205961925880357	0.0844972761617255	0.0521375697154519	0.163075632680749	-0.060141251108289	-0.132419871112341	0.0437218576927145
242.726136138187	0.123896513482135	0.0904415304186908	0.171299103469736	0.10644293545798	0.0490468637839019	0.177934780056724	-0.016869173665052	-0.0911498326813722	0.0610654579892181	242.729360680328	0.131541462454992	0.0987243694622384	0.188094054769259	0.0909874451913578	0.0435488086156327	0.217277866103819	-0.0335921696075991	-0.140908328045261	0.0703457297375726	242.705558761161	0.163288980619646	0.0838305310989811	0.200910238413612	0.0879641163419812	0.0590020813175355	0.17113254695169	-0.0495027801503245	-0.132419871112341	0.0458709339136807
242.826195585438	0.122572140364099	0.0904415304186908	0.171299103469736	0.108927649783439	0.0490468637839019	0.177934780056724	-0.0154916412981221	-0.0911498326813722	0.0632133910244607	242.829460106557	0.127067147589566	0.0862767048423148	0.187127101193348	0.0919013172154126	0.0437607839242634	0.236756054819041	-0.0225995460010068	-0.140570034137577	0.0893885649636446	242.805706738839	0.16155349611395	0.0820464380625621	0.199585691161012	0.139906413507847	0.0629260185547872	0.254225797173966	-0.0132108659537821	-0.115712323851614	0.0894371045971041
242.926255032689	0.121810219416035	0.0884743984311096	0.170460090159323	0.117060594961191	0.0490468637839019	0.178577126590014	-0.0133182647939434	-0.0936967576830633	0.0650000878529236	242.929559532787	0.125045101606681	0.0862883567020992	0.188094054769259	0.092776580720248	0.0435488086156327	0.246564665065659	-0.0142321201784476	-0.136327575484552	0.116719932822687	242.905854716518	0.159581659081827	0.0804663812237212	0.200910238413612	0.142223653158496	0.0629260185547872	0.254225797173966	-0.0091798220486188	-0.110085441123252	0.0944790260624485
243.026314479941	0.121024529229817	0.0883402457066416	0.170391861878939	0.143275094939805	0.0598379055466154	0.211860202334229	0.0116953878927486	-0.0841655058218014	0.0812703763458168	243.029658959016	0.122675830030639	0.0827306590444829	0.184845482547611	0.0946527968008775	0.0435488086156327	0.255837272874988	-0.00381585719938222	-0.134707986860823	0.13772215453674	243.006002694196	0.156830058579533	0.0788015964886072	0.202252276964312	0.143008638172153	0.0629260185547872	0.254225797173966	-0.00521622859786226	-0.112601735223163	0.0924669078064661
243.126373927192	0.120193205351934	0.0876534019977114	0.169352087420858	0.146078812298156	0.0598379055466154	0.211860202334229	0.0141577344272021	-0.0822432156647255	0.0900366045302535	243.129758385246	0.121394219301042	0.0827306590444829	0.185418190228076	0.166224717880156	0.0512793708314636	0.258181901897012	0.0330940424361694	-0.0992087276288163	0.152703530502514	243.106150671875	0.152901008818577	0.0768479823116744	0.202717959863	0.156992064098327	0.0684605183904577	0.278229486888961	0.0177131754698295	-0.108287528656223	0.130562163420175
243.226433374443	0.118906371246036	0.0883402457066416	0.169352087420858	0.147474813962507	0.0598379055466154	0.211860202334229	0.0164417323036979	-0.0822432156647255	0.0945640163566756	243.229857811475	0.119645882369765	0.0827306590444829	0.185418190228076	0.199161967819553	0.0814785888650729	0.256936296443531	0.0616962116210553	-0.0339840614646466	0.171471588062578	243.206298649554	0.146048755709203	0.076318966957571	0.202717959863	0.168578835028789	0.0768839854668032	0.285552427654069	0.0413418463506681	-0.0623883763206932	0.178022200821008
243.326492821694	0.118065473793191	0.080255905884589	0.161306959270985	0.148612495396926	0.0598379055466154	0.211860202334229	0.0185196179144167	-0.0841655058218014	0.0956432241614268	243.329957237705	0.117609534691105	0.0766178612166371	0.17832205687932	0.201688097878345	0.0823803038511782	0.257793070579484	0.0675769914480508	-0.0231667945746146	0.171471588062578	243.306446627232	0.132629532116329	0.076318966957571	0.199347786831932	0.172957008406055	0.0768839854668032	0.285552427654069	0.0490106350841318	-0.0383189737082621	0.188093065863721
243.426552268945	0.116732279245863	0.0859103022812416	0.163558087766563	0.149645263539094	0.0598379055466154	0.211860202334229	0.0205352575026465	-0.0820517362278308	0.100317146657328	243.430056663934	0.115775851068038	0.0753342352711333	0.175131451262045	0.20420505656779	0.0818601686143507	0.256936296443531	0.0743205695440059	-0.0194174724144922	0.166188319494609	243.406594604911	0.121476765843992	0.075543639652826	0.193499581909009	0.17327608034614	0.0768839854668032	0.285552427654069	0.0555585252648656	-0.0328540482788243	0.188715314638803
243.526611716196	0.11560758398002	0.0848959026171671	0.16222080987059	0.150869393222186	0.0598379055466154	0.211860202334229	0.0226984687692434	-0.0839068148584734	0.100317146657328	243.530156090164	0.111134221150654	0.0755520848838862	0.161359407194927	0.205098617623732	0.0818601686143507	0.256936296443531	0.0842150790167086	-0.00758609436796494	0.169512421647243	243.506742582589	0.115400427771625	0.0761427464339136	0.188958132600035	0.175990249947568	0.0768839854668032	0.285552427654069	0.0624883684758763	-0.0275777503309574	0.18955729048204
243.626671163447	0.11545383180846	0.0848959026171671	0.16222080987059	0.159715286350184	0.0672547774847746	0.218845197732034	0.0385861000557003	-0.0455105698398862	0.100317146657328	243.630255516393	0.109637556357141	0.0752214824891154	0.153768102477176	0.207502298132665	0.143612505160105	0.273009438283494	0.092137314503755	0.0199168074340719	0.173213477060327	243.606890560268	0.110448337129208	0.0784497375921858	0.179228182206729	0.179739404338779	0.0768839854668032	0.285249453374567	0.0710048663680613	-0.0212661819748276	0.18955729048204
243.726730610698	0.114834330065026	0.0800685302941824	0.159158596925474	0.161868186721199	0.114880308316105	0.220367552259446	0.0479541000331957	-0.00165097217711968	0.10868698087703	243.730354942623	0.108534588390567	0.0681644578068888	0.140746686643358	0.208474171154302	0.142798259454778	0.263822633501665	0.0955792497324783	0.0235572970233441	0.17163671494503	243.707038537946	0.107728664296086	0.0729766290415279	0.179106034081035	0.203941750416362	0.132399799860317	0.28902985639498	0.0905155145665567	-0.00281855267331491	0.18955729048204
243.826790057949	0.113912064355354	0.0792165980361648	0.160772070962022	0.161868186721199	0.114880308316105	0.220367552259446	0.0492914795986005	-0.00165097217711968	0.110516625096184	243.830454368852	0.108219659224343	0.06831033466651	0.140746686643358	0.208643787215884	0.143612505160105	0.273956391306631	0.0955577490337106	0.0202288850935853	0.173213477060327	243.807186515625	0.10274752686614	0.0469319717744891	0.172480858957733	0.203819693693539	0.132456320497453	0.289116631275758	0.0966816915268	0.00627811289598737	0.192361734662156
243.926849505201	0.113475050050506	0.0748303539958271	0.161199745037454	0.161868186721199	0.114880308316105	0.220367552259446	0.0503030704509512	-0.00165097217711968	0.111569395178407	243.930553795082	0.107935960586451	0.0681644578068888	0.140746686643358	0.207613165685671	0.133778853659519	0.274356922432066	0.0952463133992719	0.0139377304913954	0.17163671494503	243.907334493304	0.0952037856239159	0.0372192933137008	0.15408325877462	0.202090938704271	0.132064658730846	0.289116631275758	0.109176141000068	0.0206570658376647	0.2084369799811
244.026908952452	0.110357290100707	0.0606471294931257	0.16616941632172	0.161868186721199	0.114880308316105	0.220367552259446	0.0547626395594116	-0.0142060356372767	0.13006638507754	244.030653221311	0.107687709138402	0.0674218999049384	0.140746686643358	0.206118644767018	0.112862385625544	0.27487545770887	0.0931000807554822	0.0132053085269879	0.175787313991123	244.007482470982	0.0929396908076299	0.0362317776385527	0.141696044139226	0.200998799698758	0.131712566277768	0.289116631275758	0.110906006706703	0.0206570658376647	0.203111227211343
244.126968399703	0.109956386640425	0.0575996626535744	0.163558087766563	0.161868186721199	0.114880308316105	0.220367552259446	0.0552401576261969	-0.0142060356372767	0.13006638507754	244.130752647541	0.107166511624348	0.0677870466678537	0.13967101827056	0.205098617623732	0.103974375071231	0.273956391306631	0.091866671297604	0.00839644190245423	0.176046706935442	244.107630448661	0.0907758229917306	0.0354438870919484	0.133609931466875	0.199102849764986	0.129717172149661	0.285552427654069	0.112245843515343	0.0151833047983701	0.193790313361782
244.227027846954	0.109874555516569	0.054245706363469	0.160233596921535	0.161868186721199	0.114880308316105	0.220367552259446	0.0555853922633913	-0.0142060356372767	0.13006638507754	244.23085207377	0.106763065667139	0.0681644578068888	0.139498233272075	0.205407754009576	0.102293009618741	0.27487545770887	0.0932576555863068	0.00874376980026738	0.176727910532831	244.207778426339	0.0902627359366695	0.0363224001711745	0.13177994703155	0.186613672232992	0.123085019033545	0.279612514305982	0.108443764939169	0.021517132121303	0.20269283104109
244.327087294205	0.107991682200253	0.0477914415281981	0.158213200629645	0.161868186721199	0.114880308316105	0.220367552259446	0.0591604546457361	-0.00165097217711968	0.163677740773396	244.3309515	0.106280420837298	0.0681644578068888	0.138951250526252	0.205745089905137	0.0991995047909995	0.27378976837679	0.0945642058363795	0.00745419826770993	0.176727910532831	244.307926404018	0.0892831989324538	0.0337092860114221	0.128600309566101	0.181406756598598	0.124624603490679	0.2777319222244	0.105484853232041	0.0148063465865288	0.192369053293291
244.427146741456	0.106972294309996	0.0474492651323564	0.158621173109665	0.161868186721199	0.114880308316105	0.220367552259446	0.0608909218676232	-0.00312820845785011	0.164167070318467	244.431050926229	0.105889250594266	0.0677870466678537	0.138951250526252	0.206118644767018	0.105859359543741	0.282193040301306	0.0955183641653567	0.00392676335190312	0.176046706935442	244.408074381696	0.0891751074285576	0.0318297462549315	0.128600309566101	0.178016639659006	0.126630466866419	0.278114044316075	0.102760249861893	0.0134356765707333	0.192369053293291
244.527206188707	0.10695640720924	0.0474492651323564	0.158621173109665	0.161868186721199	0.114880308316105	0.220367552259446	0.0609431061240215	-0.00312820845785011	0.164167070318467	244.531150352459	0.105663045709693	0.0658694686997934	0.135515644023315	0.206278419196362	0.105859359543741	0.282438220647396	0.0960370266854261	0.00874376980026738	0.181225124323782	244.508222359375	0.0893287163286259	0.0337092860114221	0.131744773798311	0.175943054786728	0.126630466866419	0.278114044316075	0.101412113589338	0.0127423137247812	0.192369053293291
244.627265635958	0.10695640720924	0.0474492651323564	0.158621173109665	0.161868186721199	0.114880308316105	0.220367552259446	0.0609431061240215	-0.00312820845785011	0.164167070318467	244.631249778688	0.105417270765114	0.0666465776079169	0.135057526786611	0.206904380653067	0.105859359543741	0.283228533326843	0.0969527996573335	0.00745419826770993	0.182220553716406	244.608370337054	0.0894281659446909	0.0327725840988527	0.131744773798311	0.175943054786728	0.126630466866419	0.278114044316075	0.101186852965475	0.0115745431381028	0.193759247060856
244.72732508321	0.107046792098695	0.0432734985911295	0.160772070962022	0.162832071061098	0.114376692991372	0.316646336012428	0.0700271525597769	-0.0252574844824252	0.19785929048774	244.731349204918	0.106668459409002	0.0543347395792101	0.142234202374472	0.209917467562971	0.0963167050407059	0.290501852380435	0.0977488904661586	-0.000279398905406084	0.205969595363893	244.708518314732	0.0901970144684669	0.0319724329875955	0.161152887394468	0.177652407843518	0.119502850062746	0.280784285117044	0.102062185957065	-0.0136556418503163	0.207714842568156
244.827384530461	0.117304150868597	0.0474492651323564	0.191007872020023	0.168136111818706	0.114376692991372	0.344468437026113	0.0709794576660753	-0.0402418278702826	0.24198505971433	244.831448631148	0.109574519114731	0.0627250203532453	0.20706025441709	0.25218716762919	0.103974375071231	0.453995180501493	0.158169187225176	-0.0215983983739712	0.367534431854283	244.808666292411	0.0903617218963629	0.0327725840988527	0.181831936923634	0.179805459336627	0.109924510464972	0.323703104958904	0.106374719179413	-0.0544728074312596	0.240087051319393
244.927443977712	0.121041358943298	0.0432734985911295	0.190118988652767	0.194300622570514	0.114880308316105	0.381854489188188	0.103125010862674	-0.0387380534960227	0.273356601217404	244.931548057377	0.113399710390899	0.0624131733064128	0.209615868362056	0.342576593656339	0.103974375071231	0.469132879463719	0.198504315828067	-0.000279398905406084	0.394703422817913	244.908814270089	0.0911662675260232	0.0356904210765489	0.192044036770935	0.183541305146955	0.113806024096963	0.340064661154585	0.107510970664335	-0.0574843343467364	0.261168575556825
245.027503424963	0.124197638003626	0.0416361119763994	0.19224278868742	0.281698828060238	0.117455230576895	0.38483155236271	0.125142367307727	-0.0370644918690108	0.275704422243146	245.031647483607	0.115500082705009	0.0668374198001602	0.216997628082705	0.342576593656339	0.103974375071231	0.469132879463719	0.192944967550302	-0.0470875100218242	0.394703422817913	245.008962247768	0.0937839012236098	0.0354438870919484	0.201394061937277	0.216389667956412	0.118927036175585	0.415888423008638	0.131572341722196	-0.0544728074312596	0.312449359588924
245.127562872214	0.147594985533868	0.0477666447548754	0.202099753095975	0.303585090106771	0.117455230576895	0.385414937083669	0.127839066950138	-0.0370644918690108	0.275704422243146	245.131746909836	0.118566473034718	0.0663609207075221	0.216997628082705	0.374515602987163	0.209710054972032	0.469132879463719	0.21831962145567	0.077993597873686	0.394703422817913	245.109110225446	0.111073943242976	0.0362785086735925	0.217045749263127	0.257146065875229	0.115770944658466	0.415888423008638	0.130195677634358	-0.041468252165466	0.346780764988006
245.227622319465	0.16099342365891	0.0474492651323564	0.201993383867202	0.309640913062062	0.117455230576895	0.385414937083669	0.128796168199747	-0.0370644918690108	0.274930895039271	245.231846336066	0.123755323606195	0.0663609207075221	0.216997628082705	0.374515602987163	0.209710054972032	0.469132879463719	0.211575405200077	0.0585302512781679	0.39738333026277	245.209258203125	0.116391233153169	0.0362785086735925	0.217190709092323	0.292330391116658	0.115770944658466	0.446243009422643	0.160726130682552	-0.041468252165466	0.348110171860901
245.327681766716	0.170672066896584	0.0432734985911295	0.202622876390479	0.334756638156087	0.14300702996904	0.400697903184319	0.165752597237435	-0.0340452740292951	0.275704422243146	245.331945762295	0.182401760825121	0.0685960129396377	0.220248060350535	0.374515602987163	0.209710054972032	0.469132879463719	0.192296805664626	0.00739360731375396	0.352079247563964	245.309406180804	0.13930596892079	0.0362785086735925	0.217190709092323	0.311941779629054	0.1323950628014	0.46155317962279	0.168848577683067	-0.0292605003342937	0.34819973492976
245.427741213967	0.172385485580633	0.0432734985911295	0.202758355519204	0.335022376135894	0.14300702996904	0.400697903184319	0.163632235897703	-0.0369976696823554	0.273356601217404	245.432045188525	0.186561755827052	0.0718834752424844	0.221273389363506	0.374515602987163	0.210082796493857	0.469132879463719	0.188254851739725	0.00739360731375396	0.35121330565099	245.409554158482	0.174218337806872	0.0362785086735925	0.217190709092323	0.320418812555458	0.161173508454372	0.467277970126409	0.172612513698754	-0.0167763166118475	0.346780764988006
245.527800661218	0.175597945911549	0.111945424145455	0.211251631864369	0.344951997536873	0.27645429450272	0.431116009165	0.16989480937496	0.0813159693571401	0.267608358926039	245.532144614754	0.18825939547138	0.0790325991288284	0.22741168371594	0.374515602987163	0.210082796493857	0.469132879463719	0.18437680629598	0.00488186008577188	0.344377503769082	245.509702136161	0.187505210086155	0.085751121977076	0.221911877724121	0.326811330121426	0.201893998420078	0.45663151984995	0.147253676737402	-0.0167763166118475	0.31758384440243
245.62786010847	0.176651719976765	0.145428631937071	0.208618844440085	0.344951997536873	0.27645429450272	0.430422623161727	0.166801341163455	0.0813159693571401	0.257617441305061	245.632244040984	0.190457255869766	0.102646040779598	0.228919454340541	0.374515602987163	0.210082796493857	0.469132879463719	0.178421769811123	0.00488186008577188	0.329769781674975	245.609850113839	0.188474101801389	0.0992460589553723	0.222543609343944	0.329564135821923	0.200045761940275	0.442728917960039	0.143824249698222	-0.0051668982757383	0.293704636199807
245.727919555721	0.176818845153255	0.151211338234908	0.208618844440085	0.344951997536873	0.273134179142074	0.432412075488314	0.164415031570704	0.0813159693571401	0.25931565573897	245.732343467213	0.192125678059819	0.107647062487122	0.220748675403849	0.374515602987163	0.209292874211455	0.469132879463719	0.172418181684345	0.00844345151201775	0.308803128025358	245.709998091518	0.188715228943144	0.101784620719955	0.220724093478937	0.329763832990306	0.20118926624392	0.452864502581844	0.141376255642753	-0.0196576815226376	0.27663551764604
245.827979002972	0.176817373338487	0.151211338234908	0.208618844440085	0.344701283022238	0.258165982182441	0.428032374748099	0.163258503960692	0.0747625595782611	0.26190084875474	245.832442893443	0.192598011029715	0.107754054470662	0.221205063048749	0.374515602987163	0.197685875198104	0.481045191668257	0.167159953647151	0.00488186008577188	0.329090750856281	245.810146069196	0.189029787666816	0.101938677469951	0.220078200101713	0.328228179334137	0.201579160311679	0.46105464139954	0.138548707339715	-0.0167763166118475	0.283511923683723
245.928038450223	0.176832778438684	0.152227560719153	0.208618844440085	0.340968940314034	0.16497415000404	0.421578506935979	0.146024667258919	-0.0164748272202967	0.25931565573897	245.932542319672	0.192855495517227	0.107754054470662	0.221999857376122	0.374225224620916	0.145520169755493	0.469132879463719	0.162952232127194	-0.0378986876575184	0.324156475515022	245.910294046875	0.189228551164169	0.111772077473192	0.228875846659127	0.327239596827197	0.186783980892728	0.471120851559945	0.135235173903285	-0.0264889125610869	0.28052785490859
246.028097897474	0.176832778438684	0.152227560719153	0.208618844440085	0.340007092336291	0.161374854897531	0.421670581289226	0.143352323944403	-0.0312817741742774	0.24763041150823	246.032641745902	0.193178241373446	0.106663549190937	0.221999857376122	0.347737778069544	0.145520169755493	0.469132879463719	0.143128891741414	-0.0567425648883793	0.307050700623998	246.010442024554	0.189979693492231	0.131744773798311	0.239199772202082	0.322333710767356	0.144766608157784	0.441556929536588	0.127153587088849	-0.0399860667010362	0.269943940349848
246.128157344725	0.176818845153255	0.152348810023574	0.208618844440085	0.31164432787801	0.143059622003755	0.416202985140148	0.0993410208614409	-0.0439036410259624	0.2438080105063	246.132741172131	0.193508105485325	0.113015466406911	0.228919454340541	0.347737778069544	0.145520169755493	0.470776332723354	0.138541329441994	-0.0560874968739988	0.308803128025358	246.110590002232	0.190199048406565	0.146667633231562	0.239199772202082	0.312012958407557	0.141828865882367	0.441556929536588	0.117154479854414	-0.0438703295160118	0.269943940349848
246.228216791976	0.176818845153255	0.152348810023574	0.208618844440085	0.296413931337786	0.130695643563907	0.405367490832536	0.0893559954969461	-0.0485419543022164	0.244023317286314	246.232840598361	0.194333124303139	0.113344093105965	0.228199718923387	0.197354987461986	0.132252217165754	0.429215163784111	0.040976106101445	-0.0678360094165016	0.240549419105033	246.210737979911	0.190393509543817	0.159197628237097	0.235760725852914	0.301034832061527	0.141828865882367	0.442728917960039	0.107790849256896	-0.0499284582349046	0.26458024935967
246.328276239227	0.176817373338487	0.151139417739042	0.207165704721139	0.191711000731297	0.130264850357341	0.405367490832536	0.0778501691086221	-0.0485419543022164	0.245570697345008	246.33294002459	0.194722912211067	0.113015466406911	0.228199718923387	0.19699164935216	0.132252217165754	0.429215163784111	0.03946203897972	-0.0785136493619555	0.229003417931191	246.310885957589	0.190536763455726	0.161131346940345	0.228875846659127	0.291976638371816	0.142305788855707	0.446243009422643	0.100519016396088	-0.0533268593871442	0.259396473457994
246.428335686478	0.176817373338487	0.151849682549226	0.20775691018188	0.177464492272924	0.130695643563907	0.404974861277278	0.0463585604236931	-0.052703629612676	0.2438080105063	246.43303945082	0.196672050136411	0.114314737004904	0.234697609191617	0.188256236795964	0.12764895700161	0.300454603931758	0.00646118881535263	-0.0810715267965952	0.121734334961277	246.411033935268	0.190986406767419	0.165783361597386	0.228875846659127	0.224114474879285	0.141828865882367	0.446629334365117	0.0693303451032499	-0.0557099154380869	0.257436756555758
246.52839513373	0.176723524685657	0.152227560719153	0.207165704721139	0.167710720732118	0.0859014707069544	0.257901448971013	-0.00711397756104339	-0.0934394466924392	0.0714883634838146	246.533138877049	0.197672493666128	0.114912154487077	0.23500360844473	0.187923856353426	0.128419545213702	0.297748496866471	0.00368608651362527	-0.0810715267965952	0.109651228292943	246.511181912946	0.191041655544232	0.165234796614485	0.226528198994402	0.201545726982059	0.133709881231803	0.438822066481901	0.0459375089213073	-0.0576489705025325	0.257436756555758
246.628454580981	0.176804384173674	0.151139417739042	0.205666434282196	0.16717839661386	0.10215452846661	0.200685952175904	-0.0131091537649198	-0.0639209882256152	0.0279811553138913	246.633238303279	0.200146474647708	0.127083929906353	0.241456270337024	0.187322209466719	0.128419545213702	0.296611617203648	-0.00375130275911389	-0.0786056049498137	0.109651228292943	246.611329890625	0.191140238180019	0.165234796614485	0.225015755494708	0.182005026701962	0.141828865882367	0.305003107977222	0.00399228417174772	-0.0533268593871442	0.11942587933756
246.728514028232	0.176586627401977	0.151139417739042	0.205263822882393	0.166940206473539	0.109886699416317	0.202110448807255	-0.0148182600191112	-0.0592904922871352	0.0279811553138913	246.733337729508	0.200243948808383	0.125276928065393	0.238527368580334	0.18688154002088	0.128419545213702	0.296611617203648	-0.00544086930019757	-0.0770985751021138	0.107227981111824	246.711477868304	0.191455387825573	0.165234796614485	0.223160048350591	0.180221463710679	0.139302493021924	0.284422044516018	-0.00311544747828713	-0.0557099154380869	0.0973699651629343
246.828573475483	0.176204011713782	0.151139417739042	0.205073887220643	0.166940206473539	0.109886699416317	0.202110448807255	-0.0145865266379712	-0.0595626047681447	0.0279811553138913	246.833437155738	0.20049112680124	0.126051443830399	0.239717397120763	0.185951279340874	0.128419545213702	0.295994090621529	-0.00782716547216772	-0.0788436612275381	0.101305457089013	246.811625845982	0.191467391996266	0.163779238002329	0.221212256401772	0.1798766966666	0.135885675141067	0.27581854253649	-0.00425158353937836	-0.0612818043016161	0.0878708838789879
246.928632922734	0.17607335125617	0.1499469965723	0.203499702107604	0.166950455282742	0.109886699416317	0.202110448807255	-0.0141517397133765	-0.0592904922871352	0.0293881410148527	246.933536581967	0.200747944885376	0.126559551118287	0.241223754495607	0.184249534724828	0.121313943961852	0.284397374570393	-0.0112575393922083	-0.0770985751021138	0.101857902283161	246.911773823661	0.191455387825573	0.162964675166809	0.220724093478937	0.178766345667595	0.139734920628289	0.27581854253649	-0.00579336335680979	-0.0616232515210103	0.0826522477574128
247.028692369985	0.176011330790098	0.147937909686119	0.201993383867202	0.166950455282742	0.109886699416317	0.202110448807255	-0.0140286062973323	-0.0592904922871352	0.0293881410148527	247.033636008197	0.201084570323951	0.168222841244146	0.261463559467529	0.183063908707161	0.121313943961852	0.276133733232332	-0.0140192830347222	-0.0788436612275381	0.0968157680756558	247.011921801339	0.191436657338243	0.162964675166809	0.220724093478937	0.17852183135586	0.135885675141067	0.268414937931113	-0.00662041696177587	-0.0557099154380869	0.085745467494677
247.128751817236	0.175838568647914	0.1499469965723	0.202412883679291	0.166950455282742	0.109886699416317	0.202110448807255	-0.0138500240837062	-0.0592904922871352	0.0293881410148527	247.133735434426	0.201340399360537	0.169309902132612	0.260098099522857	0.180598271420821	0.115102877601603	0.249351079638404	-0.0180361325959078	-0.0813075792450511	0.0944875476335638	247.112069779018	0.191436657338243	0.162964675166809	0.220724093478937	0.178425604059051	0.133709881231803	0.267300484956381	-0.00700332062637205	-0.0557099154380869	0.085745467494677
247.228811264487	0.175768660899689	0.150458204434113	0.202412883679291	0.166950455282742	0.109886699416317	0.202110448807255	-0.0136242896391951	-0.0595626047681447	0.0286357480504152	247.233834860656	0.201530500185275	0.171304957638975	0.258809130270662	0.178370933702013	0.121313943961852	0.245477735410053	-0.0207745195900281	-0.0813075792450511	0.0937964537813151	247.212217756696	0.191407824615137	0.162964675166809	0.220724093478937	0.178176694096811	0.127977669793382	0.254502343723051	-0.00783001666037954	-0.0780444183482529	0.0486323608993223
247.328870711739	0.175675345080701	0.151139417739042	0.202329484674133	0.166950455282742	0.109886699416317	0.202110448807255	-0.0133130026290944	-0.0595626047681447	0.0286357480504152	247.333934286885	0.20176444944283	0.173710742401485	0.255395156946303	0.176939534022515	0.121313943961852	0.23340484963534	-0.0233221728178419	-0.0967365215924474	0.0683139763688734	247.312365734375	0.191407824615137	0.163779238002329	0.221212256401772	0.177878121776055	0.124017158741813	0.234044744052164	-0.00891319652803473	-0.0778199714213839	0.0413301528790986
247.42893015899	0.175562979153043	0.151139417739042	0.201993383867202	0.166950455282742	0.109886699416317	0.202110448807255	-0.0130298977207152	-0.0592904922871352	0.0293881410148527	247.434033713115	0.202195632054013	0.17190172086426	0.250034243457241	0.176028240325473	0.123960151178282	0.23152652414777	-0.0261231866058575	-0.0991092847304791	0.056373293693428	247.412513712054	0.191407824615137	0.164613991463698	0.221212256401772	0.177159915668114	0.135885675141067	0.232163941646386	-0.0105778534682075	-0.0623625121203213	0.0413301528790986
247.528989606241	0.175507764657997	0.151139417739042	0.201993383867202	0.16806141997143	0.127592268054907	0.214336675164911	-0.0091472954354302	-0.0581684308939915	0.0383408235559384	247.534133139344	0.202548335240936	0.173710742401485	0.249052562752398	0.174782790628074	0.125124561060811	0.230755247502637	-0.0281596017512776	-0.0991092847304791	0.0482156711120657	247.512661689732	0.191372585721986	0.164917002795908	0.221212256401772	0.176981041667075	0.141828865882367	0.233182969250276	-0.0116074933314342	-0.0557099154380869	0.0398193504426578
247.629049053492	0.175387971276301	0.152162762850009	0.202412883679291	0.169821812833783	0.128025411042231	0.209599735871922	-0.00533691147199069	-0.0475768745985463	0.0512241536639301	247.634232565574	0.20278194064663	0.173710742401485	0.244886138384543	0.173563163340998	0.127541721808483	0.229643009354455	-0.031114277457577	-0.0920078215623076	0.0441048020375175	247.612809667411	0.191372585721986	0.164917002795908	0.221212256401772	0.176279960532499	0.142305788855707	0.232163941646386	-0.012440302422904	-0.0557099154380869	0.0382958765178848
247.729108500743	0.175387971276301	0.152162762850009	0.202412883679291	0.169909705511003	0.128025411042231	0.209599735871922	-0.00503291836214674	-0.0469867290483089	0.0512241536639301	247.734331991803	0.202801806598164	0.173710742401485	0.244820068087283	0.164071049918983	0.0852659348552702	0.232713253588076	-0.0413303651121237	-0.131188230197798	0.038637867704285	247.712957645089	0.191372585721986	0.164917002795908	0.221212256401772	0.173488957392283	0.127716176166054	0.232163941646386	-0.0171230138178949	-0.0724762307659127	0.0349951676320581
247.829167947994	0.175387971276301	0.152162762850009	0.202412883679291	0.169909705511003	0.127592268054907	0.210102690351573	-0.00511874076362526	-0.0475768745985463	0.0512241536639301	247.834431418033	0.202801806598164	0.173710742401485	0.244820068087283	0.161200033538798	0.0815180302568024	0.23152652414777	-0.0444058859104853	-0.131188230197798	0.038637867704285	247.813105622768	0.191372585721986	0.164917002795908	0.221212256401772	0.171374118904285	0.0972731846106216	0.232163941646386	-0.0215680799433864	-0.0953715448222145	0.0308585437893159
247.929227395245	0.175380852780833	0.152162762850009	0.202412883679291	0.169821812833783	0.129816433483212	0.214336675164911	-0.00531463848034031	-0.0478861999872773	0.0512241536639301	247.934530844262	0.202801806598164	0.173710742401485	0.244820068087283	0.159996309614526	0.0815180302568024	0.23035741221654	-0.0460644488267367	-0.131188230197798	0.038637867704285	247.913253600446	0.191372585721986	0.164917002795908	0.221212256401772	0.170351297127172	0.0949559189892469	0.231485184224031	-0.0228635720790368	-0.101289615305681	0.0267645769682011
248.029286842496	0.175380852780833	0.152162762850009	0.202412883679291	0.169798081234481	0.130049016447692	0.215549611378812	-0.00553289110419682	-0.0493011299454583	0.0512241536639301	248.034630270492	0.20278194064663	0.173710742401485	0.244820068087283	0.159102971741343	0.0815180302568024	0.23035741221654	-0.0469557735337275	-0.131825803033603	0.0380525079117809	248.013401578125	0.191372585721986	0.164917002795908	0.221212256401772	0.170113532193964	0.0949559189892469	0.232066641913228	-0.0233018000067449	-0.101289615305681	0.0267645769682011
248.129346289747	0.175380852780833	0.152162762850009	0.202412883679291	0.169798081234481	0.129816433483212	0.215549611378812	-0.00558526238622586	-0.0493011299454583	0.0512241536639301	248.134729696721	0.20278194064663	0.173710742401485	0.244820068087283	0.158571234171404	0.0816785323031348	0.229755581743386	-0.0474282074793538	-0.139074639179231	0.0305485342195908	248.113549555804	0.191372585721986	0.164917002795908	0.221212256401772	0.169934395549431	0.0949559189892469	0.232163941646386	-0.0236079537045919	-0.102044634351373	0.0267645769682011
248.229405736999	0.175380852780833	0.152162762850009	0.202412883679291	0.169729166459418	0.128025411042231	0.215549611378812	-0.00593854698944979	-0.0507608132505827	0.0512241536639301	248.234829122951	0.20278194064663	0.173710742401485	0.244820068087283	0.158336254579312	0.0816785323031348	0.229643009354455	-0.0478270125217926	-0.139074639179231	0.0305485342195908	248.213697533482	0.191372585721986	0.164917002795908	0.221212256401772	0.169934395549431	0.0861110439009245	0.223705918348385	-0.0237744706491701	-0.102044634351373	0.0267645769682011
248.32946518425	0.175378980076527	0.152162762850009	0.202412883679291	0.169696273294952	0.128025411042231	0.215842145216312	-0.0059794821347957	-0.0507608132505827	0.0529749995978175	248.33492854918	0.20278194064663	0.173710742401485	0.244820068087283	0.158225895995505	0.0815180302568024	0.229255951938683	-0.0479141515511061	-0.139074639179231	0.0305485342195908	248.313845511161	0.191372585721986	0.164917002795908	0.221212256401772	0.163916403944129	0.075875014581503	0.208257416327974	-0.0375779518221324	-0.136800777897228	0.0277850160022479
248.429524631501	0.175378980076527	0.152162762850009	0.202412883679291	0.169660491289642	0.125903306665141	0.215842145216312	-0.00614554289795161	-0.0557902775704491	0.0498900052064281	248.43502797541	0.20278194064663	0.173710742401485	0.244820068087283	0.158225895995505	0.0815180302568024	0.229255951938683	-0.0479141515511061	-0.139074639179231	0.0305485342195908	248.413993488839	0.191372585721986	0.164917002795908	0.221212256401772	0.163880055881813	0.075875014581503	0.208257416327974	-0.0376270371917169	-0.136800777897228	0.0277850160022479
248.529584078752	0.175375641874333	0.149719708428702	0.200187382974307	0.16958569885315	0.125187695312174	0.215842145216312	-0.00615970571632178	-0.0557902775704491	0.0498900052064281	248.535127401639	0.202744326949099	0.173710742401485	0.244366823590324	0.158225895995505	0.0815180302568024	0.229255951938683	-0.0478586762710916	-0.139074639179231	0.0305485342195908	248.514141466518	0.191372585721986	0.164917002795908	0.221212256401772	0.163853123367375	0.075875014581503	0.208257416327974	-0.0377529133992304	-0.136800777897228	0.0267645769682011
248.629643526003	0.17536339398518	0.152162762850009	0.202412883679291	0.16958569885315	0.125187695312174	0.215842145216312	-0.00604432547391234	-0.0501983100243244	0.0552891158200245	248.635226827869	0.202744326949099	0.173710742401485	0.244366823590324	0.158225895995505	0.0815180302568024	0.229255951938683	-0.0478586762710916	-0.139074639179231	0.0305485342195908	248.614289444196	0.191372585721986	0.164917002795908	0.221212256401772	0.163853123367375	0.075875014581503	0.208257416327974	-0.0377529133992304	-0.136800777897228	0.0267645769682011
248.729702973254	0.175207452658729	0.150458204434113	0.202412883679291	0.171945007856006	0.128025411042231	0.308218396585236	0.00704408542803737	-0.0592904922871352	0.12767903303701	248.735326254098	0.202419441354332	0.173710742401485	0.249052562752398	0.185992846851009	0.0791721030784997	0.32362566069176	-0.00874838618128745	-0.129961095939203	0.136846738481368	248.714437421875	0.190917209915869	0.161131346940345	0.220724093478937	0.165739374120291	0.0593610623176475	0.218959610440011	-0.0314044134829703	-0.150449769229668	0.0508662306093856
248.829762420505	0.175118541303427	0.146140448191357	0.200187382974307	0.18237410006622	0.130264850357341	0.334494228034306	0.0326768727909194	-0.0412166656180122	0.163949594136568	248.835425680328	0.201663397418205	0.171304957638975	0.253978713309423	0.192088227029207	0.0885966617869015	0.335486978790527	0.00112109721517214	-0.129961095939203	0.142387514676857	248.814585399554	0.190195387406076	0.161131346940345	0.229791378120927	0.168994541905845	0.0651389092702582	0.281842565924595	-0.0212418949001235	-0.140505077912341	0.100752208954141
248.929821867756	0.174813172532656	0.146140448191357	0.202412883679291	0.18625541404538	0.13191294536677	0.33738235504122	0.0409617641339439	-0.040792335247567	0.165098171138774	248.935525106557	0.201069806373756	0.169309902132612	0.269376305384616	0.216535517014447	0.121321436994053	0.346343302216582	0.0297875407361945	-0.120697063970347	0.15513796114755	248.914733377232	0.189223777727181	0.114896734350492	0.228835953791226	0.177161203997477	0.0651389092702582	0.313409245790855	0.00129215978553527	-0.0987583215628978	0.151460215628648
249.029881315007	0.174379414249621	0.141260286787101	0.208344208685869	0.188336967561564	0.128025411042231	0.334494228034306	0.0456224216082016	-0.0430226403755784	0.165098171138774	249.035624532787	0.200747944885376	0.144805638689255	0.261759710720167	0.221299503169638	0.130805739762827	0.350132195071191	0.0349461686699959	-0.0935363052203234	0.182386656243877	249.014881354911	0.188395458558847	0.102561282201467	0.216723748848881	0.180348905643903	0.0662004093176922	0.314777287056049	0.0103029005786583	-0.0704257453371018	0.135930889810138
249.129940762259	0.174090613257285	0.125219096008261	0.20647737641533	0.232259200098	0.13191294536677	0.355010701723541	0.0681359801582479	-0.0401644066152445	0.186583196240262	249.135723959016	0.200388769474551	0.139651044056617	0.266210453875282	0.250231423891392	0.133820612809091	0.346399641048208	0.0442035383962649	-0.0764899952386172	0.191450559376097	249.115029332589	0.18822490103747	0.102561282201467	0.216723748848881	0.182005026701962	0.0645015688932851	0.314777287056049	0.0138305411587479	-0.0656300432861747	0.133830084432948
249.23000020951	0.173981115405091	0.111329162245564	0.20647737641533	0.251635568706079	0.13191294536677	0.355010701723541	0.0719810330102002	-0.0442948000276392	0.184236188868633	249.235823385246	0.200127117881871	0.111858017355863	0.244366823590324	0.264045739178137	0.133820612809091	0.342476740149961	0.0516468028321641	-0.0764899952386172	0.182386656243877	249.215177310268	0.18822490103747	0.102561282201467	0.216723748848881	0.184319010843462	0.0645015688932851	0.314777287056049	0.017130116577656	-0.0596837778882617	0.133830084432948
249.330059656761	0.173747510416567	0.102072154065097	0.199568981983337	0.255533591533821	0.13191294536677	0.355010701723541	0.0739963142419584	-0.0442948000276392	0.184236188868633	249.335922811475	0.200146474647708	0.107256976600699	0.556340239564455	0.274484073081929	0.171589836081929	0.346399641048208	0.0295025878763592	-0.389407256047599	0.181400529497325	249.315325287946	0.18822490103747	0.102561282201467	0.216723748848881	0.185234459195778	0.0645015688932851	0.314777287056049	0.0187473955816361	-0.0549800191185607	0.135382634002023
249.430119104012	0.173572148000475	0.0999307219891322	0.199568981983337	0.256978383796726	0.13191294536677	0.355010701723541	0.0755079087590006	-0.0380395286785683	0.190794287030058	249.436022237705	0.200146474647708	0.107256976600699	0.556340239564455	0.275060685829341	0.170503671045903	0.342944746520019	0.0304309026957896	-0.389407256047599	0.181400529497325	249.415473265625	0.192359042997939	0.0957430872922997	0.543194904712776	0.185720366552361	0.0645015688932851	0.314777287056049	-0.045170982690848	-0.380697180129481	0.133698785463929
249.530178551263	0.173195805110038	0.0950067751966995	0.196312081623481	0.280274196440512	0.159789113820841	0.353754191260812	0.0964189547501787	-0.0168046599818203	0.193115477011537	249.536121663934	0.200146474647708	0.107256976600699	0.556340239564455	0.276317289660328	0.173108505879871	0.342623305727057	0.0314851067357947	-0.389407256047599	0.181400529497325	249.515621243304	0.192359042997939	0.0957430872922997	0.543194904712776	0.186155239875228	0.0645015688932851	0.314777287056049	-0.0443512080701117	-0.380697180129481	0.133698785463929
249.630237998514	0.173119668525296	0.0951909554251077	0.196312081623481	0.280274196440512	0.159789113820841	0.353754191260812	0.0966714949882433	-0.0166303852216077	0.193115477011537	249.636221090164	0.200309989451226	0.115722666628225	0.574865709304797	0.276972503843801	0.173419588700863	0.342623305727057	0.00101194581634967	-0.389407256047599	0.181400529497325	249.615769220982	0.192359042997939	0.0957430872922997	0.543194904712776	0.197803357248553	0.144766608157784	0.314777287056049	-0.02475658812821	-0.37180052099651	0.194053252545567
249.730297445765	0.173119668525296	0.0951909554251077	0.196312081623481	0.280017122435955	0.160356243073322	0.362263956179406	0.0942957766104564	-0.0257146971003169	0.193599109994431	249.736320516393	0.203290267361219	0.105803910864282	0.746167072094848	0.22903425194903	0.0427320565582405	0.338659994594344	-0.0892511194864259	-0.585141223417453	0.162167858306522	249.715917198661	0.192359042997939	0.0957430872922997	0.543194904712776	0.196515925495256	0.138754645410568	0.337639767611881	-0.0288092051701468	-0.381677067844123	0.194053252545567
249.830356893016	0.177781756436731	0.0800735106205728	0.70462790065426	0.255533591533821	0.0759445762576342	0.364306641851361	-0.057865879577705	-0.615541878891154	0.194071858265224	249.836419942623	0.208466174689476	0.103823966965416	0.768966372328216	0.217474235832168	0.0427320565582405	0.338659994594344	-0.156206028322881	-0.734049591111827	0.162167858306522	249.816065176339	0.195366579009802	0.0865726148428554	0.72572911350448	0.19488472287176	0.0683764765362798	0.318588233418109	-0.0874807723963131	-0.577382689101119	0.201434930869781
249.930416340267	0.177781756436731	0.0800735106205728	0.70462790065426	0.232046855158325	0.0710891213365446	0.359611759809888	-0.0636181975240762	-0.624791179094664	0.193115477011537	249.936519368852	0.208466174689476	0.103823966965416	0.768966372328216	0.200905838757856	0.0427320565582405	0.338659994594344	-0.164967348361134	-0.734049591111827	0.162167858306522	249.916213154018	0.198441373321526	0.0865726148428554	0.733804158318036	0.182422073333247	0.0562472071487396	0.314649142510615	-0.153909935193273	-0.641221294027347	0.197791960894281
250.030475787519	0.181754459300951	0.0777111821287355	0.730951935566319	0.201864380039297	0.0710891213365446	0.359611759809888	-0.122812334321982	-0.628326782146961	0.169317145505498	250.036618795082	0.543575753146729	0.105803910864282	0.854123440721188	0.198471225438825	0.0427320565582405	0.338659994594344	-0.290179391472913	-0.752790176706394	0.165253270216763	250.016361131696	0.319798367387064	0.0865726148428554	0.733804158318036	0.175820571746575	0.0554914461188437	0.314649142510615	-0.188355915547366	-0.655543701286329	0.194053252545567
250.13053523477	0.304077878643142	0.0824466236088285	0.739148199177277	0.188233288678558	0.0710891213365446	0.359611759809888	-0.183788235063717	-0.634726409994981	0.163615397559333	250.136718221311	0.543575753146729	0.105803910864282	0.854123440721188	0.195320840001167	0.0427320565582405	0.338659994594344	-0.29236644508535	-0.752790176706394	0.165253270216763	250.116509109375	0.449615227614005	0.170610657824971	0.737848133391873	0.158639208025532	0.055207389004489	0.297036484291934	-0.244313384129538	-0.661666210237981	0.110772222130114
250.230594682021	0.638808722981247	0.0793203774493308	0.743544213708602	0.181809662820238	0.0710891213365446	0.359611759809888	-0.292901831727975	-0.637066533035615	0.118148440321704	250.236817647541	0.623447955841268	0.173710742401485	0.852925635600445	0.134950319516205	0.0418957295069458	0.336334450397918	-0.374381933299506	-0.758248739237674	0.13429922268472	250.216657087054	0.449615227614005	0.170610657824971	0.737848133391873	0.155020824364264	0.0554914461188437	0.294730320208065	-0.248211448084774	-0.661666210237981	0.110772222130114
250.330654129272	0.638808722981247	0.0793203774493308	0.743544213708602	0.167444066434275	0.0638822454515421	0.334321031787674	-0.320828572274515	-0.646998014573994	0.112128491727286	250.33691707377	0.623447955841268	0.178146638636315	0.856510253407939	0.12969525612219	0.0418957295069458	0.336334450397918	-0.408196254682622	-0.773271015049073	0.13351971844567	250.316805064732	0.483535866414514	0.16653215700256	0.75804338420046	0.129470674090695	0.0545583771412657	0.294730320208065	-0.34606871217955	-0.673148256780049	0.103018248781681
250.430713576523	0.638808722981247	0.0793203774493308	0.743544213708602	0.160249953971984	0.0660044323276168	0.334321031787674	-0.328600232007647	-0.650317927881463	0.105700712870312	250.4370165	0.623447955841268	0.180025705956027	0.855254456079422	0.112967212713442	0.0406408271367516	0.309205615112211	-0.482167877192992	-0.779055190953904	0.133121517234041	250.416953042411	0.514625441574367	0.41173931409097	0.774417631786773	0.126349291572428	0.0554914461188437	0.293850720921375	-0.431950818219351	-0.671667897172734	-0.131332392166908
250.530773023774	0.660068555063428	0.0851479696714145	0.760973348672191	0.154658820712184	0.0660981873538773	0.334321031787674	-0.388344360342405	-0.650317927881463	0.105235457004612	250.537115926229	0.623447955841268	0.432118205899398	0.861147323990358	0.112591188383161	0.0406408271367516	0.307633208014451	-0.512654819932353	-0.789255647090227	-0.129297819290682	250.517101020089	0.514625441574367	0.41173931409097	0.774417631786773	0.124894580472158	0.055207389004489	0.290374126427624	-0.436949898996629	-0.671981939475421	-0.132045345405783
250.630832471025	0.660068555063428	0.171553033311444	0.762047707558424	0.149153562849929	0.0671738644979374	0.334766040953815	-0.429364453945676	-0.646998014573994	-0.0558869054059754	250.637215352459	0.623447955841268	0.432118205899398	0.861147323990358	0.112591188383161	0.0406408271367516	0.307633208014451	-0.51288460044962	-0.789255647090227	-0.129297819290682	250.617248997768	0.514625441574367	0.41173931409097	0.774417631786773	0.109651997339535	0.056625195985472	0.172834620621566	-0.462780630043618	-0.671981939475421	-0.299747840893907
250.730891918276	0.660068555063428	0.408225215195381	0.76054537141436	0.13752348405914	0.0710891213365446	0.191936715542458	-0.478628586749834	-0.650317927881463	-0.253152688295917	250.737314778688	0.623447955841268	0.170407335478778	0.864912485384596	0.118586595029314	0.0555474342451987	0.19072422330045	-0.482284702663837	-0.765852403443577	-0.0913859983989231	250.717396975446	0.514625441574367	0.41173931409097	0.774417631786773	0.109756609938173	0.0595389562003432	0.172834620621566	-0.464396982267422	-0.671667897172734	-0.301350017825137
250.830951365528	0.660068555063428	0.408225215195381	0.76054537141436	0.137646746504037	0.0710891213365446	0.192329442326374	-0.478429208787903	-0.650317927881463	-0.253152688295917	250.837414204918	0.623447955841268	0.170407335478778	0.864912485384596	0.120014120797351	0.055831856325766	0.192469451680403	-0.480594755136958	-0.766443414505302	-0.0932730256533372	250.817544953125	0.485167389630225	0.218413889880728	0.774417631786773	0.112003900170944	0.0586637704835434	0.172741643192068	-0.434183929787689	-0.671981939475421	-0.0620160690074254
250.931010812779	0.660068555063428	0.408225215195381	0.76054537141436	0.138496988716999	0.0718984491182752	0.194865337590035	-0.477524364696815	-0.6466764692208	-0.247249562613643	250.937513631148	0.623447955841268	0.170407335478778	0.864912485384596	0.120388930678025	0.0547861009471893	0.191747383995951	-0.480029498858233	-0.766443414505302	-0.0932730256533372	250.917692930804	0.471540649632452	0.169764154751063	0.774417631786773	0.113699462799634	0.056625195985472	0.172834620621566	-0.401901513750651	-0.663039760118226	-0.0444376042659196
251.03107026003	0.650781458972451	0.295666328500128	0.772252213606428	0.147795188246498	0.0721706411442698	0.20638108212305	-0.432788374298272	-0.634787807668889	-0.12389262352864	251.037613057377	0.623447955841268	0.170407335478778	0.864912485384596	0.120501579047104	0.053663599710588	0.192469451680403	-0.479767431059254	-0.766443414505302	-0.0932730256533372	251.017840908482	0.455333314318424	0.16939871421644	0.772973419218814	0.125322868608806	0.0517770193061779	0.219465259542863	-0.354344643430013	-0.663039760118226	-0.0477492621571547
251.131129707281	0.650781458972451	0.295666328500128	0.772252213606428	0.155108823111997	0.0824601596953684	0.217689552740085	-0.427966492726161	-0.628498902222266	-0.124866313730618	251.137712483607	0.509912311794708	0.161357324253999	0.855254456079422	0.120865404914641	0.053663599710588	0.195796625737733	-0.430891724289732	-0.780463884808393	-0.0643793598725313	251.117988886161	0.44133721435716	0.173030345615511	0.771815141374265	0.127952701888099	0.0565231104389343	0.223168594910149	-0.307139875797079	-0.648955023614652	-0.0444376042659196
251.231189154532	0.650781458972451	0.295666328500128	0.772252213606428	0.158875651242973	0.0844333013683026	0.220066094478433	-0.426252289046363	-0.624124267844828	-0.122795243194896	251.237811909836	0.459670085869867	0.154112558499379	0.827594815246133	0.12230574169633	0.0566111248441452	0.201735022997647	-0.338384161394497	-0.737824550888871	-0.00564484544173455	251.218136863839	0.44133721435716	0.173030345615511	0.771815141374265	0.131302899901666	0.0586637704835434	0.224935120104109	-0.301995084188568	-0.661836256960172	-0.0317941837090377
251.331248601783	0.533461596967486	0.2086019154032	0.757737466683125	0.162909332267901	0.0825866301140734	0.220066094478433	-0.376763954630666	-0.609050198201815	-0.0625097451269248	251.337911336066	0.459670085869867	0.154112558499379	0.827594815246133	0.122605557110979	0.0547861009471893	0.201735022997647	-0.337648719778127	-0.738950771387362	-0.00564484544173455	251.318284841518	0.44133721435716	0.173030345615511	0.771815141374265	0.134522148016686	0.0586637704835434	0.224447410121921	-0.29886459925165	-0.634664780185986	0.00717627694834544
251.431308049034	0.533461596967486	0.2086019154032	0.757737466683125	0.167824837301682	0.0824601596953684	0.221514162257629	-0.37305839222971	-0.597242721008771	-0.0614254625565387	251.438010762295	0.459670085869867	0.154112558499379	0.827594815246133	0.12709535634985	0.0570775079588394	0.209004262510852	-0.329666465179718	-0.700887071298434	-0.000921826472109089	251.418432819196	0.403114295871696	0.165029441975998	0.743905333450413	0.137144104458895	0.0587056579246166	0.223168594910149	-0.241976883242011	-0.599708062122204	0.0024323137825854
251.531367496285	0.375255074873539	0.19652075342118	0.738913027578017	0.173510095042838	0.0824601596953684	0.222588167758586	-0.242305601912038	-0.57211150281301	-0.0209897115393199	251.538110188525	0.349047245866485	0.154112558499379	0.764483829677554	0.140162629453604	0.096909895726662	0.221030101028854	-0.245384278038087	-0.650070816149201	0.0350282109026431	251.518580796875	0.316546764152136	0.168097949476033	0.486601718909577	0.138501050346311	0.0587056579246166	0.223168594910149	-0.185953892532616	-0.405521665575815	0.0027976979765886
251.631426943536	0.286869111735121	0.19652075342118	0.470612134293388	0.177167022141583	0.0868825185641244	0.227829784781228	-0.140802249894195	-0.363963047292957	0.0176719967303139	251.638209614754	0.254988193565051	0.154112558499379	0.740512265771882	0.153213692664955	0.107681057837047	0.215344365253401	-0.185891344568408	-0.612510663907704	0.0417961127213411	251.618728774554	0.316546764152136	0.168097949476033	0.486601718909577	0.155866366538416	0.0655296976578332	0.227736086514938	-0.170060197900819	-0.381097240023725	0.0059644210529218
251.731486390788	0.259109812436104	0.112258645091904	0.475804732365051	0.185733887924095	0.127343830414605	0.228876098524703	-0.0921097121890774	-0.273062236149511	0.126569519678579	251.738309040984	0.230369919924117	0.162511530220014	0.492313392004536	0.179567034812656	0.105021059219065	0.263353606066604	-0.117388758350728	-0.364895279879575	0.0347896166346506	251.718876752232	0.256421690776155	0.106302409505541	0.490294686927979	0.165786956935584	0.108382665349478	0.227736086514938	-0.121565465611209	-0.362891175936423	0.110773927653861
251.831545838039	0.234811791600038	0.114908594475785	0.480298474722052	0.186910270116904	0.129303398170514	0.239135592792344	-0.0617418359103649	-0.268664154337302	0.126569519678579	251.838408467213	0.217509805028645	0.115427419437725	0.49244335319924	0.198004194957595	0.107720821124095	0.275813705971101	-0.0552069057280398	-0.328293480134076	0.140346813708434	251.819024729911	0.256421690776155	0.106302409505541	0.490294686927979	0.167909235584015	0.109214907993623	0.232938209577161	-0.120089481787681	-0.362891175936423	0.110773927653861
251.93160528529	0.215669326782086	0.0762346701657545	0.326263087533459	0.194067180281795	0.139683650469859	0.292072320050255	-0.0108102747703914	-0.15536356244461	0.126547064970398	251.938507893443	0.208358182204257	0.115427419437725	0.49244335319924	0.206136253598654	0.113595281903821	0.285652760904959	-0.0153147424184881	-0.229144933355656	0.140264959303515	251.919172707589	0.190536190919398	0.0637424339086625	0.459739174856957	0.196858382448989	0.117155940101062	0.43553317711062	-0.0210267928831228	-0.257717453708389	0.185891672661829
252.031664732541	0.206192894519849	0.0762346701657545	0.321852500173845	0.194617752302247	0.140733014755357	0.292072320050255	0.00763087998509511	-0.121953873998818	0.128180598786701	252.038607319672	0.208358182204257	0.115427419437725	0.49244335319924	0.213240274868553	0.114170950766714	0.285652760904959	-0.00922881471967226	-0.229144933355656	0.140346813708434	252.019320685268	0.158569953459526	0.0576070011279133	0.355887778383915	0.210002271439061	0.119601885814618	0.447164009970533	0.0762049556416646	-0.150734241410773	0.383401369937129
252.131724179792	0.206192894519849	0.0762346701657545	0.321852500173845	0.194821599342668	0.14164955370714	0.292072320050255	0.00798102524795583	-0.121953873998818	0.128983306665024	252.138706745902	0.208358182204257	0.115427419437725	0.49244335319924	0.231467571078373	0.171878922874234	0.285652760904959	0.00365719812006839	-0.229144933355656	0.140346813708434	252.119468662946	0.116021032554546	0.0598917591277357	0.199810857062335	0.212242447945177	0.119601885814618	0.447164009970533	0.122985064467921	-0.0655678941213823	0.382940116937762
252.231783627043	0.206192894519849	0.0762346701657545	0.321852500173845	0.197813341982712	0.15445555831059	0.412701473352702	0.0273143744093432	-0.121721198461134	0.207790010910305	252.238806172131	0.177164495923259	0.0933107382698406	0.492678957916864	0.231467571078373	0.171878922874234	0.285652760904959	0.0331562204149305	-0.231856960981023	0.162612010556526	252.219616640625	0.116021032554546	0.0598917591277357	0.199810857062335	0.212692335909477	0.119601885814618	0.447164009970533	0.12324515521106	-0.0655678941213823	0.382940116937762
252.331843074294	0.206192894519849	0.0762346701657545	0.321852500173845	0.197872904871285	0.154547158394819	0.412701473352702	0.0274640289052358	-0.121721198461134	0.207790010910305	252.338905598361	0.151623305747854	0.0841544636864503	0.232735370345737	0.231467571078373	0.171878922874234	0.285652760904959	0.0716671368166536	-0.0428341335446999	0.174190495003286	252.319764618304	0.116021032554546	0.0598917591277357	0.199810857062335	0.226113518165009	0.119601885814618	0.447664825797294	0.146624493501975	-0.0655678941213823	0.382940116937762
252.431902521545	0.206192894519849	0.0762346701657545	0.321852500173845	0.198473890672101	0.154481239870449	0.41035013659866	0.0278045016513772	-0.121721198461134	0.207790010910305	252.43900502459	0.140675756890754	0.080075019751719	0.223172376696139	0.231467571078373	0.171878922874234	0.285652760904959	0.0777995095890468	-0.00835943595711774	0.174190495003286	252.419912595982	0.116021032554546	0.0598917591277357	0.199810857062335	0.226113518165009	0.119601885814618	0.447664825797294	0.146624493501975	-0.0655678941213823	0.382940116937762
252.531961968796	0.151295476303233	0.0762346701657545	0.267430901228899	0.208833476266801	0.150514100256505	0.419096513537072	0.0812322967495996	-0.0526872763798673	0.216512401878926	252.53910445082	0.137606225457137	0.0797318045881081	0.221372465581451	0.231467571078373	0.171878922874234	0.285652760904959	0.0791636118234111	-0.00772461100215302	0.16967213901231	252.520060573661	0.116021032554546	0.0598917591277357	0.199810857062335	0.226113518165009	0.119601885814618	0.447664825797294	0.146624493501975	-0.0655678941213823	0.382940116937762
252.632021416048	0.132751793218482	0.0762346701657545	0.224463699313734	0.223175250447919	0.165750723623434	0.429076418662768	0.128189152910259	-0.0317788985073937	0.328414266218751	252.639203877049	0.137606225457137	0.0797318045881081	0.221372465581451	0.231467571078373	0.171878922874234	0.285652760904959	0.0791636118234111	-0.00772461100215302	0.16967213901231	252.620208551339	0.116021032554546	0.0598917591277357	0.199810857062335	0.324821103555472	0.183693642481017	0.450748500340916	0.200294375638037	0.0278386159546375	0.383980333886769
252.732080863299	0.121122633268368	0.068599927872895	0.224725757640061	0.223175250447919	0.165750723623434	0.429076418662768	0.140958376948697	-0.0264591801635499	0.340371704388886	252.739303303279	0.119278993742376	0.0538904672437757	0.190254715351629	0.231467571078373	0.171878922874234	0.285652760904959	0.10880032069508	-0.0063290106220957	0.219496892056259	252.720356529018	0.116021032554546	0.0598329140559571	0.199896584265934	0.404792836666293	0.176976555470848	0.623452753660003	0.240773533678828	0.0104309147850915	0.56674610337903
252.83214031055	0.0967852534086025	0.0658378910553324	0.214211984731717	0.349903225948938	0.165750723623434	0.655350452892788	0.238121319111353	-0.0396530176141587	0.545815996118273	252.839402729508	0.110997920725016	0.0486770841764741	0.184647307931691	0.231467571078373	0.171878922874234	0.285652760904959	0.12024770793088	-0.00575542599664552	0.219496892056259	252.820504506696	0.115938162588794	0.0593197849222926	0.200239271201838	0.417486313413746	0.176976555470848	0.708015667606298	0.290922448891292	0.0134843728378274	0.62104827022837
252.932199757801	0.0893446430849197	0.0660113580582301	0.155790037617468	0.394578051656475	0.175722998912636	0.698315051237764	0.30263915880177	0.078309494265937	0.570259315664086	252.939502155738	0.11032418743387	0.0486770841764741	0.184647307931691	0.261178583729182	0.170503671045903	0.746233630280158	0.306152945483195	0.0541605240167354	0.627214655912566	252.920652484375	0.093664745332551	0.055183746457192	0.199896584265934	0.417486313413746	0.176976555470848	0.708015667606298	0.303646848732701	0.0183210281013908	0.632813494365006
253.032259205052	0.088374179437252	0.0669005024045149	0.155790037617468	0.412163543299493	0.175722998912636	0.698315051237764	0.336913525969986	0.0796417143781211	0.581506336517051	253.039601581967	0.109934143643278	0.0486770841764741	0.184647307931691	0.429360003625246	0.175953087168618	0.755476931151563	0.349537917988451	0.0541605240167354	0.658803615479179	253.020800462054	0.0740250537191183	0.0488165090843172	0.188322103654338	0.425650030402075	0.1819079337545	0.733266049223986	0.360371378812772	0.0303422816698613	0.670276486686381
253.132318652303	0.087306944253414	0.0639547659704973	0.153623354139873	0.412163543299493	0.175722998912636	0.698315051237764	0.338820512978898	0.0797485618361171	0.582552267636336	253.139701008197	0.109176789795391	0.0486770841764741	0.184647307931691	0.67771160243514	0.175729447766539	0.760980597194031	0.441351008397292	0.054448654559927	0.676150966817727	253.120948439732	0.0687254229313978	0.0478481222711516	0.13942985921613	0.425650030402075	0.1819079337545	0.733266049223986	0.374206695003056	0.0402291565022794	0.654241006995429
253.232378099554	0.0865147742742055	0.064198050438767	0.153623354139873	0.412163543299493	0.175722998912636	0.698315051237764	0.339769022663267	0.0801798295548869	0.582552267636336	253.239800434426	0.0810199521898284	0.0478448904748232	0.18265505372203	0.67771160243514	0.175729447766539	0.760980597194031	0.452693351340411	0.054448654559927	0.684416622996009	253.221096417411	0.0677550294220739	0.0478481222711516	0.13942985921613	0.43810040604944	0.182504754667232	0.733266049223986	0.420755425080831	0.0443380639940321	0.665222055317601
253.332437546805	0.0848535704784812	0.064198050438767	0.14920810800728	0.480472271847867	0.175722998912636	0.698315051237764	0.381294934966042	0.0901437114427112	0.582552267636336	253.339899860656	0.0698892527011554	0.0478448904748232	0.18265505372203	0.67771160243514	0.175729447766539	0.760980597194031	0.455890083900215	0.0541605240167354	0.684416622996009	253.321244395089	0.0668599941335904	0.0478481222711516	0.13942985921613	0.43810040604944	0.182504754667232	0.733266049223986	0.423195143152165	0.0449088839896703	0.667954525225923
253.432496994056	0.0839179488046505	0.0638925617122186	0.14920810800728	0.480472271847867	0.175722998912636	0.698315051237764	0.382299667542329	0.0901437114427112	0.582552267636336	253.439999286885	0.0633834556589933	0.0478448904748232	0.13083206228196	0.67771160243514	0.175729447766539	0.760980597194031	0.473474918916902	0.0571431066801305	0.702282208339572	253.421392372768	0.0663561959045275	0.0476751308692493	0.139260467300602	0.43810040604944	0.182504754667232	0.733266049223986	0.424735967029603	0.0402291565022794	0.663963196078175
253.532556441308	0.0817446590101282	0.0588592421567825	0.14025218932851	0.584862533500762	0.374333925468741	0.6976788725489	0.452494839544962	0.278429509867186	0.601827844847214	253.540098713115	0.0623151965819454	0.0489773546534012	0.12338492312769	0.67771160243514	0.175729447766539	0.760980597194031	0.478833595946894	0.0808926009421386	0.71318738219872	253.521540350446	0.0631144466804389	0.041157757828232	0.091932934328679	0.43810040604944	0.182504754667232	0.733266049223986	0.434472806886475	0.12683195753086	0.670276486686381
253.632615888559	0.0790788557687424	0.0628291215672126	0.104611928416681	0.584862533500762	0.374333925468741	0.6976788725489	0.459341728604703	0.271606530634959	0.610541472338497	253.640198139344	0.0612507579623586	0.0446649009159869	0.0866505177319388	0.67771160243514	0.188617349909875	0.761754678711348	0.532949571079861	0.128750528468959	0.702282208339572	253.621688328125	0.0626715901659898	0.0455949298451091	0.0794631899829452	0.460332689357354	0.382788845030731	0.73642175782922	0.465630397856647	0.323443424885665	0.680733018118584
253.73267533581	0.0787127808566758	0.0632867892981619	0.102525378209043	0.584862533500762	0.374333925468741	0.6976788725489	0.460255750024456	0.280724145941086	0.622510016066132	253.740297565574	0.0612134466982331	0.0482986690677145	0.084957924472842	0.67771160243514	0.409168357132251	0.763567114886624	0.561537769312517	0.34108763908259	0.704588086929522	253.721836305804	0.062260209031892	0.0477678923338893	0.0794631899829452	0.455826293380482	0.113762718454984	0.73642175782922	0.435850642023359	0.0434475737716315	0.6738889656974
253.832734783061	0.0787049755695478	0.0632867892981619	0.102442076983053	0.584862533500762	0.374333925468741	0.6976788725489	0.460383038971678	0.282588557850267	0.623934523336496	253.840396991803	0.0612000047723187	0.0473148014022779	0.0826617344278545	0.67771160243514	0.409168357132251	0.763567114886624	0.561659138594005	0.34108763908259	0.704588086929522	253.821984283482	0.062260209031892	0.0477678923338893	0.0794631899829452	0.451591674026538	0.106127248261386	0.735143854040082	0.405872909605574	0.0426283549514196	0.680733018118584
253.932794230312	0.0785440584557015	0.0638925617122186	0.102808395039454	0.50539043018777	0.0930893307473475	0.696348514555653	0.408318180045522	0.00636878395483455	0.607437671828316	253.940496418033	0.061129105282385	0.0486770841764741	0.0822729407829477	0.66987785386036	0.118045258785345	0.762697146695505	0.507301828480994	0.0540109780480236	0.712932215791651	253.922132261161	0.062260209031892	0.0477678923338893	0.0794631899829452	0.451591674026538	0.106127248261386	0.735143854040082	0.405872909605574	0.0426283549514196	0.680733018118584
254.032853677563	0.0784121273059226	0.0628291215672126	0.0998666584820688	0.404541877613306	0.0602977783000078	0.663979976126899	0.268265837639125	-0.0188827326426997	0.574958833006052	254.040595844262	0.0611200102017358	0.0486770841764741	0.0811939296007962	0.66987785386036	0.118045258785345	0.762697146695505	0.507449279114244	0.0540109780480236	0.711690920889821	254.022280238839	0.062260209031892	0.0477678923338893	0.0794631899829452	0.422910674278924	0.10698226259039	0.726294438296599	0.352437932607221	0.0347421177508035	0.668343864740206
254.132913124814	0.0783871522802682	0.0629066648619943	0.0998666584820688	0.404541877613306	0.0602977783000078	0.663979976126899	0.268311282416511	-0.0188827326426997	0.574958833006052	254.140695270492	0.0610514872346972	0.0486770841764741	0.0808459747788606	0.578418549881769	0.085222767059122	0.756993859839497	0.448055260631543	0.0203710353101539	0.698114102586486	254.122428216518	0.0622490950969102	0.0476751308692493	0.0792002096757776	0.419841361242889	0.091565113707899	0.726670456588299	0.322486647573842	0.0258739553064875	0.670276486686381
254.232972572065	0.0784121273059226	0.0628291215672126	0.0992405575151091	0.259969677080252	0.0547323154362597	0.646937053920014	0.219147704984522	-0.0188827326426997	0.568414311105887	254.240794696721	0.0610219305931165	0.0478448904748232	0.0789692948057019	0.129396488305877	0.0736599620462823	0.705837336591978	0.210213309169011	0.00791049752502983	0.634689365925904	254.222576194196	0.062260209031892	0.0476751308692493	0.0792002096757776	0.150746982250729	0.0832813456855943	0.708015667606298	0.237737566767773	0.01786300165138	0.655468030901039
254.333032019317	0.0783024862343402	0.0629066648619943	0.0986152442066518	0.122390151335942	0.0547323154362597	0.646937053920014	0.16047298976536	-0.0188827326426997	0.569877982505495	254.340894122951	0.0610219305931165	0.0482986690677145	0.0789692948057019	0.129396488305877	0.0736599620462823	0.705837336591978	0.210252647311618	0.00791049752502983	0.634689365925904	254.322724171875	0.062260209031892	0.0476751308692493	0.0792002096757776	0.132255535584594	0.0832813456855943	0.708015667606298	0.157616731808474	0.0134862241524499	0.652227356502632
254.433091466568	0.0782341779777927	0.0632867892981619	0.097865535966549	0.119903606427005	0.0503577380301535	0.640403661550688	0.113330490701155	-0.0246316318274886	0.562140119171287	254.44099354918	0.0610235600220008	0.0486770841764741	0.0783956372248012	0.129396488305877	0.0736599620462823	0.705837336591978	0.21028759736862	0.00791049752502983	0.634689365925904	254.422872149554	0.062260209031892	0.0476751308692493	0.0792002096757776	0.132255535584594	0.0832813456855943	0.708015667606298	0.157616731808474	0.0134862241524499	0.652227356502632
254.533150913819	0.0781891669425968	0.0629843370961263	0.0971445149861304	0.119903606427005	0.0503577380301535	0.640403661550688	0.113508012316788	-0.0246316318274886	0.562140119171287	254.54109297541	0.0610152874197965	0.0486770841764741	0.0777186382475445	0.127071901418413	0.0767543968400603	0.487470521847206	0.154767727893912	0.0203710353101539	0.435794888540008	254.523020127232	0.0623097741379518	0.0476751308692493	0.0790467173783821	0.130394402282662	0.0902338895506152	0.491475165793507	0.101198450878365	0.0211601592577529	0.433304914724968
254.63321036107	0.0780116251767858	0.0636451916284014	0.0971445149861304	0.115307343452264	0.0542617806116717	0.423718352066438	0.0609259430337096	-0.0193536772122645	0.35232190472878	254.641192401639	0.0609747647619939	0.0486770841764741	0.0767056567619456	0.127071901418413	0.0767543968400603	0.487470521847206	0.155083232214163	0.0212869865285027	0.435453436557253	254.623168104911	0.0623097741379518	0.0476751308692493	0.0790467173783821	0.130394402282662	0.0902338895506152	0.491475165793507	0.101198450878365	0.0211601592577529	0.433304914724968
254.733269808321	0.0779982158606734	0.0638925617122186	0.0971445149861304	0.115307343452264	0.0542617806116717	0.423718352066438	0.060972170996469	-0.0193536772122645	0.35232190472878	254.741291827869	0.0609886593526077	0.0487423732048837	0.0767056567619456	0.127071901418413	0.0767543968400603	0.487470521847206	0.155054392142871	0.0212869865285027	0.435453436557253	254.723316082589	0.0623097741379518	0.0476751308692493	0.0790467173783821	0.130394402282662	0.0902338895506152	0.491475165793507	0.101186770430723	0.0211601592577529	0.433304914724968
254.833329255572	0.0779555737919353	0.0639547659704973	0.0971445149861304	0.115307343452264	0.0542617806116717	0.423718352066438	0.061055141370774	-0.0193536772122645	0.35232190472878	254.841391254098	0.0609886593526077	0.0487423732048837	0.0767056567619456	0.127006364415311	0.0767543968400603	0.487470521847206	0.12877781845686	0.0212869865285027	0.435453436557253	254.823464060268	0.062260209031892	0.0476751308692493	0.0790467173783821	0.130548856954601	0.0902338895506152	0.491209731422614	0.101281527886798	0.0215393465335228	0.433304914724968
254.933388702823	0.0778792886576749	0.0638925617122186	0.0971445149861304	0.115303904638245	0.0542617806116717	0.423718352066438	0.0610778861132686	-0.0193536772122645	0.35232190472878	254.941490680328	0.0609886593526077	0.0487423732048837	0.0767056567619456	0.127006364415311	0.0767543968400603	0.487470521847206	0.12877781845686	0.0212869865285027	0.435453436557253	254.923612037946	0.062260209031892	0.0476751308692493	0.0790467173783821	0.130548856954601	0.0902338895506152	0.491209731422614	0.101281527886798	0.0215393465335228	0.433304914724968
255.033448150074	0.0778428979684681	0.0636451916284014	0.0971445149861304	0.115426723209377	0.0538217511066214	0.422801444722788	0.061580749512655	-0.0187588712499096	0.35232190472878	255.041590106557	0.0609993353553882	0.0487423732048837	0.0767056567619456	0.127006364415311	0.0767543968400603	0.487470521847206	0.128796771443801	0.0212869865285027	0.435453436557253	255.023760015625	0.062260209031892	0.0476751308692493	0.0790467173783821	0.129631294610038	0.0902338895506152	0.176341412405071	0.0684013331037667	0.0276000723816125	0.119369802258383
255.133507597325	0.0778428979684681	0.0636451916284014	0.0971445149861304	0.116519511110066	0.0590907429041428	0.427365927542443	0.0634497977874755	-0.0183416133058309	0.35232190472878	255.141689532787	0.0609993353553882	0.0487423732048837	0.0767056567619456	0.119919724451044	0.0726114415086575	0.44889953942389	0.0903630556321047	0.00707806252692184	0.377498036271332	255.123907993304	0.062260209031892	0.0476751308692493	0.0790467173783821	0.129744684127295	0.0902338895506152	0.176341412405071	0.0686972165629516	0.0276000723816125	0.119369802258383
255.233567044577	0.077816978905003	0.0638925617122186	0.0971445149861304	0.117527333033032	0.0600889280378822	0.427365927542443	0.0646609758146613	-0.0211032957105855	0.348201728027084	255.241788959016	0.0609993353553882	0.0487423732048837	0.0767056567619456	0.119997116165628	0.0726114415086575	0.448654131034883	0.0906005982332736	0.00791049752502983	0.377498036271332	255.224055970982	0.062260209031892	0.0476751308692493	0.0790467173783821	0.129917441723146	0.0903681342279862	0.176371661633282	0.0689578127832563	0.0283232328369067	0.118802592503783
255.333626491828	0.0777936738360161	0.0638925617122186	0.0970355806652401	0.118587322058748	0.0605304455951525	0.426837260857595	0.0659735525468479	-0.0146200346613708	0.35232190472878	255.341888385246	0.0609993353553882	0.0487423732048837	0.0767056567619456	0.114090774239921	0.068183121155305	0.183743523791003	0.0555868880544502	-0.000248244437672185	0.115867946694602	255.324203948661	0.062260209031892	0.0476751308692493	0.0790467173783821	0.130199508860005	0.0903681342279862	0.176651608797845	0.0693424862902675	0.0283232328369067	0.118574992827077
255.433685939079	0.0777281070619206	0.0638925617122186	0.0970355806652401	0.119669805856202	0.0713299235531758	0.173339978474477	0.0404703352168553	-0.0091582184108165	0.093828105593193	255.441987811475	0.0609993353553882	0.0487423732048837	0.0767056567619456	0.114400941119846	0.068183121155305	0.183007109476504	0.0560563721596765	-0.00100336351347413	0.115867946694602	255.424351926339	0.062260209031892	0.0476751308692493	0.0790467173783821	0.130765494002489	0.0915061411839312	0.178478506411282	0.0698105013539647	0.0283232328369067	0.119369802258383
255.53374538633	0.0776764925176378	0.0632867892981619	0.0961398706380026	0.121336564112934	0.0708226869695746	0.17459986966427	0.0445794604298499	-0.000475726815146793	0.108154150649102	255.542087237705	0.0609993353553882	0.0487423732048837	0.0767056567619456	0.114867632061622	0.0697949206005646	0.184206947097581	0.0564455023563206	-0.00100336351347413	0.116421400610981	255.524499904018	0.062260209031892	0.0476751308692493	0.0790467173783821	0.131118413965255	0.0920836661317094	0.178656840749764	0.0701166472586269	0.0283232328369067	0.118574992827077
255.633804833581	0.0776401530803963	0.0629066648619943	0.0954938385091284	0.122979350629772	0.0846126354900358	0.185706196845087	0.0482688345192888	0.00366361842539294	0.109746381400348	255.642186663934	0.0609993353553882	0.0487423732048837	0.0767056567619456	0.115092177668908	0.0699230261629729	0.183818371966226	0.0567959043217149	-0.00100336351347413	0.115867946694602	255.624647881696	0.062260209031892	0.0476751308692493	0.0790467173783821	0.131359312078423	0.0903681342279862	0.176371661633282	0.0704746537918101	0.0283232328369067	0.118262142030167
255.733864280832	0.0775970720833778	0.0629066648619943	0.0954938385091284	0.124350947094394	0.0803996764205698	0.184895392499315	0.050634106099457	0.00573452672778293	0.113983009229128	255.742286090164	0.0609993353553882	0.0487423732048837	0.0767056567619456	0.11581558570265	0.068183121155305	0.184206947097581	0.0577520991292362	-0.000248244437672185	0.120867683455617	255.724795859375	0.062260209031892	0.0476751308692493	0.0792002096757776	0.135033089440173	0.0837487463235864	0.251661677524193	0.0810606768467407	0.0264132532588239	0.195810560230718
255.833923728083	0.0775691670645908	0.0629066648619943	0.0954938385091284	0.125217174887209	0.0874434099152074	0.196883907173853	0.0521316244138846	0.00562503646698893	0.118121789973787	255.842385516393	0.0609993353553882	0.0487423732048837	0.0767056567619456	0.116199732555534	0.0652184089953027	0.184206947097581	0.0587320489149262	0.00279465916000263	0.126245781282549	255.824943837054	0.062260209031892	0.0476751308692493	0.0792002096757776	0.139245728805978	0.0941052843429676	0.280006396495127	0.0901786812297828	0.0334481560954326	0.217411813257777
255.933983175334	0.0775691670645908	0.0629066648619943	0.0954938385091284	0.125733722091969	0.0839016278553512	0.196883907173853	0.0534430662891427	0.00573452672778293	0.124113375743836	255.942484942623	0.0609993353553882	0.0487423732048837	0.0767056567619456	0.122063244231671	0.0652184089953027	0.258163807653533	0.072056002050497	-0.000248244437672185	0.192011204995743	255.925091814732	0.0622490950969102	0.0476751308692493	0.0790467173783821	0.140291866654764	0.0953831135902063	0.280499430125785	0.0926693343003265	0.0339710444399453	0.217411813257777
256.034042622586	0.0775970720833778	0.0628291215672126	0.0954938385091284	0.126531459651038	0.0871011580439611	0.202434318175809	0.0545747878480119	0.00513901415429618	0.124940901623047	256.042584368852	0.0609993353553882	0.0487423732048837	0.0767056567619456	0.131079271557428	0.0697949206005646	0.271393775119341	0.0873557829387456	0.003310259908927	0.207158784880136	256.025239792411	0.0622490950969102	0.0476751308692493	0.0790467173783821	0.14153252556482	0.0943275737861153	0.280499430125785	0.0957583535912654	0.0339710444399453	0.219194637421937
256.134102069837	0.0775691670645908	0.0632867892981619	0.0961398706380026	0.127240458214637	0.0846126354900358	0.203360498020366	0.0562993753774919	0.00573452672778293	0.129695157790412	256.142683795082	0.0609993353553882	0.0487423732048837	0.0767056567619456	0.131456534406766	0.0697949206005646	0.271393775119341	0.0876469935571827	0.003310259908927	0.207158784880136	256.125387770089	0.0622373436241792	0.0477678923338893	0.0790467173783821	0.143268346082948	0.0941052843429676	0.280499430125785	0.0982663476857033	0.0297483447309685	0.217598289608885
256.234161517088	0.0775691670645908	0.0632867892981619	0.0961398706380026	0.135728903878355	0.0902564088406066	0.256992059707284	0.0727026563786862	0.00573452672778293	0.177656616259185	256.242783221311	0.0609993353553882	0.0487423732048837	0.0767056567619456	0.132953896813473	0.0697949206005646	0.271393775119341	0.0886088602883939	0.003310259908927	0.207158784880136	256.225535747768	0.0622373436241792	0.0477678923338893	0.0790467173783821	0.144526194188955	0.0935330272145662	0.282398435987271	0.101021479704496	0.0297483447309685	0.218800904233466
256.334220964339	0.0775970720833778	0.0639547659704973	0.0969011850490465	0.137261074572659	0.0923646082919456	0.258058661047475	0.074596638478691	0.00573452672778293	0.177656616259185	256.342882647541	0.0609993353553882	0.0487423732048837	0.0767056567619456	0.135002921182974	0.068183121155305	0.270556928634248	0.090629612282698	0.00285671833786021	0.207809089973773	256.325683725446	0.0622373436241792	0.0477678923338893	0.0790467173783821	0.146203047865821	0.0935330272145662	0.283655888084577	0.104020814560931	0.0345452574121144	0.22582291926543
256.43428041159	0.0775691670645908	0.0638925617122186	0.0969011850490465	0.138674031011806	0.0933370290881826	0.256992059707284	0.0765210309786987	0.00589695330412905	0.177656616259185	256.442982073771	0.0609993353553882	0.0487423732048837	0.0767056567619456	0.136402203078957	0.0686100478032949	0.272368985670968	0.0923561094255195	0.00137686553423638	0.207809089973773	256.425831703125	0.0622373436241792	0.0477678923338893	0.0790467173783821	0.148647833223014	0.0984648239509791	0.288360906164785	0.107343734768274	0.0345452574121144	0.22582291926543
256.534339858841	0.0775970720833778	0.0638925617122186	0.0969011850490465	0.140680089314365	0.0955638747877078	0.258058661047475	0.0778946079100635	0.0093669822132556	0.1804208090152	256.5430815	0.0609993353553882	0.0487423732048837	0.0767056567619456	0.177974664530276	0.10177919923173	0.288059038311614	0.129794062967434	0.0388537948273334	0.229726496432777	256.525979680804	0.0622373436241792	0.0477678923338893	0.0790467173783821	0.150182101934756	0.0984648239509791	0.287912841866504	0.109715514100929	0.0349722262043691	0.22582291926543
256.634399306092	0.0775970720833778	0.0638925617122186	0.0969011850490465	0.155944004270309	0.103159639034333	0.315772179143669	0.100058834599732	0.0174752390046134	0.232828134193704	256.64318092623	0.0609993353553882	0.0487423732048837	0.0767056567619456	0.180002698659941	0.103612539295711	0.288059038311614	0.130860091456054	0.0396659244852897	0.229726496432777	256.626127658482	0.0622373436241792	0.0477678923338893	0.0790467173783821	0.151767251252188	0.0995118592566315	0.287912841866504	0.111906946791958	0.0355100703131394	0.22582291926543
256.734458753343	0.0775970720833778	0.0638925617122186	0.0969011850490465	0.184882953977147	0.106697025816762	0.342215387742695	0.123328164315406	0.0224122594591526	0.265717997285234	256.743280352459	0.0609886593526077	0.0487423732048837	0.0767056567619456	0.194206159147078	0.10426598564262	0.296746536128245	0.137875414351321	0.0350493467550119	0.232023585996976	256.726275636161	0.0622373436241792	0.0477678923338893	0.0790467173783821	0.177246161650629	0.10698226259039	0.405980260338411	0.153260813048504	0.0361063892801199	0.347300258944249
256.834518200594	0.0775970720833778	0.0639547659704973	0.0971445149861304	0.217895949031938	0.107378764171861	0.399696493222482	0.155302764500124	0.0230807274477816	0.320456338967027	256.843379778688	0.0609886593526077	0.0487423732048837	0.0767056567619456	0.227937274931805	0.10426598564262	0.341490745533886	0.154750255890546	0.0316851778033583	0.271537055273453	256.826423613839	0.0622373436241792	0.0477678923338893	0.0790467173783821	0.232743864792963	0.10698226259039	0.409783242070356	0.167433601196027	0.0339710444399453	0.347300258944249
256.934577647845	0.0775970720833778	0.0638925617122186	0.0971445149861304	0.231209174087269	0.107378764171861	0.399696493222482	0.162315483266844	0.0224122594591526	0.320253223001449	256.943479204918	0.0609747647619939	0.0486770841764741	0.0767056567619456	0.238988567649931	0.0977226719321242	0.353905962179666	0.166075860202479	0.0317274200062671	0.287925372926266	256.926571591518	0.0622373436241792	0.0477678923338893	0.0790467173783821	0.252413439876925	0.106127248261386	0.405980260338411	0.183149261277028	0.0403404707809028	0.350844844037705
257.034637095097	0.0776199267637158	0.0638925617122186	0.0971445149861304	0.255068902738104	0.107378764171861	0.399696493222482	0.173653474677823	0.0224122594591526	0.320456338967027	257.043578631148	0.0609747647619939	0.0486770841764741	0.0767056567619456	0.244526818958697	0.0975394146587865	0.361399190151013	0.173170159995103	0.0317274200062671	0.297259860425933	257.026719569196	0.0622373436241792	0.0477678923338893	0.0790467173783821	0.2656585080712	0.10698226259039	0.409783242070356	0.195221053831068	0.0405517139927349	0.350844844037705
257.134696542348	0.0775691670645908	0.0636451916284014	0.0971445149861304	0.263376126028135	0.1080322503355	0.399696493222482	0.179076892097022	0.0224122594591526	0.320456338967027	257.143678057377	0.0609747647619939	0.0486770841764741	0.0767056567619456	0.252332455102074	0.105199201339058	0.377192987797162	0.185079888537294	0.0485845067941306	0.319291075426581	257.126867546875	0.0622373436241792	0.0477678923338893	0.0790467173783821	0.275489833146709	0.107276875407183	0.410071528729634	0.208356732382337	0.0405517139927349	0.350844844037705
257.234755989599	0.0775556995835618	0.0636451916284014	0.0971445149861304	0.29732502305997	0.118461278153963	0.403948308910437	0.205911171541729	0.0392930744539686	0.320456338967027	257.243777483607	0.0609747647619939	0.0486770841764741	0.0767056567619456	0.257325617234956	0.132126718191714	0.403170095060992	0.19448494880463	0.0523182772862851	0.320479344032313	257.227015524554	0.0622373436241792	0.0477678923338893	0.0790467173783821	0.281472878052938	0.113900287384862	0.415351041640047	0.217237080036865	0.0426283549514196	0.350844844037705
257.33481543685	0.0775556995835618	0.0632867892981619	0.0969011850490465	0.298114282445055	0.171398214990664	0.439076368391427	0.208912359521824	0.0831533525330813	0.345523196859072	257.343876909836	0.0609747647619939	0.0486770841764741	0.0767056567619456	0.259119121673549	0.132126718191714	0.397875329622828	0.198184425776937	0.068271771472052	0.332471375362864	257.327163502232	0.0622373436241792	0.0477678923338893	0.0790467173783821	0.290326834513584	0.123613781106718	0.421510903683991	0.228621098243225	0.0602696236616293	0.363563552182003
257.434874884101	0.0775494646397452	0.0632867892981619	0.0969011850490465	0.298423844078735	0.176279132968791	0.424079589429203	0.210762803037119	0.103121272866031	0.349443363455769	257.443976336066	0.0609747647619939	0.0486770841764741	0.0767056567619456	0.259593207689054	0.140990853794462	0.398318180469617	0.19961561242322	0.081245065348706	0.337652800067529	257.427311479911	0.0622373436241792	0.0477678923338893	0.0790467173783821	0.295371380180085	0.127396480404762	0.416811391653238	0.23629605258615	0.0761405603538002	0.366750056138593
257.534934331352	0.0775402803609324	0.0632867892981619	0.0969011850490465	0.299744714822607	0.176279132968791	0.40898946858815	0.2135624531594	0.103121272866031	0.332686700475479	257.544075762295	0.0609747647619939	0.0486770841764741	0.0767056567619456	0.259672128330797	0.146087418153205	0.398318180469617	0.200598036411258	0.081245065348706	0.333342508600176	257.527459457589	0.0622373436241792	0.0477678923338893	0.0790467173783821	0.297570135343379	0.193257272470004	0.445203276890547	0.239725775169656	0.130401857638991	0.39044126964698
257.634993778603	0.0775494646397452	0.0632867892981619	0.0971159917437041	0.30005154532722	0.176573650187184	0.405744639289386	0.214153530875322	0.103121272866031	0.328534274077979	257.644175188525	0.0609747647619939	0.0486770841764741	0.0767056567619456	0.260057217602838	0.133653977376677	0.377468653869444	0.20209729758732	0.081245065348706	0.325370716875329	257.627607435268	0.0622373436241792	0.0477678923338893	0.0790467173783821	0.297760114571084	0.209012653054766	0.440788282720156	0.241260590582425	0.141699116163607	0.379173717075282
257.735053225854	0.0775402803609324	0.0632867892981619	0.0971445149861304	0.30005154532722	0.176573650187184	0.405744639289386	0.214196759309493	0.103121272866031	0.328534274077979	257.744274614754	0.0608864205178668	0.0489773546534012	0.0776766344688456	0.28546118265766	0.129610632046279	1.63293144246967	0.461711778225357	0.0692015065316864	1.56961785739766	257.727755412946	0.0621585452745366	0.046487174280422	0.0790467173783821	0.297893286991173	0.209012653054766	0.436707521200015	0.242338620474909	0.13893653209125	0.368343887786895
257.835112673106	0.0775121890855777	0.0629066648619943	0.0971445149861304	0.30005154532722	0.176573650187184	0.405744639289386	0.214444059092672	0.103121272866031	0.328534274077979	257.844374040984	0.0608727940990908	0.0487423732048837	0.0777186382475445	0.352565045686017	0.136048591689553	1.64382494850521	0.711789685606655	0.072557701941017	1.59092852864493	257.827903390625	0.0620213915474705	0.0455949298451091	0.0794631899829452	0.314711945502732	0.158013425082615	1.76161205032635	0.504336006143657	0.0846793744789977	1.69580798318823
257.935172120357	0.0774713303120672	0.0628291215672126	0.097865535966549	0.312745811267489	0.180675475156713	1.51396004751651	0.439618565842633	0.107638122202608	1.44803525686969	257.944473467213	0.0608643898524072	0.0486770841764741	0.0780447132320303	0.832899538943532	0.149328553080771	1.65711488420968	0.831669319632164	0.072557701941017	1.59092852864493	257.928051368304	0.0618558410058346	0.0459745958484714	0.0813910314718961	0.314711945502732	0.158013425082615	1.76161205032635	0.504651791284328	0.0846793744789977	1.69580798318823
