# Supplementary material for: Global diversity dynamics in the fossil record are regionally heterogeneous
Source: Nat Commun. 2022 May 18;13:2751. doi: 10.1038/s41467-022-30507-0 (PMC9117201; doi:10.1038/s41467-022-30507-0)
Supplement: Supplementary file 4 — Source Data [file 41467_2022_30507_MOESM4_ESM.zip › source_data/Supplementary Figure 39 - diversity.txt]

Supplementary.Figure.39...diversity.BRL_raw_time	Supplementary.Figure.39...diversity.BRL_raw_median	Supplementary.Figure.39...diversity.BRL_raw_0.95_lower	Supplementary.Figure.39...diversity.BRL_raw_0.95_upper	Supplementary.Figure.39...diversity.BRL_mst_time	Supplementary.Figure.39...diversity.BRL_mst_median	Supplementary.Figure.39...diversity.BRL_mst_0.95_lower	Supplementary.Figure.39...diversity.BRL_mst_0.95_upper	Supplementary.Figure.39...diversity.BRL_both_time	Supplementary.Figure.39...diversity.BRL_both_median	Supplementary.Figure.39...diversity.BRL_both_0.95_lower	Supplementary.Figure.39...diversity.BRL_both_0.95_upper
193.456	37.2716159319409	9.69277962003391	62.1636745037558	194.263	57.3867138749535	25.4563246210804	89.5112946073055	193.459	68.8532804959738	32.2722147118884	126.930294541988
194.513	47.9085928672305	31.2820178267984	69.3957354110928	195.306	48.3977430915152	14.2870148633788	79.4994599559851	194.515	90.4549656949978	36.6429287989068	139.748030010822
195.57	46.5948910496824	20.4420362148618	78.0992559216592	196.114	24.1334212498129	7.90686751041526	60.3696019317309	195.572	71.8793327961278	34.6464232827814	126.467203643724
196.249	22.1872261831717	7.78796604635858	50.544933956463	196.635	26.0067340177603	7.75681164903628	53.4935355848959	196.25	52.8112531252481	10.8177517184412	159.701373005532
196.778	20.237542384336	6.81255687611275	40.5012372954654	197.392	24.0753306102729	8.03331305003817	42.7460562858558	196.778	48.1438519259893	11.8078926638264	128.789841555629
197.684	18.0239251632122	6.55328751356386	42.58921185261	198.435	21.2134138454245	3.8721432065915	45.3259245235691	197.684	55.7382231812837	7.70460435254496	170.444311315747
198.741	25.9194293841467	9.85801852180231	49.3229855859894	199.208	24.5655390709716	7.39984845086648	48.9518602059209	198.741	56.5504186881428	9.77505692258432	169.327256957775
199.365	27.962595096727	13.1922172922217	49.1856561204047	199.73	33.9473833303531	13.8944680296977	60.9171515185867	199.364	74.2229030815695	32.0449096368847	139.452124490339
199.893	31.4603024804063	18.6539219702036	48.661051912319	200.521	36.378686057206	20.4884782517112	51.2670941783026	199.893	74.8617318157617	44.7626202597091	109.013764345671
200.843	34.8281436298052	21.0397739243607	49.4214042295113	201.201	21.955654292677	6.58107653161827	57.9905862122098	200.843	74.4966326368482	45.760824516252	107.793081812843
201.372	38.031856695292	17.5551579971062	63.0084635346901	201.723	29.0564640478314	11.5235119386068	63.0946272900486	201.371	72.5279471046912	31.0269661755323	131.37909154615
201.912	37.4021108266952	18.5586783244384	60.3491380877055	202.607	44.0022722581045	14.7265850569591	79.8617646728397	201.91	72.4197807552997	32.760256577803	130.92569688846
202.969	38.5860967917133	8.49897698197123	76.4277146202515	203.65	33.1912830613224	7.40742550796932	79.462598127046	202.966	58.4860664708184	19.6082579775709	114.662751276551
204.026	30.1679023673937	13.5020711199859	68.8869523993306	204.586	36.7793696600876	9.19166434790766	70.8455283871851	204.023	45.272289418596	11.806499670628	105.996200343639
204.777	35.7700380289574	14.1662099611277	71.3542580937973	205.107	44.1522107240265	14.9873213191753	86.2167884847258	204.775	54.1419130520329	20.1227400201614	108.77751211836
205.306	40.3022116702152	16.1640758690775	77.1592107073893	205.736	49.3938558563132	16.4347882998575	91.2297053262351	205.304	50.6806512093763	15.8568748906635	138.023123428304
206.141	52.2882859537866	17.396777307837	90.1107243160847	206.779	45.6031434353905	9.62498605190365	97.6402323566506	206.135	53.7723976276852	6.44505926849193	127.20456540602
207.198	41.5300713942283	10.1233696077754	76.085904127831	207.822	43.508025336368	10.7114856385929	76.395836207991	207.192	63.8609384198027	16.7932251534385	129.138257156154
208.255	41.7247230980663	15.4077175005219	79.6076694184595	208.865	31.0748946958467	6.03674772298538	68.3055932195009	208.248	55.9902513939776	16.362160174127	121.818739629795
209.147	44.5408598837138	16.5297994512083	84.3272080325225	209.448	48.8105340431856	18.6125602297471	100.051280216701	209.143	54.6232543436974	10.6105519770559	140.788033581415
209.675	52.7582427237126	21.0401434335618	121.323471174948	209.97	54.0147679185063	27.1465651669861	83.9766811319154	209.671	60.9138534859356	19.1187715225178	130.7742051496
210.369	69.7036958945221	29.3731755601991	132.979647109859	210.951	56.4774694321527	17.9258748792933	101.637240295133	210.361	65.165567346433	24.6260396577213	141.377181236978
211.426	58.088060501215	21.8040200907186	97.4753599067227	211.994	56.7496778462541	21.6900383557482	112.459590261178	211.417	78.4354674214888	28.6231755432852	142.300543338766
212.483	78.6885040420668	20.8513489657717	125.489649789327	213.037	36.7321258093208	16.6744935851707	62.4561637916487	212.474	63.9994429463188	21.0867469646358	139.842176576458
213.521	83.6930883871891	37.8724484262711	157.160059043	213.794	44.7377131162941	17.8642903366076	78.9504823481514	213.516	73.8041584877339	27.3305915233546	138.496130294891
214.049	67.8604020387979	40.2885089872226	93.8450843898654	214.316	54.8351561088274	19.2871334698476	86.7925935567601	214.044	89.0053209935714	46.0518443165802	134.362443014638
214.597	72.2108181944926	44.2138775253987	93.4818910011179	215.123	58.2910299319934	28.7660219210961	88.342433364437	214.586	89.1793365469702	48.08254362177	130.251763018336
215.654	73.9882188890509	46.1491102366781	98.7041507338205	216.166	65.7523070856911	36.2585970323026	94.1450188133749	215.643	90.8720195511071	62.8981062329581	134.89569860736
216.711	84.3626248111525	65.7919089312006	104.710432598853	217.089	50.0873107122763	28.6542282070202	87.3792457467956	216.699	79.8579486320024	41.7188460839219	137.679957583518
217.365	47.0229951752361	21.0182313312907	81.2309068680165	217.611	37.9178983158027	8.34703219733445	112.316313961883	217.359	72.835524198659	16.537871221604	137.971910748226
217.893	55.6516209431099	18.553693678374	90.5807270739146	218.253	37.5448707706773	9.63997242383267	75.2045778899424	217.887	59.7715029857197	21.1116898561833	134.779838700161
218.825	39.1403073907731	11.9423877185455	88.9353670062094	219.296	26.583440502454	5.72428018165554	63.3720794760437	218.812	75.0555133959643	17.5838685820034	165.020368593107
219.882	56.7199180151551	7.4846655969724	132.510311769618	220.339	32.1700283886047	5.45031697116637	77.9910767376464	219.868	52.5696588473819	19.1046300044802	94.024306503829
220.939	53.6216823130134	19.9722947618135	96.4760148126521	221.382	16.8680976371027	5.15918995367959	47.5779206547519	220.924	67.4784355583877	14.6872328834072	138.009339459453
221.997	53.2008428107791	11.8060430662783	92.2532606069418	222.425	31.1837520141078	8.16902926622502	80.4951657090035	221.981	46.7164085403369	10.4941459214579	123.208538783454
223.054	60.5837665230406	18.5139161005103	90.0149342901269	223.468	37.0126092921203	6.83612472984277	67.4922807867795	223.037	49.8554638771314	9.29356760949796	139.628545501904
224.111	61.769978196841	12.4443615532122	104.789518669467	224.511	28.9906414200634	5.81286206749932	75.9056937713779	224.094	47.1857341431079	13.9679650903267	98.1953612381848
225.168	56.8619741693295	37.1283346462128	76.6004478517869	225.554	36.1392357678488	6.27010308696765	71.63279032503	225.15	41.9191095187426	9.71528209475017	132.243386760683
226.225	47.8773155320478	29.1391470835716	80.022465963567	226.597	24.2416357884186	3.36977580641007	66.3295716475234	226.206	31.6107425934838	7.60129595729048	91.0105506307361
227.027	38.1266054571451	15.8463852684861	73.1000733885783	227.209	39.7581553425551	10.569085862098	79.2817561704065	227.017	43.2370284146734	13.0372320849815	101.437376461951
227.555	96.5441816349874	48.3529791349402	155.205585242399	227.731	55.9457196561496	12.7930453532004	142.824047282211	227.545	53.6483394375936	15.1978582585034	186.635216330641
228.339	85.1699361256613	41.3367826625068	120.517097439341	228.683	89.9667730830912	35.793466885678	155.854547508622	228.319	52.0638443677906	13.7730366122282	137.96957755068
229.396	81.8853233350885	42.8857231054574	117.894786038269	229.726	87.8533108231648	29.8623389633289	173.929092805872	229.375	55.6705357265212	12.8524617373806	159.350780953796
230.453	109.780212366784	49.0791437379727	163.893307109091	230.769	69.38368680264	23.3251385567996	121.996068181054	230.432	45.7217470486046	12.3993570341911	166.741398935905
231.51	79.635893097766	35.3167034563762	123.345631104464	231.812	112.190785329466	34.758636866221	183.041253591303	231.488	65.7243053177885	14.0933141550193	161.163209391202
232.567	70.8375457297055	35.5009377610607	116.184521632712	232.855	69.1550634176437	30.0668671529256	153.293767765195	232.545	125.184682418946	28.950248417237	248.934041385106
233.348	67.3974239171767	29.3824336858757	131.948990330975	233.488	71.874851579405	26.4922851535374	186.144802829811	233.336	86.6990583862188	34.7175097968831	212.46366788812
233.876	71.3544724163266	45.0087800305904	106.408349592243	234.01	80.8473376261688	51.4699032865208	102.484558308684	233.865	92.5216008519374	41.9051972132898	161.570130112391
234.681	105.871978566416	78.942560669163	132.995289223715	234.941	92.107618097891	59.0103196475943	111.204356448407	234.657	109.690119244483	66.3912033409764	145.429271407748
235.738	98.8805975435133	79.7632392971635	129.793894999496	235.984	92.0197454574655	71.9253516363553	122.84665348929	235.714	124.861058475828	74.3046229014271	163.620573657487
236.633	78.5874412801084	52.445487865822	108.346099044392	236.753	57.0282891056079	27.4112638665234	91.7707450413626	236.621	105.104647848491	52.7312831137663	158.544828348612
237.162	75.0874570652356	45.1183610575494	108.190879829983	237.274	77.5256059791964	50.6974960833547	102.560697037954	237.149	77.3855701592702	42.0091537428512	115.718984853445
237.852	93.4726302579388	76.9870741048258	112.345785861228	238.07	94.1939654754289	72.0548579689226	118.749352844628	237.826	92.5428377513692	72.4151004131046	110.9752470672
238.91	99.2236660453995	76.2249999683713	118.229174000739	239.036	81.6823247226868	54.7015964604496	107.422396410411	238.883	96.033561468051	75.9178182540214	117.729209446066
239.459	98.8408077662739	67.10579901581	131.135160936856	239.557	63.1853318340996	33.3929596069389	98.4401094965155	239.445	97.7158961860038	56.2257186224896	156.939091883093
239.988	106.721143116057	79.7967226272719	128.657995707045	240.156	104.026564215147	73.8969951927115	120.735888047688	239.974	102.84163270024	75.5698739666018	149.285824179148
240.978	92.000149267116	74.2245346285751	120.101720851219	241.069	78.4098564497083	54.6931773228639	109.081935333361	240.964	123.349995992257	79.2958132999592	150.176669177231
241.506	113.301431769936	60.3893181549769	166.170878676447	241.59	103.644363627951	59.8374914881392	146.314511458112	241.492	109.993326094588	63.4063794554844	155.597780968968
242.081	111.598255474126	87.6460830847231	133.295343186874	242.242	105.712496544805	87.0033464176388	137.478785364195	242.052	108.669811170369	78.0439549402266	136.650241942804
243.138	105.243611925531	86.2223025435477	129.275805349876	243.285	105.143483891562	74.0071126201879	129.722699420374	243.108	102.722829159136	78.7729091176177	123.931567569788
243.953	94.9979846391037	57.0747424640845	122.503433590048	244.023	84.3696144393979	42.6147039115586	120.01314639824	243.938	82.3096969211445	50.5935476636228	115.224586347073
244.482	91.5987861809785	71.4658375126071	117.0203396026	244.545	96.8299554307075	69.9741653163835	128.003357903765	244.466	109.796607005734	67.3532400640392	152.973899419618
245.252	112.448944070565	99.3657870650483	130.092598916375	245.371	113.304244537125	94.7111224789935	139.040494328256	245.221	132.681007555087	110.173902381195	152.764616913949
246.24	118.270352993279	102.916734494332	134.171138815835	246.297	102.176917882589	78.4967631886146	129.061959535075	246.225	126.981144851917	99.6292177377258	149.139732299212
246.769	118.534166280485	88.5027473817587	155.816508721986	246.818	108.874935896933	80.0295630847941	138.620179378854	246.753	103.338465473942	67.9171317021278	143.885149167719
247.366	161.853720832412	138.330127280937	177.551601322059	247.458	148.269186287462	135.654138380238	165.098390930275	247.334	130.888230852518	117.342475505989	142.086683303623
247.997	110.120708337468	83.2148329584111	138.628257014295	248.04	104.087519236123	67.4136447079371	143.527442701472	247.981	96.107304405631	64.4837603119558	121.318327143296
248.526	106.324967096974	78.6975391141921	121.738175229176	248.561	107.912673536613	94.6459501984066	123.851330386953	248.509	100.336758411666	79.3329328893892	120.10001749556
249.416	111.54870319441	96.1357517438484	127.053457950296	249.451	107.539908077634	87.59284531366	123.412840784094	249.399	101.030417994994	81.9608038298743	123.261588368504
249.944	66.2135129214739	48.5606877049747	84.4624025664151	249.973	67.9216427346556	47.9551179551782	84.9099182321091	249.927	69.8340555650575	49.5250028840976	94.1729503313522
250.254	81.9802799990771	73.6732501195798	92.0525242934925	250.283	78.7890106738411	68.3056546757708	90.258778046262	250.237	67.830546497881	57.4287515837502	79.6463711231157
250.783	76.6189451472236	62.061799538283	86.7895595487754	250.804	68.5825708016674	46.6328562510572	78.6834821119758	250.765	61.2739431249704	43.9509034349809	82.937260487359
251.484	78.2176959878114	69.1827881805873	88.5430675273514	251.505	72.2942877897385	62.9879540325863	88.9985972620645	251.466	62.8066331910158	46.8322643314098	77.7780777825465
252.012	73.6391734828785	34.7805445699202	121.46635535284	252.027	64.3966803979475	27.6997560212479	105.774818962852	251.995	60.261314523098	27.944146306763	100.229311866858
252.596	57.1876357803538	37.3945705251583	77.3525665574635	252.611	69.6418275687243	33.8333518396414	99.4455949895813	252.579	68.178636236767	46.2953778854134	91.4406732315867
253.125	54.8664103017586	30.1308633377111	96.5941934043933	253.132	52.3859409935331	26.6682623891112	94.3344315736355	253.107	57.7294933095742	31.2472711269024	92.046896303253
253.708	58.4315690915946	40.9429111533019	75.8142445330554	253.716	59.3717522578941	42.2167942971177	77.282425622316	253.672	54.923392283698	32.4832747350865	83.5408890495993
254.238	57.5721007432217	33.3580568454987	80.6979914849787	254.239	57.9448416071668	25.1384819784547	95.3786297070499	254.22	67.3234936244026	38.6388422021402	102.20732634398
254.767	57.465306925487	33.3717490452564	80.246846393345	254.76	57.9877915191178	24.4183978551261	94.0008546497636	254.748	68.7086613428152	40.1766005354657	99.3499388162972
255.823	58.5827152156875	38.6420421667421	81.2523233649868	255.802	56.2156512938243	30.5033583644058	80.8802280250949	255.785	54.66026639401	31.7519914955488	80.0084018634247
256.626	59.0750894125691	24.8566456902	95.1314158399569	256.612	51.3540638864353	23.9674995674082	89.4027092445697	256.606	58.4385867002105	25.5349994752453	100.24752691706
257.154	48.1147499834833	25.3254162514079	75.0159274530791	257.133	44.4952057256746	19.0341693950431	75.4039987390074	257.135	43.7289662272452	20.2700963744541	71.772965492332
257.937	50.4616496053854	34.3951864298111	75.0192708651249	257.888	48.9577610571068	27.5325787719932	76.8942107346971	257.897	53.2756483089342	31.4046497046496	73.1027626931188
258.994	53.7061059267746	25.1319858040189	82.1893630593275	258.931	46.3720577941091	20.5425563341011	74.3182026224858	258.954	50.9053701041588	29.0095822470891	74.3330829551832
