# Supplementary material for: Global diversity dynamics in the fossil record are regionally heterogeneous
Source: Nat Commun. 2022 May 18;13:2751. doi: 10.1038/s41467-022-30507-0 (PMC9117201; doi:10.1038/s41467-022-30507-0)
Supplement: Supplementary file 4 — Source Data [file 41467_2022_30507_MOESM4_ESM.zip › source_data/Supplementary Figure 39 - rates.txt]

Supplementary.Figure.39...rates.BRL_raw_time	Supplementary.Figure.39...rates.BRL_raw_exr	Supplementary.Figure.39...rates.BRL_raw_exr_mn	Supplementary.Figure.39...rates.BRL_raw_exr_mx	Supplementary.Figure.39...rates.BRL_raw_spr	Supplementary.Figure.39...rates.BRL_raw_spr_mn	Supplementary.Figure.39...rates.BRL_raw_spr_mx	Supplementary.Figure.39...rates.BRL_raw_dvr	Supplementary.Figure.39...rates.BRL_raw_dvr_mn	Supplementary.Figure.39...rates.BRL_raw_dvr_mx	Supplementary.Figure.39...rates.BRL_mst_time	Supplementary.Figure.39...rates.BRL_mst_exr	Supplementary.Figure.39...rates.BRL_mst_exr_mn	Supplementary.Figure.39...rates.BRL_mst_exr_mx	Supplementary.Figure.39...rates.BRL_mst_spr	Supplementary.Figure.39...rates.BRL_mst_spr_mn	Supplementary.Figure.39...rates.BRL_mst_spr_mx	Supplementary.Figure.39...rates.BRL_mst_dvr	Supplementary.Figure.39...rates.BRL_mst_dvr_mn	Supplementary.Figure.39...rates.BRL_mst_dvr_mx	Supplementary.Figure.39...rates.BRL_both_time	Supplementary.Figure.39...rates.BRL_both_exr	Supplementary.Figure.39...rates.BRL_both_exr_mn	Supplementary.Figure.39...rates.BRL_both_exr_mx	Supplementary.Figure.39...rates.BRL_both_spr	Supplementary.Figure.39...rates.BRL_both_spr_mn	Supplementary.Figure.39...rates.BRL_both_spr_mx	Supplementary.Figure.39...rates.BRL_both_dvr	Supplementary.Figure.39...rates.BRL_both_dvr_mn	Supplementary.Figure.39...rates.BRL_both_dvr_mx
194.094603885524	0.086227997447225	0.0103228526933442	0.671167437630651	0.0468285024866743	0.000224500271061866	0.249300479656343	-0.108595555503546	-0.669061312218	0.228836114893701	194.041908264444	0.0608194800615598	0.00950893817836791	0.410539357273664	0.0352112664794026	1.0674655223552e-05	0.183521315187674	-0.0360787045546847	-0.409391062083337	0.173389851197917	194.070702340517	0.0270966673450515	0.0031036615016185	0.119440362230827	0.00924205680337418	0.000318871948678194	0.0458182833364108	-0.0240879435599258	-0.111683473129207	0.0362563623713593
194.194605461595	0.0856083379080404	0.0103228526933442	0.671167437630651	0.053758032235446	0.00160707951744522	0.264583808108085	-0.0978413476092229	-0.669061312218	0.252800307866203	194.141942082222	0.0595340885721471	0.00782980368993808	0.346646251849444	0.0408817156554933	0.00083737890652421	0.205907223020317	-0.0231594592420689	-0.255513217977579	0.263573062475875	194.170789435345	0.0271859601997368	0.00225998926257224	0.120034715109571	0.00926517172854516	0.000318871948678194	0.047159680535812	-0.0244231617791489	-0.121091345633506	0.0311219407734736
194.294607037666	0.0843757997630928	0.0103228526933442	0.671167437630651	0.0621229904655774	0.00160707951744522	0.271731211509531	-0.0907427624388976	-0.669061312218	0.253835222765378	194.2419759	0.0583897842010472	0.00782980368993808	0.237740750735619	0.0467222083537488	0.00083737890652421	0.208436327434057	-0.0114543423197692	-0.222843052890129	0.234218879306783	194.270876530172	0.0273826298753966	0.00236707436824915	0.121648975515423	0.00926517172854516	0.000318871948678194	0.0477678125815132	-0.0251197824326424	-0.120335148743849	0.0344405797125938
194.394608613737	0.0829931523504561	0.0103228526933442	0.671167437630651	0.0747931812504937	0.00160707951744522	0.277273694635125	-0.0841397991389415	-0.671159009275213	0.253835222765378	194.342009717778	0.0574236822201014	0.00663024727362631	0.201047909704682	0.0520699301860943	0.00083737890652421	0.213345704820515	-0.00125369134131089	-0.1533701243381	0.263573062475875	194.370963625	0.0274385872300251	0.00225998926257224	0.125359279550156	0.00930234592114917	0.000375240544711441	0.048466784395427	-0.0257579384960845	-0.120388821422357	0.0359122469252375
194.494610189808	0.0819324851294674	0.0103228526933442	0.671167437630651	0.0864874144033698	0.00211438738105758	0.285984121124015	-0.0730899392026006	-0.671159009275213	0.269943187047709	194.442043535556	0.0561972219117704	0.00663024727362631	0.139195947253219	0.0625767354773604	0.000932471648596326	0.246047082630659	0.0154932233641604	-0.112773101493075	0.259148822585042	194.471050719828	0.0275236444870091	0.00225998926257224	0.127972669432908	0.009439676694675	0.000318871948678194	0.0492327414080242	-0.0262803450656017	-0.124763323118198	0.0344405797125938
194.594611765879	0.0780560516387372	0.00920080861803359	0.671167437630651	0.0944785622826179	0.00365625194870853	0.296625075819785	-0.0539900794247956	-0.661582556785308	0.287117829620078	194.542077353333	0.0557404831520529	0.00826762823122645	0.124229862211878	0.0721928025587239	0.00083737890652421	0.250941042767575	0.0244538842157902	-0.101430936992101	0.250784561921966	194.571137814655	0.027700692593418	0.0031036615016185	0.131733817945265	0.009439676694675	0.000318871948678194	0.0495313062057691	-0.0272717670822912	-0.125968878247014	0.0362563623713593
194.69461334195	0.076782562686813	0.00920080861803359	0.671167437630651	0.0997314447648417	0.00468293872700157	0.298856182190824	-0.0470156664364775	-0.661998072269102	0.287117829620078	194.642111171111	0.0538221770889388	0.00884275647663688	0.107032234400995	0.0831743071526817	0.00083737890652421	0.258400147625561	0.0407243582748956	-0.0977815153680649	0.217718115325394	194.671224909483	0.0280107031114594	0.00225998926257224	0.131733817945265	0.00950440060521145	0.000318871948678194	0.0504284846590368	-0.0277338421835826	-0.126697114547062	0.0391394741939926
194.794614918021	0.0562127468537294	0.0135113574380554	0.114076327161612	0.103902469696106	0.0050829774259151	0.298856182190824	0.0671548499638296	-0.0907017980825108	0.254597132108769	194.742144988889	0.0537303820665354	0.00774942014713073	0.105216002652352	0.11630372629091	0.00083737890652421	0.405767714929284	0.0840894470481504	-0.0949968381363389	0.372635614248217	194.77131200431	0.0294577107759587	0.00236707436824915	0.145194191785682	0.00954940834217912	0.000318871948678194	0.0518269785658319	-0.0329535913533478	-0.143533029499473	0.0399609533433501
194.894616494092	0.0562127468537294	0.0135113574380554	0.114076327161612	0.109561990155491	0.00930220120765326	0.306376067276472	0.0734757424468509	-0.0922278133228149	0.259190295443104	194.842178806667	0.0536843396179643	0.00884275647663688	0.105216002652352	0.126501280910083	0.00083737890652421	0.405767714929284	0.0929112174641252	-0.0963513055083945	0.36901076576222	194.871399099138	0.0324007556796946	0.00225998926257224	0.165389676445064	0.0098103424058193	0.000318871948678194	0.0592399597025262	-0.0389583984726733	-0.178193867674762	0.043008944107557
194.994618070162	0.0562127468537294	0.0135113574380554	0.114076327161612	0.126444432640253	0.00930220120765326	0.334957711367091	0.0958453430521736	-0.0948289287775658	0.292779475787603	194.942212624444	0.0537303820665354	0.00884275647663688	0.105400371007323	0.148936584399816	0.0234106128264743	0.431105906024987	0.125180600979922	-0.0949968381363389	0.377713341794984	194.971486193966	0.0390656616354146	0.00225998926257224	0.229886152504943	0.0104318408271183	0.000318871948678194	0.0769779049911346	-0.0551347000187712	-0.247638804691188	0.0544157672522712
195.094619646233	0.0559385729947645	0.0135113574380554	0.113814913695616	0.140034052461701	0.0050829774259151	0.334957711367091	0.103222704949143	-0.0948289287775658	0.296224007535476	195.042246442222	0.0537303820665354	0.00884275647663688	0.105400371007323	0.15081611303057	0.0234106128264743	0.431105906024987	0.127875693703781	-0.0949653048703054	0.378338717192475	195.071573288793	0.0535616936661019	0.00225998926257224	0.239151593664773	0.0116260671272825	0.000318871948678194	0.0998983570235113	-0.061327271914769	-0.237437558651418	0.0765510220520889
195.194621222304	0.0560549054081391	0.0135113574380554	0.113814913695616	0.15935082916273	0.00930220120765326	0.351387668123971	0.110759665608441	-0.0904372547462228	0.314244415641946	195.14228026	0.0537303820665354	0.00884275647663688	0.105400371007323	0.153700898715558	0.0269824370557917	0.431862946867108	0.130102667418146	-0.0746892995312665	0.393350128663977	195.171660383621	0.0621909925971796	0.00225998926257224	0.239151593664773	0.0143559608213564	0.000318871948678194	0.110457731219717	-0.0590944286280823	-0.237437558651418	0.0994899846548888
195.294622798375	0.0558334544861345	0.0135113574380554	0.112556004827148	0.172630053940831	0.00620445797667842	0.351387668123971	0.116827676708492	-0.0904372547462228	0.316890192754887	195.242314077778	0.0537303820665354	0.00884275647663688	0.105400371007323	0.155057256458734	0.0261220761364532	0.431862946867108	0.132091259130361	-0.0746892995312665	0.393350128663977	195.271747478448	0.0872012194823238	0.00225998926257224	0.241104392316072	0.0166561978841642	0.00054534855408704	0.114334790434296	-0.0634676268974109	-0.221088484474245	0.106370786814929
195.394624374446	0.0559385729947645	0.0135113574380554	0.112556004827148	0.18576287788142	0.00866384955030151	0.357035641910241	0.124026946120895	-0.0948289287775658	0.314244415641946	195.342347895556	0.0537303820665354	0.00884275647663688	0.105400371007323	0.15746549018264	0.0269824370557917	0.431105906024987	0.133705399266493	-0.0654614111855016	0.396258282172487	195.371834573276	0.121599835025984	0.00511842771462201	0.249773635130271	0.0208172663946519	0.000318871948678194	0.122688326651636	-0.0750666294159196	-0.237437558651418	0.0968576680055179
195.494625950517	0.0557191934851329	0.013652719954851	0.112556004827148	0.19042615533836	0.00866384955030151	0.360230757680776	0.127937884298917	-0.0904372547462228	0.316890192754887	195.442381713333	0.0537303820665354	0.00884275647663688	0.105400371007323	0.159813627259889	0.0348155135784187	0.43736496336013	0.135219353402307	-0.0644215253068605	0.39163172601195	195.471921668103	0.144809155730857	0.00511842771462201	0.253554784126531	0.0246730117001297	0.000679641387440275	0.123715473952092	-0.0897136709363552	-0.237437558651418	0.0782572726607523
195.594627526588	0.0555340592903795	0.013652719954851	0.112556004827148	0.194150572215924	0.00866384955030151	0.360230757680776	0.131911173301078	-0.0738096444210316	0.331549329522445	195.542415531111	0.0537534702751481	0.00884275647663688	0.105400371007323	0.16299452280244	0.0414273147179096	0.441972522124587	0.137402105512894	-0.0597520013202524	0.39163172601195	195.572008762931	0.156886419495004	0.00520795819869248	0.253554784126531	0.0353739680591456	0.00109923635915174	0.127859534084173	-0.100366051472674	-0.266430455320832	0.043298247753527
195.694629102659	0.0555340592903795	0.013652719954851	0.112556004827148	0.199820732147325	0.00866384955030151	0.369787383473022	0.136468480709322	-0.0948289287775658	0.320234604407937	195.642449348889	0.0537824614503886	0.00950893817836791	0.106584024032816	0.164376312461963	0.0434147581385916	0.43736496336013	0.138599275201762	-0.0522726054068021	0.393350128663977	195.672095857759	0.162053189344216	0.00993586092751227	0.256046875424415	0.0420728571157493	0.000318871948678194	0.12824858557385	-0.105380851326422	-0.227667093958317	0.0391394741939926
195.79463067873	0.0553543700971985	0.0135113574380554	0.112556004827148	0.208155302395281	0.0146971476027955	0.376687681756357	0.145165158960188	-0.0735589485366491	0.331549329522445	195.742483166667	0.0537824614503886	0.00950893817836791	0.106584024032816	0.16105594762264	0.0434147581385916	0.431862946867108	0.136977349810487	-0.0408623954004185	0.398106533411778	195.772182952586	0.167817297943947	0.0305590800398198	0.262960071745972	0.0497806679502686	0.00054534855408704	0.134592563341694	-0.110909156449213	-0.224733855656923	0.00421417884285821
195.894632254801	0.0557191934851329	0.013652719954851	0.113151689583387	0.212671655926208	0.0487424406730995	0.390304559668929	0.150261971173199	-0.0414131924534991	0.334532513957271	195.842516984444	0.0541408986306339	0.0107758620144466	0.109325438594366	0.158412011236447	0.0424948382322753	0.426759511186768	0.134741088150612	-0.0386389028597069	0.39163172601195	195.872270047414	0.167817297943947	0.0305590800398198	0.262960071745972	0.0527804459129096	0.00126100766742702	0.139075207392992	-0.107596298903797	-0.222176537918696	0.00214835084028991
195.994633830871	0.0557678752385577	0.0135113574380554	0.113151689583387	0.206151499529826	0.0328382721388638	0.378294108423764	0.144204636847297	-0.050675640451999	0.329947530592437	195.942550802222	0.0542554932528133	0.0096780653785187	0.108899581111677	0.150467962256847	0.0422507705140199	0.416783918049796	0.125526508464082	-0.0456673597189885	0.378338717192475	195.972357142241	0.168740048646665	0.0340160077866369	0.276430775752767	0.0571339851352115	0.00109923635915174	0.141938508627208	-0.107247832962415	-0.222176537918696	0.0290394787523027
196.094635406942	0.0558334544861345	0.0135113574380554	0.113814913695616	0.201552238962812	0.0283632709490173	0.376687681756357	0.139784944346249	-0.0523292608776466	0.334532513957271	196.04258462	0.0547702347318235	0.00950893817836791	0.110930310910513	0.144157207499125	0.0422507705140199	0.405767714929284	0.114764639652106	-0.0386389028597069	0.378338717192475	196.072444237069	0.169527532849065	0.0305590800398198	0.278805646381893	0.0609992992640744	0.00109923635915174	0.146636218992817	-0.104265808062808	-0.222176537918696	0.0343214253702069
196.194636983013	0.0560549054081391	0.013652719954851	0.114494972698849	0.194073592107687	0.0274265549423454	0.370753396959307	0.133483874425331	-0.0664976427955839	0.319480598084482	196.142618437778	0.05491724406335	0.00774942014713073	0.110328590536176	0.135473855655926	0.0413497608141152	0.394602384798919	0.103362971218084	-0.0386389028597069	0.377713341794984	196.172531331897	0.170756173291277	0.0340160077866369	0.287244731882694	0.064733046808565	0.00137361236655838	0.151841880907101	-0.102651543137328	-0.235769416939916	0.0343214253702069
196.294638559084	0.0566799750898437	0.0135113574380554	0.11641443705488	0.188858180166238	0.0243606573845342	0.360959972414181	0.128330035080832	-0.0525389248846527	0.328748688985616	196.242652255556	0.0556585578474885	0.00774942014713073	0.110979127982794	0.128447595924499	0.0397756853453542	0.380044368984015	0.0950259842049117	-0.0550019512551865	0.344936722358043	196.272618426724	0.172121524748851	0.0448006261884487	0.304229372736315	0.0674187797471077	0.00137361236655838	0.15815803091386	-0.103742497138122	-0.241551825629658	0.033729588387373
196.394640135155	0.0567458878059382	0.0135113574380554	0.117104065963057	0.177123155559313	0.0252229354284668	0.360959972414181	0.122879336037799	-0.0553292066820337	0.328748688985616	196.342686073333	0.0559110647334607	0.00774942014713073	0.111562020889985	0.122994968431962	0.0411957275594469	0.377461698812575	0.0868439502547668	-0.0557468181852195	0.338553847422429	196.372705521552	0.176233092858489	0.0621351342962504	0.332377654551603	0.0689597120162503	0.00137361236655838	0.161312835652193	-0.107724971527408	-0.276613240556894	0.0343214253702069
196.494641711226	0.0571629026450255	0.0135113574380554	0.117593194195503	0.150921895852216	0.027101161814711	0.356331869402038	0.112577920069421	-0.073907679401144	0.305437365185801	196.442719891111	0.0560465825223974	0.00774942014713073	0.114963005215988	0.115581183991372	0.0391467271892872	0.356877830908771	0.076992710812274	-0.0557468181852195	0.323076695391631	196.472792616379	0.177843150092966	0.0825075641185741	0.352433805477325	0.071332825877727	0.00422350619274578	0.166313900401642	-0.110011614953561	-0.294790959437845	0.0324772356216666
196.594643287297	0.0573586656053816	0.013652719954851	0.118206533567068	0.123854400790829	0.0274265549423454	0.351387668123971	0.100671674618946	-0.0714220388153433	0.295300836449868	196.542753708889	0.0560465825223974	0.00774942014713073	0.114963005215988	0.103395712324264	0.0391467271892872	0.30683869545201	0.0640782074200589	-0.0654614111855016	0.277624238229338	196.572879711207	0.177641067379458	0.0669294595913649	0.332377654551603	0.0736047038179071	0.00422350619274578	0.165926848461525	-0.107850530894637	-0.287394742543705	0.0324772356216666
196.694644863368	0.0575065256741913	0.0135113574380554	0.118206533567068	0.115228463151709	0.027101161814711	0.348325198514383	0.092876000095429	-0.0664976427955839	0.295300836449868	196.642787526667	0.0565789754291194	0.00826762823122645	0.120596483443088	0.094618008431677	0.041153216615872	0.264790316194927	0.0514688983680412	-0.0590423115958196	0.225758089573276	196.672966806034	0.177571073724113	0.0658467021251553	0.332377654551603	0.0756798021381647	0.00422350619274578	0.166313900401642	-0.10636135140473	-0.286587250313429	0.0350698062600943
196.794646439439	0.0577761904699662	0.0103228526933442	0.117593194195503	0.11039425422195	0.0243606573845342	0.333208775482053	0.0853261117448522	-0.0672303596981804	0.288572151012423	196.742821344444	0.057316806077838	0.00774942014713073	0.125144836666481	0.0857712056181823	0.0373840508651771	0.225360209861251	0.0420035545065093	-0.0590423115958196	0.207398611717321	196.773053900862	0.176761077977352	0.0654325068766956	0.332377654551603	0.0774209303494262	0.00422350619274578	0.165926848461525	-0.103836925709094	-0.280297377794894	0.0412021169723631
196.89464801551	0.0587711254735625	0.0135113574380554	0.124864673501805	0.102592576641095	0.027101161814711	0.325944254038603	0.072348666640819	-0.0714220388153433	0.271242159625273	196.842855162222	0.0584518066860051	0.00774942014713073	0.142116101881914	0.0818561532720672	0.0373840508651771	0.204219258690908	0.0349784270001809	-0.0993903805469825	0.170720217977497	196.87314099569	0.176552916900209	0.0654325068766956	0.332377654551603	0.0792019076128864	0.00722273032556838	0.172518288391069	-0.0998140989932969	-0.273096283786558	0.0554112051586527
196.99464959158	0.0597483118728364	0.0108679667465708	0.12638186671763	0.0960818840350005	0.0265852096486072	0.323879769568516	0.0627190308778809	-0.0751612471072778	0.274952398249744	196.94288898	0.059408789106096	0.00774942014713073	0.152050889462953	0.080587970637262	0.0373840508651771	0.203895503621136	0.0322361328297658	-0.100962885266042	0.172589920322339	196.973228090517	0.176301449637114	0.0654050430327366	0.332377654551603	0.0798416518757646	0.0105917093401608	0.179998463031379	-0.0974814734441199	-0.273096283786558	0.0656462962323175
197.094651167651	0.0603394554345683	0.00746582330295292	0.126803876988649	0.089151244569115	0.0265852096486072	0.319084179953175	0.0520827663094536	-0.073907679401144	0.288106424403776	197.042922797778	0.0619573992972687	0.00774942014713073	0.15629786008604	0.0775517386005651	0.0373840508651771	0.196115946343057	0.0288153498558394	-0.109647946176407	0.170720217977497	197.073315185345	0.175819627465824	0.0654050430327366	0.332377654551603	0.0801370948304568	0.0106363779775235	0.182813757086919	-0.0959509344224774	-0.275235620243573	0.0668662501306978
197.194652743722	0.0613898910913689	0.0137664578683363	0.134258116837038	0.0843170812963091	0.0220122488609603	0.300292110366391	0.0443785384861853	-0.105515550696318	0.257229790699768	197.142956615556	0.0633486999719277	0.00774942014713073	0.164378472023513	0.0765216020063299	0.0373840508651771	0.193843161631451	0.0244335105666334	-0.139380631186576	0.146989773939465	197.173402280172	0.174982359671471	0.0643998523568389	0.330559228750754	0.0803615260504326	0.0162857113854675	0.189394519878762	-0.094619860579249	-0.275738330889133	0.0733093169781076
197.294654319793	0.0622323099714061	0.0135113574380554	0.137378442666261	0.0731240427344351	0.0233096574126129	0.292739105984691	0.0331173001926883	-0.100723467451107	0.257229790699768	197.242990433333	0.0656301817710941	0.00774942014713073	0.17488458589681	0.0738055923846386	0.0373840508651771	0.18872226014707	0.0186535254390446	-0.138243988109646	0.141031440643407	197.273489375	0.173880550520991	0.0629000641937108	0.32684539800324	0.0801370948304568	0.0243309799040706	0.196262590031669	-0.0936736688005845	-0.275738330889133	0.0691703886939825
197.394655895864	0.0635741757146765	0.0122267857066914	0.143722956226134	0.0626401712518784	0.0220122488609603	0.275536524276356	0.0241914722231022	-0.131427785204253	0.222873070815379	197.343024251111	0.0676924284070625	0.0113910536715116	0.182305972710165	0.0698716567303037	0.0359075966572827	0.182009287953474	0.0130810170029337	-0.135813023333992	0.141031440643407	197.373576469828	0.172311037327883	0.0621708392849055	0.322967307640899	0.0798416518757646	0.0209421841111651	0.192310077807654	-0.0917802148876514	-0.275738330889133	0.0668662501306978
197.494657471935	0.0646571797109944	0.00911119335149708	0.143143103456812	0.0565933052817695	0.0220122488609603	0.264610197048159	0.017595010409337	-0.131427785204253	0.212375167162358	197.443058068889	0.0708611675412822	0.016433706533171	0.188167921460529	0.0687488512433932	0.0372474312140257	0.178244946049615	0.00847249262283535	-0.141625087139512	0.138207197210819	197.473663564655	0.171161219995202	0.0576660818161492	0.317341136727557	0.0798091229951256	0.0281448323739166	0.192310077807654	-0.089469735959077	-0.27253199195776	0.0691703886939825
197.594659048006	0.0646663206481527	0.00911119335149708	0.143143103456812	0.054865586299075	0.0220122488609603	0.243271289122934	0.0117865834437457	-0.131427785204253	0.187626177828036	197.543091886667	0.0748239322760126	0.0179941251752265	0.188167921460529	0.0667673219300211	0.0372474312140257	0.171297834407383	0.00128844581792252	-0.130333813092081	0.138207197210819	197.573750659483	0.168319598617717	0.0585213944546555	0.294384163607067	0.0788585972013582	0.0174826803415324	0.181630937660176	-0.0846959842197078	-0.268614202643345	0.0663838586667829
197.694660624077	0.0654644580078464	0.00911119335149708	0.145583617904151	0.0529593614647973	0.0220122488609603	0.194054662531201	0.00476546885900078	-0.165280073240883	0.137187070885864	197.643125704444	0.0779588851233578	0.0197195565226571	0.188167921460529	0.0660132029898454	0.0372474312140257	0.168825238760282	-0.00332144915784616	-0.145535231919848	0.113199814633867	197.67383775431	0.164362601735675	0.0576660818161492	0.280109623488804	0.0780865268608588	0.0231891518940959	0.182813757086919	-0.0787615088779779	-0.228069363030012	0.0751336705630149
197.794662200148	0.0681183739798421	0.00911119335149708	0.159247140944772	0.0518335864578455	0.0243606573845342	0.134003650197437	-0.00728966533931796	-0.131492348994571	0.0991269114801438	197.743159522222	0.0829635009664214	0.0259889149216362	0.196141772782439	0.0647431586229827	0.0372474312140257	0.165899100021514	-0.00895413323882056	-0.141184541507588	0.110974966415115	197.773924849138	0.161808179051825	0.0576660818161492	0.265773489599811	0.0765148226480737	0.0164068469713553	0.173023018512506	-0.0742602716815328	-0.219272065609428	0.0668662501306978
197.894663776219	0.0733017061155464	0.0135113574380554	0.18526300284372	0.0513675190180294	0.024638682197791	0.125412027121942	-0.0156695537530059	-0.133952892816198	0.100461600320048	197.84319334	0.0880077621363482	0.0226146091534563	0.196669774328384	0.0638405076453671	0.0353765903907755	0.162107830851248	-0.0161326153896587	-0.155717683853988	0.102281518873366	197.874011943966	0.158318412625781	0.0572213349138602	0.251007184636298	0.0741073963899962	0.0186408129104426	0.171496501214138	-0.0712144550766408	-0.213814043687852	0.062684738950012
197.99466535229	0.0801172468437056	0.0135113574380554	0.209764962816512	0.0513675190180294	0.024638682197791	0.125412027121942	-0.0240263623144288	-0.160912965518331	0.0896437286816668	197.943227157778	0.0913408051565433	0.0210411644449808	0.219688697226854	0.0635206328868812	0.0359075966572827	0.162107830851248	-0.0229380589366346	-0.175700847965498	0.110974966415115	197.974099038793	0.143123855480954	0.0409878101162772	0.219614231077399	0.0726185136917917	0.0132294713571474	0.164782112745165	-0.0490994778897732	-0.172516953484531	0.0803232382252362
198.09466692836	0.0860252060756204	0.0135113574380554	0.220327139015056	0.0513675190180294	0.024638682197791	0.125412027121942	-0.0316004027584159	-0.168711254326102	0.0921645195878352	198.043260975556	0.0943601527274726	0.0234075488807551	0.242403592548273	0.062928050751856	0.0372474312140257	0.162107830851248	-0.0266581682167549	-0.193081902205472	0.110597182019789	198.074186133621	0.141090917910616	0.0347969321338627	0.212007757965031	0.0705617364215042	0.0154034738190189	0.161312835652193	-0.0491762645656915	-0.172516953484531	0.0803232382252362
198.194668504431	0.0910728234197676	0.0103228526933442	0.229010413442861	0.0513964948076312	0.024638682197791	0.125412027121942	-0.0387148850943165	-0.185755346670436	0.0794667836184411	198.143294793333	0.0960491247863026	0.0226146091534563	0.255027639258829	0.0627543616677282	0.0353765903907755	0.161548935383469	-0.0308163866589826	-0.208183116542891	0.105644243539279	198.174273228448	0.139006132151141	0.0376846307592788	0.212452189944769	0.0686066572596364	0.0159855940976412	0.158880002140169	-0.0497242779148191	-0.174253926785672	0.0763680987959432
198.294670080502	0.0963122959228562	0.013652719954851	0.238024763897573	0.0513361994647732	0.0248235002470538	0.125412027121942	-0.0475739337341888	-0.185755346670436	0.082675461369687	198.243328611111	0.09980626195741	0.0210411644449808	0.271768438702023	0.0625695616520685	0.0373840508651771	0.162107830851248	-0.0365342015526374	-0.23085897862009	0.102281518873366	198.274360323276	0.133756908621578	0.0383277794356903	0.210639197717522	0.0667462479936809	0.0144674269999207	0.149798521798719	-0.0499744308486322	-0.163813462069256	0.0803232382252362
198.394671656573	0.101352544346308	0.013652719954851	0.241461184552178	0.0512399709721269	0.0244978418991513	0.124591893087774	-0.0537426681126153	-0.195912542937572	0.0675566323610419	198.343362428889	0.104071287981146	0.0259889149216362	0.28583341028976	0.062307070705667	0.0373840508651771	0.161548935383469	-0.0414976545365364	-0.23085897862009	0.109792046105886	198.374447418103	0.131182281968968	0.0383277794356903	0.209340734134163	0.0653330948566773	0.00961715535757802	0.13987568986673	-0.0516951663335862	-0.170567824561856	0.0675246329915358
198.494673232644	0.107049678688347	0.0233449656580531	0.250903300282441	0.0512399709721269	0.0244978418991513	0.124591893087774	-0.0623034717934527	-0.198000582154524	0.06479512732507	198.443396246667	0.108782198352426	0.0210411644449808	0.293283827673446	0.0620700839982167	0.0353765903907755	0.157705247858502	-0.0476825010702009	-0.258674882016053	0.0942059725935024	198.474534512931	0.127267695357111	0.0391745984789059	0.208761450860741	0.06301825967682	0.0129458245000898	0.13987568986673	-0.0523132794968836	-0.167422152432564	0.0675246329915358
198.594674808715	0.117404835460772	0.0290690865877922	0.255667144225396	0.0512399709721269	0.0244978418991513	0.124591893087774	-0.0696346967650213	-0.198000582154524	0.0627154925041458	198.543430064444	0.115549213326931	0.0259889149216362	0.311399002061127	0.0618866351340831	0.0372474312140257	0.158815221413372	-0.0531095701026283	-0.263316635203756	0.0937974029401522	198.574621607759	0.124271106664504	0.0355538308059325	0.203795105447629	0.0609193067503368	0.00848065658216029	0.131051339265054	-0.0533297251961518	-0.170567824561856	0.0591448970377238
198.694676384786	0.126386846840242	0.0334740110409642	0.256685708460025	0.0512399709721269	0.0244978418991513	0.124591893087774	-0.0756147505572067	-0.216675708270231	0.0405268472310028	198.643463882222	0.123096120453551	0.0275990836144585	0.313654759880841	0.0618866351340831	0.0372474312140257	0.15754123423672	-0.0579043902822046	-0.263316635203756	0.0942059725935024	198.674708702586	0.120218189941502	0.0356299018435483	0.203795105447629	0.0599148652015809	0.0106941267084494	0.12824858557385	-0.0543265483547834	-0.166183910212748	0.0561926338253605
198.794677960857	0.133192019813791	0.043881870647719	0.264566219878008	0.0511934853957798	0.0244978418991513	0.124591893087774	-0.0795579493370101	-0.211305044063313	0.0388278558121437	198.7434977	0.131940987545478	0.0329006268127384	0.321375895002301	0.0618866351340831	0.0372474312140257	0.15754123423672	-0.0650129541618909	-0.274081826584008	0.0884149914097516	198.774795797414	0.116279163604076	0.0355538308059325	0.203795105447629	0.0588991315779053	0.00961715535757802	0.124803918418533	-0.0541038696308543	-0.170057285733861	0.0474386848694261
198.894679536928	0.134337833907259	0.0423473396855703	0.264054848969967	0.0511934853957798	0.0243606573845342	0.124283875552357	-0.0818988923051407	-0.214614832910323	0.0391945802122186	198.843531517778	0.1366401840005	0.030259558555405	0.323480768043136	0.0616682459612713	0.0372474312140257	0.15754123423672	-0.0707482859897152	-0.272192092594822	0.0937974029401522	198.874882892241	0.0815619001524184	0.00439526321678685	0.188318137770705	0.0564301764504914	0.00848065658216029	0.123709681090937	-0.0378470644042529	-0.149735831438772	0.0600270718927444
198.994681112999	0.141592377780703	0.0380537889629666	0.272929523943715	0.0511392122988603	0.0243606573845342	0.12360373289069	-0.0864093795423011	-0.211305044063313	0.0548048806990389	198.943565335556	0.144362343278289	0.0333234809996812	0.329706591017562	0.0616682459612713	0.0372474312140257	0.15754123423672	-0.077422242713004	-0.282962309784867	0.0937974029401522	198.974969987069	0.0799557186456526	0.0047269878127095	0.187279591992079	0.0549277763212032	0.0082730224070376	0.124009465049945	-0.0366594930477659	-0.146627871885581	0.0600270718927444
199.094682689069	0.145045616608427	0.0423901516593375	0.28742491505579	0.0511151222433331	0.0243606573845342	0.124283875552357	-0.089099510058463	-0.211305044063313	0.06479512732507	199.043599153333	0.148839050881353	0.0333234809996812	0.333620305725293	0.0615882245216964	0.0372474312140257	0.15754123423672	-0.0821442828845671	-0.295956294145836	0.0883692367966795	199.075057081897	0.0765334079599352	0.00380044318364587	0.18377898418756	0.0542227264567836	0.00709286529853034	0.122688326651636	-0.0334945666033202	-0.149061900770916	0.0600270718927444
199.19468426514	0.151615299778381	0.0338530687318902	0.290171985479229	0.0509774775225498	0.0238342495446996	0.122849857258122	-0.093531815231051	-0.225042429121689	0.0644229402855681	199.143632971111	0.153499134282259	0.0333234809996812	0.344677366968733	0.0615882245216964	0.0372474312140257	0.15754123423672	-0.086634308889904	-0.294967587797405	0.0937974029401522	199.175144176724	0.0744991325969135	0.00380044318364587	0.176693507834562	0.0524285803175691	0.00709286529853034	0.121843519269863	-0.0311742181945103	-0.140533460869055	0.0585570861751935
199.294685841211	0.155262014569521	0.0423473396855703	0.302977722937623	0.0508853343811261	0.0244978418991513	0.122410800279671	-0.0971822582856982	-0.228462394358341	0.06479512732507	199.243666788889	0.155786437685907	0.0333234809996812	0.349295032726724	0.0615882245216964	0.0372474312140257	0.15754123423672	-0.0901904948402313	-0.295956294145836	0.103837610148821	199.275231271552	0.073291439951946	0.000930221218087758	0.172427164184508	0.0510187164754136	0.00226718328457456	0.115858049208045	-0.0310097760585442	-0.140533460869055	0.0600270718927444
199.394687417282	0.157816740800262	0.0517760531130849	0.311440430645681	0.050818290807248	0.0243606573845342	0.121858227569203	-0.10010137055609	-0.251768667489541	0.0388278558121437	199.343700606667	0.157493194488513	0.0333234809996812	0.361087433930618	0.0615882245216964	0.0372474312140257	0.15754123423672	-0.0938672984139386	-0.31685300078885	0.0908578134943141	199.375318366379	0.0719149296124243	0.00380044318364587	0.171469529370439	0.0492614366981732	0.00333561655830559	0.11083344207398	-0.0305585121095486	-0.140533460869055	0.0582168860022394
199.494688993353	0.161573435547527	0.0529719230888415	0.314208778747133	0.050818290807248	0.0243606573845342	0.121858227569203	-0.103184063169858	-0.268605852107386	0.033893694521038	199.443734424444	0.160242997006795	0.0375780331927063	0.3668601043169	0.0615078655521628	0.0372474312140257	0.15738974612856	-0.0967621173871604	-0.315578739291487	0.0937220111889014	199.475405461207	0.0713915998869097	0.00380044318364587	0.16926479808025	0.0459382827239179	0.00333561655830559	0.1060289383307	-0.032069064603947	-0.140533460869055	0.0543746254889139
199.594690569424	0.166040094735571	0.0523677123781757	0.314208778747133	0.050818290807248	0.0244978418991513	0.121858227569203	-0.106432043869097	-0.268605852107386	0.033893694521038	199.543768242222	0.163111172853247	0.0381626962499026	0.3668601043169	0.0615078655521628	0.0372474312140257	0.15738974612856	-0.099301019887823	-0.31685300078885	0.0908578134943141	199.575492556035	0.0706962752453388	0.00439526321678685	0.16882395516651	0.043760304569926	0.00333561655830559	0.0925474256745905	-0.0330608114445704	-0.14026643136207	0.0513549739793796
199.694692145495	0.169081470741685	0.0517760531130849	0.314208778747133	0.0507657885846564	0.024638682197791	0.121858227569203	-0.109081076870416	-0.270392606640573	0.0325189349582421	199.64380206	0.1640561867583	0.0395638937003848	0.3668601043169	0.0615078655521628	0.0372474312140257	0.15754123423672	-0.101004965622878	-0.315578739291487	0.0895764647729323	199.675579650862	0.0693607849655683	0.00380044318364587	0.162637135692711	0.0412899908900683	0.00333561655830559	0.0807482890078785	-0.0341437354773421	-0.13551563337915	0.0490157171771746
199.794693721566	0.172030803029139	0.0529719230888415	0.325025185279368	0.0507657885846564	0.0248235002470538	0.121858227569203	-0.112230500058705	-0.277210407909727	0.0325189349582421	199.743835877778	0.164366833209194	0.0424290633180091	0.3668601043169	0.0613943025223574	0.0372474312140257	0.15738974612856	-0.101377023924704	-0.315578739291487	0.0869403704212604	199.77566674569	0.068012343365203	0.00400572851818076	0.158403954794963	0.0404514116183183	0.00333561655830559	0.0777816641204675	-0.0334087811351428	-0.134358044833048	0.0433694367732598
199.894695297637	0.175575549834146	0.0503688944943776	0.327045748637145	0.0507657885846564	0.0248235002470538	0.121858227569203	-0.115337611325142	-0.277210407909727	0.0386387216756228	199.843869695556	0.161682823209541	0.0394410156094781	0.366198861298432	0.0613943025223574	0.0372474312140257	0.15738974612856	-0.0982079606033477	-0.31685300078885	0.0860315653496883	199.875753840517	0.0675473441332776	0.00380044318364587	0.156338270859017	0.040356985363336	0.00333561655830559	0.0776194430840517	-0.0323923075788904	-0.125304218919463	0.0490157171771746
199.994696873708	0.174967076302507	0.0517760531130849	0.327045748637145	0.050818290807248	0.024638682197791	0.121858227569203	-0.114798828837194	-0.277210407909727	0.0386387216756228	199.943903513333	0.171744679574174	0.04276324794435	0.46242066587038	0.0612377709587211	0.0372474312140257	0.157705247858502	-0.118354851937442	-0.407269614210319	0.0895764647729323	199.975840935345	0.0654439087904786	0.00380044318364587	0.154202343548676	0.040356985363336	0.00333561655830559	0.0776194430840517	-0.0301026414355755	-0.116878129703899	0.0525429234531623
200.094698449778	0.175868254606318	0.0517760531130849	0.333226950910102	0.0508555828669547	0.024638682197791	0.121858227569203	-0.116402404030198	-0.29359947604274	0.0325189349582421	200.043937331111	0.179645231525338	0.0526324176861278	0.493896820890175	0.0612377709587211	0.0353765903907755	0.157705247858502	-0.131738625015515	-0.436857262883812	0.0859378331398518	200.075928030172	0.0642511961523514	0.00400572851818076	0.149046770561935	0.0403059918129751	0.00333561655830559	0.0772224176148007	-0.0284666870603105	-0.116545471662008	0.0489473811464772
200.194700025849	0.176214863229056	0.0523677123781757	0.337206352080461	0.0508555828669547	0.0244978418991513	0.121858227569203	-0.116916508095156	-0.297311865386782	0.0308707977615582	200.143971148889	0.182082076503624	0.0526324176861278	0.501650061318946	0.0613943025223574	0.0353765903907755	0.157705247858502	-0.13641505996215	-0.447614015614535	0.0895764647729323	200.176015125	0.0638637529793427	0.00417703567809286	0.149046770561935	0.0402594024202792	0.00333561655830559	0.0772224176148007	-0.0282202893450395	-0.115529538819615	0.0492996234724787
200.29470160192	0.177053642932361	0.0523677123781757	0.338826061228246	0.0508555828669547	0.0244978418991513	0.121858227569203	-0.117899772758068	-0.297311865386782	0.0334061539337012	200.244004966667	0.165895535665897	0.0380069405209147	0.494259101310386	0.0612377709587211	0.0353765903907755	0.157705247858502	-0.12090466138895	-0.439056676040448	0.0895764647729323	200.276102219828	0.0630262673790878	0.00380044318364587	0.147016424213714	0.0402594024202792	0.00333561655830559	0.0772224176148007	-0.026865674705144	-0.104546814937475	0.0549727839018999
200.394703177991	0.177355735091429	0.0529719230888415	0.338826061228246	0.0507657885846564	0.0243606573845342	0.121858227569203	-0.118677739500218	-0.297311865386782	0.0325189349582421	200.344038784444	0.165084871603353	0.0380069405209147	0.494259101310386	0.0613943025223574	0.0373840508651771	0.161548935383469	-0.119239665749326	-0.439056676040448	0.0927755911282124	200.376189314655	0.0616027826006035	0.00439526321678685	0.145531015201609	0.0402594024202792	0.00333561655830559	0.0772224176148007	-0.0255021594653742	-0.101443402287862	0.0521382473334583
200.494704754062	0.178416480519327	0.0534895162407205	0.343905321523901	0.0507191496757232	0.0243606573845342	0.121858227569203	-0.120159408912115	-0.297311865386782	0.0334061539337012	200.444072602222	0.163343532976222	0.0394410156094781	0.494259101310386	0.0612377709587211	0.0372474312140257	0.161548935383469	-0.115202650902886	-0.439056676040448	0.0895764647729323	200.476276409483	0.0610666613176918	0.00380044318364587	0.143143440444521	0.0402594024202792	0.00333561655830559	0.0772224176148007	-0.0246400103231279	-0.101443402287862	0.0490157171771746
200.594706330133	0.178674123543857	0.0523677123781757	0.343905321523901	0.0507191496757232	0.0243606573845342	0.121858227569203	-0.120678014897571	-0.297076267514428	0.0386387216756228	200.54410642	0.161682823209541	0.0394410156094781	0.494259101310386	0.0611304988649306	0.0372474312140257	0.162107830851248	-0.112180754596253	-0.439056676040448	0.0860315653496883	200.57636350431	0.0605691953083122	0.00400572851818076	0.142634242912552	0.0402594024202792	0.00333561655830559	0.0772224176148007	-0.0239590271368109	-0.0959071755672833	0.0525429234531623
200.694707906204	0.178674123543857	0.0523677123781757	0.343905321523901	0.0506970534806663	0.0243606573845342	0.121858227569203	-0.121000182231115	-0.297311865386782	0.0363718767866497	200.644140237778	0.160185309623294	0.0394410156094781	0.494259101310386	0.0611019444564311	0.0372474312140257	0.162107830851248	-0.109044755798088	-0.439056676040448	0.0860315653496883	200.676450599138	0.0601302748174446	0.00400572851818076	0.141342277359238	0.0402594024202792	0.00333561655830559	0.0772224176148007	-0.0234545167263763	-0.0965014182074537	0.0492996234724787
200.794709482275	0.179036723278543	0.0517760531130849	0.343905321523901	0.0505677640309858	0.0244978418991513	0.122410800279671	-0.122299795287424	-0.297076267514428	0.0386387216756228	200.744174055556	0.159869356687445	0.0394410156094781	0.494259101310386	0.0611019444564311	0.0372474312140257	0.162107830851248	-0.108297663761311	-0.439056676040448	0.0860315653496883	200.776537693966	0.0594607056442103	0.00400572851818076	0.139116565215665	0.0406031761697021	0.00376420198332527	0.0798442788258667	-0.0215935414604987	-0.0992172031389152	0.0492996234724787
200.894711058346	0.180380673326817	0.0560146465474746	0.360976012224056	0.0502569233099495	0.0244978418991513	0.122849857258122	-0.126052094587495	-0.313190752657514	0.0334061539337012	200.844207873333	0.159604155842054	0.0394410156094781	0.494259101310386	0.0608396067001546	0.0372474312140257	0.165027521434614	-0.108621295307191	-0.447614015614535	0.0860315653496883	200.876624788793	0.0594607056442103	0.00400572851818076	0.139116565215665	0.041050655393511	0.00196847433616124	0.0801228058141266	-0.0202567329922371	-0.10217008970717	0.0525429234531623
200.994712634417	0.179478672055254	0.0492034235275089	0.366694904123661	0.0498514887411151	0.0230553328006445	0.122410800279671	-0.128534667613376	-0.328822998162502	0.0325189349582421	200.944241691111	0.158067484942806	0.0394410156094781	0.494259101310386	0.0602298437800429	0.0353765903907755	0.165027521434614	-0.108152089508287	-0.447614015614535	0.0860315653496883	200.976711883621	0.0565336892636123	0.00380044318364587	0.128002401846391	0.0413822756257538	0.00226339080297596	0.0836069958046681	-0.0140990818475489	-0.104469240350454	0.0582711950473609
201.094714210487	0.180603215119785	0.0528580216810137	0.382640236511005	0.0494643117590257	0.0230553328006445	0.122849857258122	-0.131073097917543	-0.345231504754339	0.0228321361205636	201.044275508889	0.156270953951095	0.0394410156094781	0.494259101310386	0.0588343837622692	0.0301441682201584	0.157705247858502	-0.109185945826742	-0.45327844910168	0.074677320596528	201.076798978448	0.0560035490062897	0.00380044318364587	0.127332276047079	0.0415109260052168	0.00196847433616124	0.0861085806821819	-0.0130052306547383	-0.10217008970717	0.0640551149533488
201.194715786558	0.177355735091429	0.0463993393398217	0.380154565015841	0.0490717514514664	0.0220122488609603	0.122410800279671	-0.128868136126471	-0.346981401602977	0.0257672921132216	201.144309326667	0.133254347763125	0.0306141476932434	0.283147505823406	0.0576927648717348	0.0301441682201584	0.153990787631726	-0.0664262147485481	-0.231439399918682	0.074677320596528	201.176886073276	0.0550757531181609	0.00201295701374808	0.120808573774933	0.0417038914114809	0.000728565769284078	0.0868120555038726	-0.0113414054059302	-0.108346026174891	0.0640551149533488
201.294717362629	0.172185922291376	0.046851458318547	0.37402186973067	0.0485014378348602	0.018095822652184	0.11725854126399	-0.125497255547442	-0.346981401602977	0.021520947503097	201.244343144444	0.127824659285541	0.0282087382379139	0.27834362069913	0.0570508031820515	0.0311192689849324	0.153990787631726	-0.0656535703992642	-0.245489370374439	0.0709694899249198	201.276973168103	0.0542017299464154	0.00276372692856034	0.113456774576828	0.0418544438939287	0.00196847433616124	0.0926246419851263	-0.00884462519346757	-0.0987874373707074	0.077841747503694
201.3947189387	0.169685407453427	0.0461918539657578	0.373474680253255	0.047949200318848	0.018095822652184	0.115877726293278	-0.124614043301218	-0.341758762051664	0.021520947503097	201.344376962222	0.121266240046289	0.0303508076516135	0.268092822777457	0.0560834012399494	0.0263804684954559	0.147905457220392	-0.06403827088584	-0.223488767198754	0.0844419684995111	201.377060262931	0.0537597401355744	0.000826440708224964	0.10510491162425	0.0419770736239125	0.00196847433616124	0.0964722519754696	-0.00721956990107434	-0.0965014182074537	0.0841808698858031
201.494720514771	0.165164832294922	0.0461918539657578	0.370062403340159	0.0475668184426283	0.0151447474409794	0.111943740482901	-0.121793755049667	-0.333551970884034	0.0306494922588074	201.44441078	0.112364706684363	0.0303508076516135	0.25675873129547	0.0554027175870139	0.0285943803403456	0.147905457220392	-0.0634075742946965	-0.20638457050528	0.0784006459294784	201.477147357759	0.0534795039442004	0.00242616158042877	0.100550265132271	0.0436669712195303	0.000728565769284078	0.14013441560981	-0.00326078501587449	-0.0965014182074537	0.100443271872032
201.594722090842	0.15924230661607	0.0461918539657578	0.373474680253255	0.0470102373286724	0.0151447474409794	0.109634883900664	-0.120800864064741	-0.333551970884034	0.0306494922588074	201.544444597778	0.105111596103778	0.0303508076516135	0.246582126722083	0.0546582134721003	0.0253059596523266	0.142445411447698	-0.0607122221555417	-0.191534270860546	0.074677320596528	201.577234452586	0.0509822120296391	0.00276372692856034	0.0911005330434038	0.0440407398935008	0.00211955532072649	0.147261924247566	0.00145627851199377	-0.0802070899575612	0.109366125375593
201.694723666913	0.154227103282279	0.0461918539657578	0.360976012224056	0.0464579483266632	0.0159254182247168	0.107456639356406	-0.11547534992599	-0.335287665064956	0.0144744393730129	201.644478415556	0.10032848523896	0.0303508076516135	0.228703477943483	0.0537093894320295	0.0242776472493087	0.127475525029502	-0.0604454299388797	-0.181961469337554	0.0584304391106737	201.677321547414	0.0507593541494373	0.00276372692856034	0.0904610129573945	0.0446240856951548	0.00196847433616124	0.152710064637659	0.00332382646860631	-0.0791688649383225	0.113763753948777
201.794725242984	0.143324009205458	0.0427037751967802	0.349157857934495	0.0461759548171398	0.0150256050402631	0.107252510509407	-0.109040973470562	-0.330328341426641	0.021520947503097	201.744512233333	0.0976203259336555	0.0337466751134663	0.223731051236519	0.0527647666609942	0.0242776472493087	0.118115056031988	-0.0587175449428079	-0.181961469337554	0.0445547304281459	201.777408642241	0.0504735352651095	0.00276372692856034	0.0900325909809387	0.0449266991088561	0.00196847433616124	0.158929679292152	0.00437068085205476	-0.0791688649383225	0.113763753948777
201.894726819055	0.134421993433136	0.0461918539657578	0.351694862133108	0.0457031011150084	0.0150256050402631	0.105690665878233	-0.105707669976829	-0.335287665064956	0.0164260428158731	201.844546051111	0.0913698682085502	0.0409906058011924	0.21818048559701	0.0520389062800215	0.0263804684954559	0.113612938071131	-0.0521303707765253	-0.16647243457965	0.0434617144380331	201.877495737069	0.0535197325072097	0.00221358920860975	0.101029601379238	0.0450849460437082	0.00196847433616124	0.163419530110079	-0.00180790429996459	-0.0782688840878992	0.156539635630941
201.994728395126	0.131198471653457	0.0461918539657578	0.351694862133108	0.0450292427145216	0.0159254182247168	0.104829508440743	-0.10476631724563	-0.330328341426641	0.0144744393730129	201.944579868889	0.0903885843700005	0.0317411780072429	0.207435691981583	0.0518106974908001	0.0266171887254256	0.111970939744239	-0.0518301849245322	-0.163463958502374	0.0434617144380331	201.977582831897	0.0560237222604598	0.000992742523017067	0.202137800869731	0.0509187795760349	0.000728565769284078	0.305240981280599	0.0179872876530158	-0.202576198834155	0.275424163257752
202.094729971196	0.125267729070514	0.0427037751967802	0.333169148824782	0.0441893678188889	0.0149018731313541	0.104829508440743	-0.102484982611849	-0.280795781235361	0.0420872159802835	202.044613686667	0.089867413973275	0.0323783832233716	0.207435691981583	0.0515767324397862	0.0242776472493087	0.10400522515889	-0.0523220134617227	-0.163463958502374	0.0416195990316656	202.077669926724	0.0566443992420782	0.000826440708224964	0.202137800869731	0.0580597538111379	0.000728565769284078	0.436859095785529	0.0708337857694507	-0.209950927620879	0.383319955451889
202.194731547267	0.116976914211249	0.0358934228796909	0.309904381263719	0.0433984531409237	0.0149018731313541	0.104659449251776	-0.0977095210605074	-0.280795781235361	0.0327918942499587	202.144647504444	0.0892368881183118	0.0323783832233716	0.207435691981583	0.0512662954465376	0.0253059596523266	0.10400522515889	-0.0519435912330878	-0.169282389313111	0.0324998537990709	202.177757021552	0.0581310887765603	0.000826440708224964	0.22083665401891	0.138529522331468	0.00196847433616124	0.442013969448718	0.102892430915582	-0.200941058577943	0.404379534345925
202.294733123338	0.110912946148789	0.0358934228796909	0.30219652401894	0.0424782481785055	0.0117060980725278	0.0983445498731475	-0.0949134094722201	-0.280795781235361	0.0270546893221669	202.244681322222	0.0878284368510492	0.0282087382379139	0.201631987693151	0.0507304760246508	0.0221405812144619	0.0957624321862151	-0.0526395870739377	-0.166556235068784	0.0324998537990709	202.277844116379	0.0591681965640667	0.000826440708224964	0.22466764403365	0.185321017304505	0.00848065658216029	0.442013969448718	0.127560619255364	-0.200941058577943	0.405297071686774
202.394734699409	0.105969066961103	0.0341284530430302	0.288355367996966	0.0420510429983697	0.0113588717397479	0.0925534089404019	-0.0911759280248148	-0.251777350445372	0.0389037313797473	202.34471514	0.086953302631962	0.0303508076516135	0.201631987693151	0.0503499981408022	0.0205332263730595	0.0853823326236234	-0.0523954506539315	-0.166556235068784	0.0277040622684389	202.377931211207	0.059967768482504	0.000826440708224964	0.22466764403365	0.192797162177572	0.00895932777963525	0.442013969448718	0.134321267509854	-0.200941058577943	0.404379534345925
202.49473627548	0.102866932021526	0.0360697554223574	0.26623442422593	0.0416152978303598	0.0117060980725278	0.0894455813446886	-0.0855027371252325	-0.234032983132472	0.0249983954608795	202.444748957778	0.0854572539179627	0.0303508076516135	0.196669774328384	0.0500558422077494	0.0242776472493087	0.0853823326236234	-0.0505544509294927	-0.155197407231299	0.033865693791408	202.478018306034	0.0611241933713925	0.000826440708224964	0.225360412918274	0.19528950544507	0.00895932777963525	0.442013969448718	0.135640590400437	-0.200941058577943	0.405297071686774
202.594737851551	0.0995473571232936	0.0329883975332546	0.253869442667768	0.040651340994338	0.00871587215236395	0.0737453426274928	-0.0796232580963937	-0.228462394358341	0.011475331512313	202.544782775556	0.0842420607717763	0.0375577660486546	0.201631987693151	0.0498869222866194	0.0211463271387629	0.0776773589540201	-0.0499864218824851	-0.160935850836162	0.0241303140570372	202.578105400862	0.0616027826006035	0.00221358920860975	0.234192389281562	0.197664555130193	0.0166530773971821	0.444880987647664	0.139521779167489	-0.202576198834155	0.405297071686774
202.694739427622	0.0944002233103489	0.0314021814072982	0.225379479043453	0.0393478647487165	0.0134270173682967	0.0623877258553579	-0.0732076170052193	-0.2058999446322	0.00977130782017128	202.644816593333	0.0828898553489524	0.0317411780072429	0.192590073983399	0.0496474095170421	0.02026631336671	0.0709831800347062	-0.0484339625922992	-0.150274735143913	0.0253132358485696	202.67819249569	0.0619720829178098	0.00221358920860975	0.234192389281562	0.200186020299607	0.0181017576625619	0.444443969937716	0.142154292382324	-0.202576198834155	0.402076893350469
202.794741003693	0.0909444690458893	0.0353543441258845	0.220307812869782	0.0391230205565843	0.0117060980725278	0.0583294004490271	-0.06876356130885	-0.195899706359333	0.00977130782017128	202.744850411111	0.0819338767195358	0.0282087382379139	0.188690241270657	0.0494391833870179	0.0256470814093868	0.0701582667529682	-0.0481370064158108	-0.149498991693603	0.0253826735004091	202.778279590517	0.0623131409195944	0.00221358920860975	0.234192389281562	0.204203625043709	0.0181017576625619	0.442013969448718	0.145396169349187	-0.200941058577943	0.402076893350469
202.894742579764	0.0893027254007323	0.0353543441258845	0.219439316567629	0.0391138292396997	0.0124880424947067	0.058700646215069	-0.0668014581958613	-0.195899706359333	0.00812883104488737	202.844884228889	0.0809840660431638	0.0282087382379139	0.188690241270657	0.0490219741869762	0.0269157387331659	0.0685362310444692	-0.0471316634247899	-0.148694983965304	0.0253826735004091	202.878366685345	0.0626589685281329	0.00221358920860975	0.234192389281562	0.208345244736665	0.0345816826588425	0.444880987647664	0.152209530352859	-0.207189644294683	0.383319955451889
202.994744155835	0.088271525315374	0.0353543441258845	0.219439316567629	0.0387944688954832	0.0134270173682967	0.058700646215069	-0.0655032821689706	-0.187795642194905	0.0144744393730129	202.944918046667	0.0807141980024757	0.0282087382379139	0.189596437673057	0.0490154592053129	0.0272819907174552	0.0685362310444692	-0.0467243813243405	-0.149694215326737	0.0253826735004091	202.978453780172	0.0604069553324566	0.000826440708224964	0.204649165534678	0.209925516556712	0.0345816826588425	0.444880987647664	0.16030951229901	-0.145643885957362	0.421339627700595
203.094745731905	0.087110764871684	0.0353543441258845	0.218771545193435	0.0385957077967581	0.0134270173682967	0.0581298156257863	-0.0641357102377257	-0.186747719803147	0.0106561817282678	203.044951864444	0.0801798913190429	0.0274597997431808	0.188690241270657	0.0489911308425792	0.0273022529899006	0.0684227945241356	-0.0459840159445912	-0.1486453784875	0.0253826735004091	203.078540875	0.059967768482504	0.000826440708224964	0.202137800869731	0.205995874396225	0.0381524286311392	0.439459108744631	0.154339822622605	-0.120552218759973	0.421339627700595
203.194747307976	0.085331551884608	0.029474929176175	0.209500432599725	0.0385957077967581	0.0134270173682967	0.0581298156257863	-0.0620544861968494	-0.183116016709094	0.00977130782017128	203.144985682222	0.079061794492767	0.0274597997431808	0.188690241270657	0.0489558439577898	0.0272819907174552	0.0677789610016352	-0.0437883610550243	-0.141690997241386	0.0313314166633206	203.178627969828	0.059967768482504	0.000826440708224964	0.202137800869731	0.205613077641652	0.0383591385324821	0.439024756455556	0.153874415508051	-0.0785166019283297	0.438634495481273
203.294748884047	0.0831661758069326	0.0273522158119288	0.204622599666137	0.0384397168109628	0.0134270173682967	0.0575659187902401	-0.0598672785867938	-0.182579694842358	0.00896328084676808	203.2450195	0.0780453410374845	0.0220291343962013	0.182630217046819	0.0488139231192244	0.0272819907174552	0.0675063501398699	-0.0421297870729709	-0.13394328549737	0.037982166883416	203.278715064655	0.0588368789922808	0.000826440708224964	0.18144846363256	0.168651265298648	0.0305560674279748	0.339876899112688	0.102801201195901	-0.0678154761263119	0.309654606601579
203.394750460118	0.0818692302216437	0.0271042257015574	0.19558125033961	0.0383536691116724	0.0134270173682967	0.0575659187902401	-0.0575085613970185	-0.170106337542219	0.0106561817282678	203.345053317778	0.077186544711462	0.0193277327465712	0.178879781386955	0.0487870626261643	0.0272819907174552	0.0673335412646206	-0.0402639942145587	-0.132499608066364	0.0366070807434326	203.378802159483	0.0569524758947213	0.0025663517091668	0.101029601379238	0.166755068446219	0.0345816826588425	0.339876899112688	0.105218577159847	-0.051634878909827	0.307915433284109
203.494752036189	0.0808001609945578	0.0271042257015574	0.180783475550015	0.0382050876550045	0.0134270173682967	0.0572528545982744	-0.0550545282761631	-0.154387422428251	0.0144744393730129	203.445087135556	0.07631537150801	0.0179994886016708	0.173617954096336	0.0487870626261643	0.0272819907174552	0.0673335412646206	-0.0383293791320589	-0.129603165267027	0.0366070807434326	203.47888925431	0.0564389330731833	0.00221358920860975	0.097112440593038	0.165579282989742	0.0352634015834751	0.33563869698744	0.104201917190102	-0.0548965874858254	0.291154058817711
203.59475361226	0.0794315480352706	0.0238339708511747	0.171538680180841	0.0382050876550045	0.0134270173682967	0.0569049448761157	-0.052098118474018	-0.148821537668459	0.0106561817282678	203.545120953333	0.0756746173735566	0.0190270463532738	0.171564950926277	0.0487870626261643	0.0272819907174552	0.0673335412646206	-0.0368610988470518	-0.128884437330814	0.0357433748427564	203.578976349138	0.0551933139089216	0.00276372692856034	0.09243154156395	0.156862287162739	0.0326535590196949	0.303283319764358	0.0956595718129515	-0.051634878909827	0.262122940855667
203.694755188331	0.0786028286028709	0.029474929176175	0.171226678137783	0.0381902881281012	0.0135600525663416	0.0569049448761157	-0.0507168998956032	-0.14396289893928	0.0106561817282678	203.645154771111	0.0756746173735566	0.0190270463532738	0.171564950926277	0.0487870626261643	0.0272819907174552	0.0673335412646206	-0.036852600454703	-0.128884437330814	0.0357433748427564	203.679063443966	0.0549797843815867	0.00299748866550299	0.0911459128136169	0.151276368851054	0.0352634015834751	0.289757580156802	0.0923286365914802	-0.0596520894913965	0.237765831315303
203.794756764402	0.0777733222150175	0.029474929176175	0.166670890367875	0.038170040686572	0.0134270173682967	0.0565007131376909	-0.0490694012816664	-0.136163353304668	0.0106561817282678	203.745188588889	0.0756746173735566	0.0190270463532738	0.171564950926277	0.0487501821017752	0.0272819907174552	0.0671766507357434	-0.0369591056033769	-0.129603165267027	0.033865693791408	203.779150538793	0.0549006104793235	0.00299748866550299	0.0911005330434038	0.147434343166086	0.0305560674279748	0.281226240794328	0.0889643194432121	-0.0591341917489071	0.229205626429881
203.894758340473	0.0771645256469484	0.0238339708511747	0.16095124522328	0.0381488606125012	0.0134270173682967	0.056403889775986	-0.0482070200212663	-0.136163353304668	0.00896328084676808	203.845222406667	0.0750787375938551	0.0193277327465712	0.171564950926277	0.0487091313505454	0.0272819907174552	0.0670571093466508	-0.0364312848045039	-0.130544054069274	0.0317082513753455	203.879237633621	0.0549926707290465	0.00276372692856034	0.0911459128136169	0.137738697085677	0.0290206963243296	0.283650385477969	0.0821730353032018	-0.0553769791507549	0.229205626429881
203.994759916544	0.0766731314552643	0.0271042257015574	0.162394585500713	0.0379591278268034	0.0142219369835228	0.0569049448761157	-0.0476749288268989	-0.13507086186397	0.0106561817282678	203.945256224444	0.0747774326706645	0.0193277327465712	0.170028368225557	0.0487091313505454	0.029036835215428	0.0685362310444692	-0.0354988081668196	-0.128420075951852	0.0313314166633206	203.979324728448	0.0551337928194851	0.00221358920860975	0.0911459128136169	0.121602812677522	0.0326535590196949	0.288361419073512	0.0752994951721453	-0.0572890750598382	0.222470542349374
204.094761492614	0.0758033731285049	0.0266688487072686	0.160007664370369	0.0379591278268034	0.0142219369835228	0.0569049448761157	-0.0465094303734726	-0.134584801542968	0.00896328084676808	204.045290042222	0.0745916006810349	0.0179994886016708	0.16798208176958	0.0487091313505454	0.029036835215428	0.0685362310444692	-0.0350523570814338	-0.128420075951852	0.0313314166633206	204.079411823276	0.0551933139089216	0.00221358920860975	0.0911459128136169	0.0978488918032253	0.030374453344566	0.287772803671962	0.0720287574592509	-0.0572890750598382	0.222470542349374
204.194763068685	0.0750576872604621	0.0243851338889776	0.157026072354274	0.0379591278268034	0.0143735323406376	0.0569049448761157	-0.0453438007307622	-0.127608318888833	0.0137728475076114	204.14532386	0.073955118197446	0.0179994886016708	0.165434052166087	0.0486751294660781	0.029036835215428	0.0684227945241356	-0.0340174596041887	-0.128204296984469	0.0313314166633206	204.179498918103	0.0555171300196585	0.00242616158042877	0.0916003589030969	0.0698853107421931	0.00903547411350191	0.270868501265318	0.0641536506986115	-0.0548965874858254	0.222470542349374
204.294764644756	0.0745407860398647	0.0243851338889776	0.156686830590757	0.0378954673406306	0.0142219369835228	0.0569049448761157	-0.044882909858018	-0.127608318888833	0.0106561817282678	204.245357677778	0.0733285741126567	0.0196587815806087	0.164441741477205	0.0486751294660781	0.029036835215428	0.0684227945241356	-0.0328882472961248	-0.121821218638011	0.0351525028294503	204.279586012931	0.0555422710178971	0.00221358920860975	0.0916003589030969	0.066358411465225	0.00961324690452095	0.270868501265318	0.0593700627870168	-0.0542467807643467	0.222145763363268
204.394766220827	0.0737161520998282	0.0243851338889776	0.154558706130297	0.037812516215259	0.0143735323406376	0.0569049448761157	-0.0439962390767158	-0.127608318888833	0.0089367180690663	204.345391495556	0.07280263250301	0.0159219710573921	0.158551889946946	0.0486751294660781	0.029036835215428	0.0684227945241356	-0.0319616956534581	-0.11534142690767	0.037982166883416	204.379673107759	0.0561167041520894	0.00242616158042877	0.0922683050857551	0.0625879610285333	0.00961324690452095	0.268948020089078	0.0506874736701698	-0.0548965874858254	0.2174068122936
204.494767796898	0.0728822063534046	0.0243851338889776	0.154402118563582	0.037812516215259	0.0143735323406376	0.0569049448761157	-0.0432428413220956	-0.127608318888833	0.0089367180690663	204.445425313333	0.0716200016003573	0.0196587815806087	0.158551889946946	0.0486751294660781	0.029036835215428	0.0684227945241356	-0.0304049387276318	-0.11534142690767	0.0351525028294503	204.479760202586	0.0565403659021307	0.00221358920860975	0.093584785801126	0.0598101510171009	0.00899961593522676	0.261555414586068	0.0432451068670653	-0.051634878909827	0.214732479503294
204.594769372969	0.0728822063534046	0.0243851338889776	0.154402118563582	0.037812516215259	0.0143735323406376	0.0569049448761157	-0.0432428413220956	-0.127608318888833	0.0089367180690663	204.545459131111	0.0714199776565681	0.0190270463532738	0.157502123122164	0.0486673280785047	0.0285943803403456	0.0677789610016352	-0.0300682663917976	-0.108815561653591	0.037982166883416	204.579847297414	0.0568544292433997	0.00242616158042877	0.0951332207963713	0.0568326451473621	0.00899961593522676	0.260746231637877	0.034375231363139	-0.0591341917489071	0.19971567101522
204.69477094904	0.0724328817143572	0.020246503794607	0.145583617904151	0.037812516215259	0.0143735323406376	0.0569049448761157	-0.0423351946529278	-0.120054230855095	0.0153360712261817	204.645492948889	0.0710164308893741	0.0220291343962013	0.158551889946946	0.0486673280785047	0.0285943803403456	0.0677789610016352	-0.0294472300021456	-0.107251746856146	0.037982166883416	204.679934392241	0.0570325144958038	0.00221358920860975	0.0957108511831633	0.0555171204251167	0.00434957770311848	0.251052418124488	0.027168802766184	-0.0576969469291748	0.186890305258188
204.794772525111	0.0712787071568411	0.0197539013671332	0.142616919697397	0.037812516215259	0.0143735323406376	0.0569049448761157	-0.0400618533925288	-0.114273896762304	0.0162495569504733	204.745526766667	0.0706980015997601	0.0220291343962013	0.157971927472184	0.0486673280785047	0.0285943803403456	0.0677789610016352	-0.028740209958405	-0.104871283112821	0.037982166883416	204.780021487069	0.0571927545519387	0.00221358920860975	0.0960455929730585	0.0503240610250379	0.00756902970268469	0.145568308247935	-0.000176660169233533	-0.0713131282821759	0.129558660076603
204.894774101182	0.0700359143315041	0.020246503794607	0.142616919697397	0.037812516215259	0.0143735323406376	0.0569049448761157	-0.0382275734703293	-0.114273896762304	0.019875983986998	204.845560584444	0.070347216183504	0.0223841435930763	0.157502123122164	0.0486673280785047	0.0285943803403456	0.0677789610016352	-0.0280835213817413	-0.102767244278894	0.037982166883416	204.880108581897	0.0572536307391215	0.00221358920860975	0.096355295977526	0.0500819941955478	0.00569934835511301	0.138388826096898	-0.00207819040378391	-0.0923877837174962	0.103178670110141
204.994775677253	0.0692719951092564	0.01689674934111	0.137378442666261	0.037812516215259	0.0143735323406376	0.0569049448761157	-0.0365843589039237	-0.113382002741855	0.0193186229878596	204.945594402222	0.0698804047865818	0.0179994886016708	0.148572324165697	0.0486673280785047	0.0285943803403456	0.0677789610016352	-0.0267242171741825	-0.0998112003064822	0.0377007595457743	204.980195676724	0.0572536307391215	0.00221358920860975	0.096355295977526	0.049663837160446	0.00419452572501326	0.133832802836392	-0.00264788555329523	-0.0883491001908441	0.103178670110141
205.094777253323	0.0679685861093145	0.0179001919930638	0.134952505007661	0.037812516215259	0.0143735323406376	0.0569049448761157	-0.0346924498480474	-0.106182681042571	0.0202165061033337	205.04562822	0.0692393159453437	0.0179994886016708	0.14739836141234	0.0486525313437559	0.029036835215428	0.0677789610016352	-0.0260388917600283	-0.0982603976413002	0.037982166883416	205.080282771552	0.0572536307391215	0.00221358920860975	0.096355295977526	0.0493068803125833	0.00434957770311848	0.129833669623138	-0.00334443953190482	-0.0883491001908441	0.102273825022565
205.194778829394	0.066883709345222	0.0148871987970207	0.125854824058273	0.037812516215259	0.0143735323406376	0.0569049448761157	-0.0328617710042942	-0.0914669396599866	0.0326515163190427	205.145662037778	0.0691367264403121	0.0153086221526868	0.143125627240599	0.0486525313437559	0.029036835215428	0.0677789610016352	-0.0254622002134436	-0.0966787364540835	0.037982166883416	205.180369866379	0.057476004190266	0.00221358920860975	0.096355295977526	0.0491612752741931	0.00419452572501326	0.121666770381284	-0.00429289770031731	-0.0883491001908441	0.0969759943856209
205.294780405465	0.0658700301030589	0.0122182110819733	0.118684469522659	0.037812516215259	0.0143735323406376	0.0569049448761157	-0.0306236937533136	-0.0908466990764507	0.0298624835556062	205.245695855556	0.0677862817397561	0.0179994886016708	0.136759249792099	0.0486525313437559	0.029036835215428	0.0677789610016352	-0.023901311849816	-0.0966787364540835	0.0355804839540075	205.280456961207	0.057476004190266	0.00221358920860975	0.096355295977526	0.0490655187827147	0.00419452572501326	0.112684668982375	-0.00476702900610187	-0.0923877837174962	0.0900902488889381
205.394781981536	0.065047077595171	0.0122182110819733	0.11450358958678	0.0377905587487316	0.0143735323406376	0.0569049448761157	-0.0288635122376954	-0.0886670524009048	0.0285017604029554	205.345729673333	0.0671131237804022	0.0182261874504773	0.135733452617374	0.0486525313437559	0.029036835215428	0.0677789610016352	-0.0230500354228378	-0.0905913324840722	0.037982166883416	205.380544056034	0.057476004190266	0.00221358920860975	0.096355295977526	0.048878093070436	0.00419452572501326	0.100110554891818	-0.00552341128244857	-0.0923877837174962	0.0783721121477767
205.494783557607	0.0644635064973691	0.00940919174870041	0.109344492815489	0.0377862436614534	0.0143735323406376	0.0569049448761157	-0.0279755950213135	-0.0886670524009048	0.0291658688361303	205.445763491111	0.0669976600582156	0.0179994886016708	0.134325894204586	0.0486673280785047	0.029036835215428	0.0677789610016352	-0.0228136550891555	-0.0899462782270767	0.0377007595457743	205.480631150862	0.057476004190266	0.00221358920860975	0.096355295977526	0.0487112956088641	0.00419452572501326	0.0798442788258667	-0.00636751379443324	-0.0923877837174962	0.0668041239253692
205.594785133678	0.0633382952471127	0.0111224750778118	0.109344492815489	0.0377862436614534	0.0143735323406376	0.0569049448761157	-0.0269508893962366	-0.0810712948451514	0.0343633688818162	205.545797308889	0.0661057769603242	0.0136302598032593	0.125934185091304	0.0486525313437559	0.029036835215428	0.0677789610016352	-0.0212829002474759	-0.0816111632286856	0.037982166883416	205.58071824569	0.057476004190266	0.00221358920860975	0.096355295977526	0.048177825486707	0.00569934835511301	0.0757651933221793	-0.0073714399300731	-0.0883491001908441	0.0547766262433337
205.694786709749	0.0628419379025767	0.0126967955668978	0.109344492815489	0.0377905587487316	0.0144576180738871	0.0569049448761157	-0.0260615130484007	-0.0807051988226203	0.0333406357582986	205.645831126667	0.0658263497562754	0.0159219710573921	0.125208907613542	0.0486525313437559	0.029036835215428	0.0677789610016352	-0.0207871444924891	-0.0809351669072158	0.0377007595457743	205.680805340517	0.0578607488928217	0.00221358920860975	0.0967383924426542	0.0479543637828439	0.00652794149313422	0.0757651933221793	-0.00795850442324639	-0.0883491001908441	0.0544480874838938
205.79478828582	0.0627243543153732	0.0141061318446039	0.109344492815489	0.0377905587487316	0.0144576180738871	0.0569049448761157	-0.0254919943555971	-0.0788892649684182	0.0343633688818162	205.745864944444	0.0653088603485094	0.0153086221526868	0.113441387399776	0.0486275133061182	0.029036835215428	0.0677789610016352	-0.0190839185290876	-0.071073106830335	0.037982166883416	205.780892435345	0.0578607488928217	0.00221358920860975	0.0967383924426542	0.0479279015249264	0.00771171688592175	0.0757330147957744	-0.0083468233982004	-0.0852077705276634	0.0547766262433337
205.894789861891	0.0624332670215889	0.0146183915753154	0.109344492815489	0.0377862436614534	0.0144576180738871	0.0569049448761157	-0.0251040843776101	-0.0766224617000618	0.0343633688818162	205.845898762222	0.0652540751863966	0.016433666821613	0.113441387399776	0.0486069531579259	0.029036835215428	0.0676840658622317	-0.0188704096149219	-0.0705962088411506	0.037982166883416	205.880979530172	0.057476004190266	0.00221358920860975	0.0967383924426542	0.0479279015249264	0.00771171688592175	0.0757330147957744	-0.00829593312486483	-0.085851898052503	0.0547766262433337
205.994791437962	0.0624332670215889	0.0146183915753154	0.109344492815489	0.0377862436614534	0.0144576180738871	0.0569049448761157	-0.0251040843776101	-0.0766224617000618	0.0343633688818162	205.94593258	0.0650950728824843	0.0136302598032593	0.10924137197679	0.0486069531579259	0.029036835215428	0.0676840658622317	-0.0182860562452375	-0.0700234444435445	0.037644805872134	205.981066625	0.057476004190266	0.00221358920860975	0.0967383924426542	0.0478945758023234	0.00903547411350191	0.0757651933221793	-0.00862509928600421	-0.0785375466131123	0.056682935093511
206.094793014033	0.062232813898686	0.0126710176389841	0.107534445942771	0.0377862436614534	0.0144576180738871	0.0569049448761157	-0.0248868974764893	-0.0759435516554979	0.0343633688818162	206.045966397778	0.0651337180642829	0.0136302598032593	0.10924137197679	0.0485932240400792	0.029036835215428	0.0676840658622317	-0.0184331513257819	-0.0700234444435445	0.037644805872134	206.081153719828	0.057476004190266	0.00221358920860975	0.0967383924426542	0.0476761352061753	0.00879301460986891	0.0741881408149871	-0.00899212082144354	-0.0713131282821759	0.0572277331057465
206.194794590103	0.0617618738386676	0.0121858017576736	0.107534445942771	0.0377905587487316	0.0144576180738871	0.0569049448761157	-0.0245059158572291	-0.0762036535552085	0.0333406357582986	206.146000215556	0.0651337180642829	0.0136302598032593	0.10924137197679	0.0485932240400792	0.029036835215428	0.0676840658622317	-0.0183640271239769	-0.0691403519201583	0.037982166883416	206.181240814655	0.0572536307391215	0.00242616158042877	0.0967383924426542	0.0475747362471801	0.00903547411350191	0.0735276073823614	-0.00920304231784813	-0.0713131282821759	0.0547766262433337
206.294796166174	0.0616518154570835	0.0121569664443164	0.107244126432485	0.0377905587487316	0.0144576180738871	0.0569049448761157	-0.0243200207034371	-0.0748761933907948	0.0343633688818162	206.246034033333	0.0650776447006624	0.01503808021064	0.10924137197679	0.048586126131437	0.029036835215428	0.0675063501398699	-0.0179200619452006	-0.0686890405966022	0.0377007595457743	206.281327909483	0.0572536307391215	0.00242616158042877	0.0967383924426542	0.0475092208341001	0.00932549470613571	0.0735276073823614	-0.00952346522512943	-0.0696227964441394	0.0547766262433337
206.394797742245	0.0615599287129846	0.0103173777487725	0.1052881495363	0.0377905587487316	0.0144576180738871	0.0569049448761157	-0.0240478936396846	-0.0741185471904656	0.0343633688818162	206.346067851111	0.0649920779519406	0.0159219710573921	0.108899581111677	0.0485932240400792	0.0301441682201584	0.0685362310444692	-0.0172797571730623	-0.0705962088411506	0.033865693791408	206.38141500431	0.057476004190266	0.00242616158042877	0.0967383924426542	0.0474715262727519	0.00972155214307152	0.0735276073823614	-0.00982291615978698	-0.0653876086061309	0.0572277331057465
206.494799318316	0.0615224538471325	0.0103173777487725	0.1052881495363	0.0377905587487316	0.0144576180738871	0.0569049448761157	-0.0239831660731136	-0.0741185471904656	0.0343633688818162	206.446101668889	0.0650314893152903	0.0159219710573921	0.108899581111677	0.0485932240400792	0.030257286560563	0.0685362310444692	-0.0173536778717902	-0.0705962088411506	0.033865693791408	206.481502099138	0.0577516262856863	0.00242616158042877	0.0967383924426542	0.0473780185604901	0.0106452868168316	0.0735276073823614	-0.0102663797563151	-0.0713131282821759	0.0482239904326277
206.594800894387	0.0615224538471325	0.0103173777487725	0.1052881495363	0.0377905587487316	0.0144576180738871	0.0569049448761157	-0.0239831660731136	-0.0741185471904656	0.0343633688818162	206.546135486667	0.0650314893152903	0.0159219710573921	0.108899581111677	0.0485932240400792	0.030257286560563	0.0685362310444692	-0.0173162590803249	-0.0700234444435445	0.033865693791408	206.581589193966	0.0577516262856863	0.00242616158042877	0.0967383924426542	0.0472712527383047	0.0109035898631232	0.0735276073823614	-0.0105066105418631	-0.0710334696752436	0.0457682586488206
206.694802470458	0.061128689069973	0.0121569664443164	0.107534445942771	0.037812516215259	0.0144576180738871	0.0569049448761157	-0.0235723719762849	-0.0744017264989687	0.0333406357582986	206.646169304444	0.0650314893152903	0.0159219710573921	0.108899581111677	0.0485654574016401	0.030257286560563	0.0685362310444692	-0.0172434394129681	-0.0700234444435445	0.0332355131326193	206.681676288793	0.057476004190266	0.00242616158042877	0.0967383924426542	0.0470935329102053	0.0109035898631232	0.0730281888554913	-0.0108127519845038	-0.0689699164882846	0.0457682586488206
206.794804046529	0.061128689069973	0.0121569664443164	0.107534445942771	0.037812516215259	0.0144576180738871	0.0569049448761157	-0.0235378268423977	-0.0744017264989687	0.0333406357582986	206.746203122222	0.0649050253689975	0.0159219710573921	0.108899581111677	0.0485654574016401	0.030257286560563	0.0685362310444692	-0.016845471962171	-0.0700234444435445	0.0332355131326193	206.781763383621	0.0572536307391215	0.00221358920860975	0.096355295977526	0.0470182781569689	0.0123017399920287	0.0735276073823614	-0.0111656726087691	-0.0645348507584322	0.0457682586488206
206.8948056226	0.0614606057986205	0.0095128098476832	0.106131453085634	0.037812516215259	0.0144576180738871	0.0569049448761157	-0.0242775614959479	-0.0762036535552085	0.0333406357582986	206.84623694	0.0648720118250264	0.016433666821613	0.10924137197679	0.0485654574016401	0.030257286560563	0.0685362310444692	-0.0166399671342544	-0.0647410525981902	0.037982166883416	206.881850478448	0.0579992184165642	0.00242616158042877	0.0967383924426542	0.0472130599634167	0.0120122945378341	0.0735276073823614	-0.0111325747120175	-0.0650191851146841	0.0457682586488206
206.994807198671	0.0616518154570835	0.00406727119217368	0.318846533541053	0.037812516215259	0.0144576180738871	0.0569049448761157	-0.0427947340409902	-0.280202788676399	0.0432473366560089	206.946270757778	0.0647741153917079	0.016433666821613	0.10924137197679	0.048586126131437	0.030257286560563	0.0684448029016048	-0.0163659827422742	-0.0647410525981902	0.037982166883416	206.981937573276	0.0585508228255028	0.00242616158042877	0.0967383924426542	0.0473780185604901	0.011940964949722	0.0735276073823614	-0.0118547559813177	-0.0650191851146841	0.0445761554630491
207.094808774742	0.0616518154570835	0.00406727119217368	0.318846533541053	0.037812516215259	0.0144576180738871	0.0569049448761157	-0.0429684174614562	-0.280202788676399	0.0432473366560089	207.046304575556	0.0648349261368858	0.016433666821613	0.10924137197679	0.048586126131437	0.030257286560563	0.0684448029016048	-0.016426957459881	-0.0647410525981902	0.037982166883416	207.082024668103	0.058760040454568	0.0025663517091668	0.0967383924426542	0.0476301030967622	0.011940964949722	0.0741881408149871	-0.011836517586899	-0.0646953393232333	0.0457682586488206
207.194810350812	0.0617618738386676	0.00406727119217368	0.318846533541053	0.037812516215259	0.0144576180738871	0.0569049448761157	-0.0432080833990869	-0.280202788676399	0.0432473366560089	207.146338393333	0.0648349261368858	0.016433666821613	0.10924137197679	0.048586126131437	0.030257286560563	0.0684448029016048	-0.016426957459881	-0.0647410525981902	0.037982166883416	207.182111762931	0.0589341386448586	0.0025663517091668	0.0967383924426542	0.0478310950953533	0.011940964949722	0.0741881408149871	-0.0119593142662332	-0.0646953393232333	0.0457682586488206
207.294811926883	0.0618694225940408	0.00582027807786752	0.371255517638109	0.037812516215259	0.0144576180738871	0.0569049448761157	-0.0492724986496604	-0.337662736488603	0.037694793464967	207.246372211111	0.0648720118250264	0.016433666821613	0.10924137197679	0.048586126131437	0.030257286560563	0.0684448029016048	-0.0164573389097492	-0.0647410525981902	0.037982166883416	207.282198857759	0.0591318537720718	0.00280487127499715	0.0967383924426542	0.0478945758023234	0.011940964949722	0.0741881408149871	-0.0122587363954772	-0.0650191851146841	0.0445761554630491
207.394813502954	0.0619449516396409	0.00582027807786752	0.371255517638109	0.037812516215259	0.0144576180738871	0.0569049448761157	-0.0495208645730032	-0.337662736488603	0.037694793464967	207.346406028889	0.0648720118250264	0.016433666821613	0.10924137197679	0.048586126131437	0.030257286560563	0.0684448029016048	-0.0164694912188799	-0.0656191644474605	0.0377644083635623	207.382285952586	0.0596124275919038	0.00766739319372138	0.10128047595787	0.048177825486707	0.0107667795680161	0.0735276073823614	-0.01232136819829	-0.0605539505548162	0.0489532806613697
207.494815079025	0.0619449516396409	0.00582027807786752	0.371255517638109	0.037812516215259	0.0144576180738871	0.0569049448761157	-0.0499087212134774	-0.337662736488603	0.037694793464967	207.446439846667	0.0648349261368858	0.016433666821613	0.108899581111677	0.048586126131437	0.030257286560563	0.0684448029016048	-0.0163973463638368	-0.0656191644474605	0.0377644083635623	207.482373047414	0.059967768482504	0.0130560618378685	0.104591019539998	0.048550953778756	0.0109035898631232	0.0739809994903024	-0.012347048074665	-0.0605539505548162	0.0489532806613697
207.594816655096	0.0619449516396409	0.00582027807786752	0.371255517638109	0.037812516215259	0.0144576180738871	0.0569049448761157	-0.050022674550505	-0.337662736488603	0.037694793464967	207.546473664444	0.0648720118250264	0.016433666821613	0.108899581111677	0.048586126131437	0.030257286560563	0.0684448029016048	-0.0164260194158843	-0.0656191644474605	0.0377644083635623	207.582460142241	0.0604718125226664	0.0225987388551421	0.11006232707967	0.0487112956088641	0.0109035898631232	0.0739809994903024	-0.0125045161660787	-0.0605539505548162	0.0493445061615435
207.694818231167	0.0621312282145672	0.00665444497577743	0.384670523372437	0.0378954673406306	0.0149018731313541	0.0572528545982744	-0.0533535737368456	-0.339134979258399	0.0421966951136619	207.646507482222	0.0650314893152903	0.0159219710573921	0.108899581111677	0.048586126131437	0.030257286560563	0.0684448029016048	-0.0166820273167801	-0.0656191644474605	0.0377644083635623	207.682547237069	0.0606815553446951	0.0225987388551421	0.105261066202263	0.0488976978337451	0.010367726765027	0.0741881408149871	-0.012599265475204	-0.0605539505548162	0.0493445061615435
207.794819807238	0.0627243543153732	0.00737123828060032	0.384209325814653	0.0378954673406306	0.0149018731313541	0.0572528545982744	-0.0544000283860106	-0.339134979258399	0.0421966951136619	207.7465413	0.0652540751863966	0.0157885706746895	0.108899581111677	0.048586126131437	0.030257286560563	0.0684448029016048	-0.0173469252666217	-0.0698103054220994	0.0332355131326193	207.782634331897	0.0610937978574427	0.0236994464733163	0.102975164885523	0.0489669386566822	0.0140007922304301	0.0776194430840517	-0.0130638992686058	-0.0653876086061309	0.0426387459675919
207.894821383309	0.0642641913876345	0.00757855191681784	0.392989843833757	0.0378954673406306	0.0149018731313541	0.0572528545982744	-0.0612285637227785	-0.346248851155515	0.0432473366560089	207.846575117778	0.0654875959472834	0.016433666821613	0.109305665828714	0.048586126131437	0.030257286560563	0.0684448029016048	-0.0178026974737489	-0.0691403519201583	0.0332355131326193	207.882721426724	0.0611840091263107	0.0225987388551421	0.10128047595787	0.0491765463101184	0.0140007922304301	0.0776194430840517	-0.0127197003301022	-0.0646953393232333	0.0442912635666871
207.99482295938	0.0657059586233077	0.00757855191681784	0.392989843833757	0.0378954673406306	0.0149018731313541	0.0572528545982744	-0.0649718462459143	-0.347835351885229	0.0397794979461863	207.946608935556	0.0677187922203763	0.0115043470294361	0.112252993943257	0.048586126131437	0.030257286560563	0.0684448029016048	-0.0229907965034869	-0.071073106830335	0.037982166883416	207.982808521552	0.0612414408994406	0.0303102992128902	0.107982680445036	0.0493780427251208	0.0167707120560044	0.0798442788258667	-0.0124898308310637	-0.065467995119313	0.0422947209658634
208.094824535451	0.0679055858655832	0.00737123828060032	0.392989843833757	0.0379965297824428	0.0149018731313541	0.0572528545982744	-0.0704117515348523	-0.351205906428354	0.037694793464967	208.046642753333	0.0691367264403121	0.00998286016032425	0.116794132037697	0.0485654574016401	0.029036835215428	0.0672524974012404	-0.02496771996603	-0.0739129768160561	0.0377007595457743	208.082895616379	0.0613591340028912	0.0303102992128902	0.107982680445036	0.0501095187766239	0.0175631295286994	0.0802745434222491	-0.0120166419420774	-0.065467995119313	0.0421194965121374
208.194826111521	0.0702917535731803	0.00737123828060032	0.392989843833757	0.038081450009422	0.0144576180738871	0.0569049448761157	-0.0747582975604773	-0.351205906428354	0.037694793464967	208.146676571111	0.0703307780077276	0.00998286016032425	0.125208907613542	0.0485654574016401	0.029036835215428	0.0672524974012404	-0.0286088031178485	-0.0865655048668019	0.0377007595457743	208.182982711207	0.0614287478698614	0.0313009770394238	0.11006232707967	0.0504089593254096	0.0176159218214978	0.0806512042984269	-0.0115812256805625	-0.065467995119313	0.0422947209658634
208.294827687592	0.0897366473823997	0.00737123828060032	0.421318282618676	0.0381488606125012	0.0143735323406376	0.0569049448761157	-0.0929594561501809	-0.379696280787851	0.0397012477647346	208.246710388889	0.0715572584736846	0.00998286016032425	0.150929051689554	0.0485654574016401	0.029036835215428	0.0672524974012404	-0.0313974107258316	-0.105658757078217	0.0433363595322551	208.283069806034	0.06145510843441	0.0313009770394238	0.11006232707967	0.0508048344622359	0.0176159218214978	0.0802745434222491	-0.011220141830261	-0.0605539505548162	0.0454729558901107
208.394829263663	0.107990453233062	0.00737123828060032	0.421318282618676	0.0381488606125012	0.0143735323406376	0.0569049448761157	-0.11468135585416	-0.398173314150168	0.0202165061033337	208.346744206667	0.0732462964244277	0.00998286016032425	0.185223773431173	0.0485654574016401	0.029036835215428	0.0672524974012404	-0.0344440899138976	-0.147382122118901	0.0377007595457743	208.383156900862	0.0615267050613078	0.0313009770394238	0.11006232707967	0.0508992339238195	0.0203796682084891	0.0837135315492719	-0.0111312487713246	-0.0605539505548162	0.0462804424036485
208.494830839734	0.117069779263481	0.0137534338711369	0.423109787885782	0.0381488606125012	0.0142219369835228	0.0569049448761157	-0.119453713953377	-0.393571134673221	0.0172858689367481	208.446778024444	0.0744412058810589	0.016433666821613	0.208546958521829	0.0485654574016401	0.029036835215428	0.0672524974012404	-0.036898337647256	-0.17117295490751	0.0292773595806317	208.48324399569	0.0615267050613078	0.0307051657559525	0.109577302980693	0.0510554327753739	0.0215692298910959	0.0836069958046681	-0.0107471342902306	-0.0605539505548162	0.0462804424036485
208.594832415805	0.123160627826915	0.0137534338711369	0.41957657030061	0.0381780126982468	0.0134685596048175	0.0565007131376909	-0.122193436843296	-0.393419290038375	0.0106269612786145	208.546811842222	0.0749850446792851	0.0257620797310939	0.215465590154993	0.0485654574016401	0.029036835215428	0.0672524974012404	-0.0379916512484365	-0.168970310651308	0.0249049605213068	208.583331090517	0.0615267050613078	0.0303102992128902	0.107982680445036	0.0513357019463133	0.0246888426951324	0.0843455851408232	-0.0101570469833534	-0.0605539505548162	0.0454729558901107
208.694833991876	0.12991804907904	0.0188181270530491	0.423109787885782	0.0381902881281012	0.0135600525663416	0.0567299242247361	-0.12680059112324	-0.393571134673221	0.00709923781611105	208.64684566	0.0756873416029088	0.0315233000682273	0.219960919658572	0.048586126131437	0.030257286560563	0.0685362310444692	-0.0400341834034136	-0.173714951805559	0.0249049605213068	208.683418185345	0.0615267050613078	0.0303102992128902	0.107982680445036	0.0517164479515472	0.0264810029917526	0.0847886642348857	-0.00970225738953867	-0.0605539505548162	0.0451414928176465
208.794835567947	0.13410462315433	0.0197539013671332	0.423109787885782	0.03820112365841	0.0136413153921076	0.056842475051579	-0.130057438140292	-0.392677220222596	0.00709923781611105	208.746879477778	0.0758829210394991	0.0315233000682273	0.220899486714679	0.048586126131437	0.030257286560563	0.0685362310444692	-0.0407057200823961	-0.175570009015517	0.0241303140570372	208.783505280172	0.0615267050613078	0.0303102992128902	0.107982680445036	0.0519653963757776	0.0264810029917526	0.0837135315492719	-0.00936273216689324	-0.0553874678898372	0.0489532806613697
208.894837144018	0.135671658823568	0.0197539013671332	0.423109787885782	0.0382050876550045	0.0136413153921076	0.0569049448761157	-0.131416120163705	-0.393571134673221	0.00523745100521007	208.846913295556	0.0759367227521806	0.0315233000682273	0.220899486714679	0.048586126131437	0.030257286560563	0.0685362310444692	-0.0407821210203975	-0.175570009015517	0.0241303140570372	208.883592375	0.0615267050613078	0.0303102992128902	0.107982680445036	0.0520423542614146	0.0264810029917526	0.0836069958046681	-0.00927512968592638	-0.0553874678898372	0.0489532806613697
208.994838720089	0.132768600458626	0.0210985517148437	0.405291903347851	0.0383536691116724	0.0134685596048175	0.0572528545982744	-0.124566235307929	-0.375373282203573	0.0106138102163798	208.946947113333	0.0760433820607287	0.0315233000682273	0.220899486714679	0.048586126131437	0.030257286560563	0.0685362310444692	-0.0409036104356318	-0.175570009015517	0.0241303140570372	208.983679469828	0.06145510843441	0.0303102992128902	0.109577302980693	0.0520423542614146	0.0264810029917526	0.0836069958046681	-0.00913200990100048	-0.0553874678898372	0.0489532806613697
209.09484029616	0.137758721775087	0.0225331011768705	0.404706467757829	0.0383924127237758	0.0134685596048175	0.0572528545982744	-0.130631621048834	-0.375373282203573	0.0106138102163798	209.046980931111	0.0756873416029088	0.0315233000682273	0.220899486714679	0.0485932240400792	0.030257286560563	0.0685362310444692	-0.0399128882120513	-0.173714951805559	0.0249049605213068	209.083766564655	0.0612414408994406	0.0263497616187697	0.105261066202263	0.0520423542614146	0.0264810029917526	0.0836069958046681	-0.00892219034503967	-0.0553874678898372	0.0486803519753019
209.19484187223	0.143208646307637	0.0250879993877787	0.405291903347851	0.0385393158663534	0.0134685596048175	0.0581298156257863	-0.135425524027705	-0.375373282203573	0.00684156334826975	209.147014748889	0.0752265523884983	0.026445360512349	0.208581328752827	0.0485932240400792	0.030257286560563	0.0685362310444692	-0.0387901857954549	-0.166536748180461	0.0249049605213068	209.183853659483	0.0611840091263107	0.0263497616187697	0.105261066202263	0.0520423542614146	0.0264810029917526	0.0836069958046681	-0.00888425066455642	-0.0553874678898372	0.0486803519753019
209.294843448301	0.145191623462651	0.0258797855016715	0.405291903347851	0.0390219738154221	0.0134685596048175	0.0594711025751708	-0.137815300587376	-0.392677220222596	-0.0167001380034313	209.247048566667	0.0749850446792851	0.0315233000682273	0.208581328752827	0.0486069531579259	0.0297217459179313	0.0677789610016352	-0.0378160881456378	-0.16317440243569	0.0241303140570372	209.28394075431	0.0610666613176918	0.0232895566788104	0.101932421014346	0.0520423542614146	0.0264810029917526	0.0836069958046681	-0.00865594660697124	-0.0553874678898372	0.0486803519753019
209.394845024372	0.132493888399946	0.0130228453261455	0.273353798281783	0.0391347421147479	0.0134685596048175	0.0602124199328551	-0.104495629141823	-0.244045526859023	0.0321287277332682	209.347082384444	0.0747290791365108	0.0170298081748451	0.185223773431173	0.0486069531579259	0.0297217459179313	0.0677789610016352	-0.0362227957440563	-0.148873819665287	0.024765947062267	209.384027849138	0.0609322692393437	0.0232895566788104	0.101932421014346	0.0520423542614146	0.0264810029917526	0.0836069958046681	-0.00858994369818374	-0.0553874678898372	0.0486803519753019
209.494846600443	0.132768600458626	0.0144473808593649	0.273353798281783	0.0392599661674481	0.0121130957116719	0.0602124199328551	-0.104547796875191	-0.244045526859023	0.0319482750901067	209.447116202222	0.0744412058810589	0.0170298081748451	0.171754008346255	0.0486069531579259	0.0297217459179313	0.0677789610016352	-0.0349833201504407	-0.129761780039052	0.0298495670397266	209.484114943966	0.0607397739925587	0.0236994464733163	0.102975164885523	0.0520423542614146	0.026835592468133	0.0837135315492719	-0.00862669141633241	-0.0553874678898372	0.0493445061615435
209.594848176514	0.117405538290187	0.0116577478947114	0.236558485577117	0.0393554676790764	0.0134685596048175	0.0622046120043689	-0.081678894120158	-0.207354279849557	0.0321287277332682	209.54715002	0.0742914017245598	0.0170298081748451	0.161528784507609	0.0486069531579259	0.0297217459179313	0.0677789610016352	-0.0341337180024228	-0.123236638014484	0.028698620799094	209.584202038793	0.0606815553446951	0.0232895566788104	0.10128047595787	0.0520423542614146	0.026835592468133	0.0837135315492719	-0.00838884126220268	-0.0553874678898372	0.0493445061615435
209.694849752585	0.118004626172603	0.0116577478947114	0.236558485577117	0.0393634618420526	0.0134685596048175	0.0626805250539329	-0.0818616935264746	-0.207354279849557	0.0321287277332682	209.647183837778	0.0734805027063254	0.0170298081748451	0.125096666503901	0.0486069531579259	0.0297217459179313	0.0677789610016352	-0.0317538126132246	-0.0875997160873914	0.024765947062267	209.684289133621	0.0607397739925587	0.0232895566788104	0.10128047595787	0.0520423542614146	0.026835592468133	0.0837135315492719	-0.00851063361260387	-0.0605539505548162	0.0442912635666871
209.794851328656	0.118054542283305	0.0116577478947114	0.236558485577117	0.0401057027530627	0.0113588717397479	0.0637701633578966	-0.0803775236911245	-0.208999861713384	0.0337081833546369	209.747217655556	0.072341816531073	0.0211913133359455	0.117139154700449	0.0486069531579259	0.0297217459179313	0.0677789610016352	-0.0275155200593133	-0.0734062712415494	0.0241509010999674	209.784376228448	0.0607257152584178	0.0236994464733163	0.10128047595787	0.0520423542614146	0.026835592468133	0.0837135315492719	-0.00835115297170366	-0.0553874678898372	0.0499423363877266
209.894852904727	0.118054542283305	0.0116577478947114	0.236558485577117	0.0414303589829036	0.00967354468482881	0.0944183882976831	-0.074690729106968	-0.225776304295167	0.0352289378839959	209.847251473333	0.0709781923535846	0.026445360512349	0.117407410454541	0.0486069531579259	0.0297217459179313	0.0677789610016352	-0.024204899775328	-0.0691403519201583	0.024765947062267	209.884463323276	0.060734225361063	0.0236994464733163	0.10128047595787	0.0520423542614146	0.026835592468133	0.0837135315492719	-0.00853079520597544	-0.0605539505548162	0.0451414928176465
209.994854480798	0.118054542283305	0.0116577478947114	0.236558485577117	0.0418078254173307	0.0114002190529171	0.116301004909163	-0.0728008276544277	-0.229593173065725	0.0352289378839959	209.947285291111	0.0709781923535846	0.0224423325794266	0.113589849017519	0.0486275133061182	0.0299233784532189	0.0677789610016352	-0.0238147076027593	-0.0691403519201583	0.024765947062267	209.984550418103	0.0607397739925587	0.0236994464733163	0.10128047595787	0.0520423542614146	0.026835592468133	0.0837135315492719	-0.00858551836974008	-0.0605539505548162	0.0451414928176465
210.094856056869	0.118018955544845	0.0116577478947114	0.236558485577117	0.0430617684636563	0.0118097389882505	0.193903498857143	-0.0661585814961202	-0.247956527555082	0.139824131688519	210.047319108889	0.0708182416385192	0.026445360512349	0.117139154700449	0.0486275133061182	0.0299233784532189	0.0677789610016352	-0.0235129886459822	-0.0691403519201583	0.0245599568744086	210.084637512931	0.060781913914685	0.0236994464733163	0.10128047595787	0.0520423542614146	0.026835592468133	0.0837135315492719	-0.00865922385962595	-0.0605539505548162	0.0451414928176465
210.194857632939	0.118018955544845	0.0116577478947114	0.236558485577117	0.0443429879886132	0.0118097389882505	0.20257521980612	-0.0616225843008265	-0.229593173065725	0.171803758221164	210.147352926667	0.07090795881373	0.026445360512349	0.117139154700449	0.0486275133061182	0.0299233784532189	0.0677789610016352	-0.0236137011672737	-0.0691403519201583	0.0245599568744086	210.184724607759	0.0610666613176918	0.0236994464733163	0.10128047595787	0.0520026718641173	0.0270653252862956	0.0837135315492719	-0.00905306670482964	-0.0605539505548162	0.0462804424036485
210.29485920901	0.118054542283305	0.0116577478947114	0.236558485577117	0.0450292427145216	0.0114002190529171	0.210424388086139	-0.0587146604677185	-0.234649306992805	0.17834940509126	210.247386744444	0.07090795881373	0.026445360512349	0.117139154700449	0.0486525313437559	0.0297217459179313	0.0677789610016352	-0.0235002641408028	-0.0701582087094007	0.0232203763009538	210.284811702586	0.0611840091263107	0.0232895566788104	0.10128047595787	0.0520026718641173	0.0270653252862956	0.0837135315492719	-0.00957353475464191	-0.0601478657793247	0.0478271219757793
210.394860785081	0.118054542283305	0.0116577478947114	0.236558485577117	0.0455043671348534	0.0135600525663416	0.212878892488092	-0.0566790242445394	-0.229593173065725	0.184497300300264	210.347420562222	0.0708110520506783	0.026445360512349	0.117139154700449	0.0486525313437559	0.0297217459179313	0.0677789610016352	-0.0232954460296548	-0.0701582087094007	0.0232203763009538	210.384898797414	0.0611660323259635	0.0236994464733163	0.10128047595787	0.0519653963757776	0.0272757418548147	0.0837135315492719	-0.00959515144147323	-0.0605539505548162	0.046894977071864
210.494862361152	0.118054542283305	0.0116577478947114	0.236558485577117	0.0461532568892804	0.0135600525663416	0.214256979950479	-0.0549844994280519	-0.229593173065725	0.185490950479095	210.44745438	0.0708582344144866	0.026445360512349	0.117139154700449	0.0486525313437559	0.0297217459179313	0.0677789610016352	-0.0233729458085064	-0.0701582087094007	0.0232203763009538	210.484985892241	0.0612414408994406	0.0236994464733163	0.10128047595787	0.0519639751497412	0.0264810029917526	0.0827306396530355	-0.00991272500387549	-0.0605539505548162	0.0476312378715327
210.594863937223	0.118054542283305	0.0116577478947114	0.236558485577117	0.0464906111035359	0.0121130957116719	0.214949300840282	-0.0540342136056346	-0.229233293455277	0.186780501508914	210.547488197778	0.0709781923535846	0.022498046259277	0.113441387399776	0.0486525313437559	0.0297217459179313	0.0677789610016352	-0.0234002930323251	-0.0691403519201583	0.0245651297212685	210.585072987069	0.0613591340028912	0.0236994464733163	0.10128047595787	0.0519639751497412	0.0264810029917526	0.0827306396530355	-0.00996956713135011	-0.0605539505548162	0.0476312378715327
210.694865513294	0.118170087445356	0.0116577478947114	0.236558485577117	0.0470636154384797	0.0136413153921076	0.214949300840282	-0.0531775207958488	-0.229233293455277	0.186780501508914	210.647522015556	0.0708045480501044	0.0211913133359455	0.110910946462001	0.0486525313437559	0.0297217459179313	0.0677789610016352	-0.0229907623366071	-0.0684992121951524	0.0245651297212685	210.685160081897	0.0614287478698614	0.0236994464733163	0.10128047595787	0.0519639751497412	0.0264810029917526	0.0827306396530355	-0.0101179121853434	-0.0605539505548162	0.0478271219757793
210.794867089365	0.119672194982023	0.0108983287611555	0.236558485577117	0.0474668634446263	0.0136413153921076	0.214949300840282	-0.0538967458433443	-0.229233293455277	0.186780501508914	210.747555833333	0.0708110520506783	0.0224423325794266	0.112252993943257	0.0486673280785047	0.0297217459179313	0.0677789610016352	-0.0230242240261118	-0.0686890405966022	0.024765947062267	210.785247176724	0.0615267050613078	0.0236994464733163	0.10128047595787	0.0519639751497412	0.0264810029917526	0.0827306396530355	-0.0105353006912437	-0.0605539505548162	0.0493445061615435
210.894868665436	0.119978994999236	0.00956418921524968	0.236558485577117	0.0477907456593206	0.0136413153921076	0.214949300840282	-0.0533090591450776	-0.229593173065725	0.186780501508914	210.847589651111	0.0708045480501044	0.0211913133359455	0.110910946462001	0.0487217394648282	0.030257286560563	0.0685362310444692	-0.0228348159668749	-0.0686890405966022	0.024765947062267	210.885334271552	0.0622722891017231	0.0250242870685613	0.107982680445036	0.0519639751497412	0.0264810029917526	0.0827306396530355	-0.0124929638105051	-0.0697381193645612	0.0478271219757793
210.994870241507	0.121348752758814	0.0108983287611555	0.236558485577117	0.0484177745048446	0.0136413153921076	0.210424388086139	-0.0545564275892269	-0.215195808477969	0.192208768725864	210.947623468889	0.0708110520506783	0.022498046259277	0.112252993943257	0.0487217394648282	0.030257286560563	0.0685362310444692	-0.0228748542000868	-0.0691403519201583	0.0245651297212685	210.985421366379	0.0627207034523856	0.0232895566788104	0.11006232707967	0.0519639751497412	0.0272757418548147	0.0837135315492719	-0.0134984975028929	-0.0697381193645612	0.0522599047159637
211.094871817578	0.124679430265561	0.00956418921524968	0.236558485577117	0.0487542329522101	0.0136413153921076	0.204924443811575	-0.0560104510407251	-0.229593173065725	0.171803758221164	211.047657286667	0.0708045480501044	0.0224423325794266	0.112252993943257	0.0490106482022318	0.0299233784532189	0.0684448029016048	-0.0224322362449126	-0.0701582087094007	0.0245651297212685	211.085508461207	0.0633722772117888	0.0203925907332889	0.12054507941048	0.0519639751497412	0.0272757418548147	0.0837135315492719	-0.0152864350620426	-0.0739301453026984	0.057960547649654
211.194873393648	0.124999689138518	0.00956418921524968	0.237470757281917	0.0492736739530973	0.0149488083705382	0.203497298210268	-0.055763143982997	-0.225776304295167	0.171803758221164	211.147691104444	0.0708045480501044	0.0224423325794266	0.112252993943257	0.0491465259168804	0.0297217459179313	0.0685362310444692	-0.0223201322895031	-0.0705962088411506	0.024765947062267	211.185595556034	0.0636011199324868	0.0203925907332889	0.130537312323968	0.0519639751497412	0.0272757418548147	0.0837135315492719	-0.0165559956592468	-0.0794704531849732	0.0621623738027998
211.294874969719	0.135069827570147	0.0377556958993052	0.262916947326591	0.0496547239316892	0.0149488083705382	0.198424697010192	-0.0747905670665686	-0.215195808477969	0.0577079972675195	211.247724922222	0.0708045480501044	0.0224423325794266	0.112252993943257	0.0492970297738676	0.0299233784532189	0.069086575643986	-0.0222053071208834	-0.0705962088411506	0.024765947062267	211.285682650862	0.0645138358733268	0.0203925907332889	0.158262603370506	0.0519639751497412	0.0272757418548147	0.0837135315492719	-0.0179553657290861	-0.101837799799929	0.0598819526889602
211.39487654579	0.135181000067166	0.0402551733730997	0.264371847530894	0.0496851766239527	0.0149488083705382	0.176412562291267	-0.0781412129789325	-0.214993713406205	0.0572423091731917	211.34775874	0.0708045480501044	0.0224423325794266	0.112252993943257	0.0493063011969035	0.0297217459179313	0.069086575643986	-0.0221693996044711	-0.0739129768160561	0.0224732043418704	211.38576974569	0.0672205646868979	0.025674329425923	0.187751555079829	0.0519639751497412	0.0272757418548147	0.0837135315492719	-0.0234616043171164	-0.136126700990876	0.0592484195388198
211.494878121861	0.135721786096784	0.0425578896755769	0.264371847530894	0.0498925645898671	0.0149488083705382	0.160972630675242	-0.0806025969295413	-0.227098985640144	0.0429577689782961	211.447792557778	0.0708045480501044	0.0224423325794266	0.112252993943257	0.0493861576874538	0.0297217459179313	0.069086575643986	-0.0220361159184246	-0.072112023989526	0.0245651297212685	211.485856840517	0.068012343365203	0.0239973673677201	0.187751555079829	0.0519639751497412	0.0272757418548147	0.0837135315492719	-0.0249099694179881	-0.15178206884854	0.0499423363877266
211.594879697932	0.135448909918596	0.0458663676297226	0.262916947326591	0.0499440447666802	0.0149488083705382	0.138599838471362	-0.0825607911730391	-0.227098985640144	0.0429577689782961	211.547826375556	0.0708045480501044	0.0224423325794266	0.112252993943257	0.0493953663879581	0.029036835215428	0.0685362310444692	-0.021984234050822	-0.072112023989526	0.024765947062267	211.585943935345	0.0684867855202203	0.0236994464733163	0.194911420012817	0.0519639751497412	0.0272757418548147	0.0837135315492719	-0.0268666959118507	-0.15178206884854	0.0566538369307068
211.694881274003	0.135952628714856	0.0458663676297226	0.262164074570271	0.0500894805961687	0.0172161129643717	0.111804134624996	-0.0852564011287709	-0.229215259780437	0.0353755005696475	211.647860193333	0.0708110520506783	0.0217056522855802	0.112252993943257	0.0493953663879581	0.029036835215428	0.0685362310444692	-0.0220808656106153	-0.0739129768160561	0.0234378000080049	211.686031030172	0.0697044566585894	0.0236994464733163	0.203718315003158	0.0519639751497412	0.0272757418548147	0.0837135315492719	-0.0300077441792055	-0.161430912301431	0.0522599047159637
211.794882850074	0.135069827570147	0.0434872783399405	0.25770463979345	0.0502569233099495	0.0201927969359124	0.108379853576864	-0.085106620872627	-0.232961894739285	0.0230809899582265	211.747894011111	0.0710702045634383	0.0224423325794266	0.113589849017519	0.0494391833870179	0.029036835215428	0.0693701955649735	-0.0223823037677173	-0.0734062712415494	0.0245651297212685	211.786118125	0.0710477690994053	0.0250242870685613	0.208509502958444	0.0519639751497412	0.0272757418548147	0.0837135315492719	-0.0330616000465992	-0.168859658144292	0.0499423363877266
211.894884426145	0.134769860693582	0.0425578896755769	0.259329919728432	0.05030632080062	0.0214866689716614	0.111804134624996	-0.0844019142843189	-0.229719704299292	0.0313646158880823	211.847927828889	0.07280263250301	0.0166851918380244	0.124990535405933	0.0494966787792504	0.029036835215428	0.069086575643986	-0.0280457913726105	-0.087098660302265	0.0315541226167681	211.886205219828	0.0730372128850598	0.0203925907332889	0.222757480539856	0.0519653963757776	0.0272757418548147	0.0837135315492719	-0.0407484721496231	-0.184624181427161	0.0533841344393272
211.994886002216	0.134560408469861	0.0404620379290838	0.262916947326591	0.0505440278774463	0.0172161129643717	0.109783437666204	-0.0846830823558411	-0.241059673068756	0.0353755005696475	211.947961646667	0.079132208086499	0.0196629468859635	0.275312378302932	0.0495273062322763	0.029036835215428	0.069086575643986	-0.0489752886898813	-0.225758528613334	0.0420555970885144	211.986292314655	0.0958782220781109	0.0236994464733163	0.318476166296111	0.0519653963757776	0.0272757418548147	0.0837135315492719	-0.0870735452048051	-0.262952155299179	0.0566538369307068
212.094887578287	0.134434290709892	0.0434872783399405	0.272599041279119	0.0505057852078639	0.0172161129643717	0.109489544106078	-0.0854142633306619	-0.245081081510972	0.0372077298363833	212.047995464444	0.0822558377622991	0.0170966088127488	0.290575637465169	0.0495707377407763	0.0272819907174552	0.0685362310444692	-0.0559720446905564	-0.255797793390576	0.0298495670397266	212.086379409483	0.105738445793285	0.0334770910979379	0.33604632290553	0.0520542348125657	0.0264810029917526	0.0836069958046681	-0.0953960713505748	-0.279114808369551	0.0478271219757793
212.194889154357	0.134353267533929	0.0434872783399405	0.280875781721781	0.0505798006296392	0.0214866689716614	0.115274208908362	-0.0859504694773644	-0.250974454429076	0.0372077298363833	212.148029282222	0.0851181911237101	0.0217056522855802	0.298548070466835	0.0495959449968294	0.0272819907174552	0.0696338081050305	-0.0610472085892679	-0.256380784619543	0.0324603323743953	212.18646650431	0.127348839895295	0.0307051657559525	0.33604632290553	0.0520655819430621	0.0264810029917526	0.0836069958046681	-0.104846704866258	-0.284266933690577	0.0476312378715327
212.294890730428	0.134353267533929	0.0404620379290838	0.286752589797627	0.0505440278774463	0.0172161129643717	0.109489544106078	-0.087156354428804	-0.258921930070169	0.0372077298363833	212.2480631	0.0877071120286004	0.0196629468859635	0.298548070466835	0.0495959449968294	0.0272819907174552	0.0696338081050305	-0.064817325820659	-0.256380784619543	0.0324603323743953	212.286553599138	0.164955418568433	0.0285998304842124	0.341452427213928	0.0520788978326929	0.0264810029917526	0.0836069958046681	-0.12134077394146	-0.288587069155737	0.0533841344393272
212.394892306499	0.134560408469861	0.0404620379290838	0.296750225824387	0.0505440278774463	0.0172161129643717	0.108379853576864	-0.088123484529604	-0.269526007229387	0.034453997353805	212.348096917778	0.0916774779614091	0.0196629468859635	0.301360749283477	0.0496224536758704	0.0269157387331659	0.0696338081050305	-0.0719990425688186	-0.265424427386189	0.0324603323743953	212.386640693966	0.170526740693287	0.0374571220372328	0.350736769321784	0.0520788978326929	0.0264810029917526	0.0836069958046681	-0.126197752195111	-0.29786735691109	0.0416307953227882
212.49489388257	0.133274175330441	0.0425578896755769	0.296750225824387	0.0505057852078639	0.0172161129643717	0.108275928798935	-0.0868574856305789	-0.270924443259493	0.0353755005696475	212.448130735556	0.0958311037043301	0.0196629468859635	0.303397496840223	0.0497163572593837	0.0269157387331659	0.0701582667529682	-0.0763964321541544	-0.270899812295213	0.0278330822916263	212.486727788793	0.173657002623718	0.0374571220372328	0.347328942232438	0.0520989319994844	0.0264810029917526	0.0836069958046681	-0.128308725249156	-0.317562110669973	0.0184115523075065
212.594895458641	0.131745643714666	0.0402551733730997	0.298005447665624	0.0501851661361555	0.0215930169999623	0.108379853576864	-0.0862694202318272	-0.270924443259493	0.0353755005696475	212.548164553333	0.100354790783488	0.0366392407481006	0.329199643364904	0.0497765868984398	0.0269157387331659	0.0711081080389003	-0.0862278616755811	-0.280647091022499	0.0324603323743953	212.586814883621	0.179567666652595	0.0468603108448917	0.354405379057717	0.0521218722216834	0.0264810029917526	0.0836069958046681	-0.13100070891818	-0.308804089442092	0.017147609868602
212.694897034712	0.132203700918775	0.0434872783399405	0.321805936537563	0.0500894805961687	0.0201927969359124	0.105069802010221	-0.0888143464824584	-0.27297959097398	0.0382685726812134	212.648198371111	0.10357696764963	0.0379559670182335	0.329199643364904	0.049780968279627	0.0266171887254256	0.0711081080389003	-0.0884854368125778	-0.277796652171162	0.0306942990541186	212.686901978448	0.182106455386731	0.0581932038936464	0.348868565789475	0.0521538760988769	0.0264810029917526	0.0837135315492719	-0.1333587799324	-0.30152658382473	0.00929855977184559
212.794898610783	0.129609712118739	0.0402551733730997	0.311597153273756	0.0506132229375648	0.0172161129643717	0.111561754027262	-0.0829560245923409	-0.271951485196631	0.0333897643349441	212.748232188889	0.10637495089456	0.040497540250602	0.329199643364904	0.049934237100829	0.0252610320287466	0.0722534745444342	-0.0914187464203463	-0.277796652171162	0.0234378000080049	212.786989073276	0.186258068483493	0.0612897462119426	0.349655081263743	0.0522305875160694	0.026835592468133	0.0849569462459345	-0.134735110154283	-0.29786735691109	0.00929855977184559
212.894900186854	0.128714639449703	0.0402551733730997	0.311597153273756	0.050818290807248	0.0188947070979567	0.118101258298429	-0.0808137904489172	-0.269526007229387	0.0333897643349441	212.848266006667	0.109259588196846	0.040497540250602	0.322718522614885	0.0499740347989637	0.0266171887254256	0.0739215111812664	-0.0941245460154227	-0.277796652171162	0.0131311218784766	212.887076168103	0.186375684537478	0.0625817987478035	0.347328942232438	0.0524622562612721	0.022643025892816	0.0849569462459345	-0.134014209947051	-0.29786735691109	0.00929855977184559
212.994901762925	0.128664802887511	0.0402551733730997	0.311597153273756	0.0513361994647732	0.0172161129643717	0.126893357926054	-0.0790463903723806	-0.270924443259493	0.0333897643349441	212.948299824444	0.110021386184205	0.0379559670182335	0.319589618725374	0.0499740347989637	0.0266171887254256	0.0739215111812664	-0.0941202007004247	-0.277796652171162	0.0131311218784766	212.987163262931	0.186375684537478	0.0632156235299797	0.348868565789475	0.0527297134288626	0.0223613937977595	0.0887740774703815	-0.133455494206181	-0.300693163158626	0.00929855977184559
213.094903338996	0.12810097226714	0.0402551733730997	0.311597153273756	0.0518722179740162	0.0172161129643717	0.150698252805254	-0.0761674231466522	-0.27297959097398	0.0333897643349441	213.048333642222	0.108695733292477	0.0375099134831577	0.308764383964991	0.0499740347989637	0.0266171887254256	0.0739215111812664	-0.0913971342760901	-0.2681239774461	0.0155606398405402	213.087250357759	0.180216242265785	0.0632156235299797	0.348868565789475	0.0533445032857494	0.0201369068207748	0.0979948432402463	-0.128893482110514	-0.288587069155737	0.0170253166361864
213.194904915066	0.126191400635754	0.0402551733730997	0.311597153273756	0.0520690275358848	0.0172161129643717	0.158467730703034	-0.0728253661663419	-0.279543791711274	0.0333897643349441	213.14836746	0.107176911976444	0.0375099134831577	0.302207826162007	0.0500322003869105	0.0273022529899006	0.0765118419055029	-0.086922655649308	-0.263928260245246	0.0153691632870282	213.187337452586	0.177632679825397	0.0589290692417438	0.345644326953638	0.0538206276329253	0.019137254399219	0.113248479250529	-0.126174416744114	-0.29786735691109	0.00929855977184559
213.294906491137	0.124890812831385	0.0402551733730997	0.311597153273756	0.0523254937895545	0.0227535758555251	0.170940367391029	-0.070594175680494	-0.282651812737869	0.0333897643349441	213.248401277778	0.106822665316902	0.0456121284092437	0.305491297913599	0.0500467951148485	0.0269157387331659	0.0765118419055029	-0.0858873779672478	-0.256502008951529	0.0155606398405402	213.287424547414	0.17008135192861	0.0563387423062635	0.338717861793356	0.0542733382615055	0.0211136140875155	0.130500638706023	-0.120124619823847	-0.287907004164807	0.00929855977184559
213.394908067208	0.123228862909206	0.0402551733730997	0.311597153273756	0.0524413565137812	0.0226054384381822	0.174462508535284	-0.0683405941529532	-0.282651812737869	0.0333897643349441	213.348435095556	0.107176911976444	0.0456121284092437	0.302207826162007	0.0500558422077494	0.0273022529899006	0.0778477498684524	-0.0852367209788617	-0.256502008951529	0.0155606398405402	213.387511642241	0.156765978381503	0.0589290692417438	0.334387946987105	0.0548661160143882	0.0249568150681215	0.138856854738888	-0.110522849234611	-0.284148133285683	0.00929855977184559
213.494909643279	0.121348752758814	0.0402551733730997	0.311597153273756	0.0523825162263942	0.0226054384381822	0.174462508535284	-0.0671571290924944	-0.277991851675884	0.0333897643349441	213.448468913333	0.104531527346635	0.0456121284092437	0.285940621176408	0.0500765071883658	0.0256470814093868	0.0765118419055029	-0.0777507544914877	-0.238815180280631	0.0155606398405402	213.487598737069	0.140357707140689	0.0587289040973293	0.331774407844048	0.0556636514801515	0.0297324027198755	0.145956783672951	-0.0989853060591963	-0.278605430027873	0.0170253166361864
213.59491121935	0.118054542283305	0.0402551733730997	0.311597153273756	0.0522873055424444	0.0226054384381822	0.175008153214386	-0.0651578879032846	-0.27297959097398	0.0333897643349441	213.548502731111	0.104978798923125	0.040497540250602	0.27910955845757	0.0501444911013551	0.0276605499453844	0.0797456335528589	-0.0772868525084293	-0.240277995355636	0.0134326229869415	213.587685831897	0.130839605763515	0.050875347565039	0.302316415750074	0.056351537117465	0.0311747663215514	0.146251991601313	-0.0886343826316424	-0.279114808369551	0.0170253166361864
213.694912795421	0.115868350052727	0.0402551733730997	0.311597153273756	0.0522873055424444	0.0201917501981528	0.170940367391029	-0.0632723698469606	-0.270924443259493	0.0333897643349441	213.648536548889	0.103433698226844	0.0430502753351044	0.258187053813363	0.0502124458414427	0.0269157387331659	0.0797456335528589	-0.0721832924870102	-0.21546517734789	0.0164467186814892	213.687772926724	0.12472670917031	0.0537694352491612	0.294609034377351	0.056796333201382	0.0297324027198755	0.146270768880445	-0.0801105948824723	-0.250878393975994	0.0399630121570128
213.794914371492	0.0969660752238107	0.0434872783399405	0.200468746698111	0.0523254937895545	0.0240193244590656	0.170940367391029	-0.0363652963826155	-0.118244469130417	0.0571032175360231	213.748570366667	0.0990035969068992	0.048166047648425	0.219007562255327	0.0502586809791912	0.0266171887254256	0.0797456335528589	-0.060869912522645	-0.169629923314481	0.00586680532487005	213.787860021552	0.112592497910224	0.0480775201692495	0.27417391473118	0.0574333652211762	0.0332263355610445	0.151853424208728	-0.0679062367613995	-0.235763889016169	0.0505773892450669
213.894915947563	0.0954187542074382	0.0425578896755769	0.198820580707756	0.0522692433265007	0.0192065402778165	0.161709854433091	-0.0357860365329006	-0.128500190647623	0.0485242593203509	213.848604184444	0.0981043268741294	0.0461231213135974	0.21879076883529	0.0503426622029832	0.0266171887254256	0.0826854322949286	-0.0576886498880636	-0.165920532036553	0.0164467186814892	213.887947116379	0.104737657889619	0.0441787853846908	0.263797129776074	0.0575072407935462	0.0326535590196949	0.152443717655914	-0.0586684861220022	-0.223597595973154	0.0581527925659471
213.994917523634	0.0924865362709574	0.0425578896755769	0.196250196516438	0.0522032117409444	0.0226054384381822	0.161709854433091	-0.034844030751654	-0.128500190647623	0.0514196417759665	213.948638002222	0.09710181897363	0.0476365350184195	0.221748208892267	0.0503682024102016	0.0252610320287466	0.084877870669569	-0.054140718539485	-0.169629923314481	0.0211348321853108	213.988034211207	0.102441844881417	0.0378844553647307	0.265032669287509	0.0578659567926508	0.0347400632091798	0.155718759139958	-0.0545105735950677	-0.220107704581029	0.0796447818202147
214.094919099705	0.0910656815700072	0.0396968499083955	0.187526598658238	0.0520633003442001	0.0240193244590656	0.159547808857277	-0.0344040024525597	-0.115717616207415	0.0781814930498942	214.04867182	0.0957891034214438	0.0461231213135974	0.221748208892267	0.0507461413314949	0.0256470814093868	0.0931304064547806	-0.051043421805641	-0.173907364572919	0.0340117257573845	214.088121306034	0.0999463810444668	0.0247074544812733	0.256215522481978	0.0589428071463268	0.034538030127659	0.158614927245875	-0.0496805699993091	-0.230047695472948	0.0865564655320993
214.194920675775	0.0889249376545166	0.0396968499083955	0.17086438219447	0.0519264350262167	0.0201917501981528	0.146871233212216	-0.034486335859946	-0.131328863170956	0.0571032175360231	214.148705637778	0.0936491384287543	0.0241797558972177	0.205149114987528	0.0508986988473168	0.0230301575488389	0.0956031360791644	-0.0471654311791502	-0.158073334798036	0.0517495273280907	214.188208400862	0.0965223990939477	0.0214886307552236	0.255234709152975	0.0593103495759058	0.0340057110324818	0.159958179706805	-0.0457904777071958	-0.220107704581029	0.108035155240536
214.294922251846	0.086358344190049	0.0434872783399405	0.16722919195175	0.0518282714341371	0.0192065402778165	0.124753511906725	-0.0329497480686466	-0.111757161332561	0.0540293080802101	214.248739455556	0.0925103912958128	0.022102609560056	0.201411725998583	0.0511272707614579	0.0230301575488389	0.112766008047483	-0.0443204636149761	-0.16014689163006	0.0586519039200697	214.28829549569	0.0939701811686298	0.0214886307552236	0.255234709152975	0.0598327201558601	0.0340057110324818	0.161699800752499	-0.0409782309025839	-0.212723560211768	0.119968857502637
214.394923827917	0.0856431248543829	0.0434872783399405	0.160099669435417	0.0514725547060228	0.0240193244590656	0.118534472494951	-0.0329502192843674	-0.111712020127083	0.0406261764842836	214.348773273333	0.0907456134855589	0.023790075786095	0.199847121644771	0.0514293604415013	0.0241865249352416	0.13127370646728	-0.0401380603861129	-0.154942993405312	0.0665044010105797	214.388382590517	0.0913458172255526	0.0200201886744146	0.254548362693971	0.0609427711898414	0.0326535590196949	0.164465623416058	-0.0341047112140484	-0.213039507456885	0.122957015500614
214.494925403988	0.0847018931031391	0.0456884082797376	0.158735327558637	0.0512296589462063	0.0246653948825598	0.108379853576864	-0.0340241940440487	-0.111821676991627	0.0350388446833168	214.448807091111	0.0897666280561101	0.0140887379129442	0.180237510308389	0.0515767324397862	0.0256470814093868	0.135772141973836	-0.0370331808401661	-0.151069176171966	0.0708535534526588	214.488469685345	0.0900114321281777	0.0176781571116103	0.25261842189526	0.061157372946588	0.0340057110324818	0.169658493019385	-0.0293679924286373	-0.212723560211768	0.128467424897656
214.594926980059	0.0837823302404015	0.0434872783399405	0.150624572649653	0.0508555828669547	0.0276428669134031	0.105069802010221	-0.0336861716487486	-0.102145990605188	0.0336180917224881	214.548840908889	0.0893509301989831	0.00736748965042172	0.1667609115966	0.0516009618605453	0.0252610320287466	0.137634090727339	-0.0346649934099615	-0.148255405305366	0.0698697832203566	214.588556780172	0.088770281114347	0.0128037961198587	0.246225330365459	0.0621630209144066	0.0347400632091798	0.174107039123709	-0.0237960511735053	-0.20835369468286	0.137391205109871
214.69492855613	0.0819383005319476	0.0456884082797376	0.148259636959009	0.0504650712149679	0.0304764275801201	0.104879002571572	-0.034443382565965	-0.095948057516242	0.0336180917224881	214.648874726667	0.0876681313149792	0.0139025396404498	0.159045437006838	0.0517488573687354	0.0252610320287466	0.143891074982341	-0.0310443597039548	-0.123891463097353	0.0933354600137883	214.688643875	0.0864991421919912	0.0135072378448919	0.244625130396252	0.0629654850785341	0.034538030127659	0.173425780919141	-0.0185234840114999	-0.20107776287613	0.14864172925277
214.794930132201	0.0807479906717708	0.0472001524606996	0.147471889673616	0.0506382735785379	0.0284538670421451	0.105069802010221	-0.032258968732442	-0.0949315219599009	0.0336180917224881	214.748908544444	0.0869968569373466	0.0139025396404498	0.155340990812089	0.0520389062800215	0.0256470814093868	0.151742340452778	-0.0283745922572679	-0.129391011689667	0.0917103807618239	214.788730969828	0.085629744391306	0.0135072378448919	0.244141096829166	0.0634816499780746	0.0326535590196949	0.175112772286885	-0.0148198513278749	-0.20107776287613	0.149534866403552
214.894931708272	0.0813464855255087	0.0456884082797376	0.148259636959009	0.0507191496757232	0.0246653948825598	0.105069802010221	-0.0321230914230656	-0.0985870597035933	0.0359740995637611	214.848942362222	0.086953302631962	0.0139025396404498	0.154099277363663	0.0524127422234513	0.0266171887254256	0.157886298736237	-0.0262385602320535	-0.118789381568762	0.105043612914512	214.888818064655	0.0771149914788484	0.00392058890737847	0.143218854361151	0.0646347385746962	0.0337094282148507	0.180053020712449	0.0110103567269486	-0.097096755238054	0.13875503965871
214.994933284343	0.0809751914761436	0.0458994330952719	0.148259636959009	0.0514046803930378	0.0201917501981528	0.118076507844973	-0.0291129182033764	-0.102947269533007	0.0420298346719621	214.94897618	0.0867881965542724	0.0139025396404498	0.154099277363663	0.0527647666609942	0.0276605499453844	0.164247452558794	-0.0238958380670032	-0.123891463097353	0.10483266749913	214.988905159483	0.0771149914788484	0.00392058890737847	0.143218854361151	0.0662632767493675	0.034538030127659	0.18666988832292	0.0143599405329113	-0.098424957537052	0.13875503965871
215.094934860414	0.0807479906717708	0.0434872783399405	0.148081496133639	0.0520633003442001	0.0240193244590656	0.150048598769236	-0.0261232557800992	-0.111821676991627	0.0545104095727835	215.049009997778	0.0861151108427444	0.0146990596455911	0.154099277363663	0.0529881986806801	0.0266171887254256	0.164654487115069	-0.0229483858877507	-0.123891463097353	0.108041600555025	215.08899225431	0.0771149914788484	0.00392058890737847	0.143218854361151	0.0683676164980627	0.034538030127659	0.193934767861976	0.0179608342372917	-0.097096755238054	0.143594030713126
215.194936436485	0.080864051765356	0.0444485843585803	0.151179257639962	0.0526470193592561	0.0240193244590656	0.156282499397145	-0.0242485965021711	-0.0999034205813262	0.0821290890909706	215.149043815556	0.0861151108427444	0.0146990596455911	0.153137994173449	0.0530786346501966	0.0241865249352416	0.164654487115069	-0.0220520787212751	-0.123891463097353	0.108041600555025	215.189079349138	0.0773054518513861	0.00392058890737847	0.143917504811252	0.071547353095983	0.0354974200883019	0.20201897114933	0.022684484226643	-0.098424957537052	0.152550691057469
215.294938012555	0.081022296699565	0.0430732805423598	0.15538657107126	0.05347311110771	0.0201289315808584	0.156282499397145	-0.0229552056585577	-0.111821676991627	0.0812473433238842	215.249077633333	0.0859078281028255	0.0146990596455911	0.150589495844918	0.0531941316242163	0.0256470814093868	0.170151112113231	-0.0201453539840061	-0.123891463097353	0.108041600555025	215.289166443966	0.0773054518513861	0.00392058890737847	0.143917504811252	0.0726968479069147	0.0349966390926441	0.202262984291463	0.0245604398626356	-0.098424957537052	0.156317550599498
215.394939588626	0.0813865709891807	0.0425578896755769	0.162308551965407	0.0544211391259676	0.0253230238056981	0.166012526342155	-0.0218608442732885	-0.126176058575172	0.0812473433238842	215.349111451111	0.0857091009275032	0.0181218838468464	0.151976219002436	0.058908831563851	0.0331627709808673	0.241942006734441	0.00883695808285424	-0.0999321298542696	0.166894127892701	215.389253538793	0.077714188768671	0.00392058890737847	0.145323316866898	0.0800884092663589	0.0332263355610445	0.213440543574901	0.0311411756887803	-0.109021683160217	0.1618066146248
215.494941164697	0.0809751914761436	0.0425578896755769	0.163248551270629	0.0558922512270213	0.0246653948825598	0.166360629032089	-0.0189855718622939	-0.128039395880262	0.0821290890909706	215.449145268889	0.0854787926778019	0.0146990596455911	0.147268925244127	0.0589508623637423	0.0331627709808673	0.241942006734441	0.00938485242356067	-0.105592211281757	0.158814611222351	215.489340633621	0.078423929317027	0.00392058890737847	0.146388672632459	0.0947666410909836	0.0311747663215514	0.217867876191921	0.0354793978361052	-0.110001729729935	0.16412820081304
215.594942740768	0.0818457784507552	0.0425578896755769	0.17296473880512	0.0565068973366507	0.0246653948825598	0.166427651343802	-0.0191407320887713	-0.130991144358418	0.0903413573978644	215.549179086667	0.0852334099017753	0.0146990596455911	0.145409898847969	0.0593518810307041	0.0331627709808673	0.241942006734441	0.010570978609454	-0.105592211281757	0.157903973741764	215.589427728448	0.0789359522119657	0.00895113900766985	0.151891798733934	0.126219288387458	0.034538030127659	0.243306401243536	0.0447842144401465	-0.121844284122689	0.217369365815184
215.694944316839	0.083084420554335	0.0484548647094892	0.189412381412473	0.0601341517155678	0.0290861114075649	0.172904997158132	-0.0178038718998603	-0.154016679791098	0.0849905818494211	215.649212904444	0.0846488621600939	0.0181218838468464	0.147268925244127	0.0602043689520327	0.028341049447965	0.247056505753196	0.0166362250749185	-0.101397402400674	0.170715501006066	215.689514823276	0.0791588020753522	0.00392058890737847	0.147981521204174	0.133365692131326	0.0298480859437564	0.243306401243536	0.0486279414239244	-0.10845985351061	0.234698419852736
215.79494589291	0.0840497815398094	0.0525123505866983	0.194908848527648	0.0671727978764827	0.0304915543113228	0.182754601713039	-0.0120655123981997	-0.166242212125372	0.0970238791766238	215.749246722222	0.084500966064455	0.0181218838468464	0.147268925244127	0.0744260538029106	0.0319266848345312	0.293636109459624	0.0375215418762195	-0.105592211281757	0.215120102434714	215.789601918103	0.0794196354631775	0.00392058890737847	0.147981521204174	0.138941561360868	0.0311747663215514	0.256433341825266	0.0544749533611191	-0.112096981305853	0.243159957442635
215.894947468981	0.0842998593059034	0.0525123505866983	0.194908848527648	0.0829948200896233	0.0240193244590656	0.226784852855202	-0.00160594034278163	-0.169427176471863	0.155480094980625	215.84928054	0.0858052292374132	0.0181218838468464	0.154590671428691	0.0952470932303566	0.0319266848345312	0.319280479042649	0.045057034747804	-0.123891463097353	0.228985704299266	215.889689012931	0.0797093982198734	0.00620796584151579	0.150467603819959	0.141904958927788	0.0332263355610445	0.264502011603911	0.0577595276377585	-0.097892215753045	0.261380028567536
215.994949045052	0.0836500545929035	0.0525123505866983	0.194908848527648	0.0926652990191566	0.0304915543113228	0.256091549890085	0.0147095612364863	-0.166242212125372	0.179918539513096	215.949314357778	0.0871509180924182	0.0146990596455911	0.157623928356093	0.178946581726593	0.0412648343685228	0.380584980199278	0.0938537089806392	-0.108688108697453	0.320322445528938	215.989776107759	0.0803311124879277	0.00450168451315138	0.151891798733934	0.158747381555485	0.045760876074036	0.288735160238653	0.0782209396393494	-0.0769962197550591	0.257391763005062
216.094950621123	0.0822084040731546	0.0516336915564159	0.194908848527648	0.107552293223461	0.0375028818963815	0.280576619660252	0.0315418701894528	-0.16602047279689	0.200864705124	216.049348175556	0.0891384754586762	0.0146990596455911	0.166069754743734	0.203110147742166	0.0417096596376609	0.382401361739714	0.107182817219247	-0.121779448551768	0.31540602610735	216.089863202586	0.0805292566498631	0.00450168451315138	0.152017127658903	0.162887768117262	0.0452898823661058	0.288735160238653	0.0812858450552898	-0.0769962197550591	0.257391763005062
216.194952197194	0.0819383005319476	0.0516336915564159	0.194908848527648	0.14420361155776	0.0375028818963815	0.28133253919199	0.0516078673302291	-0.0953338331864286	0.244066466729526	216.149381993333	0.0901927611548974	0.0328806795348817	0.195443963762065	0.217997865790296	0.0417096596376609	0.385876602013051	0.119852132342533	-0.101449005741043	0.348182466935839	216.189950297414	0.0808547272769761	0.00592496367833852	0.154929452823514	0.166505530258465	0.0502545087782059	0.291219019571869	0.0846061435063028	-0.0705967259730046	0.261380028567536
216.294953773264	0.0816893649130612	0.0528787691964937	0.197342519197384	0.157710901456649	0.0375028818963815	0.283086244770467	0.0635578359312355	-0.083699241138414	0.252287055269022	216.249415811111	0.0913698682085502	0.0328806795348817	0.195453071032136	0.231376706611322	0.0421635209024909	0.391084499111426	0.129081136584639	-0.101449005741043	0.343014226419789	216.290037392241	0.0814505473361817	0.00461187638065982	0.154929452823514	0.169645022654149	0.0508048344622359	0.291219019571869	0.0871777694836244	-0.0769962197550591	0.250652133937104
216.394955349335	0.0807392278137699	0.0525123505866983	0.197342519197384	0.172883037020473	0.0572528545982744	0.299731276600502	0.0766462319419351	-0.0596040310043876	0.200864705124	216.349449628889	0.0919732572139037	0.0381180270265782	0.199771798256283	0.240443635587183	0.0480716758623414	0.397625282795567	0.138092095634743	-0.0997626913115827	0.332907773245903	216.390124487069	0.0822031164517142	0.00685463802822371	0.157983773183668	0.173382921911539	0.0518755885578366	0.290705863195518	0.089489548894751	-0.0793445128489877	0.243040231338987
216.494956925406	0.0802637289935159	0.0512484865970406	0.196581359221847	0.176012473735056	0.0572528545982744	0.296201176522512	0.078079652550509	-0.0596040310043876	0.200864705124	216.449483446667	0.0934156722501127	0.0381180270265782	0.198138416069731	0.251033442285387	0.0497493035049567	0.395597691775044	0.147676102081685	-0.0570096091019737	0.34891777589349	216.490211581897	0.0822812721106724	0.00592496367833852	0.157983773183668	0.176681356457536	0.0504204169713123	0.288735160238653	0.0922983148137615	-0.0793445128489877	0.243040231338987
216.594958501477	0.0796006611426518	0.0426328382367315	0.190001782213739	0.176623092831339	0.0595674638518627	0.294486070886184	0.0803628738191287	-0.0499621825432607	0.209468511440615	216.549517264444	0.0938742099429386	0.0381180270265782	0.199354774903881	0.25402218991382	0.0550308834400211	0.398269449185945	0.150268461800161	-0.0558774354148339	0.340499361985663	216.590298676724	0.0846794980755492	0.00896886761772492	0.167361054556022	0.178307486269505	0.0518755885578366	0.290705863195518	0.0908384674625048	-0.0769457742879393	0.226118935621573
216.694960077548	0.0786285144590967	0.0426328382367315	0.190001782213739	0.176623092831339	0.0594330420899533	0.293842990131284	0.0810407175203924	-0.0499621825432607	0.209468511440615	216.649551082222	0.0937891046406411	0.0383827646233137	0.203980875667521	0.255621544590615	0.103074029523906	0.438439165111986	0.152674275858089	-0.0359976028865127	0.349780422609709	216.690385771552	0.0859201168503486	0.0128037961198587	0.173812092537722	0.181677699605904	0.0538722917934068	0.291219019571869	0.0926007071820917	-0.0769962197550591	0.214237765358649
216.794961653619	0.07778620477372	0.0426328382367315	0.191174026638112	0.176623092831339	0.0594330420899533	0.296201176522512	0.0809510496123405	-0.0460405548785178	0.216457584565598	216.7495849	0.0945085761769839	0.035752952073081	0.210282305654362	0.255621544590615	0.105792685332129	0.438439165111986	0.150921633910528	-0.0359976028865127	0.34891777589349	216.790472866379	0.0876499829656191	0.0138414622456736	0.174790649258792	0.18613817983299	0.0594951150836706	0.292318329375634	0.0953938534700642	-0.0628947571788846	0.2146180777644
216.89496322969	0.0767698748057778	0.0434963252515945	0.194908848527648	0.176416555500591	0.0555571905281933	0.302861301763884	0.078702684213047	-0.058437092684839	0.215733437408071	216.849618717778	0.0945085761769839	0.0239369496445665	0.211229212280055	0.255444918718756	0.052518503632334	0.398269449185945	0.147882166400231	-0.0682591190735561	0.322270258915535	216.890559961207	0.0972160459728812	0.0403637698725067	0.36254584161191	0.190006569093993	0.0628189909663981	0.300679465843499	0.0663166269984773	-0.21206936446011	0.243514529506507
216.994964805761	0.0763523666917874	0.0413790273151923	0.196581359221847	0.176012473735056	0.0478079606751221	0.315741339963471	0.0754563894425421	-0.0596040310043876	0.232871541232137	216.949652535556	0.0936439050165681	0.0245307098482417	0.225825013729131	0.229456016341277	0.0150756998459799	0.387764093984003	0.112395697473738	-0.0660945180041008	0.310556496203209	216.990647056035	0.0965223990939477	0.0270242243828318	0.354287486124021	0.192116458311868	0.0597984323931564	0.304851210628275	0.0691264653455812	-0.221162143438118	0.243514529506507
217.094966381832	0.083084420554335	0.0331527484811523	0.332919485407087	0.157169971608566	0.015879678760709	0.284703552409435	0.0373941735973586	-0.253631735362763	0.226042106478902	217.049686353333	0.0919205090744755	0.0239369496445665	0.222712214257977	0.172447251856446	0.0069879041971554	0.381577484953759	0.0691351191927895	-0.11752151631704	0.291419028158141	217.090734150862	0.0962004444752923	0.0243888901294068	0.354287486124021	0.192550263969619	0.0597984323931564	0.315893866547021	0.0688358620565399	-0.225968559990414	0.243514529506507
217.194967957903	0.0807479906717708	0.0382766561624572	0.341097484955679	0.150182580794779	0.0146089241512116	0.284703552409435	0.0325429339138967	-0.246131437927009	0.23917724863403	217.149720171111	0.0906394661659264	0.0239369496445665	0.221814039031465	0.149908066861158	0.0069879041971554	0.381124441732503	0.0581544921814513	-0.111894388129961	0.291933585285091	217.19082124569	0.0948339650370432	0.0126373476314192	0.354287486124021	0.175649637814421	0.0104432557679909	0.288706311020957	0.0471435611165457	-0.213061794405776	0.264381540868007
217.294969533973	0.0806018535102205	0.03585770847324	0.340517341806231	0.141372588678151	0.0146089241512116	0.284703552409435	0.0262076780190092	-0.246131437927009	0.240312494791405	217.249753988889	0.0893912142873716	0.0212929358019215	0.219531174142261	0.125544148080067	0.0064784350840248	0.37493637767369	0.0476888816078852	-0.108293147665614	0.289837443239206	217.290908340517	0.0945132566299267	0.0139228500828429	0.354287486124021	0.176133711455657	0.00981798315285695	0.288735160238653	0.04722199495694	-0.237640218652472	0.243514529506507
217.394971110044	0.0786874352493174	0.03585770847324	0.341097484955679	0.0797504582140367	0.0136332335447778	0.265410120351242	-0.0151727820137366	-0.246131437927009	0.211469781457281	217.349787806667	0.086443069321017	0.0177779960522174	0.211427178221529	0.107328478572698	0.0064784350840248	0.374594176919399	0.0465194458610108	-0.108293147665614	0.291424310655388	217.390995435345	0.0944042867092371	0.0139228500828429	0.354287486124021	0.177447486316137	0.0104432557679909	0.291219019571869	0.0492838853632771	-0.237640218652472	0.250652133937104
217.494972686115	0.0778069532932069	0.03585770847324	0.341097484955679	0.0623668758010053	0.00603272807405304	0.242116336040676	-0.0234852526528451	-0.245768126537852	0.207393811754033	217.449821624444	0.0851181911237101	0.0177779960522174	0.211427178221529	0.0498056178002965	0.00561163197046252	0.323240146547662	0.00537080073385587	-0.150225692152951	0.278532602693544	217.491082530172	0.0930289304371218	0.00406852359604148	0.348382149104073	0.178307486269505	0.0104432557679909	0.291219019571869	0.0504678974357604	-0.236333675262303	0.25671079458164
217.594974262186	0.0769234665632038	0.0296392737405567	0.337593744760781	0.0569321024740071	0.00603272807405304	0.210376289047517	-0.0380825654735724	-0.253631735362763	0.172192925333305	217.549855442222	0.0820982020696914	0.0161094294963742	0.202921418443578	0.0475435872131718	0.00561163197046252	0.282644898102617	-0.00486387103860777	-0.164309580216864	0.278407649455694	217.591169625	0.092787166138262	0.00406852359604148	0.348382149104073	0.178891625858165	0.0104432557679909	0.291219019571869	0.0513014818361436	-0.236333675262303	0.257178887658064
217.694975838257	0.0758791534995704	0.0296392737405567	0.337593744760781	0.0548712642749845	0.00633920788066645	0.16572583715699	-0.0458517184785078	-0.273180750453385	0.119903403108894	217.64988926	0.0798532310070624	0.0145607121432243	0.184621732993328	0.0467311652147145	0.00561163197046252	0.272574164707984	-0.00761989666364825	-0.164309580216864	0.278407649455694	217.691256719828	0.0914196618815059	0.00340030399995521	0.348382149104073	0.178752311087198	0.0104432557679909	0.291219019571869	0.051960172208466	-0.236333675262303	0.258353852439512
217.794977414328	0.0742694728086756	0.0307217822370947	0.339803535252551	0.0538392836400044	0.00603272807405304	0.135800279747499	-0.0509662304912426	-0.252934169713662	0.109593152970607	217.749923077778	0.078135847040018	0.017764130088288	0.184621732993328	0.0405328793014329	0.00561163197046252	0.181350060996085	-0.0320906219836761	-0.157756961642226	0.157638940828446	217.791343814655	0.090993343116591	0.00340030399995521	0.348382149104073	0.177952905300238	0.00981798315285695	0.290705863195518	0.0498081553489163	-0.241213571704272	0.267911416933233
217.894978990399	0.0735554862026717	0.0296392737405567	0.339803535252551	0.0526513659982934	0.00603272807405304	0.116542277402187	-0.0546111369361846	-0.279900224381299	0.0584907539761368	217.849956895556	0.0775320832176648	0.015255303261608	0.181209985932778	0.0402436009295227	0.00561163197046252	0.173008422084568	-0.0342669096359862	-0.148301210137974	0.160282064699562	217.891430909483	0.0888698779066464	0.00340030399995521	0.348382149104073	0.150078285864764	0.0102023551089928	0.279547503645338	0.0187648460195375	-0.249676613056991	0.236819899642999
217.99498056647	0.0728025199475649	0.0296392737405567	0.340517341806231	0.0523001761148935	0.0062300426857898	0.114400358546614	-0.0550553321338416	-0.253631735362763	0.0689434712003721	217.949990713333	0.0691367264403121	0.0149185562234501	0.130682375809335	0.040203145363156	0.00561163197046252	0.170441275061855	-0.0181767430005194	-0.118735097866184	0.0912980165512783	217.99151800431	0.0767086100041709	0.00183032141522082	0.178845995646868	0.131028012804678	0.00573780793502959	0.268747407597435	0.0389101950089482	-0.168500342371011	0.207045756593341
218.094982142541	0.0724919422637322	0.0296392737405567	0.341097484955679	0.0521560061416132	0.00603272807405304	0.114400358546614	-0.054864522759722	-0.253631735362763	0.0689434712003721	218.050024531111	0.0664122238020677	0.0149185562234501	0.139190573597832	0.0400672871420522	0.0060761078990046	0.166868367975416	-0.0186692885931483	-0.121027937608872	0.0912980165512783	218.091605099138	0.0745773604081486	0.00183032141522082	0.17633882377579	0.0707786811781209	0.00573780793502959	0.26500881918649	0.0310327531919909	-0.158820436821525	0.214845446536513
218.194983718612	0.0719538455405234	0.0268916366500592	0.341097484955679	0.0519713912118453	0.00603272807405304	0.113604914174273	-0.0543493837653036	-0.253631735362763	0.0689434712003721	218.150058348889	0.0642858266205681	0.00656930874215571	0.133559734043944	0.0394148419805515	0.00561163197046252	0.148818307897265	-0.0194870815178252	-0.119091579764701	0.0687550730902895	218.191692193966	0.0730214788253611	0.00133368077522732	0.173500957750359	0.047831142445055	0.00155299960267516	0.256787688323055	0.0195508659534177	-0.158673751690103	0.214845446536513
218.294985294682	0.0657616886592676	0.0276701935304709	0.159077117277965	0.0514395065734148	0.00421670709951762	0.105100188841918	-0.0257980752300313	-0.122571321872556	0.0736413825192382	218.250092166667	0.0627560625502876	0.0070908061517362	0.136693659036223	0.0392299623299443	0.00561163197046252	0.141962956026588	-0.0199812610475792	-0.121027937608872	0.0631510423101862	218.291779288793	0.0717959667551822	0.00133368077522732	0.172061159793381	0.0445622470565877	0.00509527405295705	0.255674356554361	0.0142865958457136	-0.154666011188503	0.214845446536513
218.394986870753	0.0652882280601557	0.023931677218028	0.150511636251279	0.0509841938963393	0.00244891903657011	0.10177456917872	-0.0259180210826055	-0.122571321872556	0.0689434712003721	218.350125984444	0.0607301565697481	0.00723527196068335	0.136693659036223	0.0387923910842653	0.00561163197046252	0.119123805934226	-0.0215785004074116	-0.108286555248942	0.0701195514768687	218.391866383621	0.0690019301973257	0.00133368077522732	0.167175908535238	0.0417800956323774	0.00155299960267516	0.236283140320324	0.00737694769771838	-0.17164404898132	0.185987527309835
218.494988446824	0.0649003603594451	0.0242307265862289	0.146803039826585	0.0507583702942591	0.00244891903657011	0.098948080069454	-0.0246450973043019	-0.116120735336953	0.0689434712003721	218.450159802222	0.0599780874405156	0.00656930874215571	0.136693659036223	0.0383716404882563	0.00561163197046252	0.0794023709907668	-0.0227412979410375	-0.121027937608872	0.0528689316616432	218.491953478448	0.0665855564427101	0.00160128729538669	0.166374776513974	0.0409322351530906	0.0031142378967893	0.225128164611801	0.00123819995610887	-0.173591328007213	0.169682329626817
218.594990022895	0.0643949121218925	0.023931677218028	0.137642665998928	0.0502810642015273	0.00301767674165961	0.0984679490176614	-0.0236365828607052	-0.114116737928713	0.0626915844151546	218.55019362	0.0582247506217782	0.00505347225007437	0.132816098237599	0.0382104043707684	0.00561163197046252	0.0682402330983722	-0.0229625224188295	-0.108283847432265	0.0528689316616432	218.592040573276	0.0644253208006149	0.00160128729538669	0.162493751866216	0.0399919068306604	0.00369796274674599	0.213187256304851	-0.00325219837799152	-0.165988233625645	0.157740495257033
218.694991598966	0.0640369316436054	0.0261834229485227	0.132392605934274	0.0495800417603308	0.00301767674165961	0.0922442420166309	-0.0244314494122952	-0.0999060803310494	0.0661817294095738	218.650227437778	0.0552467617208057	0.00505347225007437	0.133559734043944	0.0377793483464772	0.00618520927691056	0.0660822889706243	-0.0231613246732789	-0.107215138462181	0.0486601367792487	218.692127668103	0.0597385892259734	0.00133368077522732	0.146632992234141	0.035990230834866	0.00155299960267516	0.136443984279611	-0.017483484102833	-0.153637744274571	0.0997321245638098
218.794993175037	0.0636065316432874	0.0233818851294674	0.12555526232413	0.0493124163293126	0.00419736391438235	0.0922442420166309	-0.0236997525571363	-0.0926979522771461	0.0602052411851996	218.750261255556	0.0518228552977656	0.00505347225007437	0.131801195990763	0.0375597425766299	0.0069879041971554	0.0645569791640425	-0.0233641308657948	-0.0936417708479986	0.0509482213257614	218.792214762931	0.0512370209711707	0.00133368077522732	0.131402680742528	0.0354501850041374	0.00155299960267516	0.076333928141288	-0.0189834430052814	-0.105971152463721	0.0614148464083843
218.894994751108	0.0635037887485374	0.022769030361517	0.124368280329446	0.0492595595429022	0.00244891903657011	0.0889496975935416	-0.0237262462811896	-0.0926979522771461	0.0560798246138428	218.850295073333	0.0456098832350924	0.00475963678679521	0.128987388685631	0.0375060610938971	0.00758532494015185	0.0643555853959827	-0.021318928153651	-0.0877743767513653	0.0486601367792487	218.892301857759	0.043816469782587	0.00133368077522732	0.122299663543948	0.0354387999902616	0.00540696019641167	0.0758456538262514	-0.0189436781581123	-0.0977129006919259	0.0565390270080688
218.994996327179	0.0629892804840177	0.0253289017408848	0.123546670642262	0.0492150017789714	0.00244891903657011	0.0878305117543103	-0.0227817932036537	-0.0891500790219154	0.0551373154600047	218.950328891111	0.0431672918862987	0.00317818103513297	0.125063668184609	0.0375060610938971	0.00758532494015185	0.0643555853959827	-0.0200194540122742	-0.085963626487928	0.0494911252000937	218.992388952586	0.0440675286471678	0.00133368077522732	0.126062311133099	0.0354387999902616	0.00506240643243645	0.0753740471462616	-0.0196360877946421	-0.100252733312528	0.0562092723307056
219.09499790325	0.0628846266459104	0.0238465615021886	0.122346085985699	0.0489477695624461	0.00244891903657011	0.0829434661000351	-0.023316480763473	-0.0926979522771461	0.0496252325517608	219.050362708889	0.0408765370131601	0.00475963678679521	0.123636243071024	0.0375597425766299	0.00758532494015185	0.0643555853959827	-0.0184218734889634	-0.0854997836880262	0.0494911252000937	219.092476047414	0.0412688891428836	0.00133368077522732	0.116345583879939	0.0354387999902616	0.00506240643243645	0.0753740471462616	-0.0177532639611985	-0.0975015756309071	0.0565390270080688
219.194999479321	0.0625787858137707	0.0213371716187434	0.114641639773409	0.0486836533776451	0.00244891903657011	0.0728402023804611	-0.0228101567600557	-0.0814550631144157	0.047803886594568	219.150396526667	0.0387732037123542	0.00317818103513297	0.11761379985018	0.0375597425766299	0.00758532494015185	0.0643555853959827	-0.0160797206217943	-0.0831997716906649	0.0494911252000937	219.192563142241	0.0403473878251159	0.00160128729538669	0.112600455143747	0.0354387999902616	0.00506240643243645	0.0753740471462616	-0.0172098202536401	-0.0975015756309071	0.0562092723307056
219.295001055391	0.0623050695023673	0.023931677218028	0.113537699609785	0.0483716274782917	0.00264521546194514	0.0681539583178928	-0.0222568232904084	-0.0796145879407753	0.0438031012120346	219.250430344444	0.0374991774863113	0.00475963678679521	0.113182693592228	0.0375597425766299	0.00778059665283148	0.0643555853959827	-0.0141214536409894	-0.0789608811839578	0.0494911252000937	219.292650237069	0.0408110097232333	0.00160128729538669	0.117333358922441	0.0354387999902616	0.00506240643243645	0.0753740471462616	-0.0181133801248573	-0.0975015756309071	0.0614148464083843
219.395002631462	0.062077123082168	0.0233818851294674	0.107534445942771	0.0480904079158332	0.00390928949594318	0.0681539583178928	-0.0212164820322526	-0.0787963480348494	0.0385502465194639	219.350464162222	0.0359568341927104	0.00475963678679521	0.106722926123532	0.0375597425766299	0.00778059665283148	0.0643555853959827	-0.0119023679769172	-0.0770942288779444	0.0486601367792487	219.392737331897	0.0411828236157939	0.00160128729538669	0.12178746973891	0.0354387999902616	0.00506240643243645	0.0753740471462616	-0.0187148105953387	-0.100252733312528	0.0614148464083843
219.495004207533	0.0617223978861177	0.0219615896439313	0.0975593261056327	0.0478901642699585	0.00390928949594318	0.0677330256320584	-0.0200673353957872	-0.0755973186203405	0.0365885560276881	219.45049798	0.0353041334013963	0.00505347225007437	0.103599321377543	0.0375597425766299	0.00778059665283148	0.0643555853959827	-0.0100799465849186	-0.0729322081149643	0.0511844283594929	219.492824426724	0.0384554766089739	0.00160128729538669	0.114381557721599	0.0354387999902616	0.00506240643243645	0.0753740471462616	-0.0162806408906378	-0.100198887471853	0.0614148464083843
219.595005783604	0.0615526674934454	0.0237975159923046	0.0975593261056327	0.0476284309715002	0.00390928949594318	0.0656895042225495	-0.020275038750991	-0.0715288182362264	0.0365885560276881	219.550531797778	0.0340787624997059	0.00505347225007437	0.0942409148794606	0.0375597425766299	0.00778059665283148	0.0643555853959827	-0.00796093653815881	-0.0680862930409486	0.0534008509637609	219.592911521552	0.0388811708677229	0.00160128729538669	0.12178746973891	0.0354387999902616	0.00506240643243645	0.0753740471462616	-0.0172966866799021	-0.10853297358278	0.0614148464083843
219.695007359675	0.0610539743283548	0.0215521209949852	0.0927001205435811	0.0474876268208038	0.00390928949594318	0.0651402483909799	-0.0195756530137136	-0.0685215493320964	0.0365885560276881	219.650565615556	0.0326799117053608	0.00415711142783413	0.0896306899594991	0.0375597425766299	0.00789195695267658	0.0643555853959827	-0.00576875129588078	-0.0674810156847754	0.0509482213257614	219.692998616379	0.0386916670546016	0.00160128729538669	0.125378665893042	0.0354264111733626	0.00439213206814479	0.0743180741705044	-0.0175984208484442	-0.105971152463721	0.0657398215112864
219.795008935746	0.0608165739560356	0.0220993601673698	0.0919805460212143	0.0470196847568017	0.00516925872070907	0.0648026023610188	-0.0197369557534824	-0.0663689487392442	0.0365885560276881	219.750599433333	0.032071769245362	0.00530470588762448	0.0849423521870658	0.0375597425766299	0.00789195695267658	0.0643555853959827	-0.00319406037224856	-0.0597205740183081	0.0534008509637609	219.793085711207	0.0385652147501633	0.00160128729538669	0.125664164870957	0.0354264111733626	0.00439213206814479	0.0743180741705044	-0.0176796851335339	-0.110994312244591	0.0607349988262429
219.895010511817	0.0607609490945371	0.0219615896439313	0.0919805460212143	0.0469688855037793	0.00592348999717581	0.0648448666514321	-0.0197229042427717	-0.0672875827538988	0.0346958969275745	219.850633251111	0.0317144357002448	0.00475963678679521	0.0837327968165016	0.0375597425766299	0.00789195695267658	0.0643555853959827	-0.00286655312441535	-0.0597205740183081	0.0528689316616432	219.893172806034	0.037552350939547	0.00160128729538669	0.125664164870957	0.0353991637721861	0.00439213206814479	0.0743180741705044	-0.016961452815255	-0.110994312244591	0.0607349988262429
219.995012087888	0.060698915670641	0.0220993601673698	0.0919805460212143	0.0472039408453431	0.00580849079444691	0.0648448666514321	-0.0192895875091672	-0.0652145479260746	0.0365588685874011	219.950667068889	0.0317144357002448	0.00475963678679521	0.0837327968165016	0.0375597425766299	0.00789195695267658	0.0643555853959827	-0.00286655312441535	-0.0597205740183081	0.0528689316616432	219.993259900862	0.0361150131390279	0.00160128729538669	0.125664164870957	0.0353991637721861	0.00439213206814479	0.0743180741705044	-0.0163375344517301	-0.110994312244591	0.0607349988262429
220.095013663959	0.0606637589654391	0.0215521209949852	0.0919805460212143	0.0472039408453431	0.00580849079444691	0.0648448666514321	-0.019097406814655	-0.064875321794844	0.0364437162330782	220.050700886667	0.0317144357002448	0.00475963678679521	0.0837327968165016	0.0375597425766299	0.00789195695267658	0.0643555853959827	-0.00286655312441535	-0.0597205740183081	0.0528689316616432	220.09334699569	0.0343367211491938	0.00160128729538669	0.125378665893042	0.0353991637721861	0.00439213206814479	0.0743180741705044	-0.0148462168712713	-0.10163601559797	0.0670184355923391
220.19501524003	0.0606046712052146	0.0215521209949852	0.0919805460212143	0.0474815065466788	0.00592348999717581	0.0651402483909799	-0.0187600075367549	-0.0647635806860031	0.0364437162330782	220.150734704444	0.0317144357002448	0.00475963678679521	0.0837327968165016	0.0375597425766299	0.00839203783601242	0.0646910890434126	-0.00291465382213507	-0.0597205740183081	0.0524555898801561	220.193434090517	0.0332124076842304	0.00160128729538669	0.119669128006129	0.0353991637721861	0.00439213206814479	0.0743180741705044	-0.0136345480476607	-0.10163601559797	0.0614148464083843
220.2950168161	0.060649158433024	0.0219615896439313	0.0927001205435811	0.0474963335635622	0.00580849079444691	0.0648448666514321	-0.0189082859507823	-0.0668724686884702	0.0346958969275745	220.250768522222	0.0317144357002448	0.00475963678679521	0.0837327968165016	0.0376089951509044	0.00839203783601242	0.0646910890434126	-0.00287578308081291	-0.058504362494765	0.0534008509637609	220.293521185345	0.0330310722248381	0.00160128729538669	0.117776587370001	0.0353991637721861	0.00439213206814479	0.0743180741705044	-0.0129356217012367	-0.10163601559797	0.0607349988262429
220.395018392171	0.0606046712052146	0.0215521209949852	0.0927001205435811	0.0477895382740428	0.00580849079444691	0.0648448666514321	-0.0186154975901804	-0.0668724686884702	0.0346958969275745	220.35080234	0.0317144357002448	0.00475963678679521	0.0837327968165016	0.0376089951509044	0.00839203783601242	0.0646910890434126	-0.00287578308081291	-0.058504362494765	0.0534008509637609	220.393608280172	0.0323030246171106	0.00160128729538669	0.113162314333096	0.0353991637721861	0.00439213206814479	0.0743180741705044	-0.0112697599458321	-0.0943355866660495	0.0614148464083843
220.495019968242	0.0606046712052146	0.0215521209949852	0.0927001205435811	0.0482264027538165	0.00580849079444691	0.0649094310344506	-0.0182708997246533	-0.064875321794844	0.0364437162330782	220.450836157778	0.0317144357002448	0.00475963678679521	0.0837327968165016	0.0376089951509044	0.00839203783601242	0.0646910890434126	-0.00287578308081291	-0.058504362494765	0.0534008509637609	220.493695375	0.0317327401024109	0.00160128729538669	0.108771294009214	0.0353991637721861	0.00439213206814479	0.0743180741705044	-0.0100447412921306	-0.0964024653325149	0.0581314897020477
220.595021544313	0.0605734985261257	0.0215521209949852	0.0927001205435811	0.0486836533776451	0.00580849079444691	0.0651402483909799	-0.0178094936685102	-0.064875321794844	0.0364437162330782	220.550869975556	0.0317144357002448	0.00530470588762448	0.0844261798392967	0.0375597425766299	0.00849260615835157	0.0645569791640425	-0.00313584147754269	-0.0579423321029993	0.0534008509637609	220.593782469828	0.0307290820426536	0.00160128729538669	0.103273006687654	0.0354264111733626	0.00506240643243645	0.0753740471462616	-0.00762311866439508	-0.0786401091682037	0.0614148464083843
220.695023120384	0.0605655838398164	0.0215521209949852	0.0927001205435811	0.0488405337313872	0.00580849079444691	0.0651402483909799	-0.0174992463591867	-0.064875321794844	0.0361716022184707	220.650903793333	0.0317144357002448	0.00530470588762448	0.0844261798392967	0.0375060610938971	0.00839203783601242	0.0643555853959827	-0.00316532368934445	-0.0579423321029993	0.0534008509637609	220.693869564655	0.0302137769724746	0.00188635272910491	0.100834755867076	0.0354264111733626	0.00506240643243645	0.0753740471462616	-0.00582012977524659	-0.0765860772729726	0.0565390270080688
220.795024696455	0.0604976549748045	0.0213371716187434	0.0927001205435811	0.0490943088108532	0.00499459664811549	0.0649094310344506	-0.0166154061824563	-0.064875321794844	0.0361716022184707	220.750937611111	0.0317144357002448	0.00530470588762448	0.0844261798392967	0.0375060610938971	0.00839203783601242	0.0643555853959827	-0.00323317798057255	-0.0579423321029993	0.0534008509637609	220.793956659483	0.0299437190710787	0.00160128729538669	0.0967383924426542	0.0354680324775675	0.00506240643243645	0.0758456538262514	-0.0039267841551369	-0.0679861539755639	0.0607349988262429
220.895026272526	0.0600814229594668	0.0213371716187434	0.0939732616937201	0.049790572826617	0.00472032623466159	0.0656895042225495	-0.0145693586645925	-0.064875321794844	0.0364437162330782	220.850971428889	0.0317144357002448	0.00530470588762448	0.0844261798392967	0.0375060610938971	0.00839203783601242	0.0643555853959827	-0.00324062677792857	-0.0579423321029993	0.0534008509637609	220.89404375431	0.0299437190710787	0.00160128729538669	0.097112440593038	0.0362653786416113	0.00439213206814479	0.0810336859884066	-0.00117823602727686	-0.0773068626406533	0.0707493815354287
220.995027848597	0.0598291649098745	0.0213371716187434	0.0943945664986242	0.0501449080842498	0.00499459664811549	0.0671323349872744	-0.0134006672772366	-0.064875321794844	0.0356916550872281	220.951005246667	0.0313015188357895	0.00505347225007437	0.0832935544234288	0.0379334656037205	0.00778059665283148	0.0643555853959827	-0.00230706957381489	-0.0570246641526811	0.0509482213257614	220.994130849138	0.0288876022370424	0.00160128729538669	0.0940756993472098	0.0367118417365097	0.00348485644068925	0.0837104206249626	0.00246563330508525	-0.0786401091682037	0.0802327802403113
221.095029424668	0.0594131262296551	0.0213371716187434	0.0949293720348754	0.0502810642015273	0.00499459664811549	0.0675307599379122	-0.0123846412320928	-0.064875321794844	0.0364437162330782	221.051039064444	0.030586941733231	0.00475963678679521	0.0822263082408717	0.0382104043707684	0.00778059665283148	0.0645276916110216	-0.00149216827350889	-0.0564959446834737	0.0494911252000937	221.094217943966	0.0282408592171218	0.00160128729538669	0.0922683050857551	0.0372532244207987	0.0031142378967893	0.0872043620978495	0.00449569047312183	-0.0875571717106544	0.0834244482868849
221.195031000739	0.0591136418573277	0.0207286162635253	0.0943945664986242	0.0508768356113391	0.00499459664811549	0.0681539583178928	-0.0107569794428064	-0.0636546905467568	0.0374633694230257	221.151072882222	0.0305197377968921	0.00530470588762448	0.0813679187110873	0.0383716404882563	0.00725840110164369	0.0643555853959827	-0.000838359848702981	-0.0509384940923664	0.0528689316616432	221.194305038793	0.0277919428692522	0.00264197214006398	0.0912314594588037	0.038281204915774	0.00348485644068925	0.124393704712887	0.00821322216927093	-0.0773068626406533	0.130805269274833
221.295032576809	0.0586724322148272	0.0145306533618866	0.0866424892870439	0.0515032619858783	0.00499459664811549	0.0702174425877035	-0.00907940800491373	-0.0596018999516774	0.0392834052844355	221.2511067	0.0303134735068614	0.00605054769196286	0.0813679187110873	0.0386541964813811	0.0069879041971554	0.0643555853959827	-0.000171609627932948	-0.0488896270172065	0.0528689316616432	221.294392133621	0.027557229663735	0.00317074393650027	0.0908961226225252	0.0389419375826308	0.00278397611073033	0.138907818363791	0.0103209160106469	-0.0786401091682037	0.137784265702644
221.39503415288	0.0581656537053892	0.0143068757375715	0.0843822498864622	0.0520179959587817	0.00979101274138475	0.0745598269822669	-0.00724352470409688	-0.0554201077888195	0.0383801255207885	221.351140517778	0.0298020380120442	0.00475963678679521	0.0780429393257163	0.0387923910842653	0.0069879041971554	0.0645276916110216	0.000579927324957928	-0.0488896270172065	0.0507993633351179	221.394479228448	0.027129205181987	0.00264197214006398	0.0895320237602588	0.0390991751399764	0.00278397611073033	0.14202215084106	0.0116538483292234	-0.0786401091682037	0.137784265702644
221.495035728951	0.0578531278960946	0.0143068757375715	0.0841879556290994	0.0522324403046375	0.00979101274138475	0.0745598269822669	-0.00614832499218932	-0.0514630144591614	0.0393184843047275	221.451174335556	0.0295602398297503	0.00543547710694889	0.0780429393257163	0.039101441875671	0.00725840110164369	0.0651311397847821	0.000953751226402397	-0.0488896270172065	0.0507993633351179	221.494566323276	0.027108124095142	0.00160128729538669	0.0868941288492504	0.0392396236062146	0.00573780793502959	0.146008050353512	0.0127612431960561	-0.0773068626406533	0.137784265702644
221.595037305022	0.0571906324826324	0.0143657100448012	0.0818519363149899	0.0524714390947203	0.0103895022835067	0.0745598269822669	-0.00435497888426511	-0.0430267491114453	0.0393184843047275	221.551208153333	0.0293282692302445	0.00629924884648289	0.0779588054497873	0.0395370613855713	0.00712037757681187	0.0651311397847821	0.00171319638511413	-0.0488896270172065	0.0494911252000937	221.594653418103	0.0268567777146681	0.00183032141522082	0.0859638669667083	0.0394974708932771	0.00642146128527779	0.146008050353512	0.0139558595377406	-0.0786401091682037	0.13398294068545
221.695038881093	0.056637086251146	0.0143068757375715	0.0809716456727394	0.0526990369660911	0.0111251142713712	0.0745598269822669	-0.00314229615590098	-0.0370333378287453	0.0383801255207885	221.651241971111	0.0291509568767594	0.00505347225007437	0.0752378661115477	0.0395762440405302	0.0069879041971554	0.0655022636546127	0.00236013012978092	-0.0488896270172065	0.0489030640571406	221.694740512931	0.0266658842929588	0.00264197214006398	0.0826639176365437	0.0394974708932771	0.00642146128527779	0.146008050353512	0.0148783544120945	-0.0756344570458623	0.13398294068545
221.795040457164	0.0564642887124596	0.0143657100448012	0.0806072907356955	0.0529943671898929	0.0155418535840656	0.077354098322965	-0.00245027813324358	-0.0360424332061735	0.0374633694230257	221.751275788889	0.028982308947478	0.00629924884648289	0.0748360527800215	0.0398300278893886	0.00725840110164369	0.0660822889706243	0.00329627540638182	-0.0473529080535318	0.0486601367792487	221.794827607759	0.0264202287146127	0.00373716125273032	0.0810878338156291	0.0397352868056698	0.00642146128527779	0.146008050353512	0.0164573182554014	-0.0630395148220082	0.141293853913282
221.895042033235	0.0564153234542247	0.0143068757375715	0.0802017805365884	0.0531525487192717	0.0155418535840656	0.0764561150852889	-0.00193429700835879	-0.0347648910449703	0.0378117045877086	221.851309606667	0.0287986291655179	0.00762567565625649	0.0747788276830857	0.0398526089194877	0.00725840110164369	0.0661793665241181	0.00405727771095159	-0.0473529080535318	0.0480707640686159	221.894914702586	0.0261038509461299	0.00264197214006398	0.0773928820954654	0.0398595903637042	0.00687410919329708	0.146008050353512	0.0175009981257816	-0.0609656759658852	0.142592598184285
221.995043609306	0.0563871207287593	0.0143068757375715	0.0802017805365884	0.0533048948462861	0.0155418535840656	0.0754111143010158	-0.00171107574679902	-0.0345516855891882	0.0378117045877086	221.951343424444	0.0287986291655179	0.00762567565625649	0.0747788276830857	0.0398526089194877	0.00725840110164369	0.0661793665241181	0.00405727771095159	-0.0473529080535318	0.0480707640686159	221.995001797414	0.0259970180418465	0.00183032141522082	0.0760512113637546	0.0399156283068673	0.00754394306894136	0.146008050353512	0.0181375308238071	-0.0545437546514012	0.141293853913282
222.095045185377	0.0562738122918936	0.0143657100448012	0.0802017805365884	0.0533396126536878	0.0161470496653494	0.0758313956087906	-0.00159845913391748	-0.0345516855891882	0.0378117045877086	222.051377242222	0.0287986291655179	0.00762567565625649	0.0747788276830857	0.0398807463661297	0.00725840110164369	0.0661793665241181	0.00407568316151662	-0.0473529080535318	0.0480707640686159	222.095088892241	0.025785816185321	0.00264197214006398	0.0765858001696313	0.0400231661219119	0.00642146128527779	0.141531103387089	0.0183045134063492	-0.0522305409237015	0.131024250666548
222.195046761448	0.0561083887249683	0.0143657100448012	0.0802017805365884	0.0533682493882934	0.015711220675359	0.0749325138849969	-0.00141275438231423	-0.0341863771113922	0.0378117045877086	222.15141106	0.0287986291655179	0.00762567565625649	0.0747788276830857	0.0398526089194877	0.00839203783601242	0.0670937869216742	0.00402021147326369	-0.0440881120237126	0.0511844283594929	222.195175987069	0.0256210339526878	0.0030167551364754	0.0758399523463853	0.0398595903637042	0.00687410919329708	0.138909537438704	0.0182807594024482	-0.0476539543948206	0.131024250666548
222.295048337518	0.0560234366812957	0.0143068757375715	0.0800150071679467	0.0534441794306117	0.0163232517074372	0.0759666532882714	-0.00117398902222044	-0.0341863771113922	0.0378117045877086	222.251444877778	0.0287986291655179	0.00762567565625649	0.0747788276830857	0.0398526089194877	0.00839203783601242	0.0670937869216742	0.00402021147326369	-0.0440881120237126	0.0511844283594929	222.295263081897	0.0254746545947208	0.00317074393650027	0.0751511542916986	0.0394697839193562	0.00642146128527779	0.135598298859017	0.0179668737860769	-0.0495472324903893	0.121745216953154
222.395049913589	0.0559943702532076	0.0143657100448012	0.0800150071679467	0.0534828401439849	0.0163232517074372	0.0758313956087906	-0.000983292123047015	-0.0336577832336388	0.0378117045877086	222.351478695556	0.0288353427728025	0.00762567565625649	0.0747788276830857	0.0398526089194877	0.00839203783601242	0.0670937869216742	0.0039960267550739	-0.0440881120237126	0.0511844283594929	222.395350176724	0.0252443654596973	0.00403828837835521	0.0751511542916986	0.0392396236062146	0.00642146128527779	0.132325597937862	0.0179533754505294	-0.0381211874354065	0.129778625908827
222.49505148966	0.0559943702532076	0.0143657100448012	0.0800150071679467	0.0535308418133104	0.0163232517074372	0.0758313956087906	-0.000854214171555136	-0.0332031681191923	0.0378117045877086	222.451512513333	0.0288353427728025	0.00762567565625649	0.0747788276830857	0.0398807463661297	0.00839203783601242	0.0670937869216742	0.00402427573513449	-0.0440881120237126	0.0511844283594929	222.495437271552	0.0251872207911073	0.00600572181639463	0.0760512113637546	0.0392033534710742	0.00642146128527779	0.128507997125457	0.0177799497020404	-0.0373287711510923	0.118816178725821
222.595053065731	0.0558494923351643	0.0143657100448012	0.0800150071679467	0.0535766405607068	0.0191283140642149	0.0781291749291882	-0.000538878906926404	-0.0335016710141958	0.0378117045877086	222.551546331111	0.0288353427728025	0.00762567565625649	0.0747788276830857	0.0399710121692176	0.00839203783601242	0.0670937869216742	0.00405504898865971	-0.0440881120237126	0.0511844283594929	222.595524366379	0.0249739938835078	0.00554360454637853	0.0750368432277457	0.0390074595320973	0.00642146128527779	0.120820739266355	0.0171846640050897	-0.0358299891272355	0.113865211217258
222.695054641802	0.0558259097499236	0.0143657100448012	0.0800150071679467	0.0536314408998299	0.015902671298854	0.0745598269822669	-0.000400715881380531	-0.0330391784646285	0.0384011182646061	222.651580148889	0.0288353427728025	0.00762567565625649	0.0747788276830857	0.0400907495088643	0.0069879041971554	0.0661793665241181	0.00455774042625114	-0.0473529080535318	0.0484624966020288	222.695611461207	0.0246112039736764	0.00317074393650027	0.0695447173170605	0.0387810311120945	0.00687410919329708	0.116435323640467	0.017712617496003	-0.0373287711510923	0.107135051524211
222.795056217873	0.0558259097499236	0.0143657100448012	0.0800150071679467	0.0537965561846242	0.019391920942781	0.077354098322965	0.000113381428850471	-0.0322176719193016	0.0384011182646061	222.751613966667	0.0288615077241067	0.00762567565625649	0.0747788276830857	0.0402436009295227	0.00725840110164369	0.066685792599221	0.00476188477151558	-0.0473529080535318	0.0486601367792487	222.795698556034	0.0245164900180585	0.0029864855166571	0.068100665835778	0.0379971997298903	0.00687410919329708	0.109696633235814	0.0159867267078852	-0.0372660806156779	0.100228608442525
222.895057793944	0.0558259097499236	0.0143657100448012	0.0800150071679467	0.0538176325418412	0.019391920942781	0.077354098322965	0.000146807119977739	-0.0322176719193016	0.0384011182646061	222.851647784444	0.0289286007241735	0.00762567565625649	0.0747788276830857	0.0403847165889941	0.00712037757681187	0.0669014657718821	0.00526970196664613	-0.0472502588867787	0.0494911252000937	222.895785650862	0.0245471000202004	0.0029864855166571	0.068100665835778	0.0378306809526456	0.00687410919329708	0.109696633235814	0.0158772302601059	-0.0476539543948206	0.0940198520512398
222.995059370015	0.0558259097499236	0.0143657100448012	0.0800150071679467	0.0538176325418412	0.019391920942781	0.077354098322965	0.000149153027090609	-0.0322176719193016	0.0384011182646061	222.951681602222	0.0289286007241735	0.00762567565625649	0.0748360527800215	0.0410734877750636	0.00746426284771828	0.0704312997869726	0.00828745284089551	-0.0473529080535318	0.0528689316616432	222.99587274569	0.0246684394320779	0.0029864855166571	0.0684432618174465	0.0378306809526456	0.00687410919329708	0.109696633235814	0.0154062660193061	-0.0477290955872681	0.0966067629602803
223.095060946086	0.0558259097499236	0.0143657100448012	0.0800150071679467	0.0538176325418412	0.019391920942781	0.077354098322965	0.000209485330862225	-0.0323849589907975	0.0384011182646061	223.05171542	0.028982308947478	0.0070893329285064	0.0745100152686249	0.0418460838324275	0.00712037757681187	0.0747930001797844	0.0109414388807985	-0.0569553855302691	0.0551113599316639	223.095959840517	0.0247428018222044	0.0056040868538225	0.071346742667846	0.0376329963138845	0.00642146128527779	0.108543303000267	0.0141282954898042	-0.0509694083184688	0.100581414648691
223.195062522157	0.0558259097499236	0.0143657100448012	0.0800150071679467	0.0538603719289191	0.0192663688414799	0.077354098322965	0.000319196777898636	-0.0323849589907975	0.0384011182646061	223.151749237778	0.028982308947478	0.0070893329285064	0.0745100152686249	0.0428287069207804	0.00618520927691056	0.131747765815467	0.0137513218073128	-0.0569553855302691	0.08739006131221	223.196046935345	0.0249739938835078	0.0056040868538225	0.0724076787113896	0.0375876615476873	0.00642146128527779	0.108543303000267	0.0135139460886693	-0.0372660806156779	0.118816178725821
223.295064098227	0.0558259097499236	0.0143657100448012	0.0800150071679467	0.0538741202333814	0.0192663688414799	0.077354098322965	0.000351774012900622	-0.0323849589907975	0.0384011182646061	223.251783055556	0.028982308947478	0.0070893329285064	0.0745100152686249	0.0433833328422754	0.00561163197046252	0.154232698356605	0.0164710278588756	-0.0544558786208348	0.108179720759282	223.296134030172	0.0249739938835078	0.0056040868538225	0.0724076787113896	0.0375471246105123	0.00642146128527779	0.108543303000267	0.0134575727094987	-0.0372660806156779	0.118816178725821
223.395065674298	0.0558259097499236	0.0143657100448012	0.0800150071679467	0.0538902341557322	0.0191283140642149	0.077354098322965	0.000408687009498588	-0.0322176719193016	0.0384011182646061	223.351816873333	0.029035951241892	0.0070893329285064	0.0745100152686249	0.0439503900515124	0.00561163197046252	0.177634399434562	0.0188681306977523	-0.0597205740183081	0.114253346211478	223.396221125	0.0251048434584585	0.0056040868538225	0.0716576270790808	0.03747032573122	0.00687410919329708	0.108543303000267	0.0130589051603782	-0.0493883953216257	0.107135051524211
223.495067250369	0.0558259097499236	0.0143657100448012	0.0800150071679467	0.0538902341557322	0.0191283140642149	0.077354098322965	0.000408687009498588	-0.0322176719193016	0.0384011182646061	223.451850691111	0.0291060478453264	0.0070893329285064	0.0747788276830857	0.0441486814487507	0.00561163197046252	0.180951008190829	0.0198781938680692	-0.0564959446834737	0.134463395302034	223.496308219828	0.0252247244509664	0.0056040868538225	0.0725634246388618	0.0374261926444307	0.00504523699990827	0.101923838228015	0.0124679552348321	-0.0509694083184688	0.107135051524211
223.59506882644	0.0558259097499236	0.0143657100448012	0.0800150071679467	0.0539119035435409	0.0191283140642149	0.077354098322965	0.000484077141692395	-0.0317697734853915	0.0384011182646061	223.551884508889	0.0291662362772477	0.0070893329285064	0.0748360527800215	0.0452832976502937	0.00561163197046252	0.188055160972144	0.0217310434358532	-0.0462857229873048	0.159358037566603	223.596395314655	0.0252247244509664	0.0056040868538225	0.0730614864841469	0.037259471476837	0.00504523699990827	0.101923838228015	0.0122138724797418	-0.0493883953216257	0.107135051524211
223.695070402511	0.0558259097499236	0.0143657100448012	0.0800150071679467	0.0539172309471907	0.0191283140642149	0.077354098322965	0.000496445427452838	-0.0317697734853915	0.0384011182646061	223.651918326667	0.0292403295151162	0.00629924884648289	0.0749531019677153	0.0461549786171369	0.00618520927691056	0.190669136330674	0.0233857063165371	-0.0462857229873048	0.162153366991716	223.696482409483	0.02525649807506	0.0056040868538225	0.0730614864841469	0.037227232788486	0.00642146128527779	0.101923838228015	0.0119816673550683	-0.0509694083184688	0.107135051524211
223.795071978582	0.0558789720455518	0.0143068757375715	0.0802017805365884	0.0539325542041356	0.0185922254107919	0.077354098322965	0.000387253883527754	-0.0323849589907975	0.0384011182646061	223.751952144444	0.0292767827773107	0.00618209113579595	0.0749531019677153	0.0467848462264049	0.00561163197046252	0.192556890389684	0.0247336906817354	-0.0462857229873048	0.162585628573905	223.79656950431	0.02525649807506	0.00468358947025054	0.071346742667846	0.0371286863871217	0.00642146128527779	0.101923838228015	0.01203131630594	-0.0509694083184688	0.107135051524211
223.895073554653	0.0559943702532076	0.0143068757375715	0.0802017805365884	0.054501036657703	0.015902671298854	0.078000348042554	0.00139390973248689	-0.0336577832336388	0.0396568743258537	223.851985962222	0.0293282692302445	0.00543547710694889	0.0749531019677153	0.047003636315183	0.00561163197046252	0.192556890389684	0.0245918359728722	-0.0430169935966202	0.171849489100258	223.896656599138	0.02525649807506	0.00468358947025054	0.071346742667846	0.0374467985086151	0.00642146128527779	0.104605749032607	0.0124416281710106	-0.0509694083184688	0.107135051524211
223.995075130724	0.0562738122918936	0.0141333834887216	0.0806072907356955	0.0548600486307208	0.0164206971425952	0.0853598583291121	0.00229332677703525	-0.0336577832336388	0.0437175872857071	223.95201978	0.0301208874308353	0.00562881053350809	0.0779108669500639	0.0475217042640146	0.00561163197046252	0.192556890389684	0.0239199565677999	-0.0632906367448015	0.162585628573905	223.996743693966	0.0252443654596973	0.00517731819541775	0.0716576270790808	0.0376193478022462	0.00642146128527779	0.107064711756499	0.0131445471090374	-0.0477290955872681	0.107135051524211
224.095076706795	0.0565210503323225	0.0131783734492384	0.0802017805365884	0.0551760572611914	0.0235613194749527	0.0957853462457157	0.00287180402627209	-0.036261374112843	0.0439175490276477	224.052053597778	0.0306592849338123	0.00475963678679521	0.0835718439680186	0.0475936844762086	0.00561163197046252	0.190669136330674	0.0218892180094089	-0.0676773204490402	0.162585628573905	224.096830788793	0.0252443654596973	0.00517731819541775	0.0716576270790808	0.0386008787531849	0.00642146128527779	0.113988155556715	0.0151395487104541	-0.0476539543948206	0.112989391264518
224.195078282866	0.0566674484733725	0.0130260399018534	0.0802017805365884	0.055769559294732	0.0312063023758632	0.0997307328245265	0.00387322259912486	-0.0377511966884079	0.0449548923412207	224.152087415556	0.0322084904595242	0.0070893329285064	0.113331522046211	0.0480220482880469	0.00561163197046252	0.190669136330674	0.0195511883726381	-0.0690676120434476	0.173740430645822	224.196917883621	0.0252010262630878	0.0056040868538225	0.0716576270790808	0.0415527591695902	0.00642146128527779	0.155283972959987	0.0245757052674374	-0.0316490588465587	0.146299208495141
224.295079858937	0.0573431942638194	0.012701581611691	0.0806072907356955	0.055913870130143	0.032435378153228	0.0993880981683503	0.00378535893846374	-0.0332031681191923	0.0496799499116781	224.252121233333	0.0327053676955647	0.0070893329285064	0.117079147530693	0.0484468986957955	0.0064784350840248	0.190669136330674	0.0177543334611709	-0.0995567118027886	0.141636739784294	224.297004978448	0.0251872207911073	0.0056040868538225	0.071346742667846	0.0425049109056358	0.00642146128527779	0.158920045557464	0.0277195121911398	-0.030667832794117	0.148925666151145
224.395081435007	0.0575273407049247	0.0131783734492384	0.0819655870714389	0.0560479149600916	0.0352116827435076	0.0999893293355082	0.00395014061994585	-0.0370333378287453	0.0444822958932003	224.352155051111	0.0338950571364569	0.00530470588762448	0.11823303799438	0.0488104783693558	0.00561163197046252	0.186274204929721	0.014749519015405	-0.108560024993766	0.126064406907659	224.397092073276	0.0249739938835078	0.00572190122447903	0.071346742667846	0.0433236284596169	0.00688952043524551	0.158920045557464	0.0291501601725205	-0.0316490588465587	0.146299208495141
224.495083011078	0.0580348245081153	0.012701581611691	0.0819655870714389	0.0561717248689301	0.0358637211040639	0.099633505138915	0.0040414877263995	-0.036261374112843	0.0439175490276477	224.452188868889	0.0350013729737477	0.00725161371327691	0.123804459706548	0.0492281612117934	0.0069879041971554	0.180905797053536	0.0121881907222638	-0.0997103960650894	0.128755415794761	224.497179168103	0.0247252031762966	0.00517731819541775	0.0695447173170605	0.0460069503332014	0.00939157321633551	0.175783002283659	0.0351345838371115	-0.0258916855177461	0.153996070471796
224.595084587149	0.0581014266007671	0.012701581611691	0.082320941085983	0.0562105073565275	0.0371943054910948	0.0999893293355082	0.00417535765394747	-0.0341863771113922	0.0449548923412207	224.552222686667	0.0354321450736913	0.00725161371327691	0.123894673496215	0.0492281612117934	0.00561163197046252	0.143573426046431	0.00881135628757984	-0.108651429492623	0.0900909208497646	224.597266262931	0.0247058836995067	0.00420559052529566	0.0684432618174465	0.0472692198061902	0.00939157321633551	0.175783002283659	0.0362612047828357	-0.0258916855177461	0.153996070471796
224.69508616322	0.0581656537053892	0.012701581611691	0.0827080433102391	0.0563220137027334	0.0380705936751885	0.0999893293355082	0.00413870385511939	-0.0332031681191923	0.0439175490276477	224.652256504444	0.0362276939888385	0.00530470588762448	0.124312123435041	0.0494294378115644	0.00561163197046252	0.0975005190447187	0.00480633840357898	-0.113486053250361	0.0669199437115967	224.697353357759	0.0246758036799235	0.00517731819541775	0.0684432618174465	0.0473123728114819	0.00939157321633551	0.175783002283659	0.0366208830533465	-0.0269118294468442	0.153996070471796
224.795087739291	0.0586919060135742	0.012701581611691	0.0842749696076148	0.05635044953616	0.0385057157876297	0.0999893293355082	0.00348854949868056	-0.0335016710141958	0.0432055303580744	224.752290322222	0.0372235204985245	0.00530470588762448	0.125879261171681	0.0492281612117934	0.0069879041971554	0.0831748686883333	0.00172145494764959	-0.0970561040652142	0.0660953398018312	224.797440452586	0.0246684394320779	0.00517731819541775	0.0682920133795529	0.0476098237229335	0.00688952043524551	0.173367590988009	0.0371193564023697	-0.0258916855177461	0.153996070471796
224.895089315362	0.0596457839313713	0.012701581611691	0.0867006111538601	0.0564444831918198	0.0389587543388086	0.0999893293355082	0.00233874005958179	-0.0335016710141958	0.0444822958932003	224.85232414	0.0376031768217729	0.00725161371327691	0.130175555872265	0.0491549073513989	0.0064784350840248	0.0768739085508032	-0.00224741451698936	-0.0880088719443856	0.0582189469266972	224.897527547414	0.0251611480823418	0.00420559052529566	0.0716576270790808	0.047178688938232	0.00212253178701096	0.169891209068364	0.0338011918019041	-0.0370727930920988	0.161031890062923
224.995090891433	0.0605328859017366	0.0143068757375715	0.0904629718003498	0.0564444831918198	0.0389587543388086	0.0999893293355082	0.00119403840061344	-0.0364127125389253	0.0424353187691108	224.952357957778	0.0378259608164551	0.00765090791345069	0.131645753703027	0.0492401599281904	0.0069879041971554	0.0781429432767617	-0.00279216699876723	-0.0880088719443856	0.0577101644760604	224.997614642241	0.0255414055720826	0.00269026438007907	0.138904417204588	0.0460069503332014	0.00212253178701096	0.171249009998424	0.0241159911728213	-0.0775303518711473	0.207410327984644
225.095092467504	0.0607990053308552	0.0143068757375715	0.0904629718003498	0.0563890902019981	0.0389587543388086	0.0999893293355082	0.00052837975777254	-0.0364127125389253	0.0437175872857071	225.052391775556	0.0378922456709797	0.00605054769196286	0.133486510451266	0.0502889985866445	0.0069879041971554	0.0826957747072956	-0.00222788893910083	-0.0997103960650894	0.0669199437115967	225.097701737069	0.0257593329994656	0.00269026438007907	0.202185477271765	0.044794179586872	0.00212253178701096	0.171249009998424	0.0183952421945637	-0.140095044675752	0.207410327984644
225.195094043575	0.0614836365312919	0.0143068757375715	0.0918240225470708	0.0564444831918198	0.0389587543388086	0.0999893293355082	-0.000259408551543935	-0.0370447491039046	0.0463032460724892	225.152425593333	0.0381075350540249	0.00530470588762448	0.134151513816197	0.0507439072950617	0.00561163197046252	0.0892768733681511	-0.00175935663273401	-0.0937284794481631	0.0822447885017418	225.197788831897	0.0260429349692052	0.00269026438007907	0.207959825028589	0.04342201490798	0.00212253178701096	0.171249009998424	0.0146705624329257	-0.166129684678842	0.188828432024499
225.295095619646	0.0619077673541531	0.0143068757375715	0.0923932753639099	0.0564444831918198	0.0389587543388086	0.0997307328245265	-0.00112047130247073	-0.0410528859635784	0.0437175872857071	225.252459411111	0.0381984483999677	0.00562881053350809	0.137147339705886	0.0518466498166324	0.0064784350840248	0.106865113043902	0.00114062270521384	-0.113656281308409	0.0835458032223039	225.297875926724	0.0261871441916128	0.00269026438007907	0.221288216997694	0.0425248351476107	0.0015054634259868	0.172169547451256	0.0111520302554256	-0.173636670268968	0.188828432024499
225.395097195716	0.0623877876450563	0.021472414726413	0.0969247692986081	0.0564444831918198	0.0389587543388086	0.0997307328245265	-0.00259344743633123	-0.0449433090441074	0.0399361160719916	225.352493228889	0.038309757443068	0.00530470588762448	0.139203914796798	0.0518466498166324	0.00561163197046252	0.108281365330654	0.000152644159759943	-0.125442085780849	0.097700032493707	225.397963021552	0.0265090437158219	0.00269026438007907	0.24365815142946	0.0417800956323774	0.0015054634259868	0.171249009998424	0.00645335810897983	-0.178436559620795	0.190195157119575
225.495098771787	0.0628846266459104	0.0237975159923046	0.0974114405653987	0.0564444831918198	0.0389587543388086	0.0996285444290403	-0.00358876766046063	-0.0447738906960701	0.0394595565375573	225.452527046667	0.0399843784427052	0.00530470588762448	0.152750985372621	0.0521068454249659	0.0064784350840248	0.119400051021281	-0.00417919970083299	-0.125442085780849	0.117563956896251	225.498050116379	0.0266382103847222	0.00269026438007907	0.24365815142946	0.0414016886530053	0.0015054634259868	0.171249009998424	0.00448155771142766	-0.183837893817281	0.185675861664354
225.595100347858	0.0630906911495118	0.0237975159923046	0.0974114405653987	0.0564444831918198	0.0389587543388086	0.0996285444290403	-0.00394559583429816	-0.0449433090441074	0.0383801255207885	225.552560864444	0.0503618724730737	0.00530470588762448	0.405259633725046	0.0525082804540145	0.00561163197046252	0.127857033099731	-0.0381229373390278	-0.332271533066269	0.0648566078105832	225.598137211207	0.0268147463988564	0.00269026438007907	0.24365815142946	0.0405502059891593	0.0015054634259868	0.169891209068364	0.00117121149881347	-0.183837893817281	0.185675861664354
225.695101923929	0.0635668872306427	0.02549275946734	0.0972063568574735	0.0564444831918198	0.0389587543388086	0.0996285444290403	-0.00470556472038872	-0.0457186168448674	0.036649807481101	225.652594682222	0.0635700476517872	0.00530470588762448	0.410822461571175	0.0525648735197369	0.0064784350840248	0.127857033099731	-0.0581557530980201	-0.349882794700728	0.0577101644760604	225.698224306034	0.027174166120576	0.00519046399358033	0.27152368905078	0.0396661178128123	0.0015054634259868	0.169891209068364	-0.00705910966018106	-0.216515026881875	0.163405671196832
225.7951035	0.0640636619825912	0.0237975159923046	0.0980810660061106	0.0564444831918198	0.0389587543388086	0.0996285444290403	-0.00582638302259598	-0.0457186168448674	0.0390231396234764	225.7526285	0.0720129325311359	0.0108270216176634	0.410822461571175	0.0529191358464973	0.0115718689789603	0.137519728114655	-0.0719665612283384	-0.345610742744235	0.057473656172311	225.798311400862	0.0276965427950966	0.00740491765763193	0.273056647227952	0.0388682928253942	0.00194047422226487	0.167305688627376	-0.01199955600134	-0.21447285148505	0.161031890062923
225.895105076071	0.0647711618160118	0.0276272527253445	0.104018011265719	0.0564444831918198	0.0389587543388086	0.0997307328245265	-0.00741161082018632	-0.0539490306999017	0.0354941318072677	225.852662317778	0.0863698969196605	0.0116389393283306	0.419645419335188	0.0536231049439894	0.0134538356107805	0.147892317836826	-0.0859751714462809	-0.349448985627896	0.0577101644760604	225.89839849569	0.0282524654050748	0.00740491765763193	0.273056647227952	0.0391362894405607	0.0015054634259868	0.167856293425309	-0.0123952212452967	-0.228875005436201	0.151643330883206
225.995106652142	0.0656404122181597	0.0215311181220071	0.134529509559248	0.0565297133633672	0.0389587543388086	0.0999893293355082	-0.0142985520252917	-0.0838175418009411	0.0525026640275118	225.952696135556	0.112268601037067	0.012820751143437	0.42268855032194	0.0536231049439894	0.0134538356107805	0.146998640328521	-0.0930435178859031	-0.352955465758189	0.0544467618954252	225.998485590517	0.0283972500626574	0.00665373334916293	0.273056647227952	0.0392033534710742	0.0015054634259868	0.169891209068364	-0.0145280252666378	-0.21447285148505	0.166734133810188
226.095108228213	0.0666667906817312	0.02549275946734	0.201479737537229	0.0565533351986701	0.0385057157876297	0.0999893293355082	-0.0196260445584809	-0.143283843287019	0.0507415956710019	226.052729953333	0.117080179304962	0.0158581836651319	0.425554161480922	0.0536231049439894	0.0134538356107805	0.146998640328521	-0.0978992087215028	-0.352955465758189	0.0544467618954252	226.098572685345	0.028497262239087	0.00519046399358033	0.273056647227952	0.0390074595320973	0.0015054634259868	0.166541510041111	-0.0177187133138997	-0.226979515054441	0.153972301397248
226.195109804284	0.0677920029239491	0.0281898622454735	0.206380282020153	0.0565533351986701	0.0385057157876297	0.0999893293355082	-0.0221703109995199	-0.146603008454124	0.0507415956710019	226.152763771111	0.123595195853973	0.012820751143437	0.421624501834379	0.0536231049439894	0.0134538356107805	0.146998640328521	-0.105168554346683	-0.351942232274205	0.0530294106437852	226.198659780172	0.0294073288427683	0.00295205158061505	0.273056647227952	0.0388271350286109	0.0015054634259868	0.165121428266286	-0.0221134613822336	-0.226979515054441	0.153972301397248
226.295111380355	0.0682691583998412	0.0285019830999026	0.205280991803422	0.0565533351986701	0.0385057157876297	0.0999893293355082	-0.0231427438739343	-0.146603008454124	0.0525026640275118	226.252797588889	0.126735829847999	0.0134073640702213	0.421624501834379	0.0536726234108696	0.0144083669294029	0.147892317836826	-0.109719964409475	-0.349882794700728	0.0530294106437852	226.298746875	0.0295083506332204	0.00295205158061505	0.273159703133449	0.0386008787531849	0.0015054634259868	0.164209308829864	-0.0242002351475044	-0.226317284035592	0.153972301397248
226.395112956425	0.0692680866781935	0.0281898622454735	0.206380282020153	0.0565533351986701	0.0385057157876297	0.0999893293355082	-0.0247088964124487	-0.153665319817962	0.0507415956710019	226.352831406667	0.133221481345495	0.0145929080806442	0.42268855032194	0.0536477550960842	0.0115718689789603	0.142136921746987	-0.11678420439418	-0.353632718745721	0.0463921008680195	226.398833969828	0.0295083506332204	0.00269026438007907	0.273159703133449	0.0383070631097317	0.0015054634259868	0.162796887352627	-0.0247698245033687	-0.226979515054441	0.152370831100783
226.495114532496	0.0701341015350963	0.0215311181220071	0.209201941728886	0.056632156014117	0.0385057157876297	0.0999893293355082	-0.0273973223542535	-0.162143449559775	0.0507415956710019	226.452865224444	0.140606276338636	0.0145929080806442	0.42268855032194	0.0535915379266349	0.0115718689789603	0.142136921746987	-0.122080118736077	-0.353632718745721	0.043216670640364	226.498921064655	0.0296047615040054	0.00269026438007907	0.273159703133449	0.03747032573122	0.0015054634259868	0.154170944708929	-0.0281858738240196	-0.225359433546391	0.153972301397248
226.595116108567	0.0709308011186455	0.0392164531438963	0.220361922965029	0.0566519771127725	0.0380705936751885	0.0997307328245265	-0.02835351986639	-0.162143449559775	0.0507415956710019	226.552899042222	0.164489948671846	0.0158581836651319	0.424139714814152	0.0535915379266349	0.0115718689789603	0.139937094796536	-0.132361164604328	-0.359143583913274	0.0344942940819717	226.599008159483	0.0313156601031556	0.00420559052529566	0.273159703133449	0.0369821019698158	0.00210599732637661	0.148120448072747	-0.0366804803543642	-0.271241984318417	0.11224120182937
226.695117684638	0.0716337471168316	0.0394011635050847	0.209201941728886	0.0567196283873064	0.037612128817162	0.0999893293355082	-0.0292979770487684	-0.162143449559775	0.0525026640275118	226.65293286	0.133429503650753	0.0158581836651319	0.369701780008369	0.0535332094392878	0.0115718689789603	0.142136921746987	-0.102923588659962	-0.335622644785922	0.111959549090549	226.69909525431	0.0318625887508779	0.00785360087014634	0.268211023142984	0.0364134278473174	0.00210599732637661	0.141303251968203	-0.0359348055518902	-0.232848419185958	0.153972301397248
226.795119260709	0.0718009362576599	0.0394011635050847	0.209201941728886	0.0567196283873064	0.037612128817162	0.0999893293355082	-0.029487912337256	-0.162143449559775	0.0525026640275118	226.752966677778	0.136687839322566	0.0149185562234501	0.365613727821656	0.0534902288127558	0.0115718689789603	0.139937094796536	-0.104855763542938	-0.325881441620427	0.120109390499736	226.799182349138	0.0319029134356164	0.00785360087014634	0.253366550077902	0.0363049634229013	0.0024783663868805	0.141303251968203	-0.0317322013505569	-0.242528806921458	0.135918672741245
226.89512083678	0.0720652599761381	0.0402333675254159	0.209201941728886	0.0566028251209632	0.0380705936751885	0.0999893293355082	-0.0302088599662963	-0.162143449559775	0.0525026640275118	226.853000495556	0.137838474452508	0.0160658941886773	0.362349131468651	0.0534902288127558	0.013409027610659	0.139937094796536	-0.105178013160425	-0.325881441620427	0.112284375689187	226.899269443966	0.0319163117229862	0.00810805157087918	0.253168356044062	0.0361502258082561	0.0015054634259868	0.140161527910962	-0.0313834549832349	-0.266714751796339	0.11224120182937
226.995122412851	0.0721434964915666	0.0402333675254159	0.209201941728886	0.0565408837842797	0.0389587543388086	0.0999893293355082	-0.0304688556518621	-0.162143449559775	0.0525026640275118	226.953034313333	0.129448406743174	0.0212582655283182	0.332608707261226	0.0534902288127558	0.00774856108322587	0.119400051021281	-0.0917675809673426	-0.30017068885386	0.100131736796049	226.999356538793	0.0321885910511221	0.00665373334916293	0.253366550077902	0.0359088698217855	0.0015054634259868	0.140161527910962	-0.0334201298563123	-0.242528806921458	0.141481490129289
227.095123988922	0.0709308011186455	0.0317013248526465	0.206848234486269	0.0565003922983901	0.0389587543388086	0.0997307328245265	-0.0261931514452567	-0.146603008454124	0.0507415956710019	227.053068131111	0.129448406743174	0.0212582655283182	0.333754560449926	0.0534155150480603	0.013409027610659	0.11209119600909	-0.0936431368135334	-0.30017068885386	0.0971616633184638	227.099443633621	0.0323999646545299	0.00665373334916293	0.253366550077902	0.0353381686972606	0.0015054634259868	0.130171267691543	-0.0358451655174116	-0.262916797188116	0.0998172924078761
227.195125564993	0.0702302467438277	0.0237527595429606	0.189365030661722	0.0563890902019981	0.0389587543388086	0.0999893293355082	-0.0244684418888634	-0.138110702053629	0.0507415956710019	227.153101948889	0.127669414148296	0.02046088114007	0.327299183100353	0.0533536947085655	0.0142386989828088	0.108281365330654	-0.0917591613152171	-0.337497331399426	0.0491834289102736	227.199530728448	0.0375953273154496	0.00785360087014634	0.280593034987908	0.034506298887541	0.00210599732637661	0.126313470825524	-0.0524365029084606	-0.288691558782689	0.104989224951108
227.295127141064	0.0701758229268158	0.0237527595429606	0.189365030661722	0.0563360928462081	0.0389587543388086	0.0999893293355082	-0.0244962488829851	-0.138110702053629	0.0507415956710019	227.253135766667	0.126406521536284	0.0243006236674045	0.327991994574618	0.0532641315769136	0.0142386989828088	0.103772045551116	-0.0899864285193494	-0.31628359823769	0.0491834289102736	227.299617823276	0.0401271058813042	0.00638369449023988	0.282516656866244	0.0343299529070637	0.0015054634259868	0.123411578283507	-0.0572818349561541	-0.299214029790132	0.104989224951108
227.395128717134	0.0697994011612871	0.0235318990886485	0.177041035578521	0.0563360928462081	0.0389587543388086	0.0997307328245265	-0.0228214764359495	-0.129043566395312	0.0507415956710019	227.353169584444	0.124839585814372	0.0229181210399244	0.310919802598521	0.0532641315769136	0.0162077984977651	0.10331551363723	-0.0868445567799213	-0.296078855196732	0.0491834289102736	227.399704918103	0.040069164598363	0.00638369449023988	0.289683431980281	0.0338166521588855	0.0015054634259868	0.111399434106419	-0.0594971614601712	-0.299214029790132	0.0844934288745974
227.495130293205	0.0662192806062153	0.0235318990886485	0.121738491679082	0.0563220137027334	0.0389587543388086	0.0993804740253716	-0.01193718207446	-0.0737075860340899	0.0431511627797801	227.453203402222	0.124308039419925	0.0273509732972818	0.310919802598521	0.0531643040331389	0.0162077984977651	0.100124835874992	-0.0872323172433311	-0.291737597711709	0.0454793205823041	227.499792012931	0.0403878931416124	0.00638369449023988	0.289683431980281	0.0332434525458501	0.00194047422226487	0.103549007061151	-0.0610136701568067	-0.288691558782689	0.0816532862899661
227.595131869276	0.0660035036048405	0.0235318990886485	0.11896766781479	0.056282765303355	0.0389587543388086	0.0991876753801587	-0.0115248495200896	-0.0716374127984009	0.0431511627797801	227.55323722	0.122979591494139	0.0341248981907084	0.304210124655846	0.0531237675995815	0.0162077984977651	0.0986323733324719	-0.0833641106462286	-0.268654785523768	0.0491834289102736	227.599879107759	0.0332712859530867	0.00485468782263952	0.280593034987908	0.0327032476202911	0.00210599732637661	0.0942801880606309	-0.0493101698317363	-0.273574502148283	0.0816532862899661
227.695133445347	0.0657565801128561	0.0266035950359785	0.119237661002077	0.056235682365385	0.0389587543388086	0.0991876753801587	-0.0108700716018127	-0.066916588032569	0.0431511627797801	227.653271037778	0.120286585900019	0.0320801249147029	0.279658783124807	0.0531237675995815	0.013409027610659	0.0926496605771134	-0.0760567303649946	-0.250497029155167	0.0491834289102736	227.699966202586	0.0324607158985739	0.00512688004703441	0.280349746752645	0.031713133418285	0.00194047422226487	0.0800169159016825	-0.0505402248522126	-0.267407328955524	0.0603524337523896
227.795135021418	0.0656810207283155	0.0237527595429606	0.115437713593339	0.0562105073565275	0.0389587543388086	0.0991876753801587	-0.0106643780037382	-0.0644855561528835	0.0431511627797801	227.753304855556	0.117743294802902	0.0320801249147029	0.275215123352531	0.0531156955967259	0.013409027610659	0.0916752075753471	-0.0718760747113015	-0.250497029155167	0.0454793205823041	227.800053297414	0.0323701361976446	0.00485468782263952	0.280349746752645	0.0316204703543059	0.00210599732637661	0.0766188635595165	-0.0507896130118699	-0.265459032781295	0.0580410466871441
227.895136597489	0.0654599209162612	0.0222705670865198	0.113454227149435	0.0561991256382374	0.0389587543388086	0.0991876753801587	-0.0104758603956713	-0.0644855561528835	0.0431511627797801	227.853338673333	0.116189903051566	0.0320801249147029	0.261019159064707	0.0530667915012557	0.013409027610659	0.0892768733681511	-0.0664811196803008	-0.226642327218765	0.0488339266580714	227.900140392241	0.0317687708932217	0.00638369449023988	0.280349746752645	0.0312545947621781	0.00210599732637661	0.0766188635595165	-0.0478963646310861	-0.25893962547951	0.0683959284869529
227.99513817356	0.0652112914415967	0.0222705670865198	0.111350178429166	0.0561991256382374	0.0389587543388086	0.0991876753801587	-0.0100850626657429	-0.0631745058660161	0.0431511627797801	227.953372491111	0.115305065294717	0.0320801249147029	0.256422661498105	0.0530667915012557	0.013409027610659	0.0892768733681511	-0.0644450127426015	-0.223865663739162	0.0491834289102736	228.000227487069	0.0320978218567581	0.0027400733719164	0.280349746752645	0.0307250012160926	0.00194047422226487	0.071969484182705	-0.0529565824022967	-0.267407328955524	0.0606746154020416
228.095139749631	0.0651208445393661	0.0235318990886485	0.111350178429166	0.056193147084311	0.0389587543388086	0.0991876753801587	-0.00993882564594558	-0.0631745058660161	0.0430309734428354	228.053406308889	0.113209616831609	0.0292163997559357	0.248574523772054	0.0530667915012557	0.013409027610659	0.0892768733681511	-0.0625464837244859	-0.21260512060973	0.0515307258541016	228.100314581897	0.0279817110426583	0.000980643035199803	0.286905002046623	0.0300843570425116	0.0015054634259868	0.0694336684388062	-0.0365637849819242	-0.273574502148283	0.0606746154020416
228.195141325702	0.0650427229761248	0.0237527595429606	0.110158234567518	0.056193147084311	0.0389587543388086	0.0993804740253716	-0.00960670718405759	-0.0553879234410049	0.049910933115289	228.153440126667	0.112596028841241	0.0320801249147029	0.238561828688899	0.0531156955967259	0.013409027610659	0.0892768733681511	-0.0606090650463861	-0.202368516084507	0.0491834289102736	228.200401676724	0.0284237806231161	0.000394044316559355	0.302254809184692	0.0293649667026733	0.00194047422226487	0.0653071448746848	-0.042705098118676	-0.273574502148283	0.0666810751693812
228.295142901773	0.0647999575505485	0.0222705670865198	0.108414966411073	0.0561839857964517	0.0389587543388086	0.0993804740253716	-0.00931114981039327	-0.0563347442515618	0.0494745424246154	228.253473944444	0.111645089647268	0.0320801249147029	0.229816884542529	0.0531156955967259	0.013409027610659	0.0892768733681511	-0.0582115278265126	-0.187094917021175	0.0515307258541016	228.300488771552	0.0337586275169668	0.00199520958681356	0.364045287606542	0.0289301901969854	0.00210599732637661	0.0639508002505199	-0.0774036444730258	-0.345703936419479	0.0502102395986059
228.395144477843	0.0646264889000809	0.0222705670865198	0.108125902007388	0.0561717248689301	0.0389587543388086	0.0993804740253716	-0.0091571342367162	-0.061422302000771	0.0431511627797801	228.353507762222	0.108325770551629	0.0320801249147029	0.215758304304907	0.0531237675995815	0.013409027610659	0.0892768733681511	-0.0542751970404793	-0.166249877479947	0.0491834289102736	228.400575866379	0.0349855909097915	0.000394044316559355	0.369124935647165	0.0283800462009008	0.0015054634259868	0.061425660107573	-0.0819468074199971	-0.351343161922406	0.0499554124998605
228.495146053914	0.0644729441271835	0.0222705670865198	0.106402494427835	0.0561618083988198	0.0389587543388086	0.0991876753801587	-0.00887226953142118	-0.0568153381845406	0.0449548923412207	228.45354158	0.105543345627577	0.0322084943406861	0.205716865503585	0.0531399372696056	0.013409027610659	0.0892768733681511	-0.0509459558937436	-0.152058238043681	0.0491834289102736	228.500662961207	0.0344680891213706	0.000394044316559355	0.369124935647165	0.0279959846979654	0.00194047422226487	0.0574988752015292	-0.0791207889185839	-0.349542683298267	0.0502102395986059
228.595147629985	0.0641287042401824	0.0237527595429606	0.105201966092655	0.0561618083988198	0.0389587543388086	0.0991876753801587	-0.00832872607467633	-0.0586900198473648	0.0449548923412207	228.553575397778	0.101006311181639	0.0320801249147029	0.196444274709132	0.0531643040331389	0.013409027610659	0.0892768733681511	-0.0482397924445801	-0.135861472210471	0.0488339266580714	228.600750056034	0.0346252969406663	0.000980643035199803	0.371236705544273	0.0276394451705438	0.00217132224785966	0.0550087795903485	-0.0775747763191618	-0.346784415110432	0.0502102395986059
228.695149206056	0.0638587108791246	0.0266035950359785	0.106402494427835	0.0561396391028128	0.0389587543388086	0.0999893293355082	-0.00797491868576886	-0.0568153381845406	0.0431511627797801	228.653609215556	0.100291498655169	0.0346746507496415	0.188663930913029	0.0531643040331389	0.013409027610659	0.0892768733681511	-0.0451286180616498	-0.135861472210471	0.0340534531630708	228.700837150862	0.0336209417053634	0.000394044316559355	0.363767181915678	0.0272567531306042	0.00194047422226487	0.0540735352626741	-0.0713917870834361	-0.349542683298267	0.0441442344575215
228.795150782127	0.0636356827518015	0.0266035950359785	0.105147953112477	0.0560479149600916	0.037612128817162	0.0991876753801587	-0.0077880048787839	-0.0553879234410049	0.0431511627797801	228.753643033333	0.100143620139737	0.0320801249147029	0.187725941420489	0.0531934089933385	0.013409027610659	0.0892768733681511	-0.0463059419916976	-0.128185217700676	0.0442701794300937	228.80092424569	0.0330318330930875	0.000980643035199803	0.361433913656481	0.0267752177454162	0.00194047422226487	0.0506236008930762	-0.0674132297814505	-0.341658682552093	0.0441442344575215
228.895152358198	0.0635037887485374	0.0266035950359785	0.105147953112477	0.0560552292303166	0.0380705936751885	0.0993804740253716	-0.00752492064858443	-0.0563347442515618	0.0430309734428354	228.853676851111	0.107622642520028	0.0320801249147029	0.211053025183414	0.0531934089933385	0.013409027610659	0.0892768733681511	-0.0529445507854048	-0.152790473686014	0.0491834289102736	228.901011340517	0.0333301580200116	0.000980643035199803	0.361433913656481	0.0262892481290053	0.00217132224785966	0.04784661190709	-0.0685587172283444	-0.340122993760923	0.0404024336947088
228.995153934269	0.0632765329351694	0.0266035950359785	0.105201966092655	0.0561195001626813	0.0380705936751885	0.0993804740253716	-0.00705751546983478	-0.0553879234410049	0.0431511627797801	228.953710668889	0.109045020884312	0.0292163997559357	0.238118724126796	0.0532641315769136	0.013409027610659	0.0892768733681511	-0.0561034157014796	-0.187373866448249	0.0683774853123347	229.001098435345	0.0349935914486084	0.000980643035199803	0.361433913656481	0.0261048189439492	0.0024783663868805	0.0477857791993663	-0.0715345972152403	-0.345703936419479	0.0333421546391422
229.09515551034	0.0628846266459104	0.0246335156477731	0.104056207074288	0.0561618083988198	0.0380705936751885	0.0991876753801587	-0.00635629787563733	-0.0563347442515618	0.0430309734428354	229.053744486667	0.110701818731661	0.0320801249147029	0.289869609679355	0.0532641315769136	0.013409027610659	0.0892768733681511	-0.0606320762532501	-0.247178494403414	0.0515307258541016	229.101185530172	0.0359848547700664	0.000980643035199803	0.361433913656481	0.0259227680438045	0.00194047422226487	0.0465157724115355	-0.074920288803853	-0.343101269952953	0.0333421546391422
229.195157086411	0.0624878135398045	0.0235819604433636	0.102559780689881	0.056193147084311	0.0380705936751885	0.0993804740253716	-0.00523246470456182	-0.0543808272711239	0.043785905499814	229.153778304444	0.111064049618626	0.0322084943406861	0.322170800099266	0.0532641315769136	0.013409027610659	0.0892768733681511	-0.0635685696943306	-0.27072457794965	0.0491834289102736	229.201272625	0.0368880187329433	0.00135132952758263	0.360088295222793	0.0257300068187963	0.00210599732637661	0.0462402096231555	-0.0744189069281654	-0.337663876181146	0.0333421546391422
229.295158662482	0.062214468417434	0.0235318990886485	0.102133837666661	0.056235682365385	0.037612128817162	0.0992181828893239	-0.00447060098976535	-0.0553879234410049	0.0431511627797801	229.253812122222	0.111198578695327	0.0320801249147029	0.332922044355532	0.0532641315769136	0.013409027610659	0.0892768733681511	-0.0661589805191584	-0.282866630301691	0.0491834289102736	229.301359719828	0.0390165160361701	0.00135132952758263	0.360088295222793	0.0256253138983063	0.0024783663868805	0.0462402096231555	-0.0751757795977361	-0.338896162884774	0.0318729162408507
229.395160238552	0.0620984426593785	0.0235318990886485	0.101338974725855	0.0563360928462081	0.0389912632275795	0.100486014255603	-0.00368529098947662	-0.053830781864169	0.0451373006368634	229.35384594	0.110631257179069	0.0320801249147029	0.332922044355532	0.0532641315769136	0.013409027610659	0.0892768733681511	-0.0653750477438921	-0.282866630301691	0.0491834289102736	229.401446814655	0.0391639887976135	0.000394044316559355	0.357116989939775	0.0256253138983063	0.0024783663868805	0.0462402096231555	-0.0739829419260366	-0.340122993760923	0.0293951327319848
229.495161814623	0.0618800002297321	0.0235318990886485	0.100391425484129	0.0565003922983901	0.0397238418430893	0.100945161406485	-0.00279650306048914	-0.053830781864169	0.0451373006368634	229.453879757778	0.109936471646583	0.0274720627038718	0.329471019182103	0.0532641315769136	0.013409027610659	0.0892768733681511	-0.0647352801785837	-0.284531448443769	0.0491834289102736	229.501533909483	0.0336940428046915	0.000980643035199803	0.237881653784626	0.0252059005428768	0.0024783663868805	0.0456884792675413	-0.0397729392975551	-0.215475620256535	0.0437876705869201
229.595163390694	0.0614925562344555	0.0222705670865198	0.0981078800875149	0.056632156014117	0.0404645110547669	0.101244788897993	-0.00144259352057411	-0.053830781864169	0.0444822958932003	229.553913575556	0.109045020884312	0.0273140389730003	0.329471019182103	0.0532641315769136	0.013409027610659	0.0892768733681511	-0.0639525567794471	-0.284531448443769	0.0491834289102736	229.60162100431	0.0338317286162949	0.000394044316559355	0.20360932359213	0.0248165880471818	0.00270511628772717	0.045401378294432	-0.0364725564944107	-0.18332052388786	0.0404024336947088
229.695164966765	0.0608005355406321	0.0222705670865198	0.0974114405653987	0.0566843094970154	0.0404645110547669	0.101244788897993	-0.000528610062249483	-0.053830781864169	0.0442054784595535	229.653947393333	0.108665654215186	0.0273140389730003	0.336273940887102	0.0532641315769136	0.013409027610659	0.0892768733681511	-0.0631960311709168	-0.282866630301691	0.0515307258541016	229.701708099138	0.0335502864731114	0.000394044316559355	0.193701803179581	0.0246150932312	0.00285825307714775	0.045401378294432	-0.0346253675760806	-0.180897472014433	0.0325303370316572
229.795166542836	0.0603758012491158	0.0225052838560348	0.0974114405653987	0.0567771867403445	0.0404645110547669	0.101244788897993	0.000408094195964449	-0.0467658637177029	0.0494745424246154	229.753981211111	0.105543345627577	0.0320801249147029	0.347899013299131	0.0532641315769136	0.013409027610659	0.0892768733681511	-0.0615217784631494	-0.282866630301691	0.0515307258541016	229.801795193966	0.0341786472541991	0.000394044316559355	0.17669570850356	0.0242652972620235	0.0024783663868805	0.0441912800476852	-0.0332692384312033	-0.154427104267957	0.0352515720357884
229.895168118907	0.0596670793406283	0.0230615337894207	0.0972063568574735	0.0568042366497448	0.0397238418430893	0.101019049264566	0.00127272714227506	-0.0447738906960701	0.0494745424246154	229.854015028889	0.102909644225341	0.0151803923281104	0.332922044355532	0.0533536947085655	0.0115718689789603	0.0892768733681511	-0.0605446070207379	-0.282866630301691	0.0515307258541016	229.901882288793	0.0349728165987904	0.000394044316559355	0.160578170788946	0.0242652972620235	0.0024783663868805	0.0441912800476852	-0.0336743078740257	-0.141635979902532	0.0352515720357884
229.995169694978	0.0593521420348764	0.0230615337894207	0.0975157346267961	0.0569305822900359	0.0404645110547669	0.101244788897993	0.0020482254922428	-0.0447011730759514	0.0494745424246154	229.954048846667	0.0992577649606201	0.0149101737366731	0.336273940887102	0.0533536947085655	0.0142386989828088	0.0922473009156262	-0.0591069530249848	-0.282866630301691	0.0529122398298195	230.001969383621	0.0353559068971666	0.000394044316559355	0.160114815630749	0.0242652972620235	0.0024783663868805	0.0441912800476852	-0.0351558527828815	-0.154427104267957	0.0325303370316572
230.095171271049	0.0587885950246919	0.0225052838560348	0.0969247692986081	0.0569738932709718	0.0404645110547669	0.10185207859973	0.00267477516069418	-0.0447011730759514	0.0494745424246154	230.054082664444	0.0819441643055672	0.00508813764707453	0.329471019182103	0.0533536947085655	0.013409027610659	0.0916752075753471	-0.0552890599759964	-0.284531448443769	0.0529122398298195	230.102056478448	0.0359429568532367	0.000394044316559355	0.162488059588657	0.0242652972620235	0.0024783663868805	0.0441912800476852	-0.0365282888562215	-0.154427104267957	0.0325303370316572
230.19517284712	0.0583546331099168	0.0221614702555656	0.0969247692986081	0.0570647624204855	0.0404645110547669	0.10185207859973	0.0033359548897697	-0.0447738906960701	0.0494745424246154	230.154116482222	0.0795792231716341	0.00430238941203168	0.329471019182103	0.0533536947085655	0.013409027610659	0.0916752075753471	-0.0543033728478673	-0.284531448443769	0.0529122398298195	230.202143573276	0.0362407256321164	0.000394044316559355	0.163679593642291	0.0242652972620235	0.0024783663868805	0.0441912800476852	-0.0378637764020608	-0.154427104267957	0.0325303370316572
230.295174423191	0.0580626502954901	0.0222705670865198	0.0975157346267961	0.0570774271097676	0.0407867706582684	0.102435229666374	0.00376919148686019	-0.0449433090441074	0.049910933115289	230.2541503	0.0632652645649066	0.00430238941203168	0.156070228425061	0.0534155150480603	0.013409027610659	0.0921025630087063	-0.0219721549292122	-0.107438608551827	0.0529122398298195	230.302230668103	0.0391195085220626	0.000394044316559355	0.168588414824862	0.0242290021841058	0.0024783663868805	0.0441912800476852	-0.0414114347680691	-0.157682600287881	0.0345420209343061
230.395175999261	0.057939989721552	0.0222705670865198	0.0975157346267961	0.057089513080383	0.0397238418430893	0.10155563376251	0.00404377397693741	-0.0447738906960701	0.0505491175022815	230.354184117778	0.0622114677076044	0.00430238941203168	0.152750985372621	0.0534155150480603	0.013409027610659	0.0921025630087063	-0.0211471648381458	-0.107438608551827	0.0529122398298195	230.402317762931	0.0404140151067243	0.000653417979048761	0.170577637100481	0.0242290021841058	0.0024783663868805	0.0441912800476852	-0.0438751507140661	-0.161972827976431	0.0328726756247772
230.495177575332	0.0575249664710149	0.0221614702555656	0.0975157346267961	0.057179088117669	0.0404645110547669	0.10185207859973	0.00448828336405279	-0.0447738906960701	0.0505491175022815	230.454217935556	0.0606198582706387	0.00776291177204264	0.142762401264237	0.0534155150480603	0.013409027610659	0.0921025630087063	-0.0190261625166455	-0.10592770974634	0.0518934478065289	230.502404857759	0.0432183460316887	0.000653417979048761	0.170577637100481	0.0242290021841058	0.0024783663868805	0.0441912800476852	-0.0472030316801597	-0.166394441670677	0.0287830830350663
230.595179151403	0.0570873782034943	0.0188300591668483	0.094901888731888	0.0572769358702235	0.0397238418430893	0.10185207859973	0.00510545924330075	-0.0447738906960701	0.0512448311172753	230.554251753333	0.0594839501458779	0.00803332634971371	0.140908784404439	0.0534155150480603	0.013409027610659	0.0921025630087063	-0.0175965808816966	-0.10410631158908	0.0529122398298195	230.602491952586	0.0440509015368815	0.003087596927777	0.170577637100481	0.0242290021841058	0.0024783663868805	0.0441912800476852	-0.0486296958311102	-0.166394441670677	0.0278401028496862
230.695180727474	0.0565210503323225	0.0184915542163005	0.0943945664986242	0.0573831156853825	0.0397238418430893	0.10263969792889	0.0062807326878458	-0.0392833293784587	0.0579915218696802	230.654285571111	0.0575841978141579	0.00905633083874735	0.134255627244878	0.0534155150480603	0.013409027610659	0.0921025630087063	-0.0138682672351142	-0.102448465434527	0.0522835754843525	230.702579047414	0.0472414781392097	0.0093499036479323	0.170577637100481	0.0242290021841058	0.0024783663868805	0.0441912800476852	-0.0513856200519077	-0.16338793969095	0.0287830830350663
230.795182303545	0.0562738122918936	0.0184915542163005	0.094901888731888	0.0574244649867358	0.0401548528690184	0.10414104011609	0.00693781529786278	-0.0392833293784587	0.0579915218696802	230.754319388889	0.0558183956633362	0.0132180132055526	0.134255627244878	0.0535915379266349	0.0226916797019783	0.103772045551116	-0.0107792021023564	-0.100201010212304	0.053080577489772	230.802666142241	0.0490473064726939	0.00975999924596994	0.170577637100481	0.0242290021841058	0.0024783663868805	0.0441912800476852	-0.0525819722807523	-0.16338793969095	0.0278401028496862
230.895183879616	0.0563977887603897	0.0172743288542441	0.0947743517981474	0.0575661002288487	0.0397238418430893	0.105311031056417	0.00721675135687602	-0.0383091553191268	0.0603569997504608	230.854353206667	0.0553500347537643	0.0122790882913743	0.133203787021423	0.054407013894401	0.0162077984977651	0.102220191341536	-0.00932327894564233	-0.103143701156336	0.0533233407108137	230.902753237069	0.0499345641671176	0.00960207136059337	0.166135942802255	0.0242159791933823	0.00270511628772717	0.0443604799474463	-0.0533103549222613	-0.161688589210775	0.0270919516198355
230.995185455687	0.0564292634757432	0.0185358715855717	0.0972063568574735	0.0576894026855808	0.0397238418430893	0.107154623964312	0.00754604121664669	-0.0392833293784587	0.0603569997504608	230.954387024444	0.0553500347537643	0.0132180132055526	0.134694641101685	0.054802726756495	0.013409027610659	0.10257008356931	-0.00854615577869941	-0.109032157832973	0.053080577489772	231.002840331897	0.0536101707918431	0.0093499036479323	0.165042039047185	0.0241302852904156	0.00307315809682378	0.0445476464592873	-0.0558174825539108	-0.157355455005306	0.0286101845162616
231.095187031758	0.0564292634757432	0.0184915542163005	0.0975157346267961	0.0577822146842876	0.0397238418430893	0.10782121475388	0.00800886416245901	-0.0413869956846722	0.0603569997504608	231.054420842222	0.0553500347537643	0.0132180132055526	0.134694641101685	0.0559630916902742	0.0314158421735361	0.120617366448462	-0.00546112317349931	-0.109333541704305	0.0589165076449966	231.102927426724	0.117699809954579	0.00968530987303901	0.166135942802255	0.0241302852904156	0.00307315809682378	0.0445476464592873	-0.0658761236855515	-0.160306633395086	0.0258548297557629
231.195188607829	0.0564292634757432	0.0180479394413456	0.0975157346267961	0.0580410206760797	0.0397238418430893	0.107916367262554	0.00890225211152479	-0.0416030764309432	0.0603569997504608	231.15445466	0.0553500347537643	0.0132180132055526	0.134694641101685	0.0573532409653661	0.0314158421735361	0.119961030759025	-0.00333068424815539	-0.10410631158908	0.0686511344313527	231.203014521552	0.11877812841922	0.0093499036479323	0.166135942802255	0.0240300804706412	0.00307315809682378	0.0445476464592873	-0.0671476519672161	-0.160306633395086	0.0260354859478847
231.2951901839	0.0564292634757432	0.0172743288542441	0.0975157346267961	0.0583095454236382	0.0417233712977507	0.111265902879851	0.00961329342928606	-0.0442525470863796	0.0603963090451725	231.254488477778	0.0552617944668394	0.0132180132055526	0.134780943838077	0.0582726255517282	0.0326397199683214	0.120617366448462	-0.00213793198179484	-0.0948128922741435	0.0820504970588866	231.303101616379	0.120315296233156	0.0093499036479323	0.166912661088725	0.0241302852904156	0.00270511628772717	0.044312627092738	-0.0691202172212008	-0.160306633395086	0.0260807947021897
231.39519175997	0.056560124013442	0.0172743288542441	0.100547108485571	0.058703987769563	0.0414543172317417	0.111265902879851	0.00970112861503658	-0.0456654214892423	0.0603963090451725	231.354522295556	0.0553500347537643	0.0132180132055526	0.134780943838077	0.0584864762077726	0.0326397199683214	0.120617366448462	-0.0014062030321381	-0.0870197140645866	0.091189514740281	231.403188711207	0.121348404780975	0.0093499036479323	0.166135942802255	0.0241302852904156	0.00270511628772717	0.044312627092738	-0.0701990600353657	-0.16006834752068	0.0260807947021897
231.495193336041	0.0568506285644683	0.0172743288542441	0.102675182234468	0.0590054974865827	0.0414543172317417	0.111265902879851	0.00988932604213839	-0.0472995674262239	0.0603963090451725	231.454556113333	0.0555977636313063	0.0132180132055526	0.134780943838077	0.0601131376929687	0.0330049807192353	0.119770712985993	0.00156061276364127	-0.0829241177086738	0.0852992592808593	231.503275806034	0.123666421698641	0.0122497085196573	0.168588414824862	0.0242159791933823	0.00270511628772717	0.0443604799474463	-0.0749999398704292	-0.159456460131547	0.0260807947021897
231.595194912112	0.0569992172321352	0.0185358715855717	0.105263811648005	0.0593120809576754	0.0422595956183413	0.112462071360555	0.0101914159888117	-0.0489859000614431	0.0604163738048684	231.554589931111	0.0555977636313063	0.0132180132055526	0.134780943838077	0.0610233436702584	0.0330049807192353	0.119770712985993	0.00263350776617864	-0.0828353996680115	0.0852992592808593	231.603362900862	0.125154644069059	0.0140781695404666	0.170437477931943	0.0242159791933823	0.00270511628772717	0.0443604799474463	-0.0775723944268336	-0.159456460131547	0.0260807947021897
231.695196488183	0.0571552779223115	0.0179142357752345	0.105263811648005	0.0596294534488116	0.0430051041761677	0.113447200998811	0.0107572314773596	-0.0512690637745298	0.0604163738048684	231.654623748889	0.0563048694130774	0.0132180132055526	0.135316354899769	0.0616362852130626	0.0326397199683214	0.120022180404351	0.00145826784478166	-0.0790223279523831	0.0942765289328884	231.70344999569	0.125659651959753	0.0140781695404666	0.170437477931943	0.0242159791933823	0.00270511628772717	0.0443604799474463	-0.0789703034893724	-0.16006834752068	0.0260807947021897
231.795198064254	0.0572847130455697	0.0180479394413456	0.113012620152807	0.0601338094146099	0.0430051041761677	0.113447200998811	0.00955706747466667	-0.053873492734866	0.0612733954386791	231.754657566667	0.0563048694130774	0.0132180132055526	0.135316354899769	0.06203761034888	0.0330049807192353	0.120946566914	0.00220686384322344	-0.0790223279523831	0.0954171554447225	231.803537090517	0.130446807225389	0.00997346369718716	0.308857682735552	0.0243511171886478	0.00270511628772717	0.0445476464592873	-0.110171406680843	-0.283679551710732	0.0210552984703663
231.895199640325	0.0598834978654701	0.0111833511828522	0.174793255513357	0.0605819524633218	0.0430051041761677	0.113447200998811	0.000429586611525229	-0.0896778936486394	0.0780470860257413	231.854691384444	0.0568980774145442	0.0132180132055526	0.136728802260091	0.0630122726592752	0.0344573656744576	0.124543452166835	0.00223489216269942	-0.0828353996680115	0.0969945881408554	231.903624185345	0.131370749676716	0.0106615437366669	0.309945032970907	0.0245038818062607	0.00274491983382835	0.0452602332360914	-0.113652556345506	-0.279641004305738	0.0210552984703663
231.995201216396	0.0627415587241291	0.0111833511828522	0.198592833375654	0.0609906561745287	0.0419749676666681	0.112963168403311	-0.00602731964384601	-0.136216817584742	0.0674428594962213	231.954725202222	0.100986152381896	0.00640792565852896	0.295265701593221	0.0633599064900966	0.0344573656744576	0.12525895781848	-0.0299667495852907	-0.228023937747256	0.110493002392936	232.003711280172	0.133720519881803	0.0214137344389753	0.323222060127626	0.0246926679992246	0.00270511628772717	0.045401378294432	-0.126675980773669	-0.288202247774149	0.0149360457120567
232.095202792467	0.0714595339466677	0.0102912925684391	0.240705478124663	0.0616701538183272	0.0441319665210654	0.115479809221375	-0.021272984334528	-0.185455524540281	0.0760557306628486	232.05475902	0.117262481006548	0.0104015960755458	0.303664943357482	0.0635896144388902	0.0344573656744576	0.125378629141067	-0.04604550823988	-0.232442962373755	0.111939837532166	232.103798375	0.134399718841842	0.0265704468484862	0.325948421594337	0.0249221579572093	0.0024783663868805	0.0457369026720144	-0.129667823059302	-0.288202247774149	0.014300064370774
232.195204368538	0.101657017233242	0.0142213317801973	0.272035326253911	0.0620905441618205	0.0441319665210654	0.115479809221375	-0.0459644118538375	-0.226146341774687	0.0647491813476863	232.154792837778	0.120956494129422	0.00905633083874735	0.303181215583726	0.0646595763487814	0.0336324350646718	0.125926316551722	-0.0530031352916571	-0.232219658951633	0.110493002392936	232.203885469828	0.134488196459621	0.0257169602827288	0.324519100576735	0.025364179549843	0.00210599732637661	0.0462402096231555	-0.130074390746353	-0.283679551710732	0.014300064370774
232.295205944609	0.107290942486735	0.0233717582756814	0.283013309479864	0.0628151587936639	0.0442133318260556	0.115386056428214	-0.0536998582623471	-0.226913215164938	0.0629242135804153	232.254826655556	0.122883631538395	0.00905633083874735	0.303181215583726	0.064676357414806	0.0333307645506376	0.125378629141067	-0.0587251163197452	-0.232219658951633	0.110493002392936	232.303972564655	0.134806941124305	0.0265704468484862	0.323222060127626	0.0256896052283077	0.00274491983382835	0.0478588167719405	-0.131929737487517	-0.284918198230519	0.0116193117604843
232.395207520679	0.112177191313602	0.0237527595429606	0.282848839131658	0.063476860512599	0.0441319665210654	0.115153590457163	-0.0609013221605281	-0.22469187794215	0.0673446531713294	232.354860473333	0.124845988207582	0.00905633083874735	0.303181215583726	0.0652452547031313	0.0335634619575795	0.125926316551722	-0.0634571104120899	-0.249629150984277	0.0904018541632022	232.404059659483	0.134863246006786	0.0276313574882848	0.323710075901766	0.0259687670316411	0.00210599732637661	0.0478588167719405	-0.132485072259788	-0.28743026814501	0.000359801752878884
232.49520909675	0.113849916539656	0.0237527595429606	0.283013309479864	0.0638322312434321	0.0455752156052196	0.116721555686427	-0.0650747522045992	-0.239757068250873	0.0511718730108457	232.454894291111	0.127010444292777	0.01479125306377	0.303664943357482	0.0654695628988368	0.0330266739251691	0.125926316551722	-0.0696258582230341	-0.249629150984277	0.0531059061643491	232.50414675431	0.135204530377794	0.105646481105118	0.374398523415334	0.0265046173123648	0.00210599732637661	0.0522623613236262	-0.134059027486365	-0.283382741625193	-0.00196177418752797
232.595210672821	0.115666568560477	0.0230679260839731	0.281067332025015	0.0648458569353068	0.0458372314247274	0.116721555686427	-0.0690725125466783	-0.230326972586339	0.0510188035836891	232.554928108889	0.128456977971605	0.0482673309270516	0.32471562864517	0.0659784782613723	0.0335634619575795	0.128083796221046	-0.0758163741803554	-0.24118262592364	0.0489130329496569	232.604233849138	0.135305864466541	0.107647614172251	0.35625533331936	0.0268137869587222	0.00210599732637661	0.0562001768833032	-0.135015298383892	-0.32006310922027	-0.0653927626988246
232.695212248892	0.117964514740411	0.0317013248526465	0.286398569896182	0.0656624404998441	0.0458372314247274	0.116857049342821	-0.0733816262928763	-0.229965620796842	0.0363486848257287	232.654961926667	0.129015303887483	0.0678938940221861	0.327549794818469	0.0675446062476115	0.0333307645506376	0.12832438226422	-0.0764612775032807	-0.239002381497731	0.0449340440150358	232.704320943966	0.135727860920794	0.111931084491061	0.33571912968632	0.0306273735013522	0.00757867643953708	0.113794062051842	-0.129104436745992	-0.279641004305738	-0.00445804382622089
232.795213824963	0.118828650128203	0.0806072907356955	0.291177702182734	0.0679002088747708	0.046811433974099	0.11772310772204	-0.0751381403960107	-0.226913215164938	0.0218100447756624	232.754995744444	0.129303683770699	0.0994948714445001	0.323718617374048	0.0676531714757315	0.0326397199683214	0.12832438226422	-0.0779011900460322	-0.235290811507874	0.0449340440150358	232.804408038793	0.135576284894137	0.110320745767622	0.323222060127626	0.0306273735013522	0.00757867643953708	0.113794062051842	-0.128329029561832	-0.291257056022316	-0.0192773322567915
232.895215401034	0.11881518535297	0.0856468730300539	0.283013309479864	0.0697626608247398	0.046811433974099	0.117345127733454	-0.0757332716368612	-0.21938229206551	0.0200259687478667	232.855029562222	0.129520289425178	0.103261905090808	0.311531352115738	0.0675735901470345	0.0330266739251691	0.12832438226422	-0.0794427543889804	-0.239650167283299	0.0339246589134949	232.904495133621	0.135305864466541	0.109743963108552	0.320662951445684	0.0306273735013522	0.00757867643953708	0.113794062051842	-0.126266519408857	-0.276237562579554	-0.00239464049110524
232.995216977105	0.118526034614073	0.0842749696076148	0.281067332025015	0.0701620829932507	0.046671415026846	0.117345127733454	-0.0749625986637286	-0.21938229206551	0.0200259687478667	232.95506338	0.129484538147068	0.100627124704492	0.303664943357482	0.0752019699040637	0.0387857174723204	0.24899253416078	-0.0579931312529896	-0.26940344741061	0.068482287966015	233.004582228448	0.135249143281013	0.109743963108552	0.319503685954992	0.0306273735013522	0.00757867643953708	0.113794062051842	-0.125550247865104	-0.273400103692156	-0.00154589441385666
233.095218553176	0.117867161432278	0.0842749696076148	0.280554456702257	0.0701620829932507	0.046811433974099	0.11772310772204	-0.073770813447709	-0.21938229206551	0.0200259687478667	233.055097197778	0.128826730142964	0.100001402139325	0.294710003662371	0.0754675476591545	0.0387857174723204	0.24899253416078	-0.0533978125658817	-0.2718031833225	0.0784624780489958	233.104669323276	0.134538695946731	0.105646481105118	0.313094684308684	0.0306273735013522	0.00757867643953708	0.113794062051842	-0.120672339258398	-0.267698343118765	-0.00445804382622089
233.195220129247	0.116897302013404	0.0842749696076148	0.281067332025015	0.0706743177779193	0.046671415026846	0.11772310772204	-0.0715878794803842	-0.21938229206551	0.0200259687478667	233.155131015556	0.127958255618056	0.0994948714445001	0.291768115311049	0.07578966417056	0.0387857174723204	0.24899253416078	-0.050506750704652	-0.270032714427123	0.100342148732976	233.204756418103	0.133647977961873	0.105646481105118	0.304059672470048	0.0306538021951578	0.00757867643953708	0.113794062051842	-0.116719888739459	-0.260248130566682	-0.00239464049110524
233.295221705318	0.114859626896659	0.0813261713689695	0.276804268989934	0.0712262699659875	0.0460638038197681	0.117345127733454	-0.066911517461434	-0.214810131553253	0.0228631957234232	233.255164833333	0.127317456578658	0.100001402139325	0.285403758378284	0.0766279121611994	0.0387857174723204	0.24899253416078	-0.0456988964741246	-0.231121566611747	0.134293841991574	233.304843512931	0.133125070563829	0.106210418710447	0.299631730757874	0.0306538021951578	0.00757867643953708	0.113794062051842	-0.114279428990084	-0.256018179399945	-0.00445804382622089
233.395223281388	0.113562806720008	0.0813261713689695	0.271325964993423	0.0712439122545856	0.0460638038197681	0.117345127733454	-0.061697025191577	-0.208937929667435	0.0256085795552839	233.355198651111	0.126585465863747	0.0949726708112161	0.269410245499123	0.0769441374760319	0.0387857174723204	0.24899253416078	-0.0416114748124153	-0.231121566611747	0.134293841991574	233.404930607759	0.13226405667973	0.105646481105118	0.238356649901132	0.0340608566530381	0.00765186707663993	0.128845333752937	-0.0943636138589042	-0.235116738426733	0.0224786893607609
233.495224857459	0.112111209361137	0.0806072907356955	0.26480420846107	0.0722068334742447	0.0460515226833758	0.117345127733454	-0.0566503722852649	-0.203286718739344	0.02705909099313	233.455232468889	0.125843521835207	0.0963766162474515	0.244894097371449	0.0787841774693327	0.0387857174723204	0.24899253416078	-0.0373180433157818	-0.17316978190553	0.184239952578403	233.505017702586	0.131777139469211	0.105646481105118	0.228138078228832	0.0340608566530381	0.00765186707663993	0.128845333752937	-0.092436983130445	-0.223171694864169	0.0209768586533109
233.59522643353	0.108700576966667	0.0787152066122221	0.238062653074312	0.0729100576014909	0.0458372314247274	0.117345127733454	-0.0432141871360934	-0.150727899232348	0.0312143594243531	233.555266286667	0.125359724577105	0.0963766162474515	0.217462044320293	0.0803176472400489	0.0387857174723204	0.24899253416078	-0.0341260519079911	-0.139907412502007	0.205908899892355	233.605104797414	0.131559962207639	0.105646481105118	0.211235420224428	0.0341500949866967	0.00923818755049261	0.13047233336582	-0.0901525858474391	-0.207222132794435	0.0154408205231536
233.695228009601	0.106598691201879	0.0806072907356955	0.193641681736507	0.0734441130945143	0.0458372314247274	0.117345127733454	-0.0351730732033743	-0.0983077091910526	0.0293542037713255	233.655300104444	0.125013412520539	0.0963766162474515	0.180237682872959	0.0813544800397064	0.0387857174723204	0.24899253416078	-0.0317808861479917	-0.130695492248671	0.184239952578403	233.705191892241	0.130818331350496	0.105646481105118	0.188710882845309	0.0341500949866967	0.00923818755049261	0.13047233336582	-0.0862328243462777	-0.179395814232038	0.0154408205231536
233.795229585672	0.105727156411665	0.0830603861243149	0.173446586557994	0.0830738351963984	0.0460515226833758	0.118382177725927	-0.0288205672392947	-0.0828096984285429	0.0228631957234232	233.755333922222	0.123862964741097	0.0963766162474515	0.152476142101719	0.082044930723611	0.0353728164979109	0.24899253416078	-0.0262212961941315	-0.0986336983859013	0.167957026547641	233.805278987069	0.130546506996509	0.105646481105118	0.175058585416856	0.0342849297258829	0.0086496583130414	0.13047233336582	-0.0840717481420228	-0.164149907930633	0.0209768586533109
233.895231161743	0.105439446357056	0.0806072907356955	0.162660766133321	0.0881929291302022	0.0460515226833758	0.119806407834076	-0.026345499135201	-0.0830068655796719	0.0228631957234232	233.85536774	0.123584883984114	0.100627124704492	0.151102972606718	0.0835807464098083	0.0353728164979109	0.24899253416078	-0.0229956235865957	-0.11656357960427	0.12795946533574	233.905366081897	0.130413027222128	0.105646481105118	0.172753010149145	0.0363756493997145	0.00637534861934219	0.138121481711252	-0.0765049768344597	-0.158951977200261	0.0237965305091518
233.995232737814	0.105212384877495	0.0814045879653926	0.155616546481018	0.0908926629464275	0.0441319665210654	0.12124030370667	-0.0238159202861981	-0.0813915115630632	0.02705909099313	233.955401557778	0.123598045978412	0.102655290043386	0.152476142101719	0.0940277064135406	0.0353728164979109	0.24899253416078	-0.021757069679271	-0.120784893550552	0.121565664534233	234.005453176724	0.130259567952595	0.105967640256435	0.170577637100481	0.0378739377785044	0.00923818755049261	0.146412876305565	-0.0730168227637095	-0.141946377557405	0.0437259581648105
234.095234313885	0.10509183770414	0.0813261713689695	0.153305011129864	0.0917850333613877	0.0460638038197681	0.12540678319512	-0.0222047573772911	-0.0813915115630632	0.0299434277055454	234.055435375556	0.123598045978412	0.102655290043386	0.15218020671687	0.0969931630311101	0.0397375969488464	0.24603762572377	-0.0224483241563267	-0.116155072198669	0.111764950025714	234.105540271552	0.130131426533828	0.106758915872854	0.170577637100481	0.040215615001927	0.00637534861934219	0.150663540535207	-0.0664752546268693	-0.141946377557405	0.0501672355147144
234.195235889956	0.104836491200771	0.0774080766972945	0.142681100399007	0.0924445454796729	0.0456726784146344	0.126396596341333	-0.0210897519455373	-0.0817186513740676	0.0299434277055454	234.155469193333	0.123598045978412	0.102655290043386	0.15218020671687	0.0998520954262598	0.0353728164979109	0.225929831971209	-0.0224776542375433	-0.10266898556386	0.111764950025714	234.205627366379	0.130131426533828	0.106758915872854	0.170577637100481	0.042179075889739	0.00765186707663993	0.15814350392538	-0.0620355976743461	-0.141946377557405	0.0501672355147144
234.295237466027	0.104701674573305	0.0806072907356955	0.138756011721648	0.0930813213290538	0.0442799795333136	0.127103549288759	-0.0203213881204111	-0.0828096984285429	0.0299434277055454	234.255503011111	0.123598045978412	0.102655290043386	0.15218020671687	0.100833441330438	0.0387857174723204	0.184866338834874	-0.0242650208609283	-0.106970081450695	0.068482287966015	234.305714461207	0.129996222361637	0.108532022382314	0.170577637100481	0.0621205910454274	0.00787768814709519	0.167575853564206	-0.0523017211905443	-0.141091683048009	0.0501672355147144
234.395239042098	0.104435109307006	0.0813261713689695	0.135098809263658	0.093608446637784	0.045195082802538	0.13147077286731	-0.0190219258834452	-0.0813915115630632	0.0335786853917391	234.355536828889	0.123598045978412	0.102872819398331	0.15218020671687	0.103403703136211	0.0407274542980276	0.180555479307335	-0.0227211761302114	-0.0986336983859013	0.065313810561284	234.405801556034	0.129786224733767	0.108330958687854	0.168314227696735	0.0723340589043938	0.00787768814709519	0.167575853564206	-0.0501874922687071	-0.136809134847099	0.0517556730608645
234.495240618168	0.104312571217452	0.0833056457042651	0.134603792659185	0.0945375230465031	0.0422595956183413	0.13147077286731	-0.0176286401482262	-0.0817186513740676	0.03258103853242	234.455570646667	0.123574014711357	0.102655290043386	0.151102972606718	0.104287232526887	0.0407274542980276	0.173595024770575	-0.0237754510082091	-0.0920959950116157	0.0617300500253923	234.505888650862	0.129723895061341	0.108532022382314	0.168314227696735	0.105218371727567	0.00637534861934219	0.169889028012893	-0.0447126502964735	-0.141091683048009	0.0517556730608645
234.595242194239	0.104089067375361	0.0813261713689695	0.129695500282913	0.0948186953529167	0.0456726784146344	0.137117757315572	-0.0166170599087024	-0.0817186513740676	0.03258103853242	234.555604464444	0.123574014711357	0.102655290043386	0.151102972606718	0.105561514585832	0.0421585455743797	0.174664843037597	-0.0230155750556128	-0.0914725769578296	0.0595878681828713	234.60597574569	0.129504789387125	0.108330958687854	0.167333641398341	0.108631919063475	0.00686509798094125	0.169889028012893	-0.0422821122039752	-0.137342434013406	0.0517556730608645
234.69524377031	0.103911619008633	0.0813261713689695	0.125514504028692	0.0951387072517237	0.0430051041761677	0.139580658591742	-0.0152931170378978	-0.0691493464875305	0.0450536069158796	234.655638282222	0.123574014711357	0.102655290043386	0.151102972606718	0.107697295666609	0.0407274542980276	0.173595024770575	-0.0215449763998272	-0.0914725769578296	0.0597983235033168	234.706062840517	0.129380960591387	0.108532022382314	0.165973006585663	0.110689110292002	0.00637534861934219	0.168360010525348	-0.0398713170644116	-0.137342434013406	0.0517556730608645
234.795245346381	0.103769256495569	0.0833056457042651	0.126143400851866	0.0953795650898868	0.0422595956183413	0.139580658591742	-0.0148598487865589	-0.0690949568995782	0.0459321900666752	234.7556721	0.123574014711357	0.102655290043386	0.151102972606718	0.109471188504867	0.0407274542980276	0.174664843037597	-0.0189755488478634	-0.0947104761851155	0.0597983235033168	234.806149935345	0.129313618933146	0.108330958687854	0.165341428750196	0.11482722630535	0.00997111277757622	0.178045994560583	-0.0322202465342593	-0.135613226111374	0.055891977458187
234.895246922452	0.103732058623999	0.0833056457042651	0.125514504028692	0.0953880231637756	0.0422595956183413	0.139580658591742	-0.0147083420300431	-0.0664064610192657	0.0470517867819382	234.855705917778	0.123598045978412	0.102719889624262	0.151102972606718	0.111322469735184	0.0407920552838098	0.180860094831713	-0.0152247827249892	-0.0920959950116157	0.0678600818122469	234.906237030172	0.129313618933146	0.108330958687854	0.165341428750196	0.116105790924614	0.00865937981451466	0.179470206007832	-0.0295512591169129	-0.137342434013406	0.0571870302822155
234.995248498523	0.103769256495569	0.0842749696076148	0.126143400851866	0.0986760556156794	0.046671415026846	0.166847847269276	-0.00915505865549439	-0.0664064610192657	0.0701013002656936	234.955739735556	0.123598045978412	0.102719889624262	0.151102972606718	0.113049738177908	0.0424861304860808	0.194972115327545	-0.0101624844646487	-0.0986336983859013	0.0786137870939861	235.006324125	0.129313618933146	0.108330958687854	0.165341428750196	0.117018903113151	0.00787768814709519	0.185023993524339	-0.0273956221814836	-0.135841463532509	0.0654164708453987
235.095250074594	0.103806189438109	0.0842749696076148	0.125514504028692	0.100595159854712	0.046671415026846	0.184428932415768	-0.00478582113228718	-0.0690949568995782	0.0893804489094912	235.055773553333	0.123601928201427	0.102655290043386	0.151102972606718	0.114518582656723	0.0407920552838098	0.226426711548011	-0.00550433321948092	-0.104751869165978	0.100314590232634	235.106411219828	0.129313618933146	0.108330958687854	0.165341428750196	0.118827822238684	0.00637534861934219	0.194074739754935	-0.021923646948536	-0.130781265737153	0.0809979186168022
235.195251650665	0.103806189438109	0.0842749696076148	0.125289649549909	0.101234052968515	0.046671415026846	0.191692958251346	-0.00223039622899689	-0.0646900408877095	0.10050608563592	235.155807371111	0.123601928201427	0.101894768619779	0.151102972606718	0.116222618251311	0.0421585455743797	0.255139769661097	0.000512783072370704	-0.0940711558315377	0.131946195752381	235.206498314655	0.12932744649694	0.108532022382314	0.165341428750196	0.126453011257534	0.0236092808609947	0.245931002190935	0.00286207065281242	-0.10023863979921	0.11906011111886
235.295253226736	0.103806189438109	0.0842749696076148	0.125289649549909	0.102196694889004	0.046671415026846	0.201773024331019	0.00100599491207733	-0.0640789210275336	0.108850673823035	235.255841188889	0.123601928201427	0.101894768619779	0.151102972606718	0.117572855103075	0.0407920552838098	0.258084215835856	0.00378536737760125	-0.0891218986773125	0.135505096822437	235.306585409483	0.129380960591387	0.107939495478701	0.164490195904659	0.127538956265919	0.0260881550669946	0.247228745027847	0.00544051287053761	-0.0997389317109988	0.11906011111886
235.395254802807	0.103806189438109	0.0846326509339333	0.125289649549909	0.108050831378641	0.0456726784146344	0.272388731585173	0.0227236670035786	-0.0663485728259346	0.173831596861224	235.355875006667	0.123601928201427	0.101894768619779	0.151102972606718	0.118959256695992	0.0421585455743797	0.274530393739462	0.00832617624761662	-0.0940711558315377	0.14320294403305	235.40667250431	0.12944803287448	0.107647614172251	0.163679593642291	0.128837862848281	0.0260881550669946	0.24659536643359	0.00827340152903955	-0.0995251573874483	0.11906011111886
235.495256378877	0.103806189438109	0.0846326509339333	0.125289649549909	0.10961576443265	0.0456726784146344	0.272388731585173	0.0267959572054689	-0.0663485728259346	0.173831596861224	235.455908824444	0.123614164588769	0.101894768619779	0.151102972606718	0.120872521909388	0.0421585455743797	0.286439799473232	0.0124283740250034	-0.0815693534965928	0.164586309709986	235.506759599138	0.12944803287448	0.108330958687854	0.163679593642291	0.130094811337105	0.0260881550669946	0.248528615382992	0.0110241523618455	-0.10023863979921	0.11906011111886
235.595257954948	0.103845106793389	0.0842749696076148	0.124107201891721	0.110501995966767	0.0456726784146344	0.272388731585173	0.0289156466425865	-0.0690949568995782	0.16788124527618	235.555942642222	0.123614164588769	0.101894768619779	0.151102972606718	0.123963225809	0.04670198985379	0.295154404608602	0.0182644756263633	-0.0826575643298434	0.16478598578922	235.606846693966	0.129380960591387	0.108330958687854	0.16337091117062	0.130755036531975	0.0260881550669946	0.248528615382992	0.0124227461988566	-0.0997389317109988	0.120219480722147
235.695259531019	0.103889566343292	0.0846619910164483	0.124107201891721	0.112413715350352	0.0456726784146344	0.272388731585173	0.033507734540909	-0.0663485728259346	0.16788124527618	235.65597646	0.123614164588769	0.101894768619779	0.151102972606718	0.127709691208642	0.0502946575854471	0.296746337359632	0.023245998143771	-0.0791402333144177	0.166060576495757	235.706933788793	0.12944803287448	0.105646481105118	0.16035344244363	0.131676614006477	0.0260881550669946	0.249679002390752	0.0137901987213871	-0.0997389317109988	0.120945361177917
235.79526110709	0.103911619008633	0.0842749696076148	0.123365969762486	0.113418486829179	0.046811433974099	0.272388731585173	0.0353514249720121	-0.0646900408877095	0.167085913351054	235.756010277778	0.123614164588769	0.101894768619779	0.151102972606718	0.12953651759109	0.0542266691498804	0.296746337359632	0.0257492527616295	-0.069742338702866	0.16478598578922	235.807020883621	0.12946982219253	0.105967640256435	0.16035344244363	0.133753581149493	0.0284333134124249	0.257399642239434	0.0188485700065866	-0.100899376325741	0.126163213155344
235.895262683161	0.103911619008633	0.0842749696076148	0.123365969762486	0.116893280578178	0.0833670516722721	0.306176517082286	0.0461278825823408	-0.0341477258945651	0.200935721510645	235.856044095556	0.123650163359513	0.101894768619779	0.151102972606718	0.130497989406342	0.0542266691498804	0.296746337359632	0.0273879509108115	-0.0692327056664736	0.16478598578922	235.907107978448	0.12946982219253	0.105967640256435	0.16035344244363	0.135106256613101	0.0264729577717432	0.264620915366527	0.0233239678605391	-0.0818566704346809	0.157782980001176
235.995264259232	0.103911619008633	0.0842749696076148	0.123365969762486	0.117158560134126	0.0833670516722721	0.304315281559717	0.0466381717495111	-0.0309206023325869	0.199241151982178	235.956077913333	0.123650163359513	0.101894768619779	0.151102972606718	0.134419778383158	0.058268267732595	0.321489728283132	0.0345634439568089	-0.0684027567411612	0.185086001893506	236.007195073276	0.12946982219253	0.105967640256435	0.16035344244363	0.135614321816589	0.0261214828209038	0.271891182201712	0.0255890916034635	-0.0904220984612785	0.162622572906035
236.095265835303	0.103911619008633	0.0842749696076148	0.123365969762486	0.116893280578178	0.0833670516722721	0.304315281559717	0.0463582774352476	-0.0309206023325869	0.199241151982178	236.056111731111	0.123650163359513	0.101894768619779	0.151102972606718	0.134617571646688	0.0574773951260583	0.322689616919793	0.0360115073074928	-0.069742338702866	0.190190288838447	236.107282168103	0.12946982219253	0.105967640256435	0.16035344244363	0.136171432040268	0.0261214828209038	0.292842806469863	0.0287923193859784	-0.077439324953755	0.189634427049606
236.195267411374	0.103911619008633	0.0842749696076148	0.123365969762486	0.116893280578178	0.0833670516722721	0.304315281559717	0.0463385997200408	-0.0309206023325869	0.199241151982178	236.156145548889	0.123650163359513	0.101894768619779	0.151102972606718	0.136451589567263	0.0841754690997204	0.345740669820519	0.039178987978496	-0.0469220007532429	0.214473352612944	236.207369262931	0.12932744649694	0.106680611833982	0.16035344244363	0.137276214191259	0.0798503317282067	0.345189210901402	0.0333581788856485	-0.0702494784175606	0.20326011833513
236.295268987445	0.103911619008633	0.0842749696076148	0.123365969762486	0.116796163628948	0.0833670516722721	0.304315281559717	0.0462790984625554	-0.0309206023325869	0.199241151982178	236.256179366667	0.123681584496316	0.102719889624262	0.15218020671687	0.13666261316973	0.0921025630087063	0.345740669820519	0.0399224105189374	-0.0440421369407095	0.211786058909937	236.307456357759	0.129313618933146	0.106680611833982	0.16035344244363	0.139410163148756	0.0856094896043177	0.346373851650486	0.0385286699068918	-0.0610978738982029	0.221978904934908
236.395270563516	0.103911619008633	0.0842749696076148	0.123365969762486	0.115780299936165	0.0810973321862497	0.300929350055845	0.0434504314811369	-0.0309206023325869	0.200382051880075	236.356213184444	0.123681584496316	0.102719889624262	0.15218020671687	0.135507116438255	0.0814342478769591	0.33180019424155	0.0389977554793135	-0.0440421369407095	0.209260708799573	236.407543452586	0.129280455528968	0.107647614172251	0.16035344244363	0.139200423138143	0.0856094896043177	0.345567528996647	0.0393759288830497	-0.0610978738982029	0.221545316794772
236.495272139586	0.103911619008633	0.0842749696076148	0.123365969762486	0.114865324344975	0.0826004890926482	0.298030023119178	0.0414402804778568	-0.0333819660672222	0.19522249117817	236.456247002222	0.123681584496316	0.102719889624262	0.15218020671687	0.134419778383158	0.0841754690997204	0.328336356321632	0.0380284577925963	-0.0444664706821301	0.209260708799573	236.507630547414	0.12924815885173	0.107647614172251	0.16035344244363	0.139255617667745	0.0869070467895461	0.346373851650486	0.0400362682289677	-0.0610978738982029	0.221545316794772
236.595273715657	0.103890338840908	0.0842749696076148	0.122991021892929	0.112998584921389	0.0800151648137736	0.265685060778834	0.0347435690549626	-0.0475384333458933	0.149864613714091	236.55628082	0.123650163359513	0.102719889624262	0.15218020671687	0.130835379694556	0.084883305856914	0.322689616919793	0.0339161847706006	-0.0444664706821301	0.211302864750672	236.607717642241	0.129206727358316	0.107647614172251	0.16035344244363	0.139200423138143	0.0856094896043177	0.345861782611028	0.0405843589517187	-0.0626862598474806	0.221978904934908
236.695275291728	0.103911619008633	0.0842749696076148	0.122991021892929	0.112332588123206	0.0814426727129523	0.252077689110571	0.0319206382634744	-0.0401960510875843	0.140852937478825	236.656314637778	0.123650163359513	0.102719889624262	0.15218020671687	0.128717948349835	0.0804716866251421	0.310921653569632	0.0303063018205619	-0.05211814370472	0.204719550544669	236.707804737069	0.12916936844397	0.107939495478701	0.16035344244363	0.138983370471792	0.0869070467895461	0.345567528996647	0.0403413837340081	-0.0610978738982029	0.221978904934908
236.795276867799	0.103911619008633	0.0842749696076148	0.122991021892929	0.111930760024568	0.0788641107156694	0.245544219624256	0.0307197578370239	-0.0341477258945651	0.140852937478825	236.756348455556	0.123650163359513	0.102719889624262	0.15218020671687	0.126357627868661	0.081163019382026	0.306421426809016	0.0277839306368844	-0.05211814370472	0.203682128768897	236.807891831897	0.129149608679299	0.108330958687854	0.16035344244363	0.137132848403384	0.0869070467895461	0.345567528996647	0.0391574616795207	-0.0610978738982029	0.221978904934908
236.89527844387	0.103911619008633	0.0842749696076148	0.122991021892929	0.109683137882964	0.0819659718931322	0.219476719983411	0.0220702917669902	-0.0323871683497867	0.1164327448378	236.856382273333	0.123614164588769	0.102719889624262	0.15218020671687	0.122881186720397	0.0782727734413926	0.297246871944887	0.0233931541723333	-0.0790406476768804	0.171836022445831	236.907978926724	0.129132836553128	0.107939495478701	0.16035344244363	0.13646660902212	0.0869070467895461	0.345567528996647	0.0382713052178491	-0.0610978738982029	0.221919866962922
236.995280019941	0.103911619008633	0.0842749696076148	0.122991021892929	0.108720164039368	0.0783700290046045	0.217768023808067	0.0199130725376459	-0.0318842218003503	0.1164327448378	236.956416091111	0.123614164588769	0.102719889624262	0.15218020671687	0.121332606546711	0.0681965034351349	0.279816411440962	0.020789152470656	-0.0780138685136003	0.16857251995394	237.008066021552	0.129132836553128	0.107939495478701	0.16035344244363	0.134677840706416	0.0856094896043177	0.342987982779476	0.0338877570374156	-0.0626862598474806	0.219027973108582
237.095281596012	0.103911619008633	0.0842749696076148	0.122991021892929	0.107768992900754	0.0814426727129523	0.219476719983411	0.0172259522935006	-0.0318842218003503	0.1164327448378	237.056449908889	0.123614164588769	0.102719889624262	0.15218020671687	0.119490230060061	0.0782727734413926	0.279816411440962	0.017247921934184	-0.0866101132878263	0.151737163913858	237.108153116379	0.129132836553128	0.107939495478701	0.16035344244363	0.132728885253653	0.0856094896043177	0.343891961569129	0.0308068918208545	-0.0610978738982029	0.221545316794772
237.195283172083	0.103890338840908	0.0846326509339333	0.123227141200522	0.106892582535336	0.0788641107156694	0.214360709266848	0.0146188050383693	-0.0333819660672222	0.114057794897685	237.156483726667	0.123598045978412	0.101894768619779	0.151102972606718	0.118828126798095	0.081163019382026	0.279816411440962	0.0156314677511803	-0.0790406476768804	0.154860602664062	237.208240211207	0.129132836553128	0.107939495478701	0.16035344244363	0.129685798794528	0.0796401082168473	0.331317213131559	0.0240934651784014	-0.0747634707054332	0.194620190219148
237.295284748154	0.103890338840908	0.0846326509339333	0.123227141200522	0.105847878928795	0.0783700290046045	0.211343897952416	0.0119385013255452	-0.0356412283808674	0.1111546037133	237.256517544444	0.123598045978412	0.101894768619779	0.151102972606718	0.117339451164567	0.081163019382026	0.265818738581988	0.0104245199541458	-0.0790406476768804	0.131734674811456	237.308327306034	0.129132836553128	0.107647614172251	0.16035344244363	0.127538956265919	0.0796401082168473	0.311240049301014	0.0181704896110124	-0.0714424581948154	0.176880883487245
237.395286324225	0.103911619008633	0.0846326509339333	0.123227141200522	0.10491947429131	0.0788641107156694	0.208877093942898	0.00951663859237691	-0.0413970550836744	0.100813939063535	237.356551362222	0.123574014711357	0.102655290043386	0.151102972606718	0.115910808913763	0.0748173033532458	0.24186232937052	0.00647296253164123	-0.0790406476768804	0.11285341632692	237.408414400862	0.129132836553128	0.107647614172251	0.16035344244363	0.125392425377435	0.0796401082168473	0.303351559906429	0.0125695135496169	-0.0902253487777871	0.150527111904087
237.495287900295	0.103911619008633	0.0846326509339333	0.123227141200522	0.104247966025168	0.0748837037711802	0.192287439113391	0.00677165307086608	-0.0488499046805675	0.0813630353764112	237.45658518	0.123574014711357	0.102655290043386	0.151102972606718	0.11518294907194	0.0808819333490021	0.241264489593788	0.00330902488409568	-0.0790406476768804	0.104318682510506	237.50850149569	0.129132836553128	0.107647614172251	0.16035344244363	0.12329862721819	0.0849470511509668	0.256841103821625	0.00378315262164073	-0.0714424581948154	0.11906011111886
237.595289476366	0.103911619008633	0.0846326509339333	0.123227141200522	0.103715650481197	0.0663389372883171	0.170915945107916	0.00495326407625011	-0.0488499046805675	0.0697013074710836	237.556618997778	0.123574014711357	0.102655290043386	0.151102972606718	0.114405101891191	0.0748173033532458	0.228814256505621	0.00133389497835547	-0.0748512932068538	0.101985657745655	237.608588590517	0.129107728902778	0.107939495478701	0.16035344244363	0.122359161363219	0.0796401082168473	0.242535235278147	0.000151922649969731	-0.065170990062471	0.116551320009887
237.695291052437	0.103911619008633	0.0846326509339333	0.123227141200522	0.103144702551645	0.0744443411021526	0.154571537968327	0.00232946783407185	-0.0417543030068451	0.0538208464233543	237.656652815556	0.123569256134466	0.102655290043386	0.151102972606718	0.113120037737781	0.0748173033532458	0.196543662743646	-0.00281079143471968	-0.0683280361235764	0.0760836197990445	237.708675685345	0.129062676293514	0.107939495478701	0.16035344244363	0.121177954603261	0.0786967057443448	0.193881150606271	-0.00498011553364963	-0.0786388721055521	0.063714636741321
237.795292628508	0.103911619008633	0.0846326509339333	0.123227141200522	0.102763144582588	0.0719460024747312	0.144218701231737	0.000977953695223801	-0.0401960510875843	0.0470517867819382	237.756686633333	0.123550508152184	0.102655290043386	0.151102972606718	0.111698126188517	0.0748173033532458	0.174681382193988	-0.00719225378408437	-0.059766652446638	0.0640757666420486	237.808762780172	0.129062676293514	0.108330958687854	0.16035344244363	0.120587927320964	0.0786967057443448	0.173235628772294	-0.00741822727037393	-0.0702494784175606	0.049278466903533
237.895294204579	0.10393942611569	0.0842749696076148	0.122991021892929	0.102660299441236	0.0748837037711802	0.144151651306743	0.000329635594776292	-0.0382799103228279	0.0470517867819382	237.856720451111	0.123550508152184	0.102655290043386	0.151102972606718	0.111322469735184	0.0763585742065547	0.168614951854769	-0.00913530351945413	-0.060180846818118	0.0542325193048204	237.908849875	0.129062676293514	0.107939495478701	0.16035344244363	0.119951889058417	0.0856094896043177	0.168360010525348	-0.0098329915216594	-0.059506951659371	0.049278466903533
237.99529578065	0.10393942611569	0.0842749696076148	0.123227141200522	0.102792565153343	0.0748837037711802	0.144151651306743	0.00101619331772122	-0.0398009287936659	0.0470517867819382	237.956754268889	0.123550508152184	0.102655290043386	0.151102972606718	0.111312927607554	0.0804045245724267	0.171268179573563	-0.0092116497458079	-0.059766652446638	0.0514298053030861	238.008936969828	0.129062676293514	0.107939495478701	0.16035344244363	0.11994722826227	0.0856094896043177	0.168020825947822	-0.00995730221467145	-0.0589712957777248	0.049278466903533
238.095297356721	0.10393942611569	0.0842749696076148	0.123227141200522	0.102834030235753	0.0744443411021526	0.144218701231737	0.00152852558160892	-0.0401960510875843	0.0470517867819382	238.056788086667	0.123528862255967	0.101894768619779	0.151102972606718	0.111094633026269	0.0804045245724267	0.168018280347377	-0.00985911573583394	-0.059766652446638	0.0481395540396092	238.109024064655	0.129107728902778	0.105967640256435	0.159916073572626	0.11994722826227	0.0856094896043177	0.168020825947822	-0.0105536717902317	-0.0610900459101322	0.0491397098963852
238.195298932792	0.10393942611569	0.0842749696076148	0.123227141200522	0.102818703436744	0.0744443411021526	0.144218701231737	0.00147429903582803	-0.0401960510875843	0.0470517867819382	238.156821904444	0.123528862255967	0.101894768619779	0.151102972606718	0.110934553483211	0.0804045245724267	0.167821920091328	-0.0100340109763568	-0.060180846818118	0.0467572306202872	238.209111159483	0.129132836553128	0.107647614172251	0.16337091117062	0.11994722826227	0.0856094896043177	0.168020825947822	-0.0111410061635867	-0.0649516095057369	0.049278466903533
238.295300508863	0.10393942611569	0.0842749696076148	0.123227141200522	0.102901912581633	0.0783700290046045	0.148184770587417	0.00170451040768225	-0.040724595905007	0.0470517867819382	238.256855722222	0.123550508152184	0.102719889624262	0.15218020671687	0.110716992329063	0.0804045245724267	0.164583465052731	-0.0107176638303148	-0.060180846818118	0.0429199895798598	238.30919825431	0.129107728902778	0.107647614172251	0.163679593642291	0.120002301960634	0.0856094896043177	0.166554100098275	-0.0110558702265733	-0.0610900459101322	0.0517556730608645
238.395302084934	0.10393942611569	0.0842749696076148	0.123227141200522	0.102901912581633	0.0783700290046045	0.148184770587417	0.00177926934744932	-0.0413970550836744	0.0470517867819382	238.35688954	0.123550508152184	0.102719889624262	0.15218020671687	0.11064324990411	0.0769159133442863	0.157203999617557	-0.0110692958799896	-0.0588185865271243	0.0434004033394237	238.409285349138	0.129132836553128	0.107939495478701	0.164490195904659	0.120118584029446	0.0856094896043177	0.16583910030695	-0.0109734038758513	-0.0626862598474806	0.049278466903533
238.495303661004	0.103911619008633	0.0842749696076148	0.123227141200522	0.102998779200604	0.0783700290046045	0.148184770587417	0.00206313517432438	-0.0416425858405308	0.0470517867819382	238.456923357778	0.123550508152184	0.102719889624262	0.15218020671687	0.110610451500695	0.078932210624996	0.157203999617557	-0.0113700917980811	-0.0565905874664057	0.0434004033394237	238.509372443966	0.129132836553128	0.107647614172251	0.164490195904659	0.120224544243414	0.0856094896043177	0.164558727631685	-0.0108143919284685	-0.0610900459101322	0.0491397098963852
238.595305237075	0.103911619008633	0.0842749696076148	0.123227141200522	0.10304722699847	0.0788641107156694	0.149035212364818	0.00217817132959888	-0.0417543030068451	0.0470517867819382	238.556957175556	0.123550508152184	0.102719889624262	0.15218020671687	0.110207209942749	0.0804045245724267	0.157082092799992	-0.0118505680379882	-0.0565905874664057	0.0423710380370881	238.609459538793	0.129132836553128	0.107647614172251	0.164490195904659	0.120348910664728	0.0856094896043177	0.164558727631685	-0.0104308617447355	-0.0599971154818291	0.0491397098963852
238.695306813146	0.103911619008633	0.0842749696076148	0.123227141200522	0.103097397170113	0.0788641107156694	0.149035212364818	0.0022025832272009	-0.0417543030068451	0.0470517867819382	238.656990993333	0.123550508152184	0.102719889624262	0.15218020671687	0.109940230377669	0.0776108716159575	0.153318290286202	-0.0120910290696421	-0.060180846818118	0.0360030453917262	238.709546633621	0.129132836553128	0.107647614172251	0.164490195904659	0.120459317038896	0.0856094896043177	0.163957175449217	-0.0100295557859901	-0.0586062760818575	0.049278466903533
238.795308389217	0.103872035704218	0.0846619910164483	0.124107201891721	0.103125073147561	0.0788641107156694	0.14913132621395	0.00251811001175947	-0.0417543030068451	0.0487188602466648	238.757024811111	0.123528862255967	0.101894768619779	0.151102972606718	0.10992748496838	0.0804045245724267	0.154032330432528	-0.0120618743618384	-0.0588903586075775	0.035378608273394	238.809633728448	0.129107728902778	0.107647614172251	0.164490195904659	0.120459317038896	0.0865668768199035	0.164558727631685	-0.00996631683078918	-0.0554064325170581	0.0512605441586627
238.895309965288	0.103845106793389	0.0842749696076148	0.123365969762486	0.103097397170113	0.0788641107156694	0.14913132621395	0.00252950333113001	-0.0417543030068451	0.0487188602466648	238.857058628889	0.123528862255967	0.101894768619779	0.151102972606718	0.109759750202008	0.0806339745303502	0.153318290286202	-0.0125110982488519	-0.059766652446638	0.0321679012828718	238.909720823276	0.128897778880195	0.108330958687854	0.165945761771106	0.120348910664728	0.0865668768199035	0.164558727631685	-0.00975852303719533	-0.0554064325170581	0.0491397098963852
238.995311541359	0.103806189438109	0.0842749696076148	0.123227141200522	0.102901912581633	0.0778344138541632	0.146454511205409	0.0021465344155444	-0.0417543030068451	0.0470517867819382	238.957092446667	0.123403444557572	0.101894768619779	0.151102972606718	0.109591146897394	0.0804045245724267	0.152516203157825	-0.0123976261508866	-0.0588185865271243	0.0321679012828718	239.009807918103	0.128741967652698	0.106680611833982	0.166135942802255	0.120002301960634	0.0856094896043177	0.163957175449217	-0.0100110352196098	-0.0554064325170581	0.0512605441586627
239.09531311743	0.103769256495569	0.0842749696076148	0.122991021892929	0.102696793799705	0.0770709024589659	0.144218701231737	0.0019112309142592	-0.0416425858405308	0.0469924456917675	239.057126264444	0.123354600659408	0.0982827981327132	0.147805218406989	0.109547213224637	0.0804045245724267	0.152050982050268	-0.0124754065955592	-0.0551422720528634	0.035378608273394	239.109895012931	0.128498930292962	0.102787697769279	0.164336596389631	0.119792696968536	0.0856094896043177	0.164320290359101	-0.00956560121151008	-0.0554064325170581	0.049278466903533
239.195314693501	0.103732058623999	0.0842749696076148	0.122991021892929	0.102536130101628	0.0733434589108689	0.139845201117004	0.00164828695932908	-0.0416425858405308	0.0469924456917675	239.157160082222	0.123237107957907	0.0982827981327132	0.147805218406989	0.109498512984841	0.0804716866251421	0.151347491443332	-0.0122537686311903	-0.0521207902764326	0.0351316788628319	239.209982107759	0.128160322734791	0.0982033153234533	0.162393681993573	0.119773754265632	0.0856094896043177	0.163957175449217	-0.00877538411027843	-0.0554064325170581	0.0512605441586627
239.295316269572	0.10341395918946	0.0842749696076148	0.122991021892929	0.102423312172595	0.0729070656478457	0.137935028755865	0.0016184930609727	-0.040724595905007	0.0469924456917675	239.2571939	0.123052312624304	0.0963766162474515	0.14548766974576	0.109459219776528	0.0804716866251421	0.151347491443332	-0.0120041724580931	-0.0588903586075775	0.0265132189769844	239.310069202586	0.127978659495875	0.0976802643824059	0.162393681993573	0.11967601053651	0.0856094896043177	0.164320290359101	-0.00882725873136379	-0.0552981903650258	0.0491397098963852
239.395317845643	0.10335413365554	0.0842749696076148	0.122991021892929	0.102358918381469	0.0729070656478457	0.137935028755865	0.00139786527703757	-0.0401960510875843	0.0469924456917675	239.357227717778	0.122856931451538	0.0963766162474515	0.145261237215061	0.109459219776528	0.0804716866251421	0.151347491443332	-0.0115250026601135	-0.0501869955675358	0.0351316788628319	239.410156297414	0.127398430856358	0.0929184397070547	0.155768121056289	0.119502261428919	0.082732918599276	0.160896980762487	-0.00832305642633781	-0.0505829061520818	0.049278466903533
239.495319421713	0.10333417278209	0.0842749696076148	0.122991021892929	0.102305518121136	0.0733434589108689	0.137935028755865	0.0011869710638298	-0.0398009287936659	0.0469924456917675	239.457261535556	0.122821055957279	0.0963766162474515	0.145261237215061	0.109456162698715	0.0804716866251421	0.151324092939028	-0.0114212235695324	-0.051969477258822	0.0321679012828718	239.510243392241	0.127102495490027	0.0943636619670598	0.154216009602719	0.11934125785846	0.082732918599276	0.160786710488382	-0.00748709097475509	-0.0494248449754007	0.0472943901835836
239.595320997784	0.1033057059251	0.0846326509339333	0.123227141200522	0.102223905433497	0.0719460024747312	0.134880141387892	0.00060593132501646	-0.0384961543927636	0.0462107594614892	239.557295353333	0.122647856453882	0.0963766162474515	0.14548766974576	0.108974916098899	0.0804716866251421	0.151347491443332	-0.0111710473509818	-0.0508222075983423	0.0321679012828718	239.610330487069	0.127021393609214	0.0957805175602344	0.154554792359486	0.118913498279241	0.0806222011006283	0.159142913744938	-0.00735223407747073	-0.0493794587194174	0.0467844762836932
239.695322573855	0.103176917833511	0.0842749696076148	0.122991021892929	0.102134011241515	0.0733434589108689	0.134880141387892	0.000264975735779222	-0.0384961543927636	0.0462107594614892	239.657329171111	0.122621152139098	0.0966607813297275	0.146089535736197	0.108878351085329	0.0804045245724267	0.152050982050268	-0.011203065576019	-0.0501869955675358	0.0321679012828718	239.710417581897	0.126795979181605	0.0957805175602344	0.15127828988887	0.118276390403441	0.0806222011006283	0.159142913744938	-0.00705022434882019	-0.0505829061520818	0.0430868701004434
239.795324149926	0.103128240910581	0.0846326509339333	0.122991021892929	0.101958077184186	0.0733434589108689	0.133387528314462	-0.000222418570429749	-0.0460858835996094	0.0366786914117986	239.757362988889	0.122509580369592	0.0963766162474515	0.14548766974576	0.108787943057168	0.0804045245724267	0.151347491443332	-0.0112291378322477	-0.0501869955675358	0.0326566695776444	239.810504676724	0.126719363102247	0.0976802643824059	0.152484956867974	0.118182351875202	0.0806222011006283	0.159322125648243	-0.0068947668664673	-0.0505829061520818	0.0402473151203943
239.895325725997	0.1031148733081	0.0846326509339333	0.122991021892929	0.101810850726111	0.0733434589108689	0.133387528314462	-0.000514992352302276	-0.0460858835996094	0.0353709959558899	239.857396806667	0.122422833161214	0.0965257226892037	0.145261237215061	0.108436206951964	0.0804045245724267	0.151347491443332	-0.0114868861699199	-0.0483363733728559	0.0350219897409	239.910591771552	0.126665574439777	0.0969447288202693	0.15127828988887	0.118182351875202	0.0799694651581399	0.159322125648243	-0.00660148177369615	-0.0505829061520818	0.0402473151203943
239.995327302068	0.1031148733081	0.0846326509339333	0.122991021892929	0.101768836058883	0.0733434589108689	0.133387528314462	-0.000637188548282376	-0.0460858835996094	0.0353709959558899	239.957430624444	0.122393122132913	0.0963766162474515	0.145261237215061	0.108362536291116	0.0804045245724267	0.152417189898253	-0.0116419483344418	-0.0520439596051041	0.0321679012828718	240.010678866379	0.126653061708543	0.0976802643824059	0.15127828988887	0.118051137795851	0.0797115154167495	0.159322125648243	-0.00670935503924562	-0.0505829061520818	0.0395527195463733
240.095328878139	0.1031148733081	0.0846326509339333	0.122991021892929	0.101768836058883	0.0733434589108689	0.133387528314462	-0.000637188548282376	-0.0460858835996094	0.0353709959558899	240.057464442222	0.122272905086971	0.0963766162474515	0.145261237215061	0.108343751914965	0.0804045245724267	0.153091678127582	-0.0116891281760393	-0.0501869955675358	0.0351316788628319	240.110765961207	0.126607692037111	0.0976802643824059	0.152484956867974	0.117876275151695	0.0785321823602099	0.159142913744938	-0.0067894658926501	-0.050311364325628	0.0402473151203943
240.19533045421	0.1031148733081	0.0846326509339333	0.122961234538723	0.101718860971059	0.0733434589108689	0.133387528314462	-0.000843720111297253	-0.0460858835996094	0.033942162153679	240.15749826	0.122204157584499	0.0965257226892037	0.145261237215061	0.108246874127727	0.0804045245724267	0.154118104867182	-0.0119513419471142	-0.0520439596051041	0.0350219897409	240.210853056034	0.126543249079394	0.0969447288202693	0.15127828988887	0.117746347472056	0.0784161822164278	0.159142913744938	-0.00685682731947247	-0.0505829061520818	0.0402473151203943
240.295332030281	0.1031148733081	0.0846326509339333	0.122991021892929	0.101718860971059	0.0733434589108689	0.133387528314462	-0.000822718032992784	-0.0469082826257298	0.033942162153679	240.257532077778	0.122163062887738	0.0963766162474515	0.14470129194153	0.108112033132901	0.0769159133442863	0.151347491443332	-0.0125218396034683	-0.0535113343149288	0.0351316788628319	240.310940150862	0.126607692037111	0.0977552879863957	0.15127828988887	0.117746347472056	0.0784161822164278	0.159142913744938	-0.00705751434077383	-0.0505829061520818	0.0395527195463733
240.395333606352	0.1031148733081	0.0846326509339333	0.122991021892929	0.101718860971059	0.0733434589108689	0.133387528314462	-0.000822718032992784	-0.0469082826257298	0.033942162153679	240.357565895556	0.122163062887738	0.0965257226892037	0.14470129194153	0.107913091047964	0.0776007849626359	0.152516203157825	-0.0131027321734747	-0.060180846818118	0.0276688845108925	240.41102724569	0.126607692037111	0.0977552879863957	0.15127828988887	0.117583993755739	0.0784161822164278	0.159142913744938	-0.00729643266133754	-0.050311364325628	0.0402473151203943
240.495335182422	0.1031148733081	0.0846326509339333	0.122991021892929	0.101718860971059	0.0733434589108689	0.133387528314462	-0.000822718032992784	-0.0469082826257298	0.033942162153679	240.457599713333	0.122163062887738	0.0965257226892037	0.14470129194153	0.107726630200459	0.0776007849626359	0.153280460892215	-0.0139577531200589	-0.0565905874664057	0.0321679012828718	240.511114340517	0.126570384764885	0.0982033153234533	0.15127828988887	0.117545890485481	0.0785321823602099	0.159142913744938	-0.00734612564325869	-0.050311364325628	0.0402473151203943
240.595336758493	0.103128240910581	0.0846326509339333	0.122898089012077	0.101684130105467	0.0729070656478457	0.13272271571165	-0.00104346359204756	-0.0424162449283614	0.0361395606311911	240.557633531111	0.122163062887738	0.0965257226892037	0.14470129194153	0.106953392013245	0.0748173033532458	0.153280460892215	-0.0148975468235178	-0.0584562862454063	0.0321679012828718	240.611201435345	0.126523724655789	0.0977552879863957	0.15127828988887	0.117411268245002	0.0784161822164278	0.159142913744938	-0.00760817939989416	-0.0505829061520818	0.0402473151203943
240.695338334564	0.1031148733081	0.0846326509339333	0.122723455832767	0.101684130105467	0.0729070656478457	0.13272271571165	-0.00106327676460026	-0.0424162449283614	0.0353709959558899	240.657667348889	0.122096493983893	0.0966607813297275	0.14470129194153	0.106656736496706	0.0735610512707893	0.153091678127582	-0.0150010448294504	-0.0584562862454063	0.0321679012828718	240.711288530172	0.126510214099499	0.0976802643824059	0.150587183810741	0.11732803006492	0.0780510586658401	0.159142913744938	-0.00792338054602198	-0.050311364325628	0.0402473151203943
240.795339910635	0.1031148733081	0.0850025583447743	0.122991021892929	0.101445156150165	0.0719460024747312	0.133387528314462	-0.00154573478231999	-0.0424162449283614	0.0366786914117986	240.757701166667	0.122096493983893	0.0966607813297275	0.14470129194153	0.106536327399299	0.0735610512707893	0.153091678127582	-0.0152449628227674	-0.0588903586075775	0.0315323062104459	240.811375625	0.126497540917677	0.0976802643824059	0.150587183810741	0.116818312805263	0.0773473188375787	0.159142913744938	-0.00878033627203454	-0.0544582673288665	0.0378790278847723
240.895341486706	0.103105322969155	0.0850025583447743	0.122991021892929	0.101351108609893	0.0716756101121883	0.137541895041539	-0.00201218038147405	-0.0407586468414775	0.0436291428768573	240.857734984444	0.122077532789824	0.0966607813297275	0.14470129194153	0.10605667415942	0.0531831906303994	0.153280460892215	-0.0171020638270272	-0.0730788618971404	0.0326566695776444	240.911462719828	0.126497540917677	0.0943636619670598	0.1472592258178	0.116434226691456	0.0733494770071702	0.159322125648243	-0.00967892002082922	-0.0548335719245236	0.0395527195463733
240.995343062777	0.10306386891971	0.0850025583447743	0.122991021892929	0.101061465441672	0.06811931018076	0.14913132621395	-0.00342277645703543	-0.0442413351003622	0.0469924456917675	240.957768802222	0.122077532789824	0.0966607813297275	0.14470129194153	0.105880294410651	0.0378534836263615	0.144410854990739	-0.0177176705323302	-0.0741052334127671	0.0350219897409	241.011549814655	0.126481430223492	0.0943636619670598	0.1472592258178	0.114818320187202	0.0559758353050339	0.159322125648243	-0.0128564442319546	-0.0621828599996548	0.0472943901835836
241.095344638848	0.103034756256329	0.0849297910675242	0.122991021892929	0.100695437336004	0.0531765149808316	0.14913132621395	-0.00443278551928118	-0.0460858835996094	0.0538208464233543	241.05780262	0.122077532789824	0.0966607813297275	0.14470129194153	0.105351411759088	0.0285484864849571	0.138615376316645	-0.0188693158374498	-0.0913309435205704	0.026290718185575	241.111636909483	0.126321712930666	0.0944573408122713	0.1472592258178	0.113451985246474	0.0415430201092864	0.159322125648243	-0.0157074283355225	-0.0830172386976644	0.0458939140016854
241.195346214919	0.102970984602382	0.0846326509339333	0.122723455832767	0.100268799594159	0.0289018191745754	0.134880141387892	-0.00552581649931786	-0.0654334205877551	0.0487188602466648	241.157836437778	0.122027868544898	0.0963766162474515	0.144592054462467	0.104790451232625	0.0281438755223628	0.138615376316645	-0.0199915962729714	-0.0951394351406984	0.026290718185575	241.21172400431	0.126245543110086	0.0944573408122713	0.1472592258178	0.112358712814733	0.0362780102432754	0.159322125648243	-0.0166540373026463	-0.086052341199896	0.0472943901835836
241.29534779099	0.102792994046309	0.0849297910675242	0.122991021892929	0.0996802535872536	0.017660883353361	0.123264503116625	-0.00725203174852974	-0.084276042230865	0.030626462515506	241.257870255556	0.121970307882204	0.0963766162474515	0.144592054462467	0.104505546287996	0.027908412974597	0.140144162073299	-0.0207509559273276	-0.0969128423664034	0.026290718185575	241.311811099138	0.12616910565861	0.0945818106827546	0.1472592258178	0.111206254969218	0.0235272965661406	0.149510986682786	-0.0191826299198656	-0.105788552642471	0.0329694858393361
241.395349367061	0.102707751144486	0.0846326509339333	0.122723455832767	0.0990366269631179	0.0190930727709598	0.12124030370667	-0.00963447249003341	-0.084276042230865	0.026841891228902	241.357904073333	0.121970307882204	0.0963766162474515	0.144592054462467	0.104350686505545	0.027908412974597	0.140144162073299	-0.0212738755562741	-0.0977414810849149	0.024805403146679	241.411898193966	0.12616910565861	0.0945818106827546	0.1472592258178	0.110640202715931	0.0230977514256633	0.148534228596737	-0.0208322795585411	-0.105788552642471	0.0329694858393361
241.495350943131	0.102579202995377	0.0846326509339333	0.122991021892929	0.0987827693079242	0.0190930727709598	0.120665783407982	-0.0102931368842526	-0.0844113235713342	0.0262875128440467	241.457937891111	0.12192374232033	0.0963766162474515	0.144524141890938	0.103779061387826	0.0216963443778215	0.133702841312906	-0.0224964227192875	-0.100883581600092	0.024805403146679	241.511985288793	0.125982463703356	0.0957805175602344	0.1472592258178	0.109591443674355	0.0211852645804902	0.144248495006869	-0.0227915331849367	-0.105939226354489	0.0329694858393361
241.595352519202	0.102544200807014	0.0846326509339333	0.122898089012077	0.098063979903495	0.0190930727709598	0.12010684512171	-0.0118614126291916	-0.0844859178461369	0.0256085795552839	241.557971708889	0.12192374232033	0.0963766162474515	0.144524141890938	0.103689734102464	0.0216963443778215	0.133702841312906	-0.0231142917873345	-0.100883581600092	0.024805403146679	241.612072383621	0.125982463703356	0.0957805175602344	0.1472592258178	0.107690823457415	0.0201967921897995	0.141603656568247	-0.0252485999703603	-0.105788552642471	0.0329694858393361
241.695354095273	0.102475214512416	0.0842749696076148	0.122991021892929	0.0971604541808093	0.0189973756627278	0.11879977188096	-0.0140070325419119	-0.0844899487794343	0.0223615566255035	241.658005526667	0.121912392992499	0.0963766162474515	0.144524141890938	0.103079100806105	0.0216963443778215	0.131222628395791	-0.0246531959341681	-0.10759834839815	0.0194145401032477	241.712159478448	0.125940336831329	0.0957805175602344	0.1472592258178	0.106086939332756	0.0203179725332033	0.139260526332686	-0.0270334372021733	-0.108390452779036	0.0293744707377095
241.795355671344	0.102402889378647	0.0842749696076148	0.123227141200522	0.0968753570370817	0.0189973756627278	0.11879977188096	-0.0144625426409874	-0.0844899487794343	0.0223615566255035	241.758039344444	0.121826256931741	0.0963766162474515	0.144592054462467	0.102549986885646	0.020091740328755	0.129149856814461	-0.0261443540976297	-0.1113096890808	0.014743178111138	241.812246573276	0.125888885631226	0.0957805175602344	0.1472592258178	0.105681456763017	0.0211852645804902	0.139260526332686	-0.0275811054704698	-0.108390452779036	0.0287959556193171
241.895357247415	0.102386648496999	0.0842749696076148	0.123227141200522	0.0968753570370817	0.0189973756627278	0.11879977188096	-0.0144314296152505	-0.0844899487794343	0.0223615566255035	241.858073162222	0.121826256931741	0.0963766162474515	0.144592054462467	0.102597241821987	0.0216963443778215	0.130859444428467	-0.0259896696033074	-0.1113096890808	0.014743178111138	241.912333668103	0.125888885631226	0.0957805175602344	0.1472592258178	0.105488369815836	0.0211852645804902	0.139260526332686	-0.027784251946513	-0.108390452779036	0.0287959556193171
241.995358823486	0.102386648496999	0.0839288299435815	0.122991021892929	0.0968753570370817	0.0189973756627278	0.11879977188096	-0.01442053746453	-0.0844899487794343	0.0223615566255035	241.95810698	0.121826256931741	0.0963766162474515	0.144592054462467	0.102748416183591	0.0193323274687487	0.129149856814461	-0.0255245857053754	-0.111658872811171	0.0157107895292931	242.012420762931	0.125888885631226	0.0957805175602344	0.1472592258178	0.105356817334189	0.0211852645804902	0.139260526332686	-0.0279614905462071	-0.108390452779036	0.0287959556193171
242.095360399557	0.102386648496999	0.0839288299435815	0.122991021892929	0.0968753570370817	0.0189973756627278	0.11879977188096	-0.01442053746453	-0.0844899487794343	0.0223615566255035	242.058140797778	0.121796901263215	0.0963766162474515	0.14470129194153	0.102992206597315	0.018229894930414	0.129149856814461	-0.0247757802144016	-0.109692510605139	0.0194145401032477	242.112507857759	0.125888885631226	0.0957805175602344	0.1472592258178	0.105218371727567	0.0215418079121757	0.139260526332686	-0.0282412245944949	-0.108390452779036	0.0281345991591042
242.195361975628	0.102378862297874	0.0839288299435815	0.122991021892929	0.0968753570370817	0.0189973756627278	0.11879977188096	-0.0143875498003745	-0.0844899487794343	0.0223615566255035	242.158174615556	0.121796901263215	0.0963766162474515	0.14470129194153	0.103140763143776	0.0170480224097811	0.129149856814461	-0.0242261049015726	-0.110793564188185	0.0194145401032477	242.212594952586	0.12591624715137	0.0958432460458592	0.1472592258178	0.105031824710376	0.0201967921897995	0.137152549261783	-0.0286076392332762	-0.107491972226104	0.0287959556193171
242.295363551699	0.102378862297874	0.0839288299435815	0.122991021892929	0.0969503138492755	0.0189973756627278	0.118926262262266	-0.0143034059248781	-0.0844899487794343	0.0223615566255035	242.258208433333	0.121796901263215	0.0963766162474515	0.14470129194153	0.103304390260911	0.018229894930414	0.131222628395791	-0.0238775027732982	-0.111658872811171	0.0194145401032477	242.312682047414	0.12591624715137	0.0960953444474126	0.1472592258178	0.104800585863168	0.0206678521562216	0.136714050136617	-0.0287834538698695	-0.107491972226104	0.0268072182166805
242.39536512777	0.102368657258651	0.0839288299435815	0.122991021892929	0.0969808949274678	0.0189973756627278	0.118926262262266	-0.014201979335755	-0.0844899487794343	0.0223615566255035	242.358242251111	0.121796901263215	0.0963766162474515	0.14470129194153	0.103381737660814	0.018229894930414	0.131739130046268	-0.02359943323798	-0.113212810630864	0.019183654687343	242.412769142241	0.12591624715137	0.0958432460458592	0.1472592258178	0.104710530676467	0.0206678521562216	0.136714050136617	-0.0288640967304368	-0.108177786931908	0.026666838020984
242.49536670384	0.102368657258651	0.0839288299435815	0.122991021892929	0.0969808949274678	0.0189973756627278	0.118926262262266	-0.014201979335755	-0.0844899487794343	0.0223615566255035	242.458276068889	0.121796901263215	0.0963766162474515	0.14470129194153	0.103412110447809	0.018229894930414	0.131739130046268	-0.0235561636388836	-0.113212810630864	0.019183654687343	242.512856237069	0.12591624715137	0.0960953444474126	0.1472592258178	0.104697493181858	0.0211852645804902	0.136714050136617	-0.0290457537979359	-0.107491972226104	0.0268072182166805
242.595368279911	0.102368657258651	0.0839288299435815	0.122991021892929	0.0969808949274678	0.0189973756627278	0.118926262262266	-0.0142018710916579	-0.0844899487794343	0.0223615566255035	242.558309886667	0.121796901263215	0.0963766162474515	0.14470129194153	0.103598269651306	0.0177113210604518	0.132309793206322	-0.0231576089678356	-0.114184656268276	0.0194145401032477	242.612943331897	0.12591624715137	0.09615575920181	0.1472592258178	0.104579505372823	0.0213323703556673	0.136714050136617	-0.0291396363002286	-0.107491972226104	0.0268072182166805
242.695369855982	0.102368657258651	0.0839288299435815	0.122991021892929	0.0970027335032261	0.020031803818684	0.120028326302066	-0.0141360445263715	-0.0844899487794343	0.0223615566255035	242.658343704444	0.121788510482327	0.0963766162474515	0.14470129194153	0.103598269651306	0.0177113210604518	0.132309793206322	-0.0231353595097866	-0.114841001834552	0.0194145401032477	242.713030426724	0.12591624715137	0.09615575920181	0.1472592258178	0.10441780256986	0.0213323703556673	0.136714050136617	-0.0293607268626106	-0.11493955761561	0.0191951406569311
242.795371432053	0.102368657258651	0.0839288299435815	0.122991021892929	0.0971246944023341	0.020031803818684	0.12010684512171	-0.0140424650716881	-0.0844899487794343	0.0226017248870483	242.758377522222	0.121788510482327	0.0963766162474515	0.14470129194153	0.103662845149181	0.0170480224097811	0.132309793206322	-0.0229075505698748	-0.109462992860872	0.026290718185575	242.813117521552	0.12591624715137	0.09615575920181	0.1472592258178	0.104710530676467	0.0201967921897995	0.136876897279117	-0.0284713338281978	-0.108390452779036	0.0268072182166805
242.895373008124	0.102368657258651	0.0839288299435815	0.122991021892929	0.0977372902782579	0.0179436917645193	0.12010684512171	-0.0120001114276004	-0.0840012604539131	0.02705909099313	242.85841134	0.121788510482327	0.0963766162474515	0.14470129194153	0.103904895028167	0.0157322330716318	0.136646869288718	-0.0212933562393936	-0.113212810630864	0.026290718185575	242.913204616379	0.12591624715137	0.09615575920181	0.1472592258178	0.105114399522213	0.0201967921897995	0.137943149154595	-0.0279953149811282	-0.11493955761561	0.0221288988384605
242.995374584195	0.102368657258651	0.0839288299435815	0.122991021892929	0.0982479600487866	0.017660883353361	0.121940541666134	-0.0105925259866505	-0.0844859178461369	0.0286976822213508	242.958445157778	0.121788510482327	0.0963766162474515	0.14470129194153	0.104580519071119	0.0152838889812769	0.145110256385875	-0.0187751270726706	-0.109462992860872	0.0352506234158689	243.013291711207	0.12591624715137	0.09615575920181	0.1472592258178	0.105701672849182	0.0201967921897995	0.141526909576473	-0.0262674345153292	-0.105788552642471	0.0329694858393361
243.095376160266	0.102378862297874	0.0842749696076148	0.123227141200522	0.0990775223565545	0.0179436917645193	0.127968247189333	-0.00843163683968735	-0.0853753254433871	0.0326607072078572	243.058478975556	0.121788510482327	0.0963766162474515	0.14470129194153	0.1055343986629	0.0157322330716318	0.164571399351233	-0.0150089882300842	-0.114841001834552	0.0436141523151081	243.113378806034	0.125888885631226	0.09615575920181	0.1472592258178	0.106351708025643	0.0206678521562216	0.144248495006869	-0.0249001912097769	-0.105939226354489	0.0329759011676317
243.195377736337	0.102386648496999	0.0842749696076148	0.122991021892929	0.0994640092965009	0.0153751409321306	0.132663202354275	-0.00694664282926317	-0.0844859178461369	0.0373660091068075	243.158512793333	0.121796901263215	0.0963766162474515	0.14470129194153	0.106091164929182	0.0183311938134043	0.173498646624223	-0.0127695531751792	-0.113212810630864	0.0501971465480758	243.213465900862	0.125888885631226	0.09615575920181	0.1472592258178	0.10716612168027	0.0183078622654836	0.146633438997743	-0.0231719578201794	-0.0984889939614321	0.0427394391797626
243.295379312408	0.102386648496999	0.0842749696076148	0.122991021892929	0.0997719500406425	0.017660883353361	0.141068103654834	-0.00574398712876947	-0.0844859178461369	0.0403734697109133	243.258546611111	0.121796901263215	0.0963766162474515	0.14470129194153	0.106346539761137	0.0603599804723369	0.213570987208326	-0.0112343248273117	-0.060180846818118	0.0893932349140586	243.31355299569	0.125888885631226	0.09615575920181	0.1472592258178	0.108180101608414	0.0148029015614007	0.146633438997743	-0.0219118851275797	-0.0984889939614321	0.0431740978786031
243.395380888479	0.102386648496999	0.0842749696076148	0.122991021892929	0.100268799594159	0.01801900575574	0.144471422098555	-0.00378261899767954	-0.0840012604539131	0.0459342581778691	243.358580428889	0.121796901263215	0.0963766162474515	0.144592054462467	0.106598586191472	0.0582365452115587	0.198555079407586	-0.0104119347700001	-0.060180846818118	0.0814568580960995	243.413640090517	0.12591624715137	0.09615575920181	0.1472592258178	0.109019047288244	0.0208209650153115	0.15547569598463	-0.0199293709549209	-0.0922220149664532	0.0427394391797626
243.495382464549	0.102378862297874	0.0842749696076148	0.123227141200522	0.101157176447415	0.0556361690543909	0.175963160416637	1.96825897846098e-05	-0.0460858835996094	0.0859141189138781	243.458614246667	0.121796901263215	0.0963766162474515	0.144592054462467	0.107482114067691	0.0699336258120704	0.198087309217387	-0.00928407882057014	-0.060180846818118	0.076184930993916	243.513727185345	0.12591624715137	0.09615575920181	0.1472592258178	0.109710546306628	0.035405729561162	0.168385697159234	-0.018658530489516	-0.0922220149664532	0.0420630778273268
243.59538404062	0.102378862297874	0.0842749696076148	0.123227141200522	0.101958077184186	0.0616898635797943	0.165892847359355	0.0021418441727561	-0.0460858835996094	0.0704325662185893	243.558648064444	0.121826256931741	0.0963766162474515	0.144524141890938	0.108117642959002	0.0699336258120704	0.187714800217194	-0.00661496728628445	-0.0565905874664057	0.0676290307816325	243.613814280172	0.125940336831329	0.09615575920181	0.1472592258178	0.11012458964227	0.0469896261505299	0.174918070575331	-0.017324117155905	-0.0822478364020727	0.0477646349012151
243.695385616691	0.102386648496999	0.0842749696076148	0.123227141200522	0.102320584787783	0.0727756404284376	0.165892847359355	0.0038445221090995	-0.0424162449283614	0.0643834724407365	243.658681882222	0.121826256931741	0.0963766162474515	0.144592054462467	0.108246874127727	0.0709477024153551	0.187714800217194	-0.00609875570725855	-0.0561265130536944	0.06722012139357	243.713901375	0.125940336831329	0.09615575920181	0.1472592258178	0.110239051766321	0.0469896261505299	0.173627174503489	-0.0167565122100447	-0.0818712245309115	0.046858786663403
243.795387192762	0.102378862297874	0.0839288299435815	0.123227141200522	0.102652961561675	0.0727756404284376	0.164607025231978	0.00519763369766346	-0.0419406411211449	0.0643834724407365	243.7587157	0.121826256931741	0.0963766162474515	0.144592054462467	0.108311467523324	0.0709477024153551	0.187714800217194	-0.00600455015663579	-0.0561265130536944	0.06722012139357	243.813988469828	0.125940336831329	0.09615575920181	0.1472592258178	0.110392586075484	0.0469896261505299	0.173627174503489	-0.0165029193480517	-0.0818712245309115	0.0471466991034312
243.895388768833	0.102378862297874	0.0839288299435815	0.123227141200522	0.10273611502639	0.0733434589108689	0.165892847359355	0.00557990475281403	-0.0424162449283614	0.0649364062320627	243.858749517778	0.121796901263215	0.0963766162474515	0.14470129194153	0.108572573265108	0.0776007849626359	0.198087309217387	-0.00447453368684014	-0.060180846818118	0.0676290307816325	243.914075564655	0.125888885631226	0.0960953444474126	0.1472592258178	0.111077182296266	0.0395211471246164	0.183162174547168	-0.0123159434376242	-0.0889867597982577	0.0554386550882734
243.995390344904	0.102328970802849	0.0832929461106551	0.122991021892929	0.10304722699847	0.0727756404284376	0.165892847359355	0.00706180884842059	-0.0407586468414775	0.0717934402285994	243.958783335556	0.121788510482327	0.0938868829076871	0.143085461329719	0.108878351085329	0.0748173033532458	0.198558977297514	-0.00279018156993593	-0.0588903586075775	0.0762718358707613	244.014162659483	0.125888885631226	0.0958432460458592	0.1472592258178	0.111437232588211	0.0470819868751305	0.204750221180265	-0.010118066112537	-0.0922220149664532	0.065491865173496
244.095391920975	0.102271064617669	0.0833056457042651	0.124107201891721	0.103228124024035	0.0704296779114125	0.165892847359355	0.00813931719021661	-0.0419406411211449	0.0744345557260355	244.058817153333	0.121765559572476	0.0930220448279801	0.143085461329719	0.109459219776528	0.0699336258120704	0.198558977297514	-0.0013950702737066	-0.0588903586075775	0.0814568580960995	244.11424975431	0.125888885631226	0.0958432460458592	0.1472592258178	0.112073414911918	0.028764291613345	0.219180819054822	-0.00583089411008416	-0.0984745352680346	0.0969497921950562
244.195393497046	0.102139838094154	0.0804840279250724	0.122991021892929	0.103377507901993	0.0704296779114125	0.172627339202334	0.00940776512613763	-0.0460668616777456	0.0746918611894925	244.158850971111	0.121683203587338	0.0935839185325504	0.14470129194153	0.109940230377669	0.0680842127928612	0.214877279101876	0.00180314347465991	-0.060180846818118	0.0941070558834415	244.214336849138	0.125888885631226	0.0958432460458592	0.1472592258178	0.112461764006614	0.0386033291501481	0.284675432368686	-0.00369295906444968	-0.0922220149664532	0.151493073912649
244.295395073117	0.102139838094154	0.0804840279250724	0.123227141200522	0.103452064218662	0.0727756404284376	0.175963160416637	0.00997861720634287	-0.0401720049034327	0.0815880943297493	244.258884788889	0.121683203587338	0.0935839185325504	0.14470129194153	0.110698693883424	0.0699336258120704	0.229891899690925	0.00399588875683132	-0.0560495903763042	0.112156929483573	244.314423943966	0.125888885631226	0.0958432460458592	0.1472592258178	0.113559047387639	0.0470819868751305	0.298988847378952	-0.000489276010281935	-0.0922220149664532	0.167116525287457
244.395396649188	0.102030811408548	0.0806072907356955	0.124107201891721	0.103504646140722	0.0704296779114125	0.175963160416637	0.0104762299678496	-0.0398732667624512	0.0820905837890033	244.358918606667	0.121683203587338	0.0935839185325504	0.14470129194153	0.111179202052305	0.0776007849626359	0.246299116985062	0.00591654814761013	-0.060180846818118	0.115959270803328	244.414511038793	0.125888885631226	0.0958432460458592	0.1472592258178	0.114998662263125	0.0470819868751305	0.302777590327007	0.00361315731954211	-0.0830172386976644	0.18555753070971
244.495398225258	0.102019740890535	0.0804840279250724	0.124107201891721	0.103602341872711	0.0716756101121883	0.180249442055418	0.0112085892902291	-0.0417543030068451	0.0823202891484798	244.458952424444	0.121683203587338	0.0935839185325504	0.14470129194153	0.11201890569961	0.0776007849626359	0.252528429366605	0.00904006365438173	-0.0560495903763042	0.12844482601325	244.514598133621	0.125888885631226	0.0958432460458592	0.1472592258178	0.116174700249289	0.050281888734892	0.307911881812331	0.00819644293282689	-0.0822478364020727	0.191972611148746
244.595399801329	0.101966844678458	0.0800623321560801	0.124854545941852	0.103684209976685	0.0704296779114125	0.180249442055418	0.0117645087167637	-0.0398732667624512	0.0853328626331417	244.558986242222	0.121669226307531	0.0935839185325504	0.14470129194153	0.112241227424896	0.0699336258120704	0.252528429366605	0.0107152321895502	-0.0560495903763042	0.133820088734234	244.614685228448	0.125888885631226	0.0958432460458592	0.1472592258178	0.117340525701881	0.050281888734892	0.309938874678044	0.0119109249953783	-0.0822478364020727	0.19649946541545
244.6954013774	0.101898532370607	0.0785678535109757	0.124107201891721	0.103715650481197	0.0733434589108689	0.185183684361844	0.0123128295199607	-0.0398732667624512	0.0866915777256846	244.65902006	0.121669226307531	0.0935839185325504	0.14470129194153	0.112949793850301	0.0776007849626359	0.269930614432091	0.0142931894035774	-0.060180846818118	0.152529058347672	244.714772323276	0.125888885631226	0.0958432460458592	0.1472592258178	0.118739627311761	0.0514702051092907	0.31247886759542	0.0167699486212826	-0.0743013100694754	0.207185185653934
244.795402953471	0.101898532370607	0.0785678535109757	0.124107201891721	0.103957913089308	0.0727756404284376	0.195906106234452	0.0151619587417975	-0.0398009287936659	0.0978709126931392	244.759053877778	0.121669226307531	0.0935839185325504	0.14470129194153	0.113939053428578	0.0782727734413926	0.288787398508517	0.0200043551300127	-0.0565905874664057	0.169318989165278	244.814859418103	0.126378430266511	0.0922037357517374	0.151275468158286	0.126453011257534	0.0747759455558612	0.318427018514174	0.0396715994648738	-0.0586247526437315	0.214004872461805
244.895404529542	0.103998645862956	0.0616295585001877	0.372956420216374	0.104392328639051	0.0727756404284376	0.295109586528901	-0.00347801803667332	-0.275853537509888	0.218986813588943	244.859087695556	0.122947165096281	0.0788967445859693	0.411122432000225	0.11473890669677	0.0776007849626359	0.297579364456375	-0.00353911656870302	-0.232403665278252	0.228760733865707	244.914946512931	0.128402383785577	0.0829550636732526	0.415566967034074	0.127924762470668	0.0733061915416938	0.325531979918538	0.0154442436784269	-0.29745928263546	0.221967222741655
244.995406105613	0.1053571151352	0.0659596632756026	0.407430558032742	0.107160230417135	0.0788641107156694	0.335260072151734	-0.00675347649638497	-0.279448296368208	0.239642309687055	244.959121513333	0.125150846637571	0.0808786193896563	0.463828491961301	0.121641189273692	0.0835116333412168	0.364146254117168	-0.00342436304712209	-0.310892645941706	0.256671517348522	245.015033607759	0.131575442751975	0.089410978043051	0.440527397155583	0.129846186184919	0.0762863575961625	0.331455408835112	-0.00950294329107993	-0.322856647029257	0.217913083804614
245.095407681684	0.1053571151352	0.0659596632756026	0.407430558032742	0.113397224024705	0.0787151972664231	0.349711915484633	0.0320880956310468	-0.280124202392746	0.261925669213375	245.059155331111	0.127829690264265	0.0788967445859693	0.476118336468259	0.128524192765524	0.0838354968735581	0.365891835663761	-0.0283002556183815	-0.352958364561217	0.256671517348522	245.115120702586	0.133808436704383	0.0829550636732526	0.440527397155583	0.259046010930628	0.0888232661054279	0.341869530644823	0.0107273178445905	-0.315486816625351	0.221967222741655
245.195409257755	0.1053571151352	0.0659596632756026	0.407430558032742	0.123953113970604	0.0787151972664231	0.352835682499857	0.0483658659245665	-0.278743822034492	0.261925669213375	245.159189148889	0.253810358742718	0.0808786193896563	0.493599688335254	0.153368149881661	0.0835116333412168	0.367412702385772	-0.0591802749591567	-0.377361108413673	0.218901150342532	245.215207797414	0.136464987396119	0.0900936002989014	0.450795039706706	0.281904941167119	0.0888232661054279	0.344506815062733	0.0037930904353889	-0.312877050956044	0.22009835691731
245.295410833826	0.106082525835307	0.0646353107636855	0.407993576906935	0.151111391565438	0.0788667616246201	0.354909873583382	0.053086336547725	-0.287997290433889	0.263160384639249	245.259222966667	0.306639074642913	0.102069542436167	0.511534562655541	0.191561574689914	0.0835116333412168	0.367412702385772	-0.0837684821979131	-0.375807370546674	0.218901150342532	245.315294892241	0.246358253153013	0.0975283858955469	0.4708850539083	0.293114324982437	0.0901566863388504	0.351548038503075	-0.0206842368598376	-0.312877050956044	0.217913083804614
245.395412409897	0.107399704182498	0.0646353107636855	0.407993576906935	0.246086640929565	0.082742213291565	0.359348773410012	0.0530317216440158	-0.273945296604506	0.272145681524783	245.359256784444	0.308834809295981	0.0963766162474515	0.500523181094174	0.241312670695269	0.0859745043278491	0.369447392998167	-0.0727857147117744	-0.370752919216371	0.218870184687306	245.415381987069	0.363509683111894	0.109743963108552	0.491050022192596	0.298549828786128	0.0881709702791023	0.352018730244612	-0.0775500715242406	-0.30001487344131	0.221967222741655
245.495413985968	0.1146354985013	0.0832929461106551	0.446826222226119	0.293335101281219	0.0824584253263429	0.359606478759546	0.0173830837782089	-0.30561457159044	0.270991718572447	245.459290602222	0.308834809295981	0.0963766162474515	0.500523181094174	0.298959115843756	0.0926496605771134	0.371886135846888	-0.031259612229677	-0.290434440248267	0.238299663238328	245.515469081897	0.368344265003447	0.110855032135661	0.487311905163406	0.304732022500555	0.0901566863388504	0.353694727376614	-0.0726701455124001	-0.296157553541476	0.210592696066883
245.595415562038	0.26871211409632	0.0833056457042651	0.484904636505196	0.301727514501601	0.0824584253263429	0.35990521917924	-0.0128520928556728	-0.330998391958534	0.261925669213375	245.55932442	0.372047948877916	0.101230339502445	0.521184136001613	0.304728973196154	0.0946992509896065	0.37198595196714	-0.0683180116023697	-0.299288842434304	0.212401142401063	245.615556176724	0.37734136465	0.207203665099307	0.54780324753171	0.30965529519869	0.105938896505442	0.363129638797975	-0.0733404574736785	-0.314475535373778	0.13370267232486
245.695417138109	0.346990254625523	0.0872938051313695	0.481205166730882	0.319782858405155	0.0922380169530796	0.362378112671502	-0.0353683216293841	-0.283957229521897	0.109054747823445	245.659358237778	0.403720419983953	0.213330239835022	0.605468066836568	0.307778210659706	0.0935011171610332	0.37198595196714	-0.106128639360302	-0.427479682148639	0.128895553271485	245.715643271552	0.379415242922822	0.208942646555891	0.499514899304355	0.310922646323425	0.105938896505442	0.359427589864422	-0.0721651381392987	-0.276189998267225	0.123119217526582
245.79541871418	0.35838742344276	0.230747819762261	0.484904636505196	0.321166057566704	0.0937183450769204	0.362378112671502	-0.0588678078342061	-0.263929806835007	0.1053451027431	245.759392055556	0.404077397141243	0.237055955940674	0.525377740081933	0.320959021401616	0.193853376262806	0.378245601077748	-0.086185402548435	-0.258805696171207	0.10041439074018	245.815730366379	0.380306187428122	0.216881657378294	0.492216825303299	0.313080047922571	0.13910955229477	0.374907182176653	-0.0658470096969202	-0.226839556237308	0.119587181498963
245.895420290251	0.358301418553158	0.230747819762261	0.486290559530115	0.323021353798386	0.0937183450769204	0.366020403093172	-0.0488250814912332	-0.249262706209103	0.105784856061106	245.859425873333	0.403720419983953	0.24180487240743	0.532468991841598	0.321601556719849	0.209410837294668	0.38322863541471	-0.0830981667905598	-0.252076997052213	0.100323517750851	245.915817461207	0.380038755043035	0.216881657378294	0.49354579603741	0.314167293896011	0.258005607261335	0.38156140282543	-0.0603732738788839	-0.208043351642564	0.123816783077908
245.995421866322	0.356973608422278	0.221212658058894	0.484293410801707	0.323070837816885	0.0937183450769204	0.366020403093172	-0.0469677513041472	-0.251242988676101	0.108287459054442	245.959459691111	0.401579251877403	0.243332669673271	0.546376689975236	0.321695937953956	0.209410837294668	0.381855522288506	-0.0801156781534145	-0.257110541740704	0.10041439074018	246.015904556034	0.378855270738615	0.207203665099307	0.491050022192596	0.315015311973349	0.258005607261335	0.374907182176653	-0.0570318692228522	-0.208043351642564	0.130977378482955
246.095423442393	0.355374176815037	0.209269985571377	0.486290559530115	0.324421794431165	0.179820109593403	0.431110266738189	-0.0385916714508351	-0.237572205544817	0.118779275671525	246.059493508889	0.396984077948074	0.207335733475543	0.532468991841598	0.321601556719849	0.209410837294668	0.38233068516112	-0.0743173783530427	-0.245036596428741	0.120505273421564	246.115991650862	0.373688166830786	0.19185942413815	0.489871600768411	0.315250380253563	0.258005607261335	0.372095515736309	-0.0508098385940132	-0.208957915769139	0.13370267232486
246.195425018464	0.352676472114435	0.200064802797697	0.486290559530115	0.324510882081749	0.195906106234452	0.427665275678077	-0.0342225715639304	-0.241002004300442	0.124474748285454	246.159527326667	0.383826126093941	0.192063769528663	0.525377740081933	0.321547896218891	0.209410837294668	0.38233068516112	-0.0649267531699612	-0.252076997052213	0.129495020410843	246.21607874569	0.370023711899197	0.18280718144274	0.490576769569348	0.315564535541065	0.25843452755822	0.371326092397492	-0.0431038296601011	-0.206099554674012	0.142018441218964
246.295426594535	0.349862995739774	0.194976820350617	0.484904636505196	0.324510882081749	0.195906106234452	0.427665275678077	-0.0312945037692231	-0.220084667013051	0.148468408790481	246.259561144444	0.368640338898132	0.18634393697581	0.525377740081933	0.321547896218891	0.209410837294668	0.381855522288506	-0.0530608557251491	-0.26512992093119	0.130623060903366	246.316165840517	0.364679252735878	0.173209877883386	0.485759974400212	0.315793543070843	0.268102232004592	0.374907182176653	-0.0341478674183164	-0.188723377390936	0.16533438467201
246.395428170606	0.34813888790602	0.188826408543544	0.481958924156792	0.324546868245525	0.195906106234452	0.423728110851556	-0.0289631724803718	-0.216665563133368	0.151006382181862	246.359594962222	0.340759884035799	0.181622251930571	0.519248476037665	0.321410451679832	0.209410837294668	0.382787808888728	-0.0369361048383677	-0.246895019533528	0.154032788952528	246.416252935345	0.344203420895053	0.165696410761405	0.484229141411128	0.31628064426696	0.268102232004592	0.371326092397492	-0.0129643600119503	-0.18608541348374	0.164841891647627
246.495429746677	0.346421103524242	0.188826408543544	0.481958924156792	0.325200400298103	0.263859057259166	0.427665275678077	-0.0231204463313748	-0.213326512892456	0.146711688431946	246.45962878	0.322113133227475	0.182941871945834	0.519248476037665	0.321063829468827	0.209410837294668	0.381855522288506	-0.0271966401182982	-0.233245769611304	0.168044349899956	246.516340030172	0.279135523306504	0.154477462961112	0.467002637895897	0.316396744109667	0.268102232004592	0.370525665421196	0.0133604766236043	-0.180302858053483	0.167464791709262
246.595431322747	0.340768143876828	0.188826408543544	0.483493763762061	0.325853334578948	0.270895419082065	0.400779284459827	-0.0122182971495556	-0.188597983554339	0.162363154735128	246.559662597778	0.298107190879061	0.184505225090626	0.519248476037665	0.321063829468827	0.209410837294668	0.381287118022573	-0.0133202445630816	-0.222369390023379	0.17409740111175	246.616427125	0.231568357511907	0.155897321691207	0.459647390827698	0.316727267914973	0.268102232004592	0.365347971158698	0.0426171896006286	-0.160620342993416	0.176313307618032
246.695432898818	0.323278009203894	0.171852717765267	0.455152054295351	0.32639981798348	0.275131235009939	0.39475396361685	0.0102578611855022	-0.163939203310749	0.167424723878638	246.659696415556	0.271937662533949	0.17717244350569	0.500925797719175	0.320959021401616	0.209410837294668	0.381287118022573	0.00470431682993616	-0.195092897796323	0.17409740111175	246.716514219828	0.203368349519342	0.151208998648424	0.419786695237192	0.317110130091232	0.269248082905621	0.363129638797975	0.0828409814960606	-0.123123044654829	0.185222305099137
246.795434474889	0.26871211409632	0.16526318896166	0.406400249261821	0.327308895979626	0.275131235009939	0.383318472390657	0.0514599485724186	-0.0923488574439554	0.16828644974864	246.759730233333	0.246639754445893	0.178766933635386	0.474303605360707	0.320853927527707	0.209410837294668	0.381287118022573	0.0347185911166663	-0.166097999882427	0.17409740111175	246.816601314655	0.19658071009307	0.148176789180423	0.307728368683261	0.317110130091232	0.269248082905621	0.363129638797975	0.108206184407092	0.0230840668181743	0.196437129032602
246.89543605096	0.244617183934336	0.172697692068242	0.388315608870443	0.327308895979626	0.275131235009939	0.383318472390657	0.0653539209436959	-0.0643266095099335	0.168414598685659	246.859764051111	0.232657749697032	0.175790808528592	0.360458715522199	0.321297274554109	0.209410837294668	0.38233068516112	0.0636166933288833	-0.0863398088627238	0.174594798232909	246.916688409483	0.195880236052034	0.148176789180423	0.291478309687807	0.317110130091232	0.269248082905621	0.363129638797975	0.111377108903553	0.0317122324757108	0.188133854562573
246.995437627031	0.232909180467464	0.16526318896166	0.384169390151766	0.327632709406279	0.277794992277609	0.383318472390657	0.0721753858483507	-0.0519833083119463	0.184573315791504	246.959797868889	0.231526282346489	0.175790808528592	0.357795324733049	0.322278873811857	0.209410837294668	0.38233068516112	0.066917941757065	-0.0863398088627238	0.17409740111175	247.01677550431	0.195723254115862	0.148176789180423	0.287022077752156	0.317110130091232	0.269248082905621	0.363129638797975	0.111883102670528	0.0304461979287041	0.18137122977066
247.095439203102	0.214000484465079	0.0488762334620764	0.371581051775781	0.327632709406279	0.277794992277609	0.383318472390657	0.102747410740802	-0.0650606631890499	0.309001542454822	247.059831686667	0.230033958278321	0.17130051656277	0.352040489071787	0.323308774108852	0.211494887536121	0.384760470646417	0.0712263822244558	-0.0832284867466966	0.174295623401179	247.116862599138	0.195639729799263	0.148176789180423	0.287022077752156	0.317110130091232	0.269248082905621	0.363129638797975	0.112228120506642	0.031173546729903	0.185222305099137
247.195440779173	0.210797276768926	0.0488762334620764	0.371581051775781	0.327688225630587	0.278242871310842	0.383318472390657	0.107215366970501	-0.0650606631890499	0.30799810896602	247.159865504444	0.228434702854808	0.171967279036054	0.346639884675228	0.32400666983933	0.20863653350121	0.384760470646417	0.0738554402866552	-0.0832284867466966	0.17409740111175	247.216949693966	0.19547138053098	0.147495532060021	0.280209075426364	0.317110130091232	0.269248082905621	0.363129638797975	0.112672956549837	0.031173546729903	0.18137122977066
247.295442355244	0.20903734500428	0.0480879013706992	0.365227704924202	0.327692014918618	0.279478824098114	0.383904284439591	0.111235444531319	-0.0501732563373166	0.320247478068368	247.259899322222	0.227397870093232	0.171967279036054	0.343213230439831	0.324919335212904	0.205141322926876	0.384760470646417	0.0774129382643877	-0.0832284867466966	0.174295623401179	247.317036788793	0.195131040317173	0.148176789180423	0.275965960904615	0.317110130091232	0.269248082905621	0.363129638797975	0.11361232099587	0.0347372263499574	0.18137122977066
247.395443931315	0.206280762542837	0.0406242911663462	0.346835567220492	0.327707869713846	0.280967962676342	0.384635876579803	0.117878219003868	-0.0374840574625491	0.320247478068368	247.35993314	0.226227566078779	0.175790808528592	0.343684805504295	0.326740613836979	0.206633162566966	0.384760470646417	0.0812475889768133	-0.0514046679574574	0.198920495755482	247.417123883621	0.19495388331146	0.147495532060021	0.269258595407855	0.317110130091232	0.269248082905621	0.363129638797975	0.114600773232025	0.0355799285501895	0.180349759908344
247.495445507386	0.204223723112577	0.0365477699132232	0.330071551874818	0.327849979827237	0.280967962676342	0.383904284439591	0.12271840815036	-0.0272547273816597	0.321183207302419	247.459966957778	0.224700652737575	0.17130051656277	0.334476214854286	0.328194784711565	0.215318357946529	0.392359783907523	0.0865111877955325	-0.0455320018158359	0.198920495755482	247.517210978448	0.194705564800947	0.147495532060021	0.262446525700437	0.317110130091232	0.269248082905621	0.363129638797975	0.115583730852632	0.041736739888022	0.180744420087014
247.595447083456	0.203210068493139	0.0406242911663462	0.321118759550062	0.328021892510739	0.280967962676342	0.384635876579803	0.126204544607391	-0.018413061514586	0.321183207302419	247.560000775556	0.222969433435736	0.17130051656277	0.32472681391335	0.329606397942461	0.224753761250965	0.395512633817037	0.0920742638184624	-0.0316083392076016	0.1983565261568	247.617298073276	0.194559445058055	0.148176789180423	0.260483500493876	0.317207652696573	0.271742292169189	0.365347971158698	0.116316005008809	0.0425329219893382	0.180349759908344
247.695448659527	0.201410438473534	0.0488762334620764	0.305209127559674	0.328098993304947	0.280967962676342	0.384635876579803	0.130393754165037	0.00762527037561428	0.329076344893917	247.660034593333	0.221971446994461	0.174764337138688	0.32472681391335	0.331083977003131	0.243041510219834	0.405182965209084	0.0953210721363933	-0.0179248250148755	0.19936442125404	247.717385168103	0.194122008499002	0.152563100513803	0.260901727435714	0.317207652696573	0.271742292169189	0.365347971158698	0.117348026072769	0.044914803898088	0.180349759908344
247.795450235598	0.200668041086725	0.0488762334620764	0.294412726977461	0.328131727091701	0.280967962676342	0.384635876579803	0.133048170515652	0.0149578292592295	0.320247478068368	247.760068411111	0.220680288834441	0.171967279036054	0.306118752278408	0.332330275348935	0.243607370225961	0.395512633817037	0.100738133673226	-0.00116259394320184	0.199093700309626	247.817472262931	0.193794174047316	0.155779084625552	0.259614196383543	0.317207652696573	0.271742292169189	0.365347971158698	0.118558198310005	0.0516259673420042	0.18137122977066
247.895451811669	0.199996939443989	0.0488762334620764	0.283644979470348	0.328201344365452	0.280967962676342	0.384635876579803	0.135163933697663	0.0237686324260903	0.319307892436901	247.860102228889	0.220558139947722	0.172280544723751	0.306118752278408	0.332818209104097	0.256897405770516	0.402352638968837	0.102172002838236	0.00191471933449089	0.19936442125404	247.917559357759	0.193738843833603	0.155779084625552	0.259197899210434	0.317207652696573	0.271742292169189	0.365347971158698	0.118811634416722	0.0516259673420042	0.180744420087014
247.99545338774	0.199970280276988	0.0533011151199395	0.286719978020789	0.328201344365452	0.280967962676342	0.384635876579803	0.135428717696093	0.0149578292592295	0.30799810896602	247.960136046667	0.220680288834441	0.172280544723751	0.306118752278408	0.332739935555863	0.256868216333035	0.404556185267441	0.101470470562124	0.00191471933449089	0.199787457326174	248.017646452586	0.193738843833603	0.155779084625552	0.259197899210434	0.317110130091232	0.271742292169189	0.365347971158698	0.118783868809056	0.0516259673420042	0.180744420087014
248.095454963811	0.200812130810051	0.0535559349592763	0.285629365796269	0.328201344365452	0.280967962676342	0.384635876579803	0.132794908312311	0.0149578292592295	0.303413053459204	248.060169864444	0.220680288834441	0.172280544723751	0.306118752278408	0.332739935555863	0.256868216333035	0.405182965209084	0.101367216446081	0.00142054904949718	0.199787457326174	248.117733547414	0.193794174047316	0.155779084625552	0.259197899210434	0.317110130091232	0.271742292169189	0.365347971158698	0.118503036018881	0.0516259673420042	0.180744420087014
248.195456539882	0.20209818104846	0.0793804323114662	0.306434253913349	0.328201344365452	0.280967962676342	0.384635876579803	0.129617505003585	0.015586050838539	0.290998784325023	248.160203682222	0.220680288834441	0.172280544723751	0.306118752278408	0.332739935555863	0.256868216333035	0.405182965209084	0.101367216446081	0.00142054904949718	0.199787457326174	248.217820642241	0.193847214382123	0.155779084625552	0.259197899210434	0.317110130091232	0.271742292169189	0.365347971158698	0.11837662764868	0.0516259673420042	0.18137122977066
248.295458115953	0.20315179488648	0.0891646166039704	0.306434253913349	0.328201344365452	0.280967962676342	0.384635876579803	0.127426533196363	0.0149578292592295	0.281040120752287	248.2602375	0.220951736888615	0.174764337138688	0.306118752278408	0.332739935555863	0.256868216333035	0.405182965209084	0.101041093905747	0.00191471933449089	0.199787457326174	248.317907737069	0.193847214382123	0.155897321691207	0.259197899210434	0.317110130091232	0.271742292169189	0.365347971158698	0.118303917362392	0.0516259673420042	0.180744420087014
248.395459692024	0.203456687442516	0.0969162347473819	0.309723999308706	0.328201344365452	0.280967962676342	0.384635876579803	0.126028633065235	-0.00124574987697068	0.242646761489178	248.360271317778	0.22098837228514	0.175790808528592	0.306118752278408	0.332739935555863	0.253550252809528	0.402352638968837	0.100608568760562	0.00191471933449089	0.199787457326174	248.417994831897	0.193861308192097	0.154477462961112	0.257343709148509	0.317110130091232	0.271742292169189	0.365347971158698	0.118175978270584	0.0444447940025771	0.173136905559331
248.495461268095	0.204529786459255	0.159560527356864	0.304528555142407	0.328131727091701	0.280967962676342	0.384635876579803	0.12251711450617	0.0149578292592295	0.211487422054687	248.460305135556	0.221049331956576	0.175495067508629	0.305566057468359	0.332739935555863	0.253550252809528	0.402352638968837	0.100523347156588	0.00142054904949718	0.199787457326174	248.518081926724	0.193861308192097	0.154477462961112	0.257343709148509	0.317110130091232	0.271742292169189	0.365347971158698	0.118175978270584	0.0444447940025771	0.173136905559331
248.595462844165	0.205502259505614	0.160237499598513	0.294773382107495	0.328131727091701	0.280967962676342	0.384635876579803	0.120893475867989	0.015586050838539	0.202951133315386	248.560338953333	0.221049331956576	0.175495067508629	0.305261717028715	0.332739935555863	0.253550252809528	0.402352638968837	0.100491458539954	0.00142054904949718	0.199787457326174	248.618169021552	0.193861308192097	0.154477462961112	0.257343709148509	0.317110130091232	0.271742292169189	0.365347971158698	0.118175978270584	0.0444447940025771	0.173136905559331
248.695464420236	0.206115208309564	0.157149041037281	0.286719978020789	0.328131727091701	0.280967962676342	0.384635876579803	0.119974022594646	0.0244312755195773	0.205996420023259	248.660372771111	0.221230298059946	0.175495067508629	0.304249325048703	0.333696321323539	0.243607370225961	0.401356608391202	0.103099522237722	-0.0024824847652502	0.199787457326174	248.718256116379	0.193861308192097	0.154477462961112	0.257343709148509	0.317110130091232	0.271742292169189	0.365347971158698	0.118175978270584	0.0444447940025771	0.173136905559331
248.795465996307	0.206769153099415	0.161192251589728	0.283644979470348	0.328131727091701	0.280967962676342	0.384635876579803	0.118421595748087	0.0165192660043333	0.188693585877473	248.760406588889	0.221150124330494	0.175495067508629	0.30202142628763	0.336619372299096	0.221420001289635	0.452559649171429	0.112055749266005	-0.0476893186071543	0.20488331681619	248.818343211207	0.193861308192097	0.154477462961112	0.257343709148509	0.317110130091232	0.271742292169189	0.365347971158698	0.118175978270584	0.0444447940025771	0.173136905559331
248.895467572378	0.206185542028766	0.159560527356864	0.285629365796269	0.328281052854731	0.279478824098114	0.384635876579803	0.119725689221486	0.0149578292592295	0.190579452702801	248.860440406667	0.220366560239146	0.175495067508629	0.304249325048703	0.340728658369357	0.23895673064714	0.595237582251686	0.127747459791736	-0.00536781340042577	0.363545768293495	248.918430306035	0.193861308192097	0.154477462961112	0.257343709148509	0.317110130091232	0.271742292169189	0.365347971158698	0.118175978270584	0.0444447940025771	0.173136905559331
248.995469148449	0.205687051582796	0.159560527356864	0.286418847882609	0.328507886192108	0.279478824098114	0.384635876579803	0.120669083349051	0.0210473389516554	0.197870715298461	248.960474224444	0.219545088578519	0.170571983297601	0.299955102269341	0.343716637660823	0.246182315440078	0.61535671323197	0.138924490128609	-0.00466603620774336	0.369642056313185	249.018517400862	0.193794174047316	0.154477462961112	0.257343709148509	0.317110130091232	0.271742292169189	0.365347971158698	0.118435497377112	0.0516259673420042	0.180349759908344
249.09547072452	0.204584966268739	0.156339591227767	0.286719978020789	0.328617949324903	0.282855100048718	0.388403608366982	0.122344354069421	0.0392581586971599	0.211487422054687	249.060508042222	0.218843840821488	0.168885920502902	0.297377030173161	0.345378949337232	0.256897405770516	0.626499130476711	0.145423044946873	0.00361906610600049	0.38831394682326	249.11860449569	0.193712822123566	0.154477462961112	0.257343709148509	0.317110130091232	0.271742292169189	0.365347971158698	0.118737745547913	0.0516259673420042	0.180349759908344
249.195472300591	0.20411166774129	0.151381003056776	0.283644979470348	0.328617949324903	0.282855100048718	0.388403608366982	0.123464600078263	0.0411166674522279	0.211487422054687	249.16054186	0.217646313784323	0.168885920502902	0.297377030173161	0.347601087371624	0.26366625953203	0.631645281524811	0.152052120072104	0.0234466202484534	0.408848824218964	249.218691590517	0.1933851516194	0.155779084625552	0.257924921465402	0.317110130091232	0.271742292169189	0.365347971158698	0.119525794871768	0.0599675013789894	0.188411092978506
249.295473876662	0.203638960246922	0.146329783593108	0.283644979470348	0.328734882317878	0.277794992277609	0.384635876579803	0.124842696382109	0.0447708917367359	0.212149604747132	249.260575677778	0.216603121701007	0.170247473122235	0.297377030173161	0.348495336316149	0.264210733723644	0.62457601404261	0.159140103797523	0.0245718358559166	0.405430849637805	249.318778685345	0.193257555232884	0.155779084625552	0.257343709148509	0.317110130091232	0.271742292169189	0.365347971158698	0.119926150752363	0.0615181969297746	0.188411092978506
249.395475452733	0.203210068493139	0.14173340338745	0.276953353082937	0.328795412963833	0.277794992277609	0.384635876579803	0.126116129499428	0.0455669290113278	0.211487422054687	249.360609495556	0.215876602642837	0.169274705083044	0.294169767489508	0.348684489037418	0.277739783179972	0.631645281524811	0.162390550596587	0.0348744224543748	0.405430849637805	249.418865780172	0.193066156374199	0.155779084625552	0.257343709148509	0.317110130091232	0.271742292169189	0.365347971158698	0.120180265893831	0.0615181969297746	0.188411092978506
249.495477028804	0.202241182755759	0.140583349063159	0.28110686633928	0.329049825021203	0.285294916922994	0.393300921377824	0.127802072823269	0.0447708917367359	0.212149604747132	249.460643313333	0.21511144500834	0.168885920502902	0.28748767065144	0.34951178198963	0.284432392678234	0.633912795286013	0.166224078332576	0.0348744224543748	0.408848824218964	249.518952875	0.192713516563971	0.154477462961112	0.257343709148509	0.317110130091232	0.271742292169189	0.365347971158698	0.120816652344783	0.0599675013789894	0.188411092978506
249.595478604874	0.201909435382086	0.14173340338745	0.283237738953298	0.329121892930187	0.284448104282177	0.393300921377824	0.12881134499922	0.0455669290113278	0.212149604747132	249.560677131111	0.214574606142402	0.168885920502902	0.28224021294377	0.350298509450389	0.284432392678234	0.629291000323284	0.1682266402173	0.0355222746485518	0.405430849637805	249.619039969828	0.192576620789449	0.154578263537104	0.257343709148509	0.317110130091232	0.271742292169189	0.365347971158698	0.121139429249409	0.0615181969297746	0.192200756063638
249.695480180945	0.200800834005106	0.137257379275688	0.276953353082937	0.32915366231371	0.284448104282177	0.393300921377824	0.131022808312168	0.0488863485340645	0.212149604747132	249.660710948889	0.213976880380125	0.170242164757673	0.281477797047153	0.35040140090445	0.284432392678234	0.626499130476711	0.169430956756055	0.0350322514531668	0.408848824218964	249.719127064655	0.192576620789449	0.154477462961112	0.257343709148509	0.317110130091232	0.271742292169189	0.365347971158698	0.121190504759185	0.0609239278857189	0.192200756063638
249.795481757016	0.199996939443989	0.126991914218763	0.265838471008245	0.329121892930187	0.28907235050619	0.401296916646774	0.132879749552682	0.0488863485340645	0.212872161779368	249.760744766667	0.213555212415996	0.165251675738948	0.275031651550974	0.349957795198828	0.284432392678234	0.633912795286013	0.166466290288487	0.0365898223706267	0.420692296693534	249.819214159483	0.192519285030803	0.154477462961112	0.257924921465402	0.317110130091232	0.271742292169189	0.365347971158698	0.121283598992217	0.0615181969297746	0.193143019529062
249.895483333087	0.199996939443989	0.126991914218763	0.265838471008245	0.328910315129742	0.279478824098114	0.393300921377824	0.132334932428542	0.0456698963814163	0.212149604747132	249.860778584444	0.213484926258816	0.165676386370647	0.275031651550974	0.348649820003564	0.284432392678234	0.661537028120128	0.160389770261876	0.0350322514531668	0.446047948067637	249.91930125431	0.192519285030803	0.154477462961112	0.257924921465402	0.317110130091232	0.271742292169189	0.365347971158698	0.121313648195597	0.0615181969297746	0.193143019529062
249.995484909158	0.199996939443989	0.126991914218763	0.265838471008245	0.32866796649703	0.282855100048718	0.400966998915632	0.131526145365662	0.0517746258510515	0.221377495998919	249.960812402222	0.213484926258816	0.165676386370647	0.275031651550974	0.348305879677458	0.26679557693589	0.696014219054229	0.152452813037447	0.025242317283055	0.50531780385719	250.019388349138	0.192519285030803	0.154477462961112	0.257924921465402	0.317110130091232	0.271742292169189	0.365347971158698	0.121339512936226	0.0615181969297746	0.193143019529062
250.095486485229	0.199996939443989	0.126991914218763	0.265838471008245	0.328377989660501	0.279918944822752	0.401296916646774	0.130531327794377	0.0456698963814163	0.219446690583255	250.06084622	0.213520755093806	0.165251675738948	0.275031651550974	0.345327868433846	0.11283830401781	0.586430890003887	0.137779553518736	-0.12578271952584	0.364554013226304	250.119475443966	0.192460315215066	0.154477462961112	0.257924921465402	0.317110130091232	0.271742292169189	0.365347971158698	0.121526898438177	0.0615181969297746	0.193143019529062
250.1954880613	0.199996939443989	0.126991914218763	0.265838471008245	0.328098993304947	0.279478824098114	0.401296916646774	0.129568218278376	0.0431097136480987	0.221377495998919	250.160880037778	0.213555212415996	0.164365360512883	0.275031651550974	0.343429699658829	0.0807992890562521	0.541845165988709	0.129975962847797	-0.149644399186055	0.325200797049558	250.219562538793	0.192460315215066	0.154477462961112	0.257924921465402	0.316979676398436	0.271742292169189	0.365347971158698	0.12147788235513	0.0615181969297746	0.193143019529062
250.295489637371	0.199996939443989	0.126991914218763	0.265838471008245	0.328098993304947	0.279478824098114	0.401296916646774	0.129568218278376	0.0431097136480987	0.221377495998919	250.260913855556	0.213555212415996	0.164365360512883	0.275031651550974	0.341573295165471	0.0855868385347359	0.521773909709737	0.120998163569368	-0.149499993247702	0.316750724507593	250.319649633621	0.192460315215066	0.154477462961112	0.257924921465402	0.316979676398436	0.271742292169189	0.365347971158698	0.12147788235513	0.0615181969297746	0.193143019529062
250.395491213442	0.200033205553384	0.125521273423311	0.265179243229647	0.328021892510739	0.278242871310842	0.401296916646774	0.129242057060619	0.0463063082934924	0.22632651440105	250.360947673333	0.213575792054136	0.164365360512883	0.275031651550974	0.339920018121659	0.0836420591309285	0.490513086580126	0.11202149097089	-0.150634580761471	0.289084191038991	250.419736728448	0.192460315215066	0.154477462961112	0.257343709148509	0.316979676398436	0.271742292169189	0.365347971158698	0.121401353618894	0.0609239278857189	0.192200756063638
250.495492789513	0.200033205553384	0.125521273423311	0.265179243229647	0.328021892510739	0.278242871310842	0.401296916646774	0.129242057060619	0.0463063082934924	0.22632651440105	250.460981491111	0.21392053033536	0.166009683952235	0.275031651550974	0.338185269945556	0.0855868385347359	0.470548248583595	0.104241346464663	-0.155056386704225	0.266326524975937	250.519823823276	0.192460315215066	0.154578263537104	0.257343709148509	0.316979676398436	0.271742292169189	0.365347971158698	0.121319816046232	0.0615181969297746	0.192200756063638
250.595494365583	0.200119981506137	0.125521273423311	0.265179243229647	0.328021892510739	0.278242871310842	0.401296916646774	0.129166513245393	0.0463063082934924	0.22632651440105	250.561015308889	0.214036235592941	0.166009683952235	0.275031651550974	0.338185269945556	0.0855868385347359	0.470548248583595	0.103700606845765	-0.153592919556648	0.266326524975937	250.619910918103	0.192460315215066	0.154578263537104	0.257343709148509	0.31687517738207	0.271742292169189	0.365347971158698	0.121198465490499	0.0609239278857189	0.192200756063638
250.695495941654	0.200119981506137	0.125521273423311	0.265179243229647	0.328021892510739	0.278242871310842	0.401296916646774	0.129166513245393	0.0463063082934924	0.22632651440105	250.661049126667	0.214036235592941	0.168885920502902	0.275031651550974	0.338185269945556	0.0855868385347359	0.469769575518662	0.103219378527718	-0.150634580761471	0.265630313185741	250.719998012931	0.192460315215066	0.155779084625552	0.257924921465402	0.31687517738207	0.271742292169189	0.365347971158698	0.121078635491958	0.0615181969297746	0.192200756063638
250.795497517725	0.200119981506137	0.126991914218763	0.265838471008245	0.328617949324903	0.277794992277609	0.418393654029601	0.133641272628713	0.0323461779745395	0.230682649242111	250.761082944444	0.214036235592941	0.170242164757673	0.274731352502838	0.338389289932665	0.0836420591309285	0.470548248583595	0.10381873546942	-0.150634580761471	0.266326524975937	250.820085107759	0.192341120715794	0.155779084625552	0.260483500493876	0.31687517738207	0.271742292169189	0.365347971158698	0.12232794441819	0.0523853937187888	0.188411092978506
250.895499093796	0.199916614416102	0.125521273423311	0.265179243229647	0.329915199616386	0.167137910300608	0.457901987753974	0.142885468428819	0.0323461779745395	0.357339787332433	250.861116762222	0.213555212415996	0.170242164757673	0.275031651550974	0.339089915210641	0.0855868385347359	0.484177349995192	0.108234642748908	-0.150634580761471	0.280470700676184	250.920172202586	0.19142942548086	0.147495532060021	0.281042380068747	0.316979676398436	0.268286397475841	0.3624231773825	0.127476836043279	0.0370984278663932	0.197440074945718
250.995500669867	0.199872018174586	0.125521273423311	0.265429146842831	0.332008519875618	0.270895419082065	0.703952321527298	0.160851910908371	0.0289580579016732	0.476759417220854	250.96115058	0.21161196208227	0.148529324102803	0.294023534833289	0.3406933365184	0.0705815608235017	0.490513086580126	0.121131170292555	-0.150634580761471	0.323460542004059	251.020259297414	0.189923086166003	0.0388882557133221	0.260483500493876	0.316979676398436	0.268286397475841	0.3624231773825	0.133072581131821	0.0452017484721493	0.271109335991729
251.095502245938	0.199772774946722	0.125203954923185	0.265429146842831	0.3338880234689	0.280967962676342	0.750541876247148	0.179061326080497	0.0289580579016732	0.515627546218147	251.061184397778	0.210746954563957	0.0576976634119221	0.285486863903954	0.342710543735513	0.0525195145297314	0.541845165988709	0.137834359778406	-0.166391964656599	0.378283928432056	251.120346392241	0.189390877890187	0.0280887273870377	0.25365989854865	0.317110130091232	0.268286397475841	0.3624231773825	0.136731991136223	0.0523853937187888	0.289993658354535
251.195503822009	0.199588452119854	0.125203954923185	0.265838471008245	0.337114214404199	0.280967962676342	0.759847822842052	0.196290620651458	0.0488863485340645	0.553811658861969	251.161218215556	0.209744288710749	0.0345907265841042	0.272700946152441	0.344036484701037	0.0525195145297314	0.582092419490727	0.146557376390635	-0.164828928346043	0.40795718880732	251.220433487069	0.188662719357163	0.0133583450502347	0.242057171355513	0.316979676398436	0.268286397475841	0.3624231773825	0.140940420940516	0.0516259673420042	0.295411950516348
251.29550539808	0.199519514360369	0.125521273423311	0.26763831499794	0.339045010983166	0.285400476023139	0.766283939737982	0.210379271367894	0.067045840526993	0.566910994841563	251.261252033333	0.20847226096499	0.0272748248469162	0.268090574534354	0.347362910436763	0.0866215688575751	0.668809121527883	0.166892137392785	-0.1207314165793	0.49699659431729	251.320520581897	0.187750251003624	0.0111680608981993	0.240216734999598	0.316979676398436	0.268286397475841	0.362554755166863	0.145125710188018	0.0609239278857189	0.30620045920884
251.395506974151	0.199269486047107	0.125203954923185	0.26763831499794	0.341015065695631	0.288207065242446	0.767439605677214	0.22102689958373	0.0676172334258699	0.566910994841563	251.361285851111	0.207261362911883	0.0272748248469162	0.267518180021053	0.348140449286461	0.0836420591309285	0.683299823829689	0.17675496137007	-0.137906700785147	0.49637185531376	251.420607676724	0.186911128462065	0.015255918526477	0.242057171355513	0.316979676398436	0.268102232004592	0.362554755166863	0.148226393136518	0.0615181969297746	0.306778864005619
251.495508550222	0.199118678893035	0.125203954923185	0.268286242880593	0.342470934281884	0.289553579445577	0.766283939737982	0.228480146502438	0.0676172334258699	0.566910994841563	251.461319668889	0.206397603670045	0.0272748248469162	0.267518180021053	0.348436808771805	0.0862636133180193	0.687688396736124	0.183598117847577	-0.130105390375359	0.502200713529615	251.520694771552	0.186612694493553	0.0154427186380351	0.242057171355513	0.316979676398436	0.268102232004592	0.362554755166863	0.149019018821078	0.0609239278857189	0.305350557632697
251.595510126292	0.199118678893035	0.125203954923185	0.268286242880593	0.343827744556428	0.289553579445577	0.767439605677214	0.231630935681719	0.0676172334258699	0.566910994841563	251.561353486667	0.205601613812831	0.0170968083959988	0.256363750591491	0.354109586843694	0.288435429176196	0.721751222403498	0.22150165394937	0.0530110218680488	0.516928421407795	251.620781866379	0.186523796504783	0.0157472655751844	0.242057171355513	0.316979676398436	0.268102232004592	0.362554755166863	0.149815778978589	0.0615181969297746	0.305350557632697
251.695511702363	0.199048990619559	0.125203954923185	0.268721260727482	0.344175067303364	0.288207065242446	0.767439605677214	0.233034906023188	0.0676172334258699	0.566910994841563	251.661387304444	0.205553649586161	0.0170968083959988	0.256363750591491	0.354774896754886	0.288435429176196	0.710254485522051	0.225115208482251	0.0530110218680488	0.502200713529615	251.720868961207	0.186463031734515	0.0157472655751844	0.242057171355513	0.316979676398436	0.268102232004592	0.362554755166863	0.150201089017449	0.0615181969297746	0.305350557632697
251.795513278434	0.199118678893035	0.125203954923185	0.268721260727482	0.343465215436009	0.288207065242446	0.779204635892672	0.231469351105463	0.067045840526993	0.574125807651216	251.761421122222	0.205330651123194	0.0173562408361322	0.256007472491969	0.354774896754886	0.288435429176196	0.710254485522051	0.226184139830739	0.0517784305363748	0.494796066185442	251.820956056035	0.186809910890074	0.0111680608981993	0.241489617176567	0.316979676398436	0.268102232004592	0.362554755166863	0.147026602506825	0.0519784126590584	0.308596625965936
251.895514854505	0.199519514360369	0.125203954923185	0.269077464441891	0.341427652648165	0.288207065242446	0.825494979030216	0.221615303580801	0.0488863485340645	0.609765354932794	251.86145494	0.205401359586373	0.0170968083959988	0.256363750591491	0.351689735764507	0.277739783179972	0.751685734696804	0.216044308749727	0.0506826848984276	0.568113791337972	251.921043150862	0.187880840761772	0.00720456719795148	0.250056841821607	0.31687517738207	0.268286397475841	0.362554755166863	0.141885360900306	0.0458688327891223	0.330268563985484
251.995516430576	0.199996939443989	0.118623612686	0.268721260727482	0.339255243353767	0.218750413254804	0.918493335092097	0.208145929733457	-0.121140483677735	0.582800715133936	251.961488757778	0.205601613812831	0.0187816615213966	0.260105318917172	0.349558737311895	0.0958507972933329	0.744289518011227	0.205256064466209	-0.152515848926011	0.49699659431729	252.02113024569	0.189377642572542	0.0046485291736885	0.395748852426976	0.316979676398436	0.268286397475841	0.362554755166863	0.129061735298781	-0.0878369706146447	0.357248136520001
252.095518006647	0.200365945744007	0.115867949667119	0.268721260727482	0.337415769941616	0.0834712814940434	0.791081864179805	0.194544023296336	-0.144672343218127	0.574995026089781	252.061522575556	0.206397603670045	0.0159351007144191	0.261100297018691	0.34835137999246	0.0562759491845191	0.721751222403498	0.191890766534713	-0.158784665627284	0.49699659431729	252.121217340517	0.190110893098441	0.0046485291736885	0.424030849384166	0.316979676398436	0.268286397475841	0.362554755166863	0.122792531144069	-0.135471807025844	0.343654094654824
252.195519582718	0.200956424353956	0.115081042725317	0.276953353082937	0.334521520515031	0.0457804952556505	0.758614793486272	0.17741924573242	-0.15307714601676	0.574125807651216	252.161556393333	0.206622374999477	0.0187491802809561	0.268090574534354	0.345378949337232	0.0502943460568147	0.710254485522051	0.175598667397516	-0.159438087858269	0.49699659431729	252.221304435345	0.19241116112739	0.00720456719795148	0.469249238263423	0.316979676398436	0.268286397475841	0.362554755166863	0.112505703104992	-0.168497289263319	0.32969004757039
252.295521158789	0.201575460267756	0.106863753284458	0.276953353082937	0.332008519875618	0.0365061473676562	0.749092529747955	0.16070213472372	-0.162304833007118	0.567912927801896	252.261590211111	0.207119395950022	0.0170968083959988	0.272950194531239	0.342710543735513	0.0490194245126263	0.705203843993632	0.161342623152718	-0.168665188772524	0.485968999941685	252.321391530172	0.194915617538552	0.0046485291736885	0.492758590733079	0.316979676398436	0.268286397475841	0.362554755166863	0.0996052875169774	-0.209187894588342	0.307422011510886
252.39552273486	0.201909435382086	0.102166140243561	0.283237738953298	0.327539139796843	0.024793797063639	0.705793925164399	0.130758603918839	-0.199696155353734	0.497555725543623	252.361624028889	0.209097692633668	0.00776891917350542	0.376106136148344	0.338615644401912	0.0463578769080313	0.683299823829689	0.133280806462557	-0.172397736480201	0.469257866460253	252.421478625	0.196760113183067	0.00720456719795148	0.515150476607737	0.31687517738207	0.268286397475841	0.3624231773825	0.0903977937174695	-0.209187894588342	0.308437816048075
252.495524310931	0.202592013817106	0.125203954923185	0.324696334959304	0.32448147607584	0.0189340472396927	0.662818914505283	0.107296198300252	-0.223434831429856	0.45143403244113	252.461657846667	0.209677861679631	0.0159351007144191	0.403762681171102	0.334033622674604	0.0346908920566287	0.628137224284379	0.103156162111692	-0.183070266741258	0.43443062491854	252.521565719828	0.199452575375192	0.0183167793714149	0.529019586194384	0.31687517738207	0.268286397475841	0.3624231773825	0.081069229016118	-0.237371787119564	0.277965342770663
252.595525887001	0.203569930511912	0.135469288206864	0.337810799812507	0.320683807166923	0.0189340472396927	0.560628121981901	0.0805272976687998	-0.21787161618536	0.337328520902266	252.561691664444	0.21122894185796	0.0177941335333865	0.440410243558924	0.328931949341371	0.0261774777433756	0.444786018570814	0.0737791239017921	-0.184193059877794	0.339375375600332	252.621652814655	0.201874724721689	0.150833994594358	0.61711384286268	0.31687517738207	0.271742292169189	0.365347971158698	0.0739952814930556	-0.230258666518545	0.276035031413712
252.695527463072	0.20402029971006	0.139182925788472	0.337810799812507	0.318329981964706	0.0230734429193356	0.380956907440057	0.0636927845780863	-0.202403297478987	0.208652107925299	252.661725482222	0.212207889343381	0.148529324102803	0.512840300342085	0.324732256665944	0.0489563139200162	0.38233068516112	0.0487011260356765	-0.220817536759486	0.218357101885101	252.721739909483	0.204344840760241	0.149046121703857	0.536616040666228	0.31687517738207	0.271742292169189	0.365347971158698	0.0658146661766223	-0.235937853547203	0.192112787109445
252.795529039143	0.204223723112577	0.142091304302652	0.337810799812507	0.316343950751363	0.0360041086977263	0.37553734259491	0.0532852639755869	-0.194043312363024	0.193552418962025	252.7617593	0.212752145226341	0.148842157239615	0.489459570090338	0.32400666983933	0.0547470603225586	0.384760470646417	0.0416538145040239	-0.175385410962904	0.198920495755482	252.82182700431	0.205227441025969	0.153698500303777	0.532510767828736	0.316856596006442	0.268286397475841	0.3624231773825	0.0642302541712352	-0.237371787119564	0.180744420087014
252.895530615214	0.203955935118853	0.13377661804006	0.337810799812507	0.315887786803218	0.0406567223650028	0.374484063475338	0.0512579907269408	-0.194043312363024	0.185692043844909	252.861793117778	0.213327922892939	0.150551351949298	0.474002625066017	0.323318482738397	0.0580761874015524	0.384760470646417	0.0367298469272333	-0.175385410962904	0.183278466980655	252.921914099138	0.206009356371379	0.154477462961112	0.530700226686679	0.316842528587137	0.268286397475841	0.362554755166863	0.0626994732496554	-0.233311622296063	0.180349759908344
252.995532191285	0.20337895294041	0.141896286437446	0.354879534070037	0.315894813419287	0.0360041086977263	0.37026827232663	0.0529521413301308	-0.194043312363024	0.185692043844909	252.961826935556	0.212803276618991	0.148529324102803	0.474002625066017	0.324389648307837	0.0489563139200162	0.382664001783809	0.0441984116064597	-0.170151477454069	0.199093700309626	253.022001193966	0.205530951566093	0.150833994594358	0.533460961009943	0.316731257315198	0.268102232004592	0.362554755166863	0.0631812016745676	-0.226569240358443	0.192112787109445
253.095533767356	0.203210068493139	0.139182925788472	0.357419165489735	0.316425185609389	0.0360041086977263	0.371585097501663	0.0551925334061858	-0.193684366025499	0.184573315791504	253.061860753333	0.212207889343381	0.13729894898236	0.474966543235249	0.325568220711719	0.0461069437090312	0.390445513100183	0.052862540813581	-0.175385410962904	0.217751316115209	253.122088288793	0.2044116169646	0.143526108245595	0.538860929836332	0.316657584770694	0.267871589626823	0.363129638797975	0.0651793040658225	-0.226569240358443	0.192112787109445
253.195535343427	0.202730071612806	0.127713562561678	0.354879534070037	0.316699479845712	0.0360041086977263	0.371905343453927	0.0580478445615664	-0.194043312363024	0.185692043844909	253.161894571111	0.211511320403649	0.126197073565638	0.474002625066017	0.327775155417017	0.0346908920566287	0.39890628104375	0.0658336345943001	-0.226732485814507	0.260627244443304	253.222175383621	0.203431542865219	0.1120864568168	0.529019586194384	0.316396744109667	0.267871589626823	0.363782110647106	0.0688926499113036	-0.210014894583464	0.212080549827219
253.295536919498	0.202119468600579	0.106798424361445	0.337810799812507	0.317733282434557	0.0406567223650028	0.376637625566493	0.0621405307233687	-0.173814705839117	0.205996420023259	253.261928388889	0.210669494204032	0.106912666853327	0.467450966615345	0.328256981657486	0.0265339646453276	0.41508317847674	0.0742573772780313	-0.226732485814507	0.283608549159275	253.322262478448	0.201874724721689	0.0930590907551617	0.492758590733079	0.316330146782711	0.267871589626823	0.365347971158698	0.0739274075562515	-0.21287806093078	0.212080549827219
253.395538495569	0.201766706506934	0.116117005575077	0.356893374166	0.318531080962065	0.0406567223650028	0.378017469767606	0.0685874945736994	-0.173814705839117	0.211261409833548	253.361962206667	0.210413062328683	0.0956302681818091	0.458496635499027	0.33060618994235	0.0346908920566287	0.63329596065177	0.0905568505438378	-0.220817536759486	0.459155487875789	253.422349573276	0.201092815355697	0.0897719611409398	0.477211174643982	0.316227527095254	0.268102232004592	0.367184219200231	0.0773481530515912	-0.16994795113132	0.242070726319467
253.49554007164	0.201410438473534	0.106798424361445	0.347804866976505	0.319689628705885	0.0406567223650028	0.381903732200782	0.0787921273776276	-0.173814705839117	0.212398787647114	253.461996024444	0.209366331097036	0.0840190638626234	0.448499825102631	0.335344065537553	0.0461069437090312	0.733847450479966	0.119574998402136	-0.175385410962904	0.566620080463833	253.522436668103	0.198777263547603	0.0897719611409398	0.453459424465502	0.315815588722571	0.267871589626823	0.370525665421196	0.0834270168706679	-0.154897352126596	0.248198618711876
253.595541647711	0.200956424353956	0.106798424361445	0.349023183918568	0.321552521154316	0.0434068831251239	0.389419162589492	0.0908458083570201	-0.146128464124759	0.243353708313976	253.562029842222	0.208479315861495	0.0920341143977643	0.448499825102631	0.337417591722824	0.0461069437090312	0.748475850616038	0.133897894254033	-0.175385410962904	0.576929109639756	253.622523762931	0.195555640073202	0.0739097933909433	0.382346051025909	0.315815588722571	0.267871589626823	0.370525665421196	0.0972301859701654	-0.0838994839417609	0.251695798129231
253.695543223781	0.200668041086725	0.0934781950964591	0.336660389694322	0.32350361128144	0.186905961018625	0.456876791283976	0.106692098325916	-0.0783357003040467	0.256801354464179	253.66206366	0.20709194982823	0.0830214004682073	0.419425036322529	0.341393277945654	0.205155390460201	0.868411774430972	0.159864818712601	-0.159438087858269	0.597159107724786	253.722610857759	0.193712822123566	0.0905552192086899	0.361624391067835	0.315752687171206	0.267871589626823	0.371326092397492	0.107027935093082	-0.0318645302986134	0.249892563495025
253.795544799852	0.200119981506137	0.0934781950964591	0.337213039045244	0.323584693247479	0.209165564212007	0.415937200722724	0.113076341648917	-0.0503326282394885	0.256801354464179	253.762097477778	0.206215509188565	0.0801056871418692	0.377186870143956	0.344584144243272	0.205155390460201	0.78347760870398	0.178744204576426	-0.155834652264405	0.597159107724786	253.822697952586	0.19243928180757	0.0873828825855185	0.32760553385389	0.315660046227243	0.267871589626823	0.372554241427148	0.114656441939668	-0.00932310070687054	0.251695798129231
253.895546375923	0.199772774946722	0.0934781950964591	0.337213039045244	0.323418157782597	0.209165564212007	0.413163504219167	0.114565659875987	-0.0503326282394885	0.256801354464179	253.862131295556	0.201154447076444	0.0922256188360658	0.255855089728408	0.344584144243272	0.205155390460201	0.78347760870398	0.200168366242374	0.0106189855260643	0.597159107724786	253.922785047414	0.192259892506289	0.0894426953670092	0.32726732244948	0.315291583323498	0.258005607261335	0.363782110647106	0.115986623419167	-0.00932310070687054	0.24923826659322
253.995547951994	0.199118678893035	0.0903552313939851	0.336660389694322	0.322736078206919	0.209165564212007	0.43308882568416	0.113845592226736	-0.0681075662386854	0.243353708313976	253.962165113333	0.200569555004293	0.0956302681818091	0.256962699662002	0.343905680647969	0.205155390460201	0.798727921008092	0.200370793542352	0.00935412016445727	0.607513690677533	254.022872142241	0.192249034507769	0.0894426953670092	0.32726732244948	0.315291583323498	0.257704431523668	0.363782110647106	0.116071128469731	-0.00932310070687054	0.249353585280002
254.095549528065	0.198712210370955	0.0903552313939851	0.336471670205847	0.322332187498388	0.209165564212007	0.44454033730511	0.1142612265669	-0.0724669917224356	0.243353708313976	254.062198931111	0.200529450496705	0.0956302681818091	0.256363750591491	0.343151263875468	0.201746238290508	0.806409272864273	0.19841601914583	0.00935412016445727	0.620790158104273	254.122959237069	0.192218178437841	0.0894426953670092	0.32760553385389	0.315117226176209	0.257704431523668	0.367184219200231	0.115762609082805	-0.00932310070687054	0.251695798129231
254.195551104136	0.196740034692997	0.0508142148698959	0.293243495421792	0.321102146543345	0.175400159299068	0.43308882568416	0.114940364961811	-0.0390500721227986	0.281468076029548	254.162232748889	0.199945719959494	0.0956302681818091	0.256962699662002	0.343047103088143	0.197653687936768	0.806409272864273	0.198921016575427	-0.0277829253304089	0.597159107724786	254.223046331897	0.191950937733401	0.0894426953670092	0.325587871786157	0.314924918311693	0.257704431523668	0.370525665421196	0.116228563686631	-0.00932310070687054	0.249892563495025
254.295552680207	0.195974676139801	0.0540755137206862	0.276953353082937	0.320249378292806	0.126559314050155	0.395282368091318	0.114264869533355	-0.0390500721227986	0.282061097414855	254.262266566667	0.199945719959494	0.0956302681818091	0.256962699662002	0.341971008158405	0.173699257125602	0.806409272864273	0.196516048678606	-0.0289731049410674	0.61759366879597	254.323133426724	0.191781014791955	0.0894426953670092	0.325587871786157	0.314334399027302	0.257704431523668	0.371326092397492	0.115912350623666	-0.00932310070687054	0.249892563495025
254.395554256278	0.194984133707973	0.0576423858640813	0.26460894213379	0.318869508157863	0.122570178555593	0.390784451658931	0.113783554928884	-0.0460940990053764	0.280748079297591	254.362300384444	0.199763026113213	0.0956302681818091	0.256962699662002	0.341762720261211	0.160921279464584	0.796691078758413	0.195331667639385	-0.0289731049410674	0.61759366879597	254.423220521552	0.191687598749944	0.0894426953670092	0.325587871786157	0.314189960823474	0.257704431523668	0.372095515736309	0.115906196034461	-0.00932310070687054	0.251695798129231
254.495555832349	0.193660062682041	0.0639381705962354	0.261482318791266	0.318494838186455	0.11166210323183	0.378017469767606	0.115510051584894	-0.0460940990053764	0.279611392552728	254.462334202222	0.199658131674312	0.0906118245785608	0.25317745054298	0.340799367280856	0.153264517298664	0.801421653532447	0.189325581916456	-0.0600405253485976	0.597159107724786	254.523307616379	0.191432183458613	0.092921790939883	0.32760553385389	0.314077059021435	0.257704431523668	0.375675756207304	0.116019052702782	-0.0305897581282297	0.232857142100785
254.59555740842	0.19227500918214	0.071063619498657	0.261482318791266	0.317733282434557	0.11166210323183	0.376814415944728	0.115976911246291	-0.0514600187412705	0.273716067896745	254.56236802	0.199336790316786	0.0956302681818091	0.256962699662002	0.338115423947532	0.0698700702300868	0.721619966663159	0.177441380440948	-0.133183809218136	0.506920665358362	254.623394711207	0.190973775162324	0.0857118861670872	0.316817317763511	0.314031239254134	0.253447141741265	0.372554241427148	0.11650118966057	-0.00932310070687054	0.251828904706749
254.69555898449	0.191763540326642	0.0720185850493354	0.258871605871096	0.315984461365808	0.11166210323183	0.37553734259491	0.11415271584894	-0.0454845696623789	0.282061097414855	254.662401837778	0.199074200667955	0.0920341143977643	0.25317745054298	0.333947053861311	0.0670962568626385	0.573076344690173	0.149850299218059	-0.138895329151909	0.378383592374284	254.723481806034	0.190881518954946	0.0873828825855185	0.316817317763511	0.313977831520632	0.253447141741265	0.372554241427148	0.116642747953091	-0.00932310070687054	0.251828904706749
254.795560560561	0.190812201443325	0.0723343405642554	0.258871605871096	0.315447226374929	0.11166210323183	0.376814415944728	0.113171246745392	-0.0577273492622955	0.282061097414855	254.762435655556	0.198672540451747	0.0906118245785608	0.251287738407561	0.329028820898545	0.0670962568626385	0.506420706751134	0.128839897201922	-0.142134022920935	0.301320275019186	254.823568900862	0.190001866834387	0.0772796186897067	0.304963139593266	0.31279164552685	0.209879535329934	0.372095515736309	0.111694761562639	-0.0318645302986134	0.249353585280002
254.895562136632	0.189428870321404	0.0600182829729308	0.250185586118724	0.314703769653984	0.116055011256613	0.376814415944728	0.116018608097729	-0.0589059672427869	0.282061097414855	254.862469473333	0.198070722346902	0.0840190638626234	0.24485437040907	0.327187782306799	0.0679772382727448	0.494004623738588	0.121119596761615	-0.138895329151909	0.295212437239648	254.92365599569	0.189565263249704	0.0772796186897067	0.304963139593266	0.312493303874997	0.202233690738516	0.38555018703698	0.110392370977335	-0.0523390399903868	0.252370288204356
254.995563712703	0.188089891225533	0.0596720316169272	0.250185586118724	0.314619279532082	0.116055011256613	0.376814415944728	0.119127510774005	-0.0589059672427869	0.283701965527459	254.962503291111	0.197237299984926	0.0840190638626234	0.245145783861743	0.327029345690623	0.0679772382727448	0.494004623738588	0.122294093046548	-0.138895329151909	0.295212437239648	255.023743090517	0.188347798524	0.073736518163338	0.307668470899574	0.310970210055788	0.0655809558492372	0.372554241427148	0.107181654436453	-0.128831673547436	0.278739763270259
255.095565288774	0.185552098859388	0.0576423858640813	0.248201765221626	0.314006612428994	0.116055011256613	0.37553734259491	0.12183630933547	-0.0649724264396452	0.282061097414855	255.062537108889	0.195756069412802	0.0834598114417021	0.246305119116553	0.326360951299663	0.0698700702300868	0.494004623738588	0.122804874318891	-0.138895329151909	0.294387553124762	255.123830185345	0.186255029792671	0.0739097933909433	0.316817317763511	0.310741806418394	0.0583071878043524	0.368050530138342	0.110239562746928	-0.143609210087128	0.281921018322688
255.195566864845	0.182501526936815	0.0475866796712427	0.238489398970057	0.313960296487392	0.12053218697647	0.378017469767606	0.12635374852509	-0.0663669793965443	0.282061097414855	255.162570926667	0.195156511584653	0.0837063942453666	0.247320992618697	0.324389648307837	0.0484966268833106	0.446437085167445	0.117626117492011	-0.138895329151909	0.281996334601792	255.223917280172	0.185229105301051	0.0451170391233209	0.288050287699767	0.31012193446628	0.050613240218239	0.363672944227301	0.110156904169595	-0.158635669035055	0.283180827051741
255.295568440916	0.180328217479422	0.0466883692817774	0.234922368442753	0.313656523391631	0.122875648819475	0.378253647600409	0.128719895189895	-0.0661134925289033	0.282061097414855	255.262604744444	0.194152938540966	0.0801056871418692	0.245605180478123	0.322504705538919	0.0585295990823841	0.41508317847674	0.114588163131151	-0.138895329151909	0.277944109500617	255.324004375	0.183610178321224	0.0439531595942713	0.272317134215237	0.309205235275445	0.0395627365283066	0.3624231773825	0.107906538805966	-0.182773275967226	0.273618012496958
255.395570016987	0.178546402227959	0.0466883692817774	0.231128625874145	0.31332456939048	0.126559314050155	0.37553734259491	0.130851900860552	-0.0677067123526002	0.278856024060996	255.362638562222	0.192393613925237	0.0765280684856219	0.244587922624309	0.321123911624042	0.0611301942138549	0.395512633817037	0.112743580200513	-0.13369441433901	0.278644303200242	255.424091469828	0.182688987821021	0.0429721480065378	0.262446525700437	0.309205235275445	0.0395627365283066	0.3624231773825	0.110847088004665	-0.159046700277474	0.281921018322688
255.495571593058	0.175246685259404	0.0480706209199632	0.229046437514974	0.313135870790613	0.127612641529882	0.37553734259491	0.134491828765023	-0.0661134925289033	0.281935991413416	255.46267238	0.191345851191357	0.0748729891803674	0.242388297955848	0.318526181767423	0.0698700702300868	0.384467730263106	0.108365640741666	-0.119521936815252	0.28041369752354	255.524178564655	0.181134919909081	0.0429721480065378	0.258928138728559	0.309205235275445	0.0395627365283066	0.3624231773825	0.113941997691852	-0.137089022810508	0.300053027715974
255.595573169129	0.172484220834631	0.0491744612793161	0.226557660167348	0.313135870790613	0.131647633842396	0.378253647600409	0.138248806201914	-0.0666721095455946	0.281935991413416	255.562706197778	0.190059300269936	0.0745287483070552	0.241828256254602	0.317300480271534	0.0733115739795987	0.384467730263106	0.108329389725538	-0.117025385544375	0.280863829003384	255.624265659483	0.179282597077691	0.0429721480065378	0.25600742806197	0.309277201140531	0.0395627365283066	0.3624231773825	0.11733901699172	-0.128831673547436	0.303026241036812
255.695574745199	0.168116093373582	0.0491744612793161	0.22410496330255	0.313135870790613	0.130934539583215	0.378253647600409	0.141961499899952	-0.0666721095455946	0.283701965527459	255.662740015556	0.188068065277475	0.0745287483070552	0.244587922624309	0.316373542761529	0.0814197407607251	0.384467730263106	0.107857658701559	-0.114904517569587	0.281996334601792	255.72435275431	0.177594502061406	0.0429721480065378	0.250311860345487	0.309205235275445	0.0395627365283066	0.3624231773825	0.120079121896633	-0.128831673547436	0.287606429377189
255.79557632127	0.165318821404689	0.0491744612793161	0.222319537517197	0.31348026057144	0.127612641529882	0.37553734259491	0.145650800061824	-0.071579291459118	0.283701965527459	255.762773833333	0.185201744660663	0.0737594967080459	0.247320992618697	0.314512916384282	0.0902241631928067	0.384467730263106	0.106517737451572	-0.116058405071789	0.277944109500617	255.824439849138	0.17621028454419	0.0350891096977631	0.240900930726014	0.309580520401757	0.0375796813729747	0.363672944227301	0.127171553029107	-0.130539151534122	0.290185607505997
255.895577897341	0.162224213571556	0.0492531325507159	0.221417801888356	0.314789427361577	0.122570178555593	0.378253647600409	0.152836107212971	-0.0714376652999171	0.292944297515036	255.862807651111	0.182744300615667	0.0728727734781781	0.253629287689591	0.315721704137218	0.0943329086558313	0.384318557266413	0.112211617570865	-0.101837202834377	0.285517107853663	255.924526943966	0.174272466613197	0.0350891096977631	0.240216734999598	0.309580520401757	0.0375796813729747	0.363672944227301	0.129851580835173	-0.130539151534122	0.288965660158391
255.995579473412	0.160279148508093	0.0492531325507159	0.221734220135565	0.315537983604796	0.106862249831698	0.376814415944728	0.160083673868346	-0.0919340973600509	0.3027285101327	255.962841468889	0.179203499653223	0.0554098192849215	0.240997807310195	0.316373542761529	0.0946855957013049	0.384467730263106	0.115876289040966	-0.101837202834377	0.286291057572426	256.024614038793	0.173141966527021	0.0397117522750189	0.242717964721532	0.309798652421266	0.0338973038934493	0.361612592919702	0.133611604552997	-0.123869264392505	0.300053027715974
256.095581049483	0.154315311597956	0.0491744612793161	0.220386608613706	0.315894813419287	0.0964303115800642	0.397096045003559	0.167009379595106	-0.10688482439504	0.314035672052815	256.062875286667	0.17762657118829	0.0587811360760834	0.242272380915001	0.317672521871529	0.0936543457654424	0.382664001783809	0.119942819162699	-0.101837202834377	0.280863829003384	256.124701133621	0.16927784308855	0.0397117522750189	0.241965540529452	0.309798652421266	0.0338973038934493	0.361612592919702	0.136371937411762	-0.114892804485021	0.307578001553341
256.195582625554	0.15039404611009	0.0491744612793161	0.220746056899607	0.317229654563651	0.0964303115800642	0.611549172534616	0.176311239848945	-0.10688482439504	0.454571083586794	256.162909104444	0.176452525685545	0.0547650130328629	0.240997807310195	0.318526181767423	0.0936543457654424	0.382664001783809	0.122900017615673	-0.0991951064264469	0.281996334601792	256.224788228448	0.167479176248788	0.0278422640340478	0.227442798455784	0.311812844128732	0.0226590394573831	0.370525665421196	0.156660909775851	-0.142581456286289	0.322834998376156
256.295584201625	0.144196712767749	0.0491744612793161	0.220746056899607	0.318552991994462	0.106862249831698	0.642403460592018	0.18701643085064	-0.0873348744743803	0.544837930883144	256.262942922222	0.174273402388501	0.05093688829595	0.23883963179361	0.319711649407158	0.0946855957013049	0.384467730263106	0.126993508074191	-0.0991951064264469	0.281996334601792	256.324875323276	0.165326365126521	0.0283163698719978	0.226053841470048	0.31484720813295	0.204573528863521	0.6886128515768	0.188353254624146	-0.0270153782168216	0.530512902527386
256.395585777696	0.141350853881664	0.0491744612793161	0.220617762519107	0.318917876708937	0.106862249831698	0.659099510691817	0.193316690104472	-0.0589059672427869	0.593437628474129	256.36297674	0.172678161982606	0.0535391125720481	0.23962495467178	0.32189476067238	0.0943329086558313	0.384318557266413	0.13176938701667	-0.0921442255698776	0.282847434324034	256.424962418103	0.160333168710006	0.0278422640340478	0.222248868026379	0.314938189605946	0.204573528863521	0.6886128515768	0.190610325237596	-0.0193096089436439	0.540856822152017
256.495587353767	0.134688869804268	0.0475326872614008	0.218781286304348	0.320801701473062	0.112554825575361	0.690687125254854	0.204452776616098	-0.0677067123526002	0.606134218417945	256.463010557778	0.172183937221584	0.0535391125720481	0.23883963179361	0.323087925065311	0.10149826288907	0.390445513100183	0.135623395412613	-0.0840205738673404	0.285517107853663	256.525049512931	0.156252707104101	0.0278422640340478	0.218960046646221	0.315907247848564	0.202233690738516	0.671496352771005	0.200885977630851	-0.0142991700796852	0.530512902527386
256.595588929838	0.131102334575078	0.0491744612793161	0.220908658248065	0.3216481582017	0.106862249831698	0.690687125254854	0.212600370849779	-0.0514600187412705	0.630581122854493	256.563044375556	0.170651332064454	0.0507745714327723	0.236157053879401	0.32400666983933	0.10149826288907	0.39001946937093	0.139948917467737	-0.0814377584917696	0.282847434324034	256.625136607759	0.148397431403286	0.0278422640340478	0.213431824710094	0.316016321914728	0.203860464262963	0.671496352771005	0.20431977062469	-0.0142991700796852	0.530512902527386
256.695590505908	0.127794269635968	0.0466883692817774	0.220908658248065	0.322973365058064	0.106862249831698	0.697010013404642	0.222479085200117	-0.0583742891850856	0.624837182574522	256.663078193333	0.168395684444403	0.0505088934458823	0.237227111820928	0.32486966984853	0.107299710981069	0.396738072286783	0.146927743889813	-0.0678310821558997	0.296325105468542	256.725223702586	0.144206546372998	0.0309985025952855	0.213431824710094	0.316016321914728	0.203860464262963	0.671496352771005	0.205842649317111	-0.00290649375979929	0.546574841004255
256.795592081979	0.126245698929248	0.0448821067055563	0.220908658248065	0.323626230553764	0.107008675440398	0.697010013404642	0.226666825252763	-0.0514600187412705	0.629963587048516	256.763112011111	0.158349568729799	0.0489359266612075	0.23880382176918	0.325707471564916	0.112808509980841	0.398813279831389	0.151756887839515	-0.0622848259712954	0.292942723525162	256.825310797414	0.140046823036655	0.0309985025952855	0.21251875047907	0.316227527095254	0.202233690738516	0.671496352771005	0.208672384515379	-0.00290649375979929	0.546574841004255
256.89559365805	0.125880636702368	0.0475326872614008	0.22410496330255	0.324858253764524	0.127612641529882	0.732823622323415	0.23388131232117	-0.0583037212868774	0.626536728426405	256.863145828889	0.15636099466456	0.047521231274544	0.23880382176918	0.327416998338498	0.0995878338977097	0.400256351550037	0.157293852747709	-0.0693768900349618	0.296325105468542	256.925397892241	0.138166656717427	0.0309305961445436	0.2129065113388	0.316330146782711	0.202233690738516	0.684903813364956	0.211703898953872	0.0524048775442129	0.608282891477253
256.995595234121	0.125663731553926	0.0475866796712427	0.224448803057226	0.325836582465509	0.133049602787092	0.757622121129488	0.247006807755592	-0.0583742891850856	0.646953646952558	256.963179646667	0.151743579727793	0.0412849369025779	0.236157053879401	0.328756070527813	0.0936543457654424	0.422126990545427	0.167720432212783	-0.0840205738673404	0.295800951942339	257.025484987069	0.133593528824139	0.0279368880811799	0.2129065113388	0.316420314073933	0.202233690738516	0.6886128515768	0.215364610140426	0.0498580516340203	0.608282891477253
257.095596810192	0.124180174686778	0.0475866796712427	0.224448803057226	0.326245124116975	0.127612641529882	0.764463586210806	0.252599424362649	-0.0677067123526002	0.650482879860913	257.063213464444	0.147242766835705	0.0417742587038826	0.23880382176918	0.329028820898545	0.0780564803058764	0.422126990545427	0.173122377778744	-0.0840205738673404	0.304953671150267	257.125572081897	0.130809946004952	0.0279368880811799	0.2129065113388	0.317676493832296	0.204573528863521	0.731736432299536	0.231855144306476	0.00761555988916199	0.608282891477253
257.195598386263	0.12166558614444	0.0366906391955113	0.215983888952407	0.327752939769794	0.127612641529882	0.801027679062827	0.270171065211567	-0.0313034337422623	0.722557071296948	257.163247282222	0.141584981090748	0.0358619512291981	0.234716676463276	0.33037750222361	0.0780564803058764	0.4884716189175	0.181244280414107	-0.116058405071789	0.327810224833231	257.225659176724	0.128274315144148	0.0278422640340478	0.21251875047907	0.317999431199186	0.203860464262963	0.740175429711279	0.23664637079223	-0.00905903403415562	0.608282891477253
257.295599962334	0.120651104442732	0.0366906391955113	0.215983888952407	0.328639886560144	0.127612641529882	0.819753794304578	0.278583074813198	-0.0318013792961873	0.738611685171545	257.2632811	0.137852017643719	0.0358619512291981	0.23880382176918	0.33569809337808	0.0936543457654424	0.791376383897159	0.21594409178027	-0.0917012480135623	0.642135314056907	257.325746271552	0.127625607565336	0.0278422640340478	0.21251875047907	0.318604013455934	0.191802549055813	0.753193289123596	0.243371082322685	0.0416290308104665	0.679537616129639
257.395601538405	0.119030457135551	0.0359539984174554	0.215983888952407	0.33032900900948	0.155251273563392	0.869114452337045	0.290014402367515	0.0247328414862878	0.815946027782935	257.363314917778	0.132643626884122	0.0271170696442603	0.232022824017212	0.336824827872581	0.0795198597645999	0.791376383897159	0.224431192962313	-0.0917012480135623	0.657275371406793	257.425833366379	0.12597328551822	0.0278422640340478	0.2129065113388	0.319471777629101	0.202233690738516	0.80699928770483	0.254070715276386	0.0175483316574714	0.677718014598449
257.495603114476	0.11811263549129	0.0339538075221414	0.215305436889599	0.332945184839968	0.153930977004368	0.880844590030465	0.308547118972398	0.0247328414862878	0.808154195413731	257.463348735556	0.130370307514157	0.0271170696442603	0.231176619418265	0.342952628066051	0.0995878338977097	0.960908402830632	0.282591051024265	0.00571294852071766	0.925879421469555	257.525920461207	0.122350720981932	0.0278422640340478	0.213952539193683	0.320893314979384	0.178853095554759	0.836102264993579	0.270433966684117	0.0175483316574714	0.762466660707051
257.595604690547	0.116503044956062	0.0339538075221414	0.215305436889599	0.334696480134354	0.189219878420017	0.911164270821785	0.319815050225284	0.0272686748403268	0.806395742866959	257.563382553333	0.126626387602341	0.022356270100736	0.228268144468078	0.348484760501172	0.205682297553863	1.03568205679698	0.325437187374581	0.0744060741409905	0.970766142992894	257.626007556034	0.121080835456763	0.0278422640340478	0.213403765865825	0.321477741525086	0.202233690738516	0.875678213067631	0.278879865164857	-0.00579617676821298	0.762466660707051
257.695606266617	0.115994573235657	0.0339538075221414	0.215305436889599	0.336765278314838	0.175239471707016	0.905298779711031	0.33139494972846	0.0247328414862878	0.815946027782935	257.663416371111	0.124994255931115	0.022356270100736	0.229197936745836	0.349967346663338	0.21908454539128	1.03405035460511	0.333837447698363	0.077676786536924	0.964414570170378	257.726094650862	0.119826620255351	0.02106803852206	0.207203665099307	0.322181099368007	0.209879535329934	0.909464618525472	0.28732475302392	0.0188839136597596	0.819390860523918
257.795607842688	0.115204585439745	0.0333210926398629	0.215027865491902	0.33805415205347	0.175239471707016	0.919850152397058	0.338475824793257	0.0247328414862878	0.835391783633111	257.763450188889	0.121670432065049	0.0171972609915609	0.224848863530658	0.350226088635363	0.21908454539128	1.03187076169959	0.338372885807069	0.0752144728463606	0.964414570170378	257.82618174569	0.118576424604185	0.02106803852206	0.207326211194886	0.326951439636217	0.168824736165666	1.12018827321994	0.363974212390102	-0.0193096089436439	1.01195957238331
257.895609418759	0.113661032338759	0.0329398442007643	0.215305436889599	0.341336726112849	0.189219878420017	1.02916289270006	0.366567051853459	0.0247328414862878	0.915253732170529	257.863484006667	0.119491460903403	0.0171972609915609	0.224848863530658	0.351689735764507	0.21908454539128	1.09995655278319	0.366418786998485	0.0744060741409905	1.01632622900053	257.926268840517	0.11807341848787	0.02106803852206	0.207203665099307	0.3277149149384	0.191802549055813	1.24938078809025	0.384755190764395	-0.00579617676821298	1.10530378154804
257.99561099483	0.11351417487481	0.0329398442007643	0.215305436889599	0.345395006544706	0.189219878420017	1.11395333049636	0.39196465027063	0.0247328414862878	0.988962591793917	257.963517824444	0.119262680864242	0.0182483821619621	0.226603830493149	0.358636705803099	0.21908454539128	1.46480689827096	0.465783141059317	0.0257828962245494	1.26673693588326	NA	NA	NA	NA	NA	NA	NA	NA	NA	NA
