# Supplementary material for: Global diversity dynamics in the fossil record are regionally heterogeneous
Source: Nat Commun. 2022 May 18;13:2751. doi: 10.1038/s41467-022-30507-0 (PMC9117201; doi:10.1038/s41467-022-30507-0)
Supplement: Supplementary file 4 — Source Data [file 41467_2022_30507_MOESM4_ESM.zip › source_data/Supplementary Figure 4.txt]

Supplementary.Figure.4.mpt	Supplementary.Figure.4.unstandardised_mst_l	Supplementary.Figure.4.unstandardised_gcd_mx	Supplementary.Figure.4.unstandardised_cha	Supplementary.Figure.4.unstandardised_chl	Supplementary.Figure.4.unstandardised_lat_mn	Supplementary.Figure.4.unstandardised_lat_q1	Supplementary.Figure.4.unstandardised_lat_md	Supplementary.Figure.4.unstandardised_lat_mn.1	Supplementary.Figure.4.unstandardised_lat_q2	Supplementary.Figure.4.unstandardised_lat_mx	Supplementary.Figure.4.unstandardised_lng_mn	Supplementary.Figure.4.unstandardised_lng_q1	Supplementary.Figure.4.unstandardised_lng_md	Supplementary.Figure.4.unstandardised_lng_mn.1	Supplementary.Figure.4.unstandardised_lng_q2	Supplementary.Figure.4.unstandardised_lng_mx	Supplementary.Figure.4.unstandardised_lat_r	Supplementary.Figure.4.unstandardised_lng_r	Supplementary.Figure.4.mst.standardised_mst_l	Supplementary.Figure.4.mst.standardised_gcd_mx	Supplementary.Figure.4.mst.standardised_cha	Supplementary.Figure.4.mst.standardised_chl	Supplementary.Figure.4.mst.standardised_lat_mn	Supplementary.Figure.4.mst.standardised_lat_q1	Supplementary.Figure.4.mst.standardised_lat_md	Supplementary.Figure.4.mst.standardised_lat_mn.1	Supplementary.Figure.4.mst.standardised_lat_q2	Supplementary.Figure.4.mst.standardised_lat_mx	Supplementary.Figure.4.mst.standardised_lng_mn	Supplementary.Figure.4.mst.standardised_lng_q1	Supplementary.Figure.4.mst.standardised_lng_md	Supplementary.Figure.4.mst.standardised_lng_mn.1	Supplementary.Figure.4.mst.standardised_lng_q2	Supplementary.Figure.4.mst.standardised_lng_mx	Supplementary.Figure.4.mst.standardised_lat_r	Supplementary.Figure.4.mst.standardised_lng_r	Supplementary.Figure.4.lng.lat.standardised_mst_l	Supplementary.Figure.4.lng.lat.standardised_gcd_mx	Supplementary.Figure.4.lng.lat.standardised_cha	Supplementary.Figure.4.lng.lat.standardised_chl	Supplementary.Figure.4.lng.lat.standardised_lat_mn	Supplementary.Figure.4.lng.lat.standardised_lat_q1	Supplementary.Figure.4.lng.lat.standardised_lat_md	Supplementary.Figure.4.lng.lat.standardised_lat_mn.1	Supplementary.Figure.4.lng.lat.standardised_lat_q2	Supplementary.Figure.4.lng.lat.standardised_lat_mx	Supplementary.Figure.4.lng.lat.standardised_lng_mn	Supplementary.Figure.4.lng.lat.standardised_lng_q1	Supplementary.Figure.4.lng.lat.standardised_lng_md
256.895	7857.0708857698	4531.35114017865	49326940.2713819	11037.126244723	46.504	47.7955	48.606	56.638252173913	55.799	82.317	-57.232	-6.88675	-2.38	-11.2005086956522	-0.4905	10.214	35.813	67.446	7857.0708857698	4531.35114017865	49326956.2626872	11037.126244723	46.504	47.7955	48.606	56.638252173913	55.799	82.317	-57.232	-6.88675	-2.38	-11.2005086956522	-0.4905	10.214	35.813	67.446	7857.0708857698	4531.35114017865	49327035.4332269	11037.126244723	46.504	47.7955	48.606	56.638252173913	55.799	82.317	-57.232	-6.88675	-2.38
253.071	7999.7973693871	5578.19838557513	26418309.4615953	12027.6919434959	47.886	48.845	75.7185	70.3559647058824	80.831	83.139	-105.716	-52.942	-23.327	-37.1054294117647	-3.401	-2.556	35.253	103.16	7999.7973693871	5578.19838557513	26418222.4863766	12027.6919434959	47.886	48.845	75.7185	70.3559647058824	80.831	83.139	-105.716	-52.942	-23.327	-37.1054294117647	-3.401	-2.556	35.253	103.16	6804.90835199088	4761.2776399715	23053805.0151228	10887.0466779205	48.845	73.94425	80.831	73.9497545454545	81.54	83.139	-90.229	-44.411	-23.327
250.891	15435.8493811246	5692.49949568693	55691278.8681385	14729.9008909701	44.484	47.847	48.556	58.4848070175439	79.2005	82.259	-105.716	-23.327	-12.725	-17.8446589912281	-4.152	5.434	37.775	111.15	10078.5077711604	5692.49949568693	31466461.0434336	14491.7290743899	44.484	47.949	48.543	51.7493815789474	48.723	81.54	-105.716	-4.847	-4.286	-16.7808980263158	-3.97325	5.434	37.056	111.15	13569.2184716508	5233.87129368908	51722946.5414296	13806.0175752029	44.484	47.747	48.222	51.3056149162861	48.634	79.551	-90.229	-14.02	-4.801
248.29	13854.6956266187	5385.15928097406	37165078.0563171	14313.9958716987	43.746	47.8225	66.83	59.5811011820331	68.284	79.643	-92.941	-16.488	-12.294	-14.329629787234	-6.811	2.023	35.897	94.964	9554.51484267642	5068.28019533923	37165018.1450628	12099.7796598341	43.746	47.869	66.83	59.6939342172361	68.284	79.643	-86.937	-16.488	-12.18	-12.332646608873	-6.811	2.023	35.897	88.96	13416.5342429328	5385.15928097406	36182237.5248616	14229.4001742617	44.483	47.869	66.83	59.7305268714012	68.284	79.531	-92.941	-16.488	-12.263
244.08	14806.0921841351	6078.56729113462	12665803.1383647	14154.0495090078	41.931	47.072	65.731	59.0394847266881	68.87375	83.003	-106.302	-32.132	-23.796	-27.7661672025723	-15.26	-3.487	41.072	102.815	10027.1506092672	6078.56729113462	11479945.4133869	13835.5112451557	41.931	47.044	65.031	57.6411902339776	68.349	83.003	-106.302	-28.999	-22.387	-22.6461047812818	-14.501	-3.487	41.072	102.815	13641.8696578486	6078.56729113462	12029241.5968622	13700.7177032958	41.931	47.072	65.731	59.022659643436	68.981	76.67	-97.542	-32.132	-23.7755
239.23	14441.2361144275	5567.05467081737	11686213.0029488	13315.2496223891	41.182	46.705	65.223	59.1759168765743	68.1375	75.73	-100.578	-62.93	-35.1255	-43.0449231738035	-29.33	-9.903	34.548	90.675	10202.8614009326	5098.65473266196	10066777.778883	12261.7193522519	41.182	47.043	65.223	59.7622975871314	68.62	75.73	-100.578	-62.93	-35.146	-43.7609155495979	-29.33	-14.743	34.548	85.835	14441.2361144275	5567.05467081737	11686279.0304481	13315.2496223891	41.182	46.705	65.223	59.1759168765743	68.1375	75.73	-100.578	-62.93	-35.1255
232.15	18260.9098714753	5677.75467865028	13247191.8154436	14130.8453949489	41.208	48.167	59.191	57.3009827235772	67.25	72.754	-105.876	-71.528	-44.878	-50.2516158536585	-31.425	-18.102	31.546	87.774	10049.2565951824	5366.32165245837	11718316.0001668	13450.9371182723	41.208	48.868	64.603	59.2433458980044	67.25	72.701	-105.876	-47.015	-40.74	-36.9013037694013	-23.247	-18.102	31.493	87.774	18260.9098714753	5677.75467865028	13247152.30604	14130.8453949489	41.208	48.167	59.191	57.3009827235772	67.25	72.754	-105.876	-71.528	-44.878
218.405	16980.1660460651	5067.08463081223	13403058.9254935	13731.0247880529	41.002	48.372	53.786	55.4269871194379	60.397	72.614	-112.611	-92.548	-36.684	-56.2303992974239	-35.73675	-21.983	31.612	90.628	10084.2877876028	4822.36041650611	11405443.061409	13013.6810618345	41.002	45.926	48.372	54.7342982832618	68.845	72.614	-112.611	-63.59725	-36.684	-48.6828111587983	-36.102	-26.601	31.612	86.01	16980.1660460651	5067.08463081223	13403026.8195262	13731.0247880529	41.002	48.372	53.786	55.4269871194379	60.397	72.614	-112.611	-92.548	-36.684
205.435	10148.3988088111	7071.93740292686	21433171.5832454	14883.6351958993	41.102	56.353	58.03	62.0178292682927	70.488	75.503	-107.322	-100.861	-64.895	-71.962	-58.495	2.977	34.401	110.299	10148.3988088111	7071.93740292686	21433173.4938798	14883.6351958993	41.102	56.353	58.03	62.0178292682927	70.488	75.503	-107.322	-100.861	-64.895	-71.962	-58.495	2.977	34.401	110.299	7636.01664160659	4607.95703597413	6889711.45522671	10878.2977968152	51.491	56.507	58.03	62.3878757763975	70.488	75.503	-107.322	-100.861	-65.988
197.13	13218.4782524192	7291.73679041249	34652579.9107982	17275.2289292127	41.025	47.499	52.447	51.341	55.64	63.052	-108.496	-77.546	-54.4305	-57.4289965277778	-51.824	2.374	22.027	110.87	9997.40691131179	6863.63385128683	21950872.2681142	16672.4531941592	41.025	42.648	47.668	49.3622684563758	55.58	63.052	-108.496	-55.149	-53.693	-50.8801208053691	-51.87	2.374	22.027	110.87	9959.58034441434	6270.66940736004	7741759.91716136	14234.6171391078	41.025	47.307	50.31	50.3689691629956	55.073	59.17	-101.009	-57.769	-54.398
[truncated: 23 more columns]
