# Supplementary material for: Global diversity dynamics in the fossil record are regionally heterogeneous
Source: Nat Commun. 2022 May 18;13:2751. doi: 10.1038/s41467-022-30507-0 (PMC9117201; doi:10.1038/s41467-022-30507-0)
Supplement: Supplementary file 4 — Source Data [file 41467_2022_30507_MOESM4_ESM.zip › source_data/Supplementary Figure 40 - diversity.txt]

Supplementary.Figure.40...diversity.NPL_raw_time	Supplementary.Figure.40...diversity.NPL_raw_median	Supplementary.Figure.40...diversity.NPL_raw_0.95_lower	Supplementary.Figure.40...diversity.NPL_raw_0.95_upper	Supplementary.Figure.40...diversity.NPL_mst_time	Supplementary.Figure.40...diversity.NPL_mst_median	Supplementary.Figure.40...diversity.NPL_mst_0.95_lower	Supplementary.Figure.40...diversity.NPL_mst_0.95_upper	Supplementary.Figure.40...diversity.NPL_both_time	Supplementary.Figure.40...diversity.NPL_both_median	Supplementary.Figure.40...diversity.NPL_both_0.95_lower	Supplementary.Figure.40...diversity.NPL_both_0.95_upper
193.455	60.3073607888717	44.0865554304282	78.8565092005195	193.463	33.6506235623089	20.4681962700869	47.7007744046187	193.449	45.7789119726785	14.6534562230009	82.2333589267395
194.511	57.8380847892979	41.8976603443751	74.0244699978583	194.521	36.7949854528144	27.0817204033984	48.4622026030807	194.505	61.8620592554495	31.4429347640835	101.817841429076
195.568	57.6552823157886	42.2379736443243	75.2084452022055	195.578	34.0715004541694	21.3717013825093	48.0409410955862	195.562	60.8024337679861	17.7759348297135	109.57012258509
196.248	42.4307681857603	21.2365312826958	72.7225798783842	196.253	23.5489519684534	10.7259505702194	57.5241851352555	196.245	57.2349817063997	19.6090257701134	114.752948665152
196.776	46.2475755410065	34.0775871126728	62.9460192269327	196.782	23.1562629017539	13.9260284823513	36.1679922976834	196.774	59.4679529728901	33.1540435570209	95.1396943214804
197.681	61.4320922970647	50.4258969641267	72.7989900564534	197.692	21.5387004964377	8.37470101519756	32.1047860711443	197.676	71.5695413138216	43.9561903238719	111.709524433641
198.737	52.6108014049227	36.3149577283969	80.2465770712637	198.75	24.8719669899197	15.7102212357455	33.8648421861028	198.733	62.9071416582092	33.8521376361811	111.488854247505
199.363	36.1030812223602	20.4704697201909	62.1246145650454	199.369	25.3787645017074	14.7279158109386	39.7496868544214	199.361	53.2732977586671	26.3625990968517	87.5653124719962
199.891	43.932065510443	33.7462508560605	55.1759225472827	199.898	47.5293214888816	39.7635794467793	56.0404928417486	199.889	55.728379939445	41.6589005660961	73.5289556837129
200.841	35.7627477929288	27.221263999704	48.0109429107895	200.848	34.7932717908452	25.4221863967806	46.051508883322	200.839	43.5449683474804	31.079981739697	60.1000671624733
201.369	171.517463607763	68.3945893775549	254.022198327157	201.376	111.858551380165	31.1792612702057	275.17098506603	201.367	121.654581927842	38.2987877659717	260.025399358147
201.907	182.516218910742	70.6074035196101	252.73449539303	201.922	117.39207772158	32.4898407639254	223.231361144132	201.903	122.730397815306	44.1284234564354	240.140030388139
202.963	120.076124372882	62.8625132553025	215.170335032627	202.979	104.650895206166	43.3533722029098	205.471865397068	202.96	208.424633183003	131.15773188229	325.983999246273
204.02	123.279105076109	52.6519890041106	234.658094494331	204.036	139.196554094433	51.1141760653922	200.510092742136	204.017	186.32014727404	49.4593338166391	283.231909868794
204.774	114.794469014943	31.9318156536509	225.837374600966	204.782	77.2366630904594	36.224565994937	209.316267453693	204.773	109.075301681253	29.4952786027719	293.392031516044
205.302	118.079983200932	68.0831857962865	231.870106807009	205.311	98.4255889311645	43.274240490028	182.033229576979	205.301	152.727624154329	65.8802688213422	313.788174692707
206.133	134.059246917488	53.3108645322658	243.402839576753	206.151	134.36862749764	71.4937736600836	207.256964254211	206.131	180.344045305415	71.0215333223368	282.730662283332
207.19	156.517659938608	87.0849458360875	244.61445484362	207.208	103.32286921707	57.4487896942524	167.907229019998	207.187	169.73896975079	91.5407654815775	247.68488481335
208.246	184.867844816111	99.866951456192	243.585453370372	208.265	124.381609229752	43.2621134671753	193.010313481021	208.244	200.851537576467	138.823127068124	277.643470307328
209.142	140.287813760381	90.1755499762815	230.912596806179	209.152	133.188957088521	65.4267617874657	178.096671301644	209.141	173.154088634169	72.3608728429822	322.088944098156
209.67	127.575447469256	52.0845830393387	352.189813413731	209.681	55.2687920085795	20.8197609433131	101.826875006907	209.67	241.422306039487	50.8916730765197	462.801555538202
210.359	245.276305790918	143.010675415768	336.813326716302	210.38	79.8553579897613	25.2498132288579	129.210832798	210.358	221.943452841012	87.8117405682036	414.324648426021
211.416	198.868053693463	114.964520453637	290.252766459154	211.437	51.2629988189077	23.3451733981954	89.4150325739454	211.415	201.574768794709	68.9635237659793	387.726949209398
212.472	185.422144450115	127.791415703589	275.021907307542	212.494	50.8713816639139	29.3960995986861	99.4670452914018	212.472	242.814532086704	125.211771096873	352.823259835527
213.515	221.455219758448	136.724114548457	301.057474232715	213.526	53.5762708592102	27.1587009107687	119.717780039047	213.515	211.593109329246	115.982769005601	339.534491004549
214.044	154.72120252172	92.9496232595332	207.678292704487	214.055	72.5810755642286	37.0331996893173	150.179469538384	214.043	180.632450698542	92.9748507989095	276.876720469999
214.585	161.137057512975	100.049788813866	193.457716282208	214.609	69.7649329317353	45.5244291457445	107.260055532933	214.585	166.298446446128	94.6170401567294	257.209777987282
215.642	149.629584129605	112.032947136145	190.770526881925	215.666	78.6397911567112	54.9788878759683	107.849417047335	215.642	153.967727952693	86.8541471862305	219.75483850515
216.698	129.706078892003	86.2411318345993	182.950509317138	216.723	73.0720095275783	49.9509755548661	108.792119198006	216.699	156.383635479077	108.646921334303	218.574565273928
217.358	102.316140890655	52.9470629007139	173.286744132758	217.371	58.1588890234418	28.2345356063991	91.6808003229777	217.359	208.248384097431	108.857864643083	345.090003329065
217.887	157.07208820128	101.820846731813	272.179280235555	217.9	60.1158047798453	19.1651801216861	181.287312361948	217.887	191.830326164559	84.4151071211621	289.844843873159
218.812	183.157047812821	91.6513153164146	303.483775265158	218.838	66.9457740967221	21.9146798978725	191.975904685675	218.813	191.510010376941	102.595814593262	445.047520195555
219.868	167.234320683882	103.566834767095	225.625288601078	219.895	74.4503373093643	35.0136868034873	119.386322278809	219.869	204.509490871597	117.251034649786	363.309063430498
220.925	215.114069384237	106.994995992645	271.083348947213	220.953	72.9913835514416	27.5900871834482	157.600098722543	220.926	231.201639987739	114.260641442281	452.830188399497
221.981	147.287622521856	64.0764665403976	240.170629144181	222.01	46.363037816478	22.8326305039878	83.020363945235	221.983	228.508535064525	88.4961854958962	361.445453376106
223.038	200.952833260585	87.3196544575346	266.188522690297	223.067	86.4795560760768	30.8611738960561	184.474469586627	223.04	229.801015985547	123.50842597974	375.042244564501
224.094	129.332613179034	67.7124801640373	223.058354726681	224.124	97.116748355193	22.603647679532	200.025847805103	224.097	223.057775620782	130.398711531573	346.86359674508
225.151	175.065286211312	41.8436503368339	236.174415135799	225.182	71.8459788607008	26.8302028313814	142.777099198265	225.154	248.653680617227	151.852335034044	486.108874038437
226.207	121.741033010843	78.9803345116786	279.559494401629	226.239	64.8894314742425	27.4791000419621	121.690056600984	226.21	246.386699349671	110.288203134103	405.712681759171
227.018	109.794174913898	41.0202973931046	215.769083302308	227.034	60.0452277016171	22.2741695381914	124.266622537523	227.019	274.229859189407	92.3837182458424	510.559188311775
227.546	170.228485380762	85.8984883736959	281.088199366347	227.562	82.8769690654172	39.5636797185552	136.621581996395	227.548	158.789527289175	69.3349175772148	327.269197523645
228.32	232.607549832635	175.98298551796	291.734342071671	228.353	91.9033372086768	29.6829678956894	157.38865962775	228.324	181.490687253564	137.855630887601	233.260433574013
229.377	226.689340200423	170.482756108163	283.537417023597	229.411	107.928096101292	55.1791234483747	173.653338367202	229.381	159.834960018819	46.6586436674519	264.07968782682
230.433	207.99049871662	124.977118761125	284.98678778692	230.468	128.236725547148	53.4869509244058	202.413128033869	230.438	161.288493158924	72.2635860217933	237.326235579
231.49	198.848842287158	154.669565098283	251.304026292648	231.525	93.8668105220747	50.0116921348159	176.6487956602	231.495	173.332627668239	119.209587180469	242.107015507259
232.546	214.907222266995	129.406484053304	275.732002944307	232.583	107.68726892836	57.5858600669635	150.886593625834	232.551	177.186039408891	76.1804660483149	264.287609509827
233.337	166.717573694893	99.9935237758994	261.128626257651	233.356	61.5353184225565	15.1764091034427	219.515816621613	233.34	147.929330593337	37.4557093906249	282.463269200852
233.866	78.8110941719306	42.682897241833	126.769151397188	233.884	49.850028082905	28.7317398081224	78.6603719580602	233.868	71.7411477668707	36.2575692231124	113.035471664388
234.66	94.5569844303352	59.9077254748927	119.418936284084	234.697	58.0744454945032	29.8538940843125	84.9676326746167	234.665	61.0396539895145	37.0171553638743	99.102087448778
235.716	86.8736647970531	58.1691772095654	127.628316367549	235.754	54.5383886895023	39.9700197975178	72.028088835908	235.722	68.2987285508346	36.4506328305867	113.238415380798
236.622	87.4990475411743	56.2984432106903	121.275018998496	236.642	54.7172851938044	26.5833907594202	87.5105401614071	236.625	77.3194877220796	34.4746609216601	131.542236666145
237.15	92.861627584386	51.3558848764014	142.661689456995	237.17	84.2484232088591	45.4761214843078	128.569389506419	237.154	69.7298505855481	26.5237414150089	131.889385572933
237.829	109.391984286495	73.4571245105041	146.182797109863	237.869	106.744581509008	80.7300175904731	133.435217495441	237.836	61.4208789012303	27.8511765581946	108.743883709013
238.886	114.305311771615	85.4103057014687	145.372243658416	238.926	92.191249562428	59.0407204924767	126.967230295813	238.892	63.3843034416947	24.9929420136561	121.539859772519
239.447	70.4463241381063	45.3985782171462	101.775044748367	239.467	77.4723046972407	51.6291558307379	113.638135597476	239.45	76.3175037080245	27.2591356417706	158.791269948834
239.975	70.1198030076686	37.7506260303383	95.1467108111145	239.996	78.1913429358502	55.8630779636807	103.058137569967	239.979	75.9788636189718	25.6252915629082	146.713320317665
240.965	80.5961694814114	60.6095072603769	105.216145277891	240.986	68.0166469467446	44.0076986024107	90.0124880132278	240.969	98.5210190361431	33.8450616840175	194.968945525507
241.494	99.0180205773046	64.8892010433283	129.64041255144	241.515	87.9108911545877	55.036634145884	124.583261083474	241.497	108.301929918077	69.7112824620329	153.394722772525
242.055	101.779768620416	89.0643242314405	114.921046102069	242.098	93.2473072066826	74.9621563024673	112.919311217233	242.063	114.032022227694	93.8601355251883	135.212952305134
243.112	107.549224424326	89.516808263186	125.478138435842	243.155	102.160072775656	82.629271716852	120.855688611369	243.12	110.101069080787	90.2472483432076	132.134258528219
243.94	82.7196773012095	62.2576932317954	115.350482904349	243.962	77.1732642854769	55.5761052206714	98.8364037401028	243.944	72.9463190631693	44.5547380141305	108.600818844928
244.468	94.7154177649563	70.4056335399939	119.817601270872	244.491	102.099643678503	67.0078043933082	130.316124169072	244.472	137.662932320799	91.4931285604666	186.766828702721
245.225	112.362891707203	98.2722413156613	140.346368508644	245.27	106.014015774898	82.0062636925447	126.79336723882	245.233	130.389183350506	98.1433349404822	167.35256941773
246.227	87.7243378716107	68.3495751719879	108.572325147161	246.249	91.7036396966014	70.7957136118854	119.788307651354	246.231	110.074832174532	67.5473942763995	151.386849002673
246.755	134.422898394626	81.9910588180013	180.489869015652	246.778	137.935771633055	105.037648495117	172.398607668764	246.759	127.448808776296	85.4044229026799	174.230252427309
247.338	222.207575585564	199.888374088741	243.912733802728	247.384	227.460785306496	204.28889050507	255.279019053025	247.347	190.446698336757	172.211131018194	211.078072817494
247.983	159.006933296599	119.375187537885	197.031621358575	248.007	140.621875230955	92.5437720020079	217.762230067133	247.988	110.938450826025	73.3654128655013	150.305900264309
248.511	160.394169400355	142.191679622455	178.980855126895	248.535	135.28279225759	120.54462125653	153.325406408618	248.516	155.92474715427	114.147973799449	185.734323206548
249.401	173.762771608789	155.809300865068	191.446726577459	249.425	138.253744525843	118.54258458836	157.27161757164	249.406	150.122206428021	123.364261978453	181.113481518827
249.93	77.409658069771	52.4843839110512	103.701117311822	249.954	85.646337120538	51.2451012295225	139.452977121669	249.935	68.1473365200167	18.9817994351463	146.956386985772
250.24	82.7048977389702	64.9982225184417	102.052865853147	250.264	77.0802511283448	56.7812232301139	101.473742848205	250.245	60.4934170538011	19.4370080010729	133.960797322086
250.768	54.7522087051714	37.7309713877611	69.947826386875	250.792	53.7058202266768	32.6115065118114	71.8465874051283	250.773	45.36250103589	8.560452651596	176.784252674538
251.469	71.557802305646	49.7100037294989	94.5474380235978	251.493	63.1290594935572	38.0046125170474	75.210666867167	251.474	38.9211734730968	10.977560958538	92.7202790049951
251.997	41.8050678553949	16.0793990353105	94.1695696968434	252.022	51.7405074093021	18.9125309761123	141.241825434862	252.002	41.0410244877502	12.3859799384872	101.78236369912
252.581	48.2617536757101	27.562218067604	80.0056693828223	252.606	57.184134057278	26.3599293943607	100.917700250202	252.586	54.7791240496485	23.8400714819059	91.9772383930035
253.109	55.6425128667307	34.6966705183229	81.5637164673546	253.135	57.8989664841937	33.003383178484	95.5050014695049	253.115	73.4635291021033	31.4472347073143	153.80735812025
253.677	68.063804673893	53.128016272774	86.9000956703173	253.72	74.9232323637361	52.7021475720387	95.0245207957516	253.688	72.6316925425403	52.1714318704255	106.091671049278
254.223	88.8922179378592	52.5814256547501	130.857644900426	254.248	102.670143206634	72.7554614575981	136.760205440233	254.228	110.95551592871	70.4328342763558	193.709112787139
254.751	101.697889840252	61.8642636549866	122.929064449905	254.785	105.574183457776	80.3287900052781	133.140177467051	254.757	110.414529014684	85.0071357735839	148.447219747043
255.79	89.7608796628153	73.320285099714	115.497860884988	255.843	106.953211859629	80.6263134460955	145.671077381866	255.802	94.5562276092274	71.3509798297429	115.682398391302
256.609	87.173555704913	59.6924578611369	111.984859648103	256.636	94.2520905626602	61.516434705018	139.265549954887	256.615	101.068780243018	65.4348989485586	129.438797644745
257.138	78.5796929817223	52.5910462458089	114.928212861601	257.164	70.3737946214505	41.6520026903552	109.27693514811	257.143	78.5477150390635	46.5121851272051	110.682719655536
257.903	82.0640530082227	53.0386210261057	99.4975117500015	257.957	88.6551369352746	59.2122322694499	115.411870006568	257.915	94.2996391579918	75.3196780760108	132.802562572006
258.96	87.3668790908677	53.8660737346778	106.510985319094	259.014	96.5614936654315	50.0818567285732	132.970164296533	258.972	94.0662774986433	57.392085010697	124.027402561816
