# Supplementary material for: Global diversity dynamics in the fossil record are regionally heterogeneous
Source: Nat Commun. 2022 May 18;13:2751. doi: 10.1038/s41467-022-30507-0 (PMC9117201; doi:10.1038/s41467-022-30507-0)
Supplement: Supplementary file 4 — Source Data [file 41467_2022_30507_MOESM4_ESM.zip › source_data/Supplementary Figure 40 - rates.txt]

Supplementary.Figure.40...rates.NPL_raw_time	Supplementary.Figure.40...rates.NPL_raw_exr	Supplementary.Figure.40...rates.NPL_raw_exr_mn	Supplementary.Figure.40...rates.NPL_raw_exr_mx	Supplementary.Figure.40...rates.NPL_raw_spr	Supplementary.Figure.40...rates.NPL_raw_spr_mn	Supplementary.Figure.40...rates.NPL_raw_spr_mx	Supplementary.Figure.40...rates.NPL_raw_dvr	Supplementary.Figure.40...rates.NPL_raw_dvr_mn	Supplementary.Figure.40...rates.NPL_raw_dvr_mx	Supplementary.Figure.40...rates.NPL_mst_time	Supplementary.Figure.40...rates.NPL_mst_exr	Supplementary.Figure.40...rates.NPL_mst_exr_mn	Supplementary.Figure.40...rates.NPL_mst_exr_mx	Supplementary.Figure.40...rates.NPL_mst_spr	Supplementary.Figure.40...rates.NPL_mst_spr_mn	Supplementary.Figure.40...rates.NPL_mst_spr_mx	Supplementary.Figure.40...rates.NPL_mst_dvr	Supplementary.Figure.40...rates.NPL_mst_dvr_mn	Supplementary.Figure.40...rates.NPL_mst_dvr_mx	Supplementary.Figure.40...rates.NPL_both_time	Supplementary.Figure.40...rates.NPL_both_exr	Supplementary.Figure.40...rates.NPL_both_exr_mn	Supplementary.Figure.40...rates.NPL_both_exr_mx	Supplementary.Figure.40...rates.NPL_both_spr	Supplementary.Figure.40...rates.NPL_both_spr_mn	Supplementary.Figure.40...rates.NPL_both_spr_mx	Supplementary.Figure.40...rates.NPL_both_dvr	Supplementary.Figure.40...rates.NPL_both_dvr_mn	Supplementary.Figure.40...rates.NPL_both_dvr_mx
194.046772791111	0.186607577271685	0.107707933844551	0.394116277336862	0.0787426219897794	0.0244076899976781	0.137612612092977	-0.138352322981594	-0.324318369536508	-0.00697685743779977	194.02529570384	0.218998301112908	0.143873713737052	0.383222651297019	0.0865091447924155	0.0384503360221537	0.135765714555772	-0.145303294319543	-0.291366419410268	-0.0339772258232369	194.093909055474	0.325954067591714	0.136726354436446	0.571649432590577	0.0476302878670305	0.0186523799367219	0.0781047814664053	-0.290580271676015	-0.533433780201217	-0.0830142897103648
194.146878195556	0.182209836925558	0.119305826932614	0.392008111250463	0.0799798246827614	0.0244076899976781	0.139931946977219	-0.130648166308313	-0.313457105657152	-0.00110001703677595	194.12536638774	0.218482521963448	0.129298355300427	0.367834284184572	0.0865740716148344	0.0384503360221537	0.136996093684184	-0.144548421034754	-0.30046791216781	-0.0393955608205843	194.194009254015	0.324684932356693	0.151446087544657	0.569429148155685	0.0476593956225295	0.0185813728470467	0.0786788848486746	-0.290172365337487	-0.520274357966866	-0.0745868614692851
194.2469836	0.180233978754049	0.107707933844551	0.384663750173157	0.0809296728583623	0.0244076899976781	0.139931946977219	-0.126954962802684	-0.320332846817533	-0.00261216113903215	194.22543707164	0.218386223275762	0.129298355300427	0.360286557393836	0.0866633271112577	0.0384503360221537	0.135765714555772	-0.143596475016498	-0.291366419410268	-0.0352537669076676	194.294109452555	0.327207022575962	0.149240076790072	0.566375891815241	0.0476891630495136	0.0185813728470467	0.0787732545223277	-0.293228216712833	-0.530360643780081	-0.0865631860956164
194.347089004444	0.177196263509195	0.107707933844551	0.368157068907457	0.0821238667757092	0.0238875369435061	0.139931946977219	-0.120469917531399	-0.301870796580193	0.00449313234145957	194.325507755539	0.217687909490658	0.137234180275698	0.344512221244822	0.087194520183985	0.0393851544800978	0.135765714555772	-0.141178068007882	-0.265707133487434	-0.0244334803307037	194.394209651095	0.328029965317465	0.161485356502227	0.569004400277132	0.0478484298817624	0.0185813728470467	0.0790187969528215	-0.295086306638504	-0.539034991072696	-0.1003329811068
194.447194408889	0.173613747480201	0.104878609249611	0.326848958759696	0.0840004492289462	0.030780812285556	0.147959580549176	-0.11065984437444	-0.258399067525508	0.0175240318638837	194.425578439439	0.217405777853117	0.13870651521306	0.344980799189076	0.087194520183985	0.0401910255136268	0.135765714555772	-0.140715581489265	-0.265707133487434	-0.0280866428658284	194.494309849635	0.328817283519643	0.161485356502227	0.569429148155685	0.0478733460734557	0.0185813728470467	0.0790187969528215	-0.296589416920379	-0.539034991072696	-0.0949114449738894
194.547299813333	0.171390798942604	0.119305826932614	0.326108923973317	0.0848219501312215	0.030594535896068	0.14718390235723	-0.10459613374522	-0.242538205268289	0.017071291194445	194.525649123338	0.216084707756792	0.143873713737052	0.342540741787521	0.0873328746880299	0.0401910255136268	0.135765714555772	-0.138690154780843	-0.25101445889723	-0.0280866428658284	194.594410048175	0.325073580955704	0.161485356502227	0.562441555174357	0.047933974008179	0.0185813728470467	0.0787732545223277	-0.292457626676184	-0.518518068250104	-0.0971956837919899
194.647405217778	0.169094249845359	0.119305826932614	0.309415313514516	0.0851512637694398	0.030003528964466	0.145646912626569	-0.099172109823882	-0.226159161134552	0.0175240318638837	194.625719807238	0.215688176902235	0.143873713737052	0.337190209314123	0.0873328746880299	0.0401910255136268	0.135765714555772	-0.137774325273494	-0.25101445889723	-0.0352537669076676	194.694510246715	0.324092882106248	0.161485356502227	0.562441555174357	0.0480073565774111	0.0185813728470467	0.0790187969528215	-0.290875258254151	-0.518518068250104	-0.1003329811068
194.747510622222	0.168305239734305	0.119592392862304	0.308355618028667	0.0867503816489235	0.030594535896068	0.14718390235723	-0.0960142884781008	-0.217600750258759	0.0175240318638837	194.725790491137	0.215416024834228	0.129298355300427	0.315591276251989	0.0875722687462496	0.0401910255136268	0.135283104445803	-0.136959155723772	-0.244245885391354	-0.0339772258232369	194.794610445255	0.311888725917392	0.0941863301072306	0.566181354875374	0.0480538345744585	0.0190247444620535	0.0800660333325551	-0.277962995488211	-0.518518068250104	-0.0273080827455037
194.847616026667	0.168250126425707	0.119592392862304	0.308355618028667	0.087906539486575	0.0332686389980382	0.150015089676307	-0.0950371584027126	-0.216957869074767	0.0175240318638837	194.825861175037	0.213372554783983	0.132969537224038	0.306471725761443	0.0877548394857047	0.0401910255136268	0.135283104445803	-0.134320265912773	-0.230396545290551	-0.0280866428658284	194.894710643796	0.30199110643577	0.0796331714520927	0.554828379928265	0.0481793219261583	0.0205664929958032	0.0824466615196107	-0.269643794215435	-0.518518068250104	-0.0261588041186052
194.947721431111	0.168203147116563	0.119592392862304	0.308355618028667	0.0886590905790452	0.0332686389980382	0.150832759555158	-0.0941743191768455	-0.217600750258759	0.0175240318638837	194.925931858936	0.212177546040858	0.132969537224038	0.296122580453232	0.0879441073015516	0.040645926797666	0.135283104445803	-0.132794956046332	-0.226840722605522	-0.0376072246789916	194.994810842336	0.294696461788266	0.0796331714520927	0.554828379928265	0.0482719474345884	0.0205664929958032	0.0825022250676634	-0.263327227269893	-0.518518068250104	-0.017389148641092
195.047826835556	0.168020482332178	0.119592392862304	0.308355618028667	0.089429801468596	0.0333954506274973	0.151389700310878	-0.0935854553888428	-0.216957869074767	0.0175240318638837	195.026002542836	0.211854175670414	0.14200072553962	0.300696271551892	0.0879441073015516	0.040645926797666	0.135283104445803	-0.131934376750494	-0.226840722605522	-0.0393955608205843	195.094911040876	0.286688502804521	0.0796331714520927	0.554828379928265	0.0482969629485961	0.020353356014373	0.082762845152328	-0.25828216773718	-0.518518068250104	-0.017389148641092
195.14793224	0.167745377984784	0.119305826932614	0.304866801127407	0.0907463846598889	0.0333954506274973	0.151389700310878	-0.0919999721804444	-0.213981647317283	0.0175240318638837	195.126073226736	0.210990969838722	0.141332732121432	0.293557940457545	0.0879441073015516	0.040645926797666	0.135283104445803	-0.129691472008216	-0.214171883510246	-0.035037856089022	195.195011239416	0.27334908340886	0.0796331714520927	0.557427983340368	0.0485948579725986	0.0198132259270415	0.082762845152328	-0.252136612585765	-0.511687216414126	-0.0103169239334779
195.248037644444	0.167657233069365	0.119305826932614	0.303702356015524	0.0916609022963948	0.0322087375084435	0.150015089676307	-0.0912639821545448	-0.213553832200184	0.0175240318638837	195.226143910635	0.210856757983331	0.14200072553962	0.291975679574202	0.0880844184078191	0.040645926797666	0.135283104445803	-0.128688516900265	-0.213782405802965	-0.035037856089022	195.295111437956	0.259787023704575	0.0796331714520927	0.557427983340368	0.0487064053701792	0.020353356014373	0.0825022250676634	-0.244630397562597	-0.511687216414126	-0.0103169239334779
195.348143048889	0.167657233069365	0.119305826932614	0.303702356015524	0.0930518472403251	0.0322087375084435	0.150015089676307	-0.0897410550293032	-0.205898928117432	0.02401158247985	195.326214594535	0.210279186154411	0.143873713737052	0.291747915045968	0.0884915501406072	0.0435628317008974	0.136996093684184	-0.127432226823544	-0.214171883510246	-0.0371557435909359	195.395211636496	0.250673997890326	0.0703722821688991	0.549868005580223	0.0487465350103792	0.020353356014373	0.0825022250676634	-0.238350906915944	-0.511687216414126	-0.00853855024092075
195.448248453333	0.167366887405021	0.119305826932614	0.303702356015524	0.0938375751118736	0.0358552004313318	0.153139994168422	-0.0885671355917364	-0.212818446789888	0.0175240318638837	195.426285278434	0.209836897074647	0.144629748032025	0.291975679574202	0.0886524387979185	0.0444613824392982	0.136996093684184	-0.126553347700539	-0.214171883510246	-0.0388904782656138	195.495311835036	0.210123486752245	0.0796331714520927	0.48068787266369	0.0490220035860355	0.0205664929958032	0.0842817964774872	-0.187643627842644	-0.455026653957623	-0.0208125855419967
195.548353857778	0.167366887405021	0.119305826932614	0.303702356015524	0.0951975835253321	0.0358552004313318	0.152894343447659	-0.0873951814565218	-0.216105307027012	0.0134705013148316	195.526355962334	0.209458285485407	0.143873713737052	0.287525445728697	0.0888491060310337	0.0444613824392982	0.136584080307877	-0.124741091792057	-0.214171883510246	-0.040244861390539	195.595412033577	0.203288810874448	0.0796331714520927	0.4804373218665	0.0491100586335604	0.0205664929958032	0.0840194176285461	-0.179155804214414	-0.455026653957623	-0.0172639117240065
195.648459262222	0.167265959047066	0.119305826932614	0.303702356015524	0.0956594963572629	0.0355094279774119	0.153139994168422	-0.0864769783703222	-0.216105307027012	0.0139488894157387	195.626426646233	0.20877184884167	0.143873713737052	0.285469263321907	0.0888535906282006	0.0444613824392982	0.135765714555772	-0.123574577444088	-0.210037239304173	-0.0388904782656138	195.695512232117	0.172384960795206	0.0759991811365758	0.375512065706368	0.0492186900662208	0.0205664929958032	0.0834046037592979	-0.136205548514885	-0.328781920312415	-0.0103169239334779
195.748564666667	0.166501311983198	0.10699034460623	0.296490152584174	0.096679902993612	0.0326797895767879	0.151646470732187	-0.0834359785843829	-0.213981647317283	0.0175240318638837	195.726497330133	0.207810452839337	0.143873713737052	0.28389409630144	0.0889433517001173	0.0444613824392982	0.135765714555772	-0.12221343122486	-0.209416158766676	-0.0388904782656138	195.795612430657	0.163512043735414	0.0703722821688991	0.361455485219647	0.0492856058904356	0.0205664929958032	0.082762845152328	-0.129772619809432	-0.323420750441906	-0.0118026226713178
195.848670071111	0.16549060054237	0.10699034460623	0.300141595160696	0.0994734278015245	0.037158976066294	0.161051382875656	-0.0773836550406704	-0.200248809901443	0.034715167818594	195.826568014032	0.207810452839337	0.143873713737052	0.28389409630144	0.0892372478397045	0.0435628317008974	0.136996093684184	-0.120796376406045	-0.213782405802965	-0.0393955608205843	195.895712629197	0.158311653959019	0.0698663329423973	0.361455485219647	0.0493198554255171	0.0205664929958032	0.082762845152328	-0.126992856355576	-0.323420750441906	-0.0108357238195274
195.948775475556	0.163886177624123	0.0936511429154633	0.290849586935349	0.101420075701187	0.030594535896068	0.157854120008783	-0.0717186081692489	-0.196566408584389	0.0377294718576725	195.926638697932	0.207810452839337	0.143873713737052	0.28389409630144	0.0895636441475926	0.0445961743629731	0.139340194463445	-0.119995994563091	-0.214171883510246	-0.0376072246789916	195.995812827737	0.144478814015633	0.0668382829273921	0.32613366380371	0.049376727198928	0.0205664929958032	0.0840194176285461	-0.115965168213528	-0.291150458495686	-0.0103169239334779
196.04888088	0.162362017121289	0.0934989181062349	0.289694104520531	0.104595386496117	0.0368907822396517	0.169680939929208	-0.0668702579402353	-0.195816344257817	0.0377294718576725	196.026709381832	0.207571442560909	0.143873713737052	0.283509057111436	0.0898496141579014	0.0445961743629731	0.139340194463445	-0.119290827692934	-0.214171883510246	-0.0376072246789916	196.095913026277	0.142130036657601	0.0599948362915137	0.30966766992411	0.049376727198928	0.0205664929958032	0.0840194176285461	-0.113532056036898	-0.265765788126636	0.00864266786449522
196.148986284444	0.160512525096901	0.0934989181062349	0.290849586935349	0.106581291086432	0.0409490102013891	0.174941011580952	-0.0619118390806142	-0.171128532362078	0.0571816166396946	196.126780065731	0.207571442560909	0.143873713737052	0.283509057111436	0.0898958459441047	0.0435628317008974	0.136996093684184	-0.119176125423919	-0.214171883510246	-0.0376072246789916	196.196013224818	0.138631360315754	0.0599948362915137	0.297768278463563	0.0494141847431197	0.0205664929958032	0.0842817964774872	-0.109895651528679	-0.253640473939504	0.00605791902226806
196.249091688889	0.159065746619795	0.0585699766095159	0.234735513690262	0.108880566014807	0.0411839161574871	0.176346537806304	-0.0563282666203619	-0.150653647394538	0.0602194752035375	196.226850749631	0.207571442560909	0.143873713737052	0.283509057111436	0.0899812371356983	0.0445961743629731	0.136996093684184	-0.118879713628288	-0.214171883510246	-0.0362961542000655	196.296113423358	0.134130749717716	0.0620323746421507	0.283289054254915	0.0494678378337935	0.0205664929958032	0.0842817964774872	-0.106818476628239	-0.242088201372738	0.00370969612977036
196.349197093333	0.158511295050666	0.0713779951511263	0.232014598234271	0.111007900501984	0.0469582509269723	0.180888877439493	-0.0522074807021594	-0.148429415537368	0.0528217297405393	196.32692143353	0.207571442560909	0.143873713737052	0.283509057111436	0.0901075356355898	0.0456485323096706	0.136996093684184	-0.118597803772811	-0.213782405802965	-0.035037856089022	196.396213621898	0.133253875706483	0.0635847626814164	0.275735417100396	0.0494678378337935	0.0205664929958032	0.0842817964774872	-0.104010958787026	-0.225169535969258	0.00605791902226806
196.449302497778	0.157860813800219	0.0773989363777447	0.226856153233294	0.11300394743505	0.0469582509269723	0.179818423649911	-0.0473310987867917	-0.132248891288677	0.0589336396819127	196.42699211743	0.207571442560909	0.143873713737052	0.283509057111436	0.0904891556581688	0.0456485323096706	0.135765714555772	-0.117493528211786	-0.214171883510246	-0.0332240331463079	196.496313820438	0.132124625920183	0.0608092429190576	0.268702942137347	0.0494990296733214	0.0205664929958032	0.0840194176285461	-0.102453670315658	-0.228438308125536	-0.0025624762360439
196.549407902222	0.15671782165485	0.0773989363777447	0.224268621454471	0.114435801627658	0.0517261092176293	0.180888877439493	-0.0426041217380219	-0.128370232210004	0.0571816166396946	196.527062801329	0.207571442560909	0.143873713737052	0.283509057111436	0.0905222829197042	0.0456485323096706	0.135765714555772	-0.117262182490956	-0.214171883510246	-0.0332240331463079	196.596414018978	0.128889359287756	0.0692156868304126	0.26431233457141	0.0494990296733214	0.0198132259270415	0.0842817964774872	-0.0972923961131353	-0.218397521457322	-0.0103169239334779
196.649513306667	0.155964563915504	0.0836624293036211	0.225144070254771	0.116862186769467	0.0517261092176293	0.179818423649911	-0.0386498265640139	-0.124136514495156	0.0516635501320615	196.627133485229	0.207318877872294	0.143873713737052	0.283509057111436	0.090697117296745	0.0456485323096706	0.135411798284158	-0.116791238461865	-0.214171883510246	-0.0339772258232369	196.696514217518	0.128365945918829	0.0645310647707409	0.257743488917135	0.0495520594289187	0.0198132259270415	0.0842817964774872	-0.0961275813694712	-0.217844852421435	-0.0103169239334779
196.749618711111	0.155852989965238	0.0894141200569	0.227544304968879	0.119286168207651	0.0520101892943504	0.180888877439493	-0.0363051640395806	-0.122457094434126	0.0516635501320615	196.727204169128	0.207318877872294	0.143873713737052	0.283509057111436	0.0908168042798239	0.0458333486193198	0.135866382996335	-0.116633347281643	-0.214171883510246	-0.0332240331463079	196.796614416058	0.127783881170493	0.0635847626814164	0.257743488917135	0.0496310302655	0.0207958543608121	0.0854796206157822	-0.0953921667045299	-0.217844852421435	-0.00829955136595914
196.849724115556	0.155533440329628	0.0894141200569	0.227544304968879	0.120767894929374	0.0517261092176293	0.181853059328044	-0.0348018000363501	-0.122457094434126	0.051222449386896	196.827274853028	0.207318877872294	0.143873713737052	0.283509057111436	0.0908168042798239	0.0461910869288964	0.135866382996335	-0.116819095445642	-0.214171883510246	-0.0339772258232369	196.896714614599	0.126751783490187	0.0620323746421507	0.257743488917135	0.0496310302655	0.0207958543608121	0.0854796206157822	-0.0941763363775941	-0.218397521457322	-0.00678254161836772
196.94982952	0.155533440329628	0.0894141200569	0.227544304968879	0.122108636087128	0.0517261092176293	0.18298826874504	-0.0337129104682599	-0.122182704767329	0.0518057777798397	196.927345536928	0.207318877872294	0.143873713737052	0.283509057111436	0.0907564527418629	0.0461910869288964	0.135765714555772	-0.11691730662297	-0.214171883510246	-0.0339772258232369	196.996814813139	0.126391349272098	0.0620323746421507	0.257743488917135	0.0496310302655	0.0207958543608121	0.0854796206157822	-0.093393253851598	-0.218397521457322	-0.00678254161836772
197.049934924444	0.155178964433939	0.0894141200569	0.227544304968879	0.123372734349899	0.0520101892943504	0.185516147505915	-0.0316638394324692	-0.122457094434126	0.0556992601656	197.027416220827	0.207481941326611	0.143873713737052	0.283509057111436	0.0907564527418629	0.0461910869288964	0.135765714555772	-0.116948731285449	-0.214171883510246	-0.0339772258232369	197.096915011679	0.125926653777466	0.0599948362915137	0.257743488917135	0.0497056980426095	0.0205664929958032	0.0854796206157822	-0.0922002573696162	-0.218397521457322	-0.00436620808423135
197.150040328889	0.154709629556596	0.0836624293036211	0.225144070254771	0.124302943958773	0.059436630352414	0.194480702810007	-0.029491320971338	-0.122173511248035	0.0568124869368601	197.127486904727	0.207481941326611	0.143873713737052	0.283509057111436	0.0908168042798239	0.0479578693263241	0.136996093684184	-0.116987112299091	-0.214171883510246	-0.0332240331463079	197.197015210219	0.124856067790498	0.0620323746421507	0.25873938271405	0.0497056980426095	0.0205664929958032	0.0854796206157822	-0.0910423078263702	-0.218397521457322	-0.0025624762360439
197.250145733333	0.154571581872961	0.0836624293036211	0.225144070254771	0.126467461615345	0.0578776678359646	0.19517353395456	-0.0270840557227889	-0.119010875145715	0.0633453025998531	197.227557588626	0.207481941326611	0.143873713737052	0.283509057111436	0.090697117296745	0.0479578693263241	0.136996093684184	-0.117489303931472	-0.215114761620578	-0.035037856089022	197.297115408759	0.123340369512758	0.0605005378182289	0.257743488917135	0.0497056980426095	0.0205664929958032	0.0854796206157822	-0.0893321534651392	-0.216910312672802	0.00370969612977036
197.350251137778	0.154265709565549	0.0894141200569	0.227544304968879	0.127962536976766	0.0558724246075127	0.194480702810007	-0.0250965275392058	-0.117558422205654	0.067880228657811	197.327628272526	0.207481941326611	0.143873713737052	0.283509057111436	0.090584169683265	0.0479578693263241	0.136896711753191	-0.118132021137704	-0.213782405802965	-0.035037856089022	197.397215607299	0.121964021252337	0.0594969594156198	0.257743488917135	0.049816173880505	0.0205664929958032	0.0854796206157822	-0.0883301686404887	-0.217844852421435	0.00370969612977036
197.450356542222	0.153818471296969	0.0836624293036211	0.225144070254771	0.130090044741851	0.0609386072474049	0.198262379679616	-0.0227034185598845	-0.116806734316374	0.0699097321525273	197.427698956425	0.207481941326611	0.143356155973248	0.282432008045456	0.0904974163225372	0.0483836009133121	0.136996093684184	-0.118447876346194	-0.214171883510246	-0.0371557435909359	197.497315805839	0.121072347043116	0.0551746248896477	0.255223721745714	0.0498768793517469	0.0205664929958032	0.0854796206157822	-0.087370679907394	-0.217844852421435	0.00605791902226806
197.550461946667	0.153799023684374	0.0894141200569	0.227544304968879	0.13238951160885	0.0690741734625692	0.204195668277912	-0.0199509539664665	-0.116806734316374	0.0699097321525273	197.527769640325	0.207481941326611	0.143873713737052	0.282432008045456	0.0904974163225372	0.0479578693263241	0.135765714555772	-0.118862215430003	-0.210772084425096	-0.035037856089022	197.59741600438	0.119992691800416	0.0605005378182289	0.257743488917135	0.0499321854566591	0.0205664929958032	0.0857977912276255	-0.0854641682556168	-0.218397521457322	0.0065959181955856
197.650567351111	0.153639390497096	0.0780767722319175	0.22090604083395	0.13410574265355	0.0784609852773678	0.204195668277912	-0.0178092445860617	-0.112003974240329	0.0729801128347912	197.627840324225	0.207481941326611	0.143873713737052	0.282432008045456	0.0904891556581688	0.0483836009133121	0.135283104445803	-0.119703305468607	-0.210772084425096	-0.0372351806969395	197.69751620292	0.120267708201806	0.050286905604821	0.268181749679121	0.0500357302282538	0.0198132259270415	0.0857977912276255	-0.0920892482447028	-0.225169535969258	0.0232728756557379
197.750672755556	0.152915781173352	0.0780767722319175	0.220405166526852	0.134834725879672	0.0784609852773678	0.20371404754203	-0.0163860567430926	-0.110113879450436	0.0785762688285876	197.727911008124	0.207481941326611	0.143873713737052	0.282432008045456	0.0904948690607177	0.0483836009133121	0.135411798284158	-0.119623301471783	-0.210772084425096	-0.0371557435909359	197.79761640146	0.121726082598425	0.0383581766753085	0.300264303295504	0.0504107859119781	0.0226170866834195	0.0917150855546062	-0.0987348870546451	-0.255023224448302	0.0430428657158841
197.85077816	0.153484407928685	0.0887100455929938	0.228958174875974	0.135330282695535	0.0784893982868857	0.204195668277912	-0.0163129292124036	-0.112003974240329	0.0726441233440735	197.827981692024	0.207318877872294	0.143356155973248	0.282432008045456	0.0904948690607177	0.0483836009133121	0.135411798284158	-0.119468684722303	-0.211603918785923	-0.0371557435909359	197.8977166	0.122921535577838	0.0383581766753085	0.352928765708748	0.0508192348520025	0.0226170866834195	0.0938388347680868	-0.103395249566854	-0.309696525756341	0.0430428657158841
197.950883564444	0.153818471296969	0.0896346642409446	0.22517478439806	0.135666844871591	0.0784893982868857	0.203793946016226	-0.0169294102076336	-0.111316047764177	0.0726441233440735	197.928052375923	0.207318877872294	0.143356155973248	0.282432008045456	0.0904891556581688	0.0483836009133121	0.135283104445803	-0.11960389374923	-0.210772084425096	-0.0371557435909359	197.99781679854	0.147812528853654	0.0420141945689661	0.404273855377799	0.0509145687640987	0.0198132259270415	0.0930595183683287	-0.131899894326133	-0.361812901872383	0.0430428657158841
198.050988968889	0.154030165438684	0.0887100455929938	0.22517478439806	0.135774706663089	0.0784893982868857	0.203793946016226	-0.0170798663971056	-0.111316047764177	0.0726441233440735	198.028123059823	0.207318877872294	0.143873713737052	0.282432008045456	0.0904891556581688	0.0483836009133121	0.135283104445803	-0.119520411023105	-0.210772084425096	-0.0371557435909359	198.09791699708	0.159931263180283	0.0383581766753085	0.423273410705101	0.0512846531950012	0.0246964029987249	0.10268948801745	-0.137202563316299	-0.38035038146625	0.0473810524167304
198.151094373333	0.154418651934982	0.0894141200569	0.22517478439806	0.13626919311936	0.0819050141947539	0.204195668277912	-0.0167533369495024	-0.111316047764177	0.0726441233440735	198.128193743722	0.207231679644042	0.143873713737052	0.283509057111436	0.0903639576049698	0.0483836009133121	0.135283104445803	-0.119455251462204	-0.211603918785923	-0.0371557435909359	198.19801719562	0.167081799197526	0.0420141945689661	0.457423119875784	0.0516339175460391	0.0236394512801291	0.103422755359277	-0.143018621787394	-0.406576240647254	0.0473810524167304
198.251199777778	0.154709629556596	0.0896346642409446	0.22517478439806	0.137025439167543	0.0819050141947539	0.206679680605677	-0.0165545204989621	-0.111316047764177	0.0726441233440735	198.228264427622	0.207156756394616	0.143873713737052	0.28389409630144	0.0903639576049698	0.0483836009133121	0.135283104445803	-0.119362776705207	-0.214171883510246	-0.0388904782656138	198.298117394161	0.175489380148876	0.0383581766753085	0.456030350363812	0.0517161065385417	0.0226170866834195	0.103422755359277	-0.146559664518941	-0.422507828361027	0.0423936705721576
198.351305182222	0.154929637514824	0.0909837884059556	0.22517478439806	0.137409244309146	0.0836426310458557	0.208360740655171	-0.0165095046529655	-0.111760668855603	0.0699097321525273	198.328335111521	0.207156756394616	0.143873713737052	0.28389409630144	0.0903639576049698	0.0483836009133121	0.135283104445803	-0.119362776705207	-0.214171883510246	-0.0388904782656138	198.398217592701	0.17991433553662	0.0383581766753085	0.457423119875784	0.0521410496589198	0.0205664929958032	0.103422755359277	-0.150572775555534	-0.42136227771597	0.0475343038891855
198.451410586667	0.15556570808783	0.0909837884059556	0.22517478439806	0.138331258355199	0.0841188081743571	0.208360740655171	-0.0167303235662171	-0.109253710766411	0.0726441233440735	198.428405795421	0.207156756394616	0.143356155973248	0.284453033951334	0.0903639576049698	0.0483836009133121	0.135411798284158	-0.11972224433446	-0.215114761620578	-0.0388904782656138	198.498317791241	0.185623374601229	0.0420141945689661	0.46234125751273	0.0523560979079812	0.0226170866834195	0.10720917507702	-0.153818819176219	-0.425012496246953	0.0475343038891855
198.551515991111	0.155852989965238	0.0920763036386906	0.22517478439806	0.138495326853333	0.0864342409462503	0.208360740655171	-0.0168484433010121	-0.10652350988692	0.0748874739921256	198.528476479321	0.207156756394616	0.143356155973248	0.284453033951334	0.0903639576049698	0.0483836009133121	0.135411798284158	-0.11972613568309	-0.215114761620578	-0.0388904782656138	198.598417989781	0.188885485832311	0.0420141945689661	0.46234125751273	0.0525816670670806	0.0226170866834195	0.108230376296212	-0.155931096544546	-0.422507828361027	0.0475343038891855
198.651621395556	0.156185713045238	0.0909837884059556	0.22517478439806	0.139398801741655	0.0841188081743571	0.203793946016226	-0.016446718521267	-0.102589686740519	0.0783188668395572	198.62854716322	0.20709297155772	0.143356155973248	0.285469263321907	0.0904891556581688	0.0483836009133121	0.135411798284158	-0.119801714849686	-0.215012074807189	-0.0371557435909359	198.698518188321	0.197751808667062	0.0420141945689661	0.461765796331072	0.0530110867314103	0.0207984117425182	0.108230376296212	-0.15788268221635	-0.422507828361027	0.0475343038891855
198.7517268	0.156061319021544	0.0896346642409446	0.22517478439806	0.139460509713589	0.0841188081743571	0.203793946016226	-0.0161329498324723	-0.105020939671888	0.0748874739921256	198.72861784712	0.207037392068503	0.133977231708293	0.282432008045456	0.0904891556581688	0.0483836009133121	0.135411798284158	-0.120686572477796	-0.211603918785923	-0.0230477616944565	198.798618386861	0.275588449400954	0.0581116709988285	0.625919114119083	0.0537200725063862	0.0236394512801291	0.116180093744012	-0.232220837521699	-0.566249839363265	0.0430428657158841
198.851832204444	0.155964563915504	0.0896346642409446	0.22517478439806	0.139398801741655	0.0841188081743571	0.204195668277912	-0.0162226175930058	-0.105493215955504	0.0748874739921256	198.828688531019	0.205559971200837	0.109746233256842	0.291975679574202	0.0902240704326714	0.0479578693263241	0.135765714555772	-0.120545270346305	-0.224513142892178	-8.77345483450559e-05	198.898718585401	0.27761601070241	0.0591985534634798	0.625919114119083	0.0547212292249589	0.0228806135515119	0.126799698953752	-0.230992570795335	-0.566249839363265	0.0500695791810247
198.951937608889	0.155964563915504	0.0886299851949758	0.225022493201859	0.139398801741655	0.0841188081743571	0.204195668277912	-0.0162972778397348	-0.105493215955504	0.0748874739921256	198.928759214919	0.205116963532619	0.0650810741158934	0.299279034545087	0.0901481486894957	0.0458333486193198	0.134184628631316	-0.122234097423034	-0.213782405802965	0.0432886650804315	198.998818783942	0.283361071026517	0.0621190563985531	0.625919114119083	0.0555382370200161	0.025142700749289	0.134265904239335	-0.232868141382204	-0.568791061073903	0.0585281095094198
199.052043013333	0.155964563915504	0.0886299851949758	0.225022493201859	0.139398801741655	0.0841188081743571	0.204195668277912	-0.0162972778397348	-0.105493215955504	0.0748874739921256	199.028829898818	0.204899054810224	0.0334767547966594	0.299279034545087	0.0901339470520349	0.0456485323096706	0.134184628631316	-0.124325961479403	-0.231540790775874	0.0544397288077829	199.098918982482	0.300620499856189	0.0636593055691384	0.644933844292325	0.0566716021591195	0.0258461620610143	0.140264456334185	-0.246466267589433	-0.597680074252152	0.0500695791810247
199.152148417778	0.158139403525676	0.08685115346742	0.476970145352301	0.139357111344986	0.0841188081743571	0.204195668277912	-0.0475766686430507	-0.362570582274726	0.0748874739921256	199.128900582718	0.21254355527867	0.0988359885474759	0.951040866926565	0.0901339470520349	0.0456485323096706	0.134184628631316	-0.196092017430299	-0.791334608864531	0.051306591538871	199.199019181022	0.302248336055187	0.0621190563985531	0.641195668397512	0.0576640532738017	0.0254272995269947	0.146326164479757	-0.247599049499966	-0.568791061073903	0.0685915165749729
199.252253822222	0.158188014883586	0.08685115346742	0.476970145352301	0.139267570246855	0.0869856584015524	0.208360740655171	-0.0480832830987579	-0.362570582274726	0.0747457748850327	199.228971266617	0.21254355527867	0.0510253403372134	0.904200159762066	0.0901339470520349	0.0456485323096706	0.134184628631316	-0.198520776164227	-0.791334608864531	0.051306591538871	199.299119379562	0.303294723445782	0.0621190563985531	0.641195668397512	0.0580656734023182	0.0258461620610143	0.146903448738243	-0.249380186008598	-0.599629847035862	0.0423936705721576
199.352359226667	0.158276053314022	0.08685115346742	0.476970145352301	0.139267570246855	0.0869856584015524	0.208360740655171	-0.0483236448950593	-0.361971312415584	0.0747457748850327	199.329041950517	0.223887793187404	0.0431040182215984	0.8983835729883	0.0900621500460867	0.0456485323096706	0.134452682288477	-0.233894665846979	-0.791334608864531	0.0544397288077829	199.399219578102	0.306107172160704	0.0621190563985531	0.641195668397512	0.0585030705955054	0.0258461620610143	0.148858593506886	-0.254341766188041	-0.599629847035862	0.0423936705721576
199.452464631111	0.158900001486331	0.08685115346742	0.481448168553592	0.138768989544173	0.0841188081743571	0.206679680605677	-0.057688661109765	-0.361971312415584	0.0742412216487183	199.429112634417	0.224525719714141	0.042007579023457	0.8983835729883	0.0900621500460867	0.0456485323096706	0.134452682288477	-0.235854277614792	-0.791334608864531	0.0559273972705622	199.499319776642	0.303013075659943	0.0686622895070346	0.647588175649688	0.0587907256610645	0.0254272995269947	0.150462452508853	-0.251867464651815	-0.596924549626943	0.0500695791810247
199.552570035556	0.158960104986819	0.08685115346742	0.481448168553592	0.138768989544173	0.0841188081743571	0.206679680605677	-0.0578427929086434	-0.361971312415584	0.0742412216487183	199.529183318316	0.227553819436482	0.042007579023457	0.8983835729883	0.0900621500460867	0.0461910869288964	0.135411798284158	-0.245621970232596	-0.791334608864531	0.0559273972705622	199.599419975182	0.301524177592412	0.072286254755741	0.648201719299466	0.0593549654693658	0.0268724384936613	0.154819893418291	-0.249963664001794	-0.596924549626943	0.0500695791810247
199.65267544	0.162590975232408	0.094646876598732	0.505799577241311	0.138566089253569	0.0844779580934651	0.210234386083463	-0.0840226032664744	-0.370074521739099	0.0739081935822919	199.629254002216	0.227648319687849	0.042007579023457	0.8983835729883	0.0899812371356983	0.0458333486193198	0.135283104445803	-0.247339899777519	-0.791334608864531	0.0569510156497306	199.699520173723	0.29865705200406	0.0621190563985531	0.635443342201262	0.0595443607909757	0.0254266550300065	0.155124820277356	-0.246521829809871	-0.596087524071181	0.0500695791810247
199.752780844444	0.175155245189797	0.0931354726200757	0.738834727093328	0.137228616175878	0.0164872318111776	0.203793946016226	-0.156850742210179	-0.588111190347685	0.0726441233440735	199.729324686115	0.229820437088125	0.042007579023457	0.8983835729883	0.0893697226768043	0.0434133837961885	0.135866382996335	-0.262713404823172	-0.807480854825398	0.0438358500698839	199.799620372263	0.258281578911336	0.0437740463666194	0.616329300017406	0.0584443099859423	0.0207544645053762	0.155124820277356	-0.202662858704527	-0.566249839363265	0.0605659698185298
199.852886248889	0.17748043352936	0.0931354726200757	0.738834727093328	0.131261514481191	0.0119835829233183	0.198262379679616	-0.169243181570491	-0.591336799550909	0.0928674090661875	199.829395370015	0.411967211332361	0.042007579023457	0.8983835729883	0.0880125916934774	0.0384277793996609	0.136996093684184	-0.316115386066858	-0.807480854825398	0.0438358500698839	199.899720570803	0.257480112667485	0.0437740463666194	0.616329300017406	0.0571475785829325	0.0196367576902971	0.154819893418291	-0.203911211138481	-0.566249839363265	0.0664052247793534
199.952991653333	0.248894366758647	0.0931354726200757	0.806789837681838	0.122783316788814	0.00918831303880738	0.194151843226256	-0.250377521598773	-0.752864873951811	0.0673471437550603	199.929466053914	0.423634778796172	0.0431040182215984	0.895551707217678	0.0859190767284517	0.0305930044677555	0.135866382996335	-0.323800970730154	-0.806149935758247	0.0438358500698839	199.999820769343	0.255133003098035	0.0437740463666194	0.616329300017406	0.056034487806185	0.0172019974647893	0.150462452508853	-0.204213309920151	-0.566249839363265	0.0688425214490858
200.053097057778	0.43188476147933	0.094646876598732	0.806789837681838	0.112174852477359	0.0102422135366014	0.189955540803881	-0.31622635186315	-0.766020897971859	0.0333862127864849	200.029536737814	0.429033344250504	0.0892094092904555	0.93380926691961	0.0829244478751801	0.0128554036670703	0.129922780526228	-0.332967455824499	-0.820005013712199	0.051306591538871	200.099920967883	0.24930068865881	0.0437740463666194	0.616329300017406	0.0546285695362114	0.0187166441274521	0.150462452508853	-0.203997781919312	-0.566249839363265	0.0706613746076339
200.153202462222	0.490539941272673	0.115404637270427	0.830501577934948	0.105547077066475	0.00918831303880738	0.184089468807393	-0.384712006550114	-0.766020897971859	0.0350595240936908	200.129607421713	0.436924636464328	0.129298355300427	0.93380926691961	0.0787564549833644	0.0131905634509202	0.129401992158448	-0.346785418186619	-0.887836815781669	-0.0230477616944565	200.200021166423	0.216081738389696	0.0437740463666194	0.5714023069481	0.05314851019316	0.0139878825859603	0.143877360944425	-0.182270436251505	-0.53208897523921	0.0706613746076339
200.253307866667	0.490539941272673	0.115699569915723	0.82877557574006	0.0446956620855169	0.00918831303880738	0.179818423649911	-0.400562769458699	-0.775756882245043	0.0333307538668555	200.229678105613	0.353994048071397	0.0962481540678964	0.669321072578738	0.0705876991070241	0.010648423137853	0.124642640274497	-0.279504434801929	-0.600075225921819	0.00138265550029289	200.300121364964	0.271645480411952	0.0437740463666194	0.616614944992403	0.0516973984286927	0.0139878825859603	0.142194676182059	-0.229009310893475	-0.599121503260135	0.0062348206949404
200.353413271111	0.490539941272673	0.115404637270427	0.824877966392974	0.0277891413470262	0.00850778491445149	0.174036157733849	-0.422018465893566	-0.831016264076646	-0.0254407800889285	200.329748789513	0.370260666299818	0.101064104413174	0.669321072578738	0.0623458753597044	0.010648423137853	0.122019545402859	-0.288227647882917	-0.613381822629605	-0.0230477616944565	200.400221563504	0.212202677567991	0.0411991265206134	0.554063955228361	0.05097794236903	0.0132061621883859	0.140388645858138	-0.181788009217841	-0.503230778633776	0.0131622125609353
200.453518675556	0.490539941272673	0.115404637270427	0.817226658688518	0.0259390727637748	0.00918831303880738	0.169350946303111	-0.431678555323005	-0.831016264076646	-0.0454771654126537	200.429819473412	0.370592339121427	0.0988359885474759	0.663379249858769	0.0594474006835964	0.00880434790998	0.117455806689009	-0.292520435101415	-0.611473598020446	-0.0230477616944565	200.500321762044	0.208608311199105	0.0411991265206134	0.554063955228361	0.0500357302282538	0.0108003673305149	0.135121973824625	-0.181278653378161	-0.503230778633776	0.0062348206949404
200.55362408	0.490539941272673	0.122114625422438	0.814257817963867	0.0251608168436574	0.00918831303880738	0.167401466521346	-0.438894900161595	-0.842646715534547	-0.0824156391562916	200.529890157312	0.400170615247341	0.0998665834469974	0.655001248193474	0.0560776463046409	0.0107999254559475	0.1156367289347	-0.307651385861321	-0.600075225921819	-0.0372351806969395	200.600421960584	0.201977890796332	0.0411991265206134	0.554063955228361	0.0482400694867871	0.0126880143602845	0.122017030999804	-0.182134741522351	-0.47488779309002	0.0062348206949404
200.653729484444	0.490539941272673	0.122114625422438	0.811455552415762	0.0225871850342842	0.00850778491445149	0.0501485336099044	-0.461657016912723	-0.822536072074433	-0.103839300485377	200.629960841211	0.405081592884523	0.0988359885474759	0.648889053324356	0.053310284843132	0.0107999254559475	0.112938229035483	-0.314623437255246	-0.600075225921819	-0.0415790258030829	200.700522159124	0.19574398480629	0.0411991265206134	0.554063955228361	0.0475688575125708	0.0140400176194675	0.115980970054702	-0.180977408225731	-0.452891711844179	0.0062348206949404
200.753834888889	0.308841519617885	0.0556504908774356	0.811455552415762	0.0224493359172228	0.00942341300026197	0.045917447939285	-0.379479733157202	-0.798733082225469	-0.028875283455543	200.730031525111	0.405081592884523	0.0998665834469974	0.613268943057156	0.0508008612654282	0.00968076407183092	0.108261042427369	-0.308813601878283	-0.557744646550446	-0.0505447050402747	200.800622357664	0.17696284394031	0.022954698592854	0.558707707004772	0.0465227884850764	0.0132061621883859	0.113906521522741	-0.161615581326835	-0.472621245721417	0.0352273137138598
200.853940293333	0.308841519617885	0.0556504908774356	0.811455552415762	0.0223678644674332	0.00918831303880738	0.0453710718634019	-0.379630316802616	-0.798733082225469	-0.028875283455543	200.83010220901	0.304576112882164	0.0753398505057962	0.59269747414984	0.0496312180839274	0.00991942443328958	0.108031672231266	-0.260604097015343	-0.536387130604624	-0.0290370120558274	200.900722556204	0.17719006947036	0.022954698592854	0.564153099847852	0.0449579937984715	0.0140400176194675	0.112205994771074	-0.164766662395647	-0.489150359986751	0.0352273137138598
200.954045697778	0.247009622696253	0.0556504908774356	0.776257012908659	0.0223024927991083	0.0106749580388134	0.0463186396039891	-0.3084492218748	-0.766020897971859	-0.028875283455543	200.93017289291	0.298166489400942	0.0753398505057962	0.59269747414984	0.0477016823741135	0.00968076407183092	0.103395315864228	-0.261677795724934	-0.539413343268984	-0.0188757385897698	201.000822754745	0.148017828578516	0.0132772462024328	0.57441827130403	0.042828780477108	0.0126880143602845	0.104114137184867	-0.139625186540689	-0.504262874136017	0.0455220745156447
201.054151102222	0.247009622696253	0.0556504908774356	0.776257012908659	0.0222315672242556	0.0102422135366014	0.0453710718634019	-0.308798013088021	-0.759976710464709	-0.0241072776388968	201.030243576809	0.277724725362915	0.0753398505057962	0.59269747414984	0.0459568117352877	0.00987472336515513	0.102212859164411	-0.260343816123119	-0.527724484129819	-0.00357581626089823	201.100922953285	0.148423286884645	0.0121648451641074	0.575103982711363	0.0406261005388967	0.0126880143602845	0.100429148544692	-0.147379987692572	-0.524006776593776	0.0360775852574224
201.154256506667	0.247009622696253	0.0556504908774356	0.776257012908659	0.0222315672242556	0.0103703648143733	0.0453710718634019	-0.308856871423438	-0.762097468020954	-0.0265994334006284	201.130314260709	0.273122552407386	0.0823587116755622	0.601713894454621	0.044460727619799	0.00991942443328958	0.0979912075502154	-0.259983280768959	-0.532705886810945	-0.00333825242920154	201.201023151825	0.148423286884645	0.0121648451641074	0.581786381413683	0.0386717491952512	0.0132061621883859	0.0939376688743615	-0.154586660467817	-0.530055349006806	0.0386929575341335
201.254361911111	0.146861584847228	0.0556504908774356	0.703835403808496	0.0222069215661113	0.0104849233350583	0.0453710718634019	-0.238660293775969	-0.68352370506878	-0.0291722987909398	201.230384944609	0.214359416587114	0.0753398505057962	0.59269747414984	0.0427890028749901	0.00968076407183092	0.0961388085286031	-0.218805809373774	-0.533740438152528	-0.00333825242920154	201.301123350365	0.147608650030194	0.0132772462024328	0.57441827130403	0.0373913435753848	0.0139878825859603	0.0894504348370984	-0.149174887640611	-0.534157921593462	0.0344682549542053
201.354467315556	0.122922081057169	0.0519483999447771	0.690628374859008	0.0221327902433345	0.0106749580388134	0.0452914966247687	-0.181822945768811	-0.680564238199262	-0.028875283455543	201.330455628508	0.209945113400224	0.0495010910298223	0.567897089345049	0.0414792179468771	0.00968076407183092	0.0940225016109337	-0.216552890849687	-0.537573060603389	-0.00333825242920154	201.401223548905	0.145287679732503	0.0121648451641074	0.560317348871856	0.0358052560518309	0.0139878825859603	0.079476521956212	-0.145022842200955	-0.529951535426515	0.0341696380568949
201.45457272	0.122922081057169	0.0519483999447771	0.690628374859008	0.0220896218563595	0.0100662993087998	0.0445400718002793	-0.181981092290248	-0.680020670341233	-0.0291722987909398	201.430526312408	0.207452943829124	0.062146749589412	0.577004564490491	0.0400901217366652	0.00968076407183092	0.0890895771388679	-0.214750606464318	-0.532705886810945	-0.00333825242920154	201.501323747445	0.144122910792527	0.0121648451641074	0.549205606802297	0.0348073556774753	0.0139878825859603	0.0702666667528414	-0.14004130135183	-0.517530748927784	0.0386929575341335
201.554678124444	0.122922081057169	0.0519483999447771	0.690628374859008	0.0220896218563595	0.0100662993087998	0.0445400718002793	-0.181981092290248	-0.680020670341233	-0.0291722987909398	201.530596996307	0.204912707207992	0.062146749589412	0.577004564490491	0.0389555282331023	0.00968076407183092	0.0847387036241203	-0.213666558494242	-0.531704821003131	-0.00333825242920154	201.601423945985	0.0928188302186921	0.0121648451641074	0.531264040288535	0.0340874997331651	0.0139901832487583	0.0685698413179323	-0.10792786134693	-0.498272647366318	0.0386929575341335
201.654783528889	0.122012103926135	0.0564003786613075	0.316683620909107	0.0220365256156962	0.00918831303880738	0.0427961681665063	-0.12529506592749	-0.294703977988552	-0.028875283455543	201.630667680207	0.199037308947579	0.0523657728829858	0.562543070621835	0.0380384990474342	0.00968076407183092	0.0736423371406678	-0.21063630054794	-0.530954174119752	-0.00333825242920154	201.701524144526	0.0927288733599684	0.0121648451641074	0.531264040288535	0.0312111221977954	0.0116253820001886	0.0647182217337882	-0.111944792901186	-0.498272647366318	0.0386929575341335
201.754888933333	0.114529350517268	0.0294595213172235	0.319324977567649	0.0220279536164268	0.00928473814528204	0.0427961681665063	-0.116703388642647	-0.299972911063587	-0.00424154574743349	201.730738364106	0.21120688273062	0.062146749589412	0.592906591049083	0.0367375883698747	0.00987472336515513	0.0685475668667825	-0.233207165203438	-0.567133898462172	-0.0196085684227284	201.801624343066	0.0747247712438093	0.0121648451641074	0.531264040288535	0.0305698899608801	0.0101790129239417	0.0627017427839099	-0.0970933191508347	-0.499322786875627	0.0386929575341335
201.854994337778	0.114529350517268	0.0294595213172235	0.319324977567649	0.0220279536164268	0.00928473814528204	0.0427961681665063	-0.116703388642647	-0.299972911063587	-0.00424154574743349	201.830809048006	0.221676981942418	0.0281700662923213	0.577004564490491	0.0366888344642324	0.00968076407183092	0.0677975662346912	-0.238434714748586	-0.545252721829283	0.0325901270231309	201.901724541606	0.0747247712438093	0.0121648451641074	0.531264040288535	0.0296220647154293	0.00976127826817129	0.0630937151718954	-0.0984747143230792	-0.498272647366318	0.0386929575341335
201.955099742222	0.103749472954207	0.024826020743649	0.316683620909107	0.0220279536164268	0.00928473814528204	0.0427961681665063	-0.101958390246641	-0.292238533714958	0.00489152943918492	201.930879731905	0.135889099794875	0.0134176287106739	0.574237692441386	0.0366888344642324	0.00987472336515513	0.0677975662346912	-0.199884430688658	-0.539077190472157	0.0409557489941906	202.001824740146	0.0749987213559459	0.0121648451641074	0.531264040288535	0.029003230355835	0.00663434585090363	0.0587481091795351	-0.099524952788857	-0.499322786875627	0.0360775852574224
202.055205146667	0.103749472954207	0.024826020743649	0.316683620909107	0.0220279536164268	0.00928473814528204	0.0427961681665063	-0.101958390246641	-0.292238533714958	0.00489152943918492	202.030950415805	0.118227074013299	0.0120099881744584	0.531594962554037	0.0365958670380523	0.00987472336515513	0.0674351722807683	-0.151549660602625	-0.502010473756071	0.0375094335451998	202.101924938686	0.0749987213559459	0.0121648451641074	0.531264040288535	0.0289639541453828	0.00693593504806615	0.0587481091795351	-0.0995992449592811	-0.499322786875627	0.0360775852574224
202.155310551111	0.103749472954207	0.024826020743649	0.316683620909107	0.0220279536164268	0.00928473814528204	0.0427961681665063	-0.101958390246641	-0.292238533714958	0.00489152943918492	202.131021099705	0.116197657378645	0.0148152179086841	0.533932108824629	0.0364933375090488	0.00968076407183092	0.0663410574385572	-0.149224555894019	-0.502010473756071	0.039241801367357	202.202025137226	0.0749987213559459	0.0121648451641074	0.531264040288535	0.0286208216529827	0.00693593504806615	0.0587151431403482	-0.0998956157771452	-0.499322786875627	0.0360775852574224
202.255415955556	0.103749472954207	0.024826020743649	0.316683620909107	0.0220279536164268	0.00928473814528204	0.0427961681665063	-0.101958390246641	-0.292238533714958	0.00489152943918492	202.231091783604	0.115936369209059	0.0148152179086841	0.533932108824629	0.0363851864394734	0.00987472336515513	0.0654889106423352	-0.149448351712543	-0.504875004756849	0.0375094335451998	202.302125335766	0.0744238827159689	0.0121648451641074	0.531264040288535	0.0283479529384111	0.00739551245225578	0.0587481091795351	-0.0998252878551024	-0.499322786875627	0.0360775852574224
202.35552136	0.104708589607703	0.024826020743649	0.316683620909107	0.0220279536164268	0.00928473814528204	0.0427961681665063	-0.102125967157173	-0.292238533714958	0.00489152943918492	202.331162467504	0.103107198775163	0.0120099881744584	0.521947640771235	0.0361146261210826	0.010648423137853	0.065200025235046	-0.110717749245708	-0.483557132222808	0.0463067275501689	202.402225534307	0.0732906015046399	0.0121648451641074	0.531264040288535	0.0277327469294661	0.00881155896288718	0.0587481091795351	-0.0997287493132555	-0.499322786875627	0.0344682549542053
202.455626764444	0.105099311486092	0.024826020743649	0.316683620909107	0.0220279536164268	0.00928473814528204	0.0427961681665063	-0.102293352806168	-0.292238533714958	0.00489152943918492	202.431233151403	0.100690623599811	0.0120099881744584	0.521947640771235	0.0360464901862574	0.010648423137853	0.065027720875731	-0.109392737464492	-0.483557132222808	0.0463067275501689	202.502325732847	0.071866043997044	0.0121648451641074	0.531264040288535	0.0276188127239639	0.00881155896288718	0.0587481091795351	-0.0983537605417496	-0.499322786875627	0.0344682549542053
202.555732168889	0.105786732319604	0.024826020743649	0.316683620909107	0.0220279536164268	0.00928473814528204	0.0427961681665063	-0.102606221206197	-0.292238533714958	0.00489152943918492	202.531303835303	0.0994739064849032	0.0120099881744584	0.521947640771235	0.0359212666505436	0.0107999254559475	0.0644536643377988	-0.10939684763414	-0.483557132222808	0.0409557489941906	202.602425931387	0.0656969674246979	0.0121648451641074	0.531264040288535	0.0266990150447032	0.00663434585090363	0.0535035312729658	-0.0965623988266852	-0.499322786875627	0.0344682549542053
202.655837573333	0.106597275307253	0.024826020743649	0.316683620909107	0.0220279536164268	0.00928473814528204	0.0427961681665063	-0.102959162838828	-0.292238533714958	0.00489152943918492	202.631374519202	0.100826275100852	0.0120099881744584	0.521947640771235	0.0358908219943927	0.00987472336515513	0.0634157012702869	-0.110723175439346	-0.483557132222808	0.039241801367357	202.702526129927	0.0601463576641763	0.0150502800997642	0.178893329038582	0.0264148408551986	0.00693593504806615	0.0534355600817037	-0.0454211004249602	-0.151152559940598	0.0324499342641224
202.755942977778	0.105786732319604	0.024826020743649	0.316683620909107	0.0220279536164268	0.00928473814528204	0.0427961681665063	-0.102465685673975	-0.292238533714958	0.00489152943918492	202.731445203102	0.100826275100852	0.0120099881744584	0.521947640771235	0.0358903026145178	0.00968076407183092	0.0630772423909283	-0.110398164399952	-0.483557132222808	0.039241801367357	202.802626328467	0.0559741136988848	0.0081743615316628	0.167374806523554	0.0264148408551986	0.00693593504806615	0.0534355600817037	-0.0402170127177244	-0.151447096015933	0.0341011782935507
202.856048382222	0.102716933553654	0.024826020743649	0.316683620909107	0.0220279536164268	0.00928473814528204	0.0427961681665063	-0.10039539169414	-0.292238533714958	0.00489152943918492	202.831515887001	0.0872474610934843	0.0120099881744584	0.275061303080442	0.0358903026145178	0.00968076407183092	0.0630772423909283	-0.0650076760465962	-0.247935449476195	0.0375094335451998	202.902726527007	0.056942403355028	0.0121648451641074	0.212904489444086	0.0264148408551986	0.00693593504806615	0.0534355600817037	-0.0470686165767357	-0.187259852200532	0.0334708394150818
202.956153786667	0.108538629138944	0.024826020743649	0.326641335692353	0.0220279536164268	0.00928473814528204	0.0427961681665063	-0.110953150743073	-0.29992456239581	0.00305062090448497	202.931586570901	0.0876971670942593	0.0163577607702637	0.275800843268423	0.0358903026145178	0.00968076407183092	0.0630772423909283	-0.0660634235111535	-0.242057904757872	0.039241801367357	203.002826725547	0.0579775002367826	0.0121648451641074	0.237282668073912	0.0264148408551986	0.00693593504806615	0.0534355600817037	-0.0530007122791545	-0.20714667622325	0.0341011782935507
203.056259191111	0.106831989212409	0.0242104546836739	0.326641335692353	0.0220279536164268	0.00928473814528204	0.0427961681665063	-0.109436803070065	-0.29992456239581	0.00305062090448497	203.031657254801	0.0866270425394063	0.0218102906737381	0.275800843268423	0.0358903026145178	0.00968076407183092	0.0630772423909283	-0.0644051024987286	-0.241585111253893	0.0354976399250043	203.102926924088	0.0589669672486043	0.0103503095377011	0.246399688401972	0.0264148408551986	0.00693593504806615	0.0534355600817037	-0.0571620575877795	-0.218164526794809	0.0331997386836435
203.156364595556	0.105328408806601	0.0242104546836739	0.326641335692353	0.0220279536164268	0.00928473814528204	0.0427961681665063	-0.108153619795937	-0.29992456239581	0.00305062090448497	203.1317279387	0.0875093005249202	0.0218102906737381	0.266802526922333	0.0358903026145178	0.00968076407183092	0.0630772423909283	-0.064950732347835	-0.24266557941422	0.0307704427660416	203.203027122628	0.0608336881470461	0.0138491106663807	0.255458413754139	0.0263640192126852	0.00693593504806615	0.0534355600817037	-0.0621460225689014	-0.22374525929241	0.0334708394150818
203.25647	0.114245832979997	0.0310636187828796	0.34718428865679	0.0220279536164268	0.00928473814528204	0.0427961681665063	-0.126725191689364	-0.323603768996238	-0.00705560554228195	203.2317986226	0.0874408308554435	0.0257264660236978	0.266177430983127	0.0358903026145178	0.00968076407183092	0.0630772423909283	-0.066319108934243	-0.241585111253893	0.0307704427660416	203.303127321168	0.0634253536590632	0.0138491106663807	0.259287591231806	0.0263640192126852	0.00693593504806615	0.0534355600817037	-0.0668451489616472	-0.227296044989097	0.0334708394150818
203.356575404444	0.113438138171621	0.0310636187828796	0.347311587657445	0.0220279536164268	0.00918831303880738	0.0427961681665063	-0.125767795747483	-0.322443518810331	-0.00453349818183198	203.331869306499	0.0904758039822343	0.0257264660236978	0.266177430983127	0.0358903026145178	0.00968076407183092	0.0630772423909283	-0.0700902577862264	-0.242057904757872	0.0307704427660416	203.403227519708	0.0641012370620344	0.0138491106663807	0.260884120143385	0.0263640192126852	0.00693593504806615	0.0534355600817037	-0.0687651311964218	-0.229574160385313	0.0331997386836435
203.456680808889	0.113046783347658	0.0299970161060073	0.348520629471481	0.0220279536164268	0.00918831303880738	0.0427961681665063	-0.125310042548071	-0.332715606578482	-0.0131296385266401	203.431939990399	0.0870990166285893	0.0252455524764995	0.260643626279564	0.0358903026145178	0.00968076407183092	0.0630772423909283	-0.0676036428703424	-0.23306747006545	0.0365060290451125	203.503327718248	0.0657089552519141	0.0138491106663807	0.260884120143385	0.0263640192126852	0.00693593504806615	0.0534355600817037	-0.0704082126915572	-0.229574160385313	0.0331997386836435
203.556786213333	0.103487420369339	0.0280708124403732	0.334621721560459	0.0220054504986647	0.00918831303880738	0.0427961681665063	-0.10163510068709	-0.305201706763605	-0.00391176846611596	203.532010674298	0.0861854225933623	0.0234007938705509	0.247790809273836	0.0358903026145178	0.00987472336515513	0.0630772423909283	-0.0649160448660941	-0.226516149370331	0.0354976399250043	203.603427916788	0.0651585809994097	0.0150502800997642	0.262282883926581	0.0263640192126852	0.00693593504806615	0.0534355600817037	-0.0705531544216103	-0.229574160385313	0.0334708394150818
203.656891617778	0.10124948866328	0.0256993069754623	0.333736459304016	0.0220054504986647	0.00918831303880738	0.0427961681665063	-0.0982610097902424	-0.305201706763605	-0.00391176846611596	203.632081358198	0.0841858844125361	0.0252455524764995	0.239416075461421	0.0358903026145178	0.00987472336515513	0.0630772423909283	-0.0614877387881819	-0.211384116756803	0.0354976399250043	203.703528115328	0.0654585308869304	0.0150502800997642	0.262282883926581	0.02633838884084	0.00693593504806615	0.053357194887861	-0.0711278636059447	-0.229574160385313	0.0334708394150818
203.756997022222	0.0996247364328214	0.0255739841943915	0.333736459304016	0.0220054504986647	0.00918831303880738	0.0427961681665063	-0.0959652090656233	-0.307733460857144	-0.00391176846611596	203.732152042097	0.0826896955739131	0.0229852753123555	0.260583337112304	0.0359212666505436	0.00968076407183092	0.0630772423909283	-0.0642085892132006	-0.228897983248013	0.0354530616455791	203.803628313869	0.0659737309843704	0.0132772462024328	0.259287591231806	0.0261374276927894	0.00632211267447292	0.0521547014774665	-0.0709193434893227	-0.229574160385313	0.0331997386836435
203.857102426667	0.0969322825666211	0.0293301715400164	0.341002176749526	0.0220279536164268	0.00928473814528204	0.0427961681665063	-0.0934106451146224	-0.311792100771987	-0.00208717270008365	203.832222725997	0.08861718871022	0.0252455524764995	0.29969356800393	0.0362994678091108	0.0107999254559475	0.065027720875731	-0.0779883436116879	-0.25023141740313	0.039241801367357	203.903728512409	0.0659082010793333	0.0132772462024328	0.259287591231806	0.0258074592287398	0.00693593504806615	0.051681247527142	-0.071065994498775	-0.229574160385313	0.0331997386836435
203.957207831111	0.0952855725387066	0.0255739841943915	0.336362845702014	0.0220279536164268	0.00928473814528204	0.0427961681665063	-0.0915191624219796	-0.305201706763605	0.00325930376236766	203.932293409897	0.08861718871022	0.0252455524764995	0.29969356800393	0.0373228263898111	0.0107999254559475	0.0673273581466462	-0.0769728596250884	-0.255643209986181	0.0354976399250043	204.003828710949	0.0657089552519141	0.0132772462024328	0.255458413754139	0.0258614655652224	0.00632211267447292	0.051681247527142	-0.0689986877640559	-0.227296044989097	0.0334708394150818
204.057313235556	0.0927865872507239	0.0253159061102285	0.334621721560459	0.0220279536164268	0.00928473814528204	0.0427961681665063	-0.0881241046757106	-0.303678461552929	0.00325930376236766	204.032364093796	0.0889453894289814	0.0252455524764995	0.29969356800393	0.0376575951955137	0.010648423137853	0.0679940519758787	-0.0771759117570407	-0.254083026903583	0.0375094335451998	204.103928909489	0.0661715965773153	0.0138491106663807	0.254605535091978	0.0256974035856102	0.0063717357111904	0.0516547578714776	-0.0679533611871032	-0.226545772767216	0.0331997386836435
204.15741864	0.0921696516127935	0.0253159061102285	0.334621721560459	0.0220279536164268	0.00928473814528204	0.0427961681665063	-0.087069384179462	-0.305201706763605	0.000884723141549672	204.132434777696	0.08861718871022	0.0252455524764995	0.29969356800393	0.0381370652507626	0.0131517358637744	0.0715821514110995	-0.0766925728223712	-0.255643209986181	0.036840201624432	204.204029108029	0.0661715965773153	0.0151868029835151	0.254605535091978	0.0255198365150603	0.00647573484446444	0.051681247527142	-0.0665840038199316	-0.229574160385313	0.0281317329848556
204.257524044444	0.0888513141213734	0.0160360178541354	0.313934143125206	0.0220279536164268	0.00928473814528204	0.0427961681665063	-0.0820425167602498	-0.290663574043883	0.00427630987926955	204.232505461595	0.0876758333743902	0.0252455524764995	0.29969356800393	0.0386387017277039	0.013381204979958	0.0715821514110995	-0.0757196667432169	-0.256123010139541	0.039241801367357	204.304129306569	0.0666816565523687	0.0121731594284228	0.243808927289694	0.0254269772785006	0.0063717357111904	0.0516547578714776	-0.0626917998938808	-0.220898962793401	0.0288166225954947
204.357629448889	0.0862761078735961	0.0186058666474383	0.304094112391573	0.0220365256156962	0.00928473814528204	0.0427961681665063	-0.0760374152844056	-0.281932192817652	-0.000198843215487007	204.332576145495	0.0849217119146217	0.0252455524764995	0.29969356800393	0.0387572590768435	0.0131517358637744	0.0715821514110995	-0.0744806147584263	-0.2619796819825	0.039241801367357	204.404229505109	0.0671387985645374	0.0138491106663807	0.233716082248077	0.0252503594435872	0.00489004202582565	0.0494867710999952	-0.0602792023972341	-0.22795869845683	0.00297058050937721
204.457734853333	0.0824462935306131	0.00561202600023692	0.173194792628788	0.0220629705973205	0.00928473814528204	0.0427961681665063	-0.06756729135393	-0.163356104634573	0.0095431679655762	204.432646829394	0.0714031758252939	0.0229852753123555	0.29637841309515	0.038804056143184	0.0131517358637744	0.0718163975425428	-0.0552223670363425	-0.242175847677673	0.0496083072799545	204.50432970365	0.0669380627664713	0.016811733714878	0.210809309901069	0.0249614311472238	0.00611344365602063	0.0494867710999952	-0.0556660413353484	-0.203542714521086	0.00466950159176689
204.557840257778	0.0808130372186919	0.0186058666474383	0.165590505236252	0.0220629705973205	0.00928473814528204	0.0427961681665063	-0.0620416173636947	-0.142961942377152	0.00909209203031961	204.532717513294	0.0701409236240958	0.0229852753123555	0.29637841309515	0.0398669133547193	0.0170946412759246	0.0772436819254457	-0.0526643625868422	-0.242175847677673	0.0516929049099923	204.60442990219	0.0670131334018472	0.0298838543487752	0.17803179128098	0.0248006887164186	0.00611344365602063	0.0491822524532525	-0.0515888166828835	-0.166748270606317	0.000911123394411684
204.657945662222	0.0785746234596944	0.0253159061102285	0.15766328653493	0.0220629705973205	0.00928473814528204	0.0427961681665063	-0.0568399294666898	-0.139513669680695	-0.000198843215487007	204.632788197193	0.0693896932947051	0.0229852753123555	0.29637841309515	0.0402316398637931	0.0198050148959145	0.0794326835853804	-0.0508942243250635	-0.242175847677673	0.0520637627861788	204.70453010073	0.066640241992638	0.0319037596201753	0.159694938671049	0.0246420131403017	0.00582551444416275	0.0483566116467048	-0.0471858741858784	-0.145758195778797	0.00196383204259909
204.758051066667	0.0763862437136635	0.020045381398224	0.156337315713277	0.0222510118140798	0.0106749580388134	0.0452914966247687	-0.0544298547805988	-0.1362366494326	0.00514303310542136	204.732858881093	0.0691571885547465	0.0229852753123555	0.29637841309515	0.0402579330738672	0.0198050148959145	0.0794326835853804	-0.0504692341487595	-0.242175847677673	0.0520637627861788	204.80463029927	0.066566408154893	0.0298838543487752	0.15655454223306	0.0246741024474548	0.00611344365602063	0.0491401573106206	-0.0467543694604414	-0.143680772424777	0.00297058050937721
204.858156471111	0.0747993353712947	0.0186058666474383	0.156337315713277	0.0224908348514314	0.00918831303880738	0.0453710718634019	-0.0522637962880936	-0.138576241390988	0.004651351114154	204.832929564993	0.0589553226057713	0.0219051480767292	0.137360708679186	0.0402579330738672	0.0198050148959145	0.0794326835853804	-0.0242451181576201	-0.100794144736364	0.0507693739503209	204.90473049781	0.066566408154893	0.0279218712070449	0.153046077866828	0.0246940458160217	0.00611344365602063	0.049255127679189	-0.0463615418702239	-0.14151602958984	0.00297058050937721
204.958261875556	0.0738193380544343	0.0157950504682494	0.155016261257971	0.0226755523296973	0.00900285762697975	0.0464714362382132	-0.0506375930683488	-0.139513669680695	0.00514303310542136	204.933000248892	0.0575816331177224	0.022279094647832	0.136495623735211	0.040272025341028	0.0198050148959145	0.0794326835853804	-0.0232254102171892	-0.0998081317166964	0.0516929049099923	205.00483069635	0.0663420029747055	0.0279218712070449	0.14710683677841	0.0248006887164186	0.00481343430327139	0.0490170205515642	-0.0454486743520105	-0.140355015634086	0.00196383204259909
205.05836728	0.0729528740122505	0.0151392887266764	0.155341667609907	0.0229101680026382	0.00900285762697975	0.0496872442355678	-0.0494872857053807	-0.142961942377152	0.00909209203031961	205.033070932792	0.0558689973423539	0.025535778923785	0.136495623735211	0.0402863576940059	0.0198050148959145	0.0794326835853804	-0.0217554359894	-0.0998081317166964	0.0497521451286788	205.104930894891	0.0662410517306754	0.0319037596201753	0.145321614245692	0.0249080606819322	0.00481343430327139	0.049255127679189	-0.0446592667189726	-0.134769224563619	0.00297058050937721
205.158472684444	0.0709231410391947	0.0151392887266764	0.155341667609907	0.0231615030077885	0.00942341300026197	0.0524715215020052	-0.0481808851970362	-0.142961942377152	0.014995184738908	205.133141616691	0.0556100956366972	0.022279094647832	0.131676919727935	0.0402863576940059	0.0198050148959145	0.0794326835853804	-0.0210106767462541	-0.0943686171424929	0.0520637627861788	205.205031093431	0.06618783779642	0.0333551064946305	0.143380776564858	0.0249614311472238	0.00481343430327139	0.0499886009876544	-0.0437820826639066	-0.132064499527527	0.000911123394411684
205.258578088889	0.0707143156827943	0.0151392887266764	0.155341667609907	0.0232525357422385	0.00918831303880738	0.0531517002254335	-0.0476839039473956	-0.142961942377152	0.0207910655857447	205.233212300591	0.0529639740411647	0.0219051480767292	0.124181632424277	0.0402952092789812	0.0173952066395438	0.0768188112360016	-0.0183781446156003	-0.0877365392358967	0.0507693739503209	205.305131291971	0.0661715965773153	0.0319037596201753	0.140228380217817	0.0251183822547809	0.0045732436317567	0.0510292335756466	-0.0432414845011377	-0.130779757183681	0.00196383204259909
205.358683493333	0.0703702710184984	0.0139186595649943	0.153376913122172	0.023333688701639	0.00928473814528204	0.0544064627030274	-0.046763165784036	-0.146196366427633	0.0207910655857447	205.33328298449	0.0528203250961491	0.0219051480767292	0.122512293721514	0.0406051878281935	0.0198050148959145	0.0794326835853804	-0.0178004198017208	-0.0877365392358967	0.0497521451286788	205.405231490511	0.0659979994905823	0.0319037596201753	0.131225674742954	0.0251735366236748	0.00481343430327139	0.051681247527142	-0.0419690526908023	-0.112777703652413	0.00989552276387537
205.458788897778	0.0686894383895897	0.0154957826648147	0.154172593077411	0.0234878240078245	0.0106749580388134	0.0568879320078675	-0.0452738913773285	-0.142869673391628	0.0278110189407446	205.43335366839	0.0526122146149656	0.0241716372224622	0.11834946783298	0.0406051878281935	0.0198050148959145	0.0794326835853804	-0.0164858577369226	-0.0844789283781207	0.0497521451286788	205.505331689051	0.0658490782929042	0.0319037596201753	0.121677723596319	0.0251901550971528	0.0045732436317567	0.051681247527142	-0.0411951804761936	-0.0944631309319875	0.00668615644590072
205.558894302222	0.0678899258850354	0.0154957826648147	0.153279531607341	0.0237705079627859	0.0106749580388134	0.057987040869062	-0.0437936346800828	-0.134829616672233	0.0371420082956655	205.53342435229	0.0494167978716555	0.0270808321255947	0.10430997435293	0.0406051878281935	0.0198050148959145	0.0794326835853804	-0.0116164636494433	-0.0766163742411794	0.0497521451286788	205.605431887591	0.0657921294554142	0.0279218712070449	0.105961384430124	0.0252226885907627	0.00428515597616341	0.0522537172817359	-0.0405703014830317	-0.0943257072710066	0.0039571282568658
205.658999706667	0.0632222328898804	0.0142300948421749	0.152061020130069	0.0242518031862231	0.00918831303880738	0.057987040869062	-0.0392157204711811	-0.128787283622179	0.0451270964519038	205.633495036189	0.0492959906632841	0.0252455524764995	0.099274439677475	0.0406051878281935	0.0200935345238068	0.0794326835853804	-0.0107856880127771	-0.0724464666381406	0.0497521451286788	205.705532086131	0.0655571019453864	0.0319037596201753	0.0982848202992635	0.025276370065047	0.00481343430327139	0.053357194887861	-0.0395588462178307	-0.0874721526417572	0.00421204295766366
205.759105111111	0.0632222328898804	0.0128330779352529	0.155341667609907	0.0243404723021392	0.00900285762697975	0.057987040869062	-0.042230178760569	-0.134409000663326	0.0451270964519038	205.733565720089	0.048934734581035	0.0252455524764995	0.0969268440073173	0.0452852719348477	0.0200935345238068	0.197277104579875	0.00397178869962815	-0.0862592018335566	0.124034875174954	205.805632284672	0.0652994833465522	0.0325414722062513	0.0969020672389552	0.025276370065047	0.00481343430327139	0.053357194887861	-0.039283457622634	-0.0874721526417572	0.00220410606197589
205.859210515556	0.0634687383444586	0.00705622197309075	0.165590505236252	0.0243404723021392	0.0117944909575512	0.0610436384847546	-0.0444773382554783	-0.1552876281201	0.0451270964519038	205.833636403988	0.0484777704351053	0.0229852753123555	0.0925731269213074	0.0455732596201423	0.0173952066395438	0.196458190723109	0.00551344034877394	-0.087283640877577	0.124753206822622	205.905732483212	0.0651562965114452	0.0325414722062513	0.0950995210048165	0.025276370065047	0.00481343430327139	0.053357194887861	-0.0387867576246142	-0.084980217736988	0.00220410606197589
205.95931592	0.0634687383444586	0.00705622197309075	0.236058826661382	0.0243404723021392	0.0117944909575512	0.0610436384847546	-0.046483725300846	-0.225748883114407	0.0451270964519038	205.933707087888	0.0480447048836817	0.0257264660236978	0.0903561634205559	0.0455732596201423	0.0173952066395438	0.196458190723109	0.00624657406190481	-0.0754340444999725	0.132755562071929	206.005832681752	0.0648739575502215	0.0336030176529834	0.0944870238766269	0.025276370065047	0.00481343430327139	0.053357194887861	-0.0381327176686101	-0.0857414314129099	-0.000921783640871421
206.059421324444	0.0636628234209779	0.0105103453574537	0.275568813643744	0.0243404723021392	0.0117944909575512	0.0610436384847546	-0.0505957960009219	-0.256203401531239	0.0451270964519038	206.033777771787	0.0479789950283255	0.0270808321255947	0.0903561634205559	0.0479946649146006	0.0170946412759246	0.211002202628128	0.0138025652089216	-0.0622085523043933	0.148333450757099	206.105932880292	0.0641814871496487	0.0339151857878363	0.0943772635430017	0.025276370065047	0.00481343430327139	0.053357194887861	-0.037500259143503	-0.084681211459343	-0.00128626069366594
206.159526728889	0.0637662985052011	0.012384603702256	0.287809344708688	0.0243613613607095	0.0117944909575512	0.0611897643709056	-0.053346456180781	-0.268071638859436	0.0451270964519038	206.133848455687	0.0475581229701467	0.0252455524764995	0.086355660074062	0.0482491556444913	0.016880223762397	0.211002202628128	0.0146921951485629	-0.0680973788427906	0.149345087306538	206.206033078832	0.063840037232236	0.0347101072555296	0.0943772635430017	0.025276370065047	0.0045732436317567	0.053357194887861	-0.036999055349199	-0.084980217736988	-0.00246356986369291
206.259632133333	0.0638317733237122	0.0105103453574537	0.285095372207421	0.0243613613607095	0.0117944909575512	0.0611897643709056	-0.0534859997999899	-0.268071638859436	0.0451270964519038	206.233919139586	0.0475188714524968	0.0270808321255947	0.0850530664416867	0.0515430939081897	0.0198050148959145	0.227300547371257	0.0268713713459722	-0.0515233064525035	0.164329851057405	206.306133277372	0.063693895864719	0.0352003103080899	0.0943772635430017	0.025276370065047	0.0045732436317567	0.053357194887861	-0.0365404548416203	-0.0777127924989506	0.00297058050937721
206.359737537778	0.06396814136208	0.0105103453574537	0.283080989674192	0.0243613613607095	0.0117944909575512	0.0611897643709056	-0.0536118209306363	-0.268071638859436	0.0451270964519038	206.333989823486	0.0473677966020281	0.0279323109892255	0.0834483158829973	0.0518052918665761	0.0198050148959145	0.227300547371257	0.0280077209701992	-0.0507051445971475	0.169751590017918	206.406233475912	0.063528570804172	0.0352467168622105	0.0943772635430017	0.0253168164092636	0.00428515597616341	0.053357194887861	-0.0363104551104746	-0.0782654751265093	0.00297058050937721
206.459842942222	0.0644355239338282	0.0105103453574537	0.282523164769423	0.0243613613607095	0.0117944909575512	0.0611897643709056	-0.0538971227508388	-0.268071638859436	0.0451270964519038	206.434060507386	0.0471173519801061	0.0279323109892255	0.082239462642806	0.05195452446799	0.0198050148959145	0.227300547371257	0.0286630451449471	-0.0496600149434807	0.172286061378316	206.506333674453	0.063376580322163	0.0356409314299362	0.0943772635430017	0.0253168164092636	0.00428515597616341	0.053357194887861	-0.0360751597861295	-0.0777127924989506	0.00220410606197589
206.559948346667	0.064489919328876	0.0105103453574537	0.282523164769423	0.0243875975547818	0.0119835829233183	0.0615738547509328	-0.0538894708280887	-0.268071638859436	0.0451270964519038	206.534131191285	0.0469950961080402	0.0279323109892255	0.0806323641511877	0.0526707218840633	0.0209011577949402	0.228377477647487	0.0301957193419196	-0.0515233064525035	0.172286061378316	206.606433872993	0.0633096925510762	0.0357375764449866	0.0943772635430017	0.0253168164092636	0.00428515597616341	0.053357194887861	-0.0358178073347896	-0.0775744066045896	0.00196383204259909
206.660053751111	0.0642378863567386	0.0105103453574537	0.282523164769423	0.0246831906666871	0.00949261022284967	0.0615738547509328	-0.0514084497459594	-0.278031802711683	0.0485600337862661	206.634201875185	0.0468200715140892	0.0280215039457998	0.0792493090695892	0.0526707218840633	0.0209011577949402	0.228377477647487	0.0305413799075117	-0.0496600149434807	0.175705210147684	206.706534071533	0.0631289064532471	0.0356409314299362	0.0943772635430017	0.0254029127340469	0.00428515597616341	0.0556213734573487	-0.0354193932094409	-0.0777127924989506	0.00242296646630399
206.760159155556	0.0644355239338282	0.0105103453574537	0.282523164769423	0.0253106223857586	0.00850778491445149	0.0698123355727311	-0.0493102177411504	-0.290750816589564	0.048271730011982	206.734272559084	0.0468200715140892	0.0281472083353842	0.0791723004374315	0.0531590954812655	0.0209011577949402	0.228377477647487	0.0314152403154617	-0.0501625588448961	0.175705210147684	206.806634270073	0.0627232220151229	0.0338720296704048	0.0944870238766269	0.0257615127684723	0.00428515597616341	0.0602720445164048	-0.0352285106870034	-0.084980217736988	0.00247175382975254
206.86026456	0.0644355239338282	0.0105103453574537	0.282523164769423	0.027431240758167	0.00900285762697975	0.113884105833737	-0.0440742752869575	-0.275272927393705	0.0592741109014201	206.834343242984	0.0468200715140892	0.0281472083353842	0.0790980788459378	0.0541574017297182	0.0209011577949402	0.228377477647487	0.0325104655299857	-0.0489190655199752	0.177363447717591	206.906734468613	0.0626718189192279	0.0298838543487752	0.099161224388134	0.0267433638176781	0.00428515597616341	0.0696346953614653	-0.0352519832198894	-0.0874721526417572	0.0162361418830231
206.960369964444	0.0644355239338282	0.0105103453574537	0.282523164769423	0.0293656732889217	0.00850778491445149	0.126996346539171	-0.0398172899137191	-0.226266744393913	0.106908368061641	206.934413926883	0.046923485521373	0.0281472083353842	0.0790980788459378	0.0546339670129816	0.0209011577949402	0.227300547371257	0.0326138079090654	-0.0501625588448961	0.175705210147684	207.006834667153	0.0626718189192279	0.0178800073509609	0.10034767623631	0.0272492731014442	0.00481343430327139	0.0712721242897525	-0.0366866961174881	-0.0943257072710066	0.0252848141815029
207.060475368889	0.064489919328876	0.0105103453574537	0.282523164769423	0.0316412005971066	0.00900285762697975	0.137875594385311	-0.0361649720053895	-0.20891521466142	0.0983060870954219	207.034484610783	0.0469428547222825	0.0281472083353842	0.0791723004374315	0.0547800622779645	0.0226041757433464	0.232370841637455	0.0350179718548385	-0.0489775725266014	0.179623215050204	207.106934865693	0.0621902362502973	0.017830242334855	0.193520194851543	0.0276414256445867	0.00554868435556858	0.0727390273517631	-0.037697061426432	-0.156736305696205	0.0305408474381318
207.160580773333	0.0612173616119978	0.020045381398224	0.102227678483636	0.0328646900978209	0.00918831303880738	0.142561182516895	-0.0105271412807922	-0.0916534465535701	0.0790391824829553	207.134555294682	0.0469428547222825	0.0281472083353842	0.0790980788459378	0.0548878048621113	0.0210204216207055	0.235738839974903	0.0385256168774268	-0.0489775725266014	0.189753331982974	207.207035064234	0.061664721973098	0.0123288126103737	0.193520194851543	0.0282048045706983	0.0061279178738934	0.0746751548407704	-0.0366442057225307	-0.167168122498663	0.0265397485479707
207.260686177778	0.0612173616119978	0.020045381398224	0.102227678483636	0.0335815169152325	0.00850778491445149	0.143690773467097	-0.00971095199614402	-0.0916534465535701	0.0811057593582595	207.234625978582	0.0469967663072579	0.0281472083353842	0.0790980788459378	0.0551163545648305	0.0209011577949402	0.235738839974903	0.0400381482374628	-0.0507051445971475	0.189753331982974	207.307135262774	0.0612370384089928	0.00934520165599309	0.210141610453962	0.0288894286005839	0.00695925761128693	0.0761718337328457	-0.037407183947055	-0.193996291856425	0.0225747187035605
207.360791582222	0.0611257444770975	0.020045381398224	0.102227678483636	0.0454808485329006	0.0146526831790026	0.157317282496158	0.00316200754410684	-0.0671105619941789	0.0929905139968421	207.334696662482	0.0470599733849041	0.0281472083353842	0.0792493090695892	0.0580764210242949	0.0209011577949402	0.23763758502587	0.0473442691534005	-0.0489775725266014	0.194362308742981	207.407235461314	0.0614903919328454	0.0137301542305963	0.220767525340723	0.0299132001354404	0.00938469698432972	0.0790687656530712	-0.0367996211726602	-0.196606203618911	0.0265397485479707
207.460896986667	0.0611257444770975	0.020045381398224	0.102227678483636	0.0487578913278981	0.0152563928441244	0.157317282496158	0.00491028130295819	-0.0610388459093006	0.0983060870954219	207.434767346381	0.0471173519801061	0.0280215039457998	0.0792493090695892	0.0592436489689574	0.0210204216207055	0.242506901179266	0.0526215948890907	-0.0501625588448961	0.201870594158345	207.507335659854	0.0610466224897832	0.0100792801717094	0.223912060355508	0.0304573092690553	0.00972994285697344	0.078907075704323	-0.0377601568791128	-0.196905104402202	0.0335242824234112
207.561002391111	0.0611257444770975	0.020045381398224	0.102227678483636	0.0502464120364103	0.0154612990530795	0.157317282496158	0.00531113748188732	-0.0606298005421325	0.0983060870954219	207.534838030281	0.0472689571716472	0.0279323109892255	0.0792493090695892	0.0629061435046024	0.0243510704554269	0.249142913261704	0.0625195964066192	-0.0496600149434807	0.204942789262333	207.607435858394	0.0601669371358704	0.00934520165599309	0.223379826001926	0.0321729849050728	0.0152433410451492	0.0809480334499914	-0.0349430425966225	-0.196905104402202	0.0365499163606746
207.661107795556	0.0611257444770975	0.020045381398224	0.102227678483636	0.0510864207953834	0.0154612990530795	0.157317282496158	0.00554112957515311	-0.0610388459093006	0.0976890706782017	207.63490871418	0.0472689571716472	0.0280215039457998	0.0796031772305923	0.0638020520975941	0.0240445902096172	0.249434551406226	0.0635283103080738	-0.0489775725266014	0.207592951249461	207.707536056934	0.0601260880712348	0.00934520165599309	0.223912060355508	0.0335513749568047	0.0155201628696894	0.0802749957818034	-0.0336903388360566	-0.196905104402202	0.0375082072348365
207.7612132	0.069869632720276	0.0128330779352529	0.239301297954964	0.0531475176531584	0.0152563928441244	0.157277356402556	-0.0146127568820792	-0.210360575841989	0.107515796935688	207.73497939808	0.0473677966020281	0.0280215039457998	0.079994916931798	0.132912186798896	0.0231572855104232	0.401026540091534	0.102124822554196	-0.0501625588448961	0.369825354133119	207.807636255474	0.0609084043198549	0.00934520165599309	0.223912060355508	0.0338771461644719	0.0155201628696894	0.0803014865402324	-0.0341685081548174	-0.196905104402202	0.0375082072348365
207.861318604444	0.0707437299752219	0.0128330779352529	0.239301297954964	0.0544276007739198	0.0152563928441244	0.157277356402556	-0.0154672304719411	-0.220286182962644	0.0983060870954219	207.835050081979	0.0474743109659703	0.0281472083353842	0.0804098543892238	0.170468852093566	0.0231572855104232	0.401026540091534	0.106204660229646	-0.0501625588448961	0.369825354133119	207.907736454015	0.0686746110703867	0.0122401997999729	0.248519933663384	0.0341601960546263	0.0152433410451492	0.0803014865402324	-0.0550495454058317	-0.200962286798267	0.0305408474381318
207.961424008889	0.0722911236720254	0.0128330779352529	0.239301297954964	0.0570531340773409	0.0154612990530795	0.157317282496158	-0.0155114860245423	-0.210360575841989	0.10366880641746	207.935120765879	0.0475844340783529	0.0280215039457998	0.0806323641511877	0.203170506268839	0.0227361465048371	0.430001789514422	0.141140779996175	-0.0496600149434807	0.389373972272643	208.007836652555	0.0703340093648092	0.0137301542305963	0.25088493360065	0.0351642625909401	0.0153911213259248	0.0819657841226264	-0.0564657955721323	-0.202073984174132	0.0305408474381318
208.061529413333	0.0733746400219233	0.0128330779352529	0.239301297954964	0.0613819143938078	0.0154612990530795	0.157317282496158	-0.0151560652272017	-0.200484603822018	0.107515796935688	208.035191449778	0.0476464076395313	0.028833629677741	0.0814727984011804	0.205851262589343	0.0227361465048371	0.430001789514422	0.142604789391782	-0.0496600149434807	0.389373972272643	208.107936851095	0.0700949333788937	0.0122401997999729	0.248787653551596	0.0353844881361702	0.0153911213259248	0.0819657841226264	-0.0554102787524078	-0.199903915154946	0.0289242391956328
208.161634817778	0.0745269577732913	0.0128330779352529	0.239301297954964	0.0634126599642531	0.0143539366470038	0.154552901366481	-0.0160102735931805	-0.182267729409355	0.121673684519991	208.135262133678	0.0476789925567377	0.028709422596988	0.0814727984011804	0.22468839105367	0.0338527157825183	0.433170559019711	0.173814412304741	-0.0179023792958038	0.398009319367381	208.208037049635	0.0829980342297284	0.0131385684133112	0.29322297549367	0.0368390434670239	0.0141336781361852	0.0840354727685296	-0.082847529799143	-0.265276581781439	0.0305408474381318
208.261740222222	0.0748698377545172	0.0128330779352529	0.239301297954964	0.078020940607287	0.0181733027289675	0.179000641040193	-0.000224460216969663	-0.180588880394418	0.163214066719152	208.235332817578	0.04777453653392	0.028709422596988	0.0814727984011804	0.225144955703005	0.0338527157825183	0.432222150711271	0.174785130743395	-0.0156714620238031	0.399633912989836	208.308137248175	0.0856223745040637	0.0131385684133112	0.29322297549367	0.0473952633006246	0.0132303832635711	0.108652257239756	-0.0770007062083472	-0.248605261035954	0.0319126033077218
208.361845626667	0.0754991503636922	0.012384603702256	0.239301297954964	0.0785346062206595	0.0181733027289675	0.178667579401296	-0.000754757812235209	-0.178050025018607	0.159534829546888	208.335403501477	0.04777453653392	0.028709422596988	0.0814727984011804	0.226392215005265	0.0338527157825183	0.432222150711271	0.176537774922706	-0.0102999698228444	0.399633912989836	208.408237446715	0.0841349723338553	0.0131385684133112	0.29322297549367	0.0480522769280682	0.0132303832635711	0.108652257239756	-0.074130936696063	-0.252905965853665	0.0358265349940821
208.461951031111	0.0840007856297436	0.012384603702256	0.28191197174746	0.078727152107912	0.0181733027289675	0.177151712955531	-0.0268444107471177	-0.179948579008995	0.0907250338517686	208.435474185377	0.0478604714887665	0.028709422596988	0.0814727984011804	0.227954889111885	0.0338527157825183	0.431865727913453	0.178648769834635	-0.0099219467580165	0.397637574382968	208.508337645255	0.0869169670606572	0.00877519441846716	0.288180789063412	0.0482832057270581	0.0130151653551696	0.108652257239756	-0.0764653161001465	-0.245353911053178	0.0252848141815029
208.562056435556	0.0930437416852611	0.012384603702256	0.28191197174746	0.0782724593917665	0.0254924098098661	0.181266735017696	-0.044761537773671	-0.186276805174449	0.0675595015028775	208.535544869276	0.0478604714887665	0.028709422596988	0.0814727984011804	0.253567811302565	0.0338527157825183	0.447509371684447	0.215480027570145	-0.00878997157646506	0.41179692734715	208.608437843796	0.0841349723338553	0.00877519441846716	0.285666961231962	0.0491612048819366	0.0130151653551696	0.108652257239756	-0.0722965210019052	-0.244389146700424	0.0252848141815029
208.66216184	0.135854200450811	0.0480673486087256	0.281105331771007	0.078727152107912	0.0359111050310547	0.180905357643735	-0.0634060112612116	-0.185211643718444	0.0675595015028775	208.635615553176	0.0480447048836817	0.028415965818205	0.0814727984011804	0.257987623891085	0.0338527157825183	0.447509371684447	0.21816619419697	-0.00750093245255136	0.409526350988031	208.708538042336	0.0826001591908061	0.00877519441846716	0.285666961231962	0.0599017089328798	0.0130151653551696	0.133987094289357	-0.0628953543689915	-0.187294402559783	0.0243778838524061
208.762267244444	0.212859096217084	0.0563647834759594	0.374919398906641	0.0784084698819217	0.0359111050310547	0.178313567506659	-0.11916618432844	-0.283230220573945	0.0324743012434768	208.735686237075	0.0494167978716555	0.0280215039457998	0.0850530664416867	0.289647774033339	0.154788729650897	0.4844949865796	0.237009946133054	0.0761291718828939	0.460975283379848	208.808638240876	0.0848785073156139	0.00877519441846716	0.285666961231962	0.0698076977653303	0.0130151653551696	0.186749730774287	-0.0478685661501939	-0.193156744012269	0.178260417909268
208.862372648889	0.213108537083799	0.0563647834759594	0.374919398906641	0.0776082430002412	0.0359111050310547	0.178313567506659	-0.120619154030402	-0.285582481716616	0.0309486568301985	208.835756920975	0.050725901378207	0.0194838332752338	0.0945742405761418	0.289647774033339	0.162685823664621	0.506311642790174	0.232031189918274	-0.00833238423705505	0.411540040950721	208.908738439416	0.0859787121415573	0.00877519441846716	0.285666961231962	0.0709543804700436	0.0114882297129311	0.186307346130928	-0.0469957996787467	-0.193156744012269	0.178260417909268
208.962478053333	0.214043237140786	0.0563647834759594	0.374919398906641	0.0770596498797716	0.0359111050310547	0.178313567506659	-0.122629144789086	-0.288622252714109	0.029029550938902	208.935827604874	0.0520337573061134	0.0194838332752338	0.184231352599881	0.289023307787347	0.151007175564417	0.509599256527592	0.225093384429453	-0.00833238423705505	0.409526350988031	209.008838637956	0.14006729417035	0.00934520165599309	0.296559184399049	0.0730374402480491	0.0130151653551696	0.188772855123567	-0.0656078819462755	-0.22246720293199	0.183846848023287
209.062583457778	0.200010335852789	0.0154107027413456	0.372607570211801	0.0765685058213101	0.0359111050310547	0.178313567506659	-0.101186141745349	-0.291764439420339	0.0707230390476395	209.035898288774	0.0560672850851508	0.0257264660236978	0.218269624295755	0.286846876188091	0.0334335441929653	0.447509371684447	0.21156861400988	-0.012279161216978	0.409526350988031	209.108938836496	0.0943204046740727	0.00984481402036702	0.296559184399049	0.0735332622325109	0.0114882297129311	0.188772855123567	-0.0496287650870642	-0.228183941070295	0.176831312220648
209.162688862222	0.201223952462943	0.0154107027413456	0.372607570211801	0.0754779014531101	0.0359111050310547	0.178313567506659	-0.104422326460791	-0.296327523225887	0.0707230390476395	209.135968972674	0.0584959292640469	0.0252455524764995	0.222207004761752	0.279099259039735	0.0300255755378626	0.442469514970936	0.199371247402769	-0.020628942266501	0.431666450980547	209.209039035037	0.146830690504473	0.0470054576925692	0.342607753157819	0.0781812066104754	0.0130151653551696	0.193708942009182	-0.0743111595062319	-0.229561867824257	0.0833394797933822
209.262794266667	0.202578887606066	0.0154107027413456	0.372607570211801	0.0746506740169858	0.03280869756346	0.17399366936708	-0.108027110734406	-0.301643052849922	0.0653955708829909	209.236039656573	0.0604794234732508	0.0252455524764995	0.227413130698801	0.264537535766374	0.0355823265006222	0.439284705097645	0.183180994081224	-0.15208272617076	0.431666450980547	209.309139233577	0.141371150975773	0.0470054576925692	0.342607753157819	0.0810733300464064	0.0153911213259248	0.196711133744849	-0.0634096439593666	-0.215166573493313	0.11692058872126
209.362899671111	0.205299005659015	0.0154107027413456	0.372607570211801	0.0720939754832961	0.03280869756346	0.164684024505317	-0.114992395735519	-0.301643052849922	0.0653955708829909	209.336110340473	0.061263012827796	0.0229852753123555	0.227413130698801	0.254877975019805	0.0334335441929653	0.431400789321482	0.16713548948883	-0.180089523512179	0.424662727456213	209.409239432117	0.13468197279851	0.0465987378310404	0.340405584960878	0.0812735371682418	0.0155290132437018	0.196711133744849	-0.056296556675352	-0.214966040548869	0.111031205881511
209.463005075556	0.190253757549604	0.0154107027413456	0.372607570211801	0.0697475673919126	0.03280869756346	0.133074434216653	-0.107699303922799	-0.32851161423506	0.0681930945002329	209.436181024372	0.061423303093698	0.0229852753123555	0.227413130698801	0.225123220008919	0.0300255755378626	0.395687198879639	0.126667218582609	-0.214422655921171	0.374481014733088	209.509339630657	0.133853469934727	0.0465987378310404	0.340405584960878	0.082315065825281	0.0179069696692366	0.197975066723312	-0.0530524128679221	-0.214966040548869	0.111031205881511
209.56311048	0.195033123623549	0.0154107027413456	0.372607570211801	0.0683632918778668	0.0333026099726899	0.104093260299943	-0.113627594565963	-0.301643052849922	0.0707230390476395	209.536251708272	0.061423303093698	0.0270537849807745	0.232858561119221	0.225123220008919	0.0300255755378626	0.395687198879639	0.126473021617177	-0.214422655921171	0.374481014733088	209.609439829197	0.0827857661060206	0.0440583984131005	0.334397675174727	0.0828276003851862	0.0427156581228511	0.205936324098152	-0.0309413059126743	-0.215166573493313	0.1093045319882
209.663215884444	0.201631566203682	0.0154107027413456	0.372607570211801	0.0677072629801483	0.0359111050310547	0.0954507716514751	-0.120920008741154	-0.300060822715582	0.0648556420291673	209.636322392171	0.0615879630168944	0.0270537849807745	0.232858561119221	0.127368169155706	0.0271412343229	0.337290400808751	0.0699043265866403	-0.192551250693057	0.315188936295176	209.709540027737	0.0838711508668865	0.0440583984131005	0.334397675174727	0.0836422268699106	0.0466326519738004	0.198706670474817	-0.0301020555445011	-0.214966040548869	0.111031205881511
209.763321288889	0.189264107578608	0.0154107027413456	0.372607570211801	0.067581457353486	0.0359111050310547	0.0951187320722913	-0.108903914748624	-0.288622252714109	0.0707230390476395	209.736393076071	0.0615879630168944	0.0257264660236978	0.232858561119221	0.049359666313548	0.0163545083837586	0.316267371174799	0.0204037956722141	-0.194118191260258	0.303669246560959	209.809640226277	0.100622998141294	0.0445835155544474	0.341314847911916	0.083041728801691	0.0434961770968731	0.198706670474817	-0.0378301204592138	-0.215166573493313	0.116284879962182
209.863426693333	0.0961575494978799	0.0154107027413456	0.286842716538207	0.0675275726446377	0.0359111050310547	0.0951187320722913	-0.0739634166561477	-0.221327349699752	0.0704225435294952	209.83646375997	0.0640052558812626	0.0252455524764995	0.242497430943897	0.0493087308373619	0.0163545083837586	0.316267371174799	0.0137382302990949	-0.216318366123206	0.271326871287877	209.909740424818	0.0994101383514893	0.0445835155544474	0.348895365474931	0.0823923071602139	0.0399637418971074	0.198706670474817	-0.0377694619530535	-0.224202687341199	0.109556851519141
209.963532097778	0.100810916946303	0.0154107027413456	0.286842716538207	0.0674559689830385	0.0368817252128332	0.0957839410261333	-0.0752529421635938	-0.221327349699752	0.0704225435294952	209.93653444387	0.0648335180269954	0.0257264660236978	0.245616509017946	0.0471907150008341	0.0200851903791514	0.316267371174799	0.00238114563416782	-0.216318366123206	0.254454686929004	210.009840623358	0.117952789447121	0.0407438238932769	0.353557567852436	0.0767408622836483	0.0247498822726017	0.167459882256833	-0.0558264018817449	-0.311526026236611	0.113538299957465
210.063637502222	0.142454238769024	0.0154107027413456	0.286842716538207	0.0671270665209053	0.0368817252128332	0.0957839410261333	-0.0769207716736225	-0.221327349699752	0.0704225435294952	210.03660512777	0.0648506587828931	0.0281472083353842	0.253096718764204	0.0464800128340406	0.0200851903791514	0.316267371174799	-0.000464190206261082	-0.214422655921171	0.24844499448505	210.109940821898	0.0724809395873888	0.00719717704693591	0.331593083561956	0.0758659297595559	0.0247498822726017	0.167459882256833	-0.0359664905876829	-0.311526026236611	0.113538299957465
210.163742906667	0.0872486978561529	0.0154107027413456	0.287857636200686	0.0671270665209053	0.0368817252128332	0.0957839410261333	-0.0679047477644498	-0.22716816318182	0.065567981152534	210.136675811669	0.0641282891408917	0.0229852753123555	0.253096718764204	0.0463916087798852	0.0200851903791514	0.316267371174799	-2.94464278630589e-05	-0.214422655921171	0.246606339260108	210.210041020438	0.0665293007066998	0.0153739810658812	0.224510534215915	0.0747358766821738	0.0247498822726017	0.170509110302575	-0.0141530544079079	-0.176217915903121	0.111031205881511
210.263848311111	0.188551636360401	0.028406104297219	0.301452594515439	0.0670694761742811	0.0342999910228392	0.0926628063876997	-0.0956855429124919	-0.233692440667198	0.065567981152534	210.236746495569	0.05471502303987	0.00623293245213111	0.212155289132903	0.0459938894038088	0.0203322706100796	0.316267371174799	0.0211638474761702	-0.181923843456655	0.212924363601038	210.310141218978	0.066414323236021	0.0132553091082422	0.223287999463463	0.0738312814981973	0.0244113104129499	0.163988107851835	-0.0153714719894568	-0.176616748632053	0.108584417084377
210.363953715556	0.190253757549604	0.028406104297219	0.301221915886078	0.0670404968322187	0.0345647530139658	0.0926628063876997	-0.096556025067685	-0.230829927095589	0.065567981152534	210.336817179468	0.0541990959705302	0.00734424800517953	0.212155289132903	0.0456906526941732	0.0185718358935395	0.313646140858993	0.0199522004306175	-0.111692207092866	0.210972455331728	210.410241417518	0.0654163482049439	0.0126965872408721	0.223287999463463	0.0731393408789817	0.0227092261100092	0.159796163087144	-0.0152159462805631	-0.176616748632053	0.104915074015165
210.46405912	0.0881887449125953	0.0284446643341132	0.302334486991172	0.0670228044290761	0.0379081510914648	0.0957839410261333	-0.0781265768666408	-0.230829927095589	0.065567981152534	210.436887863368	0.0530728259888199	0.00623293245213111	0.211763245316826	0.045444773738933	0.0185718358935395	0.313646140858993	0.0197782303357254	-0.059386640268933	0.211478075239301	210.510341616058	0.0649562347569785	0.0126965872408721	0.224510534215915	0.072320453886266	0.0247498822726017	0.155962929536699	-0.0159882343182602	-0.178776773886291	0.0982946396986631
210.564164524444	0.0881887449125953	0.0284446643341132	0.302334486991172	0.0669896805138258	0.0379081510914648	0.0957839410261333	-0.0781751775100536	-0.230829927095589	0.065567981152534	210.536958547267	0.0516313888958269	0.00550615651144423	0.211763245316826	0.0407098041496947	0.0173821037008213	0.197277104579875	-0.00814896275721033	-0.200267476590522	0.149140970928112	210.610441814599	0.0648600269431255	0.0126965872408721	0.224510534215915	0.0712748607765961	0.0251913109757406	0.146778204964298	-0.0185495692022346	-0.178052744129805	0.091867402437432
210.664269928889	0.0819524609742753	0.0257865964298634	0.274236092641574	0.0669896805138258	0.0342999910228392	0.0914849731339059	-0.0535333666850157	-0.211731626761518	0.065567981152534	210.637029231167	0.0513683300151938	0.00550615651144423	0.211763245316826	0.040650915000845	0.0179261336093986	0.197277104579875	-0.00837491287413475	-0.200267476590522	0.149345087306538	210.710542013139	0.0637429322565722	0.0106176159785774	0.223096181548958	0.0703308145783463	0.025753291226639	0.144190302414299	-0.0172602470860117	-0.176217915903121	0.0917916682215
210.764375333333	0.0819524609742753	0.0257865964298634	0.274236092641574	0.0670228044290761	0.0359111050310547	0.0926628063876997	-0.0534729390475353	-0.211731626761518	0.065567981152534	210.737099915066	0.0509564707010682	0.00414325131326333	0.208230126539941	0.0381102295564378	0.0179261336093986	0.0649394224775253	-0.0244868089711574	-0.19578143735957	0.0457298856228366	210.810642211679	0.0627502941769295	0.0106961726745162	0.223096181548958	0.0702540689981845	0.0258759932712072	0.144190302414299	-0.0129261606101664	-0.176616748632053	0.08966512668974
210.864480737778	0.0819236400312958	0.0257865964298634	0.274236092641574	0.0670404968322187	0.0359111050310547	0.0926628063876997	-0.0531855037771544	-0.211731626761518	0.065567981152534	210.837170598966	0.0509564707010682	0.00414325131326333	0.208230126539941	0.0381102295564378	0.0179261336093986	0.0649394224775253	-0.0244868089711574	-0.19578143735957	0.0457298856228366	210.910742410219	0.0624345323098159	0.00494191716076081	0.215211338765851	0.0692357616262458	0.0234943403932067	0.136713096028246	-0.0128086633455403	-0.176616748632053	0.0830338839513593
210.964586142222	0.0819236400312958	0.0257865964298634	0.274236092641574	0.0670404968322187	0.0342999910228392	0.0914849731339059	-0.0531523238706184	-0.211731626761518	0.065567981152534	210.937241282866	0.0504004119869507	0.00550615651144423	0.19870749681629	0.0381102295564378	0.0179261336093986	0.0649394224775253	-0.0226753011647545	-0.184932187679581	0.0471043865414338	211.010842608759	0.0614050582915189	0.00719717704693591	0.21408091817329	0.0692034795946351	0.0209612685131684	0.132314647844308	-0.00768446213345851	-0.178052744129805	0.0799833485810854
211.064691546667	0.0799940173168218	0.0257865964298634	0.274236092641574	0.0670694761742811	0.0342999910228392	0.0914849731339059	-0.0451161850117797	-0.211731626761518	0.065567981152534	211.037311966765	0.0497751015769243	0.00550615651144423	0.192232831021421	0.0381102295564378	0.0179261336093986	0.0649394224775253	-0.0206694364468753	-0.17757248297798	0.0447656613044811	211.110942807299	0.0613664998777743	0.00719717704693591	0.208071093297197	0.0688894496719545	0.0241513438961311	0.132314647844308	-0.00647292528198693	-0.174201633358026	0.0799833485810854
211.164796951111	0.0799940173168218	0.0257865964298634	0.274236092641574	0.0671610138356968	0.0380161044749177	0.0955225409102885	-0.0449299806776981	-0.209922797992322	0.065567981152534	211.137382650665	0.0493590505212555	0.00414325131326333	0.175583248057946	0.0380484342705047	0.0185426555578435	0.0650429131274376	-0.0191548008066913	-0.164214999723402	0.0471043865414338	211.211043005839	0.0611054661775758	0.00719717704693591	0.19442015526328	0.0684878524027315	0.0209612685131684	0.125592593570439	-0.00345829680661029	-0.167010406141746	0.0799833485810854
211.264902355556	0.0799940173168218	0.0257865964298634	0.274236092641574	0.0671868937694497	0.0380161044749177	0.0955225409102885	-0.0448200014268894	-0.209922797992322	0.0652932365327558	211.237453334564	0.0485363878362944	0.00283276035807011	0.138273021920012	0.0380386136529927	0.0185426555578435	0.0649394224775253	-0.018189748598694	-0.115673628103262	0.064798004838301	211.31114320438	0.0611747729628028	0.00494191716076081	0.176920853713628	0.0678956037578569	0.0241513438961311	0.120150582508698	-0.0026048392636781	-0.139259023887109	0.0830338839513593
211.36500776	0.0774833234246666	0.0257865964298634	0.274236092641574	0.0671868937694497	0.0380161044749177	0.0955225409102885	-0.0341898801070356	-0.208625473067663	0.065567981152534	211.337524018464	0.0482062005314855	0.00243097109497668	0.111765727467375	0.0380386136529927	0.0185426555578435	0.0649394224775253	-0.0162135506226817	-0.0790634705947945	0.064798004838301	211.41124340292	0.0607964280871787	0.00719717704693591	0.156105068443538	0.0676765267764497	0.0244113104129499	0.118734982793154	0.000348291389017286	-0.110241546797399	0.08966512668974
211.465113164444	0.0759816067216322	0.0231704063166194	0.267911001350761	0.0671610138356968	0.0380161044749177	0.0955225409102885	-0.0196028008258948	-0.19604230253021	0.065567981152534	211.437594702363	0.0481002014421446	0.0039151193966952	0.0903559513819521	0.0379819697863836	0.0192002055079769	0.0650429131274376	-0.0140675207812666	-0.06733464528731	0.0457298856228366	211.51134360146	0.0608913306835349	0.00719717704693591	0.111380176219065	0.0675248403375169	0.0241513438961311	0.114159522413838	0.00260059877999003	-0.0548427617762806	0.0830338839513593
211.565218568889	0.0688354695164979	0.0292760687311169	0.0911672677259529	0.0671868937694497	0.0379081510914648	0.0951521178666281	0.00377283744990901	-0.0438433164980752	0.055920089505838	211.537665386263	0.0481268958675631	0.00550615651144423	0.0888131261943557	0.0379819697863836	0.0179261336093986	0.0635084829678329	-0.0132094231569471	-0.06733464528731	0.0400634273851128	211.6114438	0.0613229402383355	0.00719717704693591	0.104682782475278	0.0662534901544934	0.025753291226639	0.0945613803787062	0.000985546392812568	-0.0490325646588278	0.0687574603216827
211.665323973333	0.0691826778111909	0.0292760687311169	0.0914781170011185	0.0671868937694497	0.0379081510914648	0.0951521178666281	0.00342992841664842	-0.0496528331222419	0.0523827288064464	211.637736070162	0.0481268958675631	0.00512227056923805	0.0845595077554374	0.0379819697863836	0.0179261336093986	0.0635084829678329	-0.0115118831972675	-0.0624950352956537	0.0400634273851128	211.71154399854	0.0616087245493702	0.0106176159785774	0.101971804645779	0.0667668505975518	0.0244113104129499	0.0945613803787062	0.00209154927212726	-0.0534373486660207	0.058407153198596
211.765429377778	0.0710883289795432	0.028406104297219	0.0929951270166575	0.0677894857991849	0.0359111050310547	0.0955225409102885	0.00328039551287897	-0.0501256714810981	0.054933444473933	211.737806754062	0.0494804235100752	0.00550615651144423	0.0903559513819521	0.0379256899854709	0.0183050077685895	0.0635084829678329	-0.0140819492067205	-0.0675103618794444	0.0400634273851128	211.81164419708	0.0622569574421957	0.0106176159785774	0.111380176219065	0.067881136549908	0.0209612685131684	0.14763032034865	0.00562569637424704	-0.0565158899271619	0.126769868654636
211.865534782222	0.0729142926732563	0.0257865964298634	0.0942971664422636	0.0683357201433852	0.0342999910228392	0.0996731815323994	0.00251781016329424	-0.0501256714810981	0.0648448996982328	211.837877437962	0.0584235189440996	0.00221870368754755	0.232740321167073	0.0379256899854709	0.0183050077685895	0.0635084829678329	-0.0346363649989724	-0.195924508847358	0.0471043865414338	211.91174439562	0.0627502941769295	0.00888336061566455	0.128149488761012	0.0688894496719545	0.0241513438961311	0.188799521285915	0.0087761391471306	-0.0646067833074853	0.155423289496686
211.965640186667	0.0738680257774014	0.0231704063166194	0.10319126836527	0.069220072492225	0.03280869756346	0.108523510457254	0.00333704466736997	-0.065970652984564	0.0656624497442185	211.937948121861	0.063535319941047	0.00512227056923805	0.249189096438215	0.0379256899854709	0.0183050077685895	0.0635084829678329	-0.0422352716935388	-0.203149938736389	0.0471043865414338	212.011844594161	0.0634041225891592	0.0106176159785774	0.144696785901279	0.0701452730357463	0.024932923490263	0.200458622376174	0.0113184650100298	-0.0858371169724729	0.150417970458416
212.065745591111	0.0751813472843041	0.0261918760817232	0.118046565131212	0.0693217118265954	0.0319850033194881	0.113383660448621	0.00193580408479823	-0.071957143118015	0.0656624497442185	212.038018805761	0.065012072590614	0.00243097109497668	0.249189096438215	0.0379819697863836	0.0185426555578435	0.0632118046533587	-0.0456301980821635	-0.208740329982375	0.0470998915450668	212.111944792701	0.0641556064299185	0.0106176159785774	0.152957047004716	0.071427250919587	0.0247498822726017	0.200458622376174	0.0127354510997523	-0.0858371169724729	0.158809509271292
212.165850995556	0.0760240133734092	0.0247194917036678	0.120975214588971	0.070039315673319	0.033427256771884	0.126299176084427	0.00185692820075627	-0.0801687753741626	0.0656624497442185	212.13808948966	0.066745579482301	0.00243097109497668	0.249189096438215	0.0379819697863836	0.0185426555578435	0.0632118046533587	-0.0476238848956281	-0.215975671077992	0.0396106568293278	212.212044991241	0.0646622181574772	0.0106176159785774	0.157901219882288	0.0721702026199026	0.0258759932712072	0.202520310652826	0.0122520580533797	-0.0945156013380467	0.155423289496686
212.2659564	0.0768756349274633	0.0261918760817232	0.126395087273227	0.0707650162711718	0.0380161044749177	0.135578622328259	0.00112311317807639	-0.0801687753741626	0.0656624497442185	212.23816017356	0.0693319646705607	0.00243097109497668	0.249189096438215	0.0379819697863836	0.0185426555578435	0.0632118046533587	-0.0521051575286953	-0.215806946875439	0.0396106568293278	212.312145189781	0.0654193765562739	0.0333480413121111	0.176955719898162	0.0734315784095632	0.0247498822726017	0.202520310652826	0.0117967791812108	-0.106087590628181	0.150187086775225
212.366061804444	0.0778845865072201	0.028406104297219	0.130292731170105	0.0712757007119362	0.0381061279840859	0.139131207536264	0.000684082449445581	-0.0774378571814901	0.0755123811153692	212.338230857459	0.0708401138307118	0.00183193312388193	0.249189096438215	0.0379819697863836	0.0185426555578435	0.0632118046533587	-0.0558913316580929	-0.215975671077992	0.0400634273851128	212.412245388321	0.0659240202811287	0.0382338644249535	0.175667676657862	0.073807432793293	0.024932923490263	0.202520310652826	0.011176355623136	-0.106087590628181	0.150417970458416
212.466167208889	0.0784243243825284	0.028406104297219	0.131850164683595	0.0713153160333693	0.0380161044749177	0.139131207536264	-0.000406339825171382	-0.0775994894999447	0.0755123811153692	212.438301541359	0.0733190728577751	0.00625049744180636	0.254614399777441	0.0379819697863836	0.0185426555578435	0.0632118046533587	-0.0606562238904735	-0.217385678237076	0.0370154239628415	212.512345586861	0.0665864603221193	0.044612406006357	0.175667676657862	0.0746322172759213	0.024932923490263	0.202520310652826	0.0105442102682988	-0.109372874662127	0.150417970458416
212.566272613333	0.0790124181686996	0.0263904994545444	0.132340589459373	0.0717130463341111	0.0383507350689012	0.142020141030002	-0.000566014952215645	-0.0788755626214646	0.0779193031775536	212.538372225258	0.0782240191562903	0.0228737589232489	0.265787669487839	0.0379819697863836	0.0185426555578435	0.0632118046533587	-0.0697465640799383	-0.215975671077992	0.0357830484539645	212.612445785401	0.0668047932665311	0.0468509373687454	0.173395184219569	0.0750829746983665	0.0262376887188079	0.201780089168777	0.0111130833188911	-0.109944138523755	0.150417970458416
212.666378017778	0.0796480959809954	0.028406104297219	0.135144039858775	0.0716751823860497	0.0383507350689012	0.142020141030002	-0.00209290606476386	-0.0801687753741626	0.0756458317720823	212.638442909158	0.144512951251669	0.0503015703609342	0.317906910382009	0.0379819697863836	0.0185426555578435	0.0632118046533587	-0.115845814486012	-0.27604666956775	-0.0197062473099187	212.712545983942	0.0668864238211922	0.048371718042131	0.173349725487503	0.0758021953521932	0.0267021362874444	0.202520310652826	0.0128836884852831	-0.105101565107146	0.157729267748254
212.766483422222	0.0805409148112116	0.0288885577599439	0.143608620577901	0.073909241347353	0.0383507350689012	0.16556655812352	0.000248384097496791	-0.0788755626214646	0.108889667224072	212.738513593058	0.144906259815132	0.0503015703609342	0.306767154073813	0.0379819697863836	0.0185426555578435	0.0632118046533587	-0.116930755506351	-0.262393658788365	-0.0173772464086106	212.812646182482	0.0666149157416774	0.0469893791699583	0.175667676657862	0.0780019224906657	0.0267021362874444	0.207016864957963	0.0187164656011942	-0.106087590628181	0.157542886631813
212.866588826667	0.0819236400312958	0.0308462305844796	0.159708571265188	0.0768546026295416	0.0395036122767051	0.187248245944649	0.00353591111987059	-0.102958885640652	0.109280732996757	212.838584276957	0.14445424082927	0.0507690613367423	0.306767154073813	0.0379819697863836	0.0185426555578435	0.0632118046533587	-0.116169759574445	-0.262393658788365	-0.0167023198147259	212.912746381022	0.066414323236021	0.043167967526507	0.175667676657862	0.0796137673729178	0.0317582675602243	0.213497259851771	0.0229734342435652	-0.106087590628181	0.157729267748254
212.966694231111	0.0828853761499068	0.028406104297219	0.161120824401681	0.0785683556826442	0.0429939492359284	0.194054756339155	0.00431083546397731	-0.108523415502259	0.115174558236618	212.938654960857	0.141228695084929	0.0507690613367423	0.30536438492837	0.0379819697863836	0.0185426555578435	0.0632583984878033	-0.11398040049244	-0.264349201779195	-0.0161235338618821	213.012846579562	0.0658141527666298	0.0345599094107608	0.17216407891414	0.0808448048412018	0.0309958792514554	0.213796473200154	0.0271924351429406	-0.106087590628181	0.157729267748254
213.066799635556	0.0835633907431685	0.0308462305844796	0.170167178447991	0.0800598414147153	0.0429939492359284	0.197111125692506	0.00496157269181644	-0.102958885640652	0.126312231070446	213.038725644756	0.139375805571269	0.0513181048968705	0.30536438492837	0.0379819697863836	0.0185426555578435	0.0632583984878033	-0.112417202024423	-0.264349201779195	-0.0161235338618821	213.112946778102	0.0651718155792021	0.0345599094107608	0.173395184219569	0.0796861176720554	0.0326878860803244	0.213796473200154	0.0267945770252159	-0.106087590628181	0.155423289496686
213.16690504	0.0853611261140715	0.0409842652822309	0.177495069586898	0.0825572548806857	0.0474027639602559	0.203291373681047	0.00519808249869959	-0.106536960144587	0.134738989303789	213.138796328656	0.137468214644407	0.0507690613367423	0.302897994290645	0.0380262822142975	0.0183050077685895	0.0632583984878033	-0.110316745425313	-0.264349201779195	-0.0161235338618821	213.213046976642	0.0648658260068489	0.0345599094107608	0.175667676657862	0.0796861176720554	0.0267021362874444	0.207016864957963	0.027762457366723	-0.108369278538975	0.154933419132751
213.267010444444	0.0860299788586819	0.0435253090969973	0.17968164903359	0.084229242943855	0.0502920846023823	0.203291373681047	0.00794207198684179	-0.106536960144587	0.134738989303789	213.238867012555	0.135030790970238	0.0499069604859132	0.304021456840044	0.0380370360746599	0.0192002055079769	0.0643956243031203	-0.108885610975412	-0.26568518647249	-0.0152332768674311	213.313147175182	0.0642337447689525	0.0230089709413932	0.166590329862561	0.0784970842924068	0.0267021362874444	0.206781523301169	0.0286328577774202	-0.107144955757882	0.154933419132751
213.367115848889	0.0869908753106719	0.057353613662901	0.189326607418359	0.0856963361644229	0.0482871487101001	0.203291373681047	0.00918115554010268	-0.106172988559056	0.140894752047281	213.338937696455	0.129106049484611	0.0452756799390652	0.2978840220795	0.0380370360746599	0.0192002055079769	0.0643956243031203	-0.105803210306173	-0.252970355197745	-0.00319150834321577	213.413247373723	0.0635933561779313	0.023335814293025	0.162599251824928	0.0781699983773945	0.0267021362874444	0.206510628207586	0.0313019324270461	-0.105101565107146	0.154933419132751
213.467221253333	0.0873025577838532	0.0587119761746843	0.186547580178744	0.0858617669614255	0.0502920846023823	0.203291373681047	0.00844847787063557	-0.106172988559056	0.141746982990934	213.439008380354	0.125692510940874	0.0452756799390652	0.2978840220795	0.0380386136529927	0.0192002055079769	0.0643956243031203	-0.104382060698786	-0.251552102233058	-0.00389527041696283	213.513347572263	0.062552540585329	0.0189054404764985	0.146592056010218	0.0764358776130633	0.0294761115669984	0.205156139241233	0.0332347016352743	-0.0836724423540379	0.161632230634252
213.567326657778	0.0877919275710909	0.0584536985071181	0.179828386239283	0.0875333943131919	0.0524715215020052	0.203291373681047	0.0100043929926612	-0.106536960144587	0.142771715074531	213.539079064254	0.123754650074647	0.0439762411157065	0.295707575979688	0.0380484342705047	0.0179261336093986	0.0632583984878033	-0.10206904400348	-0.251552102233058	-0.00319150834321577	213.613447770803	0.0605695244949695	0.0195927725782307	0.0901414521133957	0.0850549341539873	0.0359035316852702	0.234609205691153	0.0594705124570463	-0.0277655246675357	0.184674970147147
213.667432062222	0.0877919275710909	0.0577708961553196	0.179828386239283	0.0877801256186548	0.056031565669741	0.203291373681047	0.010341521506495	-0.11011305620151	0.142771715074531	213.639149748154	0.0858980167186806	0.0439762411157065	0.224718263732786	0.0380654309841429	0.0179261336093986	0.0632583984878033	-0.0752289284401179	-0.185598460116232	0.00473066331051285	213.713547969343	0.0599256662127882	0.0221397134266941	0.0813505301458994	0.084119266402992	0.0359035316852702	0.234609205691153	0.0611649773471478	-0.0251658912997027	0.184674970147147
213.767537466667	0.087008874259191	0.0577708961553196	0.189326607418359	0.0863857495513111	0.0534962356285876	0.203291373681047	0.0103411681383019	-0.106536960144587	0.147430312853183	213.739220432053	0.0825325527240315	0.0431068282093671	0.224139531449976	0.0380654309841429	0.0179261336093986	0.0632583984878033	-0.0720148461035052	-0.185598460116232	0.00368096621100123	213.813648167883	0.0595241103104956	0.0193074241715357	0.0787663249870403	0.0803147896332715	0.0359035316852702	0.234496111637006	0.0596647906292043	-0.0285593703983381	0.18572345562758
213.867642871111	0.086301325659684	0.0505259576037677	0.189215075294228	0.0855221270841504	0.0548107736381722	0.203278075922105	0.00965196812963429	-0.106536960144587	0.147430312853183	213.839291115953	0.0764973703570341	0.0354305623259437	0.213174474010961	0.0380805263996851	0.0179261336093986	0.0635084829678329	-0.0598179137468387	-0.165175221864536	0.0185892813913336	213.913748366423	0.0592818299858342	0.0192250423341929	0.0787663249870403	0.0792577600707708	0.0359035316852702	0.234609205691153	0.0590681235422461	-0.0315163260485326	0.184674970147147
213.967748275556	0.0851044318550073	0.0455342603578021	0.186547580178744	0.0840396314312773	0.056031565669741	0.203291373681047	0.00930906765982469	-0.106536960144587	0.146609254885818	213.939361799852	0.0745504534796533	0.029109917671484	0.204012477261079	0.0381336906909044	0.0192002055079769	0.0649394224775253	-0.0549622621358437	-0.159420554604341	0.0196336673869097	214.013848564964	0.0590175120920371	0.0192250423341929	0.0787663249870403	0.0786455327919358	0.0359035316852702	0.234609205691153	0.0587362726758763	-0.0315163260485326	0.18572345562758
214.06785368	0.0838596026709797	0.0346599629400837	0.177495069586898	0.0826804916631753	0.0551039422628263	0.203291373681047	0.00917815641035519	-0.106276945761539	0.147171944945904	214.039432483752	0.0733190728577751	0.0278523557070601	0.202127993597395	0.0381336906909044	0.0192002055079769	0.0650429131274376	-0.0521161378948875	-0.159420554604341	0.0185892813913336	214.113948763504	0.0586350455020265	0.0195927725782307	0.0787663249870403	0.0768760775950556	0.0359035316852702	0.234609205691153	0.0573984039522182	-0.0327176396792116	0.18572345562758
214.167959084444	0.0832005269719682	0.0344824402524571	0.178867495332842	0.081267353324143	0.0548107736381722	0.203278075922105	0.00886932714243484	-0.106536960144587	0.147171944945904	214.139503167651	0.071079241666404	0.0237237358346228	0.177840926736996	0.0381436369840267	0.0192002055079769	0.0650429131274376	-0.0438918703363961	-0.145787899790655	0.0215071867398298	214.214048962044	0.0583322194250433	0.0193074241715357	0.0787663249870403	0.0735058331500602	0.0359035316852702	0.234609205691153	0.0526387462457523	-0.0335315072559004	0.186977240030493
214.268064488889	0.0819044078397208	0.0344824402524571	0.174309684294536	0.0792795664079483	0.052931055942314	0.199536320749168	0.00851619436008335	-0.106536960144587	0.143016425985508	214.239573851551	0.0694127251271264	0.0272977711198577	0.173255731997836	0.0382162108483956	0.0192002055079769	0.0652854062973923	-0.0391043608378924	-0.132536240843514	0.0266082429149209	214.314149160584	0.0579579325572364	0.0184712997771556	0.0771883801666388	0.0723085918063329	0.0359035316852702	0.234496111637006	0.0509295659348776	-0.0330918406480548	0.188904110406575
214.368169893333	0.0806358797852237	0.0344824402524571	0.168717023580311	0.0762346807154978	0.049911755174629	0.192935236755093	0.00563682019067239	-0.0916670714826568	0.147171944945904	214.339644535451	0.0686861462872528	0.0237237358346228	0.160618371157654	0.0382276752982221	0.0192002055079769	0.0652854062973923	-0.0357905158494236	-0.126821453598407	0.0259761121744408	214.414249359124	0.0574502555572175	0.0188300149223265	0.0770368233447431	0.0683107095692183	0.034653589857846	0.232337432681959	0.043494104959228	-0.0335315072559004	0.188904110406575
214.468275297778	0.0796480959809954	0.0344824402524571	0.159819504163444	0.0747546184738065	0.049911755174629	0.189210795806595	0.00387715064493423	-0.0875559540612386	0.133158297826626	214.43971521935	0.0674527434102028	0.0278523557070601	0.160039146154349	0.0382343521674254	0.0192002055079769	0.0654158345340648	-0.0331114016682325	-0.118792578988349	0.0266082429149209	214.514349557664	0.0568643193848184	0.0184712997771556	0.0760589113403776	0.0668889793078852	0.034653589857846	0.232337432681959	0.0403802514346499	-0.0335315072559004	0.19009375894321
214.568380702222	0.0784953611510124	0.0303402054374635	0.13857666052693	0.0725989036992365	0.0454079147310476	0.163005196801704	7.7733687703952e-05	-0.0658297790521205	0.121972370822679	214.53978590325	0.0656773608217618	0.0211537908685971	0.125542915788564	0.0382343521674254	0.0192002055079769	0.0654158345340648	-0.0285275271409254	-0.0904218086698095	0.0315141452461136	214.614449756204	0.0564922374285465	0.0184712997771556	0.0760589113403776	0.0633599089649225	0.035719956559201	0.230876312404817	0.0316894669814454	-0.0335315072559004	0.184111806069352
214.668486106667	0.0769024910847266	0.0344824402524571	0.115782524219875	0.0715319979260555	0.0484975488482328	0.0958221951187901	-0.000939108745209971	-0.0502814065221363	0.0381621848015863	214.639856587149	0.0642708290282726	0.0250117998899479	0.0964792895605859	0.0382343521674254	0.0192002055079769	0.0654158345340648	-0.0244803225817688	-0.0675979859875695	0.0259761121744408	214.714549954745	0.0562275104376672	0.0184712997771556	0.0760589113403776	0.0603495226949812	0.0362303338424181	0.0855387860107167	0.0102420915658825	-0.028538822194668	0.055427008164033
214.768591511111	0.0764883253155685	0.0255390702154863	0.105589339150982	0.0713475765358219	0.0509609225170627	0.0951521178666281	-0.000905325258873315	-0.0486899901007554	0.0381621848015863	214.739927271049	0.0628841140552772	0.0258094769045995	0.0898039720012173	0.0382449309054498	0.0192002055079769	0.0655332087670789	-0.021399241886937	-0.0616873058177041	0.0212677134634079	214.814650153285	0.0562046583509428	0.0184712997771556	0.0760589113403776	0.0603495226949812	0.0362303338424181	0.0855387860107167	0.0102707912196666	-0.0285593703983381	0.055427008164033
214.868696915556	0.0760505184985564	0.0231385786933542	0.100567707775729	0.0713475765358219	0.0509609225170627	0.0951521178666281	0.000165779454568356	-0.0419536103981745	0.0478851568010783	214.839997954948	0.0628841140552772	0.0258094769045995	0.0898039720012173	0.0383732531357222	0.0192002055079769	0.0659004904280368	-0.021025980363146	-0.0624950352956537	0.0215071867398298	214.914750351825	0.0561391686843329	0.0184712997771556	0.0760589113403776	0.0603495226949812	0.0362303338424181	0.0855387860107167	0.0103255816557413	-0.028538822194668	0.055427008164033
214.96880232	0.0758495704718994	0.023913131456669	0.0978245707700062	0.0713475765358219	0.0509609225170627	0.0951521178666281	0.00105763205239582	-0.0419536103981745	0.0481775720233475	214.940068638848	0.0628841140552772	0.0258094769045995	0.0898039720012173	0.0385049741988187	0.0179261336093986	0.0657301151080035	-0.0207602502019132	-0.0624950352956537	0.0215071867398298	215.014850550365	0.0559804080342086	0.0184712997771556	0.0762181262279241	0.0603495226949812	0.0362303338424181	0.0855387860107167	0.0104542410443631	-0.028538822194668	0.055427008164033
215.068907724444	0.0751813472843041	0.0258580056319138	0.0974145825472954	0.0713475765358219	0.0509609225170627	0.0951521178666281	0.00234263519210148	-0.0419536103981745	0.0515494368444819	215.040139322747	0.0628841140552772	0.0258094769045995	0.0898039720012173	0.038825455769602	0.0192002055079769	0.069533478852139	-0.0198340633033055	-0.0645968627312314	0.0212677134634079	215.114950748905	0.0559804080342086	0.0184712997771556	0.0762181262279241	0.0603495226949812	0.0362303338424181	0.0855387860107167	0.0104542410443631	-0.028538822194668	0.055427008164033
215.169013128889	0.0747962055146737	0.0250447064796925	0.0957668836886641	0.0713475765358219	0.0509609225170627	0.0951521178666281	0.0031817956414743	-0.0309872776028027	0.0618518960017215	215.140210006647	0.0627339473543882	0.0272359661197478	0.0903559513819521	0.0391102898640995	0.0192002055079769	0.0699855586946976	-0.0194520219084462	-0.0645968627312314	0.0215071867398298	215.215050947445	0.0559402976923596	0.0184712997771556	0.0762181262279241	0.0603495226949812	0.0362303338424181	0.0855387860107167	0.0105691053168949	-0.0285593703983381	0.0545292651065934
215.269118533333	0.0743594315567848	0.0258580056319138	0.0957668836886641	0.0713475765358219	0.0509609225170627	0.0951521178666281	0.00379463281986787	-0.0309872776028027	0.0618518960017215	215.240280690547	0.0627339473543882	0.0272359661197478	0.0903559513819521	0.0391735853395701	0.0192002055079769	0.0704827006506758	-0.0191413221033965	-0.0650694957753583	0.0218878568414876	215.315151145985	0.0559402976923596	0.0184712997771556	0.0762954189882971	0.0603345064335164	0.0362303338424181	0.0855387860107167	0.0105225919481018	-0.0285593703983381	0.0543938522236855
215.369223937778	0.0737317918250047	0.0259437590327998	0.0950881225235175	0.0713475765358219	0.0509609225170627	0.0951521178666281	0.00465965145144669	-0.0309872776028027	0.0605585591708336	215.340351374446	0.0627339473543882	0.0272359661197478	0.0903559513819521	0.0392992443200216	0.0192002055079769	0.0711938856904348	-0.0186787816563268	-0.0645968627312314	0.0229468256232789	215.415251344526	0.0559804080342086	0.0184712997771556	0.0763811218066236	0.0603174688019778	0.0362303338424181	0.0855387860107167	0.0104032350021945	-0.0285593703983381	0.0542183103866861
215.469329342222	0.0733664103262764	0.0251600298197166	0.0939244271645229	0.0713706452764903	0.0517652300912521	0.0958221951187901	0.00537058525338273	-0.0309872776028027	0.0603891756704237	215.440422058346	0.0627339473543882	0.0272359661197478	0.0903559513819521	0.0396794682572884	0.0179261336093986	0.0708524865516636	-0.0181800890031824	-0.0630413626676522	0.0259761121744408	215.515351543066	0.0561391686843329	0.0188300149223265	0.077004565602383	0.0603174688019778	0.0362303338424181	0.0855387860107167	0.00999256046824682	-0.0285593703983381	0.055409510617057
215.569434746667	0.0733357889235791	0.0250447064796925	0.0939244271645229	0.071403701844722	0.0509609225170627	0.0951521178666281	0.00548698198184599	-0.0309872776028027	0.0605585591708336	215.540492742245	0.0627339473543882	0.0272359661197478	0.0903559513819521	0.0398278147470985	0.0173821037008213	0.0711938856904348	-0.0178748054469249	-0.0630413626676522	0.0259761121744408	215.615451741606	0.0562046583509428	0.0188300149223265	0.077004565602383	0.0603174688019778	0.0362303338424181	0.0855387860107167	0.00995071619521905	-0.0285593703983381	0.055409510617057
215.669540151111	0.0734991245359487	0.0258580056319138	0.0950881225235175	0.0714240836027809	0.0509609225170627	0.0951521178666281	0.00540068239296768	-0.0309199951869662	0.0618518960017215	215.640563426145	0.0627339473543882	0.0272359661197478	0.0903559513819521	0.0400908137308787	0.0192002055079769	0.073829126204953	-0.017344266501326	-0.0675979859875695	0.0218878568414876	215.715551940146	0.0563331328365263	0.0186845276027492	0.077004565602383	0.0606184137607719	0.0355873566007254	0.0819601403287001	0.0108067076981426	-0.0241437151425729	0.0568299285593644
215.769645555556	0.0746944151886572	0.0225680656079231	0.0957668836886641	0.0714272050916067	0.0513678049153372	0.0958221951187901	0.00386952438527014	-0.0309872776028027	0.0694752591200728	215.740634110044	0.0632094840135196	0.0280152852438413	0.0936890058299791	0.0412353815638701	0.0128350795859335	0.132313478731098	-0.0122437089932745	-0.0856080716686663	0.0933543115543867	215.815652138686	0.0568997361964349	0.0147471233045294	0.0786846478310513	0.0606184137607719	0.0355873566007254	0.0819601403287001	0.00899813667270127	-0.0277655246675357	0.0568299285593644
215.86975096	0.0755642368339727	0.0157814797052568	0.0966470043198859	0.0714397839721897	0.0509609225170627	0.0955225409102885	0.0017819343390192	-0.0429293615269264	0.0698205840752045	215.840704793944	0.064528130799013	0.022698606920948	0.293994179987364	0.0469326934648918	0.0205573939612099	0.20967849406771	-0.0115741136500872	-0.26914899601804	0.177746921634805	215.915752337226	0.0580021753763592	0.0114473208434899	0.103950820771241	0.0606496059439568	0.0355873566007254	0.0817700341484058	0.00480656281331458	-0.0411083847284233	0.0601121785703148
215.969856364444	0.0759678072659047	0.0157814797052568	0.107619866713047	0.0714504541364244	0.0509609225170627	0.0958221951187901	0.000574957052489201	-0.0489894219641399	0.0744216578224575	215.940775477843	0.064528130799013	0.022698606920948	0.293994179987364	0.0505454389594416	0.0203322706100796	0.20967849406771	-0.00479381284434647	-0.26914899601804	0.178359894132052	216.015852535766	0.0586638781170331	0.0114473208434899	0.113745431431424	0.0606995831949783	0.0362303338424181	0.0819601403287001	0.00295540379610353	-0.0466677535347884	0.0595045629098104
216.069961768889	0.0767544998288362	0.0225680656079231	0.163268795814578	0.0714693843788973	0.0498711144661462	0.0955225409102885	-0.002578280367729	-0.0798516444026932	0.0698205840752045	216.040846161743	0.0686861462872528	0.0211537908685971	0.335442943704635	0.0535169544837665	0.0203322706100796	0.20967849406771	-0.0280050673185547	-0.302885326989445	0.167406189007797	216.115952734307	0.0593906539081712	0.0146950813846148	0.118497235162401	0.060745199301922	0.0362303338424181	0.0816547026441761	0.000769979409932326	-0.0549030785026468	0.0595045629098104
216.170067173333	0.077242585351807	0.0188563510520374	0.16231704845983	0.0714998031414228	0.0497502766441708	0.0955225409102885	-0.00450768038752313	-0.0866499544715642	0.067659646063502	216.140916845643	0.0686922025476205	0.0211537908685971	0.335442943704635	0.114202367306946	0.0249948555641307	0.220452253609589	0.00183802014525589	-0.264786365891379	0.17131223120859	216.216052932847	0.0628357284973664	0.0139355322273587	0.228595150063758	0.060745199301922	0.0364856341729706	0.0817700341484058	-0.0190265757134229	-0.168696075575496	0.0610649790648104
216.270172577778	0.0784243243825284	0.0225680656079231	0.168401538435527	0.0715319979260555	0.0498711144661462	0.0958221951187901	-0.00743365851681533	-0.0948962774734978	0.0609714437772	216.240987529542	0.0753980026554244	0.0272359661197478	0.348637367364977	0.129509941437064	0.0256333922687644	0.220452253609589	-0.0312216147555521	-0.265599449320945	0.176506775938265	216.316153131387	0.0667648221500101	0.0189054404764985	0.247083881277083	0.060745199301922	0.0364856341729706	0.0817700341484058	-0.0376104918269479	-0.194643747613794	0.0568299285593644
216.370277982222	0.0821177354878153	0.0244898854447762	0.258530168303625	0.0715730251814187	0.0497502766441708	0.0955225409102885	-0.0319134607139572	-0.18293473690605	0.069268721400591	216.341058213442	0.0754205499982764	0.0272359661197478	0.348637367364977	0.135198982365437	0.0358928670952979	0.220452253609589	-0.0236534997725726	-0.24574028825403	0.17985258413201	216.416253329927	0.0821005516750704	0.0235818312336612	0.282005330479568	0.060745199301922	0.0364856341729706	0.0817700341484058	-0.062917155993654	-0.217318233225899	0.048411130746085
216.470383386667	0.0838294739936221	0.0434440793951421	0.271446395477366	0.0715730251814187	0.0497502766441708	0.0955225409102885	-0.0381748627186907	-0.18666117203233	0.0584104624014716	216.441128897341	0.0755041986442303	0.0272359661197478	0.348637367364977	0.136657333366332	0.0363853152400478	0.220452253609589	-0.0220597766930442	-0.24574028825403	0.177746921634805	216.516353528467	0.0933739049755876	0.0435407934817848	0.295828367457803	0.060745199301922	0.0364856341729706	0.0817700341484058	-0.066114619804677	-0.224370578055739	0.0320625208432385
216.570488791111	0.0860042983956634	0.0502147782345879	0.258530168303625	0.0715730251814187	0.0497502766441708	0.0955225409102885	-0.0435731623842153	-0.192276380806652	0.031420498160726	216.541199581241	0.0755041986442303	0.0272359661197478	0.348637367364977	0.137947764508703	0.036853161331379	0.220452253609589	-0.020455387840536	-0.232216551110461	0.178359894132052	216.616453727007	0.0960362696165796	0.0475403853549026	0.285665122983278	0.0607735005030418	0.0359035316852702	0.0809556706302081	-0.067509968040764	-0.217507455511794	0.030656083677704
216.670594195556	0.0872486978561529	0.0544647669766434	0.255816225102813	0.0715730251814187	0.0497502766441708	0.0955225409102885	-0.0460905944283779	-0.185173191509625	0.0311362551573213	216.64127026514	0.0755041986442303	0.0272359661197478	0.348637367364977	0.139075229876103	0.037024309174818	0.220452253609589	-0.0188987973455188	-0.221560041547786	0.177746921634805	216.716553925547	0.111664307163417	0.0508247510367321	0.274773455042302	0.0608807970398142	0.0362303338424181	0.0816547026441761	-0.0768913113823821	-0.217507455511794	0.0240307482873493
216.7706996	0.0892455282995139	0.0562807666696511	0.258530168303625	0.0714554447564578	0.0484975488482328	0.0958221951187901	-0.051700206287243	-0.185761592207973	0.0320099777633453	216.74134094904	0.0763865425495221	0.0272359661197478	0.348637367364977	0.13999126834901	0.036853161331379	0.222064628730094	-0.018745502730536	-0.221567277420258	0.171030651034207	216.816654124088	0.111465018586856	0.0528798864258209	0.277649440323313	0.0610399317060173	0.039176683298715	0.0859708353575767	-0.0761274680785929	-0.225046657301041	0.0230263047908942
216.870805004444	0.0936510090969166	0.0547088049276659	0.258530168303625	0.0713345437388094	0.0469659639811212	0.0958221951187901	-0.0581680627400654	-0.192098265250083	0.0311362551573213	216.841411632939	0.179090280825553	0.0288192651814992	0.359871577318826	0.135631689734207	0.0190925204661912	0.220452253609589	-0.0482641169411834	-0.246067258001613	0.175877811839608	216.916754322628	0.111465018586856	0.0528798864258209	0.277649440323313	0.0610661469628097	0.0390885830935672	0.0864036354189972	-0.0758607362085648	-0.220638670268616	0.0295665650218507
216.970910408889	0.107689532906598	0.0596631840461342	0.266099557174392	0.0712253904600981	0.0459501373231039	0.0958221951187901	-0.0657542240534606	-0.194161728097849	0.0320099777633453	216.941482316839	0.0762522151550085	0.0258094769045995	0.351417819592423	0.130290782054746	0.00555505547140626	0.212942344367194	-0.0339590076546245	-0.246067258001613	0.184721686142372	217.016854521168	0.111465018586856	0.0528798864258209	0.277649440323313	0.0612214884446512	0.0364856341729706	0.0859708353575767	-0.0750153492308241	-0.231468235021714	0.0276075960726214
217.071015813333	0.141412635470243	0.066134001313509	0.269382933488508	0.0709413004766787	0.0467191244858328	0.0997822690682684	-0.0724365980758245	-0.210016996350407	0.00939396619086241	217.041553000739	0.0773199340555961	0.0272977711198577	0.351577136308574	0.129171588820023	0.00139771766943468	0.208541196664721	-0.0375170088356703	-0.246067258001613	0.184721686142372	217.116954719708	0.111465018586856	0.0528798864258209	0.277649440323313	0.061246729571004	0.035719956559201	0.0859708353575767	-0.0747835549240075	-0.231468235021714	0.0291330059669758
217.171121217778	0.143031718856551	0.066134001313509	0.269382933488508	0.0707991820641954	0.0415873428458648	0.0958221951187901	-0.0737607489259714	-0.209456586302216	0.00727849492662691	217.141623684638	0.0733190728577751	0.0277181301679954	0.336015458777978	0.128628847117029	0.00139771766943468	0.208541196664721	-0.0254258959384357	-0.263583846121014	0.179087353716458	217.217054918248	0.0943129646930436	0.0412284404520108	0.273740802727035	0.0614893652956564	0.0362303338424181	0.0875748314078533	-0.0567686475398039	-0.231468235021714	0.0310328799856546
217.271226622222	0.14406685656915	0.066134001313509	0.269382933488508	0.070424867253123	0.0404993586891433	0.0958221951187901	-0.0746410713244796	-0.208097430346574	0.00561824959600345	217.241694368538	0.0749744578075688	0.0277181301679954	0.336015458777978	0.120209799358759	0.00207035082621472	0.203242364703374	-0.0361969215063355	-0.276033241790168	0.17371383902984	217.317155116788	0.0942009216296867	0.0412284404520108	0.273740802727035	0.0615575522650112	0.0347861070701041	0.0875748314078533	-0.0563075765884944	-0.239841060132319	0.0310328799856546
217.371332026667	0.146435497044066	0.066134001313509	0.269382933488508	0.0698844101300149	0.0400894484450152	0.0955225409102885	-0.0760227052733529	-0.207591410893265	0.00262430907056889	217.341765052437	0.0659604454332637	0.024465103975265	0.314182248317147	0.116601805545523	0.00207035082621472	0.203086241626048	-0.0133523432891428	-0.276033241790168	0.17371383902984	217.417255315328	0.094031251138856	0.0412284404520108	0.273740802727035	0.0618140413440953	0.035719956559201	0.0942412272389065	-0.055739988870406	-0.244634911262283	0.0310328799856546
217.471437431111	0.145868368701331	0.066134001313509	0.269382933488508	0.0697506638635834	0.0383917696546716	0.0925541903745811	-0.0763378489395697	-0.206219475629817	0.00121333744294464	217.441835736337	0.0688584140963302	0.024465103975265	0.31972350626186	0.113123144000871	0.00127631594005682	0.200268780172906	-0.0246924879862611	-0.285251884147522	0.184721686142372	217.517355513869	0.0909521753637057	0.0418257418800913	0.272224282555757	0.0618317952258482	0.0347861070701041	0.0938098896214325	-0.0521596760396921	-0.241082320814444	0.0329486713631885
217.571542835556	0.0899110436135907	0.0378623942638896	0.243379363169653	0.0695344701771523	0.0383917696546716	0.0919139215484273	-0.0543181391584122	-0.175030094121968	0.0409196113532809	217.541906420236	0.0697975557502229	0.024465103975265	0.31972350626186	0.10557616025939	0.00139771766943468	0.200021435129523	-0.0285731728296633	-0.292191190636585	0.179087353716458	217.617455712409	0.0683201943015003	0.0288266707093456	0.2305945699977	0.0619060265610441	0.0340683526275582	0.0942412272389065	-0.0288190046732183	-0.211756849313671	0.0477135736859175
217.67164824	0.0895807301076998	0.0378623942638896	0.243379363169653	0.0691788632460705	0.0383917696546716	0.0917579212370278	-0.0546090146201832	-0.172054240853151	0.0416631334804914	217.641977104136	0.0703972427688489	0.024465103975265	0.31972350626186	0.0683083712961275	0.00207035082621472	0.194150152686361	-0.040628672492464	-0.285251884147522	0.184721686142372	217.717555910949	0.0645720450294822	0.0364053582887926	0.174023413646149	0.0615707491595266	0.0282447000418952	0.100359149808329	-0.0170486533476876	-0.1259364328457	0.0535508194888173
217.771753644444	0.0891340710923105	0.0378623942638896	0.244901558348292	0.0691238527888697	0.0378073391134307	0.0917579212370278	-0.0536844572207191	-0.175030094121968	0.0409196113532809	217.742047788035	0.0634867404907684	0.0231522945022883	0.31972350626186	0.0659903956618076	0.00127631594005682	0.194150152686361	-0.0236211571810813	-0.28158487596	0.184721686142372	217.817656109489	0.0645282498937782	0.0338527175610032	0.187067983748957	0.0613794210278839	0.0282447000418952	0.11171650953925	-0.0202712686751027	-0.139757443599168	0.0535508194888173
217.871859048889	0.0890023725545257	0.0394430551878958	0.247644250519833	0.0689044638367483	0.0363959828916115	0.0925541903745811	-0.0535541594980885	-0.175030094121968	0.0409196113532809	217.842118471935	0.0641736091445259	0.0224899609876118	0.314182248317147	0.0658153027680202	0.00127631594005682	0.195581220386501	-0.0214522516379225	-0.279511320422631	0.179087353716458	217.917756308029	0.0644082706293353	0.0338527175610032	0.195414704418107	0.0611363152998025	0.00988484140311796	0.0942412272389065	-0.0223559827288292	-0.14528577757072	0.0535508194888173
217.971964453333	0.0885518054085621	0.0394430551878958	0.247644250519833	0.0688215073243475	0.0355668375093871	0.0919139215484273	-0.0532944036812123	-0.175030094121968	0.0409196113532809	217.942189155835	0.064812824982108	0.0231522945022883	0.311295611399862	0.0450423659248153	0.00207035082621472	0.159643460624572	-0.0370564329197385	-0.281381952070217	0.128315372479455	218.017856506569	0.0646577333003488	0.0338527175610032	0.208613341063128	0.0609446356908518	0.00972769038274347	0.0908153841231679	-0.0253391556633791	-0.153088421348454	0.0532210607275921
218.072069857778	0.0883047554367704	0.0382524895243194	0.247396625707326	0.0686761385246834	0.033971313807652	0.0917579212370278	-0.0529512652033027	-0.175030094121968	0.0413213695734442	218.042259839734	0.0656882071940827	0.0224899609876118	0.303242058148674	0.046651145295942	0.00127631594005682	0.160574147945021	-0.0332637780492912	-0.273490656066753	0.122012115285754	218.117956705109	0.0599673731056288	0.0248125472015812	0.212992817054026	0.0609362600158845	0.00936657814062763	0.0908153841231679	-0.0141047293408065	-0.161726156744292	0.0535508194888173
218.172175262222	0.0795208050531704	0.0348490883885919	0.185569576345337	0.0683632918778668	0.0327026257892309	0.0925541903745811	-0.0208788639880629	-0.123270645941386	0.0593892240647797	218.142330523634	0.0662285262225043	0.0231522945022883	0.29973037506278	0.0454330512481349	0.00127631594005682	0.164212955165359	-0.0318514197228484	-0.271866600613692	0.122944478591387	218.21805690365	0.0600376924983645	0.0244295094388616	0.217648843372185	0.0608020977580317	0.00953295278704295	0.0908153841231679	-0.0170407104279904	-0.166164769491528	0.0535508194888173
218.272280666667	0.0789363461843548	0.034492075967107	0.18187384266679	0.0680398861721823	0.0283637659157647	0.0915274219294358	-0.0195738938152494	-0.13533905151956	0.0511214616792901	218.242401207533	0.0663410529144737	0.0224899609876118	0.284188756578948	0.0438198114818607	0.00127631594005682	0.164705077705079	-0.030357690474471	-0.271866600613692	0.122944478591387	218.31815710219	0.0601897565262314	0.0248125472015812	0.221324150947858	0.060516289201832	0.00821287818925994	0.0875748314078533	-0.0198134950068195	-0.172621186593174	0.0485564991146262
218.372386071111	0.0784498051501893	0.034492075967107	0.179795288814866	0.067977455998015	0.0283637659157647	0.0915274219294358	-0.0174500553210633	-0.127325416638478	0.0593892240647797	218.342471891433	0.0667838516678856	0.0224899609876118	0.284188756578948	0.0438198114818607	0.00127631594005682	0.169085757481538	-0.0310146648664143	-0.261799570586832	0.127313076958456	218.41825730073	0.0603322634044583	0.0251604273712422	0.22600102003207	0.060080371720329	0.00947045449980175	0.0859708353575767	-0.0238928952714636	-0.171655471501475	0.0445807126861769
218.472491475556	0.0783493288884184	0.0348490883885919	0.178882477857057	0.0678842279333419	0.0283637659157647	0.0919139215484273	-0.0163965141149942	-0.127325416638478	0.0593892240647797	218.442542575332	0.0669751765216562	0.0224899609876118	0.284188756578948	0.0454330512481349	0.00127631594005682	0.169085757481538	-0.0304634726048521	-0.24154715524369	0.124581388808451	218.51835749927	0.0603322634044583	0.0248125472015812	0.226327087678367	0.0595740251720936	0.00936657814062763	0.0850696813105735	-0.0263942572348796	-0.165110656502825	0.0485564991146262
218.57259688	0.0671768391346304	0.0312680952545389	0.103776807491099	0.0678009061028516	0.0278429766185026	0.0919139215484273	-2.66009318061365e-05	-0.0527475319304736	0.0511214616792901	218.542613259232	0.0562552139692997	0.0224899609876118	0.197042556602435	0.045844582236048	0.00139771766943468	0.16780842756107	-0.00722434882673266	-0.140875575277814	0.122012115285754	218.61845769781	0.0604136586304553	0.0244295094388616	0.228115708809842	0.0582724807895594	0.00723227494361839	0.0817700341484058	-0.0309037123557349	-0.166164769491528	0.045139382676083
218.672702284444	0.0652079688098323	0.0307880997989808	0.0996820326661768	0.0676695826681931	0.024523673541371	0.0892396377434017	0.000796971728636401	-0.0476885354162682	0.0520987294857413	218.642683943131	0.0562993055319793	0.0224899609876118	0.197042556602435	0.0521740163570441	0.00452429573819894	0.171110297585345	-0.00432790951250075	-0.141577797059346	0.118299612733102	218.71855789635	0.0603143585566602	0.0244295094388616	0.228115708809842	0.0576769321961077	0.00723227494361839	0.0809556706302081	-0.0317032743681776	-0.166164769491528	0.0445807126861769
218.772807688889	0.0640145534305559	0.0312680952545389	0.0996820326661768	0.0676567260864845	0.024523673541371	0.0892396377434017	0.000953860776007568	-0.0470024286949302	0.0517439328321097	218.742754627031	0.0558269710873519	0.0224899609876118	0.197815402424716	0.0509792335209259	0.00452429573819894	0.170787135697757	-0.00483124713358597	-0.140875575277814	0.118299612733102	218.818658094891	0.0598483757013461	0.0231654565418122	0.228115708809842	0.0560464697873092	0.00871020144469617	0.0810654712725138	-0.033705987862143	-0.171655471501475	0.0426410853723074
218.872913093333	0.0624412366168989	0.0312680952545389	0.0984612293920163	0.0676567260864845	0.024523673541371	0.0892396377434017	0.00111649106141381	-0.0470024286949302	0.0513394874385034	218.842825310931	0.0538183640215938	0.0202941946374241	0.200730033153849	0.0503543106651587	0.00452429573819894	0.169085757481538	-0.00385708763475965	-0.140428009022209	0.11581749963687	218.918758293431	0.0587668957864636	0.0227289794218282	0.2270315057082	0.0546397402341321	0.00885526437628266	0.0804290320649405	-0.0347816510066228	-0.171655471501475	0.0445807126861769
218.973018497778	0.060609772082043	0.0307880997989808	0.0962388158445842	0.0674760115886514	0.0245357091878208	0.0892396377434017	0.00105030853478366	-0.04496585185785	0.0520987294857413	218.94289599483	0.0524600111047269	0.0128616692549613	0.197042556602435	0.0495735003731229	0.00452429573819894	0.166875427985003	-0.00256312669246305	-0.140875575277814	0.11182397540453	219.018858491971	0.0576255970854243	0.0207027109217035	0.22600102003207	0.0538321926594406	0.00936657814062763	0.0804290320649405	-0.034370494377793	-0.171655471501475	0.0494149238308947
219.073123902222	0.0596561105190587	0.0312680952545389	0.0955177747993464	0.0674716112139173	0.0245357091878208	0.0892396377434017	0.00141968772304423	-0.04496585185785	0.0511214616792901	219.04296667873	0.0506956599619378	0.0128616692549613	0.197815402424716	0.0491137379868378	0.00452429573819894	0.164705077705079	-0.00156288775326785	-0.140875575277814	0.111921340793224	219.118958690511	0.0568694257369693	0.0207027109217035	0.22600102003207	0.0528447896518683	0.00723227494361839	0.0773338113825563	-0.0361460613052996	-0.173233798124396	0.0505665860412162
219.173229306667	0.0595031268029221	0.0312680952545389	0.0950654726040016	0.0674716112139173	0.0245357091878208	0.0892396377434017	0.00166885319022326	-0.0439775632593146	0.0513394874385034	219.143037362629	0.0498974646627714	0.00851094182083929	0.187933348641732	0.0486245447681088	0.00452429573819894	0.160899767872924	-0.00265838524341422	-0.140875575277814	0.107073391897025	219.219058889051	0.0552517697366291	0.0191286573772891	0.223574345317289	0.0512232095891249	0.00840295494934239	0.0774729748601277	-0.0358366521623929	-0.181799656134484	0.0446808378871906
219.273334711111	0.0584909410935124	0.0334761460255546	0.0955177747993464	0.0674716112139173	0.0245357091878208	0.0892396377434017	0.00210196079182304	-0.0436776032586516	0.0511214616792901	219.243108046529	0.0492895969274215	0.00851094182083929	0.1864845269576	0.0477871120649109	0.00573692327572193	0.15970715697986	-0.00321476381048252	-0.141577797059346	0.10561217768698	219.319159087591	0.0547063859267275	0.0191286573772891	0.221041193567079	0.0497342239984209	0.00871020144469617	0.0768188899959972	-0.0357720647406101	-0.182198782569305	0.0445807126861769
219.373440115556	0.0573965436586634	0.0332020692646008	0.0935446859152755	0.0674716112139173	0.0245357091878208	0.0892396377434017	0.00230368977491624	-0.0439775632593146	0.0494009881763174	219.343178730428	0.043441136369551	0.0116244911192225	0.14594923804166	0.0472084073277561	0.00726524210241902	0.15970715697986	0.0138460844764737	-0.141577797059346	0.142017357453252	219.419259286131	0.0534558228423081	0.0192656552701412	0.221041193567079	0.0474886326574599	0.00871020144469617	0.0750878941102621	-0.0347897864205137	-0.171655471501475	0.0502465423116361
219.47354552	0.0573965436586634	0.0332020692646008	0.0932419815205466	0.0667227744041224	0.024523673541371	0.0864400129702871	0.000406063061412099	-0.0447865908962195	0.0466339902835863	219.443249414328	0.0424151417812473	0.00973902653667951	0.137698897015186	0.0472084073277561	0.00452429573819894	0.154623274747134	0.0152163665874954	-0.140078034913305	0.135747609156707	219.519359484672	0.0525510517963168	0.0192656552701412	0.221041193567079	0.044604320742627	0.00723227494361839	0.0711804292053346	-0.0350711605330355	-0.171655471501475	0.0462912942528143
219.573650924444	0.0566913815762424	0.0332020692646008	0.0919116621080615	0.0664870914473628	0.024523673541371	0.085603265650526	0.000187021183015727	-0.0459595408524732	0.0426478177028738	219.543320098227	0.0402366423926424	0.0116244911192225	0.0812448529158809	0.0470799473265322	0.00517915036569917	0.152478229493962	0.0198765229601174	-0.0446715209192092	0.158880280931968	219.619459683212	0.0517133816279879	0.0191286573772891	0.219816742165676	0.0393113459176579	0.00871020144469617	0.0696357137535463	-0.0358823456887907	-0.165110656502825	0.0462912942528143
219.673756328889	0.0567165068960629	0.0332020692646008	0.0914181322938413	0.0649564446982981	0.024523673541371	0.0816266872782	-0.00251176969011121	-0.0439775632593146	0.0392127157106057	219.643390782127	0.0418879365448109	0.00936019736838712	0.287259960306311	0.0463426483917833	0.00674275990143597	0.152478229493962	-0.00368414691680953	-0.276192293731205	0.160510910974395	219.719559881752	0.0462903707537579	0.0191286573772891	0.158497966612717	0.0366446344262078	0.00929460321617177	0.0677766096376472	-0.0174876803888607	-0.105481308528642	0.0400333257672689
219.773861733333	0.0567165068960629	0.0332020692646008	0.0930703018282495	0.0650559080080272	0.024523673541371	0.0819410778688517	-0.00286542201945498	-0.0428400109561846	0.0419124976077566	219.743461466027	0.0411031198866898	0.00936019736838712	0.287259960306311	0.0452839650664967	0.00756015046850575	0.152142801116465	-0.00475601655593111	-0.273258875365704	0.161104634238571	219.819660080292	0.0462664716313128	0.0191286573772891	0.158497966612717	0.0375315804022481	0.00945164164033677	0.0681031207407452	-0.016822699770393	-0.105481308528642	0.0400333257672689
219.873967137778	0.0567165068960629	0.0334761460255546	0.0950654726040016	0.0649360916294745	0.0229193199398419	0.0819410778688517	-0.00356800226512408	-0.0447206879424758	0.0419124976077566	219.843532149926	0.0400770506321089	0.00809783914977042	0.287259960306311	0.0462869127754591	0.00757717141603161	0.152478229493962	-0.00274205067662538	-0.247588315166965	0.173084375273067	219.919760278832	0.0461416669573306	0.0189475691657199	0.158764353806946	0.0391109579123219	0.00945164164033677	0.0678765216367393	-0.0157648330565072	-0.105353760705423	0.0400333257672689
219.974072542222	0.0567165068960629	0.0332020692646008	0.0957668836886641	0.0648678241897849	0.02393764443873	0.0838003327192616	-0.00411758898318117	-0.0468445194128752	0.0418049245637788	219.943602833826	0.0391246414033179	0.00730310239563573	0.287259960306311	0.0470211622032057	0.00878466945492918	0.152201420081459	-0.0014184959435773	-0.245505055491886	0.157451742474846	220.019860477372	0.0459173153869637	0.0182652601655409	0.15558368569882	0.0404339656217002	0.00945164164033677	0.0677766096376472	-0.0145551138830559	-0.104100303234308	0.0400333257672689
220.074177946667	0.0566913815762424	0.031988430864774	0.0957668836886641	0.0646988898465332	0.0227491201700226	0.0837316189984043	-0.00449534512570051	-0.0470353400477719	0.0426612274122856	220.043673517725	0.0384621083848452	0.00730310239563573	0.287259960306311	0.0473359590274255	0.00517915036569917	0.148087166501903	-0.000686667960211915	-0.250579968048558	0.142811568170656	220.119960675912	0.0457921652999959	0.015968485790247	0.153170003939618	0.0410393074680263	0.0109580910104839	0.0690152777739986	-0.0137303072593505	-0.102848479537648	0.0400333257672689
220.174283351111	0.0566913815762424	0.0312680952545389	0.0955177747993464	0.0646858219816394	0.0217806016547883	0.0837316189984043	-0.00482990291561567	-0.0439775632593146	0.0466339902835863	220.143744201625	0.0379682100508556	0.0070504985227254	0.287259960306311	0.0466158153117545	0.00517915036569917	0.146502268751889	-0.00128866945275317	-0.245474838096035	0.142811568170656	220.220060874453	0.0455401726873649	0.0178289348116191	0.148975177438084	0.0410756262857355	0.0109580910104839	0.0690152777739986	-0.0118745471670171	-0.0976083361682795	0.0400333257672689
220.274388755556	0.0566363814723193	0.0307880997989808	0.09656090393625	0.0646858219816394	0.0213249377044866	0.0840670393884805	-0.00524242047552039	-0.0444160503474821	0.0469157747143249	220.243814885524	0.036935378919017	0.00673793346089365	0.287259960306311	0.0457297236255876	0.00633751786633171	0.145126522664416	-0.00212224843799152	-0.247588315166965	0.134311192913622	220.320161072993	0.045299852653242	0.0189475691657199	0.142499594576218	0.0415411666806095	0.0109580910104839	0.0693014203905195	-0.0101424134395574	-0.084708646757619	0.0446212910623228
220.37449416	0.056560811817956	0.0307880997989808	0.0994968622991488	0.0649564446982981	0.0211441353855218	0.0848835751581604	-0.0055995455388643	-0.0470353400477719	0.0481077797168272	220.343885569424	0.0363825506598507	0.00673793346089365	0.287259960306311	0.042809580626701	0.00633751786633171	0.14178120928135	-0.0039820295622662	-0.245474838096035	0.126097028004244	220.420261271533	0.0451819549194564	0.00950508207822686	0.0950412451857683	0.0428313120653519	0.011343202461282	0.0696080219141662	-0.00835353423021258	-0.0602055210617729	0.0446212910623228
220.474599564444	0.056560811817956	0.0312680952545389	0.0994968622991488	0.0650559080080272	0.0159871968790121	0.0815548826276893	-0.00571729915533887	-0.0470353400477719	0.0481077797168272	220.443956253323	0.035541315575485	0.00628076660808979	0.287259960306311	0.0410951703344641	0.00633751786633171	0.137747488322912	-0.005106172099028	-0.228755540809245	0.13694466865509	220.520361470073	0.0450750751452032	0.0157037116808606	0.0741772150583236	0.0444910828050908	0.0120729042785176	0.0694630535710107	-0.00634490139507771	-0.0462054995415495	0.0413037802954149
220.574704968889	0.0563345813446723	0.0307880997989808	0.0994968622991488	0.0649360916294745	0.0159871968790121	0.0816266872782	-0.00610629151988101	-0.0461593170657481	0.0494840607909406	220.544026937223	0.0351528035179455	0.00592221637028989	0.287259960306311	0.0384701522483057	0.00633751786633171	0.134001531116814	-0.00766448407284271	-0.22655216068442	0.125724029874019	220.620461668613	0.0449224922425254	0.018033500903774	0.0684383211354763	0.0448636546176789	0.0128483973652162	0.0697788294708023	-0.0036543545899234	-0.0396822378011234	0.0377137064983427
220.674810373333	0.0559347028620448	0.0307880997989808	0.0994968622991488	0.0646988898465332	0.0154521441832251	0.082170243451577	-0.00624521308376559	-0.0461593170657481	0.0498432249052296	220.644097621123	0.0343937131054752	0.00592221637028989	0.287259960306311	0.0341345134278799	0.0041229327133904	0.11668146111597	-0.0115038096316433	-0.222745441261653	0.101109397355292	220.720561867153	0.0447041564591405	0.021526253833415	0.0684383211354763	0.0453347301042134	0.0126886822870487	0.0697788294708023	-0.000935629300551157	-0.0379245451470118	0.0338530579352496
220.774915777778	0.0545048264126317	0.0261810571396374	0.0989281449774491	0.0646858219816394	0.0151780870292117	0.0824193408616622	-0.00517561659196637	-0.0461593170657481	0.0498432249052296	220.744168305022	0.0328498048613346	0.00794670199848314	0.0737405681323618	0.0333245482515209	0.00492429517116791	0.114694544461578	0.0131224637333722	-0.0356040371496006	0.0816735509468274	220.820662065693	0.0448578044339852	0.0202440673722944	0.0684383211354763	0.0459922249563467	0.0109580910104839	0.0697788294708023	-0.000771029478311465	-0.0390496185275827	0.0351817370747234
220.875021182222	0.0526964163114376	0.0224696821169839	0.09656090393625	0.0646852217797021	0.0153710985036369	0.0828061284541231	-0.00440911132164895	-0.0470353400477719	0.0498432249052296	220.844238988922	0.032897810291143	0.00794670199848314	0.0740316947434632	0.032909588234447	0.00492429517116791	0.113600559910383	0.0126648967549448	-0.0356040371496006	0.0816735509468274	220.920762264234	0.044966103110112	0.0195703929511627	0.0686368915981444	0.0464783053213407	0.0130728776518596	0.0730282594256574	-0.000574908989655211	-0.0396822378011234	0.0351817370747234
220.975126586667	0.0522068403897245	0.0213722266453724	0.0942365971403329	0.0646352441870012	0.01464483624073	0.0828061284541231	-0.00393898316888916	-0.0461593170657481	0.0498432249052296	220.944309672821	0.0330048370745383	0.00802022624882516	0.0748956205451689	0.0327339564586263	0.00492429517116791	0.113198707840552	0.0120060616542856	-0.0348768669699204	0.0857207781483679	221.020862462774	0.0450991963882647	0.0181757279571985	0.0684383211354763	0.0469750397144468	0.0126886822870487	0.0752581565206148	-0.000390835885650835	-0.0379245451470118	0.0400333257672689
221.075231991111	0.0513980395211345	0.0213722266453724	0.0942365971403329	0.0645880967780162	0.0130653022872686	0.0815548826276893	-0.0035259765830811	-0.0461593170657481	0.0498432249052296	221.044380356721	0.0333463137719916	0.00794670199848314	0.0751956205323527	0.0321276000402595	0.00492429517116791	0.112904322625469	0.0107280728947905	-0.0358509936114938	0.0851732723309309	221.120962661314	0.045129981008449	0.0178289348116191	0.0686368915981444	0.047673151074812	0.0109580910104839	0.0752581565206148	-0.000222731628794372	-0.0390496185275827	0.0400333257672689
221.175337395556	0.0505681766903848	0.0228284198721432	0.0942365971403329	0.0644175956482157	0.0130918608054607	0.0819410778688517	-0.00297703501497604	-0.0470353400477719	0.0494840607909406	221.14445104062	0.0334424086610271	0.00794670199848314	0.0752775823085539	0.0312075367782588	0.00365383349187655	0.108925844851099	0.00927635680796251	-0.0429005790470059	0.0803349313004982	221.221062859854	0.0451819549194564	0.0178289348116191	0.0695734659354465	0.0478828598811563	0.0120729042785176	0.0777629231693962	-5.59246772773588e-05	-0.0396822378011234	0.0400333257672689
221.2754428	0.0497326563655183	0.0228284198721432	0.0914181322938413	0.0641740302363765	0.0130653022872686	0.0819410778688517	-0.00167586442438463	-0.0428400109561846	0.0494840607909406	221.24452172452	0.0334424086610271	0.00794670199848314	0.0752775823085539	0.0301825278590788	0.00492429517116791	0.108478731863881	0.00826494485554725	-0.0429005790470059	0.0742523178657471	221.321163058394	0.0452673858225867	0.0181757279571985	0.071323081980399	0.048018648020914	0.0125563644989327	0.0799591606626354	6.17431877646679e-05	-0.0396822378011234	0.0432906363913536
221.375548204444	0.0484593326138902	0.0244768245806655	0.0903799029619584	0.0642825851033314	0.0127022716320667	0.0819410778688517	0.000393360755806515	-0.0379457277758501	0.0498432249052296	221.344592408419	0.0335579567037234	0.0070504985227254	0.0748956205451689	0.0299321387834449	0.00627546676670963	0.108817211951813	0.00737334156753641	-0.0421660580833991	0.0688273128234052	221.421263256934	0.0453113317439482	0.018033500903774	0.071323081980399	0.0486310319122668	0.0109580910104839	0.0814597177051493	0.00064212908928985	-0.0394634500397826	0.0432906363913536
221.475653608889	0.0475189201810624	0.0224544317850594	0.0884809244817671	0.0645654251001708	0.0127022716320667	0.0819410778688517	0.00203359188741981	-0.0370854353103659	0.0498432249052296	221.444663092319	0.0335718657853003	0.00794670199848314	0.0751956205323527	0.0295831038045129	0.00492429517116791	0.106457086486946	0.00647558593389295	-0.0367256923946708	0.0688273128234052	221.521363455474	0.0453113317439482	0.018033500903774	0.071323081980399	0.0491496430327215	0.0104558089435418	0.0828399083395341	0.00103182964060478	-0.0396822378011234	0.0438931653070043
221.575759013333	0.0466595502200023	0.0224544317850594	0.0870139589973641	0.0645654251001708	0.0125629401311442	0.082170243451577	0.0035106207464578	-0.0333655970883936	0.0498432249052296	221.544733776219	0.0335837522160327	0.00794670199848314	0.0748956205451689	0.0292180707767885	0.00492429517116791	0.106141304266616	0.00590415799225006	-0.0358509936114938	0.0678379325280777	221.621463654015	0.0453558681920305	0.018033500903774	0.0714727476387465	0.0493219841421375	0.0128483973652162	0.0861084863311218	0.00124460138705163	-0.0420267151187781	0.0432906363913536
221.675864417778	0.0459564492363658	0.0258741225171459	0.0899263342045407	0.0646352441870012	0.0130653022872686	0.0828061284541231	0.00473634949791486	-0.0326197817799792	0.0498432249052296	221.644804460118	0.0336210030648791	0.00794670199848314	0.0751956205323527	0.0290257536774428	0.00365383349187655	0.103653801046928	0.00520553090152846	-0.0348768669699204	0.0684137596244417	221.721563852555	0.0453558681920305	0.018033500903774	0.0714727476387465	0.0494207201880954	0.0109580910104839	0.085922715533053	0.00143559679443679	-0.0420267151187781	0.0438931653070043
221.775969822222	0.0447664585143113	0.0208407482648195	0.0878735258047781	0.0647896993793277	0.0130653022872686	0.0836121784918129	0.00731859825370969	-0.033587703551385	0.0513815089948216	221.744875144018	0.0339158799003611	0.00797908386477743	0.0782169085860073	0.0289874651429837	0.0041229327133904	0.103807299708122	0.00371002066206446	-0.0429005790470059	0.0688273128234052	221.821664051095	0.0453558681920305	0.018033500903774	0.0714727476387465	0.0497906192623832	0.0097921233072217	0.0861084863311218	0.00178902698730807	-0.0435908652248636	0.046032328913608
221.876075226667	0.0434764805286564	0.0170763701829326	0.0868536555049808	0.0653198732598636	0.0139176874581701	0.0848835751581604	0.0102802732287583	-0.0348972700711688	0.054005456121427	221.844945827917	0.0353474950155083	0.00443453271428304	0.11981931577243	0.0395858299985843	0.0041229327133904	0.186453623327873	0.0160634668418218	-0.0458313540084518	0.168562352497935	221.921764249635	0.0452399129511321	0.0181757279571985	0.0712297809543483	0.0502389765424613	0.0128483973652162	0.0901423539943296	0.00272325642689252	-0.0435908652248636	0.046032328913608
221.976180631111	0.0426738786685247	0.0165961749551994	0.0903799029619584	0.0652368809368406	0.0130653022872686	0.0848835751581604	0.0116480871545786	-0.033587703551385	0.0601309156868785	221.945016511817	0.0374144879241363	0.00549856809624106	0.144206363237223	0.0405831428285895	0.00365383349187655	0.186453623327873	0.0107643063784059	-0.143052534778514	0.123135275269889	222.021864448175	0.0452399129511321	0.0181757279571985	0.0712297809543483	0.0505896071106951	0.0109640278322774	0.0901423539943296	0.00319296678710308	-0.0420267151187781	0.0508551636552691
222.076286035556	0.0424121025091054	0.013780762656066	0.0879969509261819	0.0658394279483688	0.0165067698184319	0.088472778408345	0.0132271996215764	-0.0318943810905849	0.0592121223583365	222.045087195716	0.0410284132554621	0.00592221637028989	0.15368020424787	0.0417255167654331	0.00365383349187655	0.186453623327873	0.00435563935119904	-0.146129731819241	0.113613677095024	222.121964646715	0.0452399129511321	0.0181757279571985	0.0712297809543483	0.0512825893667035	0.0135985407461086	0.0950233901534653	0.00430421459565965	-0.0378549254919483	0.0603708648716023
222.17639144	0.0418605162064733	0.0130760253474889	0.0879969509261819	0.0659580197483799	0.0178892745443859	0.088595965360752	0.0146633784794181	-0.0287062964995505	0.0592614621795729	222.145157879616	0.0417357534908871	0.00592221637028989	0.155932204510424	0.0432699019802576	0.00492429517116791	0.188153774446723	0.00376303568160757	-0.143052534778514	0.113613677095024	222.222064845255	0.0452022856249781	0.0181757279571985	0.0712297809543483	0.0516588659361211	0.0142887889382995	0.0962257410525387	0.00488025823910573	-0.0388130284367884	0.0600225895549645
222.276496844444	0.0409156716443873	0.00880466281097071	0.0843979102710862	0.0664666415836232	0.0211441353855218	0.0904898388697029	0.0166294908115912	-0.0251759347540663	0.0592614621795729	222.245228563515	0.0426983151885169	0.00443453271428304	0.158308985187987	0.0459273506449518	0.00278995766319925	0.188153774446723	0.00302901938761695	-0.143052534778514	0.113613677095024	222.322165043796	0.0451138625746429	0.0178289348116191	0.0695734659354465	0.0526034061815817	0.0165136766268498	0.0990117815600378	0.00697573472964027	-0.0368141695438614	0.0600225895549645
222.376602248889	0.0405445032801761	0.00868820159164974	0.0839724008321067	0.0666110865012892	0.020359919867428	0.088595965360752	0.0176281380585644	-0.0242828754032173	0.0592614621795729	222.345299247415	0.0445699566140107	0.00549856809624106	0.162065318179934	0.0477113231333858	0.00365383349187655	0.190581376174328	0.00300707290868996	-0.146129731819241	0.105698102570724	222.422265242336	0.0450750751452032	0.0178289348116191	0.0686368915981444	0.0527800726861254	0.0154321729967419	0.0966612944021862	0.00777962124599625	-0.0300135514397753	0.0633045779517135
222.476707653333	0.0400412143752787	0.00887912359555633	0.0843979102710862	0.0667730666898916	0.0215197193270415	0.088595965360752	0.019131344593673	-0.023865151281019	0.0584872473339545	222.445369931315	0.0457094485907894	0.00794670199848314	0.166456632012847	0.0509668369170654	0.00278995766319925	0.190581376174328	0.00292226748115187	-0.146129731819241	0.105698102570724	222.522365440876	0.0447041564591405	0.0181757279571985	0.0675774816574504	0.0531704065586861	0.0165136766268498	0.096610307185687	0.00899394039836094	-0.0272802218608568	0.0595260967424599
222.576813057778	0.0392546135711356	0.00741823096773013	0.0835713443813546	0.0673210819345675	0.0242113422336349	0.088595965360752	0.021174862292785	-0.0220641100768014	0.0579597769820513	222.545440615214	0.0476492775735414	0.00794670199848314	0.166613413161506	0.0529195541106692	0.00492429517116791	0.193172394966016	0.00189361445662495	-0.141830413597656	0.113014673086913	222.622465639416	0.0446443316375259	0.0178289348116191	0.0669404656687902	0.0534020906631723	0.0165136766268498	0.0950233901534653	0.00934459949694906	-0.0213927276212395	0.0600225895549645
222.676918462222	0.0373361090154282	0.0067492945430554	0.0821106748005861	0.0677886323309127	0.0262798024350993	0.088595965360752	0.0245420447729617	-0.0152052961358038	0.0584872473339545	222.645511299114	0.0480493146909625	0.00730310239563573	0.166613413161506	0.0564123777050568	0.0049766853624753	0.194687067544269	0.0031625468290855	-0.142795470406946	0.113613677095024	222.722565837956	0.0444424484195908	0.0178289348116191	0.0666805227921736	0.0536956142308545	0.0177009496023456	0.096061693851418	0.0101324239328419	-0.0251515950795894	0.0537498771225701
222.777023866667	0.0367754598921905	0.00639448583040042	0.0808036525770275	0.0679133933517399	0.0266902679750603	0.088595965360752	0.0257038809284771	-0.0142962356286184	0.0585892526621472	222.745581983013	0.0492857068623762	0.00797908386477743	0.168226698785932	0.0618620536871102	0.00492429517116791	0.194687067544269	0.00469544088759308	-0.151488783770841	0.114348509771873	222.822666036496	0.0444424484195908	0.0178289348116191	0.0666805227921736	0.0541546949684544	0.0165160671886427	0.0969032725625111	0.0107970157052073	-0.0213927276212395	0.0603708648716023
222.877129271111	0.0365599867017701	0.00639448583040042	0.0805836785855565	0.067977455998015	0.0266902679750603	0.088595965360752	0.0260141208572343	-0.0141712089926373	0.0585892526621472	222.845652666913	0.0492104594103058	0.00797908386477743	0.168226698785932	0.0618620536871102	0.0041229327133904	0.194687067544269	0.00458184253033641	-0.162112908256755	0.114732799526753	222.922766235037	0.0444424484195908	0.0178289348116191	0.0665643877565943	0.0549547109091587	0.0165160671886427	0.101839234385952	0.0124167892120173	-0.0258982146525979	0.064542970812275
222.977234675556	0.0364814888557417	0.00639448583040042	0.0804730920527635	0.0680528721013829	0.0266902679750603	0.088595965360752	0.0264198722404632	-0.0137453043460384	0.0585892526621472	222.945723350812	0.0572382352746339	0.00809783914977042	0.174862153531513	0.074294414575632	0.0041229327133904	0.194687067544269	0.00634290513062386	-0.158478998693864	0.141308304226771	223.022866433577	0.0444424484195908	0.0178289348116191	0.0665643877565943	0.0555313600642004	0.0173645837979684	0.111131914055097	0.0134070221679185	-0.0272802218608568	0.0687571546818947
223.07734008	0.0360733010385544	0.00591268081803179	0.0795639336168957	0.0681213627459101	0.026479339154587	0.088595965360752	0.0271452645754643	-0.0134671951422183	0.0584872473339545	223.045794034712	0.053141113504485	0.00809783914977042	0.174862153531513	0.074294414575632	0.0041229327133904	0.194687067544269	0.00819166667777414	-0.165347271994414	0.141308304226771	223.122966632117	0.0444099337775572	0.018411394797011	0.0670430534149594	0.0559488536091502	0.0167205751148334	0.114008970679803	0.0139651796227928	-0.0251515950795894	0.0751300388894219
223.177445484444	0.0352534382072359	0.00338959456831599	0.0745295425075024	0.0682254073084294	0.026479339154587	0.088595965360752	0.0284025225015485	-0.0125368152937019	0.0584872473339545	223.145864718612	0.0523620195077842	0.00809783914977042	0.177681826497916	0.100552059542701	0.00492429517116791	0.316912279313437	0.0385102967999054	-0.163341232126252	0.198795393877271	223.223066830657	0.0444099337775572	0.018411394797011	0.0670430534149594	0.0562369304635442	0.0165160671886427	0.11917166980726	0.0146548178401027	-0.0272802218608568	0.0766006194299506
223.277550888889	0.034922248814566	0.00281171674344551	0.0659478710052188	0.0682413736378176	0.026479339154587	0.088595965360752	0.0290187839464056	-0.0124762889858448	0.0582849573506188	223.245935402511	0.049158390148416	0.00809783914977042	0.177681826497916	0.100552059542701	0.00492429517116791	0.316912279313437	0.0405712415458607	-0.158075277429362	0.204133952481862	223.323167029197	0.0444424484195908	0.018411394797011	0.0670430534149594	0.0568536328971598	0.0165160671886427	0.126843970789545	0.0155287645084032	-0.0272802218608568	0.0797412939341204
223.377656293333	0.034798957034489	0.00281171674344551	0.0615672740093985	0.0683346925204737	0.0262798024350993	0.088595965360752	0.0296046669743237	-0.0125368152937019	0.0580461132316166	223.346006086411	0.0462602598428674	0.00805288838114985	0.17799168968189	0.102556035503951	0.00492429517116791	0.327657704021322	0.0520086251137051	-0.170551441878495	0.216963545605312	223.423267227737	0.0444099337775572	0.018033500903774	0.0666805227921736	0.0623330565153883	0.0173645837979684	0.187881750129584	0.030500864436944	-0.0234619270355008	0.144026028077997
223.477761697778	0.0345943803979264	0.00281171674344551	0.0586303151725222	0.0683459824639485	0.0262798024350993	0.088595965360752	0.0301597497534433	-0.0118604157430016	0.0582849573506188	223.44607677031	0.0427166975831217	0.0071646665210562	0.175443434984089	0.102556035503951	0.00492429517116791	0.327657704021322	0.0563072146376408	-0.179265932257337	0.209621798158164	223.523367426277	0.0444099337775572	0.018033500903774	0.0666805227921736	0.0626716561658612	0.0173645837979684	0.187881750129584	0.0310225791325545	-0.0234619270355008	0.144026028077997
223.577867102222	0.0341241964384146	0.00338959456831599	0.0561378506264445	0.0683697364838534	0.0262798024350993	0.088595965360752	0.030805728409534	-0.0093749303087109	0.0592121223583365	223.54614745421	0.0404453826153935	0.0071646665210562	0.174862153531513	0.102556035503951	0.00492429517116791	0.327657704021322	0.0600184722197463	-0.163341232126252	0.225604976633134	223.623467624818	0.0444424484195908	0.018033500903774	0.0665643877565943	0.0635013906252029	0.0173645837979684	0.187881750129584	0.0319136566709532	-0.0233124538026442	0.144026028077997
223.677972506667	0.0336716865805413	0.00361132567296308	0.0546732140177491	0.0683768102480637	0.0262798024350993	0.088595965360752	0.0314877351721174	-0.00944044045685669	0.0585892526621472	223.646218138109	0.0379858157674813	0.0071646665210562	0.174090668945315	0.131283433602362	0.00634688976317729	0.426020888154561	0.106602663038678	-0.179265932257337	0.369925315966379	223.723567823358	0.0443783233061618	0.0181757279571985	0.0665643877565943	0.0643357088789051	0.0165160671886427	0.192150951781167	0.0335641108155257	-0.0243240403522841	0.144026028077997
223.778077911111	0.0335999411028315	0.00580435166329501	0.0561378506264445	0.0683995977102847	0.0262798024350993	0.088595965360752	0.0316790781135727	-0.00944044045685669	0.0584872473339545	223.746288822009	0.0360296834383272	0.00730310239563573	0.173539704361312	0.129321529921025	0.00634688976317729	0.426020888154561	0.108194354455222	-0.179265932257337	0.37082486230216	223.823668021898	0.0439687633403047	0.0178289348116191	0.0666805227921736	0.0645598827896917	0.0165160671886427	0.197520954354789	0.0362012670326048	-0.0239636518958454	0.148477322494394
223.878183315556	0.0335999411028315	0.00464592056529595	0.0553348521377357	0.0684536040849036	0.0257656081931995	0.088595965360752	0.0317065506474711	-0.00944044045685669	0.0584872473339545	223.846359505908	0.0359045333386979	0.00773677261329747	0.173539704361312	0.127261779387735	0.00634688976317729	0.426020888154561	0.105139760672426	-0.179265932257337	0.37082486230216	223.923768220438	0.0438979705219154	0.0178289348116191	0.0665643877565943	0.0645732596128616	0.0165160671886427	0.197520954354789	0.036244301846838	-0.0239636518958454	0.148477322494394
223.97828872	0.0335999411028315	0.00464592056529595	0.0553348521377357	0.0695865055506688	0.0205873071037448	0.0995163802567	0.0377231798506685	-0.0130223659168564	0.0649436923344124	223.946430189808	0.0347558784387603	0.0071646665210562	0.167849254008063	0.147078439486374	0.0282976188943981	0.436743603997723	0.122989861049406	-0.0270554646638561	0.37082486230216	224.023868418978	0.0439687633403047	0.018033500903774	0.0666805227921736	0.0646655509135626	0.0165160671886427	0.205290575522593	0.0385356042762442	-0.0251029872778669	0.155248426994423
224.078394124444	0.0335999411028315	0.00464592056529595	0.0553348521377357	0.0695865055506688	0.0205873071037448	0.0995163802567	0.0377322130708168	-0.0130223659168564	0.0649436923344124	224.046500873708	0.0342523524623263	0.00437348102007022	0.16148789654795	0.144571267175789	0.017476539494446	0.42916017070212	0.123858342481052	-0.0289530165059518	0.37082486230216	224.123968617518	0.0436496224072453	0.0178289348116191	0.0665643877565943	0.0757643126752962	0.0202797681404152	0.220524587151647	0.0523782200348032	-0.0251029872778669	0.167527217114625
224.178499528889	0.0335662264865523	0.00464592056529595	0.0553348521377357	0.0716601484276739	0.0205873071037448	0.197787568974885	0.0487195352324606	-0.0123002924786333	0.159644493729413	224.146571557607	0.0317810523441675	0.00437348102007022	0.147391974295299	0.14212287738969	0.017476539494446	0.42916017070212	0.127433409654474	-0.0135406737526631	0.3816102866845	224.224068816058	0.0434246188767663	0.0174404651302932	0.0662776963314101	0.0994668117513192	0.0189965353259228	0.274079792100561	0.0776308750239982	-0.0139806399018676	0.224843385156738
224.278604933333	0.0335662264865523	0.00464592056529595	0.0553348521377357	0.071711282614278	0.020359919867428	0.197787568974885	0.0493683894033833	-0.0101766919016382	0.163832060639346	224.246642241507	0.0283731728057907	0.00437348102007022	0.13181235545575	0.140768447682293	0.017476539494446	0.42916017070212	0.132317582244197	-0.0144682895162969	0.371235498065095	224.324169014599	0.0434598026206263	0.0174404651302932	0.0660380846114689	0.105896208393973	0.0222252144670065	0.281053690784133	0.0814758860019869	-0.0115671514125297	0.232109025873966
224.378710337778	0.0335662264865523	0.00464592056529595	0.0553348521377357	0.071711282614278	0.020359919867428	0.197787568974885	0.0493511557643036	-0.0101766919016382	0.163832060639346	224.346712925406	0.0265137965357239	0.0071646665210562	0.0782169085860073	0.139997513278133	0.017476539494446	0.42916017070212	0.135893427690647	-0.0108987365788756	0.371235498065095	224.424269213139	0.0434246188767663	0.0174404651302932	0.0659230888766743	0.11809442384194	0.051379617150146	0.281484322077514	0.0950639004554658	0.000899184495214103	0.23975857766941
224.478815742222	0.0335662264865523	0.00464592056529595	0.0553348521377357	0.071711282614278	0.020359919867428	0.197787568974885	0.0493511557643036	-0.0101766919016382	0.163832060639346	224.446783609306	0.0265137965357239	0.00707003432380509	0.0769675396435517	0.138365504142685	0.017476539494446	0.42916017070212	0.135885317334747	-0.0125923224902085	0.371235498065095	224.524369411679	0.0436496224072453	0.0174404651302932	0.0659230888766743	0.114239874565577	0.051379617150146	0.281484322077514	0.0930881686257634	0.00182542440933514	0.240706301951267
224.578921146667	0.0335662264865523	0.00417190653754835	0.0550245905564923	0.071711282614278	0.020359919867428	0.197787568974885	0.0493129067838436	-0.0112362933779337	0.163508840011734	224.546854293205	0.025911205696587	0.00707003432380509	0.0736993645621996	0.138365504142685	0.017476539494446	0.42916017070212	0.138147719537489	-0.0108987365788756	0.371235498065095	224.624469610219	0.0435377001337212	0.0174404651302932	0.0657739851188873	0.112054181588628	0.051379617150146	0.28194917692214	0.0919205417489476	0.000899184495214103	0.240706301951267
224.679026551111	0.0335662264865523	0.00417190653754835	0.0550245905564923	0.0718228343714331	0.020359919867428	0.197787568974885	0.0497354114490743	-0.0112362933779337	0.163508840011734	224.646924977105	0.025786509435473	0.00707003432380509	0.0725794248032783	0.138365504142685	0.017476539494446	0.42916017070212	0.139040672711445	-0.0108987365788756	0.371235498065095	224.724569808759	0.0436496224072453	0.0174404651302932	0.0659230888766743	0.11092093864886	0.051379617150146	0.28194917692214	0.0899755200038191	0.00182542440933514	0.242774309838285
224.779131955556	0.0335662264865523	0.00417190653754835	0.0550245905564923	0.0727519261366342	0.020359919867428	0.197787568974885	0.0524320468027179	-0.0112362933779337	0.163508840011734	224.746995661004	0.0265404898058303	0.00665187276176745	0.0748956205451689	0.121079760038515	0.0214529934062363	0.340408086217676	0.109596731615462	-0.0108987365788756	0.352818076983562	224.824670007299	0.0438006350912001	0.0174404651302932	0.0665019206357377	0.127008369741735	0.0581954426226458	0.328427278053762	0.115852632577549	0.000899184495214103	0.296829966279547
224.87923736	0.0362089806087264	0.00479018197165072	0.112372659044738	0.0735126787821709	0.020359919867428	0.197787568974885	0.0460214111071504	-0.0710258065244486	0.185867686785117	224.847066344904	0.0266551750009148	0.0068636887168691	0.0764463574795867	0.120994367728742	0.0214529934062363	0.340408086217676	0.108414449480989	-0.0176002850566184	0.352818076983562	224.924770205839	0.0473014390101463	0.0143634792597481	0.141305744238322	0.127194380944627	0.0581954426226458	0.328427278053762	0.105331372757828	-0.089278036203029	0.29304774738602
224.979342764444	0.0370828510213012	0.0139889914323853	0.121886609742242	0.0747511796461136	0.0205873071037448	0.197787568974885	0.0453943329602273	-0.0852972394504448	0.185044190890009	224.947137028804	0.0279598182504022	0.00592221637028989	0.0796031772305923	0.122309038965925	0.0214529934062363	0.340408086217676	0.107881233263956	-0.0378011850962635	0.352818076983562	225.02487040438	0.0483337048699767	0.0139529013701601	0.139747419761052	0.127194380944627	0.0581954426226458	0.328427278053762	0.103085529425946	-0.089278036203029	0.29304774738602
225.079448168889	0.0370828510213012	0.0139889914323853	0.121886609742242	0.0752175295312943	0.0205873071037448	0.197589172420737	0.0462026607010231	-0.0890097892827627	0.179084987031209	225.047207712703	0.0283377699366086	0.00544155636912647	0.134212043540637	0.122652066614384	0.0293276660004291	0.346134056617987	0.107423606777198	-0.0258681125401976	0.381342648706707	225.12497060292	0.0510274327653023	0.0174404651302932	0.141511469665628	0.127194380944627	0.0581954426226458	0.328427278053762	0.0983859758465986	-0.089278036203029	0.29304774738602
225.179553573333	0.0370828510213012	0.0139889914323853	0.121886609742242	0.0754106432384447	0.0226451362357714	0.189300278888933	0.0435175590154808	-0.0890097892827627	0.162517580093542	225.147278396603	0.0286819909386772	0.00437348102007022	0.195802306057137	0.123883229893073	0.0507880276935979	0.364809599313003	0.109482087834831	-0.0398514655879033	0.376476028265446	225.22507080146	0.0553791441211156	0.0236668970825617	0.16976625933691	0.127008369741735	0.0585435327109175	0.328427278053762	0.083024791198154	-0.0902162914716618	0.29304774738602
225.279658977778	0.0370828510213012	0.0139889914323853	0.121886609742242	0.0757333642142136	0.0206685640379207	0.170968810580868	0.0424971946542359	-0.103909534973129	0.121985719237855	225.247349080502	0.0286819909386772	0.00437348102007022	0.195802306057137	0.12401330727334	0.0640191731260297	0.366754832740234	0.110508888264312	-0.0398514655879033	0.377944509540369	225.325171	0.0559887072120285	0.0252638768704519	0.170317949246748	0.126303066712085	0.0589782413825659	0.328427278053762	0.0800395505961356	-0.0902162914716618	0.29304774738602
225.379764382222	0.0370828510213012	0.0139889914323853	0.121886609742242	0.0760391942482118	0.0242823561056729	0.169067609522669	0.0417280789624952	-0.0890097892827627	0.121985719237855	225.347419764402	0.0319675632713126	0.00665187276176745	0.234471549709394	0.125164893769954	0.0676537924776674	0.359036134641559	0.10401550280977	-0.101441804180254	0.351713343178251	225.42527119854	0.0562530445448018	0.0270264478165904	0.170317949246748	0.124992869513843	0.0589782413825659	0.328427278053762	0.0765363151409239	-0.0902162914716618	0.29304774738602
225.479869786667	0.0370828510213012	0.0139889914323853	0.121886609742242	0.0765156676265524	0.0248012577471261	0.160381409831338	0.0414934900429329	-0.0349235861825747	0.137682807196249	225.447490448301	0.0319675632713126	0.00665187276176745	0.234471549709394	0.125074878727832	0.0676537924776674	0.352571590050556	0.104489122608913	-0.104829065665398	0.351713343178251	225.52537139708	0.0564590433445052	0.0284115484442424	0.169494966980726	0.122827657242283	0.0589782413825659	0.328427278053762	0.0725449926133468	-0.0902162914716618	0.29304774738602
225.579975191111	0.0370828510213012	0.0139889914323853	0.121886609742242	0.0766203913547994	0.0242823561056729	0.154686196271737	0.0405276157004415	-0.0279640934745929	0.119860819369743	225.547561132201	0.0321262959286204	0.00544155636912647	0.23475350176804	0.12496617066106	0.0786549716657942	0.359036134641559	0.104778342384235	-0.113668183627763	0.352818076983562	225.62547159562	0.0569677603057684	0.0284728730431424	0.166165655351591	0.122527894368976	0.0575150557856712	0.326204496716998	0.0678768888437693	-0.089278036203029	0.29304774738602
225.680080595556	0.0370828510213012	0.0153463243219663	0.123840835077384	0.0769622779290506	0.0275315423028596	0.153691933525424	0.0401666231165868	-0.0226881438816584	0.106715940096637	225.6476318161	0.0321262959286204	0.00544155636912647	0.23475350176804	0.124910512388082	0.0786549716657942	0.357217754935643	0.104745485527236	-0.135939554870388	0.331714352605326	225.725571794161	0.058225402963419	0.0300744648289386	0.166813324945551	0.121630072544803	0.0575150557856712	0.325866870443236	0.0639806152873589	-0.0882087365046823	0.29304774738602
225.780186	0.0372900683476182	0.0139889914323853	0.129270100985685	0.0770440105776162	0.0275315423028596	0.154417432781451	0.0376783478020794	-0.0327495390699706	0.106035655134938	225.7477025	0.0321262959286204	0.00544155636912647	0.23475350176804	0.124942090695017	0.0786549716657942	0.352571590050556	0.105090468605285	-0.136380582819741	0.331714352605326	225.825671992701	0.0627940994739595	0.0300744648289386	0.170126402988238	0.140933352078177	0.0660637639764692	0.343543886251517	0.0855638425564035	-0.0819523532051888	0.272977955619941
225.880291404444	0.0401638018232331	0.0149352503095379	0.185407319747792	0.077213486446904	0.0275315423028596	0.155562993006392	0.0136808870616703	-0.120515555998757	0.0902694454050043	225.8477731839	0.0449545662603325	0.00665187276176745	0.310345411029587	0.126182155386658	0.082390576249356	0.383489837130537	0.063091292884468	-0.151661732754807	0.305600567564923	225.925772191241	0.0718653848492209	0.0332642345040741	0.17415628340926	0.143907937974816	0.0696080219141662	0.344497631392945	0.0838621410948615	-0.0819523532051888	0.271440747999819
225.980396808889	0.0410596770001871	0.0169600001391781	0.188325876762135	0.0773370007890711	0.0275315423028596	0.155968399671448	0.0107417619396261	-0.120515555998757	0.088484503156495	225.947843867799	0.0449545662603325	0.00665187276176745	0.310345411029587	0.126460037805338	0.082390576249356	0.383489837130537	0.063625982202863	-0.151661732754807	0.305600567564923	226.025872389781	0.0792227001403888	0.0327745099128598	0.17415628340926	0.143822050503786	0.0663687956978538	0.343679855047402	0.082342174024167	-0.0819523532051888	0.267966156110225
226.080502213333	0.0422377279231473	0.0160460771327047	0.188325876762135	0.0776029022081796	0.0247265428971364	0.155968399671448	0.00916042582571396	-0.135100964000437	0.0659524485446118	226.047914551699	0.105982739085803	0.0112510980260177	0.332581184677045	0.130269398919752	0.0839187294414166	0.383489837130537	0.0312139867688093	-0.235119093792002	0.320394817395615	226.125972588321	0.0835665286490675	0.0332642345040741	0.17415628340926	0.157963761683278	0.0666990979387039	0.347646285045086	0.0913241306187684	-0.0819523532051888	0.275036641910645
226.180607617778	0.0586012860712875	0.0160460771327047	0.188325876762135	0.0777255780434052	0.0408854429839168	0.171457817077752	0.00209907635603316	-0.126067324558564	0.0663885689737855	226.147985235598	0.156361827309417	0.0112510980260177	0.3414388245928	0.138859213119933	0.0842737218568726	0.383489837130537	0.0263455865806883	-0.234650303066164	0.339180135776212	226.226072786861	0.0896456010466058	0.0332642345040741	0.17415628340926	0.18803037036667	0.0665474447174339	0.415347217330363	0.119680563960177	-0.0818259734241504	0.333585836905044
226.280713022222	0.113718454618014	0.0189418084468189	0.191026427431307	0.0780401392316754	0.0463650413286676	0.171457817077752	-0.00995450953974959	-0.124830121710064	0.0618605292159356	226.248055919498	0.156697703954697	0.0112510980260177	0.3414388245928	0.13853703433622	0.0850756463966416	0.383489837130537	0.0258506954295326	-0.233880084240209	0.339180135776212	226.326172985401	0.0941196202215058	0.0336848043869084	0.17415628340926	0.21122421287337	0.0688704177918271	0.416993271369727	0.130453480338088	-0.0757439432190318	0.337563174640898
226.380818426667	0.132662830706911	0.0307880997989808	0.204945993572185	0.0785617492149979	0.0575584308139828	0.172317576779569	-0.0399841758899206	-0.135316979426836	0.0532460136111786	226.348126603397	0.181789040794087	0.0116244911192225	0.339184413365138	0.136663225356501	0.0850756463966416	0.383489837130537	-0.00472003422687134	-0.235119093792002	0.339180135776212	226.426273183942	0.0994773695934054	0.0332642345040741	0.17415628340926	0.201078975792128	0.0667606922780164	0.416993271369727	0.121592327253171	-0.0808941088138824	0.337210999089911
226.480923831111	0.140598709720249	0.0634979821506041	0.245156875243191	0.0789941590385215	0.0593272524808418	0.168346379502903	-0.0614538637953089	-0.178161528123536	0.0443630938903523	226.448197287297	0.199131754907677	0.0295237832838041	0.3414388245928	0.125253390574846	0.0426646712933068	0.353646533365798	-0.0433089944770121	-0.282843327924577	0.321681997338249	226.526373382482	0.107262990072718	0.035686802245641	0.177057798427092	0.204092679620285	0.0667606922780164	0.416993271369727	0.120223716620627	-0.0816790669764733	0.337210999089911
226.581029235556	0.140704478117443	0.0930141694527885	0.260764394334999	0.0796517427154011	0.0597790634252449	0.160381409831338	-0.0617883162612706	-0.170353008018019	0.0440736663028735	226.548267971196	0.201329126520241	0.0295237832838041	0.3414388245928	0.121198493052882	0.0329394264322144	0.326894435902055	-0.0562181774006478	-0.316342248438737	0.300439160018458	226.626473581022	0.114635761587252	0.0418257418800913	0.175496314926544	0.215359793612028	0.0667606922780164	0.416993271369727	0.11997404410846	-0.0824217905715626	0.337210999089911
226.68113464	0.140704478117443	0.0930141694527885	0.260764394334999	0.0799858170611934	0.0597790634252449	0.15576791335101	-0.0611208922707013	-0.170353008018019	0.0440736663028735	226.648338655096	0.202121276914579	0.126613270689679	0.350157967807045	0.120631925898316	0.0329394264322144	0.321595110435093	-0.0720356285147681	-0.307995957192684	0.181501626055117	226.726573779562	0.117033529342202	0.0428861357654823	0.176337462509974	0.218042663447238	0.0671814149519675	0.423013202807344	0.11902105271702	-0.0865807153966511	0.337210999089911
226.781240044444	0.140704478117443	0.0938095658807747	0.263342836745507	0.0792520233297114	0.0597790634252449	0.162864656669544	-0.062596873002335	-0.170353008018019	0.0443630938903523	226.748409338996	0.202121276914579	0.126613270689679	0.350157967807045	0.116273082422632	0.0329394264322144	0.332889741198523	-0.0780523382412806	-0.307995957192684	0.181501626055117	226.826673978102	0.119035301604907	0.0441297335054034	0.181792004233812	0.215359793612028	0.0280234377803509	0.415347217330363	0.104776001988966	-0.0985274204531215	0.337210999089911
226.881345448889	0.140311794829494	0.0887148642984326	0.263740454216983	0.0779059652380448	0.044144672926365	0.151591690012817	-0.0649746477542325	-0.173358552426291	0.0409673642278285	226.848480022895	0.201910264069605	0.126613270689679	0.350861548068446	0.113462566913277	0.0195328784818727	0.326894435902055	-0.0820104132655302	-0.278728216818663	0.2099776687628	226.926774176642	0.121486199791908	0.043985367055739	0.183209939435092	0.209850285183619	0.0274231769302346	0.415347217330363	0.100163872943618	-0.105427023801723	0.337210999089911
226.981450853333	0.138985273890869	0.0530081491553608	0.242319999535258	0.0770440105776162	0.0425065419661587	0.150438858028916	-0.0647283048558918	-0.177958265880876	0.0354654711495056	226.948550706795	0.199223381687272	0.116951904974668	0.353097581403721	0.111309017931903	0.0156687998440016	0.326894435902055	-0.0828343460141809	-0.274234999353849	0.208074942299414	227.026874375182	0.101344780791884	0.0235746522650839	0.18078333645564	0.19996639666506	0.0247214818988811	0.416993271369727	0.10416263522556	-0.108730869561939	0.369568807756057
227.081556257778	0.137466798033802	0.0486089422622745	0.239929073461036	0.0761859084294102	0.0384643153381849	0.142827782289886	-0.0643021502342784	-0.180981570095129	0.0354654711495056	227.048621390694	0.198327451305142	0.112348986144903	0.353097581403721	0.109793945103174	0.00722352639519474	0.321595110435093	-0.0858005293968943	-0.274234999353849	0.208074942299414	227.126974573723	0.10049338575631	0.0214700269581871	0.183209939435092	0.0951955508576597	0.0166580410335427	0.415347217330363	0.0500106046190347	-0.126858818199369	0.355458496095083
227.181661662222	0.136103680904311	0.0483727346238619	0.239929073461036	0.0758131539257679	0.0384643153381849	0.143431156467173	-0.062332777852123	-0.178161528123536	0.0396318220684546	227.148692074594	0.195546737858719	0.099367862881409	0.353097581403721	0.10363402899564	0.0152435677456903	0.187840367058243	-0.114061636385466	-0.270411841749164	0.0502612272202229	227.227074772263	0.10049338575631	0.0235746522650839	0.188136375156695	0.0791371265128399	0.0135356122938994	0.29985182586849	0.0138033705133424	-0.167502317472529	0.267327674172826
227.281767066667	0.134042068944308	0.046779224495811	0.239473253367693	0.0745373160795675	0.0354063041473499	0.13505556775621	-0.0624682559642773	-0.178161528123536	0.0396318220684546	227.248762758493	0.192510815113213	0.0830792582352903	0.337488016612957	0.101792050888543	0.0136493252102357	0.181858641612177	-0.115261750159555	-0.278728216818663	0.0369685097792714	227.327174970803	0.0994773695934054	0.0244724169226313	0.190941103872707	0.0773212481605332	0.0134619956938113	0.289525586388806	0.0076856999686641	-0.167502317472529	0.256082219118787
227.381872471111	0.132946079869322	0.0448766764485285	0.239018089199421	0.0730693338590564	0.0326879676896073	0.115040366114746	-0.0622267125983963	-0.173358552426291	0.0354654711495056	227.348833442393	0.189766685516231	0.081557082753884	0.331966159932265	0.100314476677297	0.0102365519512011	0.170880875028358	-0.115235404870076	-0.270411841749164	0.0369685097792714	227.427275169343	0.0972304426333709	0.024220721740502	0.190941103872707	0.0761501210652469	0.0240217297651412	0.287788002098936	0.00117994021326082	-0.15306428883985	0.256082219118787
227.481977875556	0.118174459318389	0.0313333928638502	0.176520089704138	0.0722970243154537	0.0371418437735094	0.110043231630882	-0.0320325403997119	-0.11239351374647	0.0525294668484843	227.448904126292	0.176618590353985	0.0799870029458254	0.306981112013458	0.0978197931742903	0.00953389301959958	0.144982387214366	-0.102896589095616	-0.229795340007295	0.0260397854553662	227.527375367883	0.0929236011482196	0.0244724169226313	0.190941103872707	0.0759525004936666	0.0188387327113131	0.272483066096603	-0.00229449389573571	-0.147483238764357	0.253456679344204
227.58208328	0.112102042792009	0.0313333928638502	0.162305948668009	0.0715731758709506	0.0384643153381849	0.103062302909587	-0.0277319163584603	-0.0940253848150467	0.0525294668484843	227.548974810192	0.172734421419769	0.0721307464888507	0.29316777437838	0.0964429382793953	0.0102365519512011	0.138575077944125	-0.0991178229620353	-0.214701460259356	0.0310207585969787	227.627475566423	0.0901987698134974	0.0262580175303287	0.190941103872707	0.0748585667773493	0.0165465182133487	0.262409578697868	-0.00451840911908573	-0.142681824466513	0.256082219118787
227.682188684444	0.107871072849235	0.0313333928638502	0.155510920096583	0.0711423488431112	0.0384643153381849	0.0993079025270582	-0.0245813372437279	-0.0924202808120588	0.0469360816513635	227.649045494092	0.168798568859132	0.0721307464888507	0.275880947727024	0.0902587968517994	0.0165168172646934	0.129625077951118	-0.0958249043640188	-0.198345303928135	0.0243115978482542	227.727575764964	0.08531768371821	0.0262580175303287	0.190941103872707	0.0745150094350345	0.0165465182133487	0.254212819935745	-0.00588757567004584	-0.140969122857331	0.256082219118787
227.782294088889	0.104564619694815	0.0317695891041378	0.155581879453241	0.0711423488431112	0.0384643153381849	0.0993079025270582	-0.0225584528106593	-0.0926335512859184	0.047199802885162	227.749116177991	0.161604586677893	0.0526811386791865	0.275698951309736	0.0882164778365483	0.0184702888883997	0.129285974608516	-0.0852436006678664	-0.213744424988643	0.0320010251628219	227.827675963504	0.0792227001403888	0.024220721740502	0.188389532411481	0.0745150094350345	0.0165465182133487	0.254212819935745	-0.00332713124959483	-0.140969122857331	0.256082219118787
227.882399493333	0.0685008289416036	0.0317695891041378	0.154385886003139	0.0711423488431112	0.0384643153381849	0.0993079025270582	-0.0192733138484513	-0.0924202808120588	0.0475664692544125	227.849186861891	0.151618225752552	0.0325640453294122	0.253405787786179	0.0882164778365483	0.0184702888883997	0.129285974608516	-0.0702940314389152	-0.183588299416876	0.086538645401465	227.927776162044	0.0569346341731651	0.012928412476709	0.179878756141301	0.0745518071309587	0.0165465182133487	0.2540090093722	0.0140027594747741	-0.138192591607323	0.256082219118787
227.982504897778	0.0638684961142514	0.0317695891041378	0.154385886003139	0.0711423488431112	0.0384643153381849	0.0993079025270582	-0.0171917806848397	-0.0924202808120588	0.0482277560862706	227.94925754579	0.150038306432603	0.0325640453294122	0.249985478247093	0.0880497832890009	0.0184702888883997	0.129285974608516	-0.0683275989784413	-0.174370300111856	0.0935268432437288	228.027876360584	0.0564590433445052	0.012928412476709	0.179878756141301	0.0745802265095578	0.0165465182133487	0.2540090093722	0.0152636805216621	-0.138192591607323	0.255242437688873
228.082610302222	0.0610993741542855	0.0317695891041378	0.154385886003139	0.0711423488431112	0.0384643153381849	0.0993079025270582	-0.014162640490443	-0.0918627411475546	0.049791538054061	228.04932822969	0.149153480822879	0.0342002102480658	0.249985478247093	0.0880497832890009	0.0184702888883997	0.129285974608516	-0.0663272310927982	-0.178208271858935	0.0880519961718471	228.127976559124	0.0543132903370761	0.0214700269581871	0.178718610900464	0.0745802265095578	0.0165465182133487	0.2540090093722	0.0214290055605772	-0.127396103272782	0.254549727190937
228.182715706667	0.0503873619553505	0.0269202916182846	0.141487885498614	0.0711423488431112	0.0384643153381849	0.0993079025270582	0.00741557590153179	-0.0626438570481389	0.0558593871179846	228.149398913589	0.148349508324175	0.0325640453294122	0.246864276414922	0.0902587968517994	0.0195328784818727	0.129285974608516	-0.0633648200757812	-0.167605963117848	0.0945967429564761	228.228076757664	0.0526345310379761	0.012928412476709	0.169794622326177	0.0745802265095578	0.0165465182133487	0.2540090093722	0.0247339887951524	-0.127396103272782	0.254549727190937
228.282821111111	0.0496459354252104	0.0265939379612767	0.13770234112993	0.0711423488431112	0.0384643153381849	0.0993079025270582	0.0106633565961772	-0.0626438570481389	0.0527294359262352	228.249469597489	0.146307681091486	0.0325640453294122	0.233917552051537	0.09034044255614	0.0195328784818727	0.129285974608516	-0.0603894984496569	-0.169767451601881	0.0880519961718471	228.328176956204	0.0505856863813466	0.0112943837510624	0.137490614112457	0.0741259441302478	0.0135356122938994	0.212589168621516	0.0280483218983461	-0.0626044702352268	0.256082219118787
228.382926515556	0.0495486562876166	0.0265939379612767	0.136998792886151	0.0711423488431112	0.0384643153381849	0.0993079025270582	0.0113318081467804	-0.0553160333846766	0.057099687452829	228.349540281388	0.143860632105522	0.0326313410991384	0.228723202669266	0.0936262970841642	0.020910171831936	0.129625077951118	-0.0567665737991651	-0.170485544058093	0.0827181091365657	228.428277154745	0.048775565540247	0.0211488515977402	0.107472061918352	0.0707549487093158	0.0240545603179521	0.145298439575273	0.0230785448169832	-0.0418118875100007	0.113982079934768
228.48303192	0.0486043466627232	0.0269202916182846	0.133359361524099	0.0711423488431112	0.0384643153381849	0.0993079025270582	0.0143034805472243	-0.0537816589089346	0.0548545977001529	228.449610965288	0.142326059133221	0.0325640453294122	0.224004866587939	0.0936682756691792	0.0201865062750648	0.129285974608516	-0.055042912623415	-0.167605963117848	0.0827181091365657	228.528377353285	0.0481583439812106	0.0211488515977402	0.0995933880991093	0.0704345724231442	0.0270951795392597	0.146200698036704	0.0246330999249975	-0.0395661479021766	0.110192765376697
228.583137324444	0.0480390994830358	0.0250049017180402	0.113508621900261	0.0711423488431112	0.0384643153381849	0.0993079025270582	0.018178957730971	-0.0397910338422841	0.0575676191360249	228.549681649188	0.137971673193294	0.0342002102480658	0.207493974084931	0.0945559915857407	0.0216357160945234	0.129285974608516	-0.0494500309038218	-0.163197122850699	0.0780442308975472	228.628477551825	0.0478229562428803	0.0214700269581871	0.096710084579789	0.0707549487093158	0.0276071351373044	0.145298439575273	0.0252706562375838	-0.0348973769191599	0.113982079934768
228.683242728889	0.0468785483680892	0.029459584468751	0.0640982771157405	0.0711423488431112	0.0384643153381849	0.0993079025270582	0.023403409895496	-0.012040970196573	0.0536111649806338	228.649752333087	0.135951472063459	0.0355969206356966	0.204368850179538	0.0955754466460753	0.0213308120293795	0.129130504344691	-0.0463780153293033	-0.15995904986304	0.0760503559265966	228.728577750365	0.047646377694254	0.0214700269581871	0.094816380608105	0.0710652352006731	0.0276071351373044	0.144066651419738	0.0258697031118965	-0.0357359998253279	0.112332304031804
228.783348133333	0.0468420967611662	0.029459584468751	0.0640982771157405	0.0711423488431112	0.0384643153381849	0.0993079025270582	0.0234340293167034	-0.012040970196573	0.0536111649806338	228.749823016987	0.133943571826468	0.0360022715973521	0.204270514831371	0.0964429382793953	0.020910171831936	0.129285974608516	-0.0444976711191189	-0.15995904986304	0.0760503559265966	228.828677948905	0.0474865768383957	0.0214700269581871	0.0942238952537272	0.0713853368263301	0.0284538689458318	0.145631077248582	0.0267918649865716	-0.0348973769191599	0.113982079934768
228.883453537778	0.0468420967611662	0.029459584468751	0.0640982771157405	0.0711317144186299	0.0384643153381849	0.0996603951977232	0.0233727423528897	-0.012040970196573	0.0534388974527133	228.849893700886	0.13140165255826	0.0360022715973521	0.203340190982354	0.0996463938118512	0.0201865062750648	0.132167060578708	-0.0401090596955069	-0.151804512905051	0.0831241413011387	228.928778147445	0.0474037908608684	0.0211488515977402	0.0931493668022916	0.070352221815976	0.0240545603179521	0.146200698036704	0.0252294726836891	-0.0360618206390335	0.110311080948945
228.983558942222	0.0468420967611662	0.029459584468751	0.0640982771157405	0.071071263449046	0.0384643153381849	0.0999954842104108	0.023318042535376	-0.012040970196573	0.0534388974527133	228.949964384786	0.130080523790636	0.0325640453294122	0.198148675084229	0.100925429844772	0.0184702888883997	0.132167060578708	-0.0378233521702455	-0.151804512905051	0.0831241413011387	229.028878345985	0.0473592274259718	0.0214700269581871	0.0926978354941476	0.0698585065933538	0.0182297161359852	0.146200698036704	0.0244179206442755	-0.0389478947207611	0.105266374369884
229.083664346667	0.0468420967611662	0.029459584468751	0.0640982771157405	0.0711317144186299	0.0384643153381849	0.100186816280812	0.0233568845588291	-0.012040970196573	0.0534388974527133	229.050035068685	0.126981221989427	0.0352430735666647	0.198506227526056	0.101586882176255	0.0212039698029241	0.13676149675877	-0.0349896345790982	-0.149083558310459	0.0848189738363139	229.128978544526	0.0473592274259718	0.0214700269581871	0.0926978354941476	0.0698585065933538	0.0179724838236462	0.146378329586877	0.0240897090291364	-0.0369925585777529	0.105812671388117
229.183769751111	0.0468420967611662	0.029459584468751	0.0640982771157405	0.0711423488431112	0.0384643153381849	0.100579467577921	0.0233519624422545	-0.012040970196573	0.0534388974527133	229.150105752585	0.121382177523737	0.0391003415130502	0.19909648626876	0.103826793849222	0.0145498890497875	0.138575077944125	-0.028317126474139	-0.145780757974951	0.0820410060698611	229.229078743066	0.0473592274259718	0.0214700269581871	0.0926978354941476	0.0696816034280818	0.0161734787555213	0.145730602004407	0.023672423025971	-0.0360618206390335	0.105812671388117
229.283875155556	0.0468420967611662	0.029459584468751	0.0640982771157405	0.0711636174111108	0.0375948846098218	0.100579467577921	0.0233296298640779	-0.012040970196573	0.0536111649806338	229.250176436484	0.118169217391808	0.0343997991414862	0.193577793081049	0.105992887475417	0.0145498890497875	0.15075443523055	-0.0237447511752721	-0.132442677071496	0.0880519961718471	229.329178941606	0.0472298038695884	0.0217056431847705	0.0925043854950781	0.069902392617884	0.015629084318206	0.145298439575273	0.0240941040390523	-0.039538641885669	0.102961285847265
229.38398056	0.0468420967611662	0.029459584468751	0.0640982771157405	0.0712086013171413	0.0384643153381849	0.100478621519942	0.0234447102887643	-0.012040970196573	0.0527294359262352	229.350247120384	0.112401600021722	0.0342002102480658	0.191205138716497	0.106629392272043	0.0212039698029241	0.161614322963702	-0.0199884149739563	-0.128827578303798	0.086538645401465	229.429279140146	0.0472070880759913	0.0214700269581871	0.0919044957506763	0.0696816034280818	0.015629084318206	0.145730602004407	0.0235816890877161	-0.0348973769191599	0.105119440435468
229.484085964444	0.0468420967611662	0.029459584468751	0.0640982771157405	0.0712086013171413	0.0384643153381849	0.100478621519942	0.0234447102887643	-0.012040970196573	0.0527294359262352	229.450317804284	0.110192741619876	0.0343997991414862	0.191205138716497	0.1071545176585	0.0212039698029241	0.166291691046378	-0.0169790247556597	-0.128585527343534	0.0798781086701032	229.529379338686	0.0471638395368291	0.0223104303717194	0.0925043854950781	0.0696183545218389	0.0148141574514124	0.145631077248582	0.0235691365792893	-0.0380150513787253	0.101164584077915
229.584191368889	0.0468420967611662	0.029459584468751	0.0640982771157405	0.0712086013171413	0.0384643153381849	0.100478621519942	0.0234649627504151	-0.012040970196573	0.0527294359262352	229.550388488183	0.106514562318923	0.0360022715973521	0.190407853120585	0.10781884661526	0.0282328991687686	0.172023168653906	-0.0135355893748059	-0.12287701475249	0.0820410060698611	229.629479537226	0.0470336147969847	0.0226086115323317	0.0925043854950781	0.0699311828241764	0.0148141574514124	0.145730602004407	0.0243026346607708	-0.039538641885669	0.100770337124591
229.684296773333	0.0467988373505678	0.029459584468751	0.0640982771157405	0.0712086013171413	0.0384643153381849	0.100478621519942	0.0234706187649879	-0.012040970196573	0.0527294359262352	229.650459172083	0.104634098806677	0.0343997991414862	0.186002184989919	0.107922634072516	0.0282328991687686	0.172023168653906	-0.0113006265188608	-0.117600499062444	0.0848189738363139	229.729579735766	0.0469300342618781	0.0226086115323317	0.0920014804186938	0.076760901876929	0.0080591405348419	0.194287591149751	0.0406342200571215	-0.0360618206390335	0.141409836901916
229.784402177778	0.0467988373505678	0.029459584468751	0.0641511611556064	0.0712721054363572	0.0384643153381849	0.100579467577921	0.0235464408580252	-0.012040970196573	0.0536111649806338	229.750529855982	0.102597189521632	0.0343997991414862	0.185756321396631	0.108929596231736	0.0314436078772966	0.171046088842273	-0.00695007503557487	-0.113719916339621	0.0798781086701032	229.829679934307	0.0468152681433375	0.0226086115323317	0.0920014804186938	0.0774784363944745	0.0080591405348419	0.194287591149751	0.0416112253332451	-0.0360618206390335	0.141409836901916
229.884507582222	0.0467988373505678	0.029459584468751	0.0641511611556064	0.0712721054363572	0.0384643153381849	0.100579467577921	0.0235464408580252	-0.012040970196573	0.0536111649806338	229.850600539882	0.0945558500322038	0.0355969206356966	0.185853450449728	0.109142207884474	0.0314436078772966	0.171046088842273	-0.00135854623418813	-0.104578159542194	0.0880519961718471	229.929780132847	0.0468152681433375	0.0214700269581871	0.0906981014846699	0.0800248388803916	0.0080591405348419	0.194287591149751	0.0448098387058937	-0.0398999129442914	0.140695564508636
229.984612986667	0.0467988373505678	0.029459584468751	0.0641511611556064	0.0712721054363572	0.0384643153381849	0.100579467577921	0.0235464408580252	-0.012040970196573	0.0536111649806338	229.950671223781	0.0896219647648359	0.0355678892782205	0.185853450449728	0.109340865538713	0.0314436078772966	0.172023168653906	0.00286105680096167	-0.104578159542194	0.0880519961718471	230.029880331387	0.0468152681433375	0.0214700269581871	0.0903265822529184	0.0813271524667406	0.0080591405348419	0.197520007877517	0.046392043099335	-0.0398999129442914	0.143379318651085
230.084718391111	0.0467988373505678	0.029459584468751	0.0641511611556064	0.0712721054363572	0.0384643153381849	0.100579467577921	0.0235464408580252	-0.012040970196573	0.0536111649806338	230.050741907681	0.084331441151074	0.0340070546109357	0.184037430508779	0.110290287768973	0.0282328991687686	0.182568208280965	0.0117161425826207	-0.112009282632613	0.0935268432437288	230.129980529927	0.0469300342618781	0.0214700269581871	0.0903265822529184	0.0820031050652375	0.0080591405348419	0.197520007877517	0.0473320302739009	-0.0360618206390335	0.150531839662468
230.184823795556	0.0467988373505678	0.029459584468751	0.0641511611556064	0.0721021137339798	0.0354063041473499	0.110043231630882	0.0266784468635278	-0.0182847107676726	0.0585187764036666	230.15081259158	0.0772380396025469	0.0342002102480658	0.182208551360825	0.110641048104469	0.0314436078772966	0.191537042235306	0.0177818655524055	-0.104578159542194	0.11609474524748	230.230080728467	0.0468152681433375	0.0215498240930584	0.0903265822529184	0.082707768850915	0.0106649090799848	0.200471619566324	0.0487183088308395	-0.033048907108266	0.155144214510627
230.2849292	0.0467988373505678	0.029459584468751	0.0641511611556064	0.072716778127646	0.0354063041473499	0.126772536601943	0.0286081064565626	-0.0211533275931156	0.084496739743911	230.25088327548	0.0703735932495465	0.0325640453294122	0.1792173635164	0.111651010500581	0.035125698383474	0.205142069474865	0.0263704310731742	-0.0996511544869003	0.12921833308732	230.330180927007	0.0467503065751354	0.0214700269581871	0.0895723033271425	0.0835954894091262	0.0109921280981834	0.20152949744666	0.0499210526727729	-0.0335852168316228	0.155144214510627
230.385034604444	0.0467988373505678	0.029459584468751	0.0641511611556064	0.0732379187065672	0.0371418437735094	0.137856528505893	0.0304768330232514	-0.0186787442836881	0.0950726269422561	230.35095395938	0.0672023345054451	0.0325640453294122	0.179100285728866	0.112013151930662	0.0338914130094655	0.204451417345509	0.0318381496177098	-0.0923731104669911	0.12921833308732	230.430281125547	0.0467503065751354	0.0215498240930584	0.0895723033271425	0.089787733205441	0.0106649090799848	0.20152949744666	0.0561432522383862	-0.0348583164294711	0.155144214510627
230.485140008889	0.0467988373505678	0.029459584468751	0.0641511611556064	0.0732379187065672	0.0371418437735094	0.137856528505893	0.0304768330232514	-0.0186787442836881	0.0950726269422561	230.451024643279	0.0635249685758135	0.0325640453294122	0.175313448393856	0.112828979487044	0.0419240908305323	0.214910203665708	0.0388683856631292	-0.0880138345049394	0.130313173664089	230.530381324088	0.0467093511643755	0.0214700269581871	0.0895723033271425	0.0921588313689717	0.0106649090799848	0.20198359564434	0.0576928313274625	-0.0348583164294711	0.155759702855113
230.585245413333	0.0467988373505678	0.029459584468751	0.0641511611556064	0.0745041982832133	0.0384643153381849	0.148053611605412	0.0336358637129397	-0.0222560313756659	0.10380731943917	230.551095327179	0.0622211693090955	0.0314681642714693	0.17168996771993	0.113589198930786	0.0419240908305323	0.215384851133036	0.0427144327108766	-0.0793883405464671	0.12921833308732	230.630481522628	0.0467093511643755	0.0214700269581871	0.0895723033271425	0.0957922016928034	0.0106649090799848	0.20198359564434	0.0597598432448801	-0.0360618206390335	0.155759702855113
230.685350817778	0.0467988373505678	0.029459584468751	0.0641511611556064	0.0746077109014548	0.0354063041473499	0.145733094680501	0.0339058592006712	-0.0186787442836881	0.10805706933197	230.651166011078	0.0583634609566097	0.032549381862988	0.112454213898541	0.113694199788071	0.0419240908305323	0.214910203665708	0.0539935493475043	-0.0296042226323793	0.15618894342164	230.730581721168	0.0467503065751354	0.0217056431847705	0.0895723033271425	0.0974499053200245	0.00716535019157478	0.205641758105326	0.0618970724587823	-0.0425555955131085	0.155759702855113
230.785456222222	0.0467988373505678	0.029459584468751	0.0641511611556064	0.0747649783470661	0.0354063041473499	0.153243159802029	0.0352988700626659	-0.0182847107676726	0.115170912347625	230.751236694978	0.0579350862034701	0.032549381862988	0.108533486278017	0.113989880661592	0.0428023640290504	0.215384851133036	0.0560812624025516	-0.0191628808695618	0.147530409264817	230.830681919708	0.0463049890712005	0.0215498240930584	0.0906981014846699	0.13015641853679	0.0530946379407459	0.326892167257107	0.0970906204725857	-0.0335852168316228	0.29637955791109
230.885561626667	0.0467988373505678	0.029459584468751	0.0641511611556064	0.0752175295312943	0.0354063041473499	0.16008018315738	0.0365202961860435	-0.0175400212249238	0.121384030294034	230.851307378877	0.0578387601608053	0.032549381862988	0.108246978608124	0.11392900457729	0.0435259924639587	0.215384851133036	0.05587632136359	-0.0206635189268972	0.144714731505109	230.930782118248	0.0451417099115884	0.00845289544443996	0.0775737994483034	0.132194458365436	0.0546362808456363	0.329012424291518	0.102699658117968	-0.0318120128833553	0.295610315361814
230.985667031111	0.0467988373505678	0.029459584468751	0.0641511611556064	0.0757333642142136	0.0384643153381849	0.170896203914786	0.0377062559371021	-0.0222560313756659	0.121384030294034	230.951378062777	0.0577136197874629	0.0314681642714693	0.106247364803626	0.1138167459023	0.0435259924639587	0.215384851133036	0.0559468600908072	-0.0191628808695618	0.143336255340887	231.030882316788	0.0447379731897833	0.00769471102614956	0.0673243848841323	0.136017178738599	0.0530946379407459	0.329012424291518	0.108323859482566	-0.0202372337976185	0.30406468857918
231.085772435556	0.0467988373505678	0.029459584468751	0.0641511611556064	0.0760219519912157	0.0384643153381849	0.171473313961129	0.0381606577585099	-0.0222560313756659	0.123498757537673	231.051448746676	0.0576220524606162	0.0314681642714693	0.106247364803626	0.1138167459023	0.0440408004991416	0.215384851133036	0.0560196333820195	-0.0191628808695618	0.143336255340887	231.130982515328	0.044453501387058	0.00769471102614956	0.0665019206357377	0.155751976362567	0.0548709438483486	0.337818536674928	0.135105110276334	0.00142075465083032	0.307102844149969
231.18587784	0.0467988373505678	0.029459584468751	0.0641511611556064	0.0762309949012064	0.0363437195749763	0.173065399036277	0.0389097710514583	-0.0186787442836881	0.129726597776553	231.151519430576	0.0573800723159793	0.0319701164138113	0.106247364803626	0.113624841204391	0.0440408004991416	0.214250075864893	0.0556200642565363	-0.0144281991861534	0.144714731505109	231.231082713869	0.0443539808918029	0.0081289662078975	0.0663587060757208	0.159227316881135	0.0559673352314159	0.340100577775719	0.138332525237371	0.00142075465083032	0.307765497770464
231.285983244444	0.0467988373505678	0.029459584468751	0.0641511611556064	0.0766203913547994	0.0326879676896073	0.176228207062185	0.0404285056551142	-0.0186787442836881	0.135004624736296	231.251590114476	0.0573800723159793	0.032549381862988	0.106247364803626	0.11365814907477	0.0440408004991416	0.214910203665708	0.0559664115117385	-0.0144281991861534	0.144714731505109	231.331182912409	0.0435588181590975	0.0109095582643432	0.064887040774946	0.160522020410898	0.0617924592378057	0.348321795320504	0.141518211077692	0.00142075465083032	0.308798219290194
231.386088648889	0.0468420967611662	0.029459584468751	0.0641511611556064	0.0769157023793918	0.0384643153381849	0.188461124960574	0.0418584109276545	-0.020031544395275	0.139593847620466	231.351660798375	0.0572609127834647	0.0317703240460464	0.104763537733577	0.113602804632194	0.0440408004991416	0.214598314320618	0.0560483255469876	-0.0133751457536424	0.144714731505109	231.431283110949	0.0430231154719917	0.0110968406526218	0.0637299141219325	0.163147376662351	0.0617924592378057	0.347894318539416	0.144625206529286	0.00145672417902112	0.308870369255171
231.486194053333	0.0468420967611662	0.029459584468751	0.0641511611556064	0.0770440105776162	0.0371418437735094	0.188461124960574	0.0422030716533134	-0.0222560313756659	0.139322248729061	231.451731482275	0.057215363760886	0.032549381862988	0.104736127843033	0.113601520640349	0.0440408004991416	0.214598314320618	0.0563370968875961	-0.0243879740913676	0.130313173664089	231.531383309489	0.0422506071958052	0.0109095582643432	0.0624421638360956	0.194262231609984	0.0655730500605701	0.351804130158567	0.174326769511632	0.0312127352710969	0.32799735749073
231.586299457778	0.0468420967611662	0.029459584468751	0.0641511611556064	0.0828265153012537	0.0581987553338583	0.269727029649912	0.0672193069873833	-0.00169629490698463	0.210750436188977	231.551802166174	0.057215363760886	0.032549381862988	0.104152082854858	0.113589198930786	0.0440408004991416	0.214225202536967	0.0561390293490641	-0.0243879740913676	0.12827154777053	231.631483508029	0.0422506071958052	0.0109095582643432	0.0624421638360956	0.212479849340588	0.0682666042889368	0.353189081889115	0.179675625354942	0.0349741129112146	0.32787938707385
231.686404862222	0.0468420967611662	0.029459584468751	0.0641511611556064	0.0836183908179903	0.0581987553338583	0.269727029649912	0.0686632450219457	-0.00169629490698463	0.210750436188977	231.651872850074	0.0571328632115651	0.032549381862988	0.103909174481283	0.113084520339809	0.0440408004991416	0.214225202536967	0.0557444597436785	-0.0206635189268972	0.12827154777053	231.731583706569	0.0422506071958052	0.0109095582643432	0.0624421638360956	0.225177244610667	0.068932256220553	0.356944322905866	0.183382443595385	0.035631453266467	0.32787938707385
231.786510266667	0.0468420967611662	0.029459584468751	0.0641511611556064	0.0861847410727194	0.0575584308139828	0.282805362382943	0.0806159864303098	-0.00169629490698463	0.228079008410684	231.751943533973	0.0572820347943732	0.032549381862988	0.107018981590755	0.113314458209155	0.0419240908305323	0.215384851133036	0.0553125621102345	-0.0206635189268972	0.154904705403201	231.831683905109	0.0422506071958052	0.0109095582643432	0.0624421638360956	0.246421161111418	0.068932256220553	0.3646825052976	0.18841369037666	0.0312127352710969	0.328119627759729
231.886615671111	0.0468420967611662	0.029459584468751	0.0641511611556064	0.13271400870269	0.0514080675639004	0.420560336811592	0.124992697758106	-0.00169629490698463	0.383166471314214	231.852014217873	0.0577020848549068	0.0314681642714693	0.108943383241817	0.113989880661592	0.035125698383474	0.225792490792913	0.0567523826029262	-0.0665955919283556	0.174217631749201	231.93178410365	0.0422506071958052	0.0109095582643432	0.0624421638360956	0.275315614209324	0.068932256220553	0.386050249650148	0.213226487481768	0.0443364886632541	0.35726331891735
231.986721075556	0.0468420967611662	0.029459584468751	0.0641511611556064	0.165464128002559	0.0514080675639004	0.420560336811592	0.138521850818851	-0.00169629490698463	0.383166471314214	231.952084901773	0.058231701866303	0.0295858170566177	0.115229894710212	0.114398857593795	0.0368008626477495	0.233189960458954	0.0554280431800111	-0.0652630954520328	0.250558761412668	232.03188430219	0.0422506071958052	0.0109095582643432	0.0624421638360956	0.278740336127938	0.0735603886547116	0.392813093313027	0.217725566127055	0.041881925568763	0.35726331891735
232.08682648	0.0467988373505678	0.029459584468751	0.0641511611556064	0.187244053603691	0.0514080675639004	0.420560336811592	0.149175619360182	-0.00169629490698463	0.383166471314214	232.052155585672	0.0586016850191513	0.0218845845542229	0.130846960767608	0.118538327397337	0.0842737218568726	0.343100401778364	0.0779322828909723	-0.00525741411508453	0.245077284046186	232.13198450073	0.0422506071958052	0.0109095582643432	0.0624421638360956	0.280080136648652	0.068932256220553	0.391886324864268	0.22133215323212	0.0384509002287352	0.35726331891735
232.186931884444	0.0467988373505678	0.029459584468751	0.0641511611556064	0.210707166276604	0.0514080675639004	0.420560336811592	0.162598112952239	-0.00169629490698463	0.382017726312116	232.152226269572	0.0586734682270757	0.0218845845542229	0.150394491825559	0.118807093653782	0.0842737218568726	0.343100401778364	0.0783365476059606	-0.00112234813830904	0.251610537006474	232.23208469927	0.0422506071958052	0.0109095582643432	0.0624421638360956	0.28319878312208	0.068932256220553	0.399141477627708	0.225463736175199	0.0483159141830414	0.373105034966387
232.287037288889	0.0467988373505678	0.029459584468751	0.0641511611556064	0.219026516318485	0.0514080675639004	0.420560336811592	0.16873203676799	0.00122160041439701	0.384248695001829	232.252296953471	0.0588790834739882	0.0270936800129483	0.174459552808095	0.118914888553122	0.0879445021638066	0.3453749386436	0.0779990863769508	0.00145735317270722	0.250558761412668	232.33218489781	0.0422506071958052	0.0109095582643432	0.0624421638360956	0.288245938068406	0.115622144886024	0.421641351146791	0.234770795894595	0.0764436569323451	0.375848448293261
232.387142693333	0.0467988373505678	0.029459584468751	0.0641511611556064	0.251836297958857	0.053057553515169	0.422320504918817	0.197891718506865	0.00122160041439701	0.384248695001829	232.352367637371	0.0592772223045394	0.0289708614611719	0.184515219606667	0.119313220210222	0.0918303455345241	0.342244607952799	0.0787991538143681	0.00145735317270722	0.250558761412668	232.43228509635	0.0422506071958052	0.0109095582643432	0.0624421638360956	0.289382717256733	0.115622144886024	0.419559070633907	0.237742526642133	0.0770711045779426	0.373105034966387
232.487248097778	0.0467988373505678	0.029459584468751	0.0641511611556064	0.251836297958857	0.053057553515169	0.422320504918817	0.198370114072913	0.00122160041439701	0.384248695001829	232.45243832127	0.0594801313287713	0.0317703240460464	0.192156724237717	0.119881495207376	0.093677381765041	0.335206265940794	0.0802618741044596	-0.00112234813830904	0.229947202589298	232.532385294891	0.0422506071958052	0.0109095582643432	0.0624421638360956	0.291273668601698	0.12281602068036	0.427492408269392	0.239529472783218	0.0764436569323451	0.373105034966387
232.587353502222	0.0467988373505678	0.029459584468751	0.0641511611556064	0.274793060725268	0.120665847704032	0.434103370286381	0.233318461304084	0.0763029352532025	0.392317649815142	232.55250900517	0.0594801313287713	0.0317703240460464	0.192156724237717	0.119604376041449	0.093677381765041	0.335206265940794	0.0795622701552143	-0.00112234813830904	0.229947202589298	232.632485493431	0.0422506071958052	0.0109095582643432	0.0624421638360956	0.292907534250628	0.119335665216935	0.417338183740545	0.242674909575484	0.0813493719030023	0.373105034966387
232.687458906667	0.0467988373505678	0.029459584468751	0.0641511611556064	0.27488152418941	0.120665847704032	0.433014321849684	0.23352060838663	0.0763029352532025	0.391803018819426	232.652579689069	0.0595456031200034	0.0307367321902528	0.192156724237717	0.119313220210222	0.0918303455345241	0.333919955994231	0.0787504161230069	0.000447695720186603	0.229947202589298	232.732585691971	0.0422506071958052	0.0109095582643432	0.0624421638360956	0.292045450135945	0.117963715341465	0.419634037773264	0.242042599979607	0.0764436569323451	0.373105034966387
232.787564311111	0.0467988373505678	0.029459584468751	0.0641511611556064	0.27488152418941	0.11564122876172	0.437526663366093	0.232544135109199	0.0747680535020226	0.399018224059349	232.752650372969	0.0595456031200034	0.0297014798721874	0.192156724237717	0.119041136092304	0.0923595675469254	0.335206265940794	0.0779870264525581	-0.00112234813830904	0.229947202589298	232.832685890511	0.0422506071958052	0.0109095582643432	0.0624421638360956	0.272735791707186	0.0351656109774652	0.413156793959873	0.207827947753428	-0.0148567722374503	0.368920286793451
232.887669715556	0.0467829980453185	0.0293825197250742	0.0641511611556064	0.274704135986113	0.0975775192181501	0.436591559493538	0.229708442983291	0.0564684846211183	0.40385948142464	232.852721056869	0.0594344099635751	0.0279176525969948	0.188070754768155	0.118988176179506	0.0918303455345241	0.336553462085565	0.0786167171975	0.000447695720186603	0.235818322270963	232.932786089051	0.0422506071958052	0.0109095582643432	0.0624421638360956	0.26364657332818	0.0360887070351104	0.413156793959873	0.201272026948825	-0.0141246627000756	0.368920286793451
232.98777512	0.0467829980453185	0.0293825197250742	0.0641511611556064	0.274704135986113	0.0992845003429616	0.444609622166155	0.227932908979613	0.0513473739425892	0.405344974755935	232.952791740768	0.0594344099635751	0.0279176525969948	0.184515219606667	0.118771702466852	0.0923595675469254	0.338477849475203	0.0781170015741835	0.00145735317270722	0.237852355928304	233.032886287591	0.0422506071958052	0.0109095582643432	0.0624421638360956	0.242154314329588	0.0360887070351104	0.403777359232665	0.189343158106406	-0.0169808042855336	0.35726331891735
233.087880524444	0.0467829980453185	0.0293825197250742	0.0641511611556064	0.274704135986113	0.095076845541253	0.443671234553688	0.22667268341177	0.0456690306300408	0.405344974755935	233.052862424668	0.0593556797771713	0.0297014798721874	0.184515219606667	0.118538327397337	0.0918303455345241	0.338477849475203	0.0777993024548743	0.000447695720186603	0.23822254738168	233.132986486131	0.0422506071958052	0.0109095582643432	0.0624421638360956	0.189796395797408	0.0351656109774652	0.391886324864268	0.175681181497503	-0.0169808042855336	0.350289754060351
233.187985928889	0.0467829980453185	0.029459584468751	0.0643154036671925	0.249856905622223	0.0871894399483841	0.414760307137157	0.190082999893558	0.0427633281137207	0.37364435694283	233.152933108567	0.0589961964298514	0.0286963004251557	0.174986984757317	0.117505261618479	0.0918303455345241	0.335206265940794	0.0740087614316683	0.000447695720186603	0.249108703087494	233.233086684672	0.0422506071958052	0.0109095582643432	0.0624421638360956	0.174219492413145	0.0426514081900056	0.391886324864268	0.165640335812738	-0.0169808042855336	0.337311081114191
233.288091333333	0.0467829980453185	0.029459584468751	0.0643154036671925	0.195317410581038	0.0386071819432947	0.392554839149471	0.158718755496385	-0.00375927802255403	0.357401322403415	233.253003792467	0.0588184903962223	0.0297014798721874	0.17161060723588	0.116621721268309	0.0831634248752272	0.32053233200828	0.0704139657060422	0.000447695720186603	0.249943382420043	233.333186883212	0.0422506071958052	0.0109095582643432	0.0624421638360956	0.16621392778407	0.0411510791508916	0.385515267465804	0.155682095805974	-0.0126040070175975	0.337311081114191
233.388196737778	0.0467829980453185	0.029459584468751	0.0643154036671925	0.108515721417152	0.0386071819432947	0.392554839149471	0.11769024752845	-0.0170501394361607	0.343442025699898	233.353074476366	0.0586734682270757	0.0139033469396045	0.11891518389594	0.115780058197192	0.0831634248752272	0.305954827205891	0.0665074875212452	-0.00372059752620195	0.249943382420043	233.433287081752	0.0422506071958052	0.0109095582643432	0.0624421638360956	0.158587944530737	0.044916170322255	0.383954897493209	0.144885056200715	-0.0169274256278824	0.32567902902043
233.488302142222	0.0467829980453185	0.029459584468751	0.0643154036671925	0.105475540065948	0.0415100597340924	0.390110964085453	0.0906954861810085	-0.0206444935346204	0.333842685975061	233.453145160266	0.0577478292989105	0.0315889738284776	0.112454213898541	0.115054992287931	0.0810523991874208	0.297515319949772	0.0652712848341009	0.000447695720186603	0.256080121532111	233.533387280292	0.0422506071958052	0.0109095582643432	0.0624421638360956	0.151065851024052	0.0351656109774652	0.352848219225567	0.130182833366596	-0.0148567722374503	0.310322235318468
233.588407546667	0.0467829980453185	0.029459584468751	0.0643154036671925	0.104345964729762	0.0410482807959736	0.390110964085453	0.0860299059092403	-0.0206444935346204	0.333842685975061	233.553215844165	0.0575150432309372	0.0315889738284776	0.108246978608124	0.113971883821051	0.0879445021638066	0.285821312440404	0.0596906299542345	-0.0258324358007766	0.185504974950698	233.633487478832	0.0422729421032386	0.0107559465684383	0.0624421638360956	0.145403919284001	0.0360887070351104	0.316032314325801	0.117446387879983	-0.0169808042855336	0.275416527389846
233.688512951111	0.0467829980453185	0.029459584468751	0.0643154036671925	0.101025296763083	0.0399358852614764	0.138752484823278	0.0506509675752061	-0.0133818195442697	0.096853657053291	233.653286528065	0.057314319636221	0.0317703240460464	0.106247364803626	0.112879065867895	0.044740204789474	0.149412334115201	0.0538446685833969	-0.0236054117728253	0.0977442540522141	233.733587677372	0.0422729421032386	0.0107559465684383	0.0624421638360956	0.142030812196499	0.0364926674424824	0.289482948248428	0.107876386475806	-0.0141246627000756	0.249916065277125
233.788618355556	0.0467988373505678	0.029459584468751	0.0643154036671925	0.101073048587277	0.0399358852614764	0.138752484823278	0.0506468638302253	-0.0133818195442697	0.096853657053291	233.753357211965	0.0571328632115651	0.0319300013537013	0.104763537733577	0.112808191037023	0.044740204789474	0.146531812773718	0.0549513644194548	-0.0207433015776006	0.0955399310751606	233.833687875912	0.0422729421032386	0.0107559465684383	0.0624421638360956	0.141925913714806	0.0360887070351104	0.28938921948395	0.107390357757165	-0.0169808042855336	0.245752209020511
233.88872376	0.0467988373505678	0.029459584468751	0.0643154036671925	0.101073048587277	0.0410482807959736	0.138752484823278	0.0506037213880239	-0.0133818195442697	0.0968326432784792	233.853427895864	0.0572530389394945	0.0315889738284776	0.104763537733577	0.112808191037023	0.044740204789474	0.146531812773718	0.0547170814407144	-0.0207433015776006	0.095794990563621	233.933788074453	0.0423394035897575	0.010631823805608	0.0624421638360956	0.137704233223729	0.0317441813428172	0.284243259286671	0.0978023727816828	-0.0176555946909491	0.23632801208838
233.988829164444	0.0467988373505678	0.029459584468751	0.0643154036671925	0.101073048587277	0.0410482807959736	0.137856528505893	0.0504425905707289	-0.0148124153345452	0.0946559950994646	233.953498579764	0.057314319636221	0.0319300013537013	0.106247364803626	0.112548995765932	0.0707786445131891	0.149938280875347	0.0533720480894028	-0.0157886526927882	0.0977442540522141	234.033888272993	0.0423394035897575	0.010631823805608	0.0624421638360956	0.136872047656358	0.0219583678089448	0.276178236822353	0.0953155006016563	-0.0176555946909491	0.231448725675587
234.088934568889	0.0468420967611662	0.0293825197250742	0.0643154036671925	0.101073048587277	0.0410482807959736	0.137856528505893	0.0503631650826691	-0.0148124153345452	0.0946559950994646	234.053569263663	0.0573430475738183	0.0319300013537013	0.106247364803626	0.112548995765932	0.0707786445131891	0.149412334115201	0.0533089569034502	-0.0157886526927882	0.0977442540522141	234.133988471533	0.0425720739708332	0.0110968406526218	0.0629413334142937	0.135876381618871	0.0129327575006514	0.261022608435002	0.0926721752124244	-0.0169808042855336	0.229021691045396
234.189039973333	0.0468785483680892	0.0293825197250742	0.0644990474051646	0.101073048587277	0.0415100597340924	0.137714396463161	0.0501685906115974	-0.0136870880092012	0.0946559950994646	234.153639947563	0.0573800723159793	0.0315889738284776	0.106247364803626	0.112548995765932	0.0707786445131891	0.149412334115201	0.0532375611532386	-0.0169092955398504	0.0977442540522141	234.234088670073	0.042682977570234	0.010631823805608	0.0624421638360956	0.135457075099006	0.0129327575006514	0.256321840078021	0.0909657309086277	-0.0203261750191637	0.221846651276447
234.289145377778	0.0468864522718574	0.0289621019305743	0.0643154036671925	0.101073048587277	0.0415100597340924	0.137334394294357	0.0500499961383689	-0.0133818195442697	0.0946559950994646	234.253710631462	0.0573800723159793	0.0315889738284776	0.106247364803626	0.112477210030092	0.0754904284890724	0.149412334115201	0.0527384473619706	-0.0157886526927882	0.0968479437353414	234.334188868613	0.042682977570234	0.010631823805608	0.0624421638360956	0.135354415023618	0.013501275660711	0.256321840078021	0.0905531110399147	-0.0203261750191637	0.221112674671376
234.389250782222	0.0468864522718574	0.0289621019305743	0.0643154036671925	0.101025296763083	0.0410482807959736	0.136189823791578	0.049927356901871	-0.0133818195442697	0.0943923233343918	234.353781315362	0.0576059720148208	0.0315889738284776	0.107018981590755	0.11219213487355	0.079219201178168	0.139134814636743	0.0501802851552495	-0.00409936703581479	0.095794990563621	234.434289067153	0.042682977570234	0.010631823805608	0.0624421638360956	0.134644440175161	0.0106986546308212	0.249597798263255	0.0894835557817507	-0.0243068132591099	0.212312733748718
234.489356186667	0.0468864522718574	0.0293825197250742	0.0648574595589197	0.101073048587277	0.0410482807959736	0.136189823791578	0.0499285492814746	-0.0133818195442697	0.0943923233343918	234.453851999261	0.0576662733010064	0.0315889738284776	0.107018981590755	0.112090768821352	0.0831634248752272	0.138070602260084	0.0494349160365442	0.000429207646147053	0.0955399310751606	234.534389265693	0.042682977570234	0.010631823805608	0.0624421638360956	0.134644440175161	0.0106986546308212	0.249597798263255	0.0894835557817507	-0.0243068132591099	0.212312733748718
234.589461591111	0.0468864522718574	0.0293825197250742	0.0648574595589197	0.101073048587277	0.0415100597340924	0.135729829402599	0.0498782469624241	-0.0136870880092012	0.0935224373349574	234.553922683161	0.0576662733010064	0.0315889738284776	0.107018981590755	0.112165070127001	0.0831634248752272	0.138070602260084	0.0497122186445497	0.000429207646147053	0.0955399310751606	234.634489464234	0.042682977570234	0.010631823805608	0.0624421638360956	0.134644440175161	0.0129327575006514	0.249597798263255	0.0891429087894305	-0.0225021215036851	0.208970096522687
234.689566995556	0.0469428110257498	0.02834837417303	0.0648574595589197	0.101250444801216	0.0415100597340924	0.135729829402599	0.0501167705788294	-0.0133818195442697	0.0943923233343918	234.653993367061	0.0577020848549068	0.0319300013537013	0.107018981590755	0.112090768821352	0.0879445021638066	0.139134814636743	0.0490178423579967	0.00285180829981183	0.095794990563621	234.734589662774	0.0428860444420083	0.010631823805608	0.0629413334142937	0.135470567067564	0.0106986546308212	0.249597798263255	0.0902530372951207	-0.0176555946909491	0.221112674671376
234.7896724	0.0475429755066059	0.0275973252724443	0.0686206744538653	0.10203398244762	0.0447329828648563	0.151872356787819	0.0526137562372783	-0.0170501394361607	0.10166951773439	234.75406405096	0.0588184903962223	0.0160980740728241	0.118935533138982	0.112165070127001	0.089435504346291	0.139134814636743	0.0427347341652049	-0.035101078382408	0.0968479437353414	234.834689861314	0.0434576767461295	0.0109095582643432	0.064887040774946	0.137025656362671	0.013501275660711	0.262268812123002	0.0921035781632723	-0.0169808042855336	0.231026057252658
234.889777804444	0.0483954269856561	0.0250049017180402	0.0730448806042753	0.102767357253265	0.0375829191911515	0.155783441012992	0.0550997019203764	-0.0206444935346204	0.120272583779351	234.85413473486	0.0595860611678439	0.0160980740728241	0.195665558040493	0.112165070127001	0.0892147939320174	0.138575077944125	0.0368178333587345	-0.0975184834888772	0.0968479437353414	234.934790059854	0.044013143863074	0.00860585832325076	0.0660380846114689	0.138174558588827	0.013501275660711	0.268990862258933	0.0939426836390999	-0.0206800956880324	0.234784884519438
234.989883208889	0.0496949339800878	0.0265939379612767	0.0857236313603917	0.10291137615636	0.0386071819432947	0.179075450010192	0.055288689213557	-0.0206444935346204	0.136365414458261	234.954205418759	0.0739817638489111	0.0279176525969948	0.276997674697726	0.112199594265687	0.089435504346291	0.137910407504758	0.00425261456086338	-0.156134600609461	0.0955399310751606	235.034890258394	0.0449059987777943	0.00769471102614956	0.0699886896781515	0.143578654156468	0.013501275660711	0.289482948248428	0.104428195554021	-0.0176296642568443	0.272013418213637
235.089988613333	0.049997939152037	0.0255524830733641	0.0888447752401665	0.103996387701363	0.0386071819432947	0.207401133489599	0.0591278247992708	-0.0122380122172565	0.172965457948054	235.054276102659	0.0817306265860323	0.0285894020136905	0.280612261514423	0.112199594265687	0.089435504346291	0.137910407504758	-0.00474397949525255	-0.161521593501011	0.095794990563621	235.134990456934	0.0459084419137868	0.00769471102614956	0.0762687462219945	0.146017151800213	0.0106986546308212	0.298762461024059	0.106813759987597	-0.0217204518017218	0.284074553439881
235.190094017778	0.0507102536411248	0.0269705871240755	0.0937956832342366	0.104709692451701	0.0487455413861324	0.221557268621186	0.0609068799045159	-0.0122167560838017	0.174839287817299	235.154346786558	0.0872738365175337	0.0286963004251557	0.280612261514423	0.112199594265687	0.0895794348370332	0.137910407504758	-0.0121768562691009	-0.160016271163262	0.095794990563621	235.235090655474	0.0466584860430675	0.0110968406526218	0.0855923871175418	0.15076808847229	0.0106986546308212	0.311334017082297	0.111820675627795	-0.0398109033162771	0.276230788112378
235.290199422222	0.0516343432001477	0.0269705871240755	0.0979569487054597	0.105462351237139	0.0502552465602971	0.224792179672492	0.061967414559418	-0.00924173640277813	0.183151007099419	235.254417470458	0.161595909815064	0.0326528233287778	0.282561553202847	0.112208624213584	0.0896538197077972	0.137910407504758	-0.0400200293476212	-0.17326707477768	0.0844948418959079	235.335190854015	0.0472298038695884	0.0117224995886118	0.0879972963123443	0.152183714596821	0.0135314454440935	0.321231488660223	0.113956551055048	-0.0206800956880324	0.308148650682176
235.390304826667	0.0523359736944132	0.0265939379612767	0.100339995147019	0.105724308744886	0.0805152089503993	0.246538001418804	0.0627432773615283	-0.00963969700724905	0.185919789742141	235.354488154357	0.177489075366396	0.0326528233287778	0.282561553202847	0.112273150256567	0.0896538197077972	0.137910407504758	-0.048210369938567	-0.173696987379282	0.0833398833026884	235.435291052555	0.047646377694254	0.0214700269581871	0.0959167622970608	0.153398888503217	0.0199574598862281	0.321231488660223	0.116190454650118	-0.0273419134191569	0.294511372920671
235.490410231111	0.0529318872700205	0.0293825197250742	0.105152621760128	0.10606713116512	0.0783353905170575	0.230933299218496	0.0631930596237234	-0.00963969700724905	0.185153057019356	235.454558838257	0.187712245244986	0.0391250334269181	0.28670198575415	0.112273150256567	0.0896538197077972	0.137910407504758	-0.0604387492841107	-0.178647302427238	0.079754322121918	235.535391251095	0.0479678007655686	0.0211488515977402	0.0946651602288468	0.155034465475949	0.0341548593716759	0.339732624378015	0.117811607415912	-0.0206800956880324	0.296781115607494
235.590515635556	0.0534461479387728	0.0275973252724443	0.105379030860507	0.106229024455946	0.0815140075486514	0.227894959486783	0.062442373934295	-0.010067592064651	0.185153057019356	235.554629522157	0.19183072304629	0.0432132546131331	0.289081252064918	0.112309749155461	0.0892147939320174	0.137043722907091	-0.0686611803567884	-0.178647302427238	0.0698445878341537	235.635491449635	0.0483614550334197	0.0217056431847705	0.0946651602288468	0.157719274362751	0.0337351865765126	0.327809365831397	0.119812698851502	-0.0206800956880324	0.287000653341763
235.69062104	0.0564331037998435	0.0250049017180402	0.169349068543495	0.106326600566205	0.0842761512293973	0.227894959486783	0.0507036830645419	-0.071632094359187	0.1990981781503	235.654700206056	0.196577534321331	0.0487641639316628	0.288013277979362	0.112340829693108	0.089435504346291	0.137043722907091	-0.0773054409600788	-0.184853230218963	0.0548792444280425	235.735591648175	0.0489729442877957	0.0217056431847705	0.0946651602288468	0.162602410385712	0.0351656109774652	0.378010827784799	0.12988350084955	-0.0148567722374503	0.325904409429671
235.790726444444	0.0574487769860384	0.0265939379612767	0.180712682719649	0.106229024455946	0.0843780942861542	0.227894959486783	0.0477485751668009	-0.0859963705137622	0.187644156805215	235.754770889956	0.200234451733484	0.0769969341201452	0.311811204357993	0.112340829693108	0.0911649058704087	0.137910407504758	-0.082257627637501	-0.185988974442551	0.0518539797152153	235.835691846715	0.0499148332561676	0.0211488515977402	0.0965752439622492	0.171303024749798	0.0841191979654492	0.432797447941947	0.151077388835022	-0.00963284218168792	0.350752345176277
235.890831848889	0.0587287047290131	0.0250049017180402	0.183960577661584	0.106168962108389	0.0825501524343799	0.225359156642153	0.0447285340732867	-0.0872135031115847	0.187644156805215	235.854841573855	0.202487242075105	0.0769969341201452	0.313923196021679	0.112340829693108	0.0911649058704087	0.137910407504758	-0.0852888421730902	-0.187535993410725	0.0554806537032826	235.935792045255	0.0506750220419592	0.0211488515977402	0.100637898815038	0.170599405834739	0.0182829585747651	0.397249746265591	0.147863374211848	-0.00969720147359062	0.36530178379837
235.990937253333	0.0606312486092334	0.0250049017180402	0.184539983631832	0.105926607116345	0.0815140075486514	0.225359156642153	0.0413427660553841	-0.0872135031115847	0.185919789742141	235.954912257755	0.203342678311922	0.0806887873898014	0.311811204357993	0.112340829693108	0.0911649058704087	0.137910407504758	-0.0875416330774787	-0.188387273948298	0.0554806537032826	236.035892243796	0.0513064964997024	0.0211488515977402	0.102242276403371	0.16927037601928	0.0182829585747651	0.398476435995736	0.144695444237935	-0.0393179168962233	0.350752345176277
236.091042657778	0.0631868814157748	0.0265939379612767	0.192881378911994	0.105698330119164	0.0789603545398782	0.221081722776415	0.03537453608762	-0.0872135031115847	0.193366875401655	236.054982941654	0.203484255443209	0.0806887873898014	0.31227583489891	0.112347096626488	0.0912731485891061	0.137910407504758	-0.0882382007714002	-0.191863031442199	0.0547983360466149	236.135992442336	0.0520809865952582	0.0277976056701744	0.109813124388558	0.168725566898666	0.0182829585747651	0.398476435995736	0.141184699824223	-0.0302508001521703	0.36530178379837
236.191148062222	0.0673601900539487	0.0294634223236527	0.203418040292025	0.105624955000845	0.0783825777465042	0.217232589595006	0.0290225524547873	-0.112058592784284	0.171271189991271	236.155053625554	0.203150947034533	0.0800364256989713	0.318228400992119	0.112347096626488	0.0912731485891061	0.137910407504758	-0.0877505569587466	-0.193165448302016	0.0554806537032826	236.236092640876	0.0525333174030325	0.0283535582265508	0.109678940874081	0.167693096024945	0.0182829585747651	0.396002388235357	0.137100831036763	-0.0521660946073503	0.35058777937818
236.291253466667	0.0701972178397022	0.0328061126067359	0.205735676591949	0.105387828173887	0.0783353905170575	0.202844004805062	0.0249090366074709	-0.112058592784284	0.161691060849137	236.255124309453	0.203243776772153	0.0695689310225723	0.313923196021679	0.112347096626488	0.0912731485891061	0.137910407504758	-0.0883420370605221	-0.197628234788521	0.059662898991945	236.336192839416	0.0529685918049217	0.0281471474959017	0.109678940874081	0.163348422893923	0.0179100703663214	0.392173779893131	0.126489493970062	-0.0528288838456945	0.341829828255405
236.391358871111	0.073566588623584	0.0343988234378884	0.204571661731557	0.104924802199335	0.0768577196949967	0.192503574541624	0.0213402103631821	-0.117361661885441	0.139200508667358	236.355194993353	0.203342678311922	0.0669896316322061	0.31227583489891	0.112353399573408	0.0912731485891061	0.137836220131187	-0.0888852387187169	-0.205046816949451	0.0550964627874783	236.436293037956	0.053738573616181	0.0297940219265044	0.110842719534515	0.158587944530737	0.0178932230984569	0.391615317868795	0.116856302712557	-0.0576755793963001	0.342602831081141
236.491464275556	0.0752442592411617	0.0448766764485285	0.212881547530064	0.104360386254221	0.0768577196949967	0.16565949385638	0.0175307468648793	-0.111644007721881	0.119108092116933	236.455265677253	0.202616644420637	0.0695689310225723	0.312849575414967	0.112353399573408	0.0912731485891061	0.137836220131187	-0.0874657943692595	-0.204742790721491	0.0539249203251265	236.536393236496	0.0543952175270372	0.0297940219265044	0.110630284206594	0.155146885275456	0.0178932230984569	0.388238914310823	0.109461166826594	-0.0605444417997614	0.339807170760916
236.59156968	0.0761572216648228	0.0438611157126032	0.204571661731557	0.103953045290352	0.0783353905170575	0.150306498332867	0.0139563990883456	-0.112058592784284	0.0946559950994646	236.555336361152	0.203805256640063	0.0800364256989713	0.332937076154225	0.112353399573408	0.0912731485891061	0.137836220131187	-0.090363092097377	-0.210263846087274	0.0550964627874783	236.636493435036	0.0548694646877778	0.0308316703543782	0.110783239874273	0.152239620265698	0.01775095094413	0.388238914310823	0.101791848530439	-0.0605444417997614	0.347165198565877
236.691675084444	0.0739006422970961	0.0405917236806789	0.206462371906933	0.103490381451044	0.0768577196949967	0.139565421522638	0.0149855990720833	-0.109959139323398	0.0795207542530415	236.655407045052	0.203868758139343	0.0695689310225723	0.327874396901079	0.112353399573408	0.0912731485891061	0.137836220131187	-0.0911807503164963	-0.212965946562157	0.0558701393858677	236.736593633577	0.0553024515040302	0.0308316703543782	0.110333599664408	0.148646866693767	0.0172169756418011	0.388890163009283	0.0961597466785302	-0.0605444417997614	0.347165198565877
236.791780488889	0.0736466688355257	0.0405917236806789	0.206462371906933	0.103231616802954	0.0783353905170575	0.138752484823278	0.0148093708463682	-0.110439295326229	0.0744596081061142	236.755477728951	0.202333045699256	0.0496157778409753	0.327874396901079	0.112353399573408	0.0912731485891061	0.137836220131187	-0.0868744688594631	-0.210263846087274	0.068169944648303	236.836693832117	0.0553791441211156	0.0308316703543782	0.110333599664408	0.131363238473827	0.0172169756418011	0.269793928411222	0.0556605895291713	-0.0787672712360873	0.212678416817251
236.891885893333	0.0726629448558306	0.0405917236806789	0.206729277714407	0.103079440044217	0.0783353905170575	0.137856528505893	0.0156104071774006	-0.109959139323398	0.0744596081061142	236.855548412851	0.197158176638495	0.0308183959356326	0.312849575414967	0.112353399573408	0.0912731485891061	0.137836220131187	-0.0783960541633619	-0.210263846087274	0.0705778565988789	236.936794030657	0.055523568334512	0.0308316703543782	0.110333599664408	0.129131029069346	0.0172169756418011	0.269793928411222	0.0533999720888723	-0.0802706300660492	0.212678416817251
236.991991297778	0.0666979297774326	0.0273958357711526	0.181651970603869	0.10300806268846	0.0789603545398782	0.137714396463161	0.0226903676540836	-0.0865030420756107	0.0970457581659254	236.95561909675	0.194822381567115	0.0341600790035374	0.31227583489891	0.112353399573408	0.0912731485891061	0.137836220131187	-0.0723509586885889	-0.209880952223608	0.0742941166716418	237.036894229197	0.055523568334512	0.0308316703543782	0.110333599664408	0.0531644367748793	0.0124918066624481	0.265556951261762	0.0418938542435558	-0.084837584909329	0.205977485630638
237.092096702222	0.0660304274454434	0.0267958255506623	0.181651970603869	0.10291137615636	0.0783353905170575	0.136189823791578	0.0231182028802853	-0.0876142838564823	0.0952142755902382	237.05568978065	0.183196193832731	0.0331749947147371	0.312849575414967	0.112353399573408	0.0911649058704087	0.137577740266735	-0.0577453764544158	-0.210263846087274	0.0819846299871713	237.136994427737	0.0555539929955441	0.0308316703543782	0.110333599664408	0.042141359673284	0.0109038118436769	0.265556951261762	0.0353236611378188	-0.0876366864339891	0.205977485630638
237.192202106667	0.0645714865569308	0.0267958255506623	0.181651970603869	0.10291137615636	0.0783353905170575	0.136189823791578	0.0242940155681453	-0.0876142838564823	0.0946186868028036	237.155760464549	0.176789497986662	0.0331749947147371	0.31227583489891	0.112361224090531	0.0911649058704087	0.137577740266735	-0.0512167929157592	-0.197628234788521	0.092881531533814	237.237094626277	0.055523568334512	0.0312313957254864	0.110914392030113	0.0396385337622643	0.0109038118436769	0.265556951261762	0.0317202621833466	-0.0876366864339891	0.205977485630638
237.292307511111	0.0640058906356008	0.0285781166131269	0.181371117441787	0.102902259735209	0.0789603545398782	0.135729829402599	0.0252487328459638	-0.0767450415276787	0.0986204783529782	237.255831148449	0.110192503576631	0.0329638862235725	0.311169839461093	0.112361224090531	0.0911649058704087	0.137577740266735	-0.031140630298808	-0.187535993410725	0.092881531533814	237.337194824818	0.0556049669191186	0.0312313957254864	0.110914392030113	0.0305525972425316	0.00838294969679468	0.241789093908668	-0.0027797368528825	-0.107948123946638	0.186212389158971
237.392412915556	0.0633807136071912	0.0303107489876907	0.181621784348017	0.102894034340392	0.0789603545398782	0.135426399158421	0.0265304158487726	-0.076417694995915	0.0986204783529782	237.355901832349	0.0816436056717753	0.0236667100431895	0.299030623069558	0.112361224090531	0.0911649058704087	0.137577740266735	-0.011474207511911	-0.179143850816562	0.0978805838692513	237.437295023358	0.0556049669191186	0.0312313957254864	0.110914392030113	0.0285144169230342	0.00600367160326687	0.169546879210056	-0.0163495271067592	-0.107948123946638	0.127020245950971
237.49251832	0.0625732603939972	0.0229557608375009	0.161605540071632	0.102877250140099	0.0789603545398782	0.135426399158421	0.0282345332231486	-0.0674448542582034	0.101316494620449	237.455972516248	0.076461943589509	0.0236667100431895	0.299030623069558	0.112378605877776	0.0911649058704087	0.137577740266735	-0.00817754188559184	-0.179143850816562	0.0978805838692513	237.537395221898	0.0556698054815956	0.0312313957254864	0.110914392030113	0.0280739707923704	0.0067897311164971	0.0554843897650734	-0.0290467886746424	-0.109374093760472	0.0150521670831791
237.592623724444	0.0595308749005839	0.0303107489876907	0.119394631803604	0.10286475434359	0.0789603545398782	0.135426399158421	0.0365605587612968	-0.0202178493412583	0.0972890499205194	237.556043200148	0.0684065907443411	0.0236667100431895	0.299030623069558	0.11239259225933	0.0911649058704087	0.137577740266735	0.00328684883908335	-0.179143850816562	0.0978805838692513	237.637495420438	0.0557114831267482	0.0312313957254864	0.110914392030113	0.0279480498115169	0.00900706420407405	0.0522762532694388	-0.0312325831654897	-0.0945352376730096	0.0116892987438904
237.692729128889	0.0588022747895581	0.0333713926598194	0.118154835861716	0.10286475434359	0.0789603545398782	0.135426399158421	0.0382187022980109	-0.0177787849727318	0.094933632372715	237.656113884047	0.0598142115665683	0.025630140083429	0.182038498817907	0.11239259225933	0.0911649058704087	0.137577740266735	0.0360780717760421	-0.0728310051391971	0.092881531533814	237.737595618978	0.0559587831109491	0.0312313957254864	0.110914392030113	0.0275564247310049	0.00928364381525739	0.0487528053795818	-0.0340044457842233	-0.089774450622599	0.00960388210554788
237.792834533333	0.058758742776627	0.0333713926598194	0.117809458895737	0.102858775892537	0.0793856029560107	0.135729829402599	0.0382882559516421	-0.0183350222603307	0.0938384918907203	237.756184567947	0.0585642186130593	0.025630140083429	0.162340315176531	0.112403992348265	0.0912731485891061	0.137836220131187	0.0438484308786731	-0.0527913067643807	0.092881531533814	237.837695817518	0.0561381237806075	0.0308316703543782	0.110914392030113	0.0275564247310049	0.00928364381525739	0.0487528053795818	-0.0350795072966371	-0.0919779405335177	0.00875777945872121
237.892939937778	0.0587287047290131	0.0333713926598194	0.117809458895737	0.102858775892537	0.0793856029560107	0.135729829402599	0.0384175491029572	-0.0177787849727318	0.0938384918907203	237.856255251846	0.0582289031628996	0.025630140083429	0.160871025192988	0.112566814229804	0.089435504346291	0.137043722907091	0.0465063169535854	-0.0577462745132426	0.092881531533814	237.937796016058	0.0564229085229347	0.0298145886648984	0.113413600786721	0.0275324773508404	0.00968281316455935	0.048833935298349	-0.0369283056664177	-0.0945352376730096	0.00960388210554788
237.993045342222	0.0587287047290131	0.0333713926598194	0.117809458895737	0.102852976741102	0.0783314063991988	0.134761811700178	0.0383433611794722	-0.0171931514853887	0.0938384918907203	237.956325935746	0.0577138080765373	0.025630140083429	0.156714417204284	0.112925076000623	0.0896538197077972	0.137910407504758	0.0488109423093814	-0.0547118396186532	0.0978805838692513	238.037896214599	0.0567466429566885	0.0308316703543782	0.118047103553214	0.0275324773508404	0.00968281316455935	0.048833935298349	-0.038537733536875	-0.0954034153147505	0.0122144099359176
238.093150746667	0.058700248846676	0.0337982864552918	0.118154835861716	0.102852976741102	0.0783314063991988	0.134761811700178	0.0384373237074785	-0.0176863114378333	0.0930672842988977	238.056396619645	0.0574878241931796	0.0214142038952654	0.145145525571209	0.113084520339809	0.0892147939320174	0.138070602260084	0.0511059691797788	-0.0507287652378624	0.10508387827229	238.137996413139	0.0569098226988943	0.0308316703543782	0.122684028217141	0.0274927840300975	0.0098322685662963	0.0487528053795818	-0.0403794862121845	-0.0996870532451541	0.0116892987438904
238.193256151111	0.058700248846676	0.0337982864552918	0.118154835861716	0.102852976741102	0.0783314063991988	0.134761811700178	0.0384373237074785	-0.0176863114378333	0.0930672842988977	238.156467303545	0.0573321199460689	0.0214142038952654	0.130729343201255	0.113410334528029	0.0892147939320174	0.139134814636743	0.0527030945308808	-0.0507287652378624	0.10508387827229	238.238096611679	0.0574503595192984	0.0293817386898684	0.12562882790162	0.0274852227239131	0.00986966661086514	0.0487528053795818	-0.0423880935346839	-0.107231918119776	0.0122144099359176
238.293361555556	0.0585822422289019	0.0337982864552918	0.118154835861716	0.102852976741102	0.0783314063991988	0.134761811700178	0.0386221110912626	-0.0176863114378333	0.0925272340196457	238.256537987445	0.0570454564397118	0.0236667100431895	0.114852457116837	0.113410334528029	0.0892147939320174	0.139134814636743	0.0540679204332202	-0.0390006716854907	0.10508387827229	238.338196810219	0.0578700254877728	0.0284712781439333	0.130503673515116	0.0274765958410125	0.0104883667883149	0.048833935298349	-0.0446334808563322	-0.109374093760472	0.0168234731909301
238.39346696	0.0585822422289019	0.0337982864552918	0.118154835861716	0.102848986044949	0.0780299561968342	0.133972938021435	0.0385765670851426	-0.0176863114378333	0.0925272340196457	238.356608671344	0.0567580586212055	0.025630140083429	0.110103172926655	0.113556178752038	0.0892147939320174	0.139767019778333	0.0560195858900914	-0.0361954485802459	0.105797260705351	238.438297008759	0.0607767222914051	0.0284712781439333	0.313971732841953	0.0274546810665399	0.0104883667883149	0.0487528053795818	-0.0633475190443913	-0.284846255686321	0.0183244115806797
238.493572364444	0.0585822422289019	0.0337982864552918	0.117809458895737	0.10284405725932	0.0783314063991988	0.134761811700178	0.0385880891006696	-0.0171931514853887	0.0925272340196457	238.456679355244	0.0563918292179192	0.025630140083429	0.107769940626828	0.113601520640349	0.0896538197077972	0.142388910312586	0.0572688075114488	-0.0396205565598078	0.10508387827229	238.538397207299	0.0629591159605483	0.0299246100786974	0.323576993022989	0.0274546810665399	0.0104883667883149	0.0487528053795818	-0.0703665561173848	-0.300002508453493	0.0122144099359176
238.593677768889	0.0584931025810306	0.0337982864552918	0.118154835861716	0.10284405725932	0.0783314063991988	0.134761811700178	0.0386720673388938	-0.0171931514853887	0.0925272340196457	238.556750039143	0.056002587927459	0.025630140083429	0.104152082854858	0.113601520640349	0.0896538197077972	0.142388910312586	0.0583852803820466	-0.0136262062964994	0.105797260705351	238.638497405839	0.0638422804656763	0.0293817386898684	0.323963916988523	0.0274238633866449	0.0106485562162719	0.048833935298349	-0.0726722017882728	-0.298612501357897	0.0122144099359176
238.693783173333	0.0584187796021759	0.0333713926598194	0.117167479252812	0.10284405725932	0.0753212721645763	0.130581375435351	0.0388573131938125	-0.0169721756614829	0.0922130793138924	238.656820723043	0.0555414795958562	0.027867919723918	0.104763537733577	0.113612328118463	0.0896538197077972	0.142630508484334	0.0598280381907169	0.00144804455744892	0.105797260705351	238.73859760438	0.0848544672787742	0.0312313957254864	0.475478998529134	0.0274238633866449	0.0106485562162719	0.048833935298349	-0.147523652247693	-0.444464048124222	0.00804612759783892
238.793888577778	0.0584187796021759	0.0337982864552918	0.118154835861716	0.102783748690454	0.0753212721645763	0.129990846395178	0.0384871098719466	-0.0176863114378333	0.0908916137923987	238.756891406942	0.0554853917409497	0.025630140083429	0.101624895210277	0.113612328118463	0.0896538197077972	0.142630508484334	0.0603261933427014	-0.000359041675785252	0.102174689210055	238.83869780292	0.0855413468743676	0.0299246100786974	0.475478998529134	0.0274546810665399	0.0106485562162719	0.0487528053795818	-0.150202092037085	-0.444464048124222	0.00960388210554788
238.893993982222	0.0584187796021759	0.0337982864552918	0.118154835861716	0.102707097394413	0.0753212721645763	0.129990846395178	0.0382830024625162	-0.0176863114378333	0.0900624185432367	238.856962090842	0.0554809646996909	0.025630140083429	0.100735433905316	0.113602804632194	0.0896538197077972	0.142388910312586	0.0603156072124839	-0.000359041675785252	0.0985292060829725	238.93879800146	0.0861726813845476	0.0299246100786974	0.475478998529134	0.0274546810665399	0.0106485562162719	0.0487528053795818	-0.15233185807855	-0.444464048124222	0.00960388210554788
238.994099386667	0.0584187796021759	0.0333713926598194	0.117809458895737	0.102584511770885	0.0753212721645763	0.129990846395178	0.0378533840445432	-0.0171931514853887	0.0900624185432367	238.957032774741	0.0554809646996909	0.025630140083429	0.100735433905316	0.113595705933783	0.0896538197077972	0.142388910312586	0.0598859900867286	0.00144804455744892	0.0985292060829725	239.0388982	0.0888068388931385	0.0299246100786974	0.475478998529134	0.0274546810665399	0.0106485562162719	0.0487528053795818	-0.155469101796307	-0.444464048124222	0.00960388210554788
239.094204791111	0.0584187796021759	0.0333713926598194	0.117809458895737	0.102333580052268	0.0753212721645763	0.129990846395178	0.0375681304725696	-0.0169721756614829	0.0900624185432367	239.057103458641	0.0554809646996909	0.0278050960395551	0.104152082854858	0.113465870154579	0.0892147939320174	0.141475812106896	0.0592409513720544	0.00144804455744892	0.0982296255808561	239.13899839854	0.0895974717803661	0.0299246100786974	0.475478998529134	0.0274546810665399	0.0106485562162719	0.0487528053795818	-0.157639214415552	-0.444464048124222	0.00960388210554788
239.194310195556	0.0584187796021759	0.0333713926598194	0.118154835861716	0.102226707597034	0.0753212721645763	0.129734846774549	0.0371442098597835	-0.0176863114378333	0.0887806837659549	239.157174142541	0.055464655079692	0.025630140083429	0.101624895210277	0.113030943422209	0.0892147939320174	0.141475812106896	0.0582801701281536	0.00233776805573106	0.0968659548763537	239.23909859708	0.130134300179186	0.0327978683704822	0.493107762817433	0.0274238633866449	0.0106485562162719	0.0487528053795818	-0.194191309688606	-0.464888644348709	0.0011858165383392
239.2944156	0.0584187796021759	0.0337982864552918	0.119272213292366	0.102161668461802	0.0749993178631343	0.128438940982355	0.0369692113923873	-0.0169721756614829	0.0887806837659549	239.25724482644	0.0554523098764945	0.025630140083429	0.100735433905316	0.112933010935513	0.0892147939320174	0.139767019778333	0.0579462488887283	0.00578342578756653	0.0985292060829725	239.33919879562	0.310026696529126	0.0327978683704822	0.503975918499988	0.0274238633866449	0.0106485562162719	0.0487528053795818	-0.23402072805682	-0.476125614750703	0.00804612759783892
239.394521004444	0.0584187796021759	0.0303107489876907	0.116005239803897	0.102154123937555	0.0749993178631343	0.128438940982355	0.0367659985816554	-0.0169721756614829	0.0887806837659549	239.35731551034	0.0554220468624983	0.025630140083429	0.100735433905316	0.112836207480041	0.0892147939320174	0.139134814636743	0.0573036159837724	0.00144804455744892	0.0932765457946907	239.439298994161	0.373848562240805	0.0299246100786974	0.527346983186718	0.0274238633866449	0.0106485562162719	0.0487528053795818	-0.295779854605106	-0.497297957893233	0.00188774035429932
239.494626408889	0.0584187796021759	0.0296171049377857	0.116005239803897	0.102106850509827	0.0745320830189117	0.128438940982355	0.0364524564927218	-0.0169721756614829	0.0887806837659549	239.457386194239	0.0554220468624983	0.025630140083429	0.100735433905316	0.112566814229804	0.0892147939320174	0.139134814636743	0.0564607339766646	0.00233776805573106	0.0932765457946907	239.539399192701	0.408538213027164	0.230450648830465	0.570569175368803	0.0274238633866449	0.0106485562162719	0.0487528053795818	-0.370254784227745	-0.537991483432223	-0.198071821852559
239.594731813333	0.0584187796021759	0.0296171049377857	0.116005239803897	0.102048880235886	0.0749993178631343	0.128438940982355	0.0361499851895691	-0.0226380673581557	0.0820286594765771	239.557456878139	0.0554220468624983	0.025630140083429	0.100735433905316	0.112477210030092	0.0891727374904851	0.139073551065561	0.0552526921275627	0.00470718870294293	0.093860596278265	239.639499391241	0.40860452501517	0.230450648830465	0.55570013044796	0.0274238633866449	0.0106485562162719	0.0487528053795818	-0.373332381591017	-0.529757581957509	-0.202566069805663
239.694837217778	0.0589698960080209	0.0229557608375009	0.117809458895737	0.102048880235886	0.0753212721645763	0.128438940982355	0.0323328024581319	-0.0241411428333453	0.0919973730376076	239.657527562038	0.0554220468624983	0.025630140083429	0.100735433905316	0.112353399573408	0.0891727374904851	0.138575077944125	0.0542226929634629	0.00578342578756653	0.0932765457946907	239.739599589781	0.40860452501517	0.232060617129511	0.560955084163424	0.0274238633866449	0.0106485562162719	0.0487528053795818	-0.373022647604412	-0.528185620936794	-0.197752323071613
239.794942622222	0.0599348750641478	0.0220716972712909	0.199795678347775	0.102048880235886	0.0753212721645763	0.128438940982355	0.024518397959205	-0.0881957007848116	0.112854335311498	239.757598245938	0.0593174934698013	0.025630140083429	0.352744666978405	0.112340829693108	0.0891727374904851	0.138070602260084	0.0125119664185101	-0.252890745105901	0.0985292060829725	239.839699788321	0.407579850221119	0.215829842277138	0.601494002958884	0.0274546810665399	0.0106485562162719	0.048833935298349	-0.366670424388744	-0.580074290482195	-0.194665940940696
239.895048026667	0.063241965328895	0.0227410374807258	0.250138890135964	0.102048880235886	0.0753212721645763	0.128438940982355	0.0096151010291445	-0.154258824705029	0.0946186868028036	239.857668929838	0.0605976123729225	0.0236667100431895	0.353373874924895	0.112340829693108	0.0891727374904851	0.138070602260084	0.00586893265457205	-0.253252864098594	0.0985292060829725	239.939799986861	0.407454091508503	0.0987792899676991	0.541209454713168	0.0274765958410125	0.0106485562162719	0.048833935298349	-0.363692388934558	-0.514312106547371	-0.07205908620289
239.995153431111	0.0836962421392372	0.0220716972712909	0.292871915425331	0.102048880235886	0.0753212721645763	0.128438940982355	-0.0184059160480888	-0.200211593245894	0.0938373413919684	239.957739613737	0.0639959316470212	0.0182001935142167	0.352744666978405	0.112340829693108	0.0891727374904851	0.138070602260084	-0.00351164308541919	-0.25741330883296	0.0978805838692513	240.039900185401	0.406968236045919	0.0933395625348896	0.541209454713168	0.0274765958410125	0.0106485562162719	0.048833935298349	-0.359134081253937	-0.514312106547371	-0.0686406402014263
240.095258835556	0.108380918363366	0.0229557608375009	0.303986384985859	0.102048880235886	0.0753212721645763	0.128438940982355	-0.0362522464812131	-0.205320583811738	0.1036538773482	240.057810297637	0.0696024265576476	0.0236667100431895	0.371079083253383	0.112340829693108	0.0891727374904851	0.138070602260084	-0.0197994852372829	-0.259802198300355	0.102174689210055	240.140000383942	0.383868643488859	0.0847005088421626	0.531876953011179	0.0274927840300975	0.010542543032951	0.048833935298349	-0.316669144244711	-0.502925166043172	-0.0391759106854796
240.19536424	0.163927891632031	0.0220716972712909	0.327094410665138	0.102048880235886	0.0753212721645763	0.128438940982355	-0.0737727492009762	-0.24168970863803	0.0925272340196457	240.157880981536	0.167272169270532	0.025630140083429	0.40554352893951	0.112340829693108	0.0891727374904851	0.138070602260084	-0.0687559136552856	-0.300724948350343	0.0978805838692513	240.240100582482	0.365733635334387	0.0866410387074191	0.533430617974662	0.0275324773508404	0.00988299568691545	0.0487528053795818	-0.293180124685554	-0.502925166043172	-0.0400874474876505
240.295469644444	0.177152324163951	0.0220716972712909	0.327094410665138	0.102048880235886	0.0753212721645763	0.128438940982355	-0.0803461797910314	-0.24168970863803	0.0925272340196457	240.257951665436	0.185527685303273	0.025630140083429	0.403849581952246	0.112340829693108	0.0891727374904851	0.138070602260084	-0.0747463384147703	-0.302897711787302	0.0928601627725411	240.340200781022	0.34978457461106	0.0847005088421626	0.531876953011179	0.0275324773508404	0.00988299568691545	0.0487528053795818	-0.279598334217552	-0.502925166043172	-0.0400874474876505
240.395575048889	0.184306511838147	0.0262908184811626	0.331593923638749	0.102062369463722	0.0753212721645763	0.12814235560021	-0.0837416588847633	-0.24168970863803	0.0938373413919684	240.358022349335	0.197356404587555	0.025630140083429	0.402540764947491	0.112340829693108	0.0891727374904851	0.138070602260084	-0.0866913359672253	-0.300724948350343	0.0926794728667187	240.440300979562	0.306845889522359	0.0866410387074191	0.531876953011179	0.0275324773508404	0.00988299568691545	0.0487528053795818	-0.264909812122231	-0.497297957893233	-0.0400874474876505
240.495680453333	0.199643142039996	0.0262908184811626	0.331593923638749	0.102062369463722	0.0753212721645763	0.12814235560021	-0.0899934033328195	-0.24168970863803	0.0938373413919684	240.458093033235	0.205938337187532	0.0307388926672202	0.406331263626547	0.112340829693108	0.0891727374904851	0.138070602260084	-0.100025507615606	-0.302897711787302	0.0850375451941636	240.540401178102	0.124098209263153	0.0637116450259696	0.492596518213702	0.0275424532795045	0.00988299568691545	0.0487528053795818	-0.179005053076135	-0.477306777862567	-0.0380516920945173
240.595785857778	0.202714602470562	0.0262908184811626	0.331593923638749	0.102062369463722	0.0759079632798467	0.128438940982355	-0.0937421292115348	-0.24168970863803	0.0938373413919684	240.558163717134	0.236345775654198	0.0305104281555123	0.413502020838165	0.112347096626488	0.0891727374904851	0.138575077944125	-0.130116599664871	-0.303245697373752	0.0876381269833929	240.640501376642	0.113790480794274	0.0615154213345952	0.463256460472025	0.0275564247310049	0.00986966661086514	0.0487528053795818	-0.132336452447325	-0.438608695390417	-0.0297445685976607
240.695891262222	0.20746471290463	0.0992276032709496	0.331897720198774	0.102062369463722	0.0759079632798467	0.128438940982355	-0.109564376186105	-0.238443643041513	0.0136756859425344	240.658234401034	0.284196437050684	0.161058676544013	0.425442152399245	0.112353399573408	0.0891727374904851	0.138070602260084	-0.168998403868492	-0.315090822543185	-0.0389892427881303	240.740601575182	0.111858486849592	0.0637331282343475	0.27182904119501	0.0277113918639843	0.00928364381525739	0.048833935298349	-0.097355269786256	-0.259242709757863	-0.038852527527105
240.795996666667	0.20604023834197	0.0992276032709496	0.331897720198774	0.102039592801531	0.0749993178631343	0.128438940982355	-0.109514610352726	-0.24168970863803	0.0132614103368899	240.758305084934	0.278815787633515	0.15409617358345	0.425442152399245	0.112353399573408	0.0891727374904851	0.138070602260084	-0.166718837890257	-0.319508015264302	-0.0389892427881303	240.840701773723	0.111148934849982	0.0626396781252009	0.261082805696651	0.0278637333050573	0.012103446965555	0.0527299254996914	-0.0935198579222582	-0.243484973701536	-0.0286118504735477
240.896102071111	0.201070444381983	0.0953659598262274	0.331897720198774	0.102006368439057	0.0745320830189117	0.129990846395178	-0.108218247981701	-0.243309434315385	0.0136756859425344	240.858375768833	0.27212287855624	0.132107158905042	0.426616266649131	0.112309749155461	0.0891727374904851	0.139134814636743	-0.161569434064923	-0.317678326924597	-0.0188361806094853	240.940801972263	0.110598145609442	0.0637116450259696	0.259881820149802	0.0279718003979205	0.0098322685662963	0.0522762532694388	-0.091798274515328	-0.248505698190002	-0.0297445685976607
240.996207475556	0.189357341264564	0.0938077031360474	0.335169032616554	0.101911491845335	0.0716014600647446	0.129013603284383	-0.105707933369026	-0.24168970863803	0.0174631633299067	240.958446452733	0.265718414701872	0.121913833327432	0.42370911785455	0.112309749155461	0.0891727374904851	0.139134814636743	-0.158503172521849	-0.313307788540186	-0.0128930194556958	241.040902170803	0.110172245231254	0.0637116450259696	0.25419723244794	0.0280211658152492	0.0098322685662963	0.0527299254996914	-0.0900911133466833	-0.248505698190002	-0.0286118504735477
241.09631288	0.177152324163951	0.0861517352963495	0.331593923638749	0.101911491845335	0.0716014600647446	0.129734846774549	-0.10012142452509	-0.245550685065229	0.0167681180232827	241.058517136632	0.247862189923957	0.10699054550318	0.412753193981598	0.112273150256567	0.0891727374904851	0.139767019778333	-0.153060231452466	-0.305354173383957	-0.00163186082223719	241.141002369343	0.109193753013742	0.0637116450259696	0.168194003280462	0.0280495929847406	0.00968281316455935	0.0527299254996914	-0.0852928993045525	-0.145171011851584	-0.000101435115021781
241.196418284444	0.167040997692125	0.0857997830006526	0.331539967085991	0.101844747739936	0.0693300898353463	0.129013603284383	-0.0922976884587081	-0.238762543971114	0.0250951612929454	241.158587820532	0.236751721833543	0.103404801503816	0.411021198934236	0.112273150256567	0.0891727374904851	0.139767019778333	-0.149003054289881	-0.307023728213539	-0.00163186082223719	241.241102567883	0.108676670852247	0.0637116450259696	0.153163840808752	0.0280495929847406	0.011933532808759	0.0554843897650734	-0.0825159716024446	-0.135133108423115	-0.0217847205819084
241.296523688889	0.159431123118205	0.0814827117249961	0.329374178376267	0.101728659754308	0.0693300898353463	0.132889240996419	-0.0832188844868229	-0.235703390337292	0.0297484254248397	241.258658504431	0.22006504355146	0.100420157660962	0.407820319949326	0.112238438512668	0.0891727374904851	0.139767019778333	-0.138766629350552	-0.313307788540186	-0.00163186082223719	241.341202766423	0.108554117186237	0.0637116450259696	0.151693231693068	0.0280985078584878	0.010542543032951	0.0552390082913908	-0.0817131594890458	-0.135133108423115	-0.0217847205819084
241.396629093333	0.137558224373643	0.0668262394156501	0.289786519339048	0.101706542532972	0.0693300898353463	0.135729829402599	-0.0508903509810109	-0.190977176825346	0.0357520853435152	241.358729188331	0.212597676488496	0.0990288661015589	0.403849581952246	0.112238438512668	0.0891727374904851	0.139767019778333	-0.130854563701422	-0.302357783132137	0.0090156229199542	241.441302964964	0.108394015506198	0.0677943204579876	0.153553961548378	0.0282607540862054	0.00986966661086514	0.0552390082913908	-0.0805000104917551	-0.135501460048201	-0.0230553486113614
241.496734497778	0.124276069252383	0.0668262394156501	0.271912896635975	0.101700062782015	0.0693300898353463	0.135729829402599	-0.0413963287217719	-0.180823423076396	0.0357520853435152	241.45879987223	0.201404718920272	0.0983595086009608	0.397800069945452	0.112238438512668	0.0891727374904851	0.139767019778333	-0.116883803604604	-0.298846478962901	0.0118773756441855	241.541403163504	0.107779942314822	0.0687548190458074	0.149728335059337	0.028285717198939	0.00968281316455935	0.0552390082913908	-0.0785993404889603	-0.128770809025499	-0.0257209868364286
241.596839902222	0.115472181836034	0.0668262394156501	0.232305565762676	0.101546442224493	0.0693300898353463	0.137856528505893	-0.0302546299074	-0.127821662807126	0.0482829180199164	241.55887055613	0.193269382744193	0.0983595086009608	0.394015541431515	0.112208624213584	0.0891727374904851	0.140616201027356	-0.101013385215773	-0.297492824476295	0.0100127950510345	241.641503362044	0.10755387032782	0.0699253353430724	0.149728335059337	0.0283581324171291	0.00900706420407405	0.0554843897650734	-0.0775580234396973	-0.127478353339333	-0.0257209868364286
241.696945306667	0.111173654081742	0.0732601962394464	0.177897488446491	0.101465743902493	0.06560853186652	0.138752484823278	-0.0206677801227348	-0.0756223274743478	0.0357520853435152	241.65894124003	0.160152165783731	0.0760203753468954	0.33762261587428	0.112208624213584	0.0891727374904851	0.140616201027356	-0.0594828238284222	-0.222721615587563	0.0508085041920598	241.741603560584	0.107394191692319	0.0699253353430724	0.149728335059337	0.0283590879253769	0.00968281316455935	0.0582030232749743	-0.077230167201833	-0.126965833490045	-0.0257209868364286
241.797050711111	0.111173654081742	0.0736869620476073	0.177897488446491	0.101644336358899	0.0579965014717464	0.138752484823278	-0.020064732038868	-0.0753619376335177	0.0357520853435152	241.759011923929	0.143439245064954	0.0892809723005673	0.231214831522697	0.112199594265687	0.0891727374904851	0.140616201027356	-0.0401570849879352	-0.116997490376297	0.0328006802590794	241.841703759124	0.107047515517573	0.068971814328776	0.149728335059337	0.0290114236615707	0.00968281316455935	0.0740767494192319	-0.0742798345186832	-0.121639638270229	-0.015373901301043
241.897156115556	0.111173654081742	0.0736869620476073	0.177897488446491	0.101716241944327	0.0551713045354535	0.138500517935587	-0.0199009602297037	-0.0738901811253848	0.036310804931947	241.859082607829	0.143439245064954	0.0892809723005673	0.231214831522697	0.112273150256567	0.0891727374904851	0.141475812106896	-0.0399046631886011	-0.114388458458235	0.0364920328478735	241.941803957664	0.10700240428476	0.068971814328776	0.149728335059337	0.0292358367127671	0.011933532808759	0.0806839835676479	-0.0732980766432975	-0.122401916383653	-0.015373901301043
241.99726152	0.111173654081742	0.0736869620476073	0.177897488446491	0.101858462146736	0.0456977480651563	0.132036697571054	-0.0195579538184678	-0.0738901811253848	0.0357520853435152	241.959153291728	0.143439245064954	0.0890691060052917	0.230445790609172	0.112273150256567	0.0891727374904851	0.141475812106896	-0.0398467263477583	-0.110944130184837	0.0396403100796884	242.041904156204	0.106952618082413	0.0687548190458074	0.149626737089308	0.0295030129584281	0.012103446965555	0.0811838423051488	-0.0726843681222563	-0.121033103791905	-0.0126757484992078
242.097366924444	0.111173654081742	0.0736869620476073	0.177897488446491	0.10197201848422	0.06560853186652	0.152812837633194	-0.0191636839531018	-0.0738901811253848	0.0357520853435152	242.059223975628	0.143439245064954	0.0890691060052917	0.230445790609172	0.112340829693108	0.0891727374904851	0.141995372168416	-0.0396148482934136	-0.110944130184837	0.0396403100796884	242.142004354745	0.106722319648821	0.0687548190458074	0.149728335059337	0.0302461389710093	0.0127530659948922	0.0846272511190323	-0.0710185761435625	-0.121359157238933	-0.0126757484992078
242.197472328889	0.111173654081742	0.0736869620476073	0.177897488446491	0.10203398244762	0.0498373143457402	0.138752484823278	-0.0190253129317622	-0.0738901811253848	0.0357520853435152	242.159294659527	0.143439245064954	0.0890691060052917	0.230445790609172	0.112353399573408	0.0891727374904851	0.142388910312586	-0.0394023870488225	-0.110944130184837	0.0396403100796884	242.242104553285	0.106722319648821	0.0687548190458074	0.149728335059337	0.0308291834717607	0.0134760650369502	0.0862500778157539	-0.0697616325620318	-0.121033103791905	-0.00729790269924709
242.297577733333	0.111173654081742	0.0736869620476073	0.177897488446491	0.10203398244762	0.0498373143457402	0.138752484823278	-0.0189990635904132	-0.0738901811253848	0.0357520853435152	242.259365343427	0.143439245064954	0.0890691060052917	0.230445790609172	0.112361224090531	0.0891727374904851	0.142388910312586	-0.0393128005390449	-0.114974386610705	0.0361379894881001	242.342204751825	0.106666149666171	0.0681578259522126	0.149728335059337	0.0313829378920648	0.0142077837543154	0.0878139527482319	-0.0687020928365889	-0.121359157238933	-0.00729790269924709
242.397683137778	0.111443592027777	0.0742233261012723	0.177897488446491	0.102062369463722	0.0463830805158328	0.136189823791578	-0.0189174657698801	-0.0737848362029728	0.0357520853435152	242.359436027326	0.143552444333005	0.0890691060052917	0.230445790609172	0.112361224090531	0.0891727374904851	0.142388910312586	-0.0394063435177635	-0.114974386610705	0.0361379894881001	242.442304950365	0.106455543592691	0.0637116450259696	0.145986409664029	0.0324191564741577	0.0137852838140315	0.0907434449459184	-0.0658357105119506	-0.122038951475816	-0.00307988432505968
242.497788542222	0.111562698471467	0.0751128191185205	0.177897488446491	0.102128621160907	0.06560853186652	0.152812837633194	-0.0187422795837872	-0.0723315163661085	0.036310804931947	242.459506711226	0.143552444333005	0.0890691060052917	0.230445790609172	0.112361224090531	0.0891727374904851	0.142630508484334	-0.0393556885578202	-0.114974386610705	0.0364920328478735	242.542405148905	0.106416467984183	0.0637116450259696	0.145986409664029	0.0326004856819275	0.0127530659948922	0.0913163215529996	-0.0651823039066378	-0.116416148626093	0.0043111357163414
242.597893946667	0.111687065662411	0.0754298297547603	0.177897488446491	0.102226707597034	0.0693300898353463	0.154213234358045	-0.018424892772829	-0.0720746209585002	0.0357520853435152	242.559577395126	0.144612877820026	0.0890691060052917	0.229210683791227	0.112378605877776	0.0891727374904851	0.142388910312586	-0.0397515685843218	-0.114974386610705	0.0340010303709944	242.642505347445	0.106356812901785	0.0637116450259696	0.145986409664029	0.0341383426404606	0.0142379912701926	0.0960011114655712	-0.0615523990036429	-0.114823460722637	0.00746567328137161
242.697999351111	0.11184129014636	0.0755339344699483	0.177897488446491	0.102694573640225	0.0693300898353463	0.156688497120545	-0.0177730302964779	-0.0723315163661085	0.0357520853435152	242.659648079025	0.145145945271325	0.0898124085301287	0.229210683791227	0.112433607855129	0.0891727374904851	0.143256989437269	-0.0396073275143374	-0.11434076321603	0.0327505798472085	242.742605545985	0.106208196106136	0.0645051152633954	0.148294067874316	0.0356484340666135	0.0142379912701926	0.103391503622664	-0.0582051033381467	-0.112773650870806	0.016082435574764
242.798104755556	0.112524406446183	0.0736869620476073	0.177897488446491	0.102840286451748	0.069537486740992	0.160314702346283	-0.0178981243885769	-0.0756223274743478	0.0357520853435152	242.759718762925	0.145004388468621	0.0893348101496239	0.229210683791227	0.112534271644065	0.0882905587936489	0.144449608337671	-0.0391973388079539	-0.114974386610705	0.0340010303709944	242.842705744526	0.106356812901785	0.0596787757955256	0.157016075320693	0.0415668105379922	0.0147850936326408	0.173639089752395	-0.0468253911835239	-0.116416148626093	0.112044605675462
242.89821016	0.113030718561831	0.0742233261012723	0.177897488446491	0.10291137615636	0.069706177583205	0.163957224311139	-0.0174158293076012	-0.0803152940057955	0.0357520853435152	242.859789446824	0.145004388468621	0.0893348101496239	0.229210683791227	0.112806128158246	0.0783048085467194	0.139134814636743	-0.0387206194757671	-0.11434076321603	0.0364920328478735	242.942805943066	0.108612225130131	0.0598943198015835	0.374369991202896	0.0503013046982651	0.0147850936326408	0.174138034034635	-0.0650972196276	-0.291531661914607	0.124243398957479
242.998315564444	0.113136114614612	0.0736869620476073	0.177897488446491	0.103402605912539	0.0745320830189117	0.174012281481686	-0.0165808136582462	-0.0891651931553912	0.0357520853435152	242.959860130724	0.142599362639599	0.0890691060052917	0.231709893846022	0.113030943422209	0.0781404130357855	0.142388910312586	-0.0365453229437402	-0.116759903212621	0.0414962489559852	243.042906141606	0.108676670852247	0.0598943198015835	0.374369991202896	0.0768643793192824	0.0147850936326408	0.187074098114932	-0.0511155259106279	-0.28786160838288	0.128992138542126
243.098420968889	0.113143163380394	0.0736869620476073	0.177897488446491	0.103911528134082	0.0749993178631343	0.176548837324684	-0.0148839241792553	-0.0819780563736098	0.0605777787499747	243.059930814623	0.142340280113482	0.0874675762496592	0.231709893846022	0.11318487970873	0.079219201178168	0.144449608337671	-0.0358490097928918	-0.110149736847927	0.0516587472273695	243.143006340146	0.108694679537891	0.056922882694739	0.372407431180144	0.0835686521416882	0.0172169756418011	0.189307738262002	-0.0445734872045533	-0.28786160838288	0.128992138542126
243.198526373333	0.113143163380394	0.0742233261012723	0.177897488446491	0.104245298983554	0.0783314063991988	0.176548837324684	-0.0136590400084988	-0.0896004106189532	0.0628619027124142	243.160001498523	0.141063511432052	0.0831443102945556	0.230420880940476	0.113509946074321	0.0783048085467194	0.148584736194251	-0.0340348977185493	-0.112712397527645	0.0516587472273695	243.243106538686	0.108718678910797	0.0598943198015835	0.374369991202896	0.0876716598170769	0.0182829585747651	0.189307738262002	-0.0411757386257592	-0.288723654801013	0.128992138542126
243.298631777778	0.113202333139435	0.0751128191185205	0.177897488446491	0.104680660571586	0.0783314063991988	0.176548837324684	-0.0123386228305868	-0.0819780563736098	0.0741257420707058	243.260072182422	0.140011616443452	0.08009333745632	0.230420880940476	0.113612328118463	0.0783048085467194	0.156943410027398	-0.0319106159921059	-0.114974386610705	0.055490278820482	243.343206737226	0.108747110248922	0.0598943198015835	0.374369991202896	0.0958053709520125	0.0176324779324188	0.187786541747445	-0.0354042011604064	-0.288723654801013	0.128992138542126
243.398737182222	0.113419735693051	0.0751128191185205	0.177897488446491	0.104823078492235	0.0780299561968342	0.172430421526917	-0.0118491016924782	-0.0819780563736098	0.075114707249244	243.360142866322	0.139786714234877	0.0805974899522976	0.231709893846022	0.113903979912663	0.0839919917660074	0.170790035235183	-0.0300928239184987	-0.114974386610705	0.0630080167669801	243.443306935766	0.108984682331191	0.0623925171823561	0.374369991202896	0.102373101761141	0.0190886519333249	0.188802146198628	-0.0328741647589537	-0.288723654801013	0.128992138542126
243.498842586667	0.113419735693051	0.0751128191185205	0.177897488446491	0.105461478804341	0.0768681927727139	0.172430421526917	-0.0103873639859371	-0.0802524910006683	0.0799665943962828	243.460213550222	0.139038327808627	0.0805974899522976	0.231709893846022	0.113990791594964	0.0896538197077972	0.180932403638581	-0.0281046715224595	-0.114974386610705	0.0674530039618341	243.543407134307	0.109294515628235	0.0615154213345952	0.372407431180144	0.109117439862967	0.0258141965938594	0.194325553699722	-0.0293545463128556	-0.28751869818761	0.128992138542126
243.598947991111	0.113419735693051	0.0754298297547603	0.177897488446491	0.105749289167657	0.0797249188432943	0.174012281481686	-0.00846883419931882	-0.0806975615457459	0.0799665943962828	243.560284234121	0.136870703183066	0.0667808603967615	0.219806159590326	0.114181378193696	0.0896538197077972	0.1848957554218	-0.0243565469218007	-0.110003245652946	0.07458971793352	243.643507332847	0.109693841945015	0.0615154213345952	0.367832188122795	0.116233451922853	0.0408259521693003	0.194325553699722	-0.0255940245316233	-0.288723654801013	0.127103673693478
243.699053395556	0.112764302395357	0.0754298297547603	0.182023540571195	0.106015375009162	0.0863483131840334	0.178929872676634	-0.00659396484383372	-0.0769055389989328	0.0866146612220205	243.660354918021	0.136519596029636	0.0667808603967615	0.219393247528566	0.114383802188341	0.0896538197077972	0.185977105890118	-0.0232070658043929	-0.114974386610705	0.0740268155753947	243.743607531387	0.109775372776179	0.0623925171823561	0.367832188122795	0.117879434284741	0.0552390082913908	0.194562428846222	-0.0239424866071856	-0.288723654801013	0.127103673693478
243.7991588	0.104330973130911	0.0155331390054912	0.177867690176474	0.106429251080089	0.087266143865641	0.181687685829512	0.00850844684230636	-0.080063018117404	0.0965495393305503	243.76042560192	0.118416627929714	0.018448017645874	0.210592334436995	0.114775830043961	0.0892147939320174	0.18853583816832	0.00367070950085115	-0.0921963900426412	0.113027259057863	243.843707729927	0.115803542907263	0.0623925171823561	0.411608185094181	0.118178272420098	0.0564141506156595	0.194562428846222	-0.0536981206439093	-0.322396930777299	0.119446502560177
243.899264204444	0.0986250491604976	0.00784249262266964	0.159597660231749	0.106857558880068	0.0863483131840334	0.181687685829512	0.0238562030509574	-0.0626738860579357	0.119336769840057	243.86049628582	0.111719060192432	0.0135394550264188	0.199924158357949	0.114915147289004	0.0896538197077972	0.191436910241365	0.0142008701603874	-0.0868433418026121	0.115349953738972	243.943807928467	0.115803542907263	0.0623925171823561	0.411608185094181	0.118178272420098	0.0553022500422926	0.195970354489117	-0.0523192258252969	-0.322396930777299	0.119446502560177
243.999369608889	0.0961036704571923	0.00669969969512321	0.154827948419399	0.107353858898787	0.0866903350335105	0.18636417293163	0.0314391355267865	-0.0685204889857923	0.119336769840057	243.960566969719	0.107057281149039	0.00870882787101039	0.186219723489654	0.115307577875536	0.0896538197077972	0.192151728367892	0.0222566497568905	-0.0786846611613921	0.116147644940465	244.043908127007	0.14827452964347	0.0637116450259696	0.41012526353283	0.118178272420098	0.0553022500422926	0.194562428846222	-0.0841861439951306	-0.322396930777299	0.116856345807085
244.099475013333	0.0949506632065375	0.00879572386745939	0.151661223826733	0.107973026996081	0.0869735155520477	0.187366265145998	0.0361363184748155	-0.0511831510611375	0.132057030816245	244.060637653619	0.101505947705239	0.00870882787101039	0.175845704035653	0.115401561410114	0.0892147939320174	0.192301446625679	0.0285416386201292	-0.0756740405884985	0.113027259057863	244.144008325547	0.276742851190798	0.0637116450259696	0.505210208697862	0.118178272420098	0.0553022500422926	0.194562428846222	-0.140973020121675	-0.358032820912784	0.137851400556622
244.199580417778	0.0924760259064902	0.00784249262266964	0.144476108029681	0.109065945203423	0.0869735155520477	0.188542391576796	0.0398209203382246	-0.0502026267770433	0.138193989568265	244.160708337518	0.0976125554751898	0.0126487856034054	0.160100500679893	0.115717393430365	0.0892147939320174	0.193910471916213	0.0337290777336495	-0.0602283885428971	0.117378736352131	244.244108524088	0.273189351449374	0.0637116450259696	0.505210208697862	0.118283369777463	0.0553022500422926	0.194562428846222	-0.139602046066363	-0.358032820912784	0.137851400556622
244.299685822222	0.0913032652178651	0.00527736347811145	0.131995356573415	0.109651005236946	0.0875343748805468	0.190290481901674	0.0435630872752644	-0.0253459125558769	0.15508491981767	244.260779021418	0.0946131436828401	0.015796138030482	0.160100500679893	0.115780058197192	0.0871068171046162	0.194592706228289	0.036429887176573	-0.0586691842260004	0.114739276233606	244.344208722628	0.305354674212734	0.0623925171823561	0.509554777545244	0.118178272420098	0.0576979001780992	0.198963910302559	-0.174378703868701	-0.4007402931127	0.123653649804921
244.399791226667	0.0909770111469088	0.0085983142947658	0.131995356573415	0.110429323612509	0.0843780942861542	0.190290481901674	0.0464360508059818	-0.0269356566726718	0.155770444764414	244.360849705318	0.093508473381106	0.0126487856034054	0.155312263688611	0.115830557939735	0.0866538251786049	0.194592706228289	0.037813010860174	-0.0568879461666617	0.114193141063592	244.444308921168	0.302738425340688	0.0623925171823561	0.509554777545244	0.118178272420098	0.0576979001780992	0.198963910302559	-0.172326422748312	-0.4007402931127	0.123653649804921
244.499896631111	0.0905341172582295	0.00824739871623479	0.12931460975743	0.110741928446544	0.0810425316302994	0.188542391576796	0.0482649825164811	-0.0243319154696734	0.15508491981767	244.460920389217	0.0928094732040189	0.0108997212720091	0.151903503056971	0.115908071181393	0.0892147939320174	0.199384234506924	0.038930897634968	-0.0564887693802123	0.114193141063592	244.544409119708	0.296642003153644	0.0623925171823561	0.509554777545244	0.117954490626959	0.0576979001780992	0.199764544112353	-0.170184109504305	-0.4007402931127	0.123653649804921
244.600002035556	0.0901501282314859	0.0122226590118605	0.131995356573415	0.111526746717576	0.0873220816286182	0.196236774341866	0.0504423837814746	-0.0253459125558769	0.15695544840124	244.560991073117	0.0898642650947085	0.0122388541167695	0.150564065922845	0.116115894870685	0.0896538197077972	0.201053105421309	0.0410858305418341	-0.0568879461666617	0.113027259057863	244.644509318248	0.326671035231302	0.0677943204579876	0.514547001076134	0.11806250514524	0.0576979001780992	0.199764544112353	-0.200541402628456	-0.4007402931127	0.127103673693478
244.70010744	0.0901501282314859	0.0122226590118605	0.131995356573415	0.112906695719351	0.0869735155520477	0.200469645079971	0.0531783799404374	-0.0253459125558769	0.165023749597219	244.661061757016	0.0891750391529295	0.0126487856034054	0.150325817082477	0.116284523445556	0.0896538197077972	0.201422815353588	0.0422209447267965	-0.0564887693802123	0.114193141063592	244.744609516788	0.324418018602774	0.0677943204579876	0.514547001076134	0.119128647453834	0.0576979001780992	0.200552438295005	-0.198694256635337	-0.400169934307183	0.127103673693478
244.800212844444	0.0901501282314859	0.0122226590118605	0.131995356573415	0.114791841008992	0.0780299561968342	0.202918236637078	0.0563463364644178	-0.0253459125558769	0.16400872921629	244.761132440916	0.0891750391529295	0.0108997212720091	0.151903503056971	0.118857085006148	0.0897055963058384	0.227780644139902	0.0484940776328667	-0.0564887693802123	0.128956848923699	244.844709715328	0.324418018602774	0.0677943204579876	0.514547001076134	0.121669869196009	0.0576979001780992	0.200552438295005	-0.196894943591295	-0.400169934307183	0.127103673693478
244.900318248889	0.0923828015819633	0.00214289493300143	0.598336472068687	0.117142355080289	0.0797249188432943	0.214006610247193	0.00245378810190526	-0.521641732849628	0.179465058739237	244.861203124815	0.102569883047649	0.0067456761782492	0.467104705867296	0.119918951870897	0.0923595675469254	0.242146421999928	0.0114722099080792	-0.368880035134294	0.142376550141727	244.944809913869	0.318806222501329	0.0677943204579876	0.514547001076134	0.122522103684681	0.0564141506156595	0.202087037248692	-0.192422534490937	-0.4007402931127	0.124243398957479
245.000423653333	0.101378725191475	0.0112046524860045	0.650322861111422	0.121317635797877	0.0873220816286182	0.229818396764336	-0.0595388982179886	-0.537817789590035	0.177048051249039	244.961273808715	0.103409760404449	0.00378211595710429	0.663190774964828	0.121021965031982	0.0914436751362317	0.249100408781068	-0.0372007066966837	-0.574664812872292	0.168578120311853	245.044910112409	0.315830573070795	0.0677943204579876	0.514547001076134	0.124683387551205	0.0564141506156595	0.202087037248692	-0.18840849557347	-0.4007402931127	0.123653649804921
245.100529057778	0.452238030797618	0.0112046524860045	0.658037109944123	0.128051202858803	0.0869735155520477	0.235060585813019	-0.206308695679705	-0.550088667919724	0.169571594050944	245.061344492614	0.109786741316997	0.0067456761782492	0.673100847070903	0.122880667240733	0.0923595675469254	0.254735159245352	-0.083043450327198	-0.560650829689724	0.189708647024374	245.145010310949	0.299353997137168	0.0677943204579876	0.514547001076134	0.127781583647357	0.0603055081480925	0.207048176351227	-0.174438465273738	-0.399047048285283	0.124243398957479
245.200634462222	0.518693952677602	0.0184105402795709	0.673612756476709	0.138626501379433	0.0869735155520477	0.236228073359525	-0.255521930782952	-0.552406310947194	0.165023749597219	245.161415176514	0.126060505354807	0.0056966527954187	0.700765502325942	0.125508145761972	0.0942807844874012	0.258364863264946	-0.138662723412933	-0.608606308714895	0.174012341029724	245.245110509489	0.252805762963914	0.0623925171823561	0.466287103101778	0.129374864694656	0.0576979001780992	0.202670511652798	-0.12989156895442	-0.387096451603302	0.123653649804921
245.300739866667	0.519048224452195	0.019363844703404	0.674352446477815	0.146529373299534	0.0869735155520477	0.242959101715863	-0.323906078990961	-0.551545902012222	0.156020393037468	245.261485860414	0.401542915931334	0.0056966527954187	0.700765502325942	0.128793568345608	0.0939036204174464	0.260664880259295	-0.172268895536265	-0.608379797302986	0.15113549283524	245.345210708029	0.246327045806194	0.0623925171823561	0.466287103101778	0.131056677789475	0.0576979001780992	0.202670511652798	-0.124800084457381	-0.38821508697704	0.123653649804921
245.400845271111	0.519048224452195	0.019363844703404	0.674352446477815	0.152497497945388	0.0869735155520477	0.241515946062645	-0.320866315620058	-0.550942959230645	0.156020393037468	245.361556544313	0.463841643499572	0.0300326427139123	0.724436955511833	0.133466979765075	0.0942807844874012	0.264727801456407	-0.230788533687696	-0.611705227375272	0.178869466214845	245.445310906569	0.245343984535162	0.0602484143923947	0.543292599737125	0.132425479594611	0.0615199365844622	0.207048176351227	-0.138472115686196	-0.397519126052156	0.0946011788331639
245.500950675556	0.519048224452195	0.019363844703404	0.674352446477815	0.15651560868646	0.0914564996570183	0.246614184273246	-0.317927820345223	-0.547696873587969	0.15695544840124	245.461627228213	0.520780632107898	0.0239579553213433	0.733004705897547	0.143940945120563	0.0955795177822805	0.267742741734694	-0.279092146364964	-0.638372213967718	0.167160765086318	245.545411105109	0.232441587714576	0.0602484143923947	0.543292599737125	0.134468265646034	0.0576979001780992	0.202087037248692	-0.131227395928761	-0.397519126052156	0.0963375624825882
245.60105608	0.519048224452195	0.379439012471027	0.682551088351896	0.158400621392783	0.0890729868679658	0.242959101715863	-0.361933534447386	-0.560319769451973	-0.184125364075522	245.561697912112	0.520780632107898	0.0239579553213433	0.733004705897547	0.168247705114374	0.0975813101641654	0.270621604555763	-0.273655521368131	-0.616420354934861	0.19283325617723	245.64551130365	0.215692919428552	0.0602484143923947	0.543292599737125	0.136596178601231	0.0603055081480925	0.204495705634727	-0.121392063922678	-0.400756286858245	0.0946011788331639
245.701161484444	0.519048224452195	0.379439012471027	0.682551088351896	0.16455234990905	0.091573070637218	0.255463253764066	-0.354285026731864	-0.548697767801865	-0.168325885177006	245.661768596012	0.524732121247975	0.0802825982837884	0.74601658743401	0.180355385255054	0.100260410820866	0.270382347537582	-0.33856792892497	-0.611705227375272	0.0512879346465114	245.74561150219	0.171287496675922	0.0256723424451216	0.53310179801857	0.14004322842175	0.0615475602535267	0.215879444984743	-0.0745238100556786	-0.397519126052156	0.101602254187812
245.801266888889	0.519048224452195	0.379439012471027	0.682551088351896	0.170385119420059	0.0931187389836856	0.270102854715828	-0.348554829227935	-0.547696873587969	-0.156605786383009	245.761839279911	0.527662968786287	0.383080210383455	0.753270373352779	0.183515718770847	0.101599881492706	0.275143501696685	-0.371091059320472	-0.608379797302986	-0.146037434218475	245.84571170073	0.171287496675922	0.0256723424451216	0.53310179801857	0.146771671798982	0.0564141506156595	0.257486313466078	-0.0654293769839171	-0.387623362315602	0.1628059190484
245.901372293333	0.510615193082742	0.369652184266465	0.699785732503267	0.173442820955734	0.0918853045242024	0.278986857016051	-0.335917004220407	-0.562763328639716	-0.126857047866353	245.861909963811	0.526465008105429	0.379209776501642	0.751712520192663	0.189066434033895	0.100260410820866	0.287369387334307	-0.36488718877973	-0.638372213967718	-0.142512060804755	245.94581189927	0.171287496675922	0.0256723424451216	0.53310179801857	0.152391001395819	0.0621354898503778	0.294254696936298	-0.056866909262914	-0.385712506642963	0.188304648017361
246.001477697778	0.479558346677135	0.240966368176577	0.665390446460019	0.175827936672245	0.0946496662500787	0.288643344887996	-0.306563964202729	-0.512141655153481	-0.0699969771805293	245.96198064771	0.525656099701725	0.374266747796738	0.747894943862229	0.192807614662022	0.0985712051448493	0.324686114031456	-0.359582048826765	-0.631399394235189	-0.110423511180263	246.04591209781	0.171287496675922	0.0256723424451216	0.53310179801857	0.160189037982686	0.0621354898503778	0.300289407231198	-0.0449466709140447	-0.388608851807614	0.199226848952005
246.101583102222	0.454520188513362	0.229621853514956	0.654741998990617	0.1789808652958	0.0946496662500787	0.292432488694371	-0.273631412122328	-0.473097911368955	-0.0456123973797323	246.06205133161	0.525656099701725	0.376708461286574	0.751712520192663	0.194719729852331	0.0985712051448493	0.334384447129423	-0.356829972057381	-0.608508185025162	-0.0818488842616556	246.14601229635	0.171287496675922	0.0256723424451216	0.53310179801857	0.165757743343855	0.0652650166991858	0.312772726153217	-0.0370807218784051	-0.380868936861154	0.209711739244059
246.201688506667	0.437728730755423	0.220658646466786	0.649985529713351	0.180736221449433	0.0918853045242024	0.296457805170113	-0.248398021583048	-0.490370367740458	-0.0448758814100111	246.16212201551	0.484207315865399	0.153275764351452	0.736307303755544	0.197446729495123	0.0985712051448493	0.342539260591984	-0.311154433645523	-0.608508185025162	0.0722108650895976	246.246112494891	0.173730016603141	0.0256723424451216	0.53310179801857	0.170869557226866	0.0621354898503778	0.314962821503799	-0.0320290165255738	-0.381519747146429	0.209711739244059
246.301793911111	0.415789255288116	0.212452107385291	0.633112468862798	0.184682247179985	0.0957783315094107	0.307302915831121	-0.217489915800542	-0.473097911368955	-0.0193270230015191	246.262192699409	0.464622878818594	0.153275764351452	0.724436955511833	0.218866428776565	0.101523317087331	0.400579016398601	-0.243622715755773	-0.573664275378189	0.0765561611732474	246.346212693431	0.177643654230402	0.0256723424451216	0.53310179801857	0.180690056619024	0.0718749610811329	0.326890951872785	-0.0221700329671344	-0.388608851807614	0.209704226770207
246.401899315556	0.396759597746947	0.192012575479736	0.605388483723679	0.187357689703991	0.104565523407827	0.318284464735111	-0.186224275578331	-0.417900656290258	0.0672366417535599	246.362263383309	0.435746026114252	0.156483987477161	0.706176788569229	0.220973397042454	0.101523317087331	0.400579016398601	-0.185919180792387	-0.473683221444773	0.0947945899117439	246.446312891971	0.179885770452049	0.0256723424451216	0.53310179801857	0.184494805799188	0.0708509498319539	0.330864823501241	-0.0199754693637331	-0.381519747146429	0.210496640419041
246.50200472	0.380653818552042	0.197309256857352	0.600209684777205	0.190273402311275	0.105975320061652	0.318284464735111	-0.167825870068984	-0.394828339844304	0.0672366417535599	246.462334067208	0.404015090803547	0.139733292660949	0.580342141211969	0.22221068430884	0.100429806778265	0.400579016398601	-0.144750463651252	-0.417559058235943	0.1604544944241	246.546413090511	0.18640267510346	0.0256723424451216	0.53310179801857	0.189054942230315	0.107702172331901	0.365753579914108	-0.018122262079023	-0.362349025010995	0.225184362755223
246.602110124444	0.319531316925903	0.185700954537494	0.493498625784029	0.192923002690217	0.110226422976842	0.322329903060787	-0.135982261392475	-0.330389501929006	0.115121586319703	246.562404751108	0.374704257281411	0.156483987477161	0.514062910226634	0.242961440178743	0.113871401155534	0.411426687924391	-0.102018897102111	-0.362242581780237	0.188472938400749	246.646513289051	0.16600089159865	0.0302002491567558	0.314655336214425	0.192204848451323	0.113443691514604	0.360869873435339	0.0365000329625094	-0.154039900941288	0.199975419631887
246.702215528889	0.315222725386366	0.192012575479736	0.491017276928086	0.193977414263174	0.110226422976842	0.329359440208021	-0.129058736542284	-0.326218535759622	0.104235898446503	246.662475435007	0.36650104223824	0.164562161991167	0.515430860347	0.245926297376192	0.118438384663162	0.411426687924391	-0.0947884697252148	-0.362242581780237	0.167431035169031	246.746613487591	0.147695375629412	0.0277807064916259	0.285012275444561	0.197775506989707	0.119716340481422	0.349258181327201	0.0709060405249875	-0.0865258732980125	0.225184362755223
246.802320933333	0.287123009934143	0.0902051511748181	0.473685599459328	0.20525230473675	0.0939198308005463	0.452038750880333	-0.0663724719379045	-0.30707554285073	0.180429759783952	246.762546118907	0.312941746556931	0.0964169973032857	0.512322414574239	0.252536993625686	0.118534080446046	0.419213221093977	-0.0515658984794054	-0.368880035134294	0.223857549747986	246.846713686131	0.139251172599899	0.0273809822182448	0.285226407754897	0.205439834146245	0.112542681246184	0.376700485201401	0.0912265035555671	-0.0661939437340533	0.325345837980182
246.902426337778	0.267131439015709	0.0895606478362247	0.472558814958745	0.206708039303028	0.109324133811071	0.47126777302855	-0.0300213507126799	-0.30707554285073	0.241756395821051	246.862616802806	0.312941746556931	0.0964169973032857	0.512322414574239	0.267566871011717	0.116997715212063	0.457045575778299	-0.0334344808256019	-0.360904789298747	0.264419028252994	246.946813884672	0.134569445400337	0.0259268300557194	0.285226407754897	0.237417950802276	0.117113107862355	0.518796886584314	0.141541627668851	-0.0579257191539621	0.409065764631683
247.002531742222	0.266022004917067	0.0896546113503709	0.475716913008122	0.21687890416818	0.109324133811071	0.480780440738863	-0.0136263761722776	-0.325694643718158	0.260522852515209	246.962687486706	0.312941746556931	0.0964169973032857	0.512322414574239	0.284031692784682	0.118868785998084	0.460665666911688	-0.0267580696716259	-0.377752621918032	0.265962182234359	247.046914083212	0.130000276510349	0.0246630650854545	0.285012275444561	0.256918329737395	0.119141490412111	0.524579768985217	0.155984996787498	-0.0575225517107875	0.409065764631683
247.102637146667	0.265947497844157	0.0895606478362247	0.477148220032622	0.372111664953542	0.109324133811071	0.514464686851137	0.0851293200034175	-0.195437785339044	0.410885627773813	247.062758170606	0.312941746556931	0.0964169973032857	0.512322414574239	0.315664351010383	0.116997715212063	0.472164698960615	-0.0140746927034877	-0.368880035134294	0.293615092035467	247.147014281752	0.126770996206825	0.0246630650854545	0.285012275444561	0.277658899395337	0.117993044970662	0.524579768985217	0.168634871412768	-0.0549435416353392	0.409996525855713
247.202742551111	0.263093486565989	0.0874466385760961	0.477386525479039	0.386058344864483	0.115192327423874	0.522463299582383	0.0991192543499023	-0.194470615389042	0.410885627773813	247.162828854505	0.282361367050264	0.0840090201850285	0.514062910226634	0.341907280087681	0.116227890677997	0.489881875061267	0.0317507975621472	-0.362242581780237	0.339505237598251	247.247114480292	0.0751991063489862	0.0246630650854545	0.285012275444561	0.316819560310334	0.140882505541767	0.532251362788104	0.206505944799672	-0.0536258078597179	0.410058769026898
247.302847955556	0.257053922451372	0.0814414646320344	0.472735799836651	0.418874318426838	0.244838742824549	0.528794660106613	0.14540417810643	-0.179812706345989	0.419013266669911	247.262899538405	0.266526339571137	0.0778922881884428	0.514062910226634	0.34973092544267	0.119919958574393	0.493867669325584	0.0552537257556457	-0.347604339789009	0.358327022500118	247.347214678832	0.0712937150180346	0.0246630650854545	0.285012275444561	0.338509125640637	0.141253645286229	0.533892899585806	0.220186112587459	-0.0466993569735233	0.410058769026898
247.40295336	0.247668815474811	0.0809214119361338	0.473685599459328	0.419453080953968	0.244838742824549	0.52549386880794	0.153473792848391	-0.179812706345989	0.420219059060723	247.362970222304	0.135951881790978	0.0564525626103184	0.474244239241693	0.353489062482234	0.119919958574393	0.493867669325584	0.133935392712782	-0.137786963419867	0.426450947413804	247.447314877372	0.0616400350424606	0.0246630650854545	0.285226407754897	0.35406421837097	0.162229174316282	0.553073809125384	0.23540984519288	-0.0283760595313587	0.427128716112916
247.503058764444	0.202427558589214	0.0781376344793382	0.472735799836651	0.419453080953968	0.243576452700859	0.522463299582383	0.172215694312427	-0.179326366122558	0.421804106587987	247.463040906204	0.121139898131004	0.0564525626103184	0.474244239241693	0.381946201628231	0.218322137672468	0.549424946393535	0.182155099225297	-0.144282426187763	0.461432285634666	247.547415075912	0.0607182373907201	0.0218168514706199	0.281536451190432	0.365711365326514	0.166365344796114	0.553073809125384	0.249302510909328	-0.0149819579301387	0.427538728318395
247.603164168889	0.121904686397735	0.0710916074642565	0.29503268006052	0.419453080953968	0.243576452700859	0.522463299582383	0.250816484603197	0.0380286909594363	0.429733675766052	247.563111590103	0.107971891574118	0.069048485821625	0.344734796341971	0.384255577398625	0.212924336086612	0.537793547160325	0.2295484117394	0.00589953235096377	0.469684802397841	247.647515274453	0.0520763748152682	0.0218168514706199	0.221536160784172	0.373620258724036	0.192208418412328	0.557565427329465	0.286421189585259	0.141912938077218	0.419289722994576
247.703269573333	0.112718426217718	0.0740302751748666	0.209755287522716	0.419395359736639	0.241515946062645	0.526271080889387	0.278421674982689	0.060671506772554	0.442046446162431	247.663182274003	0.100756435877842	0.0674646770983616	0.185533731274286	0.386077174432804	0.216564137912795	0.533179105987172	0.272828961926372	0.0696558087797753	0.45273437724532	247.747615472993	0.0519400004094433	0.0224594005690805	0.221536160784172	0.376477454658846	0.195282380965702	0.551328001482859	0.292212519156273	0.145219620913764	0.419775042086585
247.803374977778	0.112492235266616	0.0686578918748612	0.200180310324827	0.418344793052901	0.235668296591324	0.536679046724713	0.27734633743822	0.060671506772554	0.443427675238248	247.763252957902	0.100544717939395	0.0690418820115415	0.177539284061725	0.386077174432804	0.225238611323996	0.549424946393535	0.273217552542176	0.0643410460399397	0.461432285634666	247.847715671533	0.0513849229918251	0.0218168514706199	0.221536160784172	0.377535404985503	0.195282380965702	0.551328001482859	0.295198072169066	0.145346014390795	0.42245670745112
247.903480382222	0.111942031580922	0.0710916074642565	0.197309256857352	0.415735715399451	0.220858610407674	0.536679046724713	0.275783508105865	0.0583011597111351	0.442306631513233	247.863323641802	0.100712854224949	0.0690418820115415	0.177539284061725	0.38068417811709	0.18939871097121	0.584188633699303	0.261282115630083	0.0230661913442874	0.448186185133836	247.947815870073	0.0508966294945724	0.0213425173500504	0.221536160784172	0.374338324018809	0.192756791525816	0.550463443525608	0.291271527879558	0.142094498431746	0.437560417965685
248.003585786667	0.111848075226002	0.0710916074642565	0.195643439785023	0.390361376834565	0.107253116870991	0.522123468549674	0.239341508378158	0.00490632851496878	0.425038545680022	247.963394325702	0.100806224543234	0.0696820272577299	0.17794784195365	0.344782740638665	0.0865957774398926	0.532305605248315	0.225821565380497	-0.0128680650707057	0.448186185133836	248.047916068613	0.0476900435839422	0.0218168514706199	0.167451167996164	0.363403109977769	0.1753881094206	0.520330993343561	0.293116736508048	0.100539275831484	0.486632834236857
248.103691191111	0.111356606684191	0.0710916074642565	0.188794805389932	0.377721381827683	0.108034648627915	0.522463299582383	0.233074427848188	0.00303779581633509	0.422518524118235	248.063465009601	0.100806224543234	0.0696820272577299	0.17794784195365	0.33089170744167	0.0861610161950558	0.532305605248315	0.214332041114579	-0.0108222916992831	0.45273437724532	248.148016267153	0.047462565957083	0.0148192169201453	0.154143869551217	0.36951477407564	0.185524556371709	0.576635510669097	0.309167790091139	0.068376384188223	0.521343230582895
248.203796595556	0.111262066359382	0.0710916074642565	0.183008681858766	0.325292703504155	0.110329873852709	0.522463299582383	0.216693383766984	0.00610937488946421	0.421804106587987	248.163535693501	0.100806224543234	0.0696820272577299	0.17794784195365	0.299157387537717	0.0826804935973652	0.52332922030442	0.197022060595226	-0.0242544096068078	0.43701864046875	248.248116465693	0.0467342410355823	0.0213425173500504	0.150668861886853	0.370775507905819	0.183660385132467	0.578363670462177	0.313669494932962	0.068376384188223	0.526114346295339
248.303902	0.111169201158029	0.0710916074642565	0.181818439182586	0.292026982910327	0.113684056773189	0.522463299582383	0.195660416648249	0.00610937488946421	0.421661293858214	248.2636063774	0.100840798678288	0.0698253866287267	0.17794784195365	0.283458838272128	0.0826804935973652	0.52332922030442	0.187862930661774	-0.0242544096068078	0.437249306955026	248.348216664234	0.0463614966923307	0.0211745180955787	0.136502555530854	0.371416425789704	0.183660385132467	0.578363670462177	0.316751461505642	0.068376384188223	0.523672028658367
248.404007404444	0.110886277556732	0.0720936759198026	0.181818439182586	0.228232701273856	0.0974106148834489	0.442585557741925	0.129162509852002	-0.0141655155265027	0.34176175704025	248.3636770613	0.100917876042272	0.0698253866287267	0.17794784195365	0.267059884601579	0.0831849010011381	0.52332922030442	0.17464454760342	-0.0242544096068078	0.441089711443433	248.448316862774	0.0451566960826988	0.014565240731684	0.0999194359613789	0.382871125830158	0.201272413195465	0.756671909238959	0.352718472914089	0.129858744508093	0.729290927020714
248.504112808889	0.110663665249978	0.0746539455957256	0.181818439182586	0.215649838679435	0.0974106148834489	0.402537761100742	0.116445789606898	-0.0110785645828218	0.299673496248178	248.463747745199	0.100999485715438	0.0690418820115415	0.176710211544678	0.25356876879742	0.0826804935973652	0.503046941106509	0.160660920236771	-0.0273614926476909	0.423299309312869	248.548417061314	0.0450443464622415	0.0211745180955787	0.0930374138295025	0.383383347076896	0.201272413195465	0.756671909238959	0.354585467009161	0.127436864542723	0.71312926383743
248.604218213333	0.110461229320591	0.0686578918748612	0.163639358757094	0.214080876723684	0.104853780254043	0.400470751628563	0.114031473869075	-0.0110785645828218	0.292403932789623	248.563818429099	0.101136977456747	0.0696820272577299	0.176710211544678	0.230922089570799	0.0865957774398926	0.449734458742935	0.139291272982324	-0.0329086260223667	0.363209664434426	248.648517259854	0.044864311733207	0.0211745180955787	0.0860726922221413	0.383979188683281	0.201272413195465	0.756671909238959	0.356250781956577	0.130469318277725	0.71312926383743
248.704323617778	0.109420862640343	0.0710916074642565	0.183008681858766	0.214080876723684	0.104853780254043	0.402537761100742	0.11681702147517	-0.00596176903223647	0.298190951674794	248.663889112999	0.101225445626897	0.0696820272577299	0.176549485641192	0.222646198322794	0.0873136159798013	0.429434489673403	0.131756453968071	-0.0242544096068078	0.346201984494126	248.748617458394	0.0447206733723954	0.0211745180955787	0.0833670114434793	0.384331519295766	0.193587141010226	0.758936290976661	0.360676286594003	0.121806510316054	0.71312926383743
248.804429022222	0.108308840567708	0.0710916074642565	0.20017259404241	0.214368487051239	0.104853780254043	0.407763649466489	0.120995390537024	-0.00759229488156971	0.299376530832327	248.763959796898	0.100872902988974	0.0698253866287267	0.17794784195365	0.222646198322794	0.0826804935973652	0.442397991299587	0.139864451015787	-0.0329086260223667	0.361848394192737	248.848717656934	0.0447206733723954	0.0211745180955787	0.0833670114434793	0.386067695091436	0.193587141010226	0.775384490722921	0.36635215394501	0.13468872981456	0.737573182635789
248.904534426667	0.107295789263647	0.0245941313833273	0.153026227264256	0.214368487051239	0.102560628445307	0.415836435563341	0.126373579976218	-0.00508015138168375	0.311380710507522	248.864030480798	0.100274559944723	0.0698253866287267	0.18115116052358	0.222646198322794	0.0826804935973652	0.460849551979433	0.147658031336447	-0.0369911171634961	0.394743546639368	248.948817855474	0.0447206733723954	0.0211745180955787	0.0833670114434793	0.409094450658454	0.185672342473146	1.36305427289016	0.484732301384714	0.113102837474639	1.2963668357931
249.004639831111	0.106079710121605	0.0231420962968262	0.15070524156799	0.256307224762428	0.124233326799328	0.681650248510588	0.231170231558565	0.0151805698696543	0.607178820342388	248.964101164697	0.0994826349697485	0.064123402400177	0.18115116052358	0.222646198322794	0.0701376869194969	0.579462990097001	0.165844772352267	-0.0482460149314777	0.503241997384907	249.048918054015	0.0447206733723954	0.0211745180955787	0.0833670114434793	0.455747966702825	0.260392130084366	1.51547109695277	0.628571895666064	0.218329108598104	1.47304179523193
249.104745235556	0.104999818435395	0.0245941313833273	0.14889971866219	0.257823980096842	0.124233326799328	0.681650248510588	0.236009814264393	0.0151805698696543	0.606538844247149	249.064171848597	0.0992347957220131	0.0517149222066334	0.169531143204334	0.224946992773556	0.0701376869194969	0.672495087506304	0.175413878118702	-0.0482460149314777	0.614676962644985	249.149018252555	0.0447458807360252	0.0211745180955787	0.0838891642709211	0.520153327603943	0.260392130084366	1.51547109695277	0.663926855805814	0.218329108598104	1.47304179523193
249.20485064	0.104022074860344	0.0245941313833273	0.144678500303003	0.261802906294657	0.122280355962208	0.680902504650492	0.242446399422102	0.0155451999058016	0.610023749168231	249.164242532496	0.098938605445716	0.0469599156409404	0.165587235816865	0.240673545370364	0.0831849010011381	0.759429840217794	0.232307502209005	-0.0273614926476909	0.683747783023713	249.249118451095	0.0447985488696682	0.0211745180955787	0.0839281554384963	0.568738871714853	0.260392130084366	1.51547109695277	0.674436463345751	0.221582331938203	1.47304179523193
249.304956044444	0.102354811711292	0.0245941313833273	0.141508700049803	0.285251409302384	0.122280355962208	0.681650248510588	0.26546294270371	0.0155451999058016	0.613068392575123	249.264313216396	0.0982933847739136	0.0277212257914779	0.14008159477895	0.258222841722283	0.0826804935973652	0.761646514824113	0.24386886749312	-0.0273614926476909	0.683747783023713	249.349218649635	0.0448240725554463	0.0211745180955787	0.0847735232742057	0.760599100523478	0.281754626950223	1.53172973616591	0.767581788445168	0.221582331938203	1.47093161097038
249.405061448889	0.101083712010491	0.0247711548579518	0.141154757188516	0.317215926993437	0.12012326518593	0.681650248510588	0.279369962089157	0.0258251932745469	0.625723271466419	249.364383900295	0.0977067539437742	0.037103537319216	0.142581903965509	0.404729490718995	0.0907588660246911	0.861859418568366	0.324708656536275	-0.0242544096068078	0.755987731094473	249.449318848175	0.044864311733207	0.0211745180955787	0.0847735232742057	0.879691971625923	0.283843376855372	1.52292079099349	0.863281421180338	0.230813566307484	1.47304179523193
249.505166853333	0.100279445667726	0.0242295020985444	0.138433626276662	0.552860206408683	0.12012326518593	0.690570303673005	0.380310487973053	0.0271683927183877	0.629545311216801	249.464454584195	0.0971629267597753	0.0336657934414205	0.132926828659486	0.425487193712246	0.0907588660246911	0.862787167631821	0.340419626940695	-0.0242544096068078	0.759887541156205	249.549419046715	0.044864311733207	0.0211745180955787	0.0847735232742057	0.888071744648209	0.316331874806889	1.5411293903984	0.875333103886019	0.267902869438979	1.48119249554406
249.605272257778	0.0992478838602691	0.0238555523116954	0.138433626276662	0.588575342064139	0.355108609372061	0.699874675127689	0.482460154496844	0.253872486140262	0.639128220573909	249.564525268095	0.0965154502544086	0.037103537319216	0.132476301032433	0.54325178050976	0.151144780792347	0.873325695862496	0.444550760688607	0.0257210147092224	0.761567672090302	249.649519245255	0.0448907533781251	0.0211745180955787	0.0841509756328667	0.961274694569591	0.507151390932724	1.58949195313198	0.946767730578693	0.454289639430108	1.52677061319758
249.705377662222	0.0982463854000525	0.0188971743191598	0.135338344494758	0.589264997766356	0.355108609372061	0.699874675127689	0.48271786119305	0.253872486140262	0.65113410319467	249.664595951994	0.0963207511084427	0.037068790698932	0.131600520397494	0.564006555832582	0.358903515199837	0.873325695862496	0.493360443321032	0.273694622874974	0.793036544991075	249.749619443796	0.04821872383859	0.0211745180955787	0.458024682119044	0.971252949253556	0.509447810562729	1.58949195313198	0.894942337709368	0.0811067897029535	1.48119249554406
249.805483066667	0.0982463854000525	0.0188971743191598	0.138046900421297	0.589264997766356	0.20322245460346	0.71597608531855	0.47074335851029	0.100317606216692	0.65113410319467	249.764666635894	0.096257971435399	0.037068790698932	0.131600520397494	0.564871671950363	0.382852066532005	0.873325695862496	0.497459185720571	0.270894514067586	0.772289398404638	249.849719642336	0.0487427836225832	0.0149797405758208	0.463837726879811	0.971252949253556	0.509447810562729	1.58949195313198	0.884862538555064	0.0811067897029535	1.48119249554406
249.905588471111	0.0982709392655106	0.0165677780135985	0.142369825613414	0.589264997766356	0.204128499586545	0.718894355157213	0.46716890909523	0.0795859673134375	0.632842148646002	249.864737319793	0.0963207511084427	0.037068790698932	0.132103575690983	0.564478666478453	0.38144419413932	0.873325695862496	0.49638338588048	0.270894514067586	0.77946584662976	249.949819840876	0.0493814730240631	0.014565240731684	0.472031153722481	0.971252949253556	0.509447810562729	1.58949195313198	0.877139639755588	0.0811067897029535	1.48119249554406
250.005693875556	0.0982709392655106	0.0163667227994787	0.153026227264256	0.589264997766356	0.204128499586545	0.718894355157213	0.465023352123484	0.0795859673134375	0.632842148646002	249.964808003693	0.0963790580909167	0.037068790698932	0.133712391536571	0.563106990389602	0.358903515199837	0.861859418568366	0.492600170316354	0.273694622874974	0.790679749163531	250.049920039416	0.0499194547508423	0.0223024115770125	0.486038033650551	0.970265091302962	0.507151390932724	1.58949195313198	0.870673630888419	0.0811067897029535	1.48119249554406
250.10579928	0.0982709392655106	0.0163667227994787	0.231048667110671	0.588935780442355	0.195876668702127	0.709148910638431	0.463332990353373	0.0995425452665188	0.65113410319467	250.064878687592	0.0964166228490101	0.0336657934414205	0.133132145876435	0.560587147303704	0.361135347808696	0.873325695862496	0.487133366872364	0.256519076563937	0.791758156015938	250.150020237956	0.0507007918652318	0.0149797405758208	0.485852210584295	0.970265091302962	0.119801050066482	1.51301302969963	0.826371724288217	0.0692090945702776	1.48119249554406
250.205904684444	0.0983724784129412	0.0163667227994787	0.273552858585262	0.588935780442355	0.195876668702127	0.709148910638431	0.461235382319813	0.0995425452665188	0.65113410319467	250.164949371492	0.0964360628902839	0.0299961906781088	0.133712391536571	0.558642563073594	0.357130355788255	0.873325695862496	0.482468376925159	0.253047718928209	0.812438587798148	250.250120436496	0.0518625258132689	0.0211745180955787	0.495857030636429	0.970265091302962	0.119801050066482	1.51301302969963	0.816548394096804	0.0692090945702776	1.48119249554406
250.306010088889	0.0985375989091269	0.0163667227994787	0.283861036861952	0.588664792225691	0.20322245460346	0.71597608531855	0.458879770303727	0.100317606216692	0.65113410319467	250.265020055391	0.0964360628902839	0.0277212257914779	0.133132145876435	0.555461789760805	0.341775178643394	0.888662448918462	0.474956510148328	0.223417893716973	0.824736075750206	250.350220635036	0.0609397903058612	0.0211745180955787	0.543714763065748	0.884414235140634	0.112159146258041	1.38414274002442	0.62804657671189	0.0310830170924026	1.33189197853285
250.406115493333	0.0988656857434262	0.0163667227994787	0.29001869769304	0.588664792225691	0.20322245460346	0.71597608531855	0.457058445605517	0.100317606216692	0.65113410319467	250.365090739291	0.0966848007554043	0.0210324033212091	0.133712391536571	0.552224502274483	0.323586649963337	0.888662448918462	0.46801799085576	0.180355768076088	0.804213610606707	250.450320833577	0.0630998708279349	0.0211745180955787	0.544910287245952	0.814136307723615	0.107771231372526	1.35793705916297	0.519581561667206	0.0205149231613087	1.2963668357931
250.506220897778	0.0988656857434262	0.0163667227994787	0.291332682511399	0.588575342064139	0.195876668702127	0.706553939523745	0.456030155935095	0.0968324695699515	0.646760505983812	250.465161423191	0.100806224543234	0.0277212257914779	0.318205233524199	0.540749931630568	0.305018109417015	0.873325695862496	0.424507989794399	0.0198975503327045	0.760241185789289	250.550421032117	0.184270741573864	0.0211745180955787	0.590918053104245	0.739140941219118	0.102519950237505	1.35016100280975	0.356525845219394	-0.490004093275626	1.32508089566767
250.606326302222	0.0990947052111791	0.0163667227994787	0.299892139112219	0.588575342064139	0.195876668702127	0.706553939523745	0.454181365730797	0.0968324695699515	0.646760505983812	250.56523210709	0.104536258062652	0.0325751541542052	0.363894468678126	0.533723441144338	0.293708112814515	0.833930425261639	0.383822860175904	0.0198975503327045	0.735390409323647	250.650521230657	0.438090374454641	0.0260762941067847	0.598483849171094	0.513213938075472	0.107771231372526	1.05330466442344	0.150918878352356	-0.478834858326401	0.829526929842412
250.706431706667	0.0990947052111791	0.0163667227994787	0.302017029796964	0.588575342064139	0.195876668702127	0.706553939523745	0.453664219215362	0.0968324695699515	0.646760505983812	250.66530279099	0.104702642903387	0.031532408855703	0.363334061688488	0.524464777054626	0.26631455836182	0.759429840217794	0.362380129480191	0.0198975503327045	0.722653675980607	250.750621429197	0.443791987022514	0.0319055436861403	0.62484206955272	0.174039860803158	0.0921453759415604	0.960861220738851	0.0413989896139074	-0.505449832681801	0.859042559427665
250.806537111111	0.0992478838602691	0.0163667227994787	0.316372385065483	0.588575342064139	0.195876668702127	0.706553939523745	0.450880744375615	0.100317606216692	0.65113410319467	250.765373474889	0.111696053228288	0.0238335294286535	0.395728144151067	0.520561568787155	0.292578003568657	0.741377992426348	0.316205907263629	-0.0297583711191694	0.678070835809109	250.850721627737	0.451552050910659	0.0260762941067847	0.68630339860548	0.162373608646169	0.102519950237505	0.895796497459313	-0.0650627059081497	-0.551025289026889	0.859042559427665
250.906642515556	0.109195521518488	0.0163667227994787	0.547556148658859	0.610698898070055	0.465823209172585	1.10886501412241	0.446064539645351	0.0513445267059788	1.07153388195844	250.865444158789	0.114721137697652	0.0277212257914779	0.409127006507339	0.519577438556431	0.292578003568657	0.753801145838806	0.304551408076774	-0.0297583711191694	0.678070835809109	250.950821826277	0.45904556330899	0.0319055436861403	0.744033838041863	0.152440554697105	0.0500102706523524	0.780412994987189	-0.213775351090856	-0.667659637188252	0.629581344515142
251.00674792	0.110461229320591	0.0163667227994787	0.547556148658859	0.610698898070055	0.465823209172585	1.10886501412241	0.443098366918023	0.0513445267059788	1.07153388195844	250.965514842688	0.124470499798538	0.0325751541542052	0.427237431788193	0.517185601106661	0.269119633226742	0.739567082707907	0.281775811615212	-0.0297583711191694	0.67898462225582	251.050922024818	0.492970934138554	0.0319055436861403	0.979322667136438	0.151171653718794	0.0463296506943976	0.730666727870325	-0.325294096044939	-1.01018122531919	0.150062238719671
251.106853324444	0.111272508044805	0.0163667227994787	0.547556148658859	0.610698898070055	0.465823209172585	1.10886501412241	0.441050310452521	0.0513445267059788	1.07153388195844	251.065585526588	0.262134195266718	0.0238335294286535	0.427237431788193	0.51694898685061	0.26631455836182	0.745503314433809	0.265944929992246	-0.0992006041058697	0.64630279595187	251.151022223358	0.496114104936407	0.0348781460543545	0.979322667136438	0.148181741628092	0.0827120909646815	0.205133277780315	-0.372288640471406	-0.866979162454592	0.131781673325696
251.206958728889	0.332617679737042	0.0206396065984107	0.620927358424262	0.610698898070055	0.465823209172585	1.10886501412241	0.354075123949534	-0.0406235302634613	1.05880248021618	251.165656210487	0.322059142857312	0.0453416834218765	0.732619592925882	0.516779091672342	0.26631455836182	0.753801145838806	0.184690938631173	-0.237948273376816	0.573234289590756	251.251122421898	0.499133345686078	0.0348781460543545	0.979322667136438	0.147589056054626	0.0825241134867619	0.198696148237119	-0.386265369684504	-0.847878497254155	0.12893642518488
251.307064133333	0.340034874957259	0.0188971743191598	0.619979442273022	0.610698898070055	0.465823209172585	1.10933155461562	0.347368620277827	-0.044257855906812	1.03417772317878	251.265726894387	0.335820636672462	0.0453416834218765	0.732619592925882	0.516779091672342	0.26631455836182	0.753801145838806	0.173209567000006	-0.262683697337486	0.589437482868607	251.351222620438	0.506377330217621	0.327295519998295	1.1748487965594	0.147417880434414	0.0835646917859114	0.198696148237119	-0.406879877697366	-1.04357612496052	-0.155062543093829
251.407169537778	0.362444797868201	0.0165677780135985	0.634416488410532	0.610698898070055	0.465823209172585	1.10933155461562	0.320645574676101	-0.0755343139942323	0.738632533493547	251.365797578287	0.341081774496174	0.0453416834218765	0.732619592925882	0.515101584649158	0.174076448268061	0.692014722345058	0.1641632205486	-0.370755709236309	0.561814676871858	251.451322818978	0.512342032491241	0.361067274962351	1.06470321452699	0.147168045074272	0.0858404441920567	0.199076055125483	-0.425409585259682	-0.933922033984209	-0.176933583388316
251.507274942222	0.37580303489799	0.0434468468069157	0.637225847354688	0.610698898070055	0.465823209172585	1.10933155461562	0.288117729291408	-0.0755343139942323	0.738632533493547	251.465868262186	0.344127966484456	0.0453416834218765	0.732619592925882	0.514777529013686	0.174076448268061	0.692014722345058	0.156189611527614	-0.433841747242085	0.573234289590756	251.551423017518	0.512959241165611	0.34992071163166	1.04190071737301	0.147113955061789	0.086706840292677	0.199076055125483	-0.427932395783718	-0.906511960752526	-0.170055106322076
251.607380346667	0.39400773895623	0.0971965002431425	0.643022092658275	0.610698898070055	0.465823209172585	1.10933155461562	0.24960401182362	-0.126276604324644	0.707551594147834	251.565938946086	0.350664244924748	0.0453416834218765	0.732619592925882	0.513955923119684	0.150341091505214	0.666862227997914	0.144979075996613	-0.468494902713524	0.561814676871858	251.651523216058	0.515993063491221	0.35903157401581	1.01895031193323	0.147044844162256	0.086706840292677	0.198696148237119	-0.440265553250963	-0.863894121726529	-0.170055106322076
251.707485751111	0.397517709759694	0.238822723180459	0.693350773253065	0.610698898070055	0.465823209172585	1.10933155461562	0.23914294952248	-0.126276604324644	0.707551594147834	251.666009629985	0.376962664874331	0.25148469955689	0.826057178070887	0.512619273882955	0.146310956357492	0.658436741830628	0.0745694260054053	-0.564347686972574	0.300570629538321	251.751623414599	0.514267922326802	0.35903157401581	1.04190071737301	0.147168045074272	0.0877949741015423	0.199076055125483	-0.436356384674742	-0.906511960752526	-0.18442750255034
251.807591155556	0.397517709759694	0.238822723180459	0.693350773253065	0.595005092007621	0.0862957075859117	1.10933155461562	0.182566452104648	-0.397826522087191	0.637073661486939	251.766080313885	0.378176077570235	0.247851531581564	0.738010024152697	0.508871959478163	0.133876750079282	0.655626482069009	0.0625061049716932	-0.551733163153794	0.300570629538321	251.851723613139	0.510157917173295	0.35903157401581	1.1748487965594	0.147168045074272	0.0877949741015423	0.199076055125483	-0.423755807375262	-1.00728085717196	-0.170055106322076
251.90769656	0.396860377851947	0.236505343861017	0.688674734063834	0.570870213925764	0.0862957075859117	1.10933155461562	0.126804709359659	-0.402749038669424	0.654506944490902	251.866150997784	0.378176077570235	0.247851531581564	0.738010024152697	0.484998612351531	0.113949162587421	0.642065177087773	0.0207743947998971	-0.555736294456504	0.300570629538321	251.951823811679	0.50575391844601	0.0671874328427214	1.02303890804824	0.147229286570833	0.0877949741015423	0.198696148237119	-0.416344796422967	-0.863894121726529	0.102196207680621
252.007801964444	0.396358629533322	0.219903123025233	0.655583542111989	0.561700283933959	0.0862957075859117	1.10933155461562	0.0997930297983679	-0.434218659897942	0.740273330889846	251.966221681684	0.378176077570235	0.247851531581564	0.738010024152697	0.477701023701183	0.110704659451126	0.641142351699761	0.00430441544848723	-0.567898510299442	0.300570629538321	252.051924010219	0.499268769454764	0.0482520632629661	1.00286042957619	0.147229286570833	0.0877949741015423	0.198696148237119	-0.401807491979321	-0.866979162454592	0.0953332026869472
252.107907368889	0.395840175622443	0.22253236823882	0.648336791344309	0.163298798398983	0.0921585636928334	0.66735280851273	-0.0944455002906021	-0.436179108322131	0.358094789920417	252.066292365583	0.378176077570235	0.247851531581564	0.738010024152697	0.377843332368712	0.0872781436327386	0.620691340237494	-0.0586809021247037	-0.581649651050214	0.31879961661604	252.152024208759	0.491934402532844	0.0482520632629661	0.960814521984864	0.147229286570833	0.0877949741015423	0.198696148237119	-0.383071324289501	-0.806939071696716	0.113519015016838
252.208012773333	0.392261744039512	0.211678667790579	0.637225847354688	0.16072796058769	0.0916302639481208	0.66735280851273	-0.0978836268496107	-0.473502991605525	0.341785349604187	252.166363049483	0.376962664874331	0.25841131953658	0.728884163538011	0.179079803377863	0.0917406815707041	0.617948619641909	-0.0994023733747526	-0.592365504445919	0.29843671278265	252.252124407299	0.482927638816381	0.0482520632629661	0.923435076133189	0.147229286570833	0.0885524668705851	0.199076055125483	-0.367638710660629	-0.806939071696716	0.0953332026869472
252.308118177778	0.389676526294001	0.200870264788677	0.634416488410532	0.16072796058769	0.0916302639481208	0.66735280851273	-0.092213956189436	-0.416926094801613	0.413698974026625	252.266433733383	0.37383655082129	0.232076032815668	0.662628680213125	0.160102182197526	0.0917406815707041	0.613240317062974	-0.110216556612653	-0.585241941406741	0.29843671278265	252.352224605839	0.479619614591119	0.0482520632629661	0.923435076133189	0.147311290656185	0.089153632814046	0.199076055125483	-0.361708634706263	-0.806939071696716	0.0944502940617488
252.408223582222	0.379089654768756	0.145980538155839	0.579404195195308	0.158101969729091	0.0916302639481208	0.66735280851273	-0.0925325974629706	-0.41461104864332	0.414294741592042	252.366504417282	0.372464775708722	0.232076032815668	0.590738799010475	0.153639907961289	0.0858667179399667	0.603140892429237	-0.119551185493498	-0.509540474817767	0.29843671278265	252.45232480438	0.459143930390106	0.0482520632629661	0.833543302402252	0.147311290656185	0.089153632814046	0.199076055125483	-0.321519850103153	-0.68891407603166	0.113519015016838
252.508328986667	0.373492324801874	0.145980538155839	0.532361957189464	0.152593238320369	0.0916302639481208	0.663727916950443	-0.12214596496596	-0.402749038669424	0.414294741592042	252.466575101182	0.370095780503348	0.247851531581564	0.50342080945072	0.147414914742833	0.0917406815707041	0.57520972591712	-0.164264665615866	-0.354168938571286	0.296213894438694	252.55242500292	0.448204427071206	0.0482520632629661	0.763153077344746	0.147347533921401	0.0885524668705851	0.199076055125483	-0.294635629818086	-0.64658724404431	0.0880850382103639
252.608434391111	0.362882698782889	0.1501718742581	0.493233909188398	0.142206463254793	0.0853272358243156	0.189664220517159	-0.218057510024112	-0.377692532181416	-0.00998520099395606	252.566645785081	0.367796863869245	0.25148469955689	0.482791641154869	0.145911214385294	0.0950698219894506	0.57169624387821	-0.167039168346079	-0.356223521267877	0.223520104819138	252.65252520146	0.439940922914304	0.0641517779248355	0.741949717584521	0.147589056054626	0.0898665094049349	0.199076055125483	-0.276940138460354	-0.59089091442031	0.0944502940617488
252.708539795556	0.351535525769008	0.183357721464758	0.486347818230838	0.142206463254793	0.0853272358243156	0.189664220517159	-0.202760797441425	-0.372311401513966	-0.0388467536896819	252.666716468981	0.364992636612766	0.262025853203517	0.481815758836585	0.144371870063433	0.0917406815707041	0.56484622873123	-0.166784236764808	-0.349596091856969	0.167049317214019	252.7526254	0.437977761988936	0.0641517779248355	0.737143236206847	0.147743243563184	0.089153632814046	0.199076055125483	-0.272149472978221	-0.59089091442031	0.0864714809226744
252.8086452	0.350614782177422	0.189880715620542	0.493233909188398	0.142206463254793	0.0853272358243156	0.189664220517159	-0.201589225623118	-0.3654882961265	-0.0296821740308984	252.76678715288	0.364003286277819	0.261650640744746	0.481815758836585	0.137422296685308	0.0974629520269235	0.191465013195506	-0.223386854801648	-0.356223521267877	-0.105189091763406	252.85272559854	0.435542468034702	0.0830085106599403	0.744033838041863	0.147794805154191	0.0898665094049349	0.199076055125483	-0.272362153495959	-0.59089091442031	0.0781393838687118
252.908750604444	0.351382491636382	0.186011068282765	0.493233909188398	0.142206463254793	0.0853272358243156	0.189664220517159	-0.201815941012618	-0.361753228974622	-0.0224371357163384	252.86685783678	0.363418609847367	0.260091511357996	0.482791641154869	0.137422296685308	0.0974629520269235	0.191465013195506	-0.221958821785068	-0.354168938571286	-0.100815764070034	252.95282579708	0.430871891423761	0.0864148090252059	0.742423815660396	0.147923911495624	0.0898665094049349	0.199076055125483	-0.269253626590326	-0.59089091442031	0.0705622398949074
253.008856008889	0.351535525769008	0.184030891489398	0.492989774478505	0.142206463254793	0.0853272358243156	0.189664220517159	-0.201977116112627	-0.352357317760943	-0.00998520099395606	252.966928520679	0.362261577763236	0.25841131953658	0.4925665115205	0.137422296685308	0.0974629520269235	0.191465013195506	-0.218196542712183	-0.356223521267877	-0.0936823077649853	253.05292599562	0.42690035794919	0.0864148090252059	0.741949717584521	0.14799518268635	0.0898665094049349	0.199076055125483	-0.266506462449893	-0.59089091442031	0.066526429699236
253.108961413333	0.351382491636382	0.184030891489398	0.493233909188398	0.142206463254793	0.0853272358243156	0.189664220517159	-0.20191694867055	-0.342543309079851	0.00026767042678702	253.066999204579	0.361797614638605	0.25148469955689	0.491255879561196	0.137422296685308	0.0974629520269235	0.191465013195506	-0.216731784608768	-0.356223521267877	-0.0865682310563473	253.153026194161	0.389345962963672	0.0900962665338968	0.551872768673462	0.148221851278403	0.0898665094049349	0.199076055125483	-0.206816925529046	-0.414732249696645	0.066526429699236
253.209066817778	0.350445520060757	0.171695064670737	0.486347818230838	0.142167325283777	0.0853272358243156	0.189664220517159	-0.200482306849792	-0.342543309079851	-0.000478678105577862	253.167069888479	0.3598498615258	0.232693866228026	0.49006316684477	0.137422296685308	0.0974629520269235	0.191465013195506	-0.213184502026729	-0.349596091856969	-0.0612110847751797	253.253126392701	0.389968497559426	0.0907255911313015	0.547397756787015	0.14833828946534	0.089153632814046	0.199076055125483	-0.207833526013453	-0.413483472821029	0.0622092612495726
253.309172222222	0.350007527728297	0.168947656572057	0.486347818230838	0.142167325283777	0.0853272358243156	0.189664220517159	-0.200061803346018	-0.356079444779266	-0.00998520099395606	253.267140572378	0.358042001126746	0.231664964374801	0.49747944279631	0.137422296685308	0.0974629520269235	0.191465013195506	-0.211564957011862	-0.349596091856969	-0.0529872077840534	253.353226591241	0.390240411982651	0.106366491062446	0.544968682008672	0.148677360033443	0.0898665094049349	0.199076055125483	-0.20953134984211	-0.407329292615748	0.0615605521533103
253.409277626667	0.348809385625194	0.171695064670737	0.492283281527406	0.142206463254793	0.0853272358243156	0.189914303808873	-0.198667158961065	-0.347190217468206	0.00026767042678702	253.367211256278	0.357061909525813	0.189002496576327	0.49747944279631	0.137422296685308	0.0977755987586538	0.191465013195506	-0.208741288553313	-0.348009213434009	-0.0480155403709683	253.453326789781	0.387973656159228	0.112864331014453	0.54702813352141	0.148677360033443	0.0898665094049349	0.199076055125483	-0.208840861567468	-0.414732249696645	0.0463746344901203
253.509383031111	0.347910137067441	0.171695064670737	0.492989774478505	0.142349946351542	0.0853272358243156	0.189664220517159	-0.197585334890575	-0.347190217468206	0.00026767042678702	253.467281940177	0.356552134624086	0.172169837078739	0.491255879561196	0.137422296685308	0.0977755987586538	0.191465013195506	-0.207695855184135	-0.349596091856969	-0.0476146810937392	253.553426988321	0.388187313615873	0.115295565711058	0.539528797910119	0.148811524774047	0.0898665094049349	0.199076055125483	-0.211345026796336	-0.407329292615748	0.0420567976243253
253.609488435556	0.345774502084132	0.148598107055072	0.471328039979845	0.142349946351542	0.0879806810741177	0.191947229472571	-0.194554719566888	-0.340617380833583	0.00886018779490999	253.567352624077	0.355962315297252	0.139561932197933	0.460216946762643	0.137425210326169	0.0980691633050521	0.191465013195506	-0.206444884626503	-0.349596091856969	-0.042970972126435	253.653527186861	0.383842351071351	0.121278361616407	0.542070234431198	0.149199038545008	0.091819494304956	0.199076055125483	-0.206503782390193	-0.407329292615748	0.0382857973589414
253.70959384	0.345029519991377	0.145650325170047	0.481474626208312	0.142349946351542	0.0879806810741177	0.191947229472571	-0.190091504492792	-0.361753228974622	-0.000478678105577862	253.667423307976	0.355137629860436	0.134977162131174	0.454173681709186	0.137425210326169	0.0980691633050521	0.191465013195506	-0.205063743918829	-0.349596091856969	-0.042970972126435	253.753627385401	0.296175080679344	0.0570690106957839	0.514085544625185	0.149199038545008	0.091819494304956	0.199076055125483	-0.145948000966844	-0.365417044538584	0.0918445745907704
253.809699244444	0.342525954235144	0.147417136759336	0.493233909188398	0.142273704624077	0.0853272358243156	0.189664220517159	-0.185520621803107	-0.361753228974622	0.0100231240060503	253.767493991876	0.349419544925233	0.123341886894387	0.460137635107718	0.137425210326169	0.0980691633050521	0.191465013195506	-0.193187039846468	-0.320729479299533	0.00951180716259159	253.853727583942	0.256472070730191	0.0515713151143836	0.504377381935127	0.149119505451633	0.091819494304956	0.199076055125483	-0.130513259806525	-0.365417044538584	0.0918445745907704
253.909804648889	0.33990113016328	0.128337891462587	0.488137976879042	0.142273704624077	0.0853272358243156	0.189664220517159	-0.181346261082348	-0.381570557425632	0.0109195568246121	253.867564675775	0.339000747989851	0.091570329565891	0.450317003250311	0.137425210326169	0.0980691633050521	0.191465013195506	-0.176578743295174	-0.31983097361906	0.0512947764363024	253.953827782482	0.237312695947971	0.0531692617561118	0.504377381935127	0.149119505451633	0.091819494304956	0.199076055125483	-0.118434212482702	-0.365417044538584	0.0918445745907704
254.009910053333	0.295493367290157	0.054491314646251	0.450515833985123	0.142273704624077	0.0853272358243156	0.189664220517159	-0.133072454971842	-0.340617380833583	0.091292386827106	253.967635359675	0.326379661520493	0.0790433203396812	0.440807714427038	0.137425210326169	0.0980691633050521	0.191465013195506	-0.158576713157356	-0.31961857673089	0.0589833619285657	254.053927981022	0.214606987457254	0.0512910234773034	0.497261157702199	0.149119505451633	0.091819494304956	0.199076055125483	-0.103483513887163	-0.365417044538584	0.0914417808854274
254.110015457778	0.199931735139488	0.054491314646251	0.418310294359903	0.142273704624077	0.0853272358243156	0.189664220517159	-0.0713010221324884	-0.28966829445902	0.107558144556396	254.067706043575	0.31898294882525	0.0782582752973899	0.4405622387207	0.137425210326169	0.0980691633050521	0.191465013195506	-0.149267033863532	-0.318757801370373	0.0655080091797707	254.154028179562	0.20395581519716	0.0515713151143836	0.495253999114276	0.149119505451633	0.091819494304956	0.199076055125483	-0.093981729358435	-0.365417044538584	0.0891044606965576
254.210120862222	0.189954267759104	0.0520650291413641	0.411980526117868	0.142273704624077	0.0853272358243156	0.189664220517159	-0.0636038034665029	-0.288180287190889	0.104329877646207	254.167776727474	0.308026071308789	0.069637259017542	0.427660786062584	0.137422296685308	0.0980691633050521	0.191465013195506	-0.133940545713662	-0.305007487180496	0.0841767387254903	254.254128378102	0.182759868109686	0.0515713151143836	0.487402224894618	0.149119505451633	0.091819494304956	0.199076055125483	-0.0815190932798074	-0.343183503246916	0.102537694783456
254.310226266667	0.165749555599518	0.0513005395049338	0.389681855760825	0.142273704624077	0.0853272358243156	0.189664220517159	-0.0476900682385362	-0.256701044112647	0.112159360776362	254.267847411374	0.301565821474166	0.0663946901520894	0.419954349535228	0.137422296685308	0.0980691633050521	0.191465013195506	-0.126149978691864	-0.293840070028905	0.0946391769804748	254.354228576642	0.156554027147083	0.0512910234773034	0.481448926835441	0.149119505451633	0.091819494304956	0.199076055125483	-0.0645223687649635	-0.345403721196291	0.0983891046577928
254.410331671111	0.150401696599531	0.0513005395049338	0.37027152854671	0.142206463254793	0.0853272358243156	0.189914303808873	-0.0381404556357109	-0.224287499517931	0.116916659882126	254.367918095273	0.278891052596667	0.0637579244824023	0.404095243583349	0.137386611561532	0.0980691633050521	0.191465013195506	-0.0994022413570524	-0.284684451276418	0.0946391769804748	254.454328775182	0.126184045847834	0.0512910234773034	0.412225665907329	0.148989460980844	0.090961587269494	0.199076055125483	-0.0151910306784152	-0.275819932224573	0.12648983672354
254.510437075556	0.13657963995475	0.0511766979860603	0.34972534846145	0.142167325283777	0.0853272358243156	0.189664220517159	-0.0276899204235229	-0.201754247703331	0.116916659882126	254.467988779173	0.261931248078059	0.069637259017542	0.405584153312505	0.137294250903793	0.0977755987586538	0.191465013195506	-0.0911514599277647	-0.280802501153405	0.0955159816643536	254.554428973723	0.12089566028378	0.0512910234773034	0.289091749209587	0.148989460980844	0.090961587269494	0.199076055125483	0.00298487885330182	-0.149978352165711	0.136168649304471
254.61054248	0.130782208908035	0.0511766979860603	0.339704590632655	0.142167325283777	0.0853272358243156	0.189914303808873	-0.0199607508271639	-0.201754247703331	0.105779182043662	254.568059463072	0.123214790131305	0.0537823141125601	0.350957937541864	0.137294250903793	0.0977755987586538	0.191465013195506	-0.0326973637806965	-0.219362050793269	0.0946391769804748	254.654529172263	0.118646920933034	0.0570690106957839	0.257832281280622	0.149119505451633	0.090961587269494	0.199076055125483	0.0119925130170765	-0.125490337028008	0.11799598039237
254.710647884444	0.129923780880132	0.0511766979860603	0.329118458416957	0.142167325283777	0.0853272358243156	0.189914303808873	-0.0160158274836714	-0.177637563566564	0.116916659882126	254.668130146972	0.120509361753918	0.0537823141125601	0.34372606530519	0.137294250903793	0.0977755987586538	0.191465013195506	-0.0285767617922492	-0.212219274951741	0.0941470332056957	254.754629370803	0.117521705275702	0.0512910234773034	0.245256116151995	0.149119505451633	0.0898665094049349	0.199076055125483	0.0156583589990826	-0.117362369680848	0.113784353854404
254.810753288889	0.12238195499256	0.0540785999311942	0.328308217408456	0.142206463254793	0.0853272358243156	0.191947229472571	-0.0123181076110015	-0.177637563566564	0.115615786520454	254.768200830871	0.12014531373295	0.0547794978218903	0.344474613831931	0.137522519447879	0.0950698219894506	0.19071781886446	-0.0273490801408272	-0.212219274951741	0.0939691231550378	254.854729569343	0.116475993674357	0.0512910234773034	0.242042713277773	0.149119505451633	0.089153632814046	0.199076055125483	0.0176982016517181	-0.116811237207686	0.113784353854404
254.910858693333	0.118744455162732	0.0511766979860603	0.320778818563232	0.142349946351542	0.0850446668780451	0.193020186447742	-0.00889185256745096	-0.173109604260898	0.116916659882126	254.868271514771	0.12014531373295	0.0547794978218903	0.344474613831931	0.137544568896736	0.0955036971018834	0.191366550773658	-0.0265451060964353	-0.212219274951741	0.0943327564869632	254.954829767883	0.115414678286836	0.0563996865130264	0.245256116151995	0.149119505451633	0.089153632814046	0.199076055125483	0.019675137859063	-0.113327735782317	0.115999781302434
255.010964097778	0.116378724347689	0.0511766979860603	0.317875739967422	0.142628725644851	0.0850446668780451	0.194817268480439	-0.00618182549246596	-0.173914281513496	0.114400664835831	254.968342198671	0.12014531373295	0.0547794978218903	0.344474613831931	0.137695728460458	0.0922340144703115	0.189589581246673	-0.0261538759023917	-0.212219274951741	0.0946391769804748	255.054929966423	0.11535339590142	0.0570690106957839	0.245256116151995	0.149119505451633	0.089153632814046	0.199076055125483	0.019989582165042	-0.113327735782317	0.115999781302434
255.111069502222	0.113153903302689	0.0540712616156366	0.317051481966275	0.142681271623469	0.0850446668780451	0.194817268480439	-0.00271507474721881	-0.167816975084041	0.116916659882126	255.06841288257	0.119925572370712	0.0547794978218903	0.343955366545989	0.137813950557904	0.0917406815707041	0.189618681475432	-0.0251090349469016	-0.212219274951741	0.0955159816643536	255.155030164964	0.114573249259492	0.0563996865130264	0.242042713277773	0.149119505451633	0.089153632814046	0.199076055125483	0.021064867930183	-0.10580742276887	0.12211133338106
255.211174906667	0.112162767263705	0.0511766979860603	0.305287428746875	0.143059553004898	0.0850446668780451	0.197146537666535	0.000451925420805801	-0.173109604260898	0.112159360776362	255.16848356647	0.119925572370712	0.0547794978218903	0.343955366545989	0.138013972592659	0.0917406815707041	0.190694273517974	-0.0243903773197024	-0.215192009628521	0.0943327564869632	255.255130363504	0.113747804832838	0.0570690106957839	0.24160369345833	0.149199038545008	0.089153632814046	0.199076055125483	0.0224030576337896	-0.108177334212599	0.11799598039237
255.311280311111	0.110162681172763	0.0511766979860603	0.301855199606483	0.143482470363385	0.0832705600201218	0.198958177229899	0.00316805425140485	-0.173109604260898	0.112159360776362	255.268554250369	0.115966923430482	0.0503533851977969	0.338933097560035	0.13809845412639	0.0917406815707041	0.19071781886446	-0.0174704425428835	-0.212219274951741	0.0995265901915411	255.355230562044	0.112966520646121	0.0505851020758555	0.232947936982684	0.149248219209344	0.089153632814046	0.199363466607219	0.0235210120658175	-0.10580742276887	0.11799598039237
255.411385715556	0.109078592291271	0.0513005395049338	0.295547417548142	0.143725725935511	0.0850446668780451	0.204756067300966	0.00530598124128753	-0.161659631182363	0.122765791422053	255.368624934269	0.11364194279562	0.0503533851977969	0.336622957509585	0.138218591006909	0.0917406815707041	0.191465013195506	-0.012045957355964	-0.200922180123677	0.112647119117054	255.455330760584	0.111097558646819	0.0553623371154899	0.23636420645849	0.149248219209344	0.0885524668705851	0.199363466607219	0.0258941246545762	-0.10580742276887	0.12211133338106
255.51149112	0.107193749425951	0.0511766979860603	0.273768828130235	0.144244161224957	0.0832705600201218	0.205573131534742	0.0100595358431726	-0.157480020164249	0.116916659882126	255.468695618168	0.095347247218128	0.0401108707369996	0.290647652577244	0.138218591006909	0.0909759756044968	0.193426085874072	0.0272686616259446	-0.138862940754665	0.128289763515619	255.555430959124	0.110014051344072	0.0491491257804794	0.220608010251872	0.149248219209344	0.0885524668705851	0.199363466607219	0.0280306362619063	-0.0912669984590679	0.131194191024731
255.611596524444	0.104461965025918	0.0511766979860603	0.260513926422281	0.144440494167881	0.0819683379090546	0.205573131534742	0.0140757588448555	-0.150272394420182	0.116916659882126	255.568766302068	0.095347247218128	0.0401108707369996	0.290647652577244	0.138255318029855	0.0917406815707041	0.195873081760206	0.0276248734059815	-0.138862940754665	0.128289763515619	255.655531157664	0.109074856130438	0.0505851020758555	0.215987500451593	0.149248219209344	0.0885524668705851	0.199363466607219	0.0296766289946078	-0.0879425973593208	0.131578675823544
255.711701928889	0.103906576977484	0.0513005395049338	0.253813385193313	0.145616501077256	0.0708916566302918	0.212007382919165	0.0182098972252367	-0.139055941501026	0.132710600342301	255.668836985967	0.0873146874316443	0.0401108707369996	0.168951344547404	0.138430055661937	0.0909759756044968	0.195930653799213	0.0505106690572228	-0.0562228198844598	0.128785376406901	255.755631356204	0.108080876764884	0.0553623371154899	0.218404056196967	0.150944140907592	0.076810214872691	0.212457575834487	0.0396794519134682	-0.123731595267134	0.131578675823544
255.811807333333	0.101268211270478	0.0511766979860603	0.253813385193313	0.156807557671914	0.0853272358243156	0.433615251166418	0.0643752541569374	-0.152173379418777	0.312744744501169	255.768907669867	0.0865799983668423	0.0401108707369996	0.168951344547404	0.138833346365852	0.0917406815707041	0.204816488974703	0.0535005254125054	-0.0502797801193019	0.147627401704848	255.855731554745	0.106893279815738	0.0553623371154899	0.215605008343468	0.154566047094986	0.0796353045481825	0.342177037489726	0.0563754070511326	-0.113327735782317	0.247520793086706
255.911912737778	0.0993337649688634	0.0490647109556986	0.254266488760802	0.160256377939877	0.0853272358243156	0.434834895489814	0.0739578522907749	-0.144679546531621	0.321416724901618	255.868978353767	0.0849233731456524	0.0401108707369996	0.168951344547404	0.139277379154165	0.0878285355975072	0.220834639906585	0.059174940825031	-0.0700061446915797	0.152949360270377	255.955831753285	0.105407406323734	0.0504408442137372	0.207635065495832	0.161815668495496	0.104677640108939	0.39707990465454	0.083617879999722	-0.0811338182255563	0.309876840928091
256.012018142222	0.0961730235755151	0.0455701837064009	0.254266488760802	0.16416267199191	0.0853272358243156	0.436602561506671	0.0866302422810249	-0.111873872670481	0.340932174179427	255.969049037666	0.0840788567348469	0.0401108707369996	0.167614946935851	0.139539412667941	0.0872781436327386	0.252660933413511	0.0644196653118899	-0.0796398927235385	0.170243209495053	256.055931951825	0.104598891136725	0.0504408442137372	0.204427290336018	0.165857430466102	0.104677640108939	0.39707990465454	0.0923815540834994	-0.0763326079627082	0.312294182319038
256.112123546667	0.0948763343606425	0.0240802403410228	0.229398368867374	0.168339796317039	0.0853272358243156	0.436602561506671	0.0947219382390084	-0.105554348873787	0.33749660356805	256.069119721566	0.0833611293890458	0.0401108707369996	0.168951344547404	0.139897696752841	0.0872781436327386	0.402479248935307	0.0747066512443665	-0.0815377976899304	0.281906931793938	256.156032150365	0.103309884539223	0.0420817337231296	0.182113930964709	0.16999582989447	0.104677640108939	0.398348735067375	0.101553903302259	-0.0624703599100983	0.316219615354803
256.212228951111	0.0938738359762345	0.031270016352513	0.229398368867374	0.180840519360764	0.0853272358243156	0.460543624220048	0.125801035772605	-0.0744987917522624	0.381470666979906	256.169190405465	0.0826978824993341	0.0306908975059971	0.157956315738983	0.14097927329565	0.0917406815707041	0.471332539958472	0.0850290032325684	-0.0322498753244317	0.409574690023451	256.256132348905	0.101779501354348	0.0411724770275922	0.175918503558091	0.174113937693672	0.101955682833198	0.410013365101722	0.11198337431979	-0.0584657231506937	0.32817736650268
256.312334355556	0.0928073123049833	0.0343095491100549	0.228535773035209	0.184427357881065	0.0916302639481208	0.461657359950293	0.132477470965997	-0.0356230677364909	0.414759403125612	256.269261089365	0.0822109197578295	0.0323557430225696	0.157956315738983	0.141842026107372	0.0891828544469924	0.491905461894453	0.0934361564526204	-0.0322498753244317	0.417044165792066	256.356232547445	0.101064822886035	0.0409213932004447	0.167743055511297	0.179514215295907	0.108373235490726	0.42837280386642	0.121656646243893	-0.0520255663389712	0.32817736650268
256.41243976	0.091784317680534	0.033749670267357	0.213607249654695	0.187284054632422	0.0894611540126563	0.461657359950293	0.140274777767899	-0.0475134531174964	0.394205670588562	256.369331773264	0.0813917041484939	0.0303641435411836	0.153870800484155	0.142315110584277	0.0872781436327386	0.49390549636525	0.100448734692648	-0.0322498753244317	0.41928127142833	256.456332745985	0.100650113627887	0.0409213932004447	0.164304542449803	0.185593753368229	0.107771231372526	0.42837280386642	0.129091031989554	-0.0366219093700796	0.346884509015991
256.512545164444	0.0905018517493899	0.0343095491100549	0.191825552046751	0.208791429079371	0.104682938363815	0.471594953903236	0.153987719937909	-0.00387777198375353	0.414759403125612	256.469402457164	0.0799716206961602	0.0306908975059971	0.150366851469493	0.143658724478127	0.0917406815707041	0.512820757875153	0.110278897060183	-0.0322498753244317	0.448636344837834	256.556432944526	0.0998985619305274	0.0431555263366991	0.161005313599653	0.193430007320603	0.117786600269275	0.434141127055271	0.137255357540039	-0.0366219093700796	0.33927582307858
256.612650568889	0.0891668572582627	0.033749670267357	0.174699149119018	0.242070019497643	0.114011141614291	0.471594953903236	0.167138030794284	0.0170344237668708	0.40551637037578	256.569473141064	0.0792455458654375	0.0303641435411836	0.147368966881155	0.15330768644145	0.0878285355975072	0.545893958064286	0.157288117714172	-0.0502797801193019	0.475455155999398	256.656533143066	0.099026466625154	0.0477864898283456	0.161632521114691	0.203300773746757	0.11882544873445	0.42837280386642	0.143439395614115	-0.0333603409576081	0.33927582307858
256.712755973333	0.0881636996860376	0.0323505150355416	0.161258654868905	0.2450285675047	0.118542627340528	0.471594953903236	0.173460733656882	0.0138370779256155	0.395062455282304	256.669543824963	0.0789086852345853	0.0303641435411836	0.143643308582671	0.154863791979868	0.0917406815707041	0.554699897665726	0.166359048993381	-0.0322498753244317	0.494567425465146	256.756633341606	0.0986646152605726	0.0411413984016878	0.156030430690484	0.213520599536268	0.117786600269275	0.437429360681246	0.153209861712228	-0.0169667273130461	0.374274204488409
256.812861377778	0.0880033034048753	0.0348410239108683	0.165996665798119	0.246292256821664	0.118542627340528	0.471594953903236	0.175642868743232	0.0202038909322968	0.404669707198816	256.769614508863	0.0784841457317498	0.0281871053905379	0.139964397790121	0.16319113826274	0.0917406815707041	0.559954766413996	0.18308070325353	-0.0322498753244317	0.507301465760471	256.856733540146	0.0978632264231879	0.0411413984016878	0.156030430690484	0.2196495475651	0.117786600269275	0.463379771700316	0.161183913490362	-0.017654494786622	0.396187877037532
256.912966782222	0.0880033034048753	0.0348410239108683	0.165996665798119	0.249993045082603	0.119209424418972	0.473568026086761	0.180451997072496	0.0124411379737228	0.403235795662761	256.869685192762	0.0783727514157249	0.0303641435411836	0.141554689112717	0.177560853438931	0.0917406815707041	0.559954766413996	0.197123490136379	-0.0322498753244317	0.507301465760471	256.956833738686	0.0958799152015893	0.0403285651255603	0.152916307231384	0.232314764171523	0.110800469548357	0.581822801344216	0.176998676737281	-0.0213276246781425	0.53427502546561
257.013072186667	0.0880033034048753	0.0343095491100549	0.165996665798119	0.253017082239681	0.124637915493562	0.492454238987105	0.185350243290307	0.0138370779256155	0.415864535900013	256.969755876662	0.0783727514157249	0.0281871053905379	0.139964397790121	0.181885424632515	0.0909759756044968	0.559954766413996	0.199630888708393	-0.0322498753244317	0.508420597554489	257.056933937226	0.0955667148886669	0.0306164799592495	0.146256463080967	0.246473887052244	0.117786600269275	0.730915733033588	0.19344789052671	-0.0193795117540428	0.622661706351745
257.113177591111	0.0879695354295618	0.0343095491100549	0.165996665798119	0.255915025603511	0.114826470007886	0.492454238987105	0.188901707845576	0.0138370779256155	0.428232690356976	257.069826560561	0.0783259113702667	0.0281871053905379	0.139964397790121	0.211249200070724	0.0923966255891049	0.561007068953567	0.211865050255658	-0.0311890783026572	0.508617407177386	257.157034135766	0.0950040930016772	0.0306164799592495	0.14518511759526	0.254319679065288	0.110800469548357	0.7575215952059	0.202664011464548	-0.00228224126502168	0.667467199610374
257.213282995556	0.0879136957747187	0.0348410239108683	0.165996665798119	0.257306476975127	0.111158893398873	0.51254854844346	0.196484410752478	0.0138370779256155	0.466564413716198	257.169897244461	0.0783146712515414	0.0281871053905379	0.139964397790121	0.367160113005935	0.0923966255891049	0.580622214768511	0.251869104820157	-0.0322498753244317	0.523561334588424	257.257134334307	0.0940590089802339	0.0312974821075832	0.145633050952905	0.259320643975101	0.119801050066482	0.786039319319832	0.208720966038111	0.0114889037067822	0.695278612148598
257.3133884	0.0879695354295618	0.0348410239108683	0.165996665798119	0.258473319988652	0.111158893398873	0.552549814038177	0.20282512809179	-0.00223608616528681	0.510053982820999	257.26996792836	0.0782777519642867	0.0281871053905379	0.139964397790121	0.38721682735923	0.0977755987586538	0.580622214768511	0.268122727728182	-0.0322498753244317	0.523561334588424	257.357234532847	0.0936321161726889	0.0306164799592495	0.144988168002667	0.265040475524758	0.124014561187631	0.80809802355052	0.220304352420625	0.00883642969444857	0.729546077673118
257.413493804444	0.0878181773437663	0.031270016352513	0.161258654868905	0.259389795637439	0.110098708128917	0.731862245021961	0.211079462502404	0.0124411379737228	0.665795502249223	257.37003861226	0.0781511669906396	0.0281871053905379	0.139964397790121	0.390908288048495	0.0977755987586538	0.580622214768511	0.270902565047126	-0.0322498753244317	0.523561334588424	257.457334731387	0.0930080818598016	0.0306164799592495	0.144988168002667	0.271974074476825	0.124014561187631	0.827018545058611	0.230577970651386	0.0114889037067822	0.74986208706008
257.513599208889	0.0877199434242145	0.0343095491100549	0.165502445400917	0.260897106021803	0.110098708128917	0.76799763072724	0.218357280320205	-0.00701661023236966	0.681352809677097	257.47010929616	0.0780454982131342	0.0281871053905379	0.139964397790121	0.391492666600733	0.0977755987586538	0.580622214768511	0.273176398341962	-0.0311890783026572	0.524827387192964	257.557434929927	0.0925467785499267	0.0306164799592495	0.145096283813671	0.275127538877762	0.124014561187631	0.844170797993636	0.239285516318155	0.0114889037067822	0.76539791771967
257.613704613333	0.0877199434242145	0.0343095491100549	0.165502445400917	0.264729432935879	0.110098708128917	0.831377435386109	0.229931101115278	0.0124411379737228	0.757506695776661	257.570179980059	0.0778090752401113	0.0281871053905379	0.139964397790121	0.397514630155446	0.0977755987586538	0.580622214768511	0.278221718045406	-0.0322498753244317	0.524666344123197	257.657535128467	0.0917203465998093	0.0302797759170498	0.142881589618756	0.280904263870603	0.127231536672665	0.851245868595009	0.249606482037132	0.012401759631464	0.778045021014981
257.713810017778	0.0877199434242145	0.0343095491100549	0.165502445400917	0.265075620031024	0.110098708128917	0.836887996416834	0.233070762964209	0.0124411379737228	0.765470527250983	257.670250663959	0.0778090752401113	0.0281871053905379	0.139964397790121	0.397514630155446	0.0977755987586538	0.581910741676227	0.278619310529424	-0.0322498753244317	0.524827387192964	257.757635327007	0.0914276487929531	0.0302797759170498	0.142881589618756	0.280904263870603	0.127231536672665	0.851245868595009	0.249798737388674	0.0119560458604308	0.778045021014981
257.813915422222	0.0877120267949334	0.0343095491100549	0.165502445400917	0.265075620031024	0.110098708128917	0.836887996416834	0.233153366394685	0.0124411379737228	0.765470527250983	257.770321347858	0.0777144533900368	0.0281871053905379	0.139964397790121	0.398027306941459	0.0923966255891049	0.599450691482735	0.288923232365159	-0.0322498753244317	0.552905256574593	257.857735525547	0.0914276487929531	0.0302797759170498	0.142881589618756	0.280904263870603	0.127231536672665	0.853222819345149	0.250594603417338	0.0114889037067822	0.778045021014981
257.914020826667	0.0876822698283219	0.031270016352513	0.161258654868905	0.265075620031024	0.110098708128917	0.836887996416834	0.233299186015075	0.0124411379737228	0.765470527250983	257.870392031758	0.0775803094139836	0.0281871053905379	0.139964397790121	0.406516047460486	0.0909759756044968	1.29641414250951	0.356041404837363	-0.0502797801193019	1.21650761435929	257.957835724088	0.0910861230639189	0.0290825447778897	0.142881589618756	0.354602149546801	0.143239246894317	1.80823994204899	0.551310211621997	0.0318285780518613	1.72037412225352
NA	NA	NA	NA	NA	NA	NA	NA	NA	NA	257.970462715657	0.0774546258231146	0.0281871053905379	0.139964397790121	0.409086088794734	0.0909759756044968	1.38171471279623	0.39392463934651	-0.0502797801193019	1.32286071005254	NA	NA	NA	NA	NA	NA	NA	NA	NA	NA
