# Supplementary material for: Global diversity dynamics in the fossil record are regionally heterogeneous
Source: Nat Commun. 2022 May 18;13:2751. doi: 10.1038/s41467-022-30507-0 (PMC9117201; doi:10.1038/s41467-022-30507-0)
Supplement: Supplementary file 4 — Source Data [file 41467_2022_30507_MOESM4_ESM.zip › source_data/Supplementary Figure 41 - diversity.txt]

Supplementary.Figure.41...diversity.TGR_raw_time	Supplementary.Figure.41...diversity.TGR_raw_median	Supplementary.Figure.41...diversity.TGR_raw_0.95_lower	Supplementary.Figure.41...diversity.TGR_raw_0.95_upper	Supplementary.Figure.41...diversity.TGR_mst_time	Supplementary.Figure.41...diversity.TGR_mst_median	Supplementary.Figure.41...diversity.TGR_mst_0.95_lower	Supplementary.Figure.41...diversity.TGR_mst_0.95_upper	Supplementary.Figure.41...diversity.TGR_both_time	Supplementary.Figure.41...diversity.TGR_both_median	Supplementary.Figure.41...diversity.TGR_both_0.95_lower	Supplementary.Figure.41...diversity.TGR_both_0.95_upper
193.537	13.0104356902839	3.22140747166936	33.48199879636	193.462	10.3355251378602	2.0696686618818	24.645947808081	193.505	17.2969677136969	4.87399620793714	39.100593245182
194.593	14.0750516996253	3.53084829247686	29.4347444184684	194.519	13.5265723106285	4.06198214500565	29.6314267547196	194.559	21.2955145031295	7.05821949178351	45.8717463119729
195.649	12.211050563692	3.22028197102259	28.0204116536804	195.576	11.6076585861559	2.5910996264765	31.0073597576826	195.613	18.1598849973237	6.62760435725544	41.7571597219183
196.288	10.3576791864787	2.89650967903629	21.7450031650845	196.252	10.0348845193457	2.77155200393778	22.8574929477642	196.27	17.8339437375815	4.38941420325898	39.9372241454624
196.816	10.2717561627634	4.08702667150661	19.5006209272824	196.781	12.7501924046441	3.47035428381165	31.3879261859945	196.797	16.804780170063	7.00394699209483	30.2958498464084
197.76	12.5532838345296	4.78027893654247	28.5670123710712	197.69	11.3169848277762	3.67769817302065	26.3803352084515	197.721	18.5254236404465	5.22505118420802	40.1912352896418
198.816	14.8890642884247	2.92056532723273	37.3418840850252	198.747	11.485439389007	2.83912511720814	32.1200065675448	198.775	17.1011513363586	7.04746007038943	33.6436138852237
199.402	10.8811826652294	3.85116586470784	22.6076003625472	199.368	16.7655129945167	3.75374525088081	56.74766347027	199.381	15.8636065755028	5.18305195362096	32.4847254499446
199.93	10.2944141283707	5.00853924431645	22.8217490659043	199.896	13.1781585879773	5.14875687130422	28.5564382553435	199.908	15.1002186969314	5.36195223274841	30.8230179801275
200.88	12.1522742256844	6.29391497059153	23.3827605922475	200.846	10.0046340315293	5.0034596921317	20.4597220647652	200.858	15.8896262474941	7.26958796519875	30.6936586330325
201.408	19.4120783704064	7.70519838284421	34.1423377218689	201.375	20.5652602029164	6.77942494926848	43.8107280965227	201.385	16.1129462906421	6.79649007259138	32.3877378582067
201.983	21.3874801360288	9.0273428257874	36.2995879232061	201.918	20.5624749806084	7.88787867040642	37.4048514749136	201.937	15.9589605887905	7.50525430127485	34.5087712861554
203.039	20.9652382427091	7.8623834744284	38.0132696023018	202.975	25.0964349384269	8.15080278848611	39.9775132495188	202.991	17.8483273577659	8.10874674446549	37.1014850127095
204.094	19.4635318770035	7.13695278107867	37.8228733048647	204.032	18.2013036660906	5.78616007082566	33.4916585529346	204.045	14.8728616619308	7.43690669330239	35.6943615128472
204.811	16.7154470797896	5.56178234290921	37.5036289805717	204.78	18.0399277595325	6.79503536241019	35.0441687376661	204.786	14.9572199526251	5.53478366499839	33.9182921553025
205.339	22.7137891228402	9.80276906726949	42.0170902534517	205.309	25.5057510435283	4.83314500148704	45.8121337058052	205.313	21.7260464866475	7.63203218497962	44.4589502491206
206.206	31.0617864363732	14.06672073337	45.7100236810608	206.147	19.0610438123268	7.84643185479382	33.2374258030935	206.154	24.6881520776891	6.78385721056082	45.9187257511931
207.262	19.1984498411948	8.89179828780486	36.1770105830531	207.204	24.1386463102273	7.74765169366733	40.5271155270724	207.208	15.0734688210325	5.66549584287822	35.4000025402393
208.317	17.9210485813983	8.72044321624533	31.4999997987239	208.261	19.0530218002015	8.75870109126001	33.4731542022358	208.262	25.4432140930935	8.76877176827543	44.9392352006623
209.178	14.6223120807452	4.30175831738899	34.7850577128347	209.15	13.4685659702649	2.00005204105431	39.3154650601048	209.149	12.0531798569036	3.33291371602313	34.3894869076928
209.705	16.2039229377601	5.58953745482063	35.9863222261507	209.678	20.5693149081341	4.80108069878252	57.2725741764335	209.676	15.5033778472532	4.44915926692687	32.6335667100883
210.429	20.6675722175488	5.2141219325388	62.718245840592	210.375	29.1598300652932	4.42169395305466	81.9856787246069	210.37	19.1291064819448	5.47885747266995	62.2626804351546
211.484	29.552270709077	6.76609852481977	67.260855589053	211.432	23.2346245323083	4.91375367478715	65.0760761859375	211.424	24.5300135450056	6.46765199883311	67.1349763157758
212.54	32.7664666448439	7.05658222230284	74.7661486554706	212.489	37.2677905833479	7.89667698836929	80.2534205310763	212.478	19.8569312266407	5.59918194362174	60.032883905202
213.549	28.0895517447539	7.49382428183607	53.0250478137282	213.524	21.8568326637113	3.72504484586906	68.9566813311352	213.517	19.9275810042353	6.29620255819111	60.2411914122473
214.077	23.2677072009858	5.09051376293297	56.9162571814535	214.052	32.7929668303615	4.38732039490677	177.008114436291	214.045	26.012164419494	6.25648365209312	101.359553651405
214.652	22.9692611320792	4.63775178817104	68.7996113750894	214.603	31.8418436310418	5.73751136769441	79.0407310140897	214.586	25.2984875813463	7.93071667175705	103.900089112586
215.707	64.8050273969804	6.60694238594273	98.4473532824368	215.66	44.2608579959021	22.047050212025	98.152138666899	215.64	19.6912147225434	3.98334172555765	79.7970999314088
216.763	30.8734255532427	10.9862397729729	52.5305444135861	216.717	31.8574369848299	12.7522289458772	85.3129310356136	216.694	56.7194863152172	6.45556894993178	139.141262620559
217.39	35.9749363299818	11.7259243076287	146.495777303676	217.368	24.5844693333631	10.0981496609227	49.3978762931574	217.356	34.871587072822	10.1942441286169	157.812070154057
217.918	28.7815397533304	13.4822070208099	51.6777906879432	217.896	28.4849240636666	16.1507153865623	44.7253903769992	217.883	24.2840817269737	10.8485099155228	43.361987534407
218.874	28.8515463167686	13.8578205132335	45.356521761086	218.831	29.3353420682295	13.4261157807893	46.6537190378784	218.802	27.7590922712696	14.4541284483479	43.4028497921469
219.93	30.5018676039212	16.5067295931845	47.6844545671291	219.889	28.6866054340462	16.0337287199738	60.4540394218784	219.856	26.4337017022615	12.4454001692131	54.7859768853254
220.986	24.1305922305887	10.2768941648909	58.9698265850639	220.946	26.5930119954484	9.43748813092149	72.6485743727615	220.91	31.2892815698102	10.1219028145022	77.6764849022141
222.042	19.679826454533	7.55028409132237	68.0038636932316	222.003	11.9106451929571	3.45726349208569	54.4762659516507	221.965	34.1765805176387	8.41851111454394	85.1168174422366
223.097	21.6280858410347	8.18688830192566	66.2079171320494	223.06	24.076049705761	3.60195918278333	68.5041499462498	223.019	32.0211219904424	9.93739480198467	69.1207329626559
224.153	24.8976386466	7.75610834785707	67.1568532364082	224.117	10.6626019790699	2.17346163165932	48.0564422614624	224.073	25.5483891912442	9.09252049361425	44.7073887411135
225.209	18.0466664358128	7.36042861592622	51.3126444094191	225.174	14.1882556147783	2.47642273316365	42.4582639180327	225.127	25.9649941580744	9.34878620498331	69.5730758596874
226.264	18.2313759512109	8.04162610667995	52.3885222524121	226.231	10.7501068437332	1.76119209942514	55.510694292403	226.181	23.13340506158	7.99482222029781	71.4548926392218
227.046	17.3551700369323	6.29986622156033	66.8224723087165	227.03	10.1588834907645	1.85186039417756	61.1867010669433	227.004	18.1139731027874	8.32301214926729	30.3725533786267
227.574	29.7177742868293	6.93314693535338	92.6951376641507	227.558	22.7807845602579	2.64397795189596	85.9772068812143	227.531	33.7991739208355	6.89259713689127	174.960673683849
228.376	38.3096146603137	4.64822121421015	80.1772695986509	228.345	31.3758682500696	3.76838585410836	113.769311078888	228.289	22.1543751501139	3.68103189003147	92.3417532003548
229.431	27.0514415226884	3.60696107612022	73.470291707201	229.402	60.0337560958208	4.23829001016908	142.458594350815	229.343	23.8160483653679	1.96649044041176	96.3800903475409
230.487	38.9141183001309	4.19668411330155	89.6260262605781	230.459	22.1406891332784	2.17852946606526	81.010977156644	230.397	24.59712163102	1.38362079156106	128.099705355417
231.543	39.1202176853124	3.71101423381163	88.0922567968584	231.516	32.7831067984099	0.506851780664962	99.0520165344906	231.451	16.9295029463233	2.57358791272759	57.6169579788398
232.599	49.5940484481839	6.63119572554233	120.386690246871	232.574	29.2027679893599	2.29670184837892	122.472195909037	232.505	25.9593327871611	3.21886361763609	81.1429415118952
233.363	29.3361762167981	4.37835650667196	118.638995800523	233.351	12.3335536670351	1.21475124595209	31.7489105641836	233.316	25.7846135631396	3.54346239879051	79.5842745383556
233.891	22.4350618309861	5.09827822278068	53.3227556310787	233.88	12.4403214733396	1.50634323433602	78.7466220207344	233.843	27.6123192543769	3.20711318202022	104.350318673247
234.71	22.8050701970799	4.14375418318412	63.0810217601874	234.688	23.8640395858345	1.57047672598816	91.0794288670613	234.613	44.8429121572369	2.98839010072161	135.166377221684
235.766	22.3538209863786	2.31971055713589	76.0405385388107	235.745	24.7152204692606	0.540094347816465	108.505558033339	235.667	25.8382793779346	3.65020029596811	72.2820463572437
236.647	34.1250856078494	5.79214277157663	112.374556780405	236.637	15.3799940043882	1.55874084697012	82.4759702533637	236.597	26.6069332243038	3.44696127832645	122.242046852555
237.175	26.5562934860597	10.4473297684953	44.8952854853324	237.165	23.4394633228729	9.97545905555188	46.2902497706606	237.124	31.2878676232688	14.6403914450234	55.3716280539161
237.877	36.3597765840859	27.961449531851	47.8374320567078	237.859	43.1106144362517	28.395175849077	57.8270594062999	237.776	45.5214678210643	34.0800287738135	59.9350782692123
238.933	42.4275145057691	29.3449877683092	57.3876183494648	238.916	34.5320411725337	19.611873410636	48.332613412416	238.83	44.2405737899558	27.1528516181112	62.0928267553609
239.47	44.4987754458267	21.5433878539531	68.8590253880338	239.462	39.6292200815875	21.799372329284	61.404366178531	239.418	35.9026003129597	15.6272419034668	69.2774241613743
239.998	44.0947044906465	23.8378288961751	68.1322307819531	239.991	43.6420246452875	29.523384154301	61.6794427125322	239.945	61.7515486041617	24.0055442766796	90.9841292454847
240.988	49.53273207424	29.3355106293121	70.776493372634	240.981	45.5738845649012	26.4031598229047	69.1023907016201	240.935	59.0325471215083	23.7461990320409	93.4878271383678
241.516	66.997260227407	34.0459387076139	113.801330479197	241.509	53.0998099831351	18.8590448477605	139.259055931193	241.462	104.979424700361	53.2206234362117	154.481633475448
242.1	80.9822773673197	45.4296557790787	136.666461393087	242.087	59.9314766836778	34.7987162407512	102.300304314958	241.992	105.2050571448	52.9928848704507	150.620987381954
243.156	103.982223053272	56.2789298552326	143.06070932008	243.144	54.400558830199	27.5937351137528	99.0023078489844	243.046	96.5555137639632	44.2318092147882	160.746734551061
243.962	56.4134349336125	20.6580813815666	88.1760668436858	243.956	54.9185235169199	17.4912844975779	127.203649826691	243.906	97.3946765602637	47.1576743065031	144.453765183786
244.49	35.4036931478131	15.7292611138163	59.5721190512521	244.485	32.6471486714691	11.1911279967751	58.1901310680164	244.433	45.7677846545633	18.7263848192702	82.8637673362525
245.267	38.386050706399	20.9075577605839	57.0256439017673	245.258	32.3644843109578	15.9139725283186	50.3406970964211	245.154	45.4371377747886	22.2838278621464	69.910814390698
246.247	38.2451362531961	16.9430475287854	63.923962197019	246.243	38.3514446277931	20.3259964649807	61.1288753068473	246.191	52.9960503647637	27.7968936875703	82.9642764420634
246.775	42.3035670892531	17.0253406039964	82.7856250013499	246.772	34.6003562152822	9.39648435927707	82.2130491542713	246.718	62.2696718856783	28.9347927000128	109.380534339614
247.378	45.7786464121566	23.5693928930147	74.1993230646448	247.373	34.2667937542167	15.1334957906543	62.4070066752601	247.262	59.8220287300707	30.9997043013701	98.6134789578289
248.003	39.4050607342256	11.8216606631151	79.5408575609509	248.001	31.8865163738691	6.7216673206095	79.3042565785616	247.945	41.8489715468497	12.7505014603142	82.558149360067
248.531	36.1359081129391	16.836002017797	60.4369413119783	248.529	31.7577513985458	12.5724441306101	54.5268842688742	248.472	51.5526321323375	21.2200752316863	90.7112687562496
249.421	32.5189715844222	17.0575782990944	52.5339300457959	249.419	27.6316577952401	8.78943614414604	51.2461983567301	249.362	47.3672676234851	20.063120780874	82.366924637803
249.949	59.032267835506	31.2930064396406	95.9706027742062	249.948	61.7612660130906	31.7860226959616	101.163714039015	249.889	63.8931928477203	33.8873677094451	101.009812202154
250.259	45.8981840719816	25.763514465943	68.3072859242775	250.258	40.9601658892195	24.1715763661326	61.5713125038002	250.199	61.9094915479475	38.1402118867678	90.1497643229223
250.787	35.5062236231873	19.0209354630955	54.0062894529714	250.786	31.8800809042665	9.98118825605845	51.7737171610901	250.726	56.0492194026758	18.5120562148563	96.5592433001188
251.488	24.8509229676172	11.4390618917235	39.7613911023628	251.487	25.2886994608237	11.1700577910547	42.157672065598	251.427	47.8193448296918	25.4209306726386	74.3482368160145
252.016	36.3357414208735	10.1653319204253	92.8228787343868	252.016	46.8763143372446	11.4213479154524	119.361111537891	251.954	48.084653430417	19.1653637037787	88.7166821623681
252.6	50.8313575801239	25.4811036300926	90.150349174889	252.6	57.4249879458801	27.6891327877657	108.019385805412	252.532	60.1932935935891	22.711907417731	97.7248951924598
253.127	37.2678727620061	14.9567342503609	72.1209753591374	253.128	38.2934916848834	11.0596514078501	84.3705087998435	253.065	56.1780005348857	27.6471726400824	91.3749951023426
253.712	47.4991727557068	23.1559703733712	73.246390820904	253.713	47.6165746919924	17.3499266355346	75.0160841373227	253.592	56.1512583272334	28.6881149934588	87.6232110048761
254.24	32.4565708517839	9.09798495788104	68.3947979147218	254.242	31.269944675226	5.67773441478133	108.038343192681	254.177	32.1301875310719	5.20398875715417	109.74128944365
254.768	32.4433145974486	10.0040823861066	69.2158440735335	254.772	31.4531101169577	6.08529924216848	108.003818532075	254.704	40.8927803877754	3.87186994699856	115.852420755688
255.824	23.2969965492171	6.44883826764432	45.6550268234346	255.829	29.3482713671575	5.50538303240991	73.5485528563662	255.695	27.9253393870855	4.04094569153493	72.2834650956433
256.626	20.7334114182702	4.29671759557226	82.7131140507025	256.629	31.7333774941655	4.06073924363393	126.574599817281	256.561	26.0436562705559	3.61086962620285	105.165152076104
257.154	22.8297689590968	3.76215999827766	48.2642793545723	257.157	23.2142543836206	11.4283090866315	39.1215621576197	257.088	35.4461862720422	16.2706891271408	66.8056491589116
257.936	30.3568473991311	20.366205139047	42.5050480264431	257.943	42.376424736205	20.640502353998	61.6960405915778	257.803	44.5298665854865	19.7843185273325	80.9724414196968
258.991	51.7926895364386	14.9722290433126	72.9426306557302	259	41.3337670934664	18.9516433690683	65.4654328209632	258.857	56.7997448220398	24.4760710148161	93.9916530852236
