# Supplementary material for: Global diversity dynamics in the fossil record are regionally heterogeneous
Source: Nat Commun. 2022 May 18;13:2751. doi: 10.1038/s41467-022-30507-0 (PMC9117201; doi:10.1038/s41467-022-30507-0)
Supplement: Supplementary file 4 — Source Data [file 41467_2022_30507_MOESM4_ESM.zip › source_data/Supplementary Figure 41 - rates.txt]

Supplementary.Figure.41...rates.TGR_raw_time	Supplementary.Figure.41...rates.TGR_raw_exr	Supplementary.Figure.41...rates.TGR_raw_exr_mn	Supplementary.Figure.41...rates.TGR_raw_exr_mx	Supplementary.Figure.41...rates.TGR_raw_spr	Supplementary.Figure.41...rates.TGR_raw_spr_mn	Supplementary.Figure.41...rates.TGR_raw_spr_mx	Supplementary.Figure.41...rates.TGR_raw_dvr	Supplementary.Figure.41...rates.TGR_raw_dvr_mn	Supplementary.Figure.41...rates.TGR_raw_dvr_mx	Supplementary.Figure.41...rates.TGR_mst_time	Supplementary.Figure.41...rates.TGR_mst_exr	Supplementary.Figure.41...rates.TGR_mst_exr_mn	Supplementary.Figure.41...rates.TGR_mst_exr_mx	Supplementary.Figure.41...rates.TGR_mst_spr	Supplementary.Figure.41...rates.TGR_mst_spr_mn	Supplementary.Figure.41...rates.TGR_mst_spr_mx	Supplementary.Figure.41...rates.TGR_mst_dvr	Supplementary.Figure.41...rates.TGR_mst_dvr_mn	Supplementary.Figure.41...rates.TGR_mst_dvr_mx	Supplementary.Figure.41...rates.TGR_both_time	Supplementary.Figure.41...rates.TGR_both_exr	Supplementary.Figure.41...rates.TGR_both_exr_mn	Supplementary.Figure.41...rates.TGR_both_exr_mx	Supplementary.Figure.41...rates.TGR_both_spr	Supplementary.Figure.41...rates.TGR_both_spr_mn	Supplementary.Figure.41...rates.TGR_both_spr_mx	Supplementary.Figure.41...rates.TGR_both_dvr	Supplementary.Figure.41...rates.TGR_both_dvr_mn	Supplementary.Figure.41...rates.TGR_both_dvr_mx
194.098872957589	0.182988646431639	0.00789764945569447	0.462069524507699	0.0332421117387893	0.0193809871603865	0.0509684697348302	-0.162905332241504	-0.429149624007229	0.0272065629252584	194.076662045926	0.202659197963263	0.00300445533696322	0.575792498563012	0.0322464911402364	0.0197229408250106	0.0514838024471027	-0.2004950873415	-0.547984306531197	0.0218630103391725	194.007307933135	0.160676479257412	0.0104878859242984	0.420968479522538	0.035013612077977	0.0223728265928525	0.054385084911646	-0.143440325855808	-0.387560739328229	0.0318127654779834
194.198977979911	0.180204715461912	0.010074999905235	0.43977293965282	0.0332421117387893	0.0198060107826184	0.0511593201108081	-0.158250437679059	-0.412586971760475	0.0239571156024289	194.176674466667	0.195884879126973	0.00258448399122892	0.568854774707732	0.0322464911402364	0.0197229408250106	0.0514838024471027	-0.190966910555435	-0.543836926179118	0.0218630103391725	194.10731558841	0.159399677492904	0.0118041135864763	0.417637835730888	0.0350048312056625	0.0220224988639286	0.0538731004229092	-0.141445711190219	-0.38092318380652	0.0318127654779834
194.299083002232	0.174048949303087	0.00789764945569447	0.419747108057951	0.0332421117387893	0.0198060107826184	0.0511593201108081	-0.152255031993771	-0.38880242420479	0.0272065629252584	194.276686887407	0.182083220790369	0.00258448399122892	0.506842976609183	0.0322464911402364	0.0197229408250106	0.0514838024471027	-0.175981632695238	-0.483114241465505	0.0308330543400785	194.207323243685	0.154749720942038	0.00349172934295623	0.346991170275977	0.0349661816654573	0.0223728265928525	0.0538731004229092	-0.129365093489139	-0.319513231355874	0.032555562346808
194.399188024554	0.171735795104978	0.010074999905235	0.412795007629869	0.0332280410387977	0.017755341104653	0.0492133367064313	-0.149960609347033	-0.381897316159968	0.0239571156024289	194.376699308148	0.174060012444918	0.00258448399122892	0.438413083368984	0.0322464911402364	0.0197229408250106	0.0514838024471027	-0.163685137167945	-0.436216692874679	0.0218630103391725	194.30733089896	0.153394270489201	0.0118041135864763	0.338487023410634	0.0349661816654573	0.0223728265928525	0.0538731004229092	-0.12679529101676	-0.305706389942358	0.0281895357054374
194.499293046875	0.16982751971795	0.00789764945569447	0.393674458143189	0.0332280410387977	0.017755341104653	0.0492133367064313	-0.146883263897519	-0.369320576707887	0.0239571156024289	194.476711728889	0.169196262774678	0.00258448399122892	0.407593542518152	0.0322464911402364	0.0197229408250106	0.0514838024471027	-0.157321623353352	-0.381536499481497	0.0351788906898162	194.407338554235	0.152020818965501	0.0104878859242984	0.330651369679458	0.0349477654900602	0.021822630202463	0.0528563003884223	-0.125029029702083	-0.296949894574458	0.032555562346808
194.599398069196	0.165831500970291	0.0128610591012226	0.378200758592227	0.0332280410387977	0.017755341104653	0.0492133367064313	-0.140709291719883	-0.350212760233276	0.0214934210032241	194.57672414963	0.164109180607189	0.00548283983966482	0.376476054894759	0.0322464911402364	0.0197229408250106	0.0514838024471027	-0.148789016612388	-0.348345820908639	0.0238967569851449	194.50734620951	0.148772672678554	0.0104878859242984	0.314869333306134	0.0349477654900602	0.021822630202463	0.0528563003884223	-0.119490925661455	-0.277806441331065	0.03366059639231
194.699503091518	0.163228480762636	0.0133343619499486	0.368393892280332	0.0332082862319848	0.0198060107826184	0.0511593201108081	-0.136392746584384	-0.334389254062067	0.0214934210032241	194.67673657037	0.155860367509696	0.00258448399122892	0.344684361879897	0.0322464911402364	0.0197229408250106	0.0514838024471027	-0.136743828863426	-0.311538359785584	0.0225719001243736	194.607353864785	0.146273793932834	0.0141010299859332	0.298041221512892	0.0349285238231149	0.0220224988639286	0.0528563003884223	-0.114204735547632	-0.261800028685494	0.0281895357054374
194.799608113839	0.161857289304421	0.0128610591012226	0.363212772840417	0.0332082862319848	0.0198060107826184	0.0511593201108081	-0.134090347912573	-0.330963629569818	0.0197209329258039	194.776748991111	0.155269137868574	0.00258448399122892	0.342657094599793	0.0322464911402364	0.0197229408250106	0.0514838024471027	-0.135880060025154	-0.308895636599458	0.0238967569851449	194.707361520059	0.144719618297471	0.0147612711642041	0.293254047945318	0.0349285238231149	0.0220224988639286	0.0528563003884223	-0.111699855785298	-0.252936437532278	0.032555562346808
194.899713136161	0.159621177832459	0.0113507018515807	0.35332030821859	0.0332082862319848	0.0198060107826184	0.0511593201108081	-0.132202381810103	-0.329022729688479	0.0186610808024359	194.876761411852	0.154621047989732	0.00258448399122892	0.337798488263858	0.0322464911402364	0.0197229408250106	0.0514838024471027	-0.135201020427876	-0.308895636599458	0.0225719001243736	194.807369175334	0.144719618297471	0.0147612711642041	0.293254047945318	0.0349285238231149	0.0220224988639286	0.0528563003884223	-0.111699855785298	-0.252936437532278	0.032555562346808
194.999818158482	0.157366127215687	0.0128610591012226	0.35332030821859	0.0332082862319848	0.0198060107826184	0.0511593201108081	-0.131286332432803	-0.324039579491141	0.0214934210032241	194.976773832593	0.153981949299986	0.00299266470632718	0.33413652330484	0.0322464911402364	0.0197229408250106	0.0514838024471027	-0.133764168556432	-0.304213499712875	0.0225719001243736	194.907376830609	0.144719618297471	0.0147612711642041	0.293041692693552	0.0349285238231149	0.0220224988639286	0.0528563003884223	-0.111466056420047	-0.250954263254675	0.03366059639231
195.099923180804	0.156419060521849	0.0113507018515807	0.35332030821859	0.0332082862319848	0.0198060107826184	0.0511593201108081	-0.131149444148386	-0.329022729688479	0.0186610808024359	195.076786253333	0.153501519899789	0.00258448399122892	0.333238843184027	0.0322464911402364	0.0197229408250106	0.0514838024471027	-0.133420616782957	-0.304213499712875	0.0218630103391725	195.007384485884	0.144812472186313	0.0147612711642041	0.292535945621395	0.0349285238231149	0.0220224988639286	0.0528563003884223	-0.111532439853716	-0.249238620408033	0.03366059639231
195.200028203125	0.154647402897595	0.014727195821159	0.352198896811694	0.0332082862319848	0.0198060107826184	0.0511593201108081	-0.12926611565432	-0.315881943698752	0.0214934210032241	195.176798674074	0.152781317308727	0.00299266470632718	0.328723893305853	0.0322464911402364	0.0197229408250106	0.0514838024471027	-0.131838513180331	-0.301371713190481	0.0231476775229748	195.107392141159	0.144812472186313	0.0104878859242984	0.286149384583494	0.0349285238231149	0.0220224988639286	0.0528563003884223	-0.111252218931367	-0.245780803424208	0.03366059639231
195.300133225446	0.15367846494641	0.010074999905235	0.338555828822969	0.0331942213230391	0.01815167075616	0.0492133367064313	-0.127160147961284	-0.313483692984396	0.0186610808024359	195.276811094815	0.152712403596692	0.00299266470632718	0.328723893305853	0.0322464911402364	0.0197229408250106	0.0514838024471027	-0.131569741426157	-0.301371713190481	0.0231476775229748	195.207399796434	0.144812472186313	0.0104878859242984	0.286149384583494	0.0349285238231149	0.0220224988639286	0.0528563003884223	-0.111252218931367	-0.245780803424208	0.03366059639231
195.400238247768	0.153217843394662	0.0128610591012226	0.337322525527947	0.0331942213230391	0.01815167075616	0.0492133367064313	-0.125799346206862	-0.311560876783992	0.0186610808024359	195.376823515556	0.151010899103529	0.00548283983966482	0.328723893305853	0.0322464911402364	0.0197229408250106	0.0514838024471027	-0.129959403473	-0.297520614991466	0.0238967569851449	195.307407451709	0.144719618297471	0.0104878859242984	0.284303860171993	0.0349285238231149	0.0220224988639286	0.0528563003884223	-0.110634542583474	-0.238774843788329	0.03366059639231
195.500343270089	0.151261618803413	0.0144049714988079	0.336603090834901	0.0331942213230391	0.01815167075616	0.0492133367064313	-0.124383600837688	-0.300114141855748	0.0239571156024289	195.476835936296	0.150862017947186	0.00548283983966482	0.328554246959089	0.0322464911402364	0.0197229408250106	0.0514838024471027	-0.129448109467389	-0.294131301969567	0.0238967569851449	195.407415106984	0.144611789299289	0.0104878859242984	0.280620834610875	0.0349285238231149	0.0220224988639286	0.0528563003884223	-0.109464119172214	-0.238774843788329	0.0311166636343034
195.600448292411	0.150643100854658	0.0113507018515807	0.331449215020647	0.0331942213230391	0.01815167075616	0.0492133367064313	-0.123760194981534	-0.299801242105726	0.0214934210032241	195.576848357037	0.150186571197202	0.00258448399122892	0.321042831224757	0.0322464911402364	0.0197229408250106	0.0514838024471027	-0.127590300197248	-0.291870739863629	0.0225719001243736	195.507422762259	0.144611789299289	0.0104878859242984	0.280620834610875	0.0349027697694594	0.0220224988639286	0.0528563003884223	-0.109304463850321	-0.238774843788329	0.0311166636343034
195.700553314732	0.150983616554235	0.0113507018515807	0.331449215020647	0.0331942213230391	0.01815167075616	0.0492133367064313	-0.124025269241184	-0.299801242105726	0.0214934210032241	195.676860777778	0.149481216465797	0.00299266470632718	0.321042831224757	0.0322464911402364	0.0197229408250106	0.0514838024471027	-0.127296027068412	-0.291870739863629	0.0218630103391725	195.607430417533	0.144611789299289	0.0104878859242984	0.280620834610875	0.0349027697694594	0.0220224988639286	0.0528563003884223	-0.109304463850321	-0.238774843788329	0.0311166636343034
195.800658337054	0.150791285559772	0.0128610591012226	0.331449215020647	0.0331942213230391	0.01815167075616	0.0492133367064313	-0.123552170077671	-0.300114141855748	0.0197209329258039	195.776873198519	0.150186571197202	0.00258448399122892	0.321042831224757	0.0322464911402364	0.0165624860771507	0.0480462238952922	-0.127592498509327	-0.291870739863629	0.0218630103391725	195.707438072808	0.144812472186313	0.0141010299859332	0.282192966186312	0.0348884557361754	0.021822630202463	0.0524478731877961	-0.109346478939646	-0.238774843788329	0.0309463797550671
195.900763359375	0.150791285559772	0.0128610591012226	0.331449215020647	0.0331942213230391	0.01815167075616	0.0492133367064313	-0.12370953220004	-0.300114141855748	0.0186610808024359	195.876885619259	0.150454642705398	0.00299266470632718	0.322531976727661	0.0322464911402364	0.0165624860771507	0.0480462238952922	-0.12804145956659	-0.291870739863629	0.0225719001243736	195.807445728083	0.144812472186313	0.0141010299859332	0.282192966186312	0.0348884557361754	0.021822630202463	0.0524478731877961	-0.109331963089978	-0.238774843788329	0.0309463797550671
196.000868381696	0.150791285559772	0.0128610591012226	0.331449215020647	0.0331942213230391	0.01815167075616	0.0492133367064313	-0.123708640002539	-0.300114141855748	0.0186610808024359	195.97689804	0.150186571197202	0.00299266470632718	0.322531976727661	0.0322464911402364	0.0165624860771507	0.0480462238952922	-0.127948370889035	-0.291870739863629	0.0225719001243736	195.907453383358	0.144812472186313	0.0141010299859332	0.282192966186312	0.0348884557361754	0.021822630202463	0.0521991280972664	-0.109385141509672	-0.238774843788329	0.0309463797550671
196.100973404018	0.150791285559772	0.0128610591012226	0.331449215020647	0.0331942213230391	0.01815167075616	0.0492133367064313	-0.123708640002539	-0.300114141855748	0.0186610808024359	196.076910460741	0.150454642705398	0.00299266470632718	0.322531976727661	0.0322464911402364	0.0165624860771507	0.0480462238952922	-0.128068826358151	-0.291870739863629	0.0225719001243736	196.007461038633	0.144812472186313	0.0141010299859332	0.282192966186312	0.0349027697694594	0.021822630202463	0.0521991280972664	-0.109372751496395	-0.238774843788329	0.0309463797550671
196.201078426339	0.152175975942628	0.0128610591012226	0.331449215020647	0.0331942213230391	0.01815167075616	0.0492133367064313	-0.124454281653833	-0.300114141855748	0.0186610808024359	196.176922881482	0.150622816107455	0.00299266470632718	0.322531976727661	0.0322464911402364	0.0165624860771507	0.0480462238952922	-0.128405500147854	-0.291870739863629	0.0225719001243736	196.107468693908	0.144958007075279	0.0104878859242984	0.280620834610875	0.0348884557361754	0.021822630202463	0.0521991280972664	-0.109676216784226	-0.238774843788329	0.0311166636343034
196.301183448661	0.152175975942628	0.0128610591012226	0.331449215020647	0.0331942213230391	0.01815167075616	0.0492133367064313	-0.124551323972953	-0.300114141855748	0.0186610808024359	196.276935302222	0.150622816107455	0.00258448399122892	0.322531976727661	0.0322464911402364	0.0165624860771507	0.0480462238952922	-0.12863347770413	-0.292997324821161	0.0218630103391725	196.207476349183	0.145843450603735	0.0104878859242984	0.282192966186312	0.0348884557361754	0.021822630202463	0.0521991280972664	-0.110308526229545	-0.238774843788329	0.032555562346808
196.401288470982	0.152665374515229	0.0128610591012226	0.331449215020647	0.0331942213230391	0.01815167075616	0.0492133367064313	-0.124664472625842	-0.300114141855748	0.0186610808024359	196.376947722963	0.150862017947186	0.00258448399122892	0.322531976727661	0.0322464911402364	0.0165624860771507	0.0478422037283136	-0.128981587646484	-0.292997324821161	0.0218630103391725	196.307484004458	0.145843450603735	0.0104878859242984	0.282192966186312	0.0348884557361754	0.021822630202463	0.0521991280972664	-0.110287091892533	-0.238774843788329	0.032555562346808
196.501393493304	0.152665374515229	0.0128610591012226	0.331449215020647	0.0331942213230391	0.01815167075616	0.0492133367064313	-0.124682666627268	-0.300114141855748	0.0186610808024359	196.476960143704	0.150862017947186	0.00258448399122892	0.322531976727661	0.0322464911402364	0.0165624860771507	0.0478422037283136	-0.129082099028983	-0.292997324821161	0.0218630103391725	196.407491659733	0.146273793932834	0.0104878859242984	0.281570136337161	0.0348884557361754	0.021822630202463	0.0521991280972664	-0.110428276924917	-0.238774843788329	0.0318127654779834
196.601498515625	0.152912739238767	0.0128610591012226	0.331449215020647	0.0331942213230391	0.01815167075616	0.0492133367064313	-0.125039093546703	-0.300114141855748	0.0186610808024359	196.576972564444	0.151292288618334	0.00299266470632718	0.325291848805544	0.0322464911402364	0.0165624860771507	0.0476483852898548	-0.12984038855564	-0.293582465017364	0.0218630103391725	196.507499315007	0.146079235669577	0.0141010299859332	0.281570136337161	0.034865608038899	0.021822630202463	0.0521991280972664	-0.109690666900144	-0.236639241903995	0.032555562346808
196.701603537946	0.15352529430699	0.0176215887913569	0.338555828822969	0.0331835854100341	0.0200282432891099	0.0509684697348302	-0.126221351197057	-0.300114141855748	0.0214934210032241	196.676984985185	0.153013448475265	0.00548283983966482	0.328035333250734	0.0322464911402364	0.0165624860771507	0.0476483852898548	-0.131114346729681	-0.294131301969567	0.0218630103391725	196.607506970282	0.145843450603735	0.0104878859242984	0.276484679350455	0.034865608038899	0.021822630202463	0.0521991280972664	-0.109411840534381	-0.236639241903995	0.0318127654779834
196.801708560268	0.157194478731296	0.014727195821159	0.336603090834901	0.0331835854100341	0.0200282432891099	0.0509684697348302	-0.129389148030299	-0.311560876783992	0.0141330832567486	196.776997405926	0.157779361603517	0.00299266470632718	0.328723893305853	0.0322464911402364	0.0165624860771507	0.0476483852898548	-0.136551289935174	-0.297520614991466	0.0231476775229748	196.707514625557	0.145843450603735	0.00562330863558268	0.275296087927118	0.034865608038899	0.021822630202463	0.0521991280972664	-0.109848599912801	-0.238774843788329	0.0311166636343034
196.901813582589	0.160477133484016	0.0139148179277212	0.336603090834901	0.0331835854100341	0.0200282432891099	0.0509684697348302	-0.131252462810249	-0.313483692984396	0.0141330832567486	196.877009826667	0.164109180607189	0.00258448399122892	0.341443227688912	0.0322464911402364	0.0165624860771507	0.0476483852898548	-0.142583517223443	-0.308713684612014	0.0218630103391725	196.807522280832	0.147333493158034	0.0104878859242984	0.285376352834497	0.034865608038899	0.0220224988639286	0.0521991280972664	-0.111395573097054	-0.246658012586333	0.03366059639231
197.001918604911	0.162666784544382	0.0139148179277212	0.337322525527947	0.0331835854100341	0.0200282432891099	0.0509684697348302	-0.133178908447619	-0.312551066198968	0.0141330832567486	196.977022247407	0.173459673164083	0.00690510437644875	0.351154114094101	0.0322464911402364	0.0165624860771507	0.0476483852898548	-0.150688935884089	-0.314754205637536	0.0218630103391725	196.907529936107	0.148240331351567	0.0104878859242984	0.281570136337161	0.034865608038899	0.0220224988639286	0.0521991280972664	-0.11185663733399	-0.2530467462231	0.0262786206215666
197.102023627232	0.165547629347522	0.0139148179277212	0.337322525527947	0.0331835854100341	0.0200282432891099	0.0509684697348302	-0.135280971468888	-0.312551066198968	0.0141330832567486	197.077034668148	0.177341938461382	0.0108993945262653	0.355707791231065	0.0322464911402364	0.0165624860771507	0.0476483852898548	-0.153932217028643	-0.315813954214005	0.0218630103391725	197.007537591382	0.149161946003795	0.0149366915010799	0.292598927524665	0.034865608038899	0.0220224988639286	0.0521991280972664	-0.113375683425232	-0.2530467462231	0.0318127654779834
197.202128649554	0.167683579355696	0.0139148179277212	0.337322525527947	0.0331750877891462	0.0200282432891099	0.050825543000777	-0.137270970427242	-0.313483692984396	0.0121622345236012	197.177047088889	0.183970031917563	0.0120430083612679	0.360327116890975	0.0322464911402364	0.0165624860771507	0.0476483852898548	-0.160382755650604	-0.319178191320008	0.0225719001243736	197.107545246657	0.151133284063775	0.0141010299859332	0.292598927524665	0.0348413755258697	0.0220224988639286	0.0521991280972664	-0.114822307110629	-0.260669151337098	0.024853601044687
197.302233671875	0.170947808429219	0.0149271179246668	0.336603090834901	0.0331750877891462	0.0200282432891099	0.050825543000777	-0.139711353637067	-0.30946069293983	0.0121622345236012	197.27705950963	0.192729367917144	0.0120430083612679	0.361759368569491	0.0322464911402364	0.0165624860771507	0.0476483852898548	-0.166161435946736	-0.33616779900343	0.0151451773936254	197.207552901932	0.151412275284062	0.0141010299859332	0.294002938726947	0.0348413755258697	0.0220224988639286	0.0521991280972664	-0.115137036602264	-0.261800028685494	0.024853601044687
197.402338694196	0.172163913896646	0.018435432802939	0.336603090834901	0.0331750877891462	0.0200282432891099	0.050825543000777	-0.140348744386925	-0.306073027095494	0.0132575068251104	197.37707193037	0.196531558203664	0.0215644494895326	0.372566527787114	0.0322464911402364	0.0165624860771507	0.0476483852898548	-0.171021325023773	-0.341620292379313	0.00985562294969944	197.307560557207	0.151867410080948	0.0147612711642041	0.295210141280175	0.0348413755258697	0.0220224988639286	0.0521991280972664	-0.115902670515629	-0.261800028685494	0.0261248120605496
197.502443716518	0.174856813407591	0.018435432802939	0.337322525527947	0.0331642968893816	0.0200282432891099	0.050825543000777	-0.141734288868494	-0.306073027095494	0.0121622345236012	197.477084351111	0.202166291827973	0.0215644494895326	0.37620027616636	0.0322464911402364	0.0165624860771507	0.0476483852898548	-0.176620870740888	-0.341620292379313	0.0111547464085191	197.407568212481	0.153144714486445	0.0141010299859332	0.296107626817996	0.0348413755258697	0.0220224988639286	0.0521991280972664	-0.1173086679484	-0.261800028685494	0.0273235114821599
197.602548738839	0.176207150330823	0.018435432802939	0.336603090834901	0.0331642968893816	0.0200282432891099	0.050825543000777	-0.142700222271437	-0.306073027095494	0.0121622345236012	197.577096771852	0.208439935409217	0.0313292208756977	0.381093723084319	0.0322640674547376	0.0165624860771507	0.0478422037283136	-0.181082799884551	-0.347314765517357	-5.01075431812263e-05	197.507575867756	0.153772598583739	0.0104878859242984	0.298041221512892	0.0348413755258697	0.0220224988639286	0.0521991280972664	-0.118253495513775	-0.265286710229648	0.0273235114821599
197.702653761161	0.176715532601633	0.018435432802939	0.336603090834901	0.0331562060137769	0.0190255728210201	0.0492133367064313	-0.142964083599703	-0.306073027095494	0.0121622345236012	197.677109192593	0.213400576453187	0.0340322151187265	0.372566527787114	0.0322732723105934	0.0166427423857145	0.0480462238952922	-0.185490312835483	-0.345929032166009	-0.0111685339997788	197.607583523031	0.15490896652753	0.0104878859242984	0.299417215800557	0.0348413755258697	0.0220224988639286	0.0521991280972664	-0.119837455702066	-0.265286710229648	0.0261248120605496
197.802758783482	0.176978781724366	0.018435432802939	0.336603090834901	0.0331562060137769	0.0190255728210201	0.0492133367064313	-0.14311360191681	-0.306073027095494	0.0121622345236012	197.777121613333	0.213489740192314	0.0348567986424141	0.372566527787114	0.0322732723105934	0.0190059883221876	0.0506446399083392	-0.185898123679233	-0.345562352548594	-0.0111685339997788	197.707591178306	0.155053282600962	0.0104878859242984	0.298041221512892	0.0348413755258697	0.0220224988639286	0.0521991280972664	-0.120040149692871	-0.265286710229648	0.024853601044687
197.902863805804	0.178015191370069	0.018435432802939	0.336603090834901	0.0331642968893816	0.0190255728210201	0.0491997253843326	-0.143836633988413	-0.306073027095494	0.0121622345236012	197.877134034074	0.213637902178104	0.0358233730308546	0.372566527787114	0.0322732723105934	0.0190059883221876	0.0506446399083392	-0.186157642716252	-0.341620292379313	-0.00802951143273392	197.807598833581	0.154749720942038	0.0141010299859332	0.299417215800557	0.0348413755258697	0.0220224988639286	0.0521991280972664	-0.119647685329999	-0.261800028685494	0.0273235114821599
198.002968828125	0.178015191370069	0.018435432802939	0.336603090834901	0.0331642968893816	0.0190255728210201	0.0491997253843326	-0.143836633988413	-0.306073027095494	0.0121622345236012	197.977146454815	0.213637902178104	0.0501943236768898	0.38110203187226	0.032293599885709	0.0196234706413063	0.0514838024471027	-0.18551278339272	-0.347314765517357	-0.0154638034357976	197.907606488856	0.15490896652753	0.0141010299859332	0.299417215800557	0.0348413755258697	0.0220224988639286	0.0521991280972664	-0.119794401240511	-0.261800028685494	0.0273235114821599
198.103073850446	0.178015191370069	0.018435432802939	0.336603090834901	0.0331642968893816	0.0190255728210201	0.0491997253843326	-0.143935009263677	-0.306073027095494	0.0121622345236012	198.077158875556	0.213947326759872	0.0502512150481957	0.381093723084319	0.0323182298239452	0.0193934472639035	0.0514838024471027	-0.185223596924743	-0.347314765517357	-0.0154638034357976	198.007614144131	0.155053282600962	0.0141010299859332	0.299417215800557	0.0348413755258697	0.0220224988639286	0.0521991280972664	-0.119912383626805	-0.261800028685494	0.0273235114821599
198.203178872768	0.179447859509878	0.0214125879264376	0.338555828822969	0.0331642968893816	0.0190255728210201	0.0491997253843326	-0.144619768389405	-0.309100949973935	0.00830015022892955	198.177171296296	0.215679858449969	0.0544831059637312	0.38110203187226	0.0323182298239452	0.0193934472639035	0.0514838024471027	-0.186042449238005	-0.355559123798023	-0.0273767308056272	198.107621799406	0.155053282600962	0.0141010299859332	0.298041221512892	0.0348413755258697	0.0220224988639286	0.0521991280972664	-0.119849326583073	-0.261800028685494	0.0261248120605496
198.303283895089	0.180070489206174	0.0214125879264376	0.338555828822969	0.0331642968893816	0.0190255728210201	0.0491997253843326	-0.144748910121128	-0.309100949973935	0.00830015022892955	198.277183717037	0.214804719822042	0.0572826298861493	0.38110203187226	0.0323182298239452	0.0193934472639035	0.0514838024471027	-0.185117179148278	-0.354466263754455	-0.0280645704744527	198.207629454681	0.15490896652753	0.0141010299859332	0.296107626817996	0.0348413755258697	0.0220224988639286	0.0521991280972664	-0.119612907364256	-0.261800028685494	0.024853601044687
198.403388917411	0.180070489206174	0.0214125879264376	0.338555828822969	0.0331642968893816	0.0190255728210201	0.0491997253843326	-0.144748910121128	-0.309100949973935	0.00830015022892955	198.377196137778	0.214366431729874	0.0581971050564485	0.38110203187226	0.0323434439682881	0.0193934472639035	0.0514838024471027	-0.184233718519294	-0.351477768875974	-0.0280645704744527	198.307637109955	0.15490896652753	0.0141010299859332	0.296107626817996	0.0348413755258697	0.0220224988639286	0.0521991280972664	-0.11962824096736	-0.261800028685494	0.024853601044687
198.503493939732	0.180403432367336	0.0187737472765645	0.336603090834901	0.0331642968893816	0.0190255728210201	0.0491997253843326	-0.145287253241453	-0.310726161826275	0.00830015022892955	198.477208558519	0.214804719822042	0.0640561833623241	0.38110203187226	0.0323784443717372	0.0191588659210715	0.0514838024471027	-0.182444950587341	-0.347314765517357	-0.0280645704744527	198.40764476523	0.15490896652753	0.0141010299859332	0.296107626817996	0.0348413755258697	0.0220224988639286	0.0521991280972664	-0.119598962232267	-0.261580968439931	0.024853601044687
198.603598962054	0.18074137533763	0.018435432802939	0.336603090834901	0.0331642968893816	0.0190255728210201	0.0491997253843326	-0.146091380458779	-0.311560876783992	0.00830015022892955	198.577220979259	0.215679858449969	0.0640561833623241	0.38110203187226	0.0323784443717372	0.0191588659210715	0.0514838024471027	-0.182694664291567	-0.347314765517357	-0.0280645704744527	198.507652420505	0.154655628384644	0.0141010299859332	0.293315832573497	0.0348413755258697	0.0220224988639286	0.0521991280972664	-0.118879863171726	-0.267500705436307	0.0144887357665393
198.703703984375	0.183507241923806	0.0187737472765645	0.338555828822969	0.0331750877891462	0.0190255728210201	0.0491997253843326	-0.14810999673592	-0.312551066198968	0.00830015022892955	198.6772334	0.217471575249529	0.0606147969513912	0.38110203187226	0.0323784443717372	0.0191588659210715	0.0514838024471027	-0.184921755313579	-0.354466263754455	-0.0280645704744527	198.60766007578	0.15396372638611	0.0147612711642041	0.293315832573497	0.0348413755258697	0.0220224988639286	0.0521991280972664	-0.118242323934305	-0.265286710229648	0.0144887357665393
198.803809006696	0.184047085305604	0.0187737472765645	0.338555828822969	0.0331835854100341	0.0190255728210201	0.0491997253843326	-0.149312639820293	-0.311560876783992	0.00830015022892955	198.777245820741	0.224065976977272	0.0569081609975358	0.391373076278332	0.0323784443717372	0.0191588659210715	0.0514838024471027	-0.192660401628298	-0.36964999551735	-0.0280645704744527	198.707667731055	0.15396372638611	0.0141010299859332	0.293315832573497	0.0348413755258697	0.0220224988639286	0.0521991280972664	-0.118325923034859	-0.265288414548731	0.0143402662957405
198.903914029018	0.186630403810054	0.0187737472765645	0.338555828822969	0.0331835854100341	0.0190255728210201	0.0491997253843326	-0.152121684608281	-0.310726161826275	0.00830015022892955	198.877258241482	0.227998644736679	0.074110943239088	0.416368460446236	0.0323784443717372	0.0191588659210715	0.0514838024471027	-0.196719245012488	-0.380246546196708	-0.029545131699531	198.80767538633	0.154073477005642	0.0147612711642041	0.293315832573497	0.0348413755258697	0.0220224988639286	0.0521991280972664	-0.118464880540237	-0.265288414548731	0.0131669852403989
199.004019051339	0.188479962307014	0.0187737472765645	0.34049631153901	0.0331835854100341	0.0190255728210201	0.0491997253843326	-0.154014735367607	-0.311560876783992	0.00830015022892955	198.977270662222	0.23220191813005	0.0606147969513912	0.416368460446236	0.0323784443717372	0.0191588659210715	0.0514838024471027	-0.201842231607336	-0.389681083492021	-0.0280645704744527	198.907683041605	0.155098817195729	0.0104878859242984	0.288025580228154	0.0348413755258697	0.0220224988639286	0.0521991280972664	-0.119599537579591	-0.261580968439931	0.0144887357665393
199.104124073661	0.191500233987214	0.0328587869749853	0.352198896811694	0.0331835854100341	0.0190255728210201	0.0491997253843326	-0.156904456358063	-0.309100949973935	0.00803047945538928	199.077283082963	0.233805580330996	0.0569081609975358	0.423393489121006	0.0323784443717372	0.0194964277627956	0.0517268109057589	-0.205128231016762	-0.389681083492021	-0.0118528747318247	199.00769069688	0.155853612169237	0.0141010299859332	0.293315832573497	0.0348413755258697	0.0220224988639286	0.0521991280972664	-0.120485058148332	-0.265288414548731	0.012448440673874
199.204229095982	0.193815339614022	0.0293574417186248	0.352198896811694	0.0331835854100341	0.0190255728210201	0.0491997253843326	-0.161376304051588	-0.317296212808047	0.00293063170755248	199.177295503704	0.235279234372879	0.0754440120527444	0.438967993650022	0.0323547766913425	0.0194964277627956	0.0517268109057589	-0.206208554899871	-0.389681083492021	-0.0118528747318247	199.107698352155	0.156445528001186	0.0141010299859332	0.293315832573497	0.0348413755258697	0.0220224988639286	0.0521991280972664	-0.121401207636096	-0.265288414548731	0.012448440673874
199.304334118304	0.195958756220991	0.0331642665688118	0.35332030821859	0.0331835854100341	0.0190255728210201	0.0491997253843326	-0.164026831546297	-0.317296212808047	0.00293063170755248	199.277307924444	0.236337082406714	0.0754440120527444	0.436836104669374	0.0323547766913425	0.0194964277627956	0.0517268109057589	-0.207756241512777	-0.393617973663786	-0.0118528747318247	199.207706007429	0.156848074973109	0.0104878859242984	0.288025580228154	0.0348413755258697	0.0220224988639286	0.0521991280972664	-0.121985340451972	-0.265288414548731	0.0123500727824803
199.404439140625	0.196978649680817	0.0367535339411548	0.35332030821859	0.0331835854100341	0.0190255728210201	0.0491997253843326	-0.165127505059781	-0.317296212808047	0.00218955331340205	199.377320345185	0.236483373318393	0.0754440120527444	0.436836104669374	0.0323547766913425	0.0194964277627956	0.0517268109057589	-0.207944005218571	-0.393617973663786	-0.0118528747318247	199.307713662704	0.157908164100761	0.0104878859242984	0.288025580228154	0.0348413755258697	0.0220224988639286	0.0521991280972664	-0.122489333822581	-0.265288414548731	0.012448440673874
199.504544162946	0.199627681781973	0.0367535339411548	0.352198896811694	0.0331835854100341	0.0190255728210201	0.0491997253843326	-0.167064566143579	-0.317296212808047	0.00145302222563289	199.477332765926	0.236577606911328	0.0754440120527444	0.436836104669374	0.0323547766913425	0.0194964277627956	0.0517268109057589	-0.208532702957459	-0.420029943338862	-0.0379127473031666	199.407721317979	0.157908164100761	0.0141010299859332	0.288025580228154	0.0348413755258697	0.0220224988639286	0.0521991280972664	-0.122525952188669	-0.259465598583109	0.0144887357665393
199.604649185268	0.202402010352513	0.0367535339411548	0.352088154655464	0.0331750877891462	0.0191393813998519	0.0492133367064313	-0.169677077805968	-0.317296212808047	0.00361824326341815	199.577345186667	0.237729530525477	0.0755617986706196	0.425560087420211	0.0323182298239452	0.0194964277627956	0.0514838024471027	-0.209942734537041	-0.420029943338862	-0.0435197277438048	199.507728973254	0.157950482689277	0.0141010299859332	0.288025580228154	0.0348413755258697	0.0220224988639286	0.0521991280972664	-0.122646330021646	-0.259465598583109	0.0144887357665393
199.704754207589	0.205907078305694	0.0367535339411548	0.355235217466921	0.0331750877891462	0.0191393813998519	0.0492133367064313	-0.174617290399092	-0.335919649379833	-0.0137600581394529	199.677357607407	0.237766336620355	0.0755617986706196	0.425560087420211	0.032297127764106	0.0196234706413063	0.0514838024471027	-0.210889284953385	-0.41849696570459	-0.0435197277438048	199.607736628529	0.158028359262072	0.0141010299859332	0.288025580228154	0.034865608038899	0.0220224988639286	0.0521991280972664	-0.123264213840652	-0.259465598583109	0.0144887357665393
199.804859229911	0.20788258609931	0.0367535339411548	0.363109448315893	0.0331750877891462	0.0191393813998519	0.0492133367064313	-0.178682591620871	-0.337361753731594	-0.00530626191658656	199.777370028148	0.237414134230821	0.0755617986706196	0.438967993650022	0.0322837453997591	0.0190059883221876	0.0506446399083392	-0.210157141351388	-0.416713663886406	-0.0353558485022687	199.707744283804	0.158345941251877	0.015218897017683	0.288025580228154	0.034865608038899	0.0220224988639286	0.0521991280972664	-0.123819912632729	-0.260669151337098	0.012448440673874
199.904964252232	0.210373666483607	0.0432004380501524	0.376831413297469	0.0331750877891462	0.0191393813998519	0.0492133367064313	-0.182559712593149	-0.351236572902737	-0.0165725051073848	199.877382448889	0.236896633240295	0.0755617986706196	0.438967993650022	0.0322640674547376	0.0188956369641016	0.0494727203921455	-0.210287601907523	-0.416713663886406	-0.0353558485022687	199.807751939079	0.159525046044607	0.015218897017683	0.298041221512892	0.0348192147199164	0.0220224988639286	0.0521991280972664	-0.12777740756081	-0.267500705436307	0.0144887357665393
200.005069274554	0.212393608175886	0.0432004380501524	0.378200758592227	0.0331750877891462	0.0191393813998519	0.0492133367064313	-0.18568296217104	-0.351236572902737	-0.0165725051073848	199.97739486963	0.236896633240295	0.0755617986706196	0.438967993650022	0.0322640674547376	0.0188956369641016	0.0494727203921455	-0.210299793990999	-0.416713663886406	-0.0353558485022687	199.907759594354	0.162996957854887	0.0306992915121265	0.330097332159424	0.0347861909830416	0.021822630202463	0.0517828353993208	-0.133759640463332	-0.28522408736578	0.0184965828127351
200.105174296875	0.212778525857988	0.0432004380501524	0.385132098290844	0.0331750877891462	0.0191393813998519	0.0492133367064313	-0.187800972813989	-0.354801894664003	-0.0165725051073848	200.07740729037	0.23220191813005	0.0202310435526648	0.418034031124862	0.0322464911402364	0.0188956369641016	0.0487452958352214	-0.199973466430061	-0.385346962474088	0.0190731744822908	200.007767249629	0.165005940841125	0.0163447878845409	0.328244323372442	0.0347861909830416	0.021822630202463	0.0517828353993208	-0.138666471757426	-0.305318653737568	0.00920000648980681
200.205279319196	0.213996826786737	0.0445550395833699	0.385132098290844	0.0331750877891462	0.0191393813998519	0.0492133367064313	-0.18875753406582	-0.363447589717838	-0.026373582130872	200.177419711111	0.206738124117029	0.00927273872780709	0.361759368569491	0.032224356267885	0.0191588659210715	0.0487452958352214	-0.169748492465991	-0.332018376894049	0.0196254545067239	200.107774904903	0.16714102990662	0.0306992915121265	0.359538526339671	0.0347861909830416	0.021822630202463	0.0517828353993208	-0.143049934354778	-0.320390559537242	0.0120741279377917
200.305384341518	0.21472791076115	0.0649386063407003	0.400337688244789	0.0331750877891462	0.0191393813998519	0.0492133367064313	-0.189336614504485	-0.358347748210912	-0.026373582130872	200.277432131852	0.206344911819665	0.00927273872780709	0.361759368569491	0.0322044536987683	0.0188956369641016	0.0480462238952922	-0.169729357811582	-0.332018376894049	0.0196254545067239	200.207782560178	0.168301262722676	0.0163447878845409	0.356405822054673	0.0347861909830416	0.021822630202463	0.0517828353993208	-0.146212029502068	-0.332643032180581	0.00920000648980681
200.405489363839	0.214956984817786	0.0649386063407003	0.400337688244789	0.0331750877891462	0.0193809871603865	0.0492133367064313	-0.190469614731354	-0.364377157099032	-0.031541940421395	200.377444552593	0.205878605067237	0.00927273872780709	0.361759368569491	0.032196021601262	0.0188956369641016	0.0478422037283136	-0.169639887354438	-0.332018376894049	0.0196254545067239	200.307790215453	0.169841962515356	0.0346303964921087	0.385679280858592	0.0347861909830416	0.021822630202463	0.0517828353993208	-0.148458870899089	-0.340044272495275	0.00920000648980681
200.505594386161	0.21514369852332	0.0653515554457804	0.400337688244789	0.0331750877891462	0.0193809871603865	0.0492133367064313	-0.190659127591019	-0.363447589717838	-0.031541940421395	200.477456973333	0.204328137773107	0.00927273872780709	0.361759368569491	0.0321864250362092	0.0188956369641016	0.0476483852898548	-0.16909275064647	-0.332018376894049	0.0196254545067239	200.407797870728	0.170588628143435	0.0489417243397088	0.401389389094525	0.0347861909830416	0.021822630202463	0.0517828353993208	-0.150987712618771	-0.366468325261063	-0.0113457238769571
200.605699408482	0.21221015554534	0.0445550395833699	0.403578390531506	0.0331750877891462	0.0193809871603865	0.0492133367064313	-0.186158011383251	-0.370859408611455	-0.0165725051073848	200.577469394074	0.20324162803489	0.00927273872780709	0.361759368569491	0.0321733095395291	0.0188956369641016	0.0476483852898548	-0.168896293714087	-0.332018376894049	0.0196254545067239	200.507805526003	0.172383170093711	0.0552630363602283	0.401389389094525	0.0347861909830416	0.021822630202463	0.0517828353993208	-0.15487760781249	-0.366468325261063	-0.0179857156228913
200.705804430804	0.203285895451194	0.0136807090009246	0.385132098290844	0.0331750877891462	0.0193809871603865	0.0492133367064313	-0.175443567259975	-0.35544113639504	0.0145573037964622	200.677481814815	0.196733134754241	0.00647378193909302	0.355866925237671	0.0321733095395291	0.0188956369641016	0.0476483852898548	-0.160454696567967	-0.322340048952896	0.0242589595472027	200.607813181278	0.172974221500213	0.0552630363602283	0.399932819690455	0.0347861909830416	0.021822630202463	0.0517828353993208	-0.15556122054239	-0.362425127315422	-0.0179857156228913
200.805909453125	0.19579017161832	0.0136807090009246	0.383194032407	0.0331642968893816	0.0194487400854826	0.0492133367064313	-0.168055844852588	-0.357105534681436	0.01471678161383	200.777494235556	0.162798948735346	0.00282976351387553	0.335357978563071	0.0321356650969288	0.0188956369641016	0.047316013219217	-0.132269525615954	-0.303678058062989	0.0289061034419215	200.707820836553	0.168317196987749	0.02656641333045	0.385679280858592	0.0347861909830416	0.021822630202463	0.0517828353993208	-0.150442233673221	-0.362566622360905	0.00689756344001782
200.906014475446	0.190382004659374	0.0136807090009246	0.378120198265966	0.0331562060137769	0.0198060107826184	0.0492133367064313	-0.158855732211159	-0.345533257519846	0.0225462169414918	200.877506656296	0.159197441804839	0.00282976351387553	0.331508621016263	0.0321356650969288	0.0188956369641016	0.047316013219217	-0.129521351149967	-0.304213499712875	0.0257551699579405	200.807828491828	0.166795519807879	0.0241741963351772	0.385679280858592	0.0347861909830416	0.021822630202463	0.0517828353993208	-0.1478070464475	-0.368918964295167	0.00689756344001782
201.006119497768	0.176987457493858	0.0136807090009246	0.372217105959846	0.0331562060137769	0.0198060107826184	0.0492133367064313	-0.144585451286608	-0.335919649379833	0.0311090555135042	200.977519077037	0.144849966293688	0.00647235746722959	0.328554246959089	0.0321356650969288	0.0188956369641016	0.047316013219217	-0.116609560229367	-0.291870739863629	0.0289061034419215	200.907836147103	0.166081705299939	0.0241741963351772	0.391428965887159	0.0347861909830416	0.021822630202463	0.0517828353993208	-0.146902574185207	-0.366468325261063	0.0101349325272131
201.106224520089	0.159889893885596	0.0136807090009246	0.354010987496509	0.0331562060137769	0.0198060107826184	0.0492133367064313	-0.128425109275187	-0.317296212808047	0.0311090555135042	201.077531497778	0.134784393669441	0.00432175830551537	0.319358597999593	0.0320497973456429	0.0188956369641016	0.047175405750971	-0.106664523480558	-0.287951470095923	0.0289061034419215	201.007843802377	0.163378452269101	0.0190372700880993	0.385679280858592	0.0347861909830416	0.021822630202463	0.051440743244508	-0.142977466889931	-0.362566622360905	0.0198210619404605
201.206329542411	0.143965716202869	0.00680470105112188	0.31133154937255	0.0331562060137769	0.0198060107826184	0.0492133367064313	-0.109768295441576	-0.285510392490339	0.036024472758171	201.177543918519	0.128135306621738	0.00647235746722959	0.311722396927829	0.0320497973456429	0.0191588659210715	0.047316013219217	-0.0994832998472814	-0.269695101181707	0.0339614640285999	201.107851457652	0.160809474432022	0.0190372700880993	0.385679280858592	0.0347861909830416	0.021822630202463	0.051440743244508	-0.140625874153009	-0.362566622360905	0.0198210619404605
201.306434564732	0.122021005042383	0.00680470105112188	0.279292203008369	0.0331562060137769	0.0198060107826184	0.0492133367064313	-0.0921051140003653	-0.25058131948497	0.036024472758171	201.277556339259	0.121745867516772	0.00282976351387553	0.301775761527657	0.0320285381492743	0.0193934472639035	0.047316013219217	-0.093252061416536	-0.269085264513195	0.0289061034419215	201.207859112927	0.158778526666096	0.0146683245831392	0.377851122123772	0.0347861909830416	0.021822630202463	0.051440743244508	-0.136929114343871	-0.342482293584344	0.0282049074903626
201.406539587054	0.108481888449626	0.00904538721115243	0.263902825636237	0.033131946068274	0.0200282432891099	0.0492133367064313	-0.0844332445330462	-0.236093157077578	0.0326271113006976	201.37756876	0.104420908123956	0.00338216823312739	0.275803036819187	0.0320207442931768	0.0193934472639035	0.047316013219217	-0.0806127028575535	-0.250444664960635	0.0286194877582489	201.307866768202	0.154173890143734	0.0143129470292945	0.35725951054249	0.0347709916449888	0.021822630202463	0.0517828353993208	-0.12792691842988	-0.329221832334293	0.0282049074903626
201.506644609375	0.0975487864764689	0.00987069016584035	0.255074513364069	0.033131946068274	0.0200282432891099	0.0492133367064313	-0.0778426332432535	-0.222321078837604	0.036024472758171	201.477581180741	0.0759275878470643	0.00647235746722959	0.266025985155822	0.0320207442931768	0.0193934472639035	0.047316013219217	-0.0707040378063739	-0.233593202211663	0.0289061034419215	201.407874423477	0.150220887517144	0.0143129470292945	0.304610963218992	0.0347681131875298	0.021822630202463	0.051440743244508	-0.119341124139817	-0.279215531178168	0.0282049074903626
201.606749631696	0.0757897348285756	0.00904538721115243	0.24290640397684	0.033131946068274	0.0200282432891099	0.0492133367064313	-0.0687739509581976	-0.206706725698893	0.036024472758171	201.577593601482	0.0641058699628434	0.00647378193909302	0.257349771384911	0.0320010443952034	0.0194964277627956	0.047175405750971	-0.0648427377025467	-0.225941072214291	0.0305277296909811	201.507882078752	0.146227668571801	0.0209510104836049	0.268035036414247	0.034652636932338	0.0220224988639286	0.051440743244508	-0.111406430381729	-0.234522032809434	0.0198210619404605
201.706854654018	0.0655641017695019	0.0139485209615173	0.24484115700307	0.033131946068274	0.0200282432891099	0.0492133367064313	-0.0662269725609005	-0.20697488927905	0.0311090555135042	201.677606022222	0.0557032121855153	0.00647235746722959	0.251786367304287	0.0320010443952034	0.0194964277627956	0.047175405750971	-0.0610739019357994	-0.22173691068869	0.0289061034419215	201.607889734027	0.142194191778661	0.0171197293783514	0.253002290073917	0.034652636932338	0.0221611661174806	0.051440743244508	-0.105516195295094	-0.224511153300852	0.0198210619404605
201.806959676339	0.0580369721064485	0.00680470105112188	0.232855627412535	0.033131946068274	0.0200282432891099	0.0492133367064313	-0.0629925958062466	-0.204958590158023	0.0302362571238505	201.777618442963	0.052008399184856	0.00647235746722959	0.251384981175702	0.0320010443952034	0.0194964277627956	0.047175405750971	-0.0595243799876377	-0.220660066379761	0.0289061034419215	201.707897389302	0.140176397729257	0.0202000671148665	0.24891276070543	0.034652636932338	0.0221611661174806	0.051440743244508	-0.101173902419317	-0.216562621391681	0.0198210619404605
201.907064698661	0.0526939938357923	0.00904538721115243	0.230306150556766	0.033131946068274	0.0200282432891099	0.0492133367064313	-0.0607375452886665	-0.200705128403975	0.0326271113006976	201.877630863704	0.0490970525583449	0.00647235746722959	0.251155608155669	0.0320010443952034	0.0194964277627956	0.047175405750971	-0.0584691318158734	-0.220660066379761	0.0289061034419215	201.807905044577	0.13694530648525	0.0202000671148665	0.245991728672479	0.034652636932338	0.0221611661174806	0.051440743244508	-0.0979037974438931	-0.212430619302122	0.0198540252514433
202.007169720982	0.0519776827463878	0.00904538721115243	0.228670850327871	0.033131946068274	0.0200282432891099	0.0492133367064313	-0.0596673291503776	-0.201670293119635	0.0302362571238505	201.977643284444	0.0471281899780795	0.00432175830551537	0.247680149350355	0.0320010443952034	0.0194964277627956	0.047175405750971	-0.0564980479234601	-0.219004852158603	0.0289061034419215	201.907912699851	0.134319614864422	0.0171197293783514	0.247219200665637	0.034652636932338	0.0221611661174806	0.051440743244508	-0.0953819052917938	-0.217458135574408	0.0199174586749129
202.107274743304	0.0504941594409717	0.0104975385292199	0.228268511161287	0.033131946068274	0.0200282432891099	0.0492133367064313	-0.0582996873494518	-0.198979365626818	0.0311090555135042	202.077655705185	0.0457712641820734	0.00432175830551537	0.247104379114957	0.0320010443952034	0.0194964277627956	0.047175405750971	-0.0553273771334259	-0.218439450471016	0.0289061034419215	202.007920355126	0.12983698150779	0.0144552011986276	0.245991728672479	0.034652636932338	0.0221611661174806	0.051440743244508	-0.0909706066356487	-0.217458135574408	0.0239378052669997
202.207379765625	0.0498592976740244	0.0105749552818251	0.228268511161287	0.033131946068274	0.0200282432891099	0.0492133367064313	-0.0575485595488364	-0.198979365626818	0.0302362571238505	202.177668125926	0.0446942561602555	0.00282976351387553	0.244574850707888	0.0319965381931761	0.0196234706413063	0.047175405750971	-0.0539510648452522	-0.218028642695405	0.0289061034419215	202.107928010401	0.124211602782401	0.0137697636897261	0.245991728672479	0.034652636932338	0.0223728265928525	0.051440743244508	-0.0869722516390983	-0.21315011321144	0.0270583848827186
202.307484787946	0.0492045876253404	0.0136807090009246	0.230306150556766	0.033131946068274	0.0200282432891099	0.0492133367064313	-0.0564360744423792	-0.201670293119635	0.0264048469755604	202.277680546667	0.0432100614238822	0.00282976351387553	0.244574850707888	0.0319899471008847	0.0188956369641016	0.0463373775028385	-0.0531982128798119	-0.218028642695405	0.0289061034419215	202.207935665676	0.119077491529653	0.0132962157725858	0.245907790417954	0.034652636932338	0.0223728265928525	0.051440743244508	-0.0836460556071644	-0.21315011321144	0.026492049761422
202.407589810268	0.0476493774101291	0.0136807090009246	0.228268511161287	0.033131946068274	0.0200282432891099	0.0492133367064313	-0.0543854532085291	-0.192764351075434	0.0331362289685995	202.377692967407	0.0426554647867477	0.00282976351387553	0.244574850707888	0.0319713242685964	0.0188956369641016	0.0463373775028385	-0.0529114898406585	-0.218028642695405	0.0289061034419215	202.307943320951	0.112135915658186	0.0114181993969769	0.241847565142716	0.034652636932338	0.0223728265928525	0.051440743244508	-0.0808333928279079	-0.212430619302122	0.026492049761422
202.507694832589	0.045545905439288	0.00904538721115243	0.218793446521906	0.033131946068274	0.0200282432891099	0.0492133367064313	-0.0498851200788005	-0.186029494942632	0.0336829306176203	202.477705388148	0.0420084028583757	0.00282976351387553	0.244574850707888	0.0319713242685964	0.0188956369641016	0.0463373775028385	-0.0514285440525678	-0.218028642695405	0.0289061034419215	202.407950976226	0.105126279079501	0.00409743491671995	0.233178160477945	0.034652636932338	0.0223728265928525	0.051440743244508	-0.0773655138883252	-0.202683679536301	0.0340966499891379
202.607799854911	0.0442075591289982	0.00904538721115243	0.218321074438262	0.033131946068274	0.0200282432891099	0.0492133367064313	-0.0471958208559336	-0.184197162522987	0.0331362289685995	202.577717808889	0.040112302769748	0.00647235746722959	0.244320397496336	0.0319713242685964	0.0188956369641016	0.0463373775028385	-0.047564816335485	-0.209796276964367	0.034390512417629	202.507958631501	0.0972814594234334	0.0114181993969769	0.232865478821458	0.034652636932338	0.0223728265928525	0.051440743244508	-0.0720293787368316	-0.189740537679788	0.0384245754211398
202.707904877232	0.0427432364917486	0.00680470105112188	0.212460935816125	0.033131946068274	0.0200282432891099	0.0492133367064313	-0.0446555646214935	-0.183900743919731	0.0327289399481508	202.67773022963	0.0389206843035417	0.00432175830551537	0.233502585415691	0.0319713242685964	0.0188956369641016	0.0463373775028385	-0.0433633284635913	-0.205520494073249	0.0289061034419215	202.607966286776	0.0840933924593007	0.010501364733762	0.223755628037558	0.034652636932338	0.0223728265928525	0.051440743244508	-0.0647745372612207	-0.184337284370111	0.0340966499891379
202.808009899554	0.0409591430640121	0.00680470105112188	0.207163261199947	0.033131946068274	0.0200282432891099	0.0492133367064313	-0.0418148969047282	-0.180309555182602	0.0331362289685995	202.77774265037	0.0384972974627482	0.00282976351387553	0.226360094490282	0.0319713242685964	0.0188956369641016	0.0463373775028385	-0.0411212670074358	-0.200627189540555	0.0289061034419215	202.707973942051	0.0779437957362526	0.00409743491671995	0.215819781856073	0.034652636932338	0.0223728265928525	0.051440743244508	-0.0611777764958312	-0.184481115413296	0.0321237569057293
202.908114921875	0.0393953770499664	0.00564968313117983	0.201259413182286	0.033131946068274	0.0200282432891099	0.0492133367064313	-0.0383224344696679	-0.174137575444778	0.0343166840513636	202.877755071111	0.0371194588362307	0.00338216823312739	0.218628874451391	0.0319713242685964	0.0188956369641016	0.0463373775028385	-0.0391802636686562	-0.180230153260428	0.0339614640285999	202.807981597325	0.0708919704175789	0.00269455457351125	0.215819781856073	0.034652636932338	0.0223728265928525	0.051440743244508	-0.0593607109160125	-0.184481115413296	0.0324632073265057
203.008219944196	0.0373574379325512	0.00652133710342126	0.196960516560317	0.033131946068274	0.0200282432891099	0.0492133367064313	-0.0344938776331373	-0.166230379552086	0.0343166840513636	202.977767491852	0.036230708400857	0.00282976351387553	0.202979158293021	0.0319713242685964	0.0188956369641016	0.0463373775028385	-0.0365788186116589	-0.175935467271453	0.0289061034419215	202.9079892526	0.0670875271280957	0.00229338962677401	0.215819781856073	0.0346472061501219	0.0223728265928525	0.0513629805079708	-0.0573690873552016	-0.184182164269569	0.0340966499891379
203.108324966518	0.0371358266484519	0.00652133710342126	0.195696713439415	0.033131946068274	0.0200282432891099	0.0492133367064313	-0.0334786422044553	-0.162823265761744	0.036024472758171	203.077779912593	0.036035807712738	0.00282976351387553	0.197922624794403	0.0319713242685964	0.0188956369641016	0.0463373775028385	-0.0350377731066314	-0.172644050090924	0.0289061034419215	203.007996907875	0.0648825719796429	0.00269455457351125	0.215819781856073	0.0346472061501219	0.0223728265928525	0.0513629805079708	-0.0560501731779137	-0.184481115413296	0.0324632073265057
203.208429988839	0.0362652481989463	0.00680470105112188	0.194163727641446	0.033131946068274	0.0200282432891099	0.0492133367064313	-0.0308699401375253	-0.158590019610714	0.036024472758171	203.177792333333	0.0360167963341034	0.00338216823312739	0.197922624794403	0.0319713242685964	0.0188956369641016	0.0463373775028385	-0.0343591865046718	-0.172325210605601	0.0289061034419215	203.10800456315	0.0604712669064686	0.00203038675114556	0.215520307333668	0.0346472061501219	0.0223728265928525	0.0513629805079708	-0.0539887924058549	-0.183450613122678	0.0344655232884694
203.308535011161	0.0353652583647738	0.00652133710342126	0.188801819034349	0.033131946068274	0.0200282432891099	0.0492133367064313	-0.0281863982466821	-0.154225068747302	0.0343166840513636	203.277804754074	0.0353727976562296	0.00282976351387553	0.188335851908727	0.0319713242685964	0.0188956369641016	0.0463373775028385	-0.0314216200957786	-0.162098588267215	0.0289061034419215	203.208012218425	0.0592455436701115	0.00181865489817831	0.215520307333668	0.0346472061501219	0.0223728265928525	0.0513629805079708	-0.0536961872657467	-0.183450613122678	0.0344655232884694
203.408640033482	0.0346908157777189	0.00564968313117983	0.177744114955192	0.033131946068274	0.0200282432891099	0.0492133367064313	-0.0258991229496681	-0.146998611475274	0.0343166840513636	203.377817174815	0.0350208381948384	0.00338216823312739	0.179487844417029	0.0319713242685964	0.0188956369641016	0.0463373775028385	-0.0294239841024968	-0.14362890643165	0.034390512417629	203.3080198737	0.0571831904917616	0.00181865489817831	0.215520307333668	0.0346472061501219	0.0223728265928525	0.0513629805079708	-0.0522337128315602	-0.183450613122678	0.0344655232884694
203.508745055804	0.0342500816440007	0.00490413511920013	0.171156109487061	0.033131946068274	0.0200282432891099	0.0492133367064313	-0.0240110365107661	-0.138771543335919	0.036024472758171	203.477829595556	0.0337172821627476	0.00282976351387553	0.154098237990434	0.0319713242685964	0.0188956369641016	0.0463373775028385	-0.0220468775201955	-0.126453973245075	0.0287369541732824	203.408027528975	0.0468842741921495	0.00112614399869627	0.21178701229997	0.0346472061501219	0.0223728265928525	0.0513629805079708	-0.0422008185740989	-0.175307808595898	0.0380552976691425
203.608850078125	0.033083778335378	0.00680470105112188	0.162647380279667	0.033131946068274	0.0200282432891099	0.0492133367064313	-0.0201460986352412	-0.127067079267121	0.0347440116883604	203.577842016296	0.0335984455623879	0.00647235746722959	0.153437401603497	0.0319713242685964	0.0188956369641016	0.0463373775028385	-0.0208485223795564	-0.121719486754496	0.0289061034419215	203.50803518425	0.0460157909689246	0.000790434463255827	0.21178701229997	0.0346472061501219	0.0223728265928525	0.0513629805079708	-0.041392024640621	-0.175307808595898	0.0384245754211398
203.708955100446	0.0329989105402871	0.00701971739638682	0.162647380279667	0.033131946068274	0.0200282432891099	0.0492133367064313	-0.0193173127381414	-0.124542069838022	0.036024472758171	203.677854437037	0.033423923746348	0.00647235746722959	0.15101854055657	0.0319713242685964	0.0188956369641016	0.0463373775028385	-0.0200904622067016	-0.119605420434037	0.0289061034419215	203.608042839525	0.0453486207481946	0.00112614399869627	0.21178701229997	0.0346472061501219	0.0223728265928525	0.0513629805079708	-0.0407015855333299	-0.175307808595898	0.0380552976691425
203.809060122768	0.0328868244911561	0.00490413511920013	0.156317807223914	0.033131946068274	0.0200282432891099	0.0492133367064313	-0.0181749813310599	-0.123543308498891	0.0347440116883604	203.777866857778	0.0334037759076644	0.00647235746722959	0.148483916714737	0.0319713242685964	0.0188956369641016	0.0463373775028385	-0.0194038958931945	-0.119003489150895	0.0287369541732824	203.708050494799	0.0437561192393484	0.000790434463255827	0.207386235710992	0.0346404445448675	0.0225238293725596	0.051440743244508	-0.0372251205527613	-0.171310461855103	0.039356837829586
203.909165145089	0.0322477102109332	0.00564968313117983	0.155346055118485	0.033131946068274	0.0200282432891099	0.0492133367064313	-0.0172910335840915	-0.120148499488599	0.036024472758171	203.877879278519	0.0334037759076644	0.00647235746722959	0.148437992763916	0.0319713242685964	0.0188956369641016	0.0463373775028385	-0.0191562343407537	-0.119003489150895	0.0287369541732824	203.808058150074	0.0434003567583123	0.00112614399869627	0.207386235710992	0.0346404445448675	0.0225238293725596	0.051440743244508	-0.035414025412159	-0.168795696808049	0.039356837829586
204.009270167411	0.0321595744647756	0.00564968313117983	0.155346055118485	0.03310713201372	0.0200282432891099	0.0492133367064313	-0.0165966888791893	-0.120148499488599	0.0350017488417003	203.977891699259	0.0331432356123455	0.00647235746722959	0.147191405804671	0.0319713242685964	0.0188956369641016	0.0463373775028385	-0.0183108442281049	-0.117666123160789	0.0289061034419215	203.908065805349	0.0418078169180934	0.00112614399869627	0.207386235710992	0.0346404445448675	0.0225238293725596	0.051440743244508	-0.0327168222951656	-0.167588093549796	0.039356837829586
204.109375189732	0.0319424371351997	0.00680470105112188	0.155346055118485	0.03310713201372	0.0200282432891099	0.0492133367064313	-0.0153873696146499	-0.116791940729572	0.036024472758171	204.07790412	0.0331432356123455	0.00647235746722959	0.147191405804671	0.0319713242685964	0.0188956369641016	0.0463373775028385	-0.0183108442281049	-0.117666123160789	0.0289061034419215	204.008073460624	0.0415754143524175	0.000459427818777503	0.201815058783843	0.0346404445448675	0.0225238293725596	0.051440743244508	-0.0315188569848774	-0.162557906824471	0.039356837829586
204.209480212054	0.0317349871491414	0.00652133710342126	0.151410984935554	0.03310713201372	0.0200282432891099	0.0492133367064313	-0.0136804014821602	-0.112722940273439	0.036024472758171	204.177916540741	0.0331432356123455	0.00647235746722959	0.147191405804671	0.0319713242685964	0.0188956369641016	0.0463373775028385	-0.0182283843695164	-0.117666123160789	0.0289061034419215	204.108081115899	0.0409560628106851	0.000459427818777503	0.200368371196015	0.0346404445448675	0.0225238293725596	0.051440743244508	-0.0300231857557803	-0.159999738941578	0.039356837829586
204.309585234375	0.0314275769918356	0.00652133710342126	0.148816293651615	0.03310713201372	0.0200282432891099	0.0492133367064313	-0.0121468506921589	-0.106872843294445	0.036024472758171	204.277928961482	0.0331432356123455	0.00647235746722959	0.147191405804671	0.0319713242685964	0.0188956369641016	0.0463373775028385	-0.0182374645464321	-0.117666123160789	0.0289061034419215	204.208088771174	0.0405166978504815	0.00112614399869627	0.200368371196015	0.0346404445448675	0.0225238293725596	0.051440743244508	-0.0279332054105722	-0.159999738941578	0.037116785340364
204.409690256696	0.031293288491125	0.00377910233591633	0.142312994481949	0.03310713201372	0.0200282432891099	0.0492133367064313	-0.0112004266751291	-0.106002201642784	0.0343166840513636	204.377941382222	0.033093691676687	0.00647235746722959	0.146026488488416	0.0319713242685964	0.0188956369641016	0.0463373775028385	-0.0178178186408569	-0.117424919369566	0.0289061034419215	204.308096426449	0.0397959218461734	0.000459427818777503	0.197541086073815	0.0346404445448675	0.0225238293725596	0.051440743244508	-0.0258522497501482	-0.156643644287817	0.0384245754211398
204.509795279018	0.0312421742936641	0.00490413511920013	0.138048326170648	0.03310713201372	0.0200282432891099	0.0492133367064313	-0.0102522937374459	-0.0939695049180346	0.0424450769787709	204.477953802963	0.033093691676687	0.00647235746722959	0.144532612074702	0.0319713242685964	0.0188956369641016	0.0463373775028385	-0.0173228903650154	-0.116090620680062	0.0289061034419215	204.408104081724	0.0396315719905277	0.000459427818777503	0.1944015678161	0.0346404445448675	0.0225238293725596	0.051440743244508	-0.0239464019689433	-0.15424516495808	0.0367724186613688
204.609900301339	0.0311711210159893	0.00377910233591633	0.134774201529885	0.03310713201372	0.0200282432891099	0.0492133367064313	-0.00996851080205061	-0.0903230164153078	0.0407914327079398	204.577966223704	0.033093691676687	0.00647235746722959	0.144532612074702	0.0319713242685964	0.0188956369641016	0.0463373775028385	-0.0173228903650154	-0.116090620680062	0.0289061034419215	204.508111736999	0.0389521275110647	0.000459427818777503	0.184895327612692	0.0346404445448675	0.0225238293725596	0.051440743244508	-0.0211274471211321	-0.148614988814875	0.039356837829586
204.710005323661	0.0310589362933645	0.00490413511920013	0.134303493974961	0.03310713201372	0.0200282432891099	0.0492133367064313	-0.00932016919189695	-0.0902560738446817	0.03817914937903	204.677978644444	0.0330447609875683	0.00647235746722959	0.144026983792456	0.0319713242685964	0.0188956369641016	0.0463373775028385	-0.0170235190431936	-0.116090620680062	0.0289061034419215	204.608119392273	0.0384112816038942	0.000790434463255827	0.180871110505525	0.0346404445448675	0.0225238293725596	0.051440743244508	-0.0190782361929075	-0.145587645838897	0.039356837829586
204.810110345982	0.0308412717964659	0.00490413511920013	0.123388444558331	0.03310713201372	0.0200282432891099	0.0492133367064313	-0.00817473830413662	-0.0816025744691996	0.0424450769787709	204.777991065185	0.0327597087779566	0.00647235746722959	0.143487270174536	0.0319713242685964	0.0188956369641016	0.0463373775028385	-0.0162416552865671	-0.116090620680062	0.0289061034419215	204.708127047548	0.0381170870786438	0.000459427818777503	0.176517161208601	0.0346404445448675	0.0225238293725596	0.051440743244508	-0.0182204907627978	-0.143073304779884	0.039356837829586
204.910215368304	0.0307333025960598	0.00377910233591633	0.111763282549625	0.03310713201372	0.0200282432891099	0.0492133367064313	-0.00732904666023857	-0.0793654069208028	0.0363036485461054	204.878003485926	0.0322552639421553	0.00432175830551537	0.140882285519076	0.0319713242685964	0.0188956369641016	0.0463373775028385	-0.0155128485431523	-0.116090620680062	0.0289061034419215	204.808134702823	0.0379716089308362	0.00112614399869627	0.172414935119954	0.0346404445448675	0.0225238293725596	0.051440743244508	-0.0171311578311132	-0.139103522774113	0.039356837829586
205.010320390625	0.0305685672653563	0.00613039970981499	0.106677559476985	0.03310713201372	0.0200282432891099	0.0492133367064313	-0.0060084429631883	-0.0681922003672288	0.0371313340275753	204.978015906667	0.0318265848769222	0.00432175830551537	0.140882285519076	0.0319965381931761	0.0188956369641016	0.0463373775028385	-0.0147881268626057	-0.116090620680062	0.0289061034419215	204.908142358098	0.0369126733976174	0.000459427818777503	0.163495832146736	0.034652636932338	0.0223728265928525	0.0513629805079708	-0.0147330470490988	-0.138048488718753	0.0391443884358803
205.110425412946	0.0304052703839166	0.00613039970981499	0.101665994750064	0.03310713201372	0.0200282432891099	0.0492133367064313	-0.00525191587320563	-0.0681922003672288	0.0350017488417003	205.078028327407	0.0315642330423306	0.00647235746722959	0.142581923114189	0.0319965381931761	0.0188956369641016	0.0463373775028385	-0.0143188063985245	-0.115546853816125	0.0289061034419215	205.008150013373	0.0362457620752927	0.000459427818777503	0.155597279508898	0.034652636932338	0.0223728265928525	0.0513629805079708	-0.0130612234586906	-0.127655812826552	0.0425237745054499
205.210530435268	0.0302713342887922	0.00652133710342126	0.0945066795929285	0.03310713201372	0.0200282432891099	0.0492133367064313	-0.00406028711347379	-0.0595760965735938	0.0371313340275753	205.178040748148	0.0312718706087821	0.00647235746722959	0.141659194132425	0.0319965381931761	0.0188956369641016	0.0463373775028385	-0.0133980442341076	-0.116090620680062	0.0289061034419215	205.108157668648	0.0356199830891734	0.000459427818777503	0.127705322384868	0.0347493967133755	0.0221611661174806	0.051440743244508	-0.00981089525020265	-0.10248347016546	0.039356837829586
205.310635457589	0.0300288169136492	0.00377910233591633	0.0878277114498241	0.03310713201372	0.0200282432891099	0.0492133367064313	-0.0027761907947916	-0.0580379140896369	0.036024472758171	205.278053168889	0.0312413254602507	0.00647235746722959	0.14069993709202	0.0319965381931761	0.0188956369641016	0.0463373775028385	-0.0130475914237805	-0.110151893587997	0.0339614640285999	205.208165323923	0.0350296799670932	0.000459427818777503	0.103734229557958	0.0347493967133755	0.0221611661174806	0.051440743244508	-0.00738847405950926	-0.0795981321933623	0.0427627225414656
205.410740479911	0.0296660725107398	0.00652133710342126	0.0859824140150695	0.03310713201372	0.0200282432891099	0.0492133367064313	-0.00153118729647975	-0.0503952076422236	0.036024472758171	205.37806558963	0.0310735251687936	0.00647235746722959	0.140404043477068	0.0319965381931761	0.0188956369641016	0.0463373775028385	-0.0125689897931512	-0.110151893587997	0.0321235146658079	205.308172979198	0.0347820441730373	0.000459427818777503	0.0988658517186908	0.0347493967133755	0.0221611661174806	0.051440743244508	-0.00593254386048934	-0.074152619149383	0.0391443884358803
205.510845502232	0.0296020418073671	0.00490413511920013	0.0814946765387843	0.03310713201372	0.0200282432891099	0.0492133367064313	-0.000859870799841712	-0.0478439569817356	0.0358801288083361	205.47807801037	0.0309339289618037	0.00647235746722959	0.1388691145096	0.0319965381931761	0.0188956369641016	0.0463373775028385	-0.0119594430857211	-0.110151893587997	0.0305342576970983	205.408180634473	0.0338555067671848	0.00162646809518948	0.0924024852666741	0.0347493967133755	0.0220224988639286	0.051440743244508	-0.00290384997437095	-0.0622834816612022	0.0408648358372139
205.610950524554	0.0295883388850895	0.00490413511920013	0.079790141542964	0.03310713201372	0.0200282432891099	0.0492133367064313	-0.000428689855747544	-0.0478439569817356	0.0347440116883604	205.578090431111	0.0307142870201125	0.00701784340403609	0.1388691145096	0.0319965381931761	0.0188956369641016	0.0463373775028385	-0.0113987790410245	-0.110151893587997	0.0289061034419215	205.508188289747	0.0337209749486493	0.00181865489817831	0.0924024852666741	0.0347493967133755	0.0220224988639286	0.051440743244508	-0.00276219588460701	-0.0622834816612022	0.039356837829586
205.711055546875	0.0295471461947724	0.00564968313117983	0.079790141542964	0.03310713201372	0.0200282432891099	0.0492133367064313	-0.000349391032122075	-0.0478439569817356	0.034460805640603	205.678102851852	0.0302588974118089	0.00701784340403609	0.137936703366549	0.0319965381931761	0.0188956369641016	0.0463373775028385	-0.0102058731746445	-0.102096527245432	0.034390512417629	205.608195945022	0.0336822144535958	0.00162646809518948	0.0919804068693195	0.0347681131875298	0.0220224988639286	0.051440743244508	-0.00225287535965631	-0.0622834816612022	0.039356837829586
205.811160569196	0.0295471461947724	0.00564968313117983	0.079790141542964	0.03310713201372	0.0200282432891099	0.0492133367064313	-0.000349391032122075	-0.0478439569817356	0.034460805640603	205.778115272593	0.0302588974118089	0.00701784340403609	0.137936703366549	0.0319965381931761	0.0188956369641016	0.0463373775028385	-0.0102058731746445	-0.102096527245432	0.034390512417629	205.708203600297	0.0336822144535958	0.000459427818777503	0.0904654443350412	0.0347681131875298	0.0220224988639286	0.051440743244508	-0.00217755289910743	-0.0622834816612022	0.0391443884358803
205.911265591518	0.0295471461947724	0.00564968313117983	0.079790141542964	0.03310713201372	0.0200282432891099	0.0492133367064313	-0.000349391032122075	-0.0478439569817356	0.034460805640603	205.878127693333	0.0302679993090143	0.00701784340403609	0.137936703366549	0.0319965381931761	0.0188956369641016	0.0463373775028385	-0.0102674156453783	-0.102096527245432	0.034390512417629	205.808211255572	0.0335947446218603	0.00162646809518948	0.0904654443350412	0.0347681131875298	0.0220224988639286	0.051440743244508	-0.00190956193564741	-0.0615222082126732	0.0391443884358803
206.011370613839	0.0295471461947724	0.00564968313117983	0.079790141542964	0.0330849388208025	0.0200282432891099	0.0492133367064313	-0.000359059308268479	-0.0478439569817356	0.034460805640603	205.978140114074	0.0302679993090143	0.00701784340403609	0.137936703366549	0.0319965381931761	0.0188956369641016	0.0463373775028385	-0.0102674156453783	-0.102096527245432	0.034390512417629	205.908218910847	0.0334490002312986	0.000459427818777503	0.0888446341246643	0.0347681131875298	0.0220224988639286	0.051440743244508	-0.00179326170970637	-0.060003423440347	0.039356837829586
206.111475636161	0.0295471461947724	0.00564968313117983	0.079790141542964	0.0330849388208025	0.0200282432891099	0.0492133367064313	-0.000359059308268479	-0.0478439569817356	0.034460805640603	206.078152534815	0.0302588974118089	0.00701784340403609	0.137936703366549	0.0319965381931761	0.0188956369641016	0.0463373775028385	-0.010164418438262	-0.102096527245432	0.034390512417629	206.008226566122	0.0334490002312986	0.000790434463255827	0.0888446341246643	0.0347681131875298	0.0220224988639286	0.051440743244508	-0.00169622117002426	-0.059493220831606	0.039356837829586
206.211580658482	0.0295471461947724	0.00564968313117983	0.079790141542964	0.0330849388208025	0.0200282432891099	0.0492133367064313	-0.000359059308268479	-0.0478439569817356	0.034460805640603	206.178164955556	0.0302588974118089	0.00701784340403609	0.137936703366549	0.0319965381931761	0.0188956369641016	0.0463373775028385	-0.0101853068070261	-0.102096527245432	0.034390512417629	206.108234221397	0.0334490002312986	0.000790434463255827	0.0888446341246643	0.0347493967133755	0.0220224988639286	0.051440743244508	-0.00182737260838711	-0.0585995687857595	0.039356837829586
206.311685680804	0.0295087226713885	0.00490413511920013	0.0782266340751843	0.0330849388208025	0.0200282432891099	0.0492133367064313	-0.000281236682524685	-0.0478439569817356	0.0343166840513636	206.278177376296	0.0302679993090143	0.00701784340403609	0.137936703366549	0.0319965381931761	0.0188956369641016	0.0463373775028385	-0.010228893971671	-0.102096527245432	0.034390512417629	206.208241876672	0.0332421327709833	0.00181865489817831	0.0869361621029124	0.0347493967133755	0.021822630202463	0.051440743244508	-0.00125676110696395	-0.0579515164882434	0.0381522078158212
206.411790703125	0.0295087226713885	0.00564968313117983	0.0782266340751843	0.0330849388208025	0.0200282432891099	0.0492133367064313	-0.000210398039960429	-0.0454305140188456	0.0363036485461054	206.378189797037	0.0302471828602144	0.00701784340403609	0.137936703366549	0.0319965381931761	0.0188956369641016	0.0463373775028385	-0.0101545136650658	-0.102096527245432	0.034390512417629	206.308249531947	0.0331557231103522	0.000790434463255827	0.0841645874395047	0.0346948768510125	0.021822630202463	0.051440743244508	-0.00099022830602358	-0.0548935836979076	0.039356837829586
206.511895725446	0.0295087226713885	0.00564968313117983	0.0782266340751843	0.0330849388208025	0.0200282432891099	0.0492133367064313	-0.000210398039960429	-0.0454305140188456	0.0363036485461054	206.478202217778	0.0302471828602144	0.00701784340403609	0.137936703366549	0.0319965381931761	0.0188956369641016	0.0463373775028385	-0.0100918913278529	-0.102096527245432	0.034390512417629	206.408257187221	0.0332120371780649	0.000459427818777503	0.0841645874395047	0.0346948768510125	0.021822630202463	0.051440743244508	-0.00122121110046301	-0.0558078504827174	0.039356837829586
206.612000747768	0.0295087226713885	0.00564968313117983	0.0782266340751843	0.0330849388208025	0.0200282432891099	0.0492133367064313	-0.000210398039960429	-0.0454305140188456	0.0363036485461054	206.578214638519	0.0302471828602144	0.00701784340403609	0.137936703366549	0.0319965381931761	0.0188956369641016	0.0463373775028385	-0.0100821067181143	-0.102096527245432	0.034390512417629	206.508264842496	0.0332120371780649	0.000459427818777503	0.0841645874395047	0.0346247622637062	0.021822630202463	0.051440743244508	-0.00187864747238878	-0.0545919674771183	0.0387193209811302
206.712105770089	0.0295087226713885	0.00564968313117983	0.0782266340751843	0.0330849388208025	0.0198060107826184	0.0492133367064313	-0.00019257089020337	-0.0478439569817356	0.0343166840513636	206.678227059259	0.0302471828602144	0.00718867203039799	0.1388691145096	0.0319965381931761	0.0188956369641016	0.0463373775028385	-0.0106701954729297	-0.110047900229819	0.0289061034419215	206.608272497771	0.0332120371780649	0.000459427818777503	0.0841645874395047	0.0346247622637062	0.021822630202463	0.051440743244508	-0.00180168250269803	-0.0545919674771183	0.0387193209811302
206.812210792411	0.0295087226713885	0.00564968313117983	0.0782266340751843	0.0330849388208025	0.0198060107826184	0.0492133367064313	-0.00019257089020337	-0.0478439569817356	0.0343166840513636	206.77823948	0.0304576479481311	0.00338216823312739	0.147271643790701	0.0319965381931761	0.0188956369641016	0.0463373775028385	-0.0169604143340839	-0.120419759800545	0.034390512417629	206.708280153046	0.0332120371780649	0.000459427818777503	0.0841645874395047	0.0346247622637062	0.0214823875954213	0.051440743244508	-0.00196615111990789	-0.0545919674771183	0.0387193209811302
206.912315814732	0.0295087226713885	0.00564968313117983	0.0782266340751843	0.0330849388208025	0.0198060107826184	0.0492133367064313	-0.00019257089020337	-0.0478439569817356	0.0343166840513636	206.878251900741	0.0320210415672759	0.00338216823312739	0.369908384777398	0.0319965381931761	0.0188956369641016	0.0463373775028385	-0.04223512375624	-0.331184173269627	0.0364724449019261	206.808287808321	0.0332120371780649	0.000459427818777503	0.0841645874395047	0.0346247622637062	0.0214823875954213	0.051440743244508	-0.00196615111990789	-0.0545919674771183	0.0387193209811302
207.012420837054	0.0295087226713885	0.00564968313117983	0.0782266340751843	0.0330849388208025	0.0198060107826184	0.0492133367064313	-0.00019257089020337	-0.0478439569817356	0.0343166840513636	206.978264321482	0.0326756855718022	0.00338216823312739	0.390182422182366	0.0319965381931761	0.0188956369641016	0.0463373775028385	-0.0505698119318325	-0.357947833119419	0.0364724449019261	206.908295463596	0.0337091528350481	0.000459427818777503	0.0888446341246643	0.0346247622637062	0.0212866997016036	0.051440743244508	-0.00406225503903816	-0.0576904551280556	0.039356837829586
207.112525859375	0.0295087226713885	0.00564968313117983	0.0782266340751843	0.0330849388208025	0.0198060107826184	0.0492133367064313	-0.00019257089020337	-0.0478439569817356	0.0343166840513636	207.078276742222	0.0326756855718022	0.00338216823312739	0.390182422182366	0.0319965381931761	0.0188956369641016	0.0463373775028385	-0.0512562233271707	-0.357947833119419	0.0364724449019261	207.008303118871	0.0337091528350481	0.00162646809518948	0.0904654443350412	0.0346472061501219	0.021822630202463	0.0524478731877961	-0.00395205724962493	-0.0585995687857595	0.0397582579364248
207.212630881696	0.0295087226713885	0.00564968313117983	0.0782266340751843	0.0330849388208025	0.0198060107826184	0.0492133367064313	-0.00019257089020337	-0.0478439569817356	0.0343166840513636	207.178289162963	0.0328212766961802	0.00338216823312739	0.390182422182366	0.0319899471008847	0.0188956369641016	0.0463373775028385	-0.0527083556205247	-0.357947833119419	0.0364724449019261	207.108310774146	0.0342580195196374	0.00162646809518948	0.0927685308751297	0.0346472061501219	0.021822630202463	0.0528563003884223	-0.00619740796842568	-0.0622834816612022	0.0414620515484696
207.312735904018	0.0295087226713885	0.00564968313117983	0.0782266340751843	0.0330849388208025	0.0198060107826184	0.0492133367064313	-0.00019257089020337	-0.0478439569817356	0.0343166840513636	207.278301583704	0.0329194583667498	0.00338216823312739	0.393702156852611	0.0319899471008847	0.0188956369641016	0.0463373775028385	-0.0540524317911869	-0.366233997414911	0.0305342576970983	207.208318429421	0.0343342686506265	0.000459427818777503	0.0927685308751297	0.0346472061501219	0.021822630202463	0.0528563003884223	-0.00733465623118399	-0.0641289887065145	0.0427627225414656
207.412840926339	0.0295087226713885	0.00490413511920013	0.0782266340751843	0.0330849388208025	0.0198060107826184	0.0492133367064313	-0.000339378391129558	-0.0477715890836585	0.0347440116883604	207.378314004444	0.0330033020434439	0.00338216823312739	0.397310569779074	0.0319899471008847	0.0188956369641016	0.0463373775028385	-0.0548320150038774	-0.366233997414911	0.0321235146658079	207.308326084695	0.0345685933671424	0.00162646809518948	0.0959581927527041	0.0346472061501219	0.021822630202463	0.0528563003884223	-0.00950438945243159	-0.0688622926888276	0.0408648358372139
207.512945948661	0.0295087226713885	0.00490413511920013	0.0782266340751843	0.0330849388208025	0.0198060107826184	0.0492133367064313	-0.000339378391129558	-0.0477715890836585	0.0347440116883604	207.478326425185	0.0330447609875683	0.00338216823312739	0.397310569779074	0.0319899471008847	0.0188956369641016	0.0463373775028385	-0.0550065735229763	-0.366233997414911	0.0321235146658079	207.40833373997	0.0354557213704535	0.000459427818777503	0.106023116583958	0.0346472061501219	0.021822630202463	0.0528563003884223	-0.0155478264681661	-0.100091736070637	0.0486464523345383
207.613050970982	0.0301916207920411	0.00604801497733139	0.0945066795929285	0.0330849388208025	0.0198060107826184	0.0492133367064313	-0.00746104454391933	-0.0629217575541936	0.0363036485461054	207.578338845926	0.0331432356123455	0.00338216823312739	0.397310569779074	0.0319899471008847	0.0188956369641016	0.0463373775028385	-0.0554590043973262	-0.366233997414911	0.0321235146658079	207.508341395245	0.0365870617810505	0.000459427818777503	0.310226529836289	0.0346472061501219	0.021822630202463	0.0528563003884223	-0.025051276229389	-0.290018154481708	0.0497461014719385
207.713155993304	0.0328056404963997	0.00490413511920013	0.395470594312751	0.0330849388208025	0.0198060107826184	0.0492133367064313	-0.047571070235907	-0.364602007497695	0.042549880656846	207.678351266667	0.033093691676687	0.00432175830551537	0.397310569779074	0.0319965381931761	0.0188956369641016	0.0463373775028385	-0.0551800144581887	-0.366233997414911	0.0305342576970983	207.60834905052	0.0381170870786438	0.00112614399869627	0.339286155245259	0.0346472061501219	0.021822630202463	0.0528563003884223	-0.0336301187654027	-0.315626949448032	0.0497461014719385
207.813261015625	0.0348574923604982	0.00377910233591633	0.405564614797899	0.0330849388208025	0.0198060107826184	0.0492133367064313	-0.0621881229926831	-0.374345443890488	0.042549880656846	207.778363687407	0.0331739708636555	0.00432175830551537	0.400883530383767	0.0319965381931761	0.0188956369641016	0.0463373775028385	-0.0572758544164965	-0.366233997414911	0.0321235146658079	207.708356705795	0.0407165721584787	0.000459427818777503	0.40958046688445	0.034652636932338	0.0214823875954213	0.0528563003884223	-0.0605941363462374	-0.389454211175972	0.0486464523345383
207.913366037946	0.0430113591377094	0.00564968313117983	0.444166952957469	0.0330849388208025	0.0198060107826184	0.0492133367064313	-0.10548842356759	-0.417755183879127	0.0363036485461054	207.878376108148	0.0330447609875683	0.00432175830551537	0.400883530383767	0.0319965381931761	0.0188956369641016	0.0463373775028385	-0.0603566749985583	-0.366233997414911	0.0321235146658079	207.80836436107	0.0437782912026673	0.000459427818777503	0.424868360633048	0.034652636932338	0.0214823875954213	0.0528563003884223	-0.0792612235384211	-0.408063904400056	0.0427627225414656
208.013471060268	0.0475905554499614	0.00564968313117983	0.469413251685201	0.0330849388208025	0.0198060107826184	0.0492133367064313	-0.122801176441112	-0.439111111194431	0.042549880656846	207.978388528889	0.0329659197028585	0.00544083169220103	0.406737964189793	0.0319965381931761	0.0188956369641016	0.0463373775028385	-0.0634823661964284	-0.366233997414911	0.0364724449019261	207.908372016345	0.0456622425126563	0.000790434463255827	0.430120077989056	0.034652636932338	0.0214823875954213	0.0528563003884223	-0.0872214084550106	-0.414255781592999	0.039356837829586
208.113576082589	0.04870528548013	0.00564968313117983	0.469413251685201	0.0330849388208025	0.0198060107826184	0.0492133367064313	-0.124911977171853	-0.439111111194431	0.042549880656846	208.07840094963	0.0314677756633023	0.00381901889142648	0.277792773780387	0.0319965381931761	0.0188956369641016	0.0463373775028385	-0.0290904126473862	-0.247217938954455	0.0364724449019261	208.00837967162	0.0474801392430327	0.000459427818777503	0.436538590529448	0.0346472061501219	0.0214823875954213	0.0528563003884223	-0.093737627135794	-0.415179710737093	0.0414620515484696
208.213681104911	0.0494978635618378	0.00377910233591633	0.471962027679479	0.0330849388208025	0.0198060107826184	0.0492133367064313	-0.127258021388763	-0.441293499533631	0.042549880656846	208.17841337037	0.0312718706087821	0.00381901889142648	0.285218368013418	0.0319965381931761	0.0188956369641016	0.0463373775028385	-0.0298541147462377	-0.250806781349549	0.0390101112278811	208.108387326895	0.0664326565617184	0.000459427818777503	0.499929149546113	0.0346472061501219	0.0214823875954213	0.0528563003884223	-0.142695037513421	-0.477655615976889	0.0408648358372139
208.313786127232	0.0495837004299316	0.00377910233591633	0.471962027679479	0.0330849388208025	0.0198060107826184	0.0492133367064313	-0.127888808135516	-0.441293499533631	0.042549880656846	208.278425791111	0.0309716317630022	0.00432175830551537	0.304616705934215	0.0319965381931761	0.0188956369641016	0.0463373775028385	-0.0305385730238706	-0.27013233245103	0.0325469745211969	208.208394982169	0.0923744688722246	0.000459427818777503	0.521282871903635	0.0346404445448675	0.0200375822425245	0.0513629805079708	-0.166204561995731	-0.500195700857367	0.0380552976691425
208.413891149554	0.0504941594409717	0.00377910233591633	0.471962027679479	0.03310713201372	0.0194487400854826	0.0492133367064313	-0.129750524791768	-0.441293499533631	0.042549880656846	208.378438211852	0.0306690195816339	0.00381901889142648	0.316049984385144	0.0319965381931761	0.0188956369641016	0.0463373775028385	-0.0321494479995799	-0.277676733028383	0.0390101112278811	208.308402637444	0.104192795380546	0.000459427818777503	0.525318363620629	0.0346472061501219	0.0200375822425245	0.0513629805079708	-0.170412126172073	-0.500918607756957	0.0380552976691425
208.513996171875	0.0601316739399962	0.00604801497733139	0.479919405209503	0.03310713201372	0.0194487400854826	0.0492133367064313	-0.141785511703948	-0.4511646869489	0.042549880656846	208.478450632593	0.030241826005543	0.00381901889142648	0.313205657858594	0.0319965381931761	0.0188956369641016	0.0463373775028385	-0.0306706633009862	-0.273880937414209	0.0390101112278811	208.408410292719	0.239250607834538	0.0108089908821629	0.536041635217496	0.0346472061501219	0.0200375822425245	0.0513629805079708	-0.19851330823461	-0.513816358041602	0.0283360950806613
208.614101194196	0.0685339298531998	0.00604801497733139	0.48249462937063	0.03310713201372	0.0194487400854826	0.0492133367064313	-0.148568682322574	-0.458626545091792	0.0384091701592785	208.578463053333	0.0300668981755533	0.00381901889142648	0.316049984385144	0.0319965381931761	0.0188956369641016	0.0463373775028385	-0.0302847244425296	-0.277676733028383	0.0390101112278811	208.508417947994	0.244028852340565	0.0108089908821629	0.536041635217496	0.0346472061501219	0.0200375822425245	0.0513629805079708	-0.200745053088495	-0.513816358041602	0.0283360950806613
208.714206216518	0.0923558712487051	0.00604801497733139	0.493131007477768	0.033131946068274	0.0198060107826184	0.0492133367064313	-0.160930956534785	-0.46674421078792	0.0384091701592785	208.678475474074	0.0300668981755533	0.00381901889142648	0.316049984385144	0.0319965381931761	0.0188956369641016	0.0463373775028385	-0.0301150771427759	-0.277676733028383	0.0390101112278811	208.608425603269	0.24900414933074	0.0108089908821629	0.536041635217496	0.0346472061501219	0.0200375822425245	0.0513629805079708	-0.203319976359528	-0.513816358041602	0.0283360950806613
208.814311238839	0.218433626832899	0.00295183767271339	0.517359370585073	0.033131946068274	0.0198060107826184	0.0492133367064313	-0.182990781201052	-0.490503722152109	0.0371313340275753	208.778487894815	0.0304576479481311	0.00647378193909302	0.327139447985171	0.0319965381931761	0.0188956369641016	0.0463373775028385	-0.0368157740461272	-0.294312192467866	0.0325469745211969	208.708433258544	0.238486098037363	0.00992090073636511	0.536041635217496	0.034652636932338	0.0200375822425245	0.051440743244508	-0.200921178727289	-0.514311067916591	0.0321237569057293
208.914416261161	0.24926779895003	0.00604801497733139	0.522591410816375	0.033131946068274	0.0198060107826184	0.0492133367064313	-0.193615716980141	-0.491287439376525	0.0371313340275753	208.878500315556	0.032088329594101	0.00279349725284309	0.360234788273008	0.0319965381931761	0.0188956369641016	0.0463373775028385	-0.054374933457021	-0.330084243505836	0.0321894985730611	208.808440913819	0.064319414291426	0.00595968326272301	0.532789160062233	0.034652636932338	0.0200375822425245	0.0517828353993208	-0.150088912783189	-0.514311067916591	0.0360470950083007
209.014521283482	0.0419556975534448	0.00265045867934235	0.486576122173044	0.033131946068274	0.0198060107826184	0.0492133367064313	-0.128123376492397	-0.449216609128289	0.042549880656846	208.978512736296	0.0322096455658619	0.00279349725284309	0.357199170902839	0.0319965381931761	0.0188956369641016	0.0463373775028385	-0.0542254497144996	-0.32127262552168	0.0374744060133942	208.908448569094	0.0608530317140914	0.00595968326272301	0.532789160062233	0.034652636932338	0.0200375822425245	0.0520871191130802	-0.14323193864436	-0.514311067916591	0.0360470950083007
209.114626305804	0.0366844225299173	0.00259740355379697	0.496504944040493	0.033131946068274	0.0198060107826184	0.0492133367064313	-0.118897776482024	-0.465914487829228	0.042549880656846	209.078525157037	0.032939579885299	0.00381901889142648	0.357199170902839	0.0319965381931761	0.0188956369641016	0.0463373775028385	-0.0585649986862094	-0.32127262552168	0.0367429355526771	209.008456224369	0.061052113685584	0.00595968326272301	0.532789160062233	0.034652636932338	0.0200375822425245	0.0517828353993208	-0.146105795857593	-0.514311067916591	0.0360470950083007
209.214731328125	0.0366178667918099	0.00265045867934235	0.50041568579283	0.033131946068274	0.0198060107826184	0.0492133367064313	-0.118200307181441	-0.468459408834763	0.0416871490573736	209.178537577778	0.0366948032498904	0.00381901889142648	0.387459834073205	0.0319965381931761	0.0188956369641016	0.0463373775028385	-0.0792914307558475	-0.352923626273249	0.0367429355526771	209.108463879643	0.0615366047078274	0.00595968326272301	0.533495792163744	0.034652636932338	0.0200375822425245	0.0517828353993208	-0.149635177323468	-0.513816358041602	0.0371928011752897
209.314836350446	0.0367570689332791	0.00259740355379697	0.501258767712904	0.033131946068274	0.0198060107826184	0.0492133367064313	-0.1200890868249	-0.468459408834763	0.0443222879247406	209.278549998519	0.0373163602857682	0.00279349725284309	0.384888898592823	0.0319965381931761	0.0188956369641016	0.0463373775028385	-0.0802808447873762	-0.352923626273249	0.0325469745211969	209.208471534918	0.0460319260501319	0.00595968326272301	0.485848110277653	0.034652636932338	0.0200375822425245	0.0517828353993208	-0.110820108193877	-0.469375030130029	0.038317032946506
209.414941372768	0.0370914811764833	0.00259740355379697	0.504871074475007	0.033131946068274	0.0198060107826184	0.0492133367064313	-0.124129062267594	-0.468459408834763	0.045989800122145	209.378562419259	0.040112302769748	0.00279349725284309	0.398498852532904	0.0319965381931761	0.0188956369641016	0.0463373775028385	-0.0938792916828648	-0.366639683356021	0.0374744060133942	209.308479190193	0.0436240997214411	0.00595968326272301	0.488068669980952	0.0346404445448675	0.0200375822425245	0.0513629805079708	-0.108389749225612	-0.460448450201024	0.0421106996497925
209.515046395089	0.036620119261206	0.00259740355379697	0.502904431955325	0.033131946068274	0.0198060107826184	0.0492133367064313	-0.112865079320855	-0.468459408834763	0.0457162044509386	209.47857484	0.0504387699310904	0.00381901889142648	0.434489029318161	0.0319965381931761	0.0196234706413063	0.047175405750971	-0.121450138860138	-0.404906861222284	0.0390101112278811	209.408486845468	0.0420601291386267	0.00595968326272301	0.474826790731694	0.0346404445448675	0.0200375822425245	0.0513629805079708	-0.10193634413672	-0.448489938490223	0.0421106996497925
209.615151417411	0.0368215341260671	0.00259740355379697	0.501258767712904	0.033131946068274	0.0198060107826184	0.0492133367064313	-0.111851182012574	-0.468459408834763	0.0443222879247406	209.578587260741	0.0578145982605287	0.00279349725284309	0.439350395604355	0.0319965381931761	0.0196234706413063	0.047175405750971	-0.130918651155817	-0.410134752210361	0.0390101112278811	209.508494500743	0.0392684395462378	0.00595968326272301	0.461275569207343	0.0346472061501219	0.0200375822425245	0.051440743244508	-0.0910453861103846	-0.442226077033728	0.0421106996497925
209.715256439732	0.0379424652998538	0.00155494261228707	0.50661467256924	0.033131946068274	0.0198060107826184	0.0492133367064313	-0.11864504240901	-0.475120602041507	0.0424450769787709	209.678599681482	0.0644667421140245	0.00381901889142648	0.441837946482955	0.0319965381931761	0.0196234706413063	0.047175405750971	-0.135587643066073	-0.412637834784372	0.0390101112278811	209.608502156018	0.0392684395462378	0.00607401483901234	0.474826790731694	0.0346472061501219	0.0200375822425245	0.051440743244508	-0.0943269647206755	-0.445120500641576	0.0440124879561004
209.815361462054	0.0393011758317469	0.00155494261228707	0.50661467256924	0.033131946068274	0.0198060107826184	0.0492133367064313	-0.126180037477637	-0.475120602041507	0.0424450769787709	209.778612102222	0.0637007373545132	0.00381901889142648	0.441837946482955	0.0319965381931761	0.0196234706413063	0.047175405750971	-0.134094157296399	-0.414257677633906	0.0390101112278811	209.708509811293	0.0330444771339485	0.00405812699087579	0.386304833048418	0.0346472061501219	0.0200375822425245	0.051440743244508	-0.056274495970572	-0.354053152802542	0.0421106996497925
209.915466484375	0.0409591430640121	0.00259740355379697	0.504871074475007	0.033131946068274	0.0198060107826184	0.0492133367064313	-0.128027695015964	-0.468459408834763	0.0471904813241052	209.878624522963	0.0683783313695525	0.00381901889142648	0.441837946482955	0.0319965381931761	0.0196234706413063	0.047175405750971	-0.136239993793917	-0.414257677633906	0.0390101112278811	209.808517466568	0.0329942330601391	0.00214259849971272	0.388187223338238	0.0346404445448675	0.0200375822425245	0.0517828353993208	-0.0586855172267733	-0.363130345919092	0.0413422912295453
210.015571506696	0.0379424652998538	0.00259740355379697	0.493709899560987	0.033131946068274	0.0198060107826184	0.0492133367064313	-0.107805628977659	-0.457997875693599	0.0471904813241052	209.978636943704	0.0748745662816342	0.00279349725284309	0.441837946482955	0.0319965381931761	0.0196234706413063	0.047175405750971	-0.139788234973668	-0.418987415238082	0.0374744060133942	209.908525121843	0.0323598864721254	0.00396599679446864	0.39920862245514	0.0346247622637062	0.0200375822425245	0.051440743244508	-0.0595325323980163	-0.368240476679036	0.0440124879561004
210.115676529018	0.0387244306711404	0.00155494261228707	0.490598148259771	0.033131946068274	0.0198060107826184	0.0492133367064313	-0.109118923821855	-0.453794687244608	0.0471904813241052	210.078649364444	0.0830588617759406	0.00279349725284309	0.445699644891297	0.0319965381931761	0.0196234706413063	0.047175405750971	-0.142295400558687	-0.423208408485149	0.0345626308983409	210.008532777117	0.0318081635961649	0.00214259849971272	0.39920862245514	0.0345966919834882	0.0200375822425245	0.0513629805079708	-0.0592600800688626	-0.368240476679036	0.0440124879561004
210.215781551339	0.0371925839805623	0.00155494261228707	0.482876110344038	0.033131946068274	0.0198060107826184	0.0492133367064313	-0.102935832524822	-0.446386734452805	0.0471904813241052	210.178661785185	0.0873941827430038	0.00279349725284309	0.445699644891297	0.0319965381931761	0.0196234706413063	0.047175405750971	-0.142723479805459	-0.423208408485149	0.0345626308983409	210.108540432392	0.0314979506997894	0.00114325243520266	0.39920862245514	0.0345966919834882	0.0200375822425245	0.0513629805079708	-0.0611087803639116	-0.373815602289381	0.0421106996497925
210.315886573661	0.0376597913697065	0.00155494261228707	0.462495880210756	0.033131946068274	0.0198060107826184	0.0492133367064313	-0.0996389359619486	-0.436682110378647	0.0424450769787709	210.278674205926	0.102179824042057	0.00279349725284309	0.445699644891297	0.0319965381931761	0.0196234706413063	0.047175405750971	-0.143956168272127	-0.423208408485149	0.0345626308983409	210.208548087667	0.0312713850722558	0.00396599679446864	0.409506996625288	0.0345675727189115	0.0200375822425245	0.0513629805079708	-0.0640455643495762	-0.383059420300318	0.0413422912295453
210.415991595982	0.0367570689332791	0.00155494261228707	0.445941429936313	0.033131946068274	0.0198060107826184	0.0492133367064313	-0.0856432945864311	-0.416201193490753	0.0457162044509386	210.378686626667	0.187159891958257	0.00511730392121812	0.451805462352954	0.0319965381931761	0.0188956369641016	0.0463373775028385	-0.159689515349715	-0.421828056230453	0.0374744060133942	210.308555742942	0.0310250654639988	0.00214259849971272	0.408667470759304	0.0345675727189115	0.0200375822425245	0.0513629805079708	-0.0642515113529307	-0.383601498352766	0.0413422912295453
210.516096618304	0.034604120694802	0.00295183767271339	0.38824587214834	0.033131946068274	0.0198060107826184	0.0492133367064313	-0.0601204984097966	-0.356311115644593	0.045989800122145	210.478699047407	0.0806156981926051	0.0023580548285552	0.416253640765734	0.0319965381931761	0.0188956369641016	0.0463373775028385	-0.131830167593182	-0.386121620555938	0.0374744060133942	210.408563398217	0.0259217115721497	0.000448798981968378	0.38347519535263	0.0345675727189115	0.0200375822425245	0.0513629805079708	-0.0396154388456574	-0.349409576376514	0.0492200671544028
210.616201640625	0.034604120694802	0.00295183767271339	0.38824587214834	0.033131946068274	0.0198060107826184	0.0492133367064313	-0.0607945124737649	-0.356311115644593	0.045989800122145	210.578711468148	0.0446554727111654	0.00206538701412911	0.384304463779877	0.0319965381931761	0.0188956369641016	0.0463373775028385	-0.096740332405965	-0.347933150457011	0.039141491108341	210.508571053492	0.025737714694869	0.000448798981968378	0.383941403486227	0.0345675727189115	0.0203471835712515	0.051440743244508	-0.0397558479644984	-0.356429186797614	0.0440124879561004
210.716306662946	0.0338485039393824	0.00259740355379697	0.37589679323569	0.033131946068274	0.0198060107826184	0.0492133367064313	-0.0559700108051367	-0.350138062275176	0.0424450769787709	210.678723888889	0.0410593991716543	0.00206538701412911	0.364226700818632	0.0320010443952034	0.0196234706413063	0.047175405750971	-0.0865546708190875	-0.332916176524436	0.039141491108341	210.608578708767	0.0258355046998645	0.000448798981968378	0.391222074983294	0.0345675727189115	0.0203471835712515	0.051440743244508	-0.0404958386257501	-0.364541473039655	0.0421226821255108
210.816411685268	0.0332383502250478	0.00259740355379697	0.375353436794664	0.033131946068274	0.0193809871603865	0.0492133367064313	-0.0534565245951612	-0.341126113385802	0.0471904813241052	210.77873630963	0.040541877250921	0.000681093675930338	0.366970884266843	0.0320010443952034	0.0196234706413063	0.047175405750971	-0.0877833134331369	-0.341935022386579	0.0374744060133942	210.708586364042	0.025657439124715	0.000448798981968378	0.393066279569492	0.0345675727189115	0.0200375822425245	0.0513629805079708	-0.0397515746008929	-0.364541473039655	0.0440124879561004
210.916516707589	0.0334682915936363	0.00155494261228707	0.384855780576196	0.033131946068274	0.0193809871603865	0.0492133367064313	-0.056720087053126	-0.356311115644593	0.0424450769787709	210.87874873037	0.0408325356053165	0.000681093675930338	0.371768009888994	0.0320010443952034	0.0196234706413063	0.047175405750971	-0.0886760599430239	-0.341935022386579	0.039141491108341	210.808594019317	0.0281866867494975	0.000448798981968378	0.519485326249204	0.0345675727189115	0.0200375822425245	0.0513629805079708	-0.0885725831601684	-0.483254669067235	0.0535455460803553
211.016621729911	0.0324862677735795	0.00155494261228707	0.3818696861998	0.033131946068274	0.0193809871603865	0.0492133367064313	-0.0512715860720211	-0.350138062275176	0.045989800122145	210.978761151111	0.0410593991716543	0.000681093675930338	0.383292302874553	0.0320010443952034	0.0196234706413063	0.047175405750971	-0.0914769884186441	-0.357402368111677	0.0374744060133942	210.908601674591	0.0283486778776067	0.000448798981968378	0.520910640718035	0.0345675727189115	0.0200375822425245	0.0513629805079708	-0.0950669390629398	-0.496535304372781	0.0421226821255108
211.116726752232	0.0334682915936363	0.00155494261228707	0.383398483974322	0.033131946068274	0.0193809871603865	0.0492133367064313	-0.0542207510525072	-0.350138062275176	0.0471904813241052	211.078773571852	0.0410593991716543	0.0023580548285552	0.385988740962865	0.0320010443952034	0.0196234706413063	0.047175405750971	-0.0927082730595941	-0.360931438596423	0.0374744060133942	211.008609329866	0.0284086630051427	0.000448798981968378	0.521347399751177	0.0345675727189115	0.0200375822425245	0.0513629805079708	-0.100704864560105	-0.497571048515371	0.0421226821255108
211.216831774554	0.0365858100348615	0.00155494261228707	0.390787769710269	0.033131946068274	0.0193809871603865	0.0492133367064313	-0.0638951414570195	-0.365403432055879	0.0424450769787709	211.178785992593	0.0512145185753998	0.00206538701412911	0.413999889900117	0.0320010443952034	0.0196234706413063	0.047175405750971	-0.113258856378679	-0.382641435079667	0.039141491108341	211.108616985141	0.0284086630051427	0.000448798981968378	0.521347399751177	0.0345675727189115	0.0200375822425245	0.0513629805079708	-0.10153783162502	-0.497571048515371	0.0421226821255108
211.316936796875	0.0327796606693805	0.00155494261228707	0.361251213727744	0.033131946068274	0.0191393813998519	0.0492133367064313	-0.0456934343473742	-0.339627142233953	0.0406607312900825	211.278798413333	0.0638978762247102	0.000681093675930338	0.419151663648836	0.0320010443952034	0.0196234706413063	0.047175405750971	-0.128214095672316	-0.389447450262555	0.0374744060133942	211.208624640416	0.0288605357315395	0.000448798981968378	0.521776289613346	0.0345439161976986	0.0200375822425245	0.0513629805079708	-0.105880112821543	-0.497571048515371	0.0421226821255108
211.417041819196	0.0317951915105263	0.00129993699496202	0.322119847610126	0.033131946068274	0.0191393813998519	0.0492133367064313	-0.03808013268108	-0.290079345444031	0.0512798123651432	211.378810834074	0.0633755722895699	0.000681093675930338	0.419151663648836	0.0320010443952034	0.0196234706413063	0.047175405750971	-0.127597213976105	-0.389447450262555	0.0374744060133942	211.308632295691	0.0251109916986866	0.000448798981968378	0.511316915143861	0.0345439161976986	0.0200375822425245	0.0513629805079708	-0.0809670800581682	-0.483160019276937	0.0434534614874252
211.517146841518	0.031224984786559	0.00105576726000201	0.275193600808726	0.033131946068274	0.0191393813998519	0.0492133367064313	-0.031981101136514	-0.24583530425497	0.045989800122145	211.478823254815	0.0556900188793221	0.00206538701412911	0.419333273504529	0.0320010443952034	0.0196234706413063	0.047175405750971	-0.121950679385723	-0.386873205921849	0.039141491108341	211.408639950966	0.0252800379916772	0.000448798981968378	0.511316915143861	0.0345439161976986	0.0200375822425245	0.0513629805079708	-0.0845655003574828	-0.483160019276937	0.0434534614874252
211.617251863839	0.0311607734147989	0.00259740355379697	0.271625142161868	0.033131946068274	0.0191393813998519	0.0492133367064313	-0.0308836114100822	-0.232760371306228	0.0443222879247406	211.578835675556	0.0456281450231399	0.000681093675930338	0.433784772823414	0.0320010443952034	0.0196234706413063	0.047175405750971	-0.117231405945114	-0.407065271412308	0.039141491108341	211.508647606241	0.0244472208348001	0.000448798981968378	0.511316915143861	0.0345439161976986	0.0200375822425245	0.0513629805079708	-0.0815886763490298	-0.483160019276937	0.0434534614874252
211.717356886161	0.0326368121054547	0.00217298012395494	0.275193600808726	0.0331562060137769	0.0190255728210201	0.0491997253843326	-0.0368519910276697	-0.246012329237093	0.0426703280198044	211.678848096296	0.0413015979123244	0.000681093675930338	0.470987945942519	0.0320010443952034	0.0196234706413063	0.047175405750971	-0.115627466053991	-0.446025256713861	0.0435413026502472	211.608655261516	0.0253141711497401	0.000448798981968378	0.511316915143861	0.0345439161976986	0.0200375822425245	0.0513629805079708	-0.0954103512286878	-0.483160019276937	0.0434534614874252
211.817461908482	0.0340016485207893	0.00105576726000201	0.277218921689625	0.0331562060137769	0.0190255728210201	0.0491997253843326	-0.0416289454675493	-0.246012329237093	0.045989800122145	211.778860517037	0.0458119709267587	0.000681093675930338	0.546827532064434	0.0320010443952034	0.0196234706413063	0.047175405750971	-0.136585287078101	-0.519184829218347	0.0477664844475057	211.708662916791	0.0253141711497401	0.000448798981968378	0.511316915143861	0.0344617742143078	0.0197816674979291	0.051440743244508	-0.0955653776586559	-0.47984819823777	0.0446471534431241
211.917566930804	0.0352805177182713	0.00217298012395494	0.284277493567414	0.0331562060137769	0.0190255728210201	0.0491997253843326	-0.0441912271370855	-0.249624121416069	0.0443222879247406	211.878872937778	0.0504580131796812	0.000773958293003229	0.551645262733248	0.0320010443952034	0.0196234706413063	0.047175405750971	-0.140358185513051	-0.530669308045556	0.0392120340607769	211.808670572065	0.0232936667092803	0.00111441700208182	0.413251001587855	0.0343968539541635	0.0193600232742253	0.051440743244508	-0.0462816525463463	-0.380468948639218	0.0446471534431241
212.017671953125	0.036620119261206	0.00217298012395494	0.284277493567414	0.0331562060137769	0.0190255728210201	0.0491997253843326	-0.0470149307996095	-0.249624121416069	0.0443222879247406	211.978885358519	0.051217020568621	0.000773958293003229	0.551645262733248	0.0320010443952034	0.0196234706413063	0.047175405750971	-0.14114245906353	-0.519184829218347	0.0491398292089955	211.90867822734	0.0232203316224015	0.00111441700208182	0.413251001587855	0.0342754660309224	0.0192056323417491	0.051440743244508	-0.0451166255190511	-0.380468948639218	0.0446471534431241
212.117776975446	0.0370589906153851	0.00217298012395494	0.284277493567414	0.0331562060137769	0.0190255728210201	0.0491997253843326	-0.0483799868541491	-0.249624121416069	0.0443222879247406	212.078897779259	0.0780865489702629	0.0023580548285552	0.551645262733248	0.0320010443952034	0.0196234706413063	0.047175405750971	-0.164648031699789	-0.530274168915796	0.0378581871222946	212.008685882615	0.0231189677731956	0.000448798981968378	0.406337937689025	0.0342225789856854	0.0192056323417491	0.0517828353993208	-0.0417836735393824	-0.371588196092028	0.0446471534431241
212.217881997768	0.0378870890874955	0.00105576726000201	0.280521558590944	0.0331562060137769	0.0190255728210201	0.0491997253843326	-0.0496373636906155	-0.249452411001789	0.0443222879247406	212.1789102	0.0524905359046851	0.00247306951962125	0.551645262733248	0.0320010443952034	0.0196234706413063	0.047175405750971	-0.137824821945133	-0.519184829218347	0.0435413026502472	212.10869353789	0.0228449672746649	0.000448798981968378	0.406337937689025	0.0341856074533722	0.0192056323417491	0.0524478731877961	-0.0387277136846562	-0.371588196092028	0.0446471534431241
212.317987020089	0.0387188669060158	0.00105576726000201	0.277753567866824	0.0331562060137769	0.0190255728210201	0.0491997253843326	-0.0506746819143071	-0.249624121416069	0.0416871490573736	212.278922620741	0.0526367101691724	0.00247306951962125	0.551645262733248	0.0320010443952034	0.0196234706413063	0.047175405750971	-0.134068113011905	-0.519184829218347	0.0435413026502472	212.208701193165	0.022469251125142	0.00111441700208182	0.395691724801258	0.0341672185225129	0.0183182897257897	0.0521991280972664	-0.0302108441820595	-0.363861579768801	0.0440124879561004
212.418092042411	0.039409963637934	0.00105576726000201	0.277218921689625	0.0331562060137769	0.0190255728210201	0.0491997253843326	-0.0516201033684693	-0.25126639651105	0.0386882832502724	212.378935041481	0.0536922276260663	0.00247306951962125	0.551645262733248	0.0320010443952034	0.0196234706413063	0.047175405750971	-0.135924406021576	-0.519184829218347	0.0435413026502472	212.30870884844	0.0218994670190534	0.000448798981968378	0.382407238789375	0.0341369885647719	0.0199560735806739	0.0548956618006673	-0.0247209298806653	-0.353148556409401	0.0446815299853326
212.518197064732	0.0397150460323481	0.00259740355379697	0.27487755014824	0.0331562060137769	0.0190255728210201	0.0491997253843326	-0.0502721377135933	-0.249001048553822	0.0372102701542778	212.478947462222	0.0536922276260663	0.00247306951962125	0.551645262733248	0.0320010443952034	0.0196234706413063	0.047175405750971	-0.135100590810717	-0.519184829218347	0.0392120340607769	212.408716503715	0.0218994670190534	0.000448798981968378	0.382407238789375	0.0341175455526331	0.0199218214487282	0.0548956618006673	-0.024896277350333	-0.35270048715176	0.0446815299853326
212.618302087054	0.0448447124333385	0.00265045867934235	0.285763185896108	0.0331562060137769	0.0190255728210201	0.0491997253843326	-0.0612105028637027	-0.249958131818142	0.0426703280198044	212.578959882963	0.0551008089389036	0.00247306951962125	0.551645262733248	0.0320010443952034	0.0196234706413063	0.047175405750971	-0.13843372597895	-0.519184829218347	0.0392120340607769	212.50872415899	0.023156751246325	0.000448798981968378	0.45639009118332	0.0340985478397804	0.0197816674979291	0.0548956618006673	-0.0644315243900891	-0.419098619559489	0.0446815299853326
212.718407109375	0.0481720512199778	0.00105576726000201	0.291738505971021	0.0331562060137769	0.0190255728210201	0.0491997253843326	-0.0677161270756367	-0.268593409781962	0.0372102701542778	212.678972303704	0.0549417942093955	0.00247306951962125	0.551645262733248	0.0320010443952034	0.0196234706413063	0.047175405750971	-0.137305833977489	-0.519184829218347	0.0392120340607769	212.608731814265	0.023156751246325	0.000448798981968378	0.45639009118332	0.0340854724159599	0.0193600232742253	0.0548956618006673	-0.0645056334130897	-0.419098619559489	0.0446815299853326
212.818512131696	0.0527499001555269	0.00265045867934235	0.314918069402418	0.0331642968893816	0.0200282432891099	0.0509684697348302	-0.0755212734365973	-0.281756596523163	0.0471904813241052	212.778984724444	0.0549417942093955	0.00247306951962125	0.551645262733248	0.0320082235591981	0.0194964277627956	0.047175405750971	-0.139073396245894	-0.519184829218347	0.0392120340607769	212.708739469539	0.023156751246325	0.000448798981968378	0.45639009118332	0.0340854724159599	0.0193600232742253	0.0548956618006673	-0.0645056334130897	-0.419098619559489	0.0446815299853326
212.918617154018	0.0748660099817037	0.00105576726000201	0.3787702275283	0.0331835854100341	0.0190255728210201	0.0501099860889849	-0.102908757821007	-0.34637799667486	0.0471904813241052	212.878997145185	0.0458833554663553	0.0023580548285552	0.41306169804493	0.0320082235591981	0.0193934472639035	0.047316013219217	-0.0826621123882667	-0.379521035081964	0.0392120340607769	212.808747124814	0.023156751246325	0.000448798981968378	0.416553641912604	0.0340490172493117	0.0193600232742253	0.0548956618006673	-0.0291778872873524	-0.376425056033502	0.0446815299853326
213.018722176339	0.162379640125385	0.00105576726000201	0.488579739299765	0.0331942213230391	0.0198060107826184	0.0511593201108081	-0.155248333141764	-0.465721536738835	0.0416871490573736	212.979009565926	0.0458833554663553	0.0023580548285552	0.41306169804493	0.0320082235591981	0.0191588659210715	0.047175405750971	-0.0824527930217568	-0.379521035081964	0.0392120340607769	212.908754780089	0.0252412768165594	0.000448798981968378	0.58899088938773	0.0340490172493117	0.0193600232742253	0.0548956618006673	-0.0862215537264774	-0.560571973565398	0.0446815299853326
213.118827198661	0.177534601382495	0.001973580556979	0.497350799965775	0.0332082862319848	0.0190255728210201	0.0507593534446311	-0.163795044902363	-0.476642738801301	0.0367370062210719	213.079021986667	0.0546160004927483	0.0023580548285552	0.457294492144649	0.0320082235591981	0.0191588659210715	0.047175405750971	-0.100779957253626	-0.429063824024725	0.032277793777112	213.008762435364	0.0252853756242772	0.000448798981968378	0.58899088938773	0.0339420227510106	0.0193600232742253	0.0555650953593852	-0.0863300555418584	-0.560571973565398	0.0446815299853326
213.218932220982	0.183736591719165	0.00150218527728273	0.497350799965775	0.0332421117387893	0.0190255728210201	0.0509684697348302	-0.167012516377473	-0.474531511670708	0.0367370062210719	213.179034407407	0.0600851812500696	0.000681093675930338	0.457294492144649	0.0320082235591981	0.0191588659210715	0.047316013219217	-0.117905531889681	-0.429063824024725	0.034988326265024	213.108770090639	0.0252853756242772	0.000448798981968378	0.58899088938773	0.0339420227510106	0.0193600232742253	0.0555650953593852	-0.0863300555418584	-0.560571973565398	0.0446815299853326
213.319037243304	0.183736591719165	0.00306883004591832	0.500615025463822	0.0332666336038278	0.0168977963275742	0.0492133367064313	-0.168211887586668	-0.474508448045475	0.0367370062210719	213.279046828148	0.0600851812500696	0.000681093675930338	0.461821336763186	0.0320082235591981	0.0188956369641016	0.047175405750971	-0.118594840044502	-0.432939725221584	0.0374744060133942	213.208777745914	0.0306947489415499	0.000448798981968378	0.643560999374025	0.0339623447463694	0.0193600232742253	0.0555650953593852	-0.140175966382514	-0.608866906324952	0.0446815299853326
213.419142265625	0.191916276050591	0.001973580556979	0.500982284574084	0.0333191407645687	0.0163522786580889	0.0492133367064313	-0.171163002727844	-0.476642738801301	0.0367370062210719	213.379059248889	0.0697196231455754	0.00247306951962125	0.467013086170129	0.0320082235591981	0.0188956369641016	0.047316013219217	-0.139959080855754	-0.441532503746885	0.034988326265024	213.308785401189	0.0306947489415499	0.000448798981968378	0.643560999374025	0.0339623447463694	0.0193600232742253	0.0555650953593852	-0.140175966382514	-0.608866906324952	0.0446815299853326
213.519247287946	0.205224345734488	0.00306883004591832	0.500982284574084	0.0333191407645687	0.0163522786580889	0.0492133367064313	-0.176433628973754	-0.477544789183157	0.0337628729923806	213.47907166963	0.0885864919192973	0.00511730392121812	0.468115353088913	0.0320010443952034	0.0188956369641016	0.047316013219217	-0.161117152363004	-0.452387997091504	0.0199161326998292	213.408793056464	0.0371008002457987	0.00111441700208182	0.697260049970313	0.0339139657675267	0.0193600232742253	0.0555650953593852	-0.199358030732436	-0.665937472152023	0.0446471534431241
213.619352310268	0.217088998744967	0.00306883004591832	0.50413573811314	0.0333377893126511	0.0157966415235985	0.0492133367064313	-0.182103879923835	-0.477544789183157	0.0367192716960633	213.57908409037	0.19780447851403	0.0205307985677253	0.471379725256156	0.0320207442931768	0.0188956369641016	0.0480462238952922	-0.172335039404176	-0.452387997091504	0.0141994927487891	213.508800711739	0.0371008002457987	0.00111441700208182	0.697260049970313	0.0339003205769942	0.0192056323417491	0.0555650953593852	-0.19939452176162	-0.665937472152023	0.0446471534431241
213.719457332589	0.233983709364859	0.00150218527728273	0.507970701017229	0.0333377893126511	0.0157966415235985	0.0492133367064313	-0.193899187203836	-0.481880487704077	0.0367192716960633	213.679096511111	0.173470293411741	0.0205307985677253	0.471379725256156	0.0320359376068379	0.0168119401829345	0.047175405750971	-0.171054007427599	-0.466214793826736	0.0141994927487891	213.608808367013	0.0371008002457987	0.00111441700208182	0.697260049970313	0.0338966163160054	0.0182534379610727	0.0548956618006673	-0.199425408389569	-0.665937472152023	0.0446471534431241
213.819562354911	0.247886232650274	0.000596269906340932	0.512499346197601	0.0333377893126511	0.0155077318469317	0.0492133367064313	-0.202838240089268	-0.484388603264671	0.0373419423685988	213.779108931852	0.0763170101411073	0.0205307985677253	0.471379725256156	0.032293599885709	0.0166427423857145	0.056208373974943	-0.144860567653251	-0.512476216465634	0.0233927083336252	213.708816022288	0.165540101720045	0.000448798981968378	0.697260049970313	0.0338584338427698	0.0182534379610727	0.0548956618006673	-0.248104449909977	-0.670745180006001	0.0382127036505264
213.919667377232	0.264131200033624	0.0011633535887165	0.515958439509849	0.0333377893126511	0.0154687190898468	0.0492133367064313	-0.216511249489627	-0.484388603264671	0.0373419423685988	213.879121352593	0.076305435353113	0.0205307985677253	0.471379725256156	0.032530310608846	0.0140904775987309	0.192570014664564	-0.13855458164429	-0.495763830225295	0.175174521296898	213.808823677563	0.475396514088705	0.000448798981968378	0.740321254146537	0.0338584338427698	0.0182534379610727	0.0548956618006673	-0.358347172397274	-0.711610616365573	0.0404631726120335
214.019772399554	0.275727124522781	0.000596269906340932	0.521834041692295	0.0333377893126511	0.0154687190898468	0.0492133367064313	-0.230855122868961	-0.491679051026251	0.0373419423685988	213.979133773333	0.076305435353113	0.0205307985677253	0.471379725256156	0.0330111523685135	0.0140904775987309	0.242896800748372	-0.129726336432046	-0.497212614916935	0.217340224788615	213.908831332838	0.475396514088705	0.000448798981968378	0.740321254146537	0.0339420227510106	0.0183182897257897	0.0572560151162347	-0.356734917900059	-0.719997835927457	0.0404631726120335
214.119877421875	0.280419041226441	0.000596269906340932	0.522868984809828	0.0333377893126511	0.0154687190898468	0.0492133367064313	-0.234462831527262	-0.499007101911415	0.0316252895417123	214.079146194074	0.076305435353113	0.0205307985677253	0.471379725256156	0.0340664451867535	0.0166427423857145	0.269504500451834	-0.115778356444387	-0.482591117852824	0.238669396382384	214.008838988113	0.456297605679509	0.000448798981968378	0.740321254146537	0.0339420227510106	0.0183182897257897	0.0572560151162347	-0.320113865270856	-0.719997835927457	0.0404631726120335
214.219982444196	0.238163844322534	0.000596269906340932	0.491278609523625	0.0333377893126511	0.0154687190898468	0.0492133367064313	-0.190498858279194	-0.462696207037102	0.0367192716960633	214.179158614815	0.0750968856791328	0.0166435057852009	0.455105139305941	0.0347457362445825	0.0166427423857145	0.272465268304238	-0.105264229972226	-0.432939725221584	0.287910391592436	214.108846643388	0.456297605679509	0.000448798981968378	0.740321254146537	0.0341738681153052	0.00148321195625313	0.0572560151162347	-0.311767870544609	-0.887967676802234	0.0421226821255108
214.320087466518	0.243875810756313	0.000596269906340932	0.491278609523625	0.0333377893126511	0.0168977963275742	0.0511593201108081	-0.193094051891666	-0.462696207037102	0.0367192716960633	214.279171035556	0.0743849790238055	0.0218891136612537	0.450145751747503	0.0351681124384827	0.0166427423857145	0.284630618561066	-0.0938009959652083	-0.423485813996519	0.288191719843857	214.208854298663	0.173622963708921	0.000448798981968378	0.728000392315888	0.0344617742143078	0.00130602411736735	0.230802722810052	-0.25466633676158	-0.730173929609903	0.261903030151469
214.420192488839	0.205719649941638	0.00306883004591832	0.456348675038089	0.0333377893126511	0.0168977963275742	0.0511593201108081	-0.167151408528384	-0.426534688976114	0.0337628729923806	214.379183456296	0.0738302989092569	0.0218891136612537	0.443118009459226	0.0356948918662426	0.0166427423857145	0.288893018535134	-0.0843021613580953	-0.415470646594064	0.288191719843857	214.308861953938	0.173622963708921	0.000448798981968378	0.728000392315888	0.0344445468373552	0.00130602411736735	0.230802722810052	-0.254682503257645	-0.730173929609903	0.261903030151469
214.520297511161	0.20994198091773	0.00306883004591832	0.45716998713887	0.0333377893126511	0.0163027048606423	0.0507593534446311	-0.168357342544357	-0.426534688976114	0.0358035691594735	214.479195877037	0.0728338866382565	0.0174111746761338	0.431322282783482	0.0361593933035298	0.0157125234543549	0.288893018535134	-0.0770743118866815	-0.403154545223857	0.288191719843857	214.408869609213	0.173622963708921	0.000448798981968378	0.728000392315888	0.0344717192463234	0.00130602411736735	0.238177274633704	-0.253377298374824	-0.730173929609903	0.261903030151469
214.620402533482	0.235844840103204	0.000596269906340932	0.473403363202004	0.0334146736640226	0.0157966415235985	0.0538747713061917	-0.182407633463613	-0.442393869376182	0.0373419423685988	214.579208297778	0.0728338866382565	0.0218891136612537	0.425516500952585	0.0377372855983017	0.0168119401829345	0.294289433334513	-0.0622709833705187	-0.393298425982079	0.282764510896191	214.508877264487	0.0520522500282124	0.000448798981968378	0.712149565489652	0.0350890420838369	0.00130602411736735	0.298269280645928	-0.174696854804192	-0.698132231368997	0.314707306168212
214.720507555804	0.294305071186058	0.0245479119900367	0.529645578951771	0.0334146736640226	0.0136741510799665	0.0557108206193297	-0.236833559436126	-0.501252437732641	0.0113614396367465	214.679220718519	0.0528595185072167	0.0152958171729108	0.326082944220019	0.0399144285325631	0.0168354312753922	0.315894302877002	0.0250437579442741	-0.315951661124523	0.282764510896191	214.608884919762	0.135766718861866	0.0127368982426354	0.712149565489652	0.0350890420838369	0.00130602411736735	0.298269280645928	-0.202859158683333	-0.698132231368997	0.314707306168212
214.820612578125	0.281880430877509	0.0218544978085205	0.529810790811093	0.034089156120731	0.0136741510799665	0.191484338813542	-0.214709163269732	-0.499845439400261	0.0194866404916131	214.779233139259	0.0528807960188745	0.0152958171729108	0.326809908204442	0.0479442138118029	0.0168396986355619	0.366283206524512	0.0473731735459935	-0.315951661124523	0.347175961861936	214.708892575037	0.135766718861866	0.0127368982426354	0.712149565489652	0.035265567650546	0.00130602411736735	0.316987505807259	-0.195219703983414	-0.69995716639684	0.323039436810894
214.920717600446	0.294710161280426	0.019797475119279	0.529810790811093	0.0352312955226202	0.0136741510799665	0.244871951407761	-0.20573008158239	-0.524223582992411	0.158701572452817	214.87924556	0.0524374476715437	0.0152958171729108	0.337914902598076	0.0486303868870363	0.0168396986355619	0.366283206524512	0.0466485575924249	-0.322243583645534	0.370901974345836	214.808900230312	0.135766718861866	0.0127368982426354	0.712149565489652	0.0355306735035369	0.00304810309433056	0.334061655335665	-0.184872559049908	-0.719694101882819	0.332053491662922
215.020822622768	0.217187922705758	0.0179324908926827	0.529810790811093	0.0353261429265161	0.0154687190898468	0.251633998716373	-0.168379782065563	-0.525623750529855	0.23914753290329	214.979257980741	0.0496591939614023	0.0115234414937809	0.366327051944628	0.100793240245804	0.0185495163558637	0.369132471662608	0.0600146579199348	-0.360244843396476	0.367244123217394	214.908907885587	0.0499992171980235	0.0151050263605419	0.615170098670641	0.0356627082898292	0.00130602411736735	0.334061655335665	-0.0727250579504852	-0.607493986477968	0.36534895867613
215.120927645089	0.0692602230904818	0.0121135880020381	0.505472421545352	0.0362196508323722	0.0139390359415329	0.270386188701234	-0.115314846373075	-0.522677287325542	0.249372144953078	215.079270401481	0.0496591939614023	0.0115234414937809	0.366327051944628	0.131591514543885	0.0168396986355619	0.369065331452679	0.0619527570071373	-0.360244843396476	0.371517374315971	215.008915540862	0.0423821317834137	0.0121696760500835	0.285907274107706	0.0358934561071602	0.00130602411736735	0.34514092606406	0.0303726538950552	-0.295718176797896	0.323039436810894
215.221032667411	0.0692602230904818	0.0121135880020381	0.505472421545352	0.0367389726446887	0.0157966415235985	0.282026831562915	-0.107668649535152	-0.525623750529855	0.254120038700944	215.179282822222	0.0497395553047528	0.0115234414937809	0.382334537726763	0.175596286956634	0.0173195430895648	0.369065331452679	0.0742264045269884	-0.359448013632913	0.381735395406541	215.108923196137	0.0423821317834137	0.0121696760500835	0.285907274107706	0.0358934561071602	0.00130602411736735	0.347427202884229	0.0319247860658076	-0.29365611010027	0.329220266885667
215.321137689732	0.0692602230904818	0.0121135880020381	0.505472421545352	0.0369384238901758	0.0139390359415329	0.282026831562915	-0.102893315496564	-0.519723336831925	0.266054235540693	215.279295242963	0.049150853339003	0.0115234414937809	0.393740490309217	0.17884903008383	0.0173195430895648	0.367637017565902	0.0757007507616828	-0.383159675826134	0.381735395406541	215.208930851412	0.0423821317834137	0.0121696760500835	0.285907274107706	0.0362906930075649	0.00130602411736735	0.356835720443638	0.0375877399166763	-0.295718176797896	0.336435049878126
215.421242712054	0.0682536782281063	0.0121135880020381	0.504173317227301	0.037567083722952	0.016909319252085	0.286608685522512	-0.0959058494277017	-0.520864542522402	0.266054235540693	215.379307663704	0.049150853339003	0.0115234414937809	0.393740490309217	0.17951438915695	0.0173195430895648	0.367637017565902	0.0755319573267802	-0.383159675826134	0.381735395406541	215.308938506687	0.0423821317834137	0.0121696760500835	0.285907274107706	0.036004881277172	0.00148321195625313	0.364178163281952	0.0390823872998907	-0.29365611010027	0.343066029224648
215.521347734375	0.0576796535614328	0.0121135880020381	0.504173317227301	0.0377835815526745	0.0164815372727106	0.286608685522512	-0.0738496518274369	-0.519723336831925	0.268902470535049	215.479320084444	0.049150853339003	0.0115234414937809	0.39536957534753	0.187597711100277	0.0173195430895648	0.365043159276584	0.0839871463287233	-0.383298775808924	0.381735395406541	215.408946161961	0.0423821317834137	0.0121696760500835	0.285907274107706	0.0356197961589092	0.00148321195625313	0.364178163281952	0.0361772421086649	-0.29365611010027	0.343066029224648
215.621452756696	0.0576796535614328	0.0121135880020381	0.504173317227301	0.0378092749669919	0.0157966415235985	0.286608685522512	-0.0714889069846784	-0.520864542522402	0.268902470535049	215.579332505185	0.049150853339003	0.0115234414937809	0.39536957534753	0.183794525443008	0.0191277198962521	0.365043159276584	0.0803076671430413	-0.383298775808924	0.381735395406541	215.508953817236	0.0423821317834137	0.0121696760500835	0.285907274107706	0.0355450390208984	0.00148321195625313	0.364178163281952	0.0357043611540487	-0.29365611010027	0.343066029224648
215.721557779018	0.0576796535614328	0.0121135880020381	0.504173317227301	0.0377835815526745	0.0157966415235985	0.286608685522512	-0.0715376647769115	-0.520864542522402	0.268902470535049	215.679344925926	0.049150853339003	0.0115234414937809	0.39536957534753	0.181179473656998	0.0197621079000691	0.365043159276584	0.07647719540516	-0.383298775808924	0.381735395406541	215.608961472511	0.0423821317834137	0.0121696760500835	0.285907274107706	0.0345000384676605	0.00130602411736735	0.358765879922527	0.025874785682364	-0.29365611010027	0.343066029224648
215.821662801339	0.048563208883065	0.00978090415593391	0.462674528116427	0.0431008378592147	0.0183318012913702	0.420555144442099	0.0197943530228326	-0.473954571985488	0.418126928131631	215.779357346667	0.0489889656140313	0.0115234414937809	0.39536957534753	0.176553313136861	0.0140904775987309	0.351914961629415	0.0716861227125225	-0.383298775808924	0.370901974345836	215.708969127786	0.0423264676376124	0.0121696760500835	0.281956542726662	0.0336885116373435	0.00130602411736735	0.358765879922527	0.0202655460613092	-0.291988609412656	0.343802906710199
215.921767823661	0.0384877628488412	0.0117780306465333	0.116584932569448	0.0429783929944033	0.0183318012913702	0.420555144442099	0.0926695835630104	-0.0536335666407058	0.397748827926106	215.879369767407	0.0485592909322055	0.0115234414937809	0.39536957534753	0.163297181181032	0.0173195430895648	0.336880980764287	0.063222731335033	-0.413566812151312	0.339020549057437	215.808976783061	0.0423264676376124	0.0121696760500835	0.281956542726662	0.035467117619975	0.00130602411736735	0.370829369244191	0.0460810501838008	-0.289996155902617	0.353369826206496
216.021872845982	0.0384877628488412	0.0117780306465333	0.116584932569448	0.142588834605973	0.0201361407351412	0.437899534611114	0.122260485262024	-0.0513869452603953	0.407528290809809	215.979382188148	0.0481863722677097	0.0113058800707543	0.39536957534753	0.153925528764756	0.0191277198962521	0.336467034210146	0.0586759728241088	-0.40460965266258	0.345651138313731	215.908984438336	0.0423264676376124	0.0121696760500835	0.277779520879815	0.0376538751022562	0.00130602411736735	0.379029671675862	0.0640912512906239	-0.293157413804631	0.355736664797464
216.121977868304	0.0384877628488412	0.0117780306465333	0.116584932569448	0.128249186392333	0.0203488599949452	0.439168748030533	0.118755482152294	-0.0513869452603953	0.407528290809809	216.079394608889	0.0481025514404753	0.0113058800707543	0.39536957534753	0.0907099433429665	0.0173195430895648	0.317392907281875	0.0496879302022728	-0.413566812151312	0.309413245755389	216.008992093611	0.0419447746964509	0.0121696760500835	0.261081555669379	0.0376538751022562	0.00130602411736735	0.379029671675862	0.0713387791377576	-0.267673882226404	0.36534895867613
216.222082890625	0.0384877628488412	0.0117780306465333	0.116584932569448	0.0657485406491731	0.0201361407351412	0.440550936093041	0.117793615189178	-0.0530691123813702	0.407528290809809	216.17940702963	0.0478601581239004	0.0113058800707543	0.39536957534753	0.0696339771717194	0.0191277198962521	0.296070176696384	0.0393361361567541	-0.383298775808924	0.304002451108286	216.108999748886	0.0416718076939018	0.0183890883147754	0.0726696050427908	0.033639999694626	0.00130602411736735	0.370829369244191	0.0544280156271618	-0.0611951169246478	0.367859835166166
216.322187912946	0.0384877628488412	0.0117780306465333	0.116584932569448	0.0524448226497459	0.0183318012913702	0.440550936093041	0.114818360951266	-0.0530691123813702	0.407528290809809	216.27941945037	0.0476895895594644	0.0113058800707543	0.39536957534753	0.0649251982920758	0.0173195430895648	0.292297443107197	0.035974402461532	-0.383298775808924	0.297632203109065	216.209007404161	0.0416718076939018	0.0183890883147754	0.0726696050427908	0.035830060126539	0.00719608558041578	0.379717497188717	0.0806673309238693	-0.0603430418091616	0.368789810578517
216.422292935268	0.0384877628488412	0.0117780306465333	0.116584932569448	0.180362329029755	0.0148691521354973	0.448275777323051	0.144279435514975	-0.0302485748862409	0.412054171991587	216.379431871111	0.0476028985138937	0.0113058800707543	0.39536957534753	0.0961170315203314	0.0180774460299361	0.350865159523219	0.0596327444443087	-0.379345160088192	0.374574850437622	216.309015059435	0.0416559893922321	0.0194090501815317	0.07093943420789	0.0342074391558912	0.00578927842987623	0.360539133915699	0.0690146893571488	-0.058560444602198	0.33284811270542
216.522397957589	0.0384877628488412	0.0117780306465333	0.116584932569448	0.191615161520933	0.0148691521354973	0.451198851668607	0.15103948241395	-0.0268221321753527	0.417951052936042	216.479444291852	0.0427967992127362	0.0113058800707543	0.0950829840790857	0.0691729082881281	0.0112156800839057	0.345497539713779	0.0888059615158271	-0.0515607413440923	0.322204598581281	216.40902271471	0.0416648286607862	0.0191445892903503	0.07093943420789	0.0342074391558912	0.00578927842987623	0.360539133915699	0.0689655074996983	-0.058560444602198	0.33284811270542
216.622502979911	0.0384877628488412	0.0117780306465333	0.116584932569448	0.262455876900638	0.0148691521354973	0.456395179338142	0.187760883446377	-0.0286400924760349	0.418382009093453	216.579456712593	0.0427967992127362	0.0113058800707543	0.0950829840790857	0.0623595590694032	0.0118261450945109	0.345762783757013	0.0834823131387712	-0.0515607413440923	0.322204598581281	216.509030369985	0.0416430643117611	0.0209167991407505	0.07093943420789	0.0336110511023728	0.00601510975436663	0.356260991317769	0.0658974200184579	-0.0611951169246478	0.320381127866223
216.722608002232	0.0383613054461447	0.0121135880020381	0.116584932569448	0.269264895388311	0.013416349012728	0.456395179338142	0.191512104309812	-0.0268221321753527	0.436936681928485	216.679469133333	0.0427967992127362	0.0113058800707543	0.0950829840790857	0.0746131349162601	0.0112156800839057	0.379739466522089	0.100655485941731	-0.0501388597171718	0.361176101067564	216.60903802526	0.0416430643117611	0.0209167991407505	0.07093943420789	0.0336110511023728	0.00601510975436663	0.356260991317769	0.0658974200184579	-0.0611951169246478	0.320381127866223
216.822713024554	0.0383613054461447	0.0121135880020381	0.116584932569448	0.27650912882189	0.0123689470061271	0.456395179338142	0.196745266199345	-0.0268221321753527	0.451063541667094	216.779481554074	0.0427047656032263	0.0113058800707543	0.0950829840790857	0.0629438220726327	0.0112156800839057	0.379739466522089	0.0928953352916567	-0.0515607413440923	0.358699748122186	216.709045680535	0.0416559893922321	0.0209167991407505	0.07093943420789	0.0336110511023728	0.00601510975436663	0.356260991317769	0.0658071148644311	-0.0611951169246478	0.321896237019029
216.922818046875	0.0383613054461447	0.0121135880020381	0.116584932569448	0.284129696788728	0.0123689470061271	0.456395179338142	0.203660236746538	-0.0286400924760349	0.468272354794632	216.879493974815	0.0427047656032263	0.0113058800707543	0.0950829840790857	0.0615766303166252	0.0112156800839057	0.379739466522089	0.0923278140175987	-0.0515607413440923	0.358699748122186	216.80905333581	0.0416648286607862	0.0209167991407505	0.07093943420789	0.0336110511023728	0.00601510975436663	0.356260991317769	0.0657941420863078	-0.0611951169246478	0.321896237019029
217.022923069196	0.0383613054461447	0.0121135880020381	0.116584932569448	0.276536075837404	0.013416349012728	0.456395179338142	0.193632527559123	-0.0829664864855889	0.436021095212674	216.979506395556	0.0427047656032263	0.0113058800707543	0.0950829840790857	0.0615162748579529	0.0112156800839057	0.379739466522089	0.0921436642219381	-0.0515607413440923	0.358699748122186	216.909060991085	0.0417296398366085	0.0208540324706057	0.07093943420789	0.0321884640054932	0.00578927842987623	0.34418521540229	0.0468801032717672	-0.0603430418091616	0.309541447745852
217.123028091518	0.0384407763344298	0.0121135880020381	0.116584932569448	0.280227426329709	0.013416349012728	0.456395179338142	0.195086374262238	-0.077294180705354	0.449868145569301	217.079518816296	0.0427047656032263	0.0113058800707543	0.0950829840790857	0.0610897700960715	0.0112156800839057	0.379739466522089	0.0914750847425366	-0.0515607413440923	0.358699748122186	217.00906864636	0.041775209401035	0.0208540324706057	0.07093943420789	0.210909407531401	0.00781227109557857	0.411223453156484	0.135989271614077	-0.0540624527841183	0.377660154467436
217.223133113839	0.0383613054461447	0.0121135880020381	0.116296312526882	0.241382543250463	0.00837541953213514	0.422565911536421	0.157880224955081	-0.0929922574255692	0.405695869605143	217.179531237037	0.0426541964666234	0.0113058800707543	0.0950829840790857	0.0533847558042947	0.0112156800839057	0.379739466522089	0.0811762689344839	-0.0515607413440923	0.358699748122186	217.109076301634	0.0418145294639366	0.0208540324706057	0.07093943420789	0.256613057899195	0.00781227109557857	0.412509526902447	0.161300290365683	-0.053635398820273	0.380065126211291
217.323238136161	0.0383613054461447	0.0121135880020381	0.116296312526882	0.202447702714107	0.00536979881987349	0.41412389222437	0.135591470612221	-0.0969911646388722	0.401867053787569	217.279543657778	0.0426541964666234	0.0113058800707543	0.0950829840790857	0.0438486822093846	0.00357403220357124	0.379739466522089	0.0582191878419313	-0.0982022137030883	0.355572600352215	217.209083956909	0.0418145294639366	0.0208540324706057	0.07093943420789	0.224316687357216	0.00781227109557857	0.41228462963035	0.140112941989974	-0.053635398820273	0.380065126211291
217.423343158482	0.0383613054461447	0.0121135880020381	0.116296312526882	0.198141674651653	0.00536979881987349	0.41412389222437	0.133029808531727	-0.100633268271708	0.405695869605143	217.379556078519	0.0426048524518815	0.0113058800707543	0.0950829840790857	0.0370677070619964	0.00225088216732594	0.336408148920409	0.0280939597347232	-0.0982022137030883	0.322604234703492	217.309091612184	0.0418288070207545	0.0209167991407505	0.07093943420789	0.0369001103239645	0.00781227109557857	0.411223453156484	0.115012320313503	-0.0540624527841183	0.379363515948815
217.523448180804	0.0383613054461447	0.0121135880020381	0.116296312526882	0.0311598280288644	0.00639391127223874	0.361935578137434	0.0654079181919594	-0.110063229904667	0.359089654546869	217.479568499259	0.0425642214480521	0.0115234414937809	0.0950829840790857	0.0367203300093415	0.00225088216732594	0.336408148920409	0.0260783060940222	-0.0982022137030883	0.322604234703492	217.409099267459	0.0418145294639366	0.0209167991407505	0.07093943420789	0.0334237023554813	0.00719608558041578	0.410024084010738	0.100229430310387	-0.0540624527841183	0.379363515948815
217.623553203125	0.0381703826911751	0.0117780306465333	0.116584932569448	0.0301321028835416	0.00821621182663056	0.357504087346576	0.0583254358717305	-0.104553809429736	0.359089654546869	217.57958092	0.0425642214480521	0.0115234414937809	0.0950829840790857	0.0357338759076898	0.00449892981605058	0.326868589365659	0.0199607201933741	-0.0982022137030883	0.308657830805729	217.509106922734	0.0418145294639366	0.0209167991407505	0.07093943420789	0.0334237023554813	0.00719608558041578	0.410024084010738	0.100229430310387	-0.0540624527841183	0.379363515948815
217.723658225446	0.037789055070059	0.0117780306465333	0.116584932569448	0.0299553488455513	0.00536979881987349	0.350747974345222	0.055671269932757	-0.125404104611082	0.33444301990239	217.679593340741	0.0425057177882979	0.0115234414937809	0.0950829840790857	0.0356871810337584	0.00449892981605058	0.326868589365659	0.0198169548964952	-0.0982022137030883	0.308657830805729	217.609114578009	0.0418145294639366	0.0209167991407505	0.07093943420789	0.0334237023554813	0.00719608558041578	0.410024084010738	0.100229430310387	-0.0540624527841183	0.379363515948815
217.823763247768	0.0376234199838046	0.0117780306465333	0.116584932569448	0.0284692255458572	0.00536979881987349	0.331969653276933	0.0420221818470982	-0.119799099124429	0.321395037136656	217.779605761481	0.0425057177882979	0.0115234414937809	0.0950829840790857	0.0352837581587818	0.00225088216732594	0.31159724085895	0.0153410284069669	-0.0944234879626029	0.298491544098429	217.709122233284	0.0418145294639366	0.0209167991407505	0.07093943420789	0.0334237023554813	0.00719608558041578	0.410024084010738	0.10022222833289	-0.0540624527841183	0.379363515948815
217.923868270089	0.0372151887016111	0.00663452468141242	0.109959664855893	0.0275797660375254	0.00639391127223874	0.322960411537117	0.0319273251177964	-0.12116286502748	0.303648787493537	217.879618182222	0.0425057177882979	0.0115234414937809	0.0950829840790857	0.0344370710460067	0.00225088216732594	0.295286944019735	0.00992281435570538	-0.100819043975599	0.270806223868772	217.809129888559	0.0418145294639366	0.0209167991407505	0.07093943420789	0.0334237023554813	0.00719608558041578	0.410024084010738	0.10022222833289	-0.0540624527841183	0.379363515948815
218.023973292411	0.0371613278515562	0.00663452468141242	0.112193210035122	0.0246818308972295	0.00442002088582905	0.278651346037299	0.0047573289749959	-0.11068834615318	0.280674712338735	217.979630602963	0.0424936399900096	0.0115234414937809	0.0950829840790857	0.0344370710460067	0.00225088216732594	0.295286944019735	0.0099565380537318	-0.100819043975599	0.270806223868772	217.909137543834	0.0418812660374415	0.0202095013735865	0.0706375803107461	0.0334237023554813	0.00719608558041578	0.410024084010738	0.099996548284707	-0.0540624527841183	0.379363515948815
218.124078314732	0.0365715857537341	0.00663452468141242	0.109636281209262	0.0246818308972295	0.00442002088582905	0.278651346037299	0.00523415598201554	-0.11068834615318	0.280674712338735	218.079643023704	0.0424936399900096	0.0115234414937809	0.0950829840790857	0.0343959483860187	0.00225088216732594	0.295286944019735	0.00991837199886959	-0.100819043975599	0.270806223868772	218.009145199108	0.0418812660374415	0.0202095013735865	0.0706375803107461	0.0290853074522303	0.00719608558041578	0.396092160014124	0.0690065956142698	-0.0626954430019786	0.361012094541101
218.224183337054	0.0355708702420022	0.00663452468141242	0.101031237587442	0.0227077301844854	0.00567255788278326	0.0489466610181436	-0.0176802456440179	-0.100633268271708	0.0245067551201285	218.179655444444	0.042474227680698	0.0115234414937809	0.0950829840790857	0.0342381572137889	0.00225088216732594	0.265673911683614	0.00810100111789134	-0.110595171503435	0.243344343455447	218.109152854383	0.0418812660374415	0.0202095013735865	0.0706375803107461	0.0290853074522303	0.00719608558041578	0.396092160014124	0.0690106239830447	-0.0626954430019786	0.361012094541101
218.324288359375	0.03490546512085	0.00612615932571275	0.0904884713861919	0.0226534995001365	0.00500486656195548	0.0473369428264836	-0.0163920179733187	-0.0796265113242334	0.0332435996432484	218.279667865185	0.042474227680698	0.0115234414937809	0.0950829840790857	0.0342381572137889	0.00225088216732594	0.265673911683614	0.00810100111789134	-0.110595171503435	0.243344343455447	218.209160509658	0.0419251704772777	0.0202095013735865	0.0706375803107461	0.0264997160710662	0.00612250993237675	0.368718246433408	0.0412205738892529	-0.0679028099062678	0.337805891638382
218.424393381696	0.0343371896262293	0.00612615932571275	0.0794929613852191	0.0226534995001365	0.00500486656195548	0.046297004923634	-0.0154810023120364	-0.0649405036915388	0.0286411227299734	218.379680285926	0.042474227680698	0.0115234414937809	0.0950829840790857	0.0314115374285851	0.00635733029156167	0.0720373307239434	-0.0113279093504989	-0.0844887628901119	0.0392950047626756	218.309168164933	0.0419251704772777	0.0202095013735865	0.0706375803107461	0.0254902825867312	0.00578927842987623	0.289094819545071	0.00976097817633514	-0.0660868967989972	0.259733044400098
218.524498404018	0.0338101468155422	0.00782467175386114	0.0749677567563237	0.0226534995001365	0.00536979881987349	0.046297004923634	-0.0142332571959743	-0.0570219421000257	0.0253441880268988	218.479692706667	0.042474227680698	0.0115234414937809	0.0950829840790857	0.0314115374285851	0.00635733029156167	0.0720373307239434	-0.0113279093504989	-0.0844887628901119	0.0392950047626756	218.409175820208	0.0419763971670077	0.0194384319098705	0.0706375803107461	0.0254902825867312	0.00578927842987623	0.289094819545071	0.00925565091360035	-0.0655654518389038	0.265557086396252
218.624603426339	0.0334229889068942	0.00765504292184418	0.0745132308195436	0.0225916521005755	0.00536979881987349	0.0461880584035462	-0.0144960818033707	-0.0570219421000257	0.0253441880268988	218.579705127407	0.042474227680698	0.0115234414937809	0.0950829840790857	0.0314115374285851	0.00635733029156167	0.0720373307239434	-0.0113279093504989	-0.0844887628901119	0.0392950047626756	218.509183475483	0.0420035999231888	0.0194337362374422	0.0708859336154695	0.0254902825867312	0.00578927842987623	0.289094819545071	0.00894663265794101	-0.0640468705765618	0.268723197559956
218.724708448661	0.0334229889068942	0.00765504292184418	0.0804890328613385	0.0225916521005755	0.00536979881987349	0.0461880584035462	-0.0159695169613317	-0.0682208607194276	0.0261795096542273	218.679717548148	0.042474227680698	0.0115234414937809	0.0950829840790857	0.0314115374285851	0.00635733029156167	0.0720373307239434	-0.0113279093504989	-0.0844887628901119	0.0392950047626756	218.609191130758	0.0420035999231888	0.0189120456410224	0.07093943420789	0.0252475289122486	0.00578927842987623	0.283047655985854	0.00608916404915036	-0.0640468705765618	0.265557086396252
218.824813470982	0.0334229889068942	0.00405822130794766	0.0804890328613385	0.0225916521005755	0.00536979881987349	0.0461880584035462	-0.0171368632432772	-0.0699914220977487	0.0359686547676206	218.779729968889	0.0423347096269936	0.0119481008651276	0.0982503511483369	0.0314115374285851	0.00635733029156167	0.0720373307239434	-0.011907431014434	-0.0895763574793708	0.0406213291749307	218.709198786033	0.0425215398781381	0.0137947700982081	0.0775337017566853	0.0247793968361062	0.00781227109557857	0.0447190322296647	-0.0257178253165072	-0.0679028099062678	0.0196898163068512
218.924918493304	0.0334229889068942	0.00405822130794766	0.0869510933168722	0.0225916521005755	0.00536979881987349	0.0461880584035462	-0.0176402185482725	-0.0796265113242334	0.0359686547676206	218.87974238963	0.0423041874763615	0.0113058800707543	0.0986501450957778	0.0313944834222372	0.00635733029156167	0.0719459579696583	-0.0124258011346452	-0.0844887628901119	0.0475617406708515	218.809206441308	0.0427819582916434	0.0127368982426354	0.132985829731007	0.024737017616393	0.00781227109557857	0.0447190322296647	-0.0284180830203958	-0.119464951403787	0.0196898163068512
219.025023515625	0.0334229889068942	0.00405822130794766	0.100798616436827	0.0225916521005755	0.00536979881987349	0.046297004923634	-0.0185634539403505	-0.102028920166969	0.0332435996432484	218.97975481037	0.0422638443288903	0.0119481008651276	0.10085606231294	0.0313944834222372	0.00635733029156167	0.0719459579696583	-0.0129913366560729	-0.0844887628901119	0.0496213416662497	218.909214096582	0.0435535922247675	0.0127368982426354	0.236977644450792	0.024737017616393	0.00781227109557857	0.0447190322296647	-0.0359993690991477	-0.221749961026699	0.0193282826624506
219.125128537946	0.0334229889068942	0.00612615932571275	0.115910036213473	0.0225916521005755	0.00536979881987349	0.046297004923634	-0.0190957407749872	-0.102028920166969	0.0433056717298064	219.079767231111	0.0422486797782397	0.0113058800707543	0.10204298395404	0.0313716823626493	0.00635733029156167	0.0719459579696583	-0.0136046060697981	-0.0844887628901119	0.0540249132534549	219.009221751857	0.0443257398712005	0.0127368982426354	0.260830282873288	0.024737017616393	0.00781227109557857	0.0447190322296647	-0.0420405619710805	-0.240634508303656	0.0196898163068512
219.225233560268	0.0334229889068942	0.00405822130794766	0.118232920165718	0.0225916521005755	0.00536979881987349	0.046297004923634	-0.0195677291732875	-0.102028920166969	0.0527497391747443	219.179779651852	0.0421995792043312	0.0113058800707543	0.104178354671718	0.0313716823626493	0.00635733029156167	0.0719459579696583	-0.0140708288920745	-0.0874573770227147	0.0540892152172339	219.109229407132	0.0448258349480469	0.0160374347625756	0.268271616733241	0.024737017616393	0.00781227109557857	0.0447190322296647	-0.0442016180442694	-0.248002983845883	0.0196898163068512
219.325338582589	0.0333814368729137	0.00405822130794766	0.139659176808485	0.0225916521005755	0.00536979881987349	0.046297004923634	-0.0197302761025597	-0.123233148483135	0.0359686547676206	219.279792072593	0.0420219616526876	0.0115234414937809	0.105048014560594	0.0313296357893849	0.00635733029156167	0.0719459579696583	-0.0139871904666457	-0.0874573770227147	0.0546261560478097	219.209237062407	0.0450708474159569	0.0151050263605419	0.268271616733241	0.024737017616393	0.00781227109557857	0.0447190322296647	-0.0452759048565987	-0.249719524836831	0.0196898163068512
219.425443604911	0.0333814368729137	0.00405822130794766	0.149479441210853	0.0225916521005755	0.00536979881987349	0.046297004923634	-0.0199600113544956	-0.126198891810416	0.0359686547676206	219.379804493333	0.0419747739128946	0.0115234414937809	0.108814003414865	0.0313296357893849	0.00635733029156167	0.0719459579696583	-0.0145530628508968	-0.0928659203026076	0.0546261560478097	219.309244717682	0.0453598708176404	0.0151050263605419	0.268271616733241	0.024737017616393	0.00781227109557857	0.0447190322296647	-0.0467643175829214	-0.250448014073694	0.0196898163068512
219.525548627232	0.0334229889068942	0.00405822130794766	0.149479441210853	0.0225916521005755	0.00536979881987349	0.046297004923634	-0.020010090227126	-0.126198891810416	0.0359686547676206	219.479816914074	0.0418998997305561	0.0115234414937809	0.112513327433331	0.0313012874329406	0.00635733029156167	0.0719459579696583	-0.0151283944982332	-0.0962806525996679	0.0549615178192547	219.409252372957	0.0463877226623157	0.0127368982426354	0.2774479663469	0.024737017616393	0.00781227109557857	0.0447190322296647	-0.0529767570053484	-0.261340360493304	0.0196898163068512
219.625653649554	0.033339976952561	0.00343796954820769	0.173303011903187	0.0225916521005755	0.00536979881987349	0.046297004923634	-0.0223491274265604	-0.166910012923702	0.0261795096542273	219.579829334815	0.0418345509019781	0.0113058800707543	0.112513327433331	0.0313012874329406	0.00824151019233297	0.0736504129541817	-0.0150938217754975	-0.0982022137030883	0.0546261560478097	219.509260028232	0.0472065533277606	0.0151050263605419	0.284037743273232	0.0247793968361062	0.00788358944154547	0.0448679156753169	-0.0567960844384763	-0.265125236541915	0.0193282826624506
219.725758671875	0.0334229889068942	0.00663452468141242	0.20568426656385	0.0226534995001365	0.00500486656195548	0.046297004923634	-0.026276097222174	-0.185206307774514	0.0261795096542273	219.679841755556	0.0418270460353662	0.0104904363059158	0.112300655699849	0.0313012874329406	0.00824151019233297	0.0736504129541817	-0.0150086993811224	-0.0982022137030883	0.0546261560478097	219.609267683507	0.0477622851030538	0.0151050263605419	0.289050425818038	0.0247793968361062	0.00788358944154547	0.0448679156753169	-0.0602166892284689	-0.265255111056721	0.0196898163068512
219.825863694196	0.0339323214650578	0.00678335915404497	0.214968886415261	0.0225916521005755	0.00536979881987349	0.0461880584035462	-0.0317722897772189	-0.19715864530622	0.0273264950649802	219.779854176296	0.0418270460353662	0.00205813806487622	0.119399289762736	0.0313012874329406	0.00824151019233297	0.0736504129541817	-0.0169398665167598	-0.110595171503435	0.0727802071906274	219.709275338782	0.0479876827019019	0.0127368982426354	0.289050425818038	0.0248761097375528	0.00697117482364482	0.045147043673355	-0.0595554795189432	-0.265255111056721	0.0196898163068512
219.925968716518	0.0344602282495392	0.005562293729659	0.217882393745995	0.0225583054867812	0.00536979881987349	0.046297004923634	-0.0347504257257235	-0.208830854456059	0.0253441880268988	219.879866597037	0.0420004078702772	0.000357209136833918	0.182270006258648	0.0313012874329406	0.00824151019233297	0.0736504129541817	-0.0209685854316512	-0.167909577242938	0.0689669221746904	219.809282994056	0.047475334723519	0.0151050263605419	0.288098617895808	0.025016501004682	0.00612250993237675	0.0460045718680616	-0.0563800150999015	-0.264378030118683	0.0193282826624506
220.026073738839	0.0340181399260654	0.005562293729659	0.216620401447463	0.0225583054867812	0.00536979881987349	0.046297004923634	-0.0348860946650727	-0.204682987030327	0.0286411227299734	219.979879017778	0.0420004078702772	0.00253514002973584	0.197421420154589	0.0313012874329406	0.00824151019233297	0.0736504129541817	-0.023130482531454	-0.177145438234863	0.0714914505861881	219.909290649331	0.0472065533277606	0.0151050263605419	0.282198231360283	0.0250836318920382	0.00697117482364482	0.0482143723536903	-0.0546954409143037	-0.261340360493304	0.0196898163068512
220.126178761161	0.0340917124335461	0.00343796954820769	0.223256930581386	0.022520279878374	0.00536979881987349	0.0461880584035462	-0.0374915897797285	-0.211714385498378	0.0273264950649802	220.079891438519	0.041793893566397	0.00189520449935231	0.202057546400834	0.0313012874329406	0.00824151019233297	0.0736504129541817	-0.0246389093034123	-0.181220508551601	0.0727802071906274	220.009298304606	0.046675567673901	0.0151050263605419	0.272509505955707	0.0251947106560928	0.00578927842987623	0.0484361088363299	-0.0523098601756587	-0.258363801473195	0.0196898163068512
220.226283783482	0.034184859701406	0.00405822130794766	0.228938317955218	0.0225059090583798	0.00567255788278326	0.046297004923634	-0.038217514111237	-0.211714385498378	0.0314818337170347	220.179903859259	0.0414913181626261	0.00189520449935231	0.208621912108007	0.0353363361507371	0.00691225605224181	0.24993019051423	-0.00227141312967028	-0.199405510244937	0.194390602146702	220.109305959881	0.045930844698889	0.0160374347625756	0.270519756764139	0.0254530748513939	0.00578927842987623	0.0674112451419569	-0.0460106489100892	-0.249719524836831	0.0199121269410619
220.326388805804	0.0337814824000107	0.005562293729659	0.228938317955218	0.0225011692788883	0.00567255788278326	0.046297004923634	-0.0373006009681985	-0.211714385498378	0.0300914082804639	220.27991628	0.0414913181626261	0.000357209136833918	0.21392461835278	0.0353363361507371	0.00691225605224181	0.24993019051423	-0.00408410341332647	-0.20045432195251	0.200426004616317	220.209313615156	0.0447800438737942	0.0151050263605419	0.266202618358063	0.0255960464283314	0.00492826750117587	0.149214086194967	-0.0395934960493291	-0.25789704444537	0.0196898163068512
220.426493828125	0.0342689600263143	0.00405822130794766	0.230754841873	0.0224118580108267	0.00567255788278326	0.046297004923634	-0.039451513846544	-0.213493288906848	0.0300914082804639	220.379928700741	0.0415178583480347	0.000357209136833918	0.212937149904204	0.0353363361507371	0.00691225605224181	0.24993019051423	-0.00519011541948557	-0.20045432195251	0.202323311250603	220.309321270431	0.0448296324313484	0.0143637153805693	0.264887594925432	0.0259111250427655	0.00492826750117587	0.167294777728028	-0.0378785484820872	-0.258363801473195	0.034410214507077
220.526598850446	0.0348233375076586	0.00343796954820769	0.230754841873	0.0224118580108267	0.00536979881987349	0.0461880584035462	-0.0410289819310569	-0.217165758266125	0.0261795096542273	220.479941121481	0.0410917957442447	0.00018821653261258	0.21392461835278	0.0353363361507371	0.00691225605224181	0.24993019051423	-0.00471864549475622	-0.211464971790902	0.20550255914492	220.409328925706	0.0441265548788853	0.0151050263605419	0.264593682835818	0.0265657615735296	0.00578927842987623	0.184778099445988	-0.031034778001623	-0.309874575557998	0.034410214507077
220.626703872768	0.0352904627799602	0.00537879618192644	0.234493572003566	0.0225059090583798	0.00567255788278326	0.0483186002722199	-0.0418947246216551	-0.224155030923062	0.0258719107709465	220.579953542222	0.0401391054977154	0.00018821653261258	0.218521465444603	0.0353363361507371	0.00691225605224181	0.24993019051423	-0.00415231200848938	-0.221172839858479	0.236659401429084	220.509336580981	0.0421379498587853	0.0124520355880603	0.227634352855536	0.0270600019933038	0.00697117482364482	0.193242402355918	-0.015460102930477	-0.18785098918579	0.215180595490429
220.726808895089	0.0357423165652558	0.00537879618192644	0.235789642137867	0.0227796245210441	0.00536979881987349	0.0508365645059976	-0.0431239999640649	-0.237438458037676	0.0258719107709465	220.679965962963	0.0399071013573319	0.00018821653261258	0.225347667895194	0.0353363361507371	0.00691225605224181	0.24993019051423	-0.00605051846894139	-0.226030199175301	0.245410726402863	220.609344236256	0.0413085599224959	0.00788716641348204	0.19395892692712	0.0279338794197705	0.00612250993237675	0.199233065283271	-0.00534008921225224	-0.132611606952501	0.212305927778755
220.826913917411	0.0354475189536517	0.00537879618192644	0.235789642137867	0.0229610152145499	0.00293827490764873	0.0547457495513121	-0.0418184367147819	-0.237438458037676	0.039869072543129	220.779978383704	0.0416158542022567	0.000357209136833918	0.232944126849323	0.0351338469415213	0.00507206162148131	0.24993019051423	-0.0146147763091089	-0.23837943950032	0.245410726402863	220.70935189153	0.0405457816563466	0.00497279304594914	0.142208092358915	0.0282043308287429	0.00492826750117587	0.199233065283271	0.000270440746011676	-0.0713874476494044	0.229775310513205
220.927018939732	0.0353078181567116	0.00537879618192644	0.235789642137867	0.0230667308527183	0.00317955994333971	0.0588770575262775	-0.0416859150805639	-0.247338229900736	0.039869072543129	220.879990804444	0.043721080090226	0.00018821653261258	0.239917471287197	0.0356437233558815	0.00133677888140238	0.24993019051423	-0.0196186333780195	-0.238641533214402	0.248777675137774	220.809359546805	0.0406666809049227	0.00637062680343494	0.19395892692712	0.0285116324874685	0.00492826750117587	0.204317672759777	-0.000744137955022362	-0.129828638593622	0.215180595490429
221.027123962054	0.0357423165652558	0.00343796954820769	0.239547124762665	0.0231679811750518	0.00293827490764873	0.0656757192107733	-0.0450951923948641	-0.247338229900736	0.0525447518837457	220.980003225185	0.0455473773409682	0.00018821653261258	0.239917471287197	0.0354576639262985	0.00133677888140238	0.24993019051423	-0.024025081711276	-0.244126391065027	0.246871386628328	220.90936720208	0.0404120425325534	0.00746485824265425	0.188276322826329	0.0288442896771486	0.00674524492246616	0.207398727592087	0.00226005514429878	-0.117495316796692	0.23381803109378
221.127228984375	0.0339496462509178	0.00537879618192644	0.240743992043487	0.0234089952224161	0.00442002088582905	0.0794156399313285	-0.0386219492973472	-0.236311163234657	0.0694673295887543	221.080015645926	0.0460269781247063	0.00018821653261258	0.245414862086747	0.0352837581587818	0.00378028376718963	0.256129041154818	-0.0257675293968449	-0.244126391065027	0.255010304728304	221.009374857355	0.0390478610016787	0.00746485824265425	0.141013060425009	0.0291116947079804	0.00781227109557857	0.210138425349138	0.00883324149663389	-0.117495316796692	0.231215521802788
221.227334006696	0.0340516014768177	0.00343796954820769	0.239547124762665	0.0234857743556095	0.00293827490764873	0.0819600024783503	-0.0390294542842052	-0.235026427145471	0.073743650534034	221.180028066667	0.0459168598905219	0.000806446013385987	0.245014668741619	0.035061271597573	0.00378028376718963	0.256129041154818	-0.0254824218562252	-0.22365102382836	0.278860017288551	221.10938251263	0.0393704603555268	0.00637062680343494	0.180333675796618	0.0295513640177845	0.00781227109557857	0.210138425349138	0.00882410803904577	-0.190028320568103	0.198670072159762
221.327439029018	0.0338107738684242	0.00343796954820769	0.235789642137867	0.0236287811470552	0.00293827490764873	0.0858795795749212	-0.0366312127178807	-0.238500334339991	0.073743650534034	221.280040487407	0.0461728419909476	0.00018821653261258	0.251683983673056	0.0351219590584367	0.00133677888140238	0.243984585183024	-0.0287494372345645	-0.268255370535108	0.235991943760228	221.209390167905	0.0395206913642996	0.00746485824265425	0.192606583376743	0.0297864233344371	0.00719608558041578	0.209942559676208	0.00923550076652589	-0.190028320568103	0.205875048823155
221.427544051339	0.0332360297216425	0.005562293729659	0.234264691728965	0.0237242969477112	0.00293827490764873	0.0874323444842539	-0.0330097781510452	-0.230580989843432	0.0762275254551541	221.380052908148	0.0457005593918975	0.00018821653261258	0.254251719010882	0.0328406460826608	0.00131507024172144	0.20511167227	-0.0391246023896136	-0.267406048415315	0.190128701977957	221.30939782318	0.0400170753182296	0.00746485824265425	0.204790660433095	0.0303742378759124	0.00719608558041578	0.210138425349138	0.0094935518319038	-0.190028320568103	0.211051498415682
221.527649073661	0.0321541679833586	0.00343796954820769	0.216653757832743	0.023842201232592	0.00536979881987349	0.0946962293293298	-0.0244428799796726	-0.226901834292947	0.073743650534034	221.480065328889	0.0436011525179116	0.00018821653261258	0.2520663812348	0.0305489670844077	0.000201407712176093	0.157287321315953	-0.0482622100690906	-0.268255370535108	0.0768133909280596	221.409405478455	0.0402921144297096	0.00746485824265425	0.210728837325166	0.0309676452101059	0.00578927842987623	0.210138425349138	0.0108060070606029	-0.190028320568103	0.214260441365533
221.627754095982	0.0318795599858345	0.00343796954820769	0.208243250929006	0.0238114941151933	0.00536979881987349	0.0946962293293298	-0.0220177038415204	-0.225045657522741	0.0712457714952529	221.58007774963	0.0407919794475505	0.00018821653261258	0.250342933235256	0.0303247876248827	0.00110072436995522	0.162121822952062	-0.0431648760206678	-0.273289403896605	0.128687982248746	221.50941313373	0.0404120425325534	0.00788716641348204	0.21489647875013	0.0312593042042279	0.00612250993237675	0.211243308199128	0.0107224938336365	-0.213232058215428	0.193752117818668
221.727859118304	0.0319805241590589	0.00537879618192644	0.209040750348474	0.0238114941151933	0.00536979881987349	0.0946962293293298	-0.0225180596555569	-0.217850023206745	0.0762275254551541	221.68009017037	0.0380311662914476	0.00018821653261258	0.245414862086747	0.0303247876248827	0.00110072436995522	0.170344008074913	-0.0366675871414746	-0.23519624950324	0.184279500621161	221.609420789004	0.0406154951613042	0.00788716641348204	0.215374889940468	0.0315008392018814	0.00781227109557857	0.216731926160764	0.0117652136222084	-0.209187593868417	0.20238477726362
221.827964140625	0.0321228992439837	0.00343796954820769	0.210962085581974	0.0238114941151933	0.00536979881987349	0.0945813550726475	-0.0239817028256592	-0.223796751492548	0.073743650534034	221.780102591111	0.0344217512163079	0.000806446013385987	0.245414862086747	0.030766243713001	0.000201407712176093	0.178657015484189	-0.030671531216688	-0.23519624950324	0.189879152406448	221.709428444279	0.0406195392980885	0.00788716641348204	0.215374889940468	0.0316798610055105	0.00578927842987623	0.213626726472606	0.0114404426667471	-0.213232058215428	0.193752117818668
221.928069162946	0.0321705469025698	0.00537879618192644	0.215488279512954	0.0254289923258786	0.00293827490764873	0.291694644863046	0.00267819696538209	-0.198665836695267	0.246951200034463	221.880115011852	0.0335773062444864	0.000806446013385987	0.245414862086747	0.0309512631685349	0.000201407712176093	0.181213906358466	-0.0283053371069289	-0.237351836067104	0.184537319872208	221.809436099554	0.0406195392980885	0.00788716641348204	0.215374889940468	0.0316397097558151	0.00612250993237675	0.211243308199128	0.00960964217881142	-0.213232058215428	0.192792712754282
222.028174185268	0.0320905675408428	0.00537879618192644	0.215488279512954	0.0254289923258786	0.00293827490764873	0.291694644863046	0.00312849423661249	-0.212304429487344	0.246951200034463	221.980127432593	0.0326439676580816	0.00018821653261258	0.242498973696343	0.0327913619652669	0.000201407712176093	0.303430875001488	0.00175397069049504	-0.257256866278462	0.209517364133183	221.909443754829	0.0403396416906339	0.00788716641348204	0.215374889940468	0.0316290223639735	0.00781227109557857	0.209942559676208	0.00915861986511068	-0.212458340516377	0.191659364998005
222.128279207589	0.0317360012244949	0.00343796954820769	0.214471588325639	0.0254289923258786	0.00293827490764873	0.291694644863046	0.00493067454750344	-0.215607322007248	0.258511693058535	222.080139853333	0.0313470829333247	0.00018821653261258	0.239905362861815	0.0332554607579315	0.000201407712176093	0.303430875001488	0.00705138044094852	-0.22188717625436	0.253781568004879	222.009451410104	0.039230202208352	0.00637062680343494	0.202032597676597	0.0315131064011671	0.00578927842987623	0.206187679356606	0.0112815734327827	-0.201972817673267	0.191659364998005
222.228384229911	0.0313733653404696	0.00343796954820769	0.208243250929006	0.0256162852914583	0.00293827490764873	0.317102415668153	0.012884508706275	-0.250972220744482	0.277995299848413	222.180152274074	0.0295502244476917	0.00018821653261258	0.236129086396378	0.0334780601376001	0.000201407712176093	0.303430875001488	0.0118358349467547	-0.216591660581807	0.271502583934164	222.109459065379	0.0387016457944724	0.00609486004469236	0.171385915676309	0.0314696927040736	0.00612250993237675	0.203424303372673	0.011358860013961	-0.134212272731958	0.241780840850299
222.328489252232	0.0311894620897403	0.00537879618192644	0.207956363621659	0.0295300820295044	0.00293827490764873	0.382484956665323	0.0465211364000069	-0.198665836695267	0.394299078429232	222.280164694815	0.0288083973281043	0.00018821653261258	0.239905362861815	0.0341484744693065	0.000201407712176093	0.303430875001488	0.0133745704287418	-0.224890945758718	0.275054502180269	222.209466720654	0.0384819858832006	0.00540080940688454	0.160302153802769	0.0329275571942014	0.009798246637534	0.209115373859071	0.0183977928194912	-0.13081310209306	0.23381803109378
222.428594274554	0.0309198229930261	0.00537879618192644	0.205419480375077	0.0319730347052136	0.00442002088582905	0.396612300583297	0.0719120635906644	-0.217850023206745	0.387157663134739	222.380177115556	0.0252110099147528	0.00018821653261258	0.222054691192377	0.0351099416165582	0.000201407712176093	0.397691382284176	0.0576685885919592	-0.22365102382836	0.393958823194332	222.309474375929	0.037736585349848	0.00609486004469236	0.138597682228387	0.0351013611725316	0.0102036688246342	0.211243308199128	0.0266952661673817	-0.108729718356497	0.23381803109378
222.528699296875	0.0309198229930261	0.00537879618192644	0.198867343143632	0.0319730347052136	0.00442002088582905	0.396612300583297	0.0717876381088419	-0.215607322007248	0.384322347527174	222.480189536296	0.024056230480635	0.00018821653261258	0.20844486707622	0.0492524210288522	0.000201407712176093	0.403987677484579	0.0920751597284589	-0.1896065113162	0.41216777719157	222.409482031204	0.0376244299447081	0.00540080940688454	0.133611814782201	0.0352194141629515	0.0102036688246342	0.208592528449714	0.0256891616167764	-0.115722674122326	0.220915084941896
222.628804319196	0.0309841605996302	0.00343796954820769	0.196151769800416	0.0339621466611154	0.00442002088582905	0.396612300583297	0.0745050463157469	-0.213659848448575	0.385093695889317	222.580201957037	0.0233045089002859	0.00018821653261258	0.191732728235958	0.049902726686419	0.000201407712176093	0.403987677484579	0.0986983441517564	-0.176937773877223	0.41216777719157	222.509489686478	0.0369519436957036	0.00540080940688454	0.0797664518179385	0.035150505312636	0.0106148061470123	0.208592528449714	0.0276012645947114	-0.0843355675088891	0.191659364998005
222.728909341518	0.0309198229930261	0.0049458219231639	0.196151769800416	0.0339621466611154	0.00442002088582905	0.396612300583297	0.0750266553410715	-0.202730295083233	0.394299078429232	222.680214377778	0.0226792102739336	0.00018821653261258	0.17115409171842	0.0522056385544023	0.000201407712176093	0.403987677484579	0.102723848908884	-0.176937773877223	0.411768019497923	222.609497341753	0.0362254485922419	0.00788716641348204	0.0726696050427908	0.0350833334034489	0.0116547172583343	0.208592528449714	0.0299743165425357	-0.0439371652205771	0.182106517238393
222.829014363839	0.0318066446122589	0.0049458219231639	0.212644035423154	0.0524130251346082	0.00293827490764873	0.400492528966193	0.0922389089363791	-0.238177494663585	0.387157663134739	222.780226798519	0.0226792102739336	0.00018821653261258	0.17115409171842	0.0484321244534306	0.000201407712176093	0.403987677484579	0.101274355104948	-0.176937773877223	0.411768019497923	222.709504997028	0.035838705954354	0.00746485824265425	0.0706375803107461	0.0350833334034489	0.0116547172583343	0.208592528449714	0.0319293835483836	-0.0359748789266834	0.181575880401437
222.929119386161	0.0340145959857221	0.00843680935204529	0.245200961807835	0.0579221637973429	0.00293827490764873	0.400492528966193	0.0794760348469046	-0.254472024882746	0.384322347527174	222.880239219259	0.0226099859679231	0.00018821653261258	0.163815069704755	0.144683177178802	0.000201407712176093	0.403987677484579	0.122534643717582	-0.173641156928703	0.41216777719157	222.809512652303	0.0357114968469344	0.00746485824265425	0.0719676814656035	0.0350833334034489	0.010476275844895	0.203424303372673	0.030243489101357	-0.0369487204641819	0.182106517238393
223.029224408482	0.0338107738684242	0.00578298770409889	0.242694409406835	0.0696652851431363	0.00293827490764873	0.400492528966193	0.0832991135268107	-0.238177494663585	0.395827870533083	222.98025164	0.0222944495643537	0.00018821653261258	0.163015670386975	0.198108113805054	0.00110072436995522	0.407229479926416	0.146627642003156	-0.0359046978776446	0.389032643996276	222.909520307578	0.0365693556708065	0.00529188354231346	0.0835841301639998	0.0350505172341073	0.010476275844895	0.202339272626978	0.0256152497212818	-0.0635623567804893	0.208278072139813
223.129329430804	0.0340708437073427	0.00578298770409889	0.243039013974196	0.0753623357454329	0.00293827490764873	0.400492528966193	0.0836645650487755	-0.238177494663585	0.395827870533083	223.080264060741	0.0221520484153442	0.00018821653261258	0.132263868668867	0.196001032947766	0.00110072436995522	0.407229479926416	0.145635461969295	-0.0359046978776446	0.389032643996276	223.009527962853	0.0370585418084515	0.00529188354231346	0.148941744778815	0.0350505172341073	0.010476275844895	0.202339272626978	0.0220741603905478	-0.143557987145456	0.182106517238393
223.229434453125	0.0338038182112193	0.00343796954820769	0.239971706788204	0.0760731679765169	0.00293827490764873	0.400492528966193	0.086100753274132	-0.236559585835075	0.395827870533083	223.180276481481	0.0219886796412689	0.00018821653261258	0.109553040357409	0.112133038312125	0.000826679180344416	0.393155310612421	0.115431609992303	-0.0406312152264474	0.380053294050858	223.109535618128	0.037685562804123	0.00529188354231346	0.166818470914855	0.0395843451652921	0.009798246637534	0.385744605072009	0.0542329690130189	-0.172264823650063	0.415965372581474
223.329539475446	0.0336707156681012	0.00466109929631287	0.237614670113813	0.0816944336930197	0.00293827490764873	0.400492528966193	0.0901267179504606	-0.236559585835075	0.395827870533083	223.280288902222	0.0216001068241588	0.00018821653261258	0.066800333994193	0.0887034475600589	0.000826679180344416	0.393155310612421	0.11424934505596	-0.0421783785119777	0.380053294050858	223.209543273403	0.038031278803081	0.00593588900056232	0.180483434306108	0.0395843451652921	0.009798246637534	0.385744605072009	0.051894816537371	-0.192915801718819	0.408351757222579
223.429644497768	0.0328833819703279	0.00466109929631287	0.233307594026878	0.0326979074427506	0.0027872858664767	0.380332441912438	0.053662338397135	-0.229005580331635	0.384322347527174	223.380301322963	0.0211630785776422	0.00018821653261258	0.0575775167832518	0.0814776655619417	0.000826679180344416	0.393155310612421	0.115638840051161	-0.0406312152264474	0.380053294050858	223.309550928678	0.0388058689294585	0.00529188354231346	0.195443856368076	0.0396367436671272	0.009798246637534	0.385744605072009	0.0495293492304062	-0.213400517775109	0.396090493828981
223.529749520089	0.0324225404790573	0.00343796954820769	0.219655991336112	0.0330727113878945	0.0027872858664767	0.369581402287326	0.0481511896250027	-0.251603051558778	0.353212339891596	223.480313743704	0.0209639751613078	0.000962073961746387	0.0560176218827705	0.0303459948361548	0.000826679180344416	0.331254207152075	0.0793507027427045	-0.0406312152264474	0.291824988539527	223.409558583952	0.039230202208352	0.00529188354231346	0.197318997067918	0.0388389903637897	0.00738865724133638	0.384876398898252	0.0457005366842104	-0.213400517775109	0.399218965550501
223.629854542411	0.0324225404790573	0.00343796954820769	0.219655991336112	0.0293152890468295	0.0027872858664767	0.305525876341446	0.0204107463710073	-0.238177494663585	0.297372786626473	223.580326164444	0.0201595109692175	0.0022174107986218	0.0535219085247449	0.0280568845138418	0.000826679180344416	0.295834300952508	0.0566610818746485	-0.0430989607113616	0.277901917592949	223.509566239227	0.039230202208352	0.00593588900056232	0.199964714412397	0.0381730235389597	0.00738865724133638	0.384876398898252	0.0423108436566146	-0.215086139063314	0.397834404372749
223.729959564732	0.0325122036245806	0.00343796954820769	0.224241886544754	0.0293152890468295	0.0027872858664767	0.305525876341446	0.0193920339161144	-0.239783257355345	0.297372786626473	223.680338585185	0.021674213010475	0.00018821653261258	0.198768318318612	0.0277417143864152	0.000826679180344416	0.295834300952508	0.0404206556426461	-0.240853937337407	0.292853663432086	223.609573894502	0.0394193083969269	0.00593588900056232	0.199964714412397	0.0373866455813432	0.00738865724133638	0.384876398898252	0.0382825549736522	-0.215086139063314	0.397834404372749
223.830064587054	0.0328600876114118	0.00466109929631287	0.226599350433465	0.0291543527756694	0.0027872858664767	0.28691485974406	0.0134677002997607	-0.236559585835075	0.289718126438574	223.780351005926	0.0217426412935964	0.00018821653261258	0.198768318318612	0.0282278980034508	0.000826679180344416	0.295834300952508	0.0408943201475051	-0.240853937337407	0.292853663432086	223.709581549777	0.0406195392980885	0.00529188354231346	0.212364334949899	0.0452366059042868	0.00738865724133638	0.407964277248682	0.061579212120717	-0.213371239544471	0.408351757222579
223.930169609375	0.0332876333069153	0.00343796954820769	0.230988588619727	0.034242255958029	0.00707947885225916	0.352999096118534	0.0406299381010094	-0.238516682555237	0.318820925857348	223.880363426667	0.0217426412935964	0.00018821653261258	0.198768318318612	0.0285604149281015	0.000826679180344416	0.295834300952508	0.0417692214267597	-0.240853937337407	0.292853663432086	223.809589205052	0.0415650338818186	0.00529188354231346	0.213521845764268	0.0442815749716097	0.00738865724133638	0.407964277248682	0.057455874025577	-0.213012392195146	0.4100714434061
224.030274631696	0.0334446665195875	0.00466109929631287	0.234487474002559	0.034242255958029	0.00707947885225916	0.352999096118534	0.039689590104906	-0.241509277988959	0.318820925857348	223.980375847407	0.0217426412935964	0.00018821653261258	0.198768318318612	0.0297749754436925	0.000826679180344416	0.295834300952508	0.0430374520084838	-0.240853937337407	0.292853663432086	223.909596860327	0.042666180974782	0.00529188354231346	0.222842074870317	0.04377214428181	0.00738865724133638	0.407964277248682	0.0529475345761955	-0.215086139063314	0.415965372581474
224.130379654018	0.0335535566819746	0.00466109929631287	0.234487474002559	0.034242255958029	0.00707947885225916	0.352999096118534	0.0389637938074639	-0.244667478584513	0.318820925857348	224.080388268148	0.0217426412935964	0.00018821653261258	0.198768318318612	0.0298626286898223	0.000826679180344416	0.295834300952508	0.0431285336630193	-0.240853937337407	0.292853663432086	224.009604515602	0.0437232840466606	0.00529188354231346	0.227146684799246	0.0412722942867184	0.00738865724133638	0.407964277248682	0.0495966257671391	-0.22893124998927	0.4100714434061
224.230484676339	0.0338345635084208	0.00466109929631287	0.237614670113813	0.034242255958029	0.00707947885225916	0.352999096118534	0.0370516221470315	-0.244667478584513	0.318820925857348	224.180400688889	0.0217426412935964	0.00018821653261258	0.198768318318612	0.030323184398505	0.000826679180344416	0.295834300952508	0.0437862324420553	-0.240853937337407	0.292853663432086	224.109612170877	0.0438635882745402	0.00529188354231346	0.227146684799246	0.0336910214688004	0.00738865724133638	0.326676439394988	0.0106561799134977	-0.248424954982059	0.249539101390933
224.330589698661	0.0331417663999467	0.00343796954820769	0.224241886544754	0.034242255958029	0.00707947885225916	0.352999096118534	0.041607879887105	-0.234411390143495	0.317494241992103	224.28041310963	0.0217426412935964	0.00018821653261258	0.198768318318612	0.0310778299660485	0.000826679180344416	0.295834300952508	0.0446656639308525	-0.240853937337407	0.292853663432086	224.209619826152	0.0450142189946775	0.00525362751715625	0.229283749591626	0.0335204284421575	0.00738865724133638	0.326676439394988	0.00844128585629531	-0.259803008906228	0.250059332246805
224.430694720982	0.0306796277641496	0.00343796954820769	0.145422004075846	0.034242255958029	0.00707947885225916	0.352999096118534	0.0550035809907587	-0.122291493582713	0.384170919362093	224.38042553037	0.0217426412935964	0.00018821653261258	0.198768318318612	0.031475104906645	0.000826679180344416	0.295834300952508	0.0450228773439843	-0.240853937337407	0.292853663432086	224.309627481426	0.0440100104375284	0.00525362751715625	0.229283749591626	0.0326330322557838	0.00738865724133638	0.326676439394988	0.00759057899943152	-0.213693214338622	0.308258633856392
224.530799743304	0.0307199068611826	0.00343796954820769	0.154542397713137	0.0340680369892043	0.00293827490764873	0.339817429111153	0.0504200477263778	-0.164693627425044	0.352812096321432	224.480437951111	0.0217426412935964	0.00018821653261258	0.198768318318612	0.0274116588540573	0.00235364309076706	0.239932620645589	0.0197094138191147	-0.187501023530208	0.2523562546809	224.409635136701	0.0447735921902788	0.00525362751715625	0.229283749591626	0.0326330322557838	0.00738865724133638	0.326676439394988	0.00666593582758086	-0.213693214338622	0.308258633856392
224.630904765625	0.030934449157468	0.00343796954820769	0.154542397713137	0.0325949656955798	0.00293827490764873	0.312915784167747	0.0298380560612187	-0.164693627425044	0.311111222206037	224.580450371852	0.0228542584685019	0.00018821653261258	0.247254324517346	0.0281912311571641	0.00235364309076706	0.239057410412899	0.0129767242891152	-0.239022819564393	0.236028743303555	224.509642791976	0.0428481086107625	0.00525362751715625	0.227411690655879	0.0322456493779493	0.00738865724133638	0.326676439394988	0.00833914614891309	-0.221589088718194	0.325470211497121
224.731009787946	0.0316477988177038	0.00343796954820769	0.184494665584098	0.0317385579547755	0.00293827490764873	0.312915784167747	0.024312053247917	-0.216996956692827	0.275165958898482	224.680462792593	0.0228867423172212	0.00018821653261258	0.247254324517346	0.028455959263319	0.00235364309076706	0.239057410412899	0.0137210515964938	-0.239022819564393	0.236028743303555	224.609650447251	0.041775209401035	0.00307626191010502	0.221973969227597	0.0319997023203151	0.00738865724133638	0.326676439394988	0.00951033677820988	-0.2237459039521	0.329444700047612
224.831114810268	0.032635524115757	0.00343796954820769	0.205797727194616	0.0315533994237957	0.00293827490764873	0.312915784167747	0.0183939658112928	-0.225557628981082	0.275165958898482	224.780475213333	0.0234327517879519	0.00018821653261258	0.250246121264718	0.0282621062285345	0.00235364309076706	0.239057410412899	0.0101525624816314	-0.240853937337407	0.236028743303555	224.709658102526	0.0411104150876115	0.00477020463540139	0.213521845764268	0.0319725719760132	0.00738865724133638	0.326676439394988	0.0123790603008531	-0.213693214338622	0.332741466581521
224.931219832589	0.0328496672615741	0.00343796954820769	0.205797727194616	0.0314514413765751	0.00293827490764873	0.309833277568107	0.0170072242661951	-0.223375168066112	0.275165958898482	224.880487634074	0.0239016188609508	0.00018821653261258	0.247254324517346	0.0282128252265204	0.00235364309076706	0.239057410412899	0.0096445930081334	-0.240853937337407	0.234561145657429	224.809665757801	0.0412379426551948	0.00477020463540139	0.212238145579444	0.0315131064011671	0.00620462930000781	0.301812008187557	0.00767826135831888	-0.205104054471377	0.324890743922432
225.031324854911	0.0335207584855588	0.00343796954820769	0.217206855616322	0.0309970101856582	0.00293827490764873	0.301278489496948	0.0115377594426011	-0.234411390143495	0.263531535103453	224.980500054815	0.0240208297450398	0.000357209136833918	0.19058603262086	0.0281742590829321	0.00235364309076706	0.239057410412899	0.0171905450606921	-0.1850439319569	0.24337709512916	224.909673413076	0.0432867009908957	0.00525362751715625	0.236462572885322	0.0310358619336153	0.00498400896125015	0.279893198972083	-0.00625427521801552	-0.272418676428171	0.27758361603571
225.131429877232	0.0339477112065778	0.00375667978270667	0.218311255879074	0.0348839570128418	0.00722303389666578	0.357859709136617	0.0306949723280152	-0.220802529719526	0.374771720563393	225.080512475556	0.0244474323093245	0.000357209136833918	0.19058603262086	0.0281742590829321	0.00235364309076706	0.239057410412899	0.0164104576450612	-0.1850439319569	0.24337709512916	225.009681068351	0.0442857393619125	0.00477020463540139	0.245546961499115	0.0308835170612574	0.00498400896125015	0.279893198972083	-0.00982465796255348	-0.279806631049845	0.27758361603571
225.231534899554	0.0345552123733351	0.00343796954820769	0.217690301884033	0.0338677482320458	0.00431494839664275	0.352525820173523	0.0257401289818408	-0.219656086430872	0.374771720563393	225.180524896296	0.0253116379151972	0.000806446013385987	0.196385658529719	0.0277871241077146	0.00235364309076706	0.239057410412899	0.0140942171958975	-0.188932923894841	0.247898791474184	225.109688723626	0.0447735921902788	0.00477020463540139	0.248246181845207	0.0306353586756005	0.00498400896125015	0.279893198972083	-0.0121659918742201	-0.28522912947165	0.27758361603571
225.331639921875	0.0346767498937132	0.00375667978270667	0.211326997325696	0.0329965484149568	0.00722303389666578	0.351615456706657	0.0219738981414713	-0.20847611090006	0.379030490662618	225.280537317037	0.0258000604007975	0.000806446013385987	0.197034998042886	0.0277191945239769	0.00235364309076706	0.239057410412899	0.0128795223301251	-0.187501023530208	0.2523562546809	225.2096963789	0.0448111309160255	0.00477020463540139	0.251710686156566	0.0303322367225528	0.00498400896125015	0.272145292548548	-0.0148006038303644	-0.303694178402944	0.246411584941413
225.431744944196	0.0350410185435341	0.00375667978270667	0.204847757633312	0.0311465210486978	0.00722303389666578	0.335754408951527	0.0150489705593311	-0.20847611090006	0.37412981751795	225.380549737778	0.026036431206719	0.000806446013385987	0.198161429590138	0.0277141712490327	0.00235364309076706	0.239057410412899	0.0110345220416154	-0.188932923894841	0.2523562546809	225.309704034175	0.0444593465488924	0.00477020463540139	0.251710686156566	0.0300529490038023	0.00498400896125015	0.128553154264743	-0.0252165277538133	-0.272418676428171	0.0866599878129236
225.531849966518	0.0352534057502546	0.00375667978270667	0.195850997058754	0.0303575883495091	0.00722303389666578	0.318054255794317	0.0105330405800927	-0.250574659557925	0.324651510489495	225.480562158519	0.0265389788779252	0.00118077067701055	0.19058603262086	0.0277072413880401	0.00235364309076706	0.239057410412899	0.0115106615910559	-0.188932923894841	0.24337709512916	225.40971168945	0.0437232840466606	0.00477020463540139	0.251710686156566	0.0302797470005707	0.00498400896125015	0.129195397938688	-0.0225198666507303	-0.275198363287269	0.0866599878129236
225.631954988839	0.0353351709929957	0.00375667978270667	0.186574747795513	0.0303575883495091	0.00722303389666578	0.318054255794317	0.0120520486283836	-0.195064277245642	0.37412981751795	225.580574579259	0.0279933050118179	0.00118077067701055	0.112531112894555	0.0272643094085701	0.00235364309076706	0.239057410412899	0.015389034058296	-0.112725480688845	0.24337709512916	225.509719344725	0.0428481086107625	0.00307626191010502	0.248292066210588	0.0302375735174401	0.00498400896125015	0.129195397938688	-0.0207272902350967	-0.275198363287269	0.0976010603239058
225.732060011161	0.0353351709929957	0.00375667978270667	0.186574747795513	0.0304274961588769	0.00722303389666578	0.318054255794317	0.0121386750711879	-0.195064277245642	0.37412981751795	225.680587	0.0284497938392408	0.00118077067701055	0.109902464327283	0.0246814285784353	0.00236997401875115	0.0945974784160226	-0.00587687289592542	-0.104989014534564	0.0825246345245529	225.609727	0.0419237620028999	0.00477020463540139	0.246254186482315	0.0308895183886942	0.00498400896125015	0.208233229263926	-0.0120120566736991	-0.232977121493547	0.23939989809056
225.832165033482	0.0353351709929957	0.00375667978270667	0.184372078908803	0.0305018692559339	0.00722303389666578	0.318054255794317	0.0127369084482608	-0.205269037515829	0.360977417504207	225.780599420741	0.0290964954893625	0.00118077067701055	0.109902464327283	0.0246814285784353	0.00309716049574047	0.0945974784160226	-0.00657315912062887	-0.104989014534564	0.0815148388470563	225.709734655275	0.0420497200268229	0.00477020463540139	0.246254186482315	0.0314902909725666	0.00498400896125015	0.259977770004078	-0.00620933237148173	-0.240608309174509	0.251800989850674
225.932270055804	0.0352534057502546	0.00375667978270667	0.177788078920904	0.0305018692559339	0.00722303389666578	0.318054255794317	0.0137532848371015	-0.20847611090006	0.346032236596807	225.880611841481	0.0295271371017191	0.00118077067701055	0.111601346287327	0.0246814285784353	0.00309716049574047	0.0945974784160226	-0.00704442657847934	-0.104989014534564	0.0825246345245529	225.80974231055	0.0420497200268229	0.00477020463540139	0.246254186482315	0.0322009024400753	0.00498400896125015	0.270799459249219	-0.00132246361921607	-0.227974694662558	0.271506319644024
226.032375078125	0.0351367283517599	0.00375667978270667	0.169167511954017	0.0305461142474233	0.00722303389666578	0.318054255794317	0.0152475434562981	-0.205269037515829	0.344606754907945	225.980624262222	0.0299730255376844	0.00118077067701055	0.113177421716213	0.0246814285784353	0.00305994940339144	0.0943440972039238	-0.00769115842794878	-0.104989014534564	0.084510408834956	225.909749965825	0.0448111309160255	0.00525362751715625	0.247243272874812	0.0322034798308368	0.00498400896125015	0.270799459249219	-0.00722188269571481	-0.227974694662558	0.272978001798928
226.132480100446	0.0346767498937132	0.00375667978270667	0.146676102185965	0.0305461142474233	0.00722303389666578	0.318054255794317	0.0174266734069914	-0.156462007241566	0.379030490662618	226.080636682963	0.0303519350140922	0.00118077067701055	0.113615085424419	0.0247365373803283	0.00305994940339144	0.0943440972039238	-0.00810409626087814	-0.104989014534564	0.084510408834956	226.0097576211	0.0452905264191631	0.00525362751715625	0.248292066210588	0.0322456493779493	0.00620462930000781	0.274497514490152	-0.00859613120249477	-0.227974694662558	0.272978001798928
226.232585122768	0.0345552123733351	0.00375667978270667	0.138477814200828	0.0358822876764796	0.00722303389666578	0.361216417363271	0.0472319566432294	-0.136677059943051	0.3793814358923	226.180649103704	0.0305897517744504	0.00234102746491225	0.116698184862627	0.0247365373803283	0.00305994940339144	0.0943440972039238	-0.00853619750079349	-0.10431933399783	0.088282590470571	226.109765276374	0.0434785847128846	0.00525362751715625	0.232633888216377	0.0350647112378398	0.00498400896125015	0.387975232390984	0.0326501545160083	-0.226011391306856	0.378181436136809
226.332690145089	0.0345552123733351	0.00388205420065224	0.134469319922786	0.035053693077163	0.00722303389666578	0.35005836632567	0.0431609503087542	-0.115357691944635	0.3793814358923	226.280661524444	0.0311550184222498	0.00272738676537401	0.116456979411551	0.0278727988573896	0.00235364309076706	0.370949090741884	0.0258422556076741	-0.128734537129918	0.384206302241969	226.209772931649	0.0438156560015778	0.00477020463540139	0.230786446954749	0.0350647112378398	0.00498400896125015	0.387975232390984	0.0317710946552293	-0.227974694662558	0.373852231175546
226.432795167411	0.0344481191484192	0.00375667978270667	0.127178331134555	0.0350781250436234	0.00722303389666578	0.35005836632567	0.0449748205495862	-0.0843796389725439	0.3793814358923	226.380673945185	0.0312539317705754	0.00272738676537401	0.111886595074262	0.0278727988573896	0.00235364309076706	0.370949090741884	0.0265005165704427	-0.140245452116527	0.362448455890931	226.309780586924	0.0448534805534534	0.00525362751715625	0.232436459723593	0.0350647112378398	0.00498400896125015	0.387975232390984	0.0294012082885374	-0.227974694662558	0.372202911665688
226.532900189732	0.0348329056415779	0.00375667978270667	0.121622409514969	0.0350781250436234	0.00722303389666578	0.35005836632567	0.0451835475555951	-0.116078209879804	0.344606754907945	226.480686365926	0.0317532267623053	0.00278159547439224	0.113177421716213	0.0278727988573896	0.00235364309076706	0.370949090741884	0.0263510753307955	-0.132766659765203	0.363806000276477	226.409788242199	0.0435990371977476	0.00477020463540139	0.223759141976071	0.0430222236439543	0.00498400896125015	0.434698947596905	0.0681510699095027	-0.213347485587316	0.421182252245149
226.633005212054	0.0350410185435341	0.00375667978270667	0.113794475489429	0.0323228472185521	0.00722303389666578	0.305126042925385	0.0243840276276713	-0.0868097926700263	0.267210866321784	226.580698786667	0.0321764393886557	0.00278159547439224	0.113177421716213	0.0290489430637068	0.00133677888140238	0.380671875217231	0.0333440910253169	-0.129494009363042	0.363806000276477	226.509795897474	0.0441975407909409	0.00413641095204012	0.223759141976071	0.0430222236439543	0.00498400896125015	0.434698947596905	0.0665111475204287	-0.213347485587316	0.422199150301879
226.733110234375	0.0350410185435341	0.00375667978270667	0.113477875744146	0.0326983673793942	0.00722303389666578	0.306266506387819	0.0275165955842607	-0.0759881178456042	0.288126447427721	226.680711207407	0.0322801554086028	0.00298415907655579	0.113739329724531	0.0290489430637068	0.00133677888140238	0.380671875217231	0.0333097517842213	-0.129494009363042	0.363806000276477	226.609803552749	0.0411675032469297	0.00307626191010502	0.184809180193292	0.0430222236439543	0.00498400896125015	0.434698947596905	0.0761471690006504	-0.168777695005717	0.421182252245149
226.833215256696	0.0352926442915852	0.00172463453565015	0.114111232614634	0.0333775428998357	0.00722303389666578	0.308950285738777	0.0296086845123402	-0.0824830463698324	0.288036414789018	226.780723628148	0.0326816281894075	0.00278159547439224	0.118849227884714	0.0290722525792689	0.00133677888140238	0.380671875217231	0.0318244323174722	-0.125009995730654	0.385071008071751	226.709811208024	0.0413831728379964	0.00307626191010502	0.1870079806254	0.0429096611884776	0.00498400896125015	0.434698947596905	0.0752247063689821	-0.168777695005717	0.422199150301879
226.933320279018	0.0354393774705505	0.000674506390600999	0.114111232614634	0.0416581580275023	0.00722303389666578	0.395415062360238	0.0628053346661027	-0.0904559866159989	0.3793814358923	226.880736048889	0.0329538277922676	0.00278159547439224	0.128165852147185	0.0290722525792689	0.00133677888140238	0.380671875217231	0.0307078765937913	-0.129494009363042	0.387275547823686	226.809818863299	0.0416204388831033	0.00307626191010502	0.1870079806254	0.0430222236439543	0.00498400896125015	0.436538863917102	0.0753852216293552	-0.168777695005717	0.422199150301879
227.033425301339	0.0357469195472986	0.00375667978270667	0.119738908949828	0.0438228807602674	0.00793577585961134	0.400697401543627	0.0660877209978921	-0.108217455280331	0.36622445509762	226.98074846963	0.0336463135170813	0.00278159547439224	0.131594534572774	0.0290722525792689	0.00133677888140238	0.380671875217231	0.0291976481162554	-0.167055561906635	0.362448455890931	226.909826518574	0.0416430643117611	0.00477020463540139	0.190544225701099	0.0469076327111956	0.00498400896125015	0.492252286244605	0.0958147918620811	-0.188120734527244	0.485959752198522
227.133530323661	0.0357469195472986	0.00388205420065224	0.119738908949828	0.0477810622443219	0.00780366014518046	0.403228188685564	0.0730580227989015	-0.108217455280331	0.376709594148642	227.08076089037	0.0337826735183057	0.00298415907655579	0.138654427627078	0.0319296982153803	0.00133677888140238	0.380671875217231	0.0380014968250001	-0.175583047193474	0.363806000276477	227.009834173848	0.0420497200268229	0.00477020463540139	0.19115453518322	0.0523792498812592	0.00498400896125015	0.524967399088779	0.110677842230403	-0.181054728725411	0.521870047898573
227.233635345982	0.0355123787072639	0.00375667978270667	0.113477875744146	0.0488301902852591	0.00780366014518046	0.403228188685564	0.0745947864565992	-0.108217455280331	0.3793814358923	227.180773311111	0.0341015765743715	0.00278159547439224	0.140018237722371	0.0340351675000614	0.00256847296223109	0.383921815955628	0.0452382017895686	-0.162684661150706	0.382241434614755	227.109841829123	0.0421461606829737	0.00477020463540139	0.19115453518322	0.0517825429234786	0.00498400896125015	0.526160617997184	0.10740776904039	-0.182845079932954	0.521870047898573
227.333740368304	0.0351775277336007	0.000674506390600999	0.106113737794485	0.0494018920185017	0.00780366014518046	0.403228188685564	0.0761429722024972	-0.113992769324657	0.376709594148642	227.280785731852	0.0343730348150322	0.00278159547439224	0.144830185000343	0.0341498792602857	0.00256847296223109	0.372286575059645	0.042920844031276	-0.163953975942367	0.385071008071751	227.209849484398	0.0423181437741525	0.00413641095204012	0.19115453518322	0.0489590114316731	0.00498400896125015	0.526160617997184	0.0989140091434883	-0.188952166272969	0.517322698448995
227.433845390625	0.0350996916974465	0.000635373653331588	0.106113737794485	0.0518567108414889	0.00780366014518046	0.403228188685564	0.078829942873493	-0.1167806619235	0.376709594148642	227.380798152593	0.0343730348150322	0.00278159547439224	0.144830185000343	0.0343781882854656	0.00305994940339144	0.351349023891074	0.0364458035054106	-0.162684661150706	0.362448455890931	227.309857139673	0.0423181437741525	0.00413641095204012	0.19115453518322	0.0485243675807883	0.00498400896125015	0.522237317656863	0.0927892316262002	-0.182845079932954	0.521870047898573
227.533950412946	0.0348329056415779	0.00375667978270667	0.102793709444884	0.0552547938061065	0.00780366014518046	0.403228188685564	0.0817557203088109	-0.108648915370456	0.382455349634581	227.480810573333	0.0343982683595871	0.00278159547439224	0.145437390746335	0.0347369445520613	0.00133677888140238	0.329741817926739	0.0327115816268973	-0.174202231711172	0.323764204946026	227.409864794948	0.0423181437741525	0.00413641095204012	0.19115453518322	0.0468995425352798	0.00620462930000781	0.52292129650725	0.0856212953251655	-0.182845079932954	0.521870047898573
227.634055435268	0.0345905332689406	0.00375667978270667	0.101823885251402	0.0566139856014872	0.00780366014518046	0.403228188685564	0.0830916760259621	-0.108217455280331	0.3793814358923	227.580822994074	0.0344650798578753	0.00298415907655579	0.147695633653513	0.0373206421799359	0.00256847296223109	0.318295046054951	0.0327002118982787	-0.175583047193474	0.29603267756852	227.509872450223	0.0425354101257647	0.00307626191010502	0.19115453518322	0.046221541136052	0.00738865724133638	0.52292129650725	0.0798316061822236	-0.188952166272969	0.517322698448995
227.734160457589	0.0345552123733351	0.00375667978270667	0.101823885251402	0.0573312638315758	0.00780366014518046	0.403228188685564	0.0837776672002411	-0.0876829710356369	0.395272559461919	227.680835414815	0.0346687416323732	0.00134396333944412	0.162162277360256	0.0490410174265941	0.0049250531099697	0.331495267837885	0.0474937728311277	-0.173131732151845	0.29603267756852	227.609880105498	0.0425827816956079	0.00307626191010502	0.19115453518322	0.045109893150075	0.00442726677530651	0.517707579741632	0.0752011292466323	-0.188952166272969	0.517322698448995
227.834265479911	0.0345552123733351	0.00375667978270667	0.101823885251402	0.0585409516540093	0.00697587816139476	0.403228188685564	0.0834566510873167	-0.0876829710356369	0.382455349634581	227.780847835556	0.0378017755449683	0.00202581988118341	0.22852628465417	0.0558851481804362	0.00652051604892999	0.335208241460185	0.0408239112121551	-0.246773344057921	0.29603267756852	227.709887760773	0.0426955507041522	0.00307626191010502	0.19115453518322	0.034799548538731	0.00442726677530651	0.484559077357506	0.0364143796506808	-0.206223013932812	0.488858282641811
227.934370502232	0.0423825371915589	0.000674506390600999	0.256986651045058	0.0405630528379592	0.000961960332659142	0.401904072475271	0.0279380990166606	-0.256307072457068	0.417312190582539	227.880860256296	0.0382284085169789	0.000873146186775899	0.266914731346317	0.0587740608875035	0.00652051604892999	0.336291959179731	0.0374056574491348	-0.257183030999034	0.31951660838887	227.809895416048	0.0441975407909409	0.00477020463540139	0.204513431182995	0.035078751522203	0.00442726677530651	0.484559077357506	0.034239862462492	-0.173999938576269	0.539739985959414
228.034475524554	0.0423825371915589	0.000674506390600999	0.256986651045058	0.0410614548146978	0.000961960332659142	0.401904072475271	0.027658356790753	-0.256307072457068	0.417312190582539	227.980872677037	0.0380461409870291	0.00184598740694128	0.268431193937766	0.0617635322688621	0.00652051604892999	0.336291959179731	0.038002461180075	-0.278983629880048	0.29603267756852	227.909903071322	0.042464789413093	0.00300560605929396	0.200465255620639	0.036289914808147	0.00442726677530651	0.484559077357506	0.0407244885250871	-0.16780214954253	0.548362566111565
228.134580546875	0.0423825371915589	0.000674506390600999	0.256986651045058	0.0407160800128968	0.000961960332659142	0.401904072475271	0.026645556177314	-0.256307072457068	0.417312190582539	228.080885097778	0.0348987719935095	0.000483610540581381	0.266914731346317	0.0663517303210772	0.00652051604892999	0.335208241460185	0.0435987430396789	-0.257183030999034	0.31951660838887	228.009910726597	0.04309894346707	0.00520872577051985	0.207274112305766	0.03666529820012	0.00442726677530651	0.484559077357506	0.0409601146434672	-0.182845079932954	0.539739985959414
228.234685569196	0.0423825371915589	0.000674506390600999	0.256986651045058	0.0292751902851172	0.000247991530646452	0.179827606167092	-0.0138189535235576	-0.267316878854131	0.197092916927178	228.180897518519	0.0336878036387789	0.000483610540581381	0.266914731346317	0.0667005496482414	0.00678982878938936	0.331495267837885	0.0428787149309868	-0.283674665485801	0.293695292973511	228.109918381872	0.0416204388831033	0.00413641095204012	0.201004573116214	0.0305875897300734	0.000719386672861165	0.207904845818391	-0.00169707269419868	-0.182845079932954	0.179619696805862
228.334790591518	0.0423825371915589	0.000674506390600999	0.256986651045058	0.0290443091084019	0.000247991530646452	0.170945563860903	-0.014529699015281	-0.298981295197336	0.1513642729336	228.280909939259	0.0334975287853275	0.00039608623032469	0.266914731346317	0.0679017486105929	0.00652051604892999	0.325725884900032	0.0410043156197273	-0.263600654476912	0.300789036223405	228.209926037147	0.0371964909290059	0.00198155242724052	0.161669851241093	0.0307902544613535	0.00254140590835301	0.211112127202105	0.00770696989399337	-0.121010659195117	0.238922996070941
228.434895613839	0.0423825371915589	0.000674506390600999	0.256986651045058	0.0284169402352682	0.000961960332659142	0.159978312755597	-0.0168430553292977	-0.298981295197336	0.124725966372	228.38092236	0.0337218332272344	0.00039608623032469	0.266914731346317	0.0845495322652303	0.00652051604892999	0.346118511277585	0.0627919465457181	-0.287251651310792	0.316140090489154	228.309933692422	0.0378419835454714	0.00198155242724052	0.164057615385102	0.0309995845451092	0.00246497244820434	0.213055664441113	0.00948704053926137	-0.133795654918262	0.231650409318916
228.535000636161	0.0423825371915589	0.000674506390600999	0.256986651045058	0.0265660518137686	0.000188258246722118	0.126507237671916	-0.0229725303471076	-0.247826692050037	0.0964181526258177	228.480934780741	0.0323121538767256	0.00039608623032469	0.265437189292744	0.0839149108057878	0.00817311156597408	0.346118511277585	0.063485881879937	-0.287251651310792	0.316140090489154	228.409941347697	0.0394701395805979	0.00198155242724052	0.182472560163901	0.0314294530712633	0.00254140590835301	0.215826004059739	0.0100146475641484	-0.157662457522894	0.229086874712986
228.635105658482	0.0425360328758376	0.000635373653331588	0.256986651045058	0.0266019418096182	0.000961960332659142	0.127475260407565	-0.0232789255491438	-0.24373612889608	0.0897672627455569	228.580947201481	0.0318324155022035	0.00039608623032469	0.265437189292744	0.08419059757388	0.00817311156597408	0.346118511277585	0.0646142604544705	-0.257183030999034	0.356423148456649	228.509949002972	0.0399238703035425	0.00210522061363421	0.186237265400916	0.0314745338796946	0.00177776134814373	0.218044072930204	0.0110837689221518	-0.157662457522894	0.229086874712986
228.735210680804	0.0425360328758376	0.000635373653331588	0.256986651045058	0.0275297969903803	0.000188258246722118	0.135415345733526	-0.0215479068660542	-0.234677029021233	0.0964181526258177	228.680959622222	0.0317946065412375	0.00039608623032469	0.265437189292744	0.0840462933511476	0.00817311156597408	0.346118511277585	0.0649678459957894	-0.300123800061315	0.316140090489154	228.609956658247	0.0393026115284433	0.00198155242724052	0.176655351894206	0.0314745338796946	0.00246497244820434	0.224768418967203	0.0147780957066239	-0.157662457522894	0.237820885230265
228.835315703125	0.0426731443705142	0.000635373653331588	0.256986651045058	0.0285951177132887	0.000188258246722118	0.149391868172008	-0.0189527714669693	-0.234677029021233	0.100138378691214	228.780972042963	0.0323121538767256	0.00039608623032469	0.265437189292744	0.0831354466200981	0.00817769466104878	0.346118511277585	0.0627175842449784	-0.300123800061315	0.316140090489154	228.709964313522	0.0383173569907439	0.00183782810547881	0.180910151571897	0.0317363183231677	0.000719386672861165	0.230915830188277	0.0177912975949807	-0.161012609359499	0.242512167865503
228.935420725446	0.043143343797874	0.000635373653331588	0.256986651045058	0.0302778209409356	0.000188258246722118	0.161749970117898	-0.0157503704858248	-0.234677029021233	0.0964181526258177	228.880984463704	0.0313052109081227	0.00039608623032469	0.242147379873571	0.0795797853743574	0.00157991829238709	0.34145075294605	0.0616706237406318	-0.251483351049885	0.348399422939686	228.809971968796	0.0394714277076332	0.00183782810547881	0.201004573116214	0.0318214191988088	0.000719386672861165	0.242506448090313	0.0168442702678313	-0.224922240806491	0.242512167865503
229.035525747768	0.0434322122317476	0.000635373653331588	0.256986651045058	0.0311715674212962	0.000188258246722118	0.165789824302597	-0.0142544350585739	-0.247826692050037	0.0937522067169813	228.980996884444	0.0263788581821652	0.000483610540581381	0.118967263347268	0.0770721979848072	0.000954912138507779	0.34145075294605	0.0733971421485422	-0.0998193294053052	0.316140090489154	228.909979624071	0.0386800452088413	0.00118835147381471	0.202533952151479	0.0319272698330382	0.000719386672861165	0.255903966375919	0.0208275416671738	-0.197190307766855	0.300054927042465
229.135630770089	0.0437456331262401	0.000635373653331588	0.256986651045058	0.0330627945156446	0.000546969272924004	0.173369638110588	-0.0124818410021545	-0.247826692050037	0.100138378691214	229.081009305185	0.0254123768900184	0.00039608623032469	0.112531112894555	0.076211752088851	0.000954912138507779	0.331495267837885	0.0735655611874902	-0.0770515876406856	0.316140090489154	229.009987279346	0.0415264351480824	0.00118835147381471	0.262093674906557	0.0321809998363477	0.000719386672861165	0.259610966537554	0.0149236987930857	-0.291457202125979	0.254903751298157
229.235735792411	0.0434711001417834	0.00172463453565015	0.256986651045058	0.0369746290661034	0.000188258246722118	0.176503153241525	-0.00985392773382128	-0.175117923260478	0.152585438311887	229.181021725926	0.0265485077414629	0.00039608623032469	0.118652317558393	0.0755525493918908	0.000954912138507779	0.329971161591502	0.0703663939660018	-0.094640746161135	0.303689114966486	229.109994934621	0.0447432332954565	0.00118835147381471	0.286328399581079	0.0320827153507738	0.000719386672861165	0.263121266671245	0.00664947698906113	-0.329103772939259	0.251040607253112
229.335840814732	0.03708157071159	0.000635373653331588	0.128000733078618	0.0374463079512319	0.000247991530646452	0.179987384355022	0.0119269026255692	-0.0852459803284923	0.166744866499148	229.281034146667	0.0275535754103791	0.00039608623032469	0.118849227884714	0.0696707218479116	0.000954912138507779	0.317681458428384	0.0595715101465471	-0.100514468842991	0.292527764929729	229.210002589896	0.0437232840466606	0.00118835147381471	0.284035630262573	0.0318994381372341	0.000719386672861165	0.264244660197605	0.0089171532800074	-0.329103772939259	0.254903751298157
229.435945837054	0.0364149892136228	0.00399531319283261	0.121784252769931	0.0412434338691505	0.000188258246722118	0.186328010989204	0.0157999775115421	-0.0768694593109178	0.173298552335741	229.381046567407	0.0282299922540677	0.00039608623032469	0.120729969525149	0.0660881000046114	0.000954912138507779	0.304607312367329	0.0513169787311417	-0.100514468842991	0.273546970204375	229.310010245171	0.0427741017974643	0.00132916196095107	0.284035630262573	0.0318214191988088	0.000719386672861165	0.267472703715568	0.010823625454397	-0.329743144158556	0.25904506399039
229.536050859375	0.036274682669234	0.00399531319283261	0.118393703438987	0.0452974875558262	0.000188258246722118	0.188155600730477	0.0181232435396	-0.0792142014408751	0.171514026584094	229.481058988148	0.0301005061504689	0.00039608623032469	0.121816450230629	0.0587095345121502	0.000954912138507779	0.28340444148811	0.040202391241739	-0.100514468842991	0.247330522813842	229.410017900446	0.042464789413093	0.00183782810547881	0.284035630262573	0.0314745338796946	0.000719386672861165	0.267472703715568	0.011944435413903	-0.29393801544634	0.302419318493989
229.636155881696	0.036667993123259	0.00399531319283261	0.129224087347227	0.0475241466992543	0.000188258246722118	0.188155600730477	0.0160571703891266	-0.0917692302137284	0.175965064151052	229.581071408889	0.0307342295343459	0.000483610540581381	0.126435663572276	0.0679017486105929	0.000954912138507779	0.385648557033689	0.056667871569747	-0.103639390355884	0.380430614576366	229.510025555721	0.0411899586781941	0.00118835147381471	0.279697169590619	0.0313828443120833	0.000719386672861165	0.267472703715568	0.0138851130511021	-0.328155271980927	0.274064230189436
229.736260904018	0.0371533222754678	0.000635373653331588	0.133520343775442	0.0468685153274968	0.000188258246722118	0.186328010989204	0.0146271209595568	-0.0917692302137284	0.181954815326849	229.68108382963	0.0316143974061616	0.000483610540581381	0.129529831325803	0.0679588005176655	0.000954912138507779	0.385648557033689	0.0525217950324812	-0.10322765885271	0.410266607667697	229.610033210996	0.0402837634464043	0.00118835147381471	0.27487622178328	0.031122561702017	0.000719386672861165	0.264244660197605	0.0157686315863497	-0.33708957912738	0.261612324450732
229.836365926339	0.0382806957296388	0.000635373653331588	0.152360258763796	0.0464445145122707	0.000188258246722118	0.188155600730477	0.011574383191887	-0.0968608941696242	0.206080480340902	229.78109625037	0.0318324155022035	0.00039608623032469	0.131594534572774	0.0690174318453134	0.000954912138507779	0.385648557033689	0.0518839105648712	-0.125579686080166	0.410266607667697	229.71004086627	0.0402837634464043	0.00132916196095107	0.269465277487216	0.0303127923770569	0.00140416558664816	0.264244660197605	0.0150649090252018	-0.305869743535429	0.283896792144079
229.936470948661	0.0400467793940129	0.000635373653331588	0.188864416766519	0.0536425473559141	0.000188258246722118	0.211629957508963	0.0148547683235978	-0.247327402683743	0.208023185426786	229.881108671111	0.0407339875040523	0.00039608623032469	0.163465676833292	0.0725693322453732	0.000954912138507779	0.385648557033689	0.045965124214317	-0.195049514183724	0.389505173700032	229.810048521545	0.0403098403796344	0.00132916196095107	0.269465277487216	0.0298169910260193	0.00140416558664816	0.264244660197605	0.013043240962237	-0.305869743535429	0.283896792144079
230.036575970982	0.0423825371915589	0.00399531319283261	0.246014529683283	0.0529377424036397	0.000188258246722118	0.210857186463475	0.00703847265638805	-0.28979204186041	0.214589558732484	229.981121091852	0.0409049489107362	0.00039608623032469	0.17008574508858	0.0705686218648625	0.000954912138507779	0.385648557033689	0.0436251394747042	-0.195049514183724	0.390911102232512	229.91005617682	0.0409878740072897	0.00132916196095107	0.269465277487216	0.0333740979870654	0.00140416558664816	0.401703574035454	0.0450387291736995	-0.280523191369527	0.409975065897379
230.136680993304	0.0423825371915589	0.00382832081672975	0.246014529683283	0.0528522493369272	0.000188258246722118	0.208175071145518	0.00699246669849063	-0.285832971319915	0.214589558732484	230.081133512593	0.0413130910215447	0.00039608623032469	0.173936424078603	0.070333581409246	0.000954912138507779	0.385648557033689	0.041438487202442	-0.148603339632743	0.450585326567167	230.010063832095	0.0411104150876115	0.00132916196095107	0.269465277487216	0.0327041137703642	0.00140416558664816	0.401703574035454	0.0433532217639828	-0.280523191369527	0.411839847162326
230.236786015625	0.0412980316467438	0.00382832081672975	0.246014529683283	0.0695305973365952	0.000188258246722118	0.295153808232416	0.0266474831625411	-0.247327402683743	0.336477538362234	230.181145933333	0.0431810909051134	0.00039608623032469	0.192332930097946	0.0717347487171924	0.000954912138507779	0.385648557033689	0.041979257079533	-0.151905452564726	0.450585326567167	230.11007148737	0.036786666570638	0.00118835147381471	0.200865270364265	0.031326189179815	0.000719386672861165	0.400170004869028	0.0520628944928276	-0.189357096088744	0.459597665470086
230.336891037946	0.0407559224906015	0.00382832081672975	0.246014529683283	0.0679988545565356	0.000188258246722118	0.290611236031694	0.0262010501114834	-0.247327402683743	0.336477538362234	230.281158354074	0.0434677896544546	0.00039608623032469	0.193208389770425	0.0717347487171924	0.000954912138507779	0.385648557033689	0.0413905853344482	-0.153847817681126	0.450585326567167	230.210079142645	0.0321177060464178	0.00118835147381471	0.07942853806473	0.0468917985384582	0.00125203957219377	0.414719798878126	0.0953061586793764	-0.0554680212342617	0.414050269457183
230.436996060268	0.0404594507683844	0.00382832081672975	0.241792992446398	0.0659884826530497	0.000188258246722118	0.290142117973236	0.0260337688590018	-0.247327402683743	0.336477538362234	230.381170774815	0.0436184209494579	0.00039608623032469	0.199434648309648	0.0727240938994689	0.000954912138507779	0.385648557033689	0.0408556475245609	-0.153847817681126	0.460980179914124	230.31008679792	0.0341483935023782	0.00118835147381471	0.100093004931011	0.0373091538739195	0.00125203957219377	0.414719798878126	0.0860833129400655	-0.104723007235703	0.394819544551439
230.537101082589	0.0407559224906015	0.00382832081672975	0.244119872267606	0.0647069974216429	0.000247991530646452	0.290142117973236	0.0238962982356853	-0.250288712459099	0.336477538362234	230.481183195556	0.0455630278187394	0.00039608623032469	0.206603334412181	0.0725693322453732	0.000954912138507779	0.385648557033689	0.0388379810411577	-0.153847817681126	0.473907530585879	230.410094453195	0.0372079921892262	0.00132916196095107	0.113555328169847	0.0334366161105401	0.00125203957219377	0.414719798878126	0.0764045774719011	-0.117190065052752	0.397876100139259
230.637206104911	0.0418130370638981	0.00382832081672975	0.244119872267606	0.0670230578993189	0.000188258246722118	0.290142117973236	0.0257308634013754	-0.247014513438765	0.332481692737533	230.581195616296	0.0453841883218193	0.00039608623032469	0.205577621579819	0.0643935329491494	0.000634743390603313	0.293386126146902	0.0202138149058606	-0.225437579566902	0.299498700216701	230.51010210847	0.0378129625750701	0.00132916196095107	0.115120457706451	0.0314593535394788	0.00256554720778206	0.414719798878126	0.068429900122991	-0.120775996715084	0.397876100139259
230.737311127232	0.042417926360159	0.00382832081672975	0.245382267279444	0.0781489000077678	0.000188258246722118	0.295153808232416	0.0302178321824259	-0.276139286220321	0.290276140276137	230.681208037037	0.0463443056685494	0.00039608623032469	0.206603334412181	0.0619176592851925	0.000634743390603313	0.260948409085501	0.00940123087523834	-0.175111994120356	0.252310948550678	230.610109763744	0.0400304072999383	0.00118835147381471	0.118895346928777	0.0298932015879672	0.00256554720778206	0.414719798878126	0.0608387804541246	-0.130713693902793	0.397876100139259
230.837416149554	0.0425332160144217	0.00382832081672975	0.239911545491643	0.0822316249854321	0.000188258246722118	0.30081725462165	0.0368863661950061	-0.221701153639873	0.335024370540979	230.781220457778	0.0456446211448361	0.00039608623032469	0.193208389770425	0.0619176592851925	0.000634743390603313	0.260948409085501	0.0109431973678695	-0.172819515528287	0.250442190533612	230.710117419019	0.0400304072999383	0.00183782810547881	0.119401987994252	0.0298588745762513	0.00256554720778206	0.414719798878126	0.0604714351865578	-0.130713693902793	0.397876100139259
230.937521171875	0.0425870244372205	0.00382832081672975	0.220215391520068	0.0845174544492499	0.000546969272924004	0.306671478537425	0.0410532217095922	-0.202133214611913	0.332481692737533	230.881232878519	0.0460958418078507	0.00039608623032469	0.193208389770425	0.0619176592851925	0.000634743390603313	0.260948409085501	0.0102871744905635	-0.172819515528287	0.252310948550678	230.810125074294	0.0423002825801385	0.00132916196095107	0.123866865677609	0.0298588745762513	0.00256554720778206	0.414719798878126	0.0569849716344694	-0.136339173160483	0.394819544551439
231.037626194196	0.042916339734019	0.00382832081672975	0.214642666887609	0.0872631212591232	0.000188258246722118	0.314548265280856	0.0460598081042623	-0.202133214611913	0.324837767480411	230.981245299259	0.0455803675576792	0.00039608623032469	0.184920215464135	0.0621334905145433	0.000634743390603313	0.260311378133662	0.0115601330404263	-0.154676035850898	0.252310948550678	230.910132729569	0.0437628712472256	0.00118835147381471	0.131014432830396	0.0270880863368178	0.00125203957219377	0.353008871144127	0.0228746950078345	-0.149614578494868	0.342951341641436
231.137731216518	0.0468519465885558	0.00382832081672975	0.294185038647351	0.0905798555815049	0.000546969272924004	0.317793138867649	0.0358489616663216	-0.248113166235448	0.336489418206927	231.08125772	0.0455630278187394	0.00039608623032469	0.17894630629331	0.0622122159354835	0.000634743390603313	0.260311378133662	0.0124993662972164	-0.151905452564726	0.252325766989594	231.010140384844	0.0446585332438517	0.00118835147381471	0.135081309217895	0.0270880863368178	0.00125203957219377	0.353008871144127	0.0201619263210066	-0.155189986896191	0.341426836101108
231.237836238839	0.0471661275729799	0.00382832081672975	0.296388166130516	0.0871222108878861	0.000961960332659142	0.288699263574854	0.0253636261993918	-0.246714758673879	0.309408125964139	231.181270140741	0.0445963405761818	0.00039608623032469	0.16617388667115	0.0622512930599938	0.000634743390603313	0.260311378133662	0.0149172547073987	-0.135280962551124	0.252325766989594	231.110148040119	0.0453598708176404	0.00132916196095107	0.139030328738188	0.0267147176002394	0.00125203957219377	0.342715992530855	0.0126066625730471	-0.147826852390335	0.331256337651958
231.337941261161	0.0514681401516866	0.00382832081672975	0.338089061353435	0.0874514034043135	0.000961960332659142	0.282123154877507	0.0129760665600009	-0.301411471923862	0.268826840060535	231.281282561481	0.0424870247744512	0.00039608623032469	0.14849535796832	0.0625261862034922	0.000634743390603313	0.260311378133662	0.0185055861369315	-0.128711195914661	0.24548397658663	231.210155695394	0.0459539840231299	0.00118835147381471	0.139912754841433	0.0266465381608061	0.00125203957219377	0.342715992530855	0.00967218930187252	-0.147826852390335	0.331256337651958
231.438046283482	0.0514681401516866	0.00382832081672975	0.335842341418776	0.0946034220344227	0.000546969272924004	0.295183936788807	0.0248175819392671	-0.301411471923862	0.268958941174557	231.381294982222	0.042061849813832	0.00039608623032469	0.147124115320258	0.0628051608351226	0.000634743390603313	0.260311378133662	0.0192786184589779	-0.126388703616774	0.244276389606864	231.310163350669	0.046108251013976	0.00198155242724052	0.141612074201032	0.0250306850942256	0.00120653931231875	0.310160578046345	-0.00257761080111538	-0.147826852390335	0.304905227130945
231.538151305804	0.0508014506722743	0.00382832081672975	0.331862843862599	0.0907928338766396	0.00172885184298739	0.281909678395436	0.0179285312230927	-0.266942133724239	0.268826840060535	231.481307402963	0.0408927723133031	0.000483610540581381	0.141831589652614	0.0631094550059922	0.000634743390603313	0.260311378133662	0.0220183372574064	-0.124350455529404	0.238323808161357	231.410171005944	0.046108251013976	0.00198155242724052	0.141706305194428	0.0252375148458458	0.00120653931231875	0.310160578046345	-0.00304176631106394	-0.147826852390335	0.303375683846598
231.638256328125	0.0509192010298751	0.00382832081672975	0.329780402940647	0.0916822355627888	0.00172885184298739	0.281909678395436	0.0186597735995819	-0.268187738164423	0.265179863372701	231.581319823704	0.0411045134830048	0.00039608623032469	0.143172393954557	0.0622512930599938	0.000634743390603313	0.258078332163647	0.0204786169886123	-0.116321167057361	0.242831898858441	231.510178661218	0.0462284593817841	0.00198155242724052	0.141706305194428	0.0237900740871243	0.00256554720778206	0.0797020438027201	-0.0228956529985625	-0.12263369369483	0.0563273821584114
231.738361350446	0.0528710476518442	0.00382832081672975	0.329780402940647	0.0915439152075058	0.00207992834564502	0.282123154877507	0.0169918964528326	-0.268187738164423	0.265179863372701	231.681332244444	0.0416792071664816	0.000483610540581381	0.14377759559322	0.0621334905145433	0.000634743390603313	0.258078332163647	0.019656498818302	-0.116321167057361	0.242831898858441	231.610186316493	0.0463877226623157	0.00183782810547881	0.141706305194428	0.0239826714567111	0.00256554720778206	0.0833728537157718	-0.0216522817503156	-0.124988603932585	0.0554132328701537
231.838466372768	0.0535256836854163	0.00382832081672975	0.329780402940647	0.0927626162103421	0.000993923964999086	0.282123154877507	0.0191229772418234	-0.27220933735711	0.268826840060535	231.781344665185	0.0416792071664816	0.00039608623032469	0.14377759559322	0.0631094550059922	0.000954912138507779	0.258078332163647	0.0204094612881895	-0.124350455529404	0.23256395308374	231.710193971768	0.0466485661203666	0.00142875073634336	0.141706305194428	0.0241304837950346	0.00256554720778206	0.0857706636678527	-0.0208317958878599	-0.132874954829034	0.0495081056086098
231.938571395089	0.0538858530723879	0.00382832081672975	0.329780402940647	0.0921669003799909	0.000331924571457195	0.287725107690399	0.0193456059231572	-0.291086131960463	0.261508076575653	231.881357085926	0.0412124863907719	0.00039608623032469	0.144492235668869	0.0609838342676446	0.000634743390603313	0.242802413225785	0.0153930507437526	-0.124350455529404	0.195440499239001	231.810201627043	0.0466485661203666	0.00132916196095107	0.141706305194428	0.0245407383564216	0.00120653931231875	0.098557165902013	-0.0167784260685929	-0.136339173160483	0.0579810677078192
232.038676417411	0.0548147288536812	0.00382832081672975	0.329780402940647	0.0921669003799909	0.000993923964999086	0.289909388065268	0.0190145025796336	-0.293210972058361	0.261508076575653	231.981369506667	0.0406345744439941	0.00039608623032469	0.145339554089102	0.0613108138989159	0.000634743390603313	0.242802413225785	0.0168667277933719	-0.124350455529404	0.18981464751011	231.910209282318	0.046770640446072	0.00118835147381471	0.141706305194428	0.025688407462938	0.00120653931231875	0.114486816799908	-0.0122023166823422	-0.149614578494868	0.0647913211693627
232.138781439732	0.0561197941744254	0.00382832081672975	0.329780402940647	0.0928895527219922	0.000993923964999086	0.289909388065268	0.0190936020118269	-0.293210972058361	0.261508076575653	232.081381927407	0.039957576864305	0.00039608623032469	0.145437390746335	0.0601437173639191	0.000634743390603313	0.230254547038706	0.0151361184664058	-0.136264635120455	0.167629248511896	232.010216937593	0.046770640446072	0.00118835147381471	0.141706305194428	0.0271369968640599	0.00120653931231875	0.17965988040667	-0.00743876694069528	-0.158178546214915	0.111288492851691
232.238886462054	0.0576157855951106	0.00382832081672975	0.329780402940647	0.0916531455765013	0.000993923964999086	0.289909388065268	0.0169415591774762	-0.293210972058361	0.261508076575653	232.181394348148	0.0387418437594097	0.00039608623032469	0.145437390746335	0.0621334905145433	0.000634743390603313	0.240086847722816	0.0194593098453628	-0.123518794029151	0.152403471072419	232.110224592868	0.046770640446072	0.00118835147381471	0.142800912690539	0.0293244664473037	0.00120653931231875	0.230068905351681	-0.00168217178536769	-0.135474217594405	0.175468438281509
232.338991484375	0.0583000357869161	0.00382832081672975	0.329780402940647	0.0915256472054178	0.000993923964999086	0.289909388065268	0.0159414552007667	-0.293210972058361	0.261508076575653	232.281406768889	0.0380469225482174	0.00039608623032469	0.144492235668869	0.0651073293699097	0.000634743390603313	0.248781402397152	0.0253035756350276	-0.128594203237605	0.153829814478411	232.210232248143	0.046770640446072	0.00118835147381471	0.142800912690539	0.0319629209611214	0.00120653931231875	0.256755774684503	0.00447249548642762	-0.14878663538742	0.178204403551295
232.439096506696	0.0584595828735974	0.00382832081672975	0.329780402940647	0.0905798555815049	0.000993923964999086	0.289909388065268	0.0160968968709378	-0.291086131960463	0.261508076575653	232.38141918963	0.0371907760085783	0.00039608623032469	0.145810403821571	0.0665275138434644	0.000634743390603313	0.256361961007702	0.0283894884487899	-0.0805065642615294	0.195283383800763	232.310239903418	0.046770640446072	0.00118835147381471	0.142800912690539	0.0335620242794693	0.00120653931231875	0.273915335896132	0.00725013423011614	-0.130713693902793	0.211907426835451
232.539201529018	0.0484510267948187	0.00374229375981405	0.130426101140233	0.0908864810034717	0.000331924571457195	0.284396220473681	0.0480790004772057	-0.125941192782905	0.229683680046106	232.48143161037	0.0369336758437135	0.000483610540581381	0.146063828921189	0.0660767850957307	0.000954912138507779	0.250437996567018	0.0269834010748529	-0.0805065642615294	0.177063499489147	232.410247558692	0.046770640446072	0.00118835147381471	0.142800912690539	0.0421588467052958	0.00120653931231875	0.27977185560997	0.0171750752708764	-0.133593912225563	0.211907426835451
232.639306551339	0.0485485336232372	0.00300156872160921	0.129946344331711	0.0898440473896959	0.00169231587378826	0.281909678395436	0.0455355190702873	-0.127649356668758	0.224011817248127	232.581444031111	0.0353437924429725	0.00039608623032469	0.146125615571582	0.0674125945117596	0.000634743390603313	0.250693186803158	0.0285139376232812	-0.0805065642615294	0.177063499489147	232.510255213967	0.046770640446072	0.00118835147381471	0.142800912690539	0.0433240955429765	0.00120653931231875	0.284246736829647	0.0190868992327226	-0.107970797872176	0.24158769196824
232.739411573661	0.049158889200015	0.00300156872160921	0.130426101140233	0.0887911886092351	0.000331924571457195	0.277825787402757	0.0426658879056777	-0.127649356668758	0.221324830124025	232.681456451852	0.0345469005859106	0.00039608623032469	0.146125615571582	0.0689739219667058	0.00116137208200529	0.257895244213934	0.0318267545366892	-0.0698872519002441	0.186518530808853	232.610262869242	0.0471276110465177	0.00118835147381471	0.142800912690539	0.0513184396496188	0.00120653931231875	0.290810592066416	0.0286622319612128	-0.0827833167785421	0.257485570892644
232.839516595982	0.0492296607135382	0.00300156872160921	0.131296654483644	0.0869635917914337	0.000331924571457195	0.271285685602846	0.0396189913424305	-0.126112620383132	0.221324830124025	232.781468872593	0.0342658516944874	0.000483610540581381	0.146063828921189	0.0689739219667058	0.000634743390603313	0.25829188812266	0.0327707720360634	-0.0677989220546334	0.184947872755727	232.710270524517	0.0484027854396295	0.00132916196095107	0.146330668568148	0.0513745246951842	0.00120653931231875	0.290810592066416	0.0264118966548579	-0.076452261349365	0.298723479350574
232.939621618304	0.0499192610105374	0.00300156872160921	0.132628413207468	0.0846539638104832	0.00169231587378826	0.262736844297707	0.0337139007680866	-0.13329719038299	0.206196659433132	232.881481293333	0.0339781172797264	0.00039608623032469	0.145339554089102	0.0689739219667058	0.000634743390603313	0.25829188812266	0.0332631600048371	-0.0553432491259868	0.201531713292954	232.810278179792	0.0500260798906853	0.00164070355540911	0.149241097317669	0.0514913346971106	0.00120653931231875	0.290810592066416	0.0238049228492351	-0.131336609923997	0.255241349126446
233.039726640625	0.0501954939352492	0.00382832081672975	0.134059282129798	0.0826309880087838	0.000331924571457195	0.249316770326693	0.0304788268811083	-0.127649356668758	0.199287674754373	232.981493714074	0.0337826735183057	0.00039608623032469	0.14377759559322	0.0689739219667058	0.000634743390603313	0.25829188812266	0.0336395940956931	-0.0677989220546334	0.185701975111175	232.910285835067	0.0508603826425046	0.00183782810547881	0.150749934951121	0.056036974868484	0.00120653931231875	0.312882472756623	0.0311440155194105	-0.130113802169768	0.304608594905224
233.139831662946	0.0507805857289606	0.00374229375981405	0.134666983062416	0.0816377054782099	0.00169231587378826	0.235473921604466	0.0267242457219988	-0.143077951897397	0.178969026906449	233.081506134815	0.0329858254744307	0.00039608623032469	0.143582537543962	0.0689739219667058	0.000954912138507779	0.258078332163647	0.0344884274538756	-0.0677989220546334	0.185701975111175	233.010293490342	0.0513169762019286	0.00198155242724052	0.150749934951121	0.0558188707041025	0.00120653931231875	0.308571397427456	0.0288600461003415	-0.130113802169768	0.304296260673461
233.239936685268	0.0509192010298751	0.00300156872160921	0.134515334646142	0.0800740169630245	0.00178546630440205	0.219015795368455	0.0225096823706423	-0.127649356668758	0.175887547514067	233.181518555556	0.0326855993014222	0.00039608623032469	0.141221284071441	0.0683202230424922	0.000954912138507779	0.258078332163647	0.0345769459661061	-0.0677989220546334	0.179222271384158	233.110301145617	0.0520597295167695	0.00183782810547881	0.150749934951121	0.0559357470634776	0.00120653931231875	0.306124609747047	0.0277250666058036	-0.149123955109438	0.281023477612377
233.340041707589	0.0519410086929773	0.00374229375981405	0.13651207867163	0.0787417593251459	0.00169231587378826	0.198844885898674	0.019237490306048	-0.143077951897397	0.138325567075366	233.281530976296	0.0316948807624257	0.00039608623032469	0.138818739451907	0.0682119109664186	0.000634743390603313	0.253966320920249	0.0354284166275979	-0.0709052247429861	0.179222271384158	233.210308800892	0.0548003669640594	0.00207115098168531	0.153684092350786	0.0595892128329903	0.00256554720778206	0.324445272410242	0.0321946318750365	-0.149123955109438	0.305397826796379
233.440146729911	0.0524489066610466	0.00374229375981405	0.13651207867163	0.0781172894197246	0.000331924571457195	0.174207007040027	0.016276506976563	-0.144907724418355	0.114579354420141	233.381543397037	0.0316948807624257	0.00039608623032469	0.138818739451907	0.0679169014858222	0.000634743390603313	0.252511817736291	0.0344683071871056	-0.0709052247429861	0.179222271384158	233.310316456166	0.0566886376432329	0.00183782810547881	0.15373495523146	0.0588329247157082	0.00256554720778206	0.323673543442968	0.0282641584763364	-0.150313357064937	0.305397826796379
233.540251752232	0.0530019297346698	0.00374229375981405	0.137231481337275	0.0762639208075103	0.000331924571457195	0.138386342002153	0.0116903155066909	-0.126112620383132	0.105018054270138	233.481555817778	0.0406345744439941	0.00039608623032469	0.181133538020273	0.0675937300568386	0.000634743390603313	0.250693186803158	0.020590619123274	-0.19971869204965	0.153829814478411	233.410324111441	0.05860533952653	0.00440756680053513	0.158319171376917	0.0583685233274056	0.00120653931231875	0.315001424160245	0.0243906161096686	-0.17231264253987	0.282229223475749
233.640356774554	0.0537744722497342	0.00300156872160921	0.136918550566835	0.0764379985556376	0.000331924571457195	0.145329188956966	0.0112066579467575	-0.126883393887513	0.105018054270138	233.581568238519	0.0395018980273898	0.00039608623032469	0.179877510889116	0.0671503502214593	0.000954912138507779	0.250437996567018	0.020976645943777	-0.199002427918772	0.151137593122223	233.510331766716	0.0594844770373952	0.00440756680053513	0.158319171376917	0.0605919556384764	0.00256554720778206	0.323673543442968	0.026174836820971	-0.150313357064937	0.305397826796379
233.740461796875	0.0545407366273549	0.00300156872160921	0.137986137872612	0.0777265870384602	0.000331924571457195	0.157421994667967	0.01248339140017	-0.13329719038299	0.104914529543583	233.681580659259	0.0407339875040523	0.00039608623032469	0.182151129485597	0.0665605147409106	0.000634743390603313	0.247487044245738	0.0182379231025376	-0.19847287354901	0.151137593122223	233.610339421991	0.060326081085633	0.00556256116714522	0.158319171376917	0.0588981168953269	0.00120653931231875	0.312882472756623	0.020825217342748	-0.17231264253987	0.276786917760996
233.840566819196	0.0559620072148408	0.00413974281225571	0.1405000150227	0.0781828700014523	0.00169231587378826	0.161693328748951	0.0120223145293409	-0.13329719038299	0.106707933461855	233.78159308	0.0414852694674812	0.00039608623032469	0.183542509958967	0.0673616625267028	0.000634743390603313	0.250693186803158	0.0178104188688811	-0.19971869204965	0.15198877470801	233.710347077266	0.060326081085633	0.00701381519713926	0.158319171376917	0.060805789489575	0.00120653931231875	0.312746385208402	0.0221019423032891	-0.16967067375865	0.276786917760996
233.940671841518	0.0569549932235397	0.00374229375981405	0.140565032384981	0.0786926779435193	0.000331924571457195	0.165393852729838	0.0124357875606363	-0.13329719038299	0.106707933461855	233.881605500741	0.0430743771044957	0.00039608623032469	0.186629865470266	0.0674125945117596	0.000634743390603313	0.251261537501285	0.0166794708751541	-0.19971869204965	0.153829814478411	233.810354732541	0.0618581975831916	0.00701381519713926	0.165028791012192	0.0661029579090148	0.00256554720778206	0.333660718046306	0.0312852649717062	-0.162356450311384	0.309409291430476
234.040776863839	0.0581269542265829	0.00374229375981405	0.142246455556044	0.0823162489625032	0.00169231587378826	0.214533666043207	0.0190329549834287	-0.130062120100131	0.134041496089304	233.981617921481	0.0446892508306429	0.00039608623032469	0.188327118320601	0.0675087410785223	0.000954912138507779	0.257815312534825	0.0155653316802594	-0.19971869204965	0.163468948688096	233.910362387816	0.0628633327885369	0.00701381519713926	0.16845734700963	0.0723036407290599	0.00120653931231875	0.347442405371498	0.0362305525183767	-0.171566549277974	0.305397826796379
234.140881886161	0.0592113702114719	0.000870348087918885	0.143687129325582	0.0834873574097806	0.00169231587378826	0.217952951195543	0.0192621540234531	-0.128102007755835	0.134041496089304	234.081630342222	0.0455630278187394	0.00039608623032469	0.188734379796079	0.0676330250123048	0.000954912138507779	0.25829188812266	0.0154084692931118	-0.197935905100742	0.170777711792458	234.010370043091	0.0650334170338549	0.00701381519713926	0.173943190661954	0.0774901049271449	0.00120653931231875	0.350408776571907	0.0392271712260523	-0.169963004950577	0.305510090670374
234.240986908482	0.0602826194402762	0.00374229375981405	0.150543077259147	0.086043684234265	0.00169231587378826	0.242865088335132	0.0239622855667814	-0.100692425920972	0.162970421366449	234.181642762963	0.0460958418078507	0.00039608623032469	0.189266925286575	0.0676330250123048	0.000954912138507779	0.25829188812266	0.0146406787886702	-0.197935905100742	0.170777711792458	234.110377698366	0.0665600799114343	0.00739681014684495	0.176311595824769	0.0838884437947208	0.00120653931231875	0.362191225439278	0.0443457224269124	-0.172162593822574	0.309409291430476
234.341091930804	0.0622277892410883	0.00306174967437655	0.152783716244647	0.086043684234265	0.00169231587378826	0.242865088335132	0.0223850078572789	-0.0950465524335884	0.176113894201873	234.281655183704	0.0472766559414323	0.00039608623032469	0.19064186497825	0.0676330250123048	0.000634743390603313	0.25829188812266	0.0133051167114996	-0.19847287354901	0.170777711792458	234.21038535364	0.0676278664012598	0.00556256116714522	0.177294879935379	0.0865118906888943	0.00275710120514255	0.368786602760646	0.0470579544667563	-0.174007482742426	0.314678290936741
234.441196953125	0.0657201703275317	0.00300156872160921	0.156773142756248	0.0861577538931484	0.000331924571457195	0.24836332622143	0.0212475792537186	-0.136871762927176	0.142520923990966	234.381667604444	0.0481231681915695	0.00039608623032469	0.192837744603411	0.0676330250123048	0.000634743390603313	0.25829188812266	0.012115837158513	-0.199002427918772	0.170777711792458	234.310393008915	0.0700249199682071	0.00701381519713926	0.180652047871047	0.0893070866037729	0.00120653931231875	0.371627970275443	0.0472222852220701	-0.174007482742426	0.320448118547556
234.541301975446	0.0706959974860974	0.00420708425241069	0.171533095167099	0.0860555293280157	0.000331924571457195	0.242865088335132	0.0158611778937715	-0.136871762927176	0.139977932384058	234.481680025185	0.0490264299378047	0.00039608623032469	0.193133256867117	0.0679017486105929	0.000634743390603313	0.25829188812266	0.0115417176498704	-0.19971869204965	0.171390858447912	234.41040066419	0.0721958118273887	0.00701381519713926	0.186067016239604	0.0908948266277348	0.00277869991248556	0.377755325977655	0.047411009751017	-0.17740466784693	0.324227899561586
234.641406997768	0.0763619537805833	0.00374229375981405	0.194259445735593	0.0861984526392645	0.000331924571457195	0.239919482704759	0.00970002561647125	-0.136871762927176	0.156190850821068	234.581692445926	0.0516433260382297	0.00039608623032469	0.204566576744905	0.0679169014858222	0.000634743390603313	0.25861776956863	0.00444795280593786	-0.19971869204965	0.184165232962125	234.510408319465	0.0764931636913723	0.00701381519713926	0.190655584919044	0.091098447249629	0.00120653931231875	0.377775934939142	0.0450365211549737	-0.194202581514455	0.320448118547556
234.741512020089	0.0825619995322144	0.00374229375981405	0.209959491414133	0.0868073822191452	0.000331924571457195	0.239919482704759	0.00243134677120517	-0.155744403059193	0.157249806951729	234.681704866667	0.05349646700556	0.00039608623032469	0.20935208240543	0.0680918703242056	0.000634743390603313	0.25861776956863	0.000503248823876607	-0.203450295223169	0.186518530808853	234.61041597474	0.0823150988683145	0.00701381519713926	0.202765672225648	0.0906684675037299	0.00277869991248556	0.377775934939142	0.0400802152027056	-0.208407673547271	0.320448118547556
234.841617042411	0.091137491609923	0.00374229375981405	0.218578843460221	0.0868849356978306	0.000331924571457195	0.239919482704759	-0.00447449184417995	-0.173228597643402	0.1530977750373	234.781717287407	0.0576928504389792	0.00039608623032469	0.219024339664234	0.0676330250123048	0.000634743390603313	0.260025919386332	-0.00573615261438791	-0.207433468141744	0.197510630939636	234.710423630015	0.0879510792356666	0.00701381519713926	0.209685147749374	0.0894650258703958	0.00374594684751166	0.376966298996431	0.0329437743353886	-0.195841574895271	0.324825744058702
234.941722064732	0.100729748650254	0.00522412612383329	0.225559616261391	0.0888182850075796	0.00169231587378826	0.242865088335132	-0.00915797107116056	-0.174348674547323	0.156190850821068	234.881729708148	0.0736083912784962	0.00039608623032469	0.234245429848769	0.0665811097678232	0.00116137208200529	0.257826288599227	-0.016791640511879	-0.216878186246824	0.201531713292954	234.81043128529	0.0952960360172557	0.00739681014684495	0.220239138229579	0.0877444389747211	0.00277869991248556	0.371775387188569	0.0255771183986617	-0.196537110282092	0.324825744058702
235.041827087054	0.108937021420348	0.00420708425241069	0.232678514617704	0.0893824674773703	0.00169231587378826	0.242865088335132	-0.0168279605075609	-0.187721580735586	0.156190850821068	234.981742128889	0.105004554017004	0.00039608623032469	0.237696476990327	0.0651073293699097	0.000954912138507779	0.240076460648464	-0.0289857424023947	-0.20794161686545	0.201531713292954	234.910438940565	0.100958262909236	0.00701381519713926	0.22220832826466	0.0865320436110653	0.00277869991248556	0.371775387188569	0.0182261005055279	-0.21617155209115	0.296924632878243
235.141932109375	0.115764539222658	0.00444866310841426	0.23812620946155	0.0897723839799809	0.00169231587378826	0.242865088335132	-0.0235445796508965	-0.193271614905588	0.157249806951729	235.08175454963	0.119232823340669	0.00039608623032469	0.254080732303266	0.0645177049374203	0.000634743390603313	0.238194628943541	-0.0371636908960395	-0.216878186246824	0.201531713292954	235.01044659584	0.112965717516737	0.00701381519713926	0.243435270310933	0.0850812115061737	0.00147506509850938	0.371775387188569	0.00154433803380115	-0.237418774016574	0.296924632878243
235.242037131696	0.123274687042892	0.0104718109197719	0.248521443184148	0.0900590228144423	0.00169231587378826	0.242865088335132	-0.0307839468549961	-0.215783400002771	0.139977932384058	235.18176697037	0.128163287115655	0.00039608623032469	0.270182967183861	0.0641520026334474	0.000634743390603313	0.23436156851057	-0.0455079303938165	-0.289264009868496	0.133861571568017	235.110454251114	0.117858002329306	0.00701381519713926	0.246262625351678	0.0840435888000646	0.00120653931231875	0.3683465694908	-0.00677957673756017	-0.237418774016574	0.295306176174598
235.342142154018	0.129415487961393	0.0218241151597236	0.257756390741843	0.0902290862030076	0.00169231587378826	0.242865088335132	-0.0372452385431522	-0.213307898023682	0.142856799238723	235.281779391111	0.170119355235048	0.00113069648008022	0.40015602191752	0.0633953436084996	0.000634743390603313	0.224221573531345	-0.0990155358711014	-0.433439064937371	0.130735913955347	235.210461906389	0.122420527780723	0.00701381519713926	0.248102046975209	0.0815964269231028	0.00120653931231875	0.347582300401674	-0.0171234447038561	-0.237418774016574	0.287614314858036
235.442247176339	0.132499440221617	0.0265582807537008	0.255200686779039	0.091059664056422	0.0026780472126934	0.242865088335132	-0.0394405449768572	-0.208151732744162	0.142856799238723	235.381791811852	0.178726256586686	0.00113069648008022	0.40015602191752	0.0625261862034922	0.000634743390603313	0.186405706005733	-0.114447424673354	-0.388144254798061	0.133861571568017	235.310469561664	0.125973730912452	0.0105516062164613	0.250976346780044	0.0796287552818133	0.00120653931231875	0.332060450178795	-0.0266492752585682	-0.253576624228718	0.248802904140166
235.542352198661	0.136506564766414	0.0503403162165032	0.255200686779039	0.0927285417581294	0.0125632831928606	0.242865088335132	-0.0410663244615122	-0.203347870007629	0.142856799238723	235.481804232593	0.180502428170683	0.00113069648008022	0.40015602191752	0.0619806659339912	0.000634743390603313	0.14641949672886	-0.122962604195224	-0.388144254798061	0.113436447532402	235.410477216939	0.131680879235089	0.0105516062164613	0.255714556543858	0.0773386058673075	0.00147506509850938	0.314554482663124	-0.0396478778110646	-0.253906157392385	0.24767995050166
235.642457220982	0.137503083604535	0.0551750663742927	0.254596797656782	0.0935509373121593	0.0184993588233861	0.242865088335132	-0.0411014039374356	-0.203347870007629	0.142856799238723	235.581816653333	0.182080344995647	0.0473955664543999	0.43450771378807	0.0731880974131981	0.00694289678708004	0.38736736210845	-0.0923719273378353	-0.388144254798061	0.282200523487196	235.510484872214	0.136296240939939	0.0105516062164613	0.256567956765405	0.0719253790624434	0.00147506509850938	0.242156349973601	-0.0599447545896721	-0.238894143011814	0.172063110933345
235.742562243304	0.13788490793808	0.0572655305185375	0.255200686779039	0.0940224461566952	0.0120337600584529	0.239919482704759	-0.0416580082562084	-0.204979644328704	0.139977932384058	235.681829074074	0.183242186693778	0.0850432338422818	0.416296797170203	0.0718535564629837	0.00694289678708004	0.38736736210845	-0.0989586255863071	-0.388144254798061	0.280182068454344	235.610492527489	0.14293049613234	0.0447577040553698	0.28041714031075	0.0641633085429591	0.00338599762673313	0.117391276005641	-0.0863693122329467	-0.244334214463742	0.030922694305161
235.842667265625	0.13712130900782	0.0572655305185375	0.253749572275848	0.0942443694464207	0.014398628701493	0.23952332933417	-0.0415953816762972	-0.191551837053221	0.142856799238723	235.781841494815	0.183047574978484	0.0850432338422818	0.416296797170203	0.0714872052632693	0.00694289678708004	0.38736736210845	-0.0997268008382774	-0.388144254798061	0.280182068454344	235.710500182764	0.148506608177643	0.054547582227048	0.268728937150668	0.0636236596566456	0.0042950993601037	0.11585361915238	-0.0946229514055791	-0.232043879833156	0.0217979178227189
235.942772287946	0.13712130900782	0.0551750663742927	0.250461091308199	0.094732413051314	0.014398628701493	0.239919482704759	-0.0415316412989977	-0.193271614905588	0.139977932384058	235.881853915556	0.182726469156417	0.0736331287843155	0.408235069914131	0.0716598821317998	0.00694289678708004	0.38736736210845	-0.0979518248101022	-0.384208471927951	0.282200523487196	235.810507838039	0.149866242911831	0.0575136943036083	0.268728937150668	0.0658794963619254	0.0042950993601037	0.118661892987908	-0.0932460042084322	-0.232043879833156	0.0217979178227189
236.042877310268	0.136737934807773	0.0572655305185375	0.250461091308199	0.0943498745721049	0.00620782654405696	0.205881567831121	-0.042631080825087	-0.199977037876048	0.116851154858557	235.981866336296	0.181933510864014	0.0688879974210127	0.416296797170203	0.0716598821317998	0.00694289678708004	0.38736736210845	-0.0953736875626186	-0.384208471927951	0.282200523487196	235.910515493313	0.149060106675548	0.0575136943036083	0.268728937150668	0.0676142180078708	0.00338599762673313	0.120941705294454	-0.0902691903054175	-0.231287969885162	0.0217979178227189
236.142982332589	0.136620159024332	0.0575302620325915	0.247776890772889	0.0953301573586463	0.00620782654405696	0.184417942412655	-0.041880804514306	-0.184190725414681	0.116851154858557	236.081878757037	0.18107376503777	0.0639999539998909	0.419889949141054	0.0714872052632693	0.00694289678708004	0.385713824955882	-0.0947506773078922	-0.384208471927951	0.282200523487196	236.010523148588	0.14814284137447	0.0578934277894931	0.268728937150668	0.0697187913076046	0.00147506509850938	0.123497939717714	-0.0868567932500121	-0.228567664589659	0.0211084101976542
236.243087354911	0.136399999584884	0.0551750663742927	0.239992133472527	0.0956177428450003	0.00712198620873264	0.178211078566069	-0.0412967513149698	-0.195599093595672	0.0813605868285654	236.181891177778	0.180274078030456	0.043322637531915	0.40507928077676	0.0714872052632693	0.00694289678708004	0.385713824955882	-0.0919151092948961	-0.384208471927951	0.282200523487196	236.110530803863	0.146153736449452	0.0536773213821169	0.261505291497621	0.0720226205319072	0.003444022010702	0.129077347045225	-0.0832866340767056	-0.218267994913185	0.0251420778769287
236.343192377232	0.13598996454738	0.0556327690863331	0.23812620946155	0.0950657530311587	0.00620782654405696	0.164894990138572	-0.0433255544484841	-0.179860129169663	0.0739370947202179	236.281903598519	0.178726256586686	0.0307369763901243	0.38186341100273	0.0710491362080896	0.00694289678708004	0.384338086614541	-0.087059510133555	-0.388144254798061	0.264373866150102	236.210538459138	0.145391582980036	0.054547582227048	0.260938852127374	0.0738687217498675	0.00338599762673313	0.130552718708991	-0.0810113083653968	-0.214754067087809	0.0251420778769287
236.443297399554	0.134533861739118	0.0572655305185375	0.23535763113576	0.0949878351209863	0.00705249236017915	0.163347812825307	-0.0426316847354707	-0.17269391184894	0.0698896178395455	236.381916019259	0.173865914553723	0.01991105515953	0.261484761358991	0.0710491362080896	0.00694289678708004	0.382004693757783	-0.0766634553162069	-0.250630918167138	0.324027671545801	236.310546114413	0.144562277274918	0.0536773213821169	0.259049972313562	0.0749341819275243	0.00338599762673313	0.134826877060202	-0.0788673434930441	-0.203277902948935	0.027787832244073
236.543402421875	0.135879901654391	0.0572655305185375	0.233863752451374	0.0951664371637187	0.00973406344060055	0.163440778655219	-0.0438885658448744	-0.179860129169663	0.0597784365114793	236.48192844	0.171797323386687	0.0241446607439883	0.237819628525823	0.0708669412300335	0.00694289678708004	0.382004693757783	-0.0708414212716397	-0.219890171092932	0.264373866150102	236.410553769688	0.144046157960874	0.0536773213821169	0.25788443572855	0.0763678340614874	0.00338599762673313	0.137467433762777	-0.0761034882178731	-0.197893925243683	0.0266890857898821
236.643507444196	0.134474928787186	0.0575302620325915	0.229334823658778	0.094732413051314	0.00937803818455884	0.160428591630673	-0.0440539515588088	-0.158411344838171	0.0719168858773903	236.581940860741	0.169977248312553	0.0419485328531133	0.23470108032578	0.0645177049374203	0.00694289678708004	0.140157948580494	-0.0856366005889124	-0.219890171092932	0.0749099972007631	236.510561424963	0.143911534856746	0.0536773213821169	0.256567956765405	0.0775342762878951	0.00147506509850938	0.137549246607884	-0.0741015168920106	-0.191989309808929	0.0251420778769287
236.743612466518	0.134269909633511	0.0572655305185375	0.22976445038009	0.0945613564000309	0.0143850029918163	0.165032367518884	-0.0442120453923473	-0.159275684108635	0.0698896178395455	236.681953281481	0.169916597557734	0.0442744926526024	0.2369986136064	0.0609838342676446	0.00987684631429888	0.104572579978031	-0.0990688256939921	-0.198776591397302	0.0326251042160136	236.610569080238	0.143911534856746	0.0536773213821169	0.256567956765405	0.0793379544208529	0.000993598266154271	0.137549246607884	-0.0728760245915788	-0.179958429017619	0.030922694305161
236.843717488839	0.134269909633511	0.0551750663742927	0.22976445038009	0.0945613564000309	0.0143850029918163	0.165032367518884	-0.044247105592487	-0.158411344838171	0.0719168858773903	236.781965702222	0.169916597557734	0.0442744926526024	0.2369986136064	0.0610897700960715	0.00987684631429888	0.105936072228805	-0.0986777625462835	-0.198776591397302	0.0326251042160136	236.710576735513	0.143727492097473	0.0536773213821169	0.256272778250716	0.0800392991114757	0.000993598266154271	0.137549246607884	-0.071816280676823	-0.179216638701623	0.0251420778769287
236.943822511161	0.13409443271084	0.0572655305185375	0.233863752451374	0.0944829676117956	0.0102723706801294	0.160428591630673	-0.0442649369936008	-0.158411344838171	0.0719168858773903	236.881978122963	0.169977248312553	0.0442744926526024	0.2369986136064	0.0612038261180287	0.00987684631429888	0.105936072228805	-0.0985205273359723	-0.198776591397302	0.0320205059100366	236.810584390787	0.14352667447373	0.054547582227048	0.256567956765405	0.0801214386170814	0.000993598266154271	0.137549246607884	-0.0716296221922758	-0.179216638701623	0.0248465736639687
237.043927533482	0.133566500892208	0.0572655305185375	0.235990197751132	0.0944829676117956	0.0102723706801294	0.160428591630673	-0.043708248668063	-0.158411344838171	0.0719168858773903	236.981990543704	0.170043379702725	0.0419485328531133	0.23470108032578	0.0612038261180287	0.00987684631429888	0.105936072228805	-0.0987455906803129	-0.198776591397302	0.0326251042160136	236.910592046062	0.14352667447373	0.054547582227048	0.256567956765405	0.0801214386170814	0.00147506509850938	0.137549246607884	-0.071715151588659	-0.179958429017619	0.0233418306178369
237.144032555804	0.132499440221617	0.0577935249379356	0.237056163383902	0.0944829676117956	0.0102723706801294	0.160428591630673	-0.0433216852905314	-0.159275684108635	0.0719168858773903	237.082002964444	0.170043379702725	0.0419485328531133	0.23470108032578	0.0631094550059922	0.00946392248929746	0.113727789064538	-0.0951774517917079	-0.198737300709303	0.0504512219931717	237.010599701337	0.144046157960874	0.0536773213821169	0.258201256752489	0.0800392991114757	0.00338599762673313	0.138737125580383	-0.0724763641215811	-0.179216638701623	0.0251420778769287
237.244137578125	0.132314477660728	0.0575302620325915	0.237056163383902	0.0945613564000309	0.0102723706801294	0.160428591630673	-0.0431472875122627	-0.159275684108635	0.0739370947202179	237.182015385185	0.170043379702725	0.0419485328531133	0.23470108032578	0.065880655324491	0.00946392248929746	0.137954761913272	-0.0907187735648984	-0.195877209874738	0.0637158897596861	237.110607356612	0.144241669133344	0.0536773213821169	0.259049972313562	0.0800392991114757	0.00338599762673313	0.136995262650431	-0.0731325504589354	-0.179216638701623	0.0248465736639687
237.344242600446	0.13049222060299	0.0551750663742927	0.23812620946155	0.0944829676117956	0.0143850029918163	0.163440778655219	-0.0427000376790284	-0.159275684108635	0.0719168858773903	237.282027805926	0.170043379702725	0.0419485328531133	0.23470108032578	0.065880655324491	0.00946392248929746	0.137954761913272	-0.0907187735648984	-0.195877209874738	0.0637158897596861	237.210615011887	0.144427293488643	0.0536773213821169	0.259049972313562	0.0800392991114757	0.00338599762673313	0.136193678306998	-0.0733872944435208	-0.179958429017619	0.0233418306178369
237.444347622768	0.130804187892283	0.0543004782886911	0.241389715093741	0.0943498745721049	0.0143850029918163	0.163243477682901	-0.0434149702889438	-0.159275684108635	0.0739370947202179	237.382040226667	0.170043379702725	0.0419485328531133	0.23470108032578	0.0673557298089467	0.00850870525727409	0.1410902096994	-0.0895496699201356	-0.198737300709303	0.0637158897596861	237.310622667162	0.144427293488643	0.0536773213821169	0.259049972313562	0.0800392991114757	0.00338599762673313	0.135747160236384	-0.0733952800363446	-0.179216638701623	0.0248465736639687
237.544452645089	0.133966753492839	0.0572655305185375	0.247776890772889	0.0943498745721049	0.0143850029918163	0.163243477682901	-0.0449806535811509	-0.180285520808289	0.0586532853763003	237.482052647407	0.170043379702725	0.0419485328531133	0.23470108032578	0.0675937300568386	0.00850870525727409	0.1410902096994	-0.0892860800739695	-0.198737300709303	0.0637158897596861	237.410630322437	0.145699774219876	0.0536773213821169	0.261505291497621	0.0798318091730427	0.00438657374369066	0.134826877060202	-0.0749575266448892	-0.186274711922537	0.0199954586025308
237.644557667411	0.13598996454738	0.0543004782886911	0.257970202475108	0.0943498745721049	0.0143850029918163	0.163070941595689	-0.0483845922952141	-0.180443504513888	0.0698896178395455	237.582065068148	0.170491652160994	0.0442744926526024	0.237394972372521	0.0727439481466735	0.014300129710577	0.199243602593811	-0.080123663459271	-0.198152134548234	0.091212263469951	237.510637977712	0.146153736449452	0.0585686835560253	0.268728937150668	0.0798318091730427	0.00515233869731161	0.134826877060202	-0.0761976140571284	-0.179958429017619	0.0252868239704901
237.744662689732	0.137733264708057	0.0480176688765472	0.280894962676775	0.0951664371637187	0.0222136841844864	0.170877359975819	-0.05045311243311	-0.19766891426888	0.0740826949549099	237.682077488889	0.171610120720785	0.0389269467869295	0.23470108032578	0.0731342000117654	0.014300129710577	0.199243602593811	-0.0819136912213716	-0.203038873682488	0.0894864850777934	237.610645632987	0.146358654814697	0.0575136943036083	0.268728937150668	0.0796874803367861	0.00683368976460775	0.134771657903092	-0.0773933297825912	-0.186274711922537	0.0211084101976542
237.844767712054	0.140196259324858	0.0334265370630817	0.289819493713614	0.0958301583753913	0.0268379236524751	0.172743218874442	-0.05452797454462	-0.218007309597379	0.0740826949549099	237.78208990963	0.171610120720785	0.0392409453452666	0.237394972372521	0.0730317022255669	0.014300129710577	0.199243602593811	-0.081419482924407	-0.204980925574125	0.0800421453720617	237.710653288261	0.149866242911831	0.0536773213821169	0.270415456433918	0.0795875906114842	0.00642190163121661	0.132920027344729	-0.0810224236862816	-0.195308565519361	0.0173021241026759
237.944872734375	0.144556345034591	0.0216582776372133	0.296170752705125	0.0961958776651782	0.0268379236524751	0.172354816415504	-0.0593564156024923	-0.215492841376229	0.0997863333199649	237.88210233037	0.172496943189723	0.0389269467869295	0.243642848254979	0.0729822987826793	0.014300129710577	0.199243602593811	-0.0832359769193078	-0.204980925574125	0.0800421453720617	237.810660943536	0.153424145570308	0.0539083435290716	0.277668714248251	0.0801515709241261	0.00642190163121661	0.132920027344729	-0.0850500450434703	-0.199649299217999	0.0211084101976542
238.044977756696	0.149011421562672	0.0257052723123518	0.30996399410967	0.0969119404689525	0.0287988865228781	0.172743218874442	-0.0630293046395494	-0.224922832975221	0.0997863333199649	237.982114751111	0.173222124997544	0.0241446607439883	0.23470108032578	0.0728395408215597	0.014300129710577	0.199243602593811	-0.0846889591232163	-0.202021066054932	0.0722054834031432	237.910668598811	0.155915247239198	0.0539083435290716	0.284695394684069	0.0812699593737423	0.00683368976460775	0.134771657903092	-0.0868891689519671	-0.215990413240177	0.0211084101976542
238.145082779018	0.154809296385528	0.0180774839692375	0.30996399410967	0.0976412556045368	0.0395871858691652	0.17492826384263	-0.0645011486089781	-0.22906029241742	0.104762033779043	238.082127171852	0.17416031692385	0.0241446607439883	0.237394972372521	0.0728395408215597	0.014300129710577	0.199243602593811	-0.0861484791104298	-0.204980925574125	0.0646869828765074	238.010676254086	0.160554465270153	0.0568720317147541	0.298669859804314	0.0828159484137215	0.00837033218885526	0.138368513965678	-0.0893709809537417	-0.220800801680454	0.027787832244073
238.245187801339	0.164024009054706	0.010442763320426	0.310060835763626	0.0980622572202782	0.0395871858691652	0.172354816415504	-0.0694532961589398	-0.230597206535042	0.108965276748322	238.182139592593	0.174529360084362	0.0412983284648697	0.258344653667097	0.0727439481466735	0.014300129710577	0.199243602593811	-0.0871505460107502	-0.204980925574125	0.0646869828765074	238.110683909361	0.16962607170872	0.0536773213821169	0.306963593627231	0.0832868174310695	0.0074662099774436	0.138368513965678	-0.0963764779141087	-0.246497482307378	0.027787832244073
238.345292823661	0.169606732914506	0.00833710633706513	0.310060835763626	0.0988776159211951	0.0469115114380666	0.17492826384263	-0.0705693749915404	-0.22906029241742	0.113217514515743	238.282152013333	0.175493241306468	0.0620895663874833	0.277125534214035	0.0727439481466735	0.014300129710577	0.199243602593811	-0.0891825105593319	-0.204980925574125	0.0646869828765074	238.210691564636	0.173398491880933	0.0539083435290716	0.311367695137145	0.0841406624639635	0.0233450745791694	0.15183716705053	-0.098591664915575	-0.246497482307378	0.0339652336088386
238.445397845982	0.182383346059352	0.0110058751527747	0.328275462568544	0.0993713779857044	0.0469115114380666	0.17208504528755	-0.0766386287999954	-0.244670510595886	0.108965276748322	238.382164434074	0.177771195613291	0.0677318721186659	0.273736049406946	0.0726666826593227	0.014300129710577	0.199243602593811	-0.0920991471148617	-0.203038873682488	0.0537541548162671	238.310699219911	0.179004175059733	0.054547582227048	0.318414452885483	0.0850556887289935	0.0278493171562489	0.15183716705053	-0.101373155748686	-0.265159996109648	0.0274816853306667
238.545502868304	0.191450397065401	0.0180774839692375	0.339440601957247	0.0999870737759896	0.0470135931252715	0.169528096493226	-0.080809891186188	-0.244670510595886	0.113217514515743	238.482176854815	0.179171439500978	0.0828068699321786	0.277125534214035	0.072588070041105	0.0112978671903886	0.198192577868463	-0.0938917516203353	-0.203038873682488	0.0504512219931717	238.410706875186	0.186405500721671	0.0539083435290716	0.329567524761444	0.085263055383648	0.028701736969569	0.15183716705053	-0.107100141593544	-0.271093096875634	0.0384860042974598
238.645607890625	0.198210560030161	0.00833710633706513	0.339440601957247	0.100211284388003	0.0473522055590349	0.167928841186529	-0.0856036556380289	-0.246744387487912	0.119601911893285	238.582189275556	0.179386613344078	0.0828068699321786	0.277125534214035	0.072407373063491	0.0112978671903886	0.198192577868463	-0.0941407242362176	-0.203038873682488	0.0428197077111787	238.510714530461	0.193168879278312	0.0519927572666707	0.342811573247414	0.0859331454355185	0.0334617737647374	0.15183716705053	-0.112097905371134	-0.289415132479903	0.0343387276620837
238.745712912946	0.209702787540071	0.00505405070973397	0.369460986662418	0.100496137105672	0.047960306330785	0.167928841186529	-0.0985907241060908	-0.279419962315852	0.126625269257058	238.682201696296	0.179540835711635	0.0792475537790765	0.277125534214035	0.0718535564629837	0.0166730670966136	0.199243602593811	-0.0954398432013054	-0.204980925574125	0.037682941286925	238.610722185735	0.200147990596186	0.054742130708226	0.372316288941449	0.0862760971605224	0.0338449239621025	0.149349813847429	-0.118310428929681	-0.286267318137034	0.0518094926818299
238.845817935268	0.219243801121153	0.0135758796652061	0.410339802129133	0.100545733306948	0.047960306330785	0.167928841186529	-0.109129755172515	-0.321518085858994	0.120103225194491	238.782214117037	0.180274078030456	0.0792475537790765	0.285760947525909	0.07368795127444	0.0184445496640039	0.198547156167614	-0.0949024119530326	-0.203038873682488	0.0428197077111787	238.71072984101	0.22607085225622	0.0502656614932453	0.428574096329834	0.0866053434639313	0.0320083579530081	0.145360651499691	-0.148359706663885	-0.343266538054401	0.0266890857898821
238.945922957589	0.249523395673708	0.010442763320426	0.658648071449125	0.100594171228971	0.047960306330785	0.167928841186529	-0.174802908369196	-0.59639469300779	0.12083874684829	238.882226537778	0.180691908784687	0.0792475537790765	0.285760947525909	0.0741394496620467	0.0195431178293149	0.198547156167614	-0.0952939237621717	-0.204980925574125	0.0434567614209866	238.810737496285	0.233176705159807	0.0519927572666707	0.450995443698986	0.0869683126704247	0.0339515579929956	0.147517816937617	-0.155743512707025	-0.365936285607794	0.0266890857898821
239.046027979911	0.257933284665842	0.0142987027453971	0.662125883098639	0.100594171228971	0.047960306330785	0.167928841186529	-0.183325953047081	-0.59639469300779	0.12083874684829	238.982238958519	0.181668927402962	0.0768817446046681	0.285760947525909	0.0755192726499528	0.0184445496640039	0.191338222440906	-0.0965143165429264	-0.204980925574125	0.0434567614209866	238.91074515156	0.240118264864677	0.0591624105851964	0.465664112004532	0.0871520543637559	0.0339515579929956	0.147517816937617	-0.164328483044949	-0.376478512513571	0.0266890857898821
239.146133002232	0.269320983761884	0.0142987027453971	0.660057258179133	0.100619805867754	0.047960306330785	0.167928841186529	-0.193424821351417	-0.594494144170752	0.12083874684829	239.082251379259	0.182683760792384	0.0971649796912961	0.311221743529862	0.0761861287041809	0.0176546527963921	0.193021661772129	-0.0965742100974103	-0.203038873682488	0.049240190759078	239.010752806835	0.245731072501099	0.0593451868415229	0.468397858308563	0.0873026808086542	0.0338449239621025	0.147517816937617	-0.169410130543394	-0.384371706900038	0.0214466638929528
239.246238024554	0.278016318187178	0.0142987027453971	0.660057258179133	0.100823404914818	0.047960306330785	0.167928841186529	-0.203035299157224	-0.600509749020154	0.112630772860541	239.1822638	0.183409361848585	0.0909945306123655	0.300451064076356	0.0777123098429313	0.0229486809686981	0.198547156167614	-0.0961770786772364	-0.202478287517497	0.0513733005123243	239.11076046211	0.254971140770043	0.0593451868415229	0.475281476650711	0.0873158749234337	0.0338449239621025	0.147517816937617	-0.180046120958561	-0.390302048387827	0.0214466638929528
239.346343046875	0.285839366588103	0.0795547891230275	0.698499483452489	0.101029367205785	0.0477178082098561	0.167928841186529	-0.211825970077299	-0.635504651035377	0.0597784365114793	239.282276220741	0.184322391379942	0.0932141642604625	0.302757215348688	0.0781725469289098	0.0229486809686981	0.199759586378706	-0.0971323653640741	-0.207974350352044	0.0537541548162671	239.210768117385	0.259987342104074	0.0593451868415229	0.475281476650711	0.087596506782845	0.0370612840011771	0.151039730712286	-0.185942455090097	-0.393555674822851	0.01900410432259
239.446448069196	0.289937204967736	0.0991402323378078	0.695487084106107	0.101883326198244	0.0477007698142684	0.168507429901003	-0.216407578778409	-0.635504651035377	0.0340867470097786	239.382288641481	0.186226279048021	0.0956012679807796	0.302757215348688	0.0796616532951802	0.0246794957358857	0.199243602593811	-0.0993491460904222	-0.227177552035517	0.038396868662349	239.31077577266	0.2736500233524	0.111405966159481	0.511596547992685	0.0877570745601992	0.0370612840011771	0.15168112964175	-0.203392366496021	-0.407433196676422	0.00277252587370452
239.546553091518	0.294852548488345	0.153199599100372	0.698499483452489	0.102318437524617	0.0477007698142684	0.167928841186529	-0.222545694016969	-0.635504651035377	-0.0302725860083178	239.482301062222	0.187640668198995	0.0982765530998089	0.303632624378557	0.0805317998933441	0.0269947261096388	0.198336353172263	-0.101261219842072	-0.22791035126891	0.038396868662349	239.410783427935	0.284669685999055	0.136374054692652	0.486952776364723	0.0878575061416772	0.0370612840011771	0.15168112964175	-0.213513167772933	-0.402155291871676	-0.0277409536172569
239.646658113839	0.29830235621393	0.153199599100372	0.668450447562537	0.102793126793745	0.0520014369215975	0.170877359975819	-0.225992506059825	-0.594494144170752	-0.0295050001292006	239.582313482963	0.189548166754047	0.11337310600166	0.309519637578822	0.0807900612075525	0.0295872559437561	0.198999019003163	-0.105266659415291	-0.231140788299929	0.0304866889514178	239.510791083209	0.293496404233538	0.157856152706976	0.490019553756315	0.0880876656180339	0.0370612840011771	0.15168112964175	-0.217782910283055	-0.393555674822851	-0.0399291798901732
239.746763136161	0.29830235621393	0.153199599100372	0.668450447562537	0.103211128174236	0.0520014369215975	0.171286793518542	-0.225301002883862	-0.59639469300779	-0.0295050001292006	239.682325903704	0.191022914825749	0.124526188083195	0.311221743529862	0.0822451192681261	0.0311119213370807	0.199759586378706	-0.105896896357259	-0.233309136527333	0.0294984954226122	239.610798738484	0.295320113373601	0.154541411541445	0.481338616132271	0.0885360224360947	0.0370612840011771	0.150690326931807	-0.217517484233259	-0.393555674822851	-0.0391588365253321
239.846868158482	0.288838953661796	0.040827338416915	0.655154671051324	0.103802005730836	0.0523121702455892	0.172205745705465	-0.207026453900854	-0.600509749020154	0.065690028535153	239.782338324444	0.191055338303852	0.123965766348043	0.309519637578822	0.0847664271137097	0.0265293969364497	0.199759586378706	-0.101549055747809	-0.231140788299929	0.0304866889514178	239.710806393759	0.29239819306586	0.154689341815544	0.490019553756315	0.0886771367408469	0.0374862249878863	0.151222833242979	-0.214487744624374	-0.391672629349861	-0.025288790806521
239.946973180804	0.285769237884695	0.041898676293917	0.635146307023366	0.104178284863036	0.0529169204030673	0.172743218874442	-0.197627855762122	-0.594494144170752	0.0595912974853993	239.882350745185	0.191089648406444	0.123965766348043	0.309519637578822	0.0871128519415375	0.0315365503556185	0.205552005720765	-0.0974280003833346	-0.233309136527333	0.0294984954226122	239.810814049034	0.290151118779917	0.154689341815544	0.493621835494711	0.0895680186495427	0.0359012149600223	0.15183716705053	-0.210381329507958	-0.392454865307698	-0.025288790806521
240.047078203125	0.27994781798366	0.040827338416915	0.566770743671984	0.105369318726918	0.0552491627547059	0.174986494295692	-0.182183905086065	-0.507020837746448	0.0841890072401109	239.982363165926	0.191022914825749	0.123260327110316	0.309519637578822	0.0885896843168892	0.0315365503556185	0.205282006576437	-0.0948816978983241	-0.232403984940807	0.0304866889514178	239.910821704309	0.285642761098499	0.145941256730487	0.509266410362896	0.0900928187233615	0.038188023562357	0.156083093016266	-0.204553804062213	-0.425212423044581	-0.0235264339239313
240.147183225446	0.274103961929119	0.040827338416915	0.493328735886004	0.106283263424781	0.0579894647087421	0.177800763866419	-0.16941559017025	-0.457205861539541	0.0604085975417502	240.082375586667	0.191022914825749	0.123260327110316	0.309519637578822	0.0900408637328629	0.0315365503556185	0.206549857411808	-0.0911852024554689	-0.232403984940807	0.0304866889514178	240.010829359584	0.284556240565747	0.141941682643684	0.509266410362896	0.0908197621185477	0.0370612840011771	0.155224851119317	-0.201831326603566	-0.425212423044581	-0.010743479192418
240.247288247768	0.257706555585849	0.0406044064728671	0.397880624974403	0.107475116855104	0.0579894647087421	0.177800763866419	-0.136705691182317	-0.287886548589602	0.0813765060347354	240.182388007407	0.191022914825749	0.123260327110316	0.309519637578822	0.0920588745087253	0.0322508408823554	0.208089463578696	-0.0869568658283575	-0.22710971841363	0.0391798271472102	240.110837014859	0.270572184396736	0.0457013350805741	0.456520525209666	0.0922427976780242	0.0359012149600223	0.157995229739051	-0.180930715342326	-0.392454865307698	0.0597835385174182
240.347393270089	0.256875721378638	0.0406044064728671	0.392741408531955	0.108177263258598	0.0579894647087421	0.177800763866419	-0.134514208290863	-0.291427478420774	0.0841890072401109	240.282400428148	0.191022914825749	0.123260327110316	0.309519637578822	0.095145867044425	0.0322508408823554	0.208089463578696	-0.0840061682857609	-0.22710971841363	0.038396868662349	240.210844670134	0.268070607522052	0.04629099378333	0.454250980326942	0.0930420662648153	0.0338449239621025	0.157995229739051	-0.174921644083585	-0.383842397403685	0.0713004655215117
240.447498292411	0.255339674122069	0.0426749735919836	0.390824744401851	0.108470491425559	0.0583420298682664	0.177462107022812	-0.130754234391387	-0.287886548589602	0.0771601170016814	240.382412848889	0.191022914825749	0.123260327110316	0.309519637578822	0.0986978138681042	0.032475851389457	0.209034875807468	-0.0805494259586495	-0.223223940620422	0.0438125707812297	240.310852325409	0.260631308156091	0.0509268510661742	0.456520525209666	0.0940576416997272	0.0384147780618192	0.164410070456874	-0.16315757896423	-0.371514945770997	0.0888760968592333
240.547603314732	0.255556686705983	0.0426749735919836	0.390824744401851	0.108712697432461	0.0585111344577292	0.177800763866419	-0.13032316390604	-0.28683183843054	0.0798038711638059	240.48242526963	0.191022914825749	0.123260327110316	0.309519637578822	0.10289307012126	0.0442028610736384	0.219191929044483	-0.0759622543672532	-0.226157142043428	0.0438125707812297	240.410859980683	0.258109327787823	0.049178030908857	0.454250980326942	0.0950519181852084	0.0371067683903523	0.16441570858019	-0.158673285590712	-0.371694961530113	0.0888760968592333
240.647708337054	0.254325784885718	0.0406044064728671	0.387655900588134	0.110964923136081	0.0607903214856899	0.180357077093637	-0.126597066684623	-0.284670057008605	0.0942718572215834	240.58243769037	0.18993365010226	0.11337310600166	0.311221743529862	0.107392592141676	0.0442028610736384	0.213971113355601	-0.0696215929693449	-0.231140788299929	0.0438125707812297	240.510867635958	0.254417026105168	0.0271546830444284	0.427821369957132	0.0964782332598286	0.0387506320161383	0.168254941847853	-0.149381457413515	-0.353179296836786	0.103184053727322
240.747813359375	0.252602228923576	0.0406044064728671	0.384824070229796	0.112653678250769	0.0604081518635594	0.180384675258405	-0.122542968309617	-0.276777784554754	0.112061720591542	240.682450111111	0.18921468536006	0.107142239988301	0.310312074200928	0.117391544045538	0.0526818201784077	0.219191929044483	-0.0633315100622291	-0.209074983874476	0.0678931364322127	240.610875291233	0.224464638439268	0.0271546830444284	0.360196737857167	0.0982723567879646	0.0422664849827846	0.170775922939269	-0.101906725398018	-0.28833399325914	0.10325689917355
240.847918381696	0.247770527907245	0.0406044064728671	0.382390553898002	0.117618335459164	0.0608379738982558	0.181905668132755	-0.114255457190626	-0.276777784554754	0.112061720591542	240.782462531852	0.184304485619956	0.0345588122763563	0.288941519350512	0.133766311821916	0.049981465848891	0.226019670524603	-0.0458422280688431	-0.18288254620765	0.17220165637422	240.710882946508	0.217295965593809	0.0319956500379578	0.361201746441102	0.0995933345871161	0.0427830369527135	0.17308736176308	-0.0910502490221123	-0.279399545761452	0.111710081952911
240.948023404018	0.22217271550202	0.0240493561215803	0.378985004497732	0.119792088422969	0.0620529003451091	0.182786699778903	-0.0818998972103738	-0.240349149442811	0.134820828382878	240.882474952593	0.182322763490376	0.0360012507116687	0.288941519350512	0.156349300183292	0.0491292465791938	0.248554526838675	-0.0290764655316726	-0.191850703368619	0.17220165637422	240.810890601783	0.214503418782054	0.0319956500379578	0.359759145738438	0.101140708573152	0.0446865284463168	0.176236685632621	-0.0858199842176708	-0.281806888337093	0.112190596695663
241.048128426339	0.217888041871914	0.0221388408514702	0.372521424051563	0.124444375739024	0.0641312339682733	0.1831640905403	-0.0747839070695535	-0.238135828636854	0.128891030066558	240.982487373333	0.17886076385257	0.0248707374988509	0.276946206095697	0.163401274846515	0.0406626404365012	0.254663227577212	-0.0166116380832129	-0.201064252000303	0.168254345013348	240.910898257058	0.172350823969473	0.0244301377183796	0.351738973866681	0.102801276638999	0.0446865284463168	0.178175200577007	-0.0542046922025732	-0.273294701189346	0.123144508148405
241.148233448661	0.211527391007756	0.0240493561215803	0.367843464746279	0.129405608470198	0.0665934422468912	0.185348277182918	-0.0647390151362782	-0.232257152601125	0.129500463104172	241.082499794074	0.175404817442521	0.0279159598998564	0.273736049406946	0.168645238900616	0.0461653185725126	0.278343074991877	-0.00586995031712097	-0.18288254620765	0.193031230890483	241.010905912333	0.138692892128891	0.0244301377183796	0.347849026136429	0.105054493617544	0.0446865284463168	0.180236149282166	-0.0443228140210309	-0.271093096875634	0.129483443648954
241.248338470982	0.163010865528686	0.0228048772860721	0.322006330407533	0.132519151639749	0.0661259619905913	0.185543186492798	-0.028791907152518	-0.207156238507227	0.134868617059272	241.182512214815	0.171508745595005	0.0279159598998564	0.265026416926834	0.172744335790327	0.0357808030068277	0.27579477413854	0.00513553621321135	-0.167687839695974	0.196079377066934	241.110913567608	0.119115503469166	0.0244301377183796	0.342917026796945	0.107257640003145	0.0497738790469579	0.187318898375286	-0.0366972328615186	-0.255210454732215	0.138858839442811
241.348443493304	0.150906018095427	0.0240493561215803	0.313790735427462	0.136263755688677	0.0737494454056042	0.190711577352589	-0.0227592049005609	-0.196943956311425	0.141052856308005	241.282524635556	0.167386269792524	0.0281779201878606	0.256888871594345	0.176887926881533	0.0357808030068277	0.302813636262633	0.020912362530952	-0.155497223858068	0.212651932735703	241.210921222883	0.079241162774295	0.0228901347159367	0.33782081012083	0.109791054127723	0.0547323509616347	0.192119468543784	-0.0278121618572753	-0.249398098961607	0.138858839442811
241.448548515625	0.112215985998528	0.0240493561215803	0.299810846498233	0.137779863384827	0.0737494454056042	0.189724503049272	-0.0131275716974263	-0.193199660319445	0.135819880928191	241.382537056296	0.165753359644426	0.0230034100744359	0.248496653274918	0.178409304154263	0.0491292465791938	0.312731994139143	0.0267804108768971	-0.162270232303265	0.203209865473442	241.310928878157	0.0706026089220593	0.0230201912532229	0.329057503218474	0.112938291028018	0.0572520471273111	0.192398365832565	-0.0159334514989224	-0.247539073605752	0.131847576264946
241.548653537946	0.0852289422305914	0.0240493561215803	0.294524699920751	0.139024981669573	0.0723440475181425	0.188655530769412	-0.0054011541743056	-0.191746321300791	0.136298406620063	241.482549477037	0.163788404532785	0.0279159598998564	0.245893360768522	0.181519059147073	0.049981465848891	0.312731994139143	0.0342948045995158	-0.153984887473975	0.211183610500219	241.410936533432	0.0668406774299935	0.0265199560327101	0.328737959818598	0.116479295206406	0.0630754472797684	0.193413389413592	-0.00764534758207234	-0.224600054816333	0.138930522403966
241.648758560268	0.0741529294710964	0.0221388408514702	0.290054916221857	0.139267812635597	0.0723440475181425	0.188655530769412	0.0040879501270127	-0.189214924343061	0.137102933029809	241.582561897778	0.161056165496723	0.0281779201878606	0.237140113120853	0.184909146555544	0.0530254429140659	0.306882530028184	0.0427388268442513	-0.153984887473975	0.211183610500219	241.510944188707	0.0656026016710306	0.0265199560327101	0.326809088203439	0.120834248300761	0.0683600834579235	0.193413389413592	-0.00299694055730223	-0.22307938222972	0.138930522403966
241.748863582589	0.0676850554713427	0.0205453085046616	0.286766692416517	0.140168223860645	0.0737494454056042	0.190267821756488	0.0114345196991626	-0.191746321300791	0.137988668940822	241.682574318519	0.151577170768556	0.0222996059280476	0.237709956258714	0.187155767127625	0.0530254429140659	0.306882530028184	0.0576108563730523	-0.14314868871742	0.215962384268486	241.610951843982	0.0621824374470503	0.0230201912532229	0.312347825847709	0.126172711946514	0.0763618109375445	0.193413389413592	0.00761611550221542	-0.177598984050381	0.148075904700636
241.848968604911	0.0631243090286517	0.0228048772860721	0.285944221985602	0.141570156573264	0.0723440475181425	0.190316594784045	0.0190549926898976	-0.190859504354361	0.144807118536307	241.782586739259	0.13438595754299	0.0222996059280476	0.237709956258714	0.186605280273095	0.0415343318994387	0.302813636262633	0.0624573504332454	-0.155390670838549	0.215962384268486	241.710959499257	0.0531738911039596	0.0219425469031187	0.256715059909725	0.128713831691237	0.0758394637686358	0.192398365832565	0.0360583664224881	-0.112554197935065	0.140881110450429
241.949073627232	0.059461449438619	0.0232736135708726	0.283814204365963	0.142301145292029	0.0730208224934524	0.192746931671708	0.0285984303153223	-0.19158553613838	0.144807118536307	241.88259916	0.122891108289336	0.0216080616516587	0.237709956258714	0.185772490484447	0.0415343318994387	0.306882530028184	0.0651462943023389	-0.159093779279109	0.215962384268486	241.810967154532	0.052956759478027	0.0219425469031187	0.256715059909725	0.129811176712041	0.0758394637686358	0.192398365832565	0.0378580395842152	-0.112554197935065	0.141287780395163
242.049178649554	0.0560018896719086	0.0204371480833301	0.280043627306321	0.143309991011157	0.0743755847591316	0.195465043323283	0.0373406448226266	-0.182529951307282	0.155937482655495	241.982611580741	0.0809840044663543	0.0216080616516587	0.237709956258714	0.185351460943682	0.0312027378463231	0.282581643450202	0.066694239888804	-0.145854065461431	0.215962384268486	241.910974809807	0.052710304033758	0.0219425469031187	0.256715059909725	0.130611821439318	0.0758394637686358	0.192398365832565	0.0395855976581314	-0.112554197935065	0.140266362731053
242.149283671875	0.0542754947467226	0.015457196330055	0.270986410775663	0.143725037554384	0.0743755847591316	0.195465043323283	0.0432366413626462	-0.181481340007472	0.155937482655495	242.082624001481	0.0726669279113268	0.0179748524314035	0.23470108032578	0.18469769165451	0.0254638824081037	0.27579477413854	0.0707233924981602	-0.15625693264169	0.215962384268486	242.010982465082	0.0524523792440955	0.0219425469031187	0.256715059909725	0.13186708051322	0.0763618109375445	0.192398365832565	0.0415240632835206	-0.105219357460783	0.147862033450627
242.249388694196	0.051836679541917	0.0202301187248834	0.262453458752161	0.144178032068432	0.0743755847591316	0.195465043323283	0.0518678551643061	-0.17269391184894	0.158892511001412	242.182636422222	0.0666544794133735	0.01607629926997	0.232725721111719	0.183716414244481	0.0254638824081037	0.269931410610536	0.0740035832123063	-0.155390670838549	0.215962384268486	242.110990120357	0.051965025586052	0.0219425469031187	0.2564656965359	0.132147759024721	0.0763618109375445	0.192398365832565	0.044273721068117	-0.101793570203299	0.150344703813105
242.349493716518	0.0500676308861951	0.0174573219298605	0.255300029111883	0.145262421914544	0.0737494454056042	0.195465043323283	0.0587869341117264	-0.17269391184894	0.160171271237508	242.282648842963	0.0648507807610282	0.0139953348850059	0.230089572399617	0.182695978000373	0.0254638824081037	0.252244063813392	0.0733628501215318	-0.145088587493938	0.215962384268486	242.210997775631	0.0513465083300017	0.0219425469031187	0.257714911293841	0.132954804434395	0.0763618109375445	0.192223814212393	0.0465883445714977	-0.0982162154318178	0.153157351471016
242.449598738839	0.0492047802758909	0.0202301187248834	0.250734404763133	0.145852333677706	0.0737494454056042	0.195816985911138	0.0640458311038097	-0.17269391184894	0.158000985917703	242.382661263704	0.0605375245884659	0.0139953348850059	0.214439035416958	0.181213945295121	0.0269082030881139	0.249148506905453	0.0811646308564132	-0.124740056263682	0.215962384268486	242.311005430906	0.0505446816224289	0.0216778244815614	0.256715059909725	0.134112732887488	0.0763618109375445	0.191890695423136	0.0505046330164285	-0.0970732020227581	0.152514936416286
242.549703761161	0.0460337071962335	0.0215039889394445	0.0843528344109174	0.147002181663655	0.0737494454056042	0.198625431222296	0.0890711494457324	0.00344196827764669	0.157424133451636	242.482673684444	0.0515604625462283	0.00824854806093708	0.172685088385817	0.180482827362215	0.0317006225000158	0.248720560924797	0.100983831661312	-0.0674055899854291	0.211183610500219	242.411013086181	0.049875782427711	0.0224901705265699	0.256715059909725	0.13551517200883	0.0767291821783498	0.192223814212393	0.0563067933222307	-0.0934321627638795	0.152514936416286
242.649808783482	0.0455603800998703	0.0239238522172219	0.0808779306121332	0.151245940231033	0.0577026741500709	0.276492804122486	0.10481890269268	0.0113833640266812	0.256668989180226	242.582686105185	0.0504624715357559	0.0138341458103842	0.164016183370469	0.179974627646168	0.0410098371854364	0.252244063813392	0.104088256204561	-0.0304541799232627	0.215962384268486	242.511020741456	0.0457504425094596	0.0134125697656673	0.0819000497031913	0.138175372909881	0.0767291821783498	0.192223814212393	0.0832345911976878	0.0084140472457178	0.168389145993001
242.749913805804	0.0455603800998703	0.0239238522172219	0.0808779306121332	0.155183259008109	0.0665934422468912	0.369847001835446	0.117286742917189	0.0113833640266812	0.340726588682748	242.682698525926	0.0486339223707564	0.0138341458103842	0.109675025240228	0.180177450218553	0.0394393874672469	0.249461637495871	0.110497072654409	-0.0122003851794621	0.211183610500219	242.611028396731	0.0454182995954648	0.0187219354223905	0.0796583261719818	0.142806264722006	0.0763618109375445	0.194719159607973	0.0871733988945309	0.0230310142168433	0.175838409156874
242.850018828125	0.0455509867508991	0.0227611226516761	0.0793700952973924	0.157901992137617	0.0751418207067483	0.405966416433552	0.128114888125301	0.0201249305621971	0.3663858539233	242.782710946667	0.0486339223707564	0.0138341458103842	0.108668359920736	0.180177450218553	0.0394393874672469	0.249461637495871	0.110547860153661	-0.0122003851794621	0.211183610500219	242.711036052006	0.0451275319186067	0.0200478783554971	0.0765287937006548	0.144144942629515	0.0763618109375445	0.196429443751239	0.0902485235822192	0.0230310142168433	0.168408611725896
242.950123850446	0.0455509867508991	0.0227611226516761	0.0793700952973924	0.160912478672264	0.0752634188058388	0.409063324980107	0.136414125003165	0.0211585083220419	0.379341299370342	242.882723367407	0.0486129327860757	0.00600623930185513	0.092173053167043	0.180376196583425	0.0394393874672469	0.250533988115373	0.110798080486985	-0.00907722437058803	0.215962384268486	242.811043707281	0.0449405995723714	0.0209517971446407	0.0765287937006548	0.145273466372802	0.0763618109375445	0.197372604189228	0.0916668272308644	0.0245884915347671	0.168408611725896
243.050228872768	0.0455266672450416	0.0232736135708726	0.0793700952973924	0.16345945040406	0.0743985616429971	0.414097298207453	0.143220842041292	0.0339309401937093	0.390451598479769	242.982735788148	0.048543654863624	0.00943213710679896	0.092173053167043	0.180376196583425	0.0394393874672469	0.250533988115373	0.111231408385049	-0.0122003851794621	0.211183610500219	242.911051362556	0.0449338335261004	0.0216422007423756	0.0769512235672893	0.148498920461004	0.0763618109375445	0.198665811782304	0.0941019841242723	0.0249496018127145	0.169475864315972
243.150333895089	0.0454074078196066	0.0227611226516761	0.078592374001236	0.166557250695626	0.0758275313352077	0.414097298207453	0.148780359038381	0.0327946062021014	0.381660810858176	243.082748208889	0.048543654863624	0.00600623930185513	0.085303341334881	0.180928325018562	0.0394393874672469	0.249461637495871	0.112368485322669	-0.0109255970846936	0.211183610500219	243.011059017831	0.0449016873071559	0.0216422007423756	0.0765287937006548	0.152097206400745	0.0763618109375445	0.200345981972941	0.0972231175165622	0.0230310142168433	0.168408611725896
243.250438917411	0.0453284488134801	0.0227611226516761	0.0782968645812627	0.167927095615655	0.0743985616429971	0.409800537469034	0.150762952694635	0.0339600439882211	0.379341299370342	243.18276062963	0.0485127049871769	0.00824854806093708	0.085303341334881	0.181169802005297	0.0394393874672469	0.250533988115373	0.11260820552782	-0.0122003851794621	0.211183610500219	243.111066673105	0.0448880030293283	0.0200478783554971	0.074707733744677	0.155782146424876	0.0763618109375445	0.204711876132029	0.100763349073554	0.0230310142168433	0.168408611725896
243.350543939732	0.0453284488134801	0.0227611226516761	0.0782968645812627	0.169306010666085	0.0787460744971043	0.414097298207453	0.152689667860731	0.0339600439882211	0.376825341079575	243.28277305037	0.0484821353782256	0.00943213710679896	0.085303341334881	0.181519059147073	0.0394393874672469	0.250533988115373	0.113721682776133	-0.0101706529825715	0.211183610500219	243.21107432838	0.0448416284017911	0.0200478783554971	0.0735047036805914	0.157964477181912	0.0763618109375445	0.204711876132029	0.103240095222274	0.0266040699780137	0.172238409084935
243.450648962054	0.0453284488134801	0.0227611226516761	0.0782968645812627	0.170649987185215	0.0762415394490973	0.409800537469034	0.15518792595054	0.0364611026668603	0.378570118731041	243.382785471111	0.0484821353782256	0.00908626645462514	0.085303341334881	0.182878402899288	0.0399483966192696	0.251793610721233	0.115349151696056	-0.0122003851794621	0.203209865473442	243.311081983655	0.0447786093586848	0.0201204302277312	0.0731307310101057	0.161002495469399	0.0746898933649355	0.205835426631146	0.105695857015386	0.0266040699780137	0.174021248302987
243.550753984375	0.0453284488134801	0.0218103680315194	0.077114960075342	0.171232138559031	0.0762415394490973	0.409800537469034	0.156210430307896	0.0364611026668603	0.378570118731041	243.482797891852	0.0484821353782256	0.00908626645462514	0.085303341334881	0.183742940935726	0.042005310504517	0.248773316307524	0.117360753111325	-0.0077990226224441	0.201171581452763	243.41108963893	0.0446866531115711	0.0207487471267709	0.0731307310101057	0.162259522151396	0.0779615138792162	0.208781393520425	0.107603425316418	0.0283334931588457	0.172734758775897
243.650859006696	0.0453284488134801	0.0218103680315194	0.077114960075342	0.172938828490128	0.10044970394383	0.429863429499285	0.157796893474267	0.0409629605913354	0.379341299370342	243.582810312593	0.0484821353782256	0.00943213710679896	0.085303341334881	0.185380887531002	0.0415343318994387	0.248773316307524	0.120357878316968	0.00957819327510072	0.213798496326884	243.511097294205	0.0446054224077592	0.0210450353301147	0.0731307310101057	0.16336710636378	0.0763618109375445	0.2087232360024	0.109230712090544	0.0283334931588457	0.1752637779377
243.750964029018	0.0453284488134801	0.0218103680315194	0.077114960075342	0.172401002468058	0.108669103806537	0.437200817794114	0.155399531864598	0.0364611026668603	0.376825341079575	243.682822733333	0.0484821353782256	0.00908626645462514	0.0846444231322583	0.186375327535251	0.0567854236052161	0.263926770241385	0.123214570590131	0.00957819327510072	0.211183610500219	243.61110494948	0.0445672320344157	0.0216422007423756	0.0735047036805914	0.164642715543834	0.0793593577461075	0.217346079264822	0.110530673793926	0.0290591857835366	0.180000819647925
243.851069051339	0.0453284488134801	0.0218103680315194	0.077114960075342	0.172734729697135	0.126764060105784	0.444066544454221	0.155016968777131	0.0435633321073835	0.376825341079575	243.782835154074	0.0484821353782256	0.00908626645462514	0.0846444231322583	0.191460488105294	0.0246253216285	0.34156221231192	0.143370851535364	-0.0183216718672605	0.296210408037059	243.711112604755	0.0445672320344157	0.0216422007423756	0.0735047036805914	0.166294530939844	0.0813771288818468	0.222530480403067	0.112683818652546	0.0290591857835366	0.181500311899112
243.951174073661	0.0453174723520545	0.0218103680315194	0.077114960075342	0.172093711494653	0.119216333526337	0.432386076427501	0.152810267818544	0.0435633321073835	0.368383688755248	243.882847574815	0.0485127049871769	0.00908626645462514	0.0846444231322583	0.193746745270958	0.0246253216285	0.436314298858005	0.152838599868111	-0.0109255970846936	0.394513925587672	243.81112026003	0.0445672320344157	0.0216422007423756	0.0735047036805914	0.167317780291185	0.0786894518380793	0.221517424910077	0.114309527798513	0.0286624743223419	0.181500311899112
244.051279095982	0.0453174723520545	0.0218103680315194	0.077114960075342	0.169783268836768	0.108756291058385	0.409063324980107	0.146315988553125	0.0401586329944098	0.352959985153435	243.982859995556	0.0485127049871769	0.00908626645462514	0.0846444231322583	0.196415141057798	0.0465981055742734	0.513967602404548	0.162090261717809	-0.0109255970846936	0.452190436010681	243.911127915305	0.0445672320344157	0.0216422007423756	0.0735047036805914	0.168182853670716	0.0799615745433653	0.226422381645917	0.115073724552491	0.0237369119997374	0.181500311899112
244.151384118304	0.0453174723520545	0.0218103680315194	0.077114960075342	0.168360279739493	0.112032378773055	0.393392318646751	0.140617622085704	0.0435633321073835	0.33804794278505	244.082872416296	0.0485127049871769	0.00943213710679896	0.085303341334881	0.199408326983523	0.0328811190213018	0.519572486272131	0.173056684613929	-0.00841962370743265	0.47866990619646	244.011135570579	0.0445672320344157	0.0216422007423756	0.0735047036805914	0.168969696759567	0.0793593577461075	0.226422381645917	0.116563821293499	0.0230959014383206	0.183313365164634
244.251489140625	0.0453174723520545	0.0218103680315194	0.077114960075342	0.167524573870374	0.108669103806537	0.373015408911936	0.136050489667843	0.0435633321073835	0.32542205396477	244.182884837037	0.0485127049871769	0.00943213710679896	0.085303341334881	0.202779611089367	0.0465981055742734	0.546629082038872	0.183562153114914	0.000553648340288496	0.497463664093288	244.111143225854	0.0445672320344157	0.0216422007423756	0.0735047036805914	0.169635300101696	0.0813771288818468	0.22747555885692	0.117605408694409	0.0237369119997374	0.184749679545505
244.351594162946	0.0453174723520545	0.0218103680315194	0.077114960075342	0.164783408673377	0.112666491992587	0.351614035082621	0.130082262970501	0.0360044185933082	0.284469360005774	244.282897257778	0.0485127049871769	0.00943213710679896	0.085303341334881	0.20648065700006	0.0410098371854364	0.574423680447465	0.195739027140772	-0.00646072570790485	0.518493371872833	244.211150881129	0.0445672320344157	0.0216422007423756	0.0735047036805914	0.171083703237609	0.0763618109375445	0.228871161787337	0.119679186057548	0.0342929480162645	0.204051243135286
244.451699185268	0.0453174723520545	0.0218103680315194	0.077114960075342	0.162955612037731	0.108669103806537	0.237172498685414	0.123259566908884	0.0493052250477094	0.197960880253245	244.382909678519	0.048543654863624	0.00943213710679896	0.085303341334881	0.208173291668237	0.090972167593489	0.615956221433048	0.200235171778943	-0.00646072570790485	0.531284277778787	244.311158536404	0.0446054224077592	0.0216422007423756	0.0735047036805914	0.171873429834484	0.0799615745433653	0.232557423805482	0.120529821857164	0.0290591857835366	0.196728088265742
244.551804207589	0.0453174723520545	0.0218103680315194	0.077114960075342	0.161892242146338	0.124926333984251	0.230475671236006	0.118465413916289	0.065226473668006	0.195283896695258	244.482922099259	0.048543654863624	0.00943213710679896	0.085303341334881	0.209627071891311	0.148383346191798	0.625317943314755	0.205914065508661	0.0832803558189004	0.590095540154208	244.411166191679	0.0446054224077592	0.0216422007423756	0.0735047036805914	0.172804612063253	0.0849942274308831	0.228871161787337	0.122728737352632	0.039881177450694	0.19580427264599
244.651909229911	0.0453174723520545	0.0218103680315194	0.077114960075342	0.161892242146338	0.124926333984251	0.230475671236006	0.118465413916289	0.065226473668006	0.195283896695258	244.58293452	0.048543654863624	0.00908626645462514	0.0846444231322583	0.210639865000434	0.145847645335172	0.597546160735732	0.207938609202379	0.0834458963649302	0.571435024623469	244.511173846954	0.0446054224077592	0.0216422007423756	0.0735047036805914	0.173552894361905	0.108329740121303	0.248983933720791	0.124607019496394	0.0533188681416261	0.202773224905615
244.752014252232	0.0453174723520545	0.0218103680315194	0.077114960075342	0.161892242146338	0.124926333984251	0.230475671236006	0.118465413916289	0.065226473668006	0.195283896695258	244.682946940741	0.048543654863624	0.00908626645462514	0.0846444231322583	0.211553275074203	0.151281565319811	0.587342301603222	0.209395423324117	0.0834458963649302	0.553587966672314	244.611181502229	0.0446343895677916	0.0210450353301147	0.0731307310101057	0.174889809449059	0.120726791307068	0.242829526364345	0.126004040314474	0.0626615310458318	0.200746255708382
244.852119274554	0.0453284488134801	0.0227611226516761	0.0776155466551497	0.161743615599864	0.124926333984251	0.229860868759843	0.118209017385224	0.0666875854051853	0.195283896695258	244.782959361481	0.048543654863624	0.00908626645462514	0.0846444231322583	0.211318312138148	0.151281565319811	0.587342301603222	0.2091567271894	0.0834458963649302	0.553587966672314	244.711189157504	0.0446343895677916	0.0210450353301147	0.0731307310101057	0.174948362543473	0.122282296077501	0.237810872380682	0.126322739281814	0.0626615310458318	0.19580427264599
244.952224296875	0.0453284488134801	0.0227611226516761	0.0776155466551497	0.161892242146338	0.126594689426874	0.230475671236006	0.118154282436513	0.0666875854051853	0.19381056782692	244.882971782222	0.048543654863624	0.00908626645462514	0.0846444231322583	0.210819939130374	0.151281565319811	0.585774331399013	0.207085165918591	0.0837216862650925	0.553587966672314	244.811196812779	0.0447786093586848	0.0209517971446407	0.0731307310101057	0.175162211626303	0.122282296077501	0.234699311474029	0.126547834045988	0.0711832691830902	0.202559879717363
245.052329319196	0.0453284488134801	0.0227611226516761	0.0776155466551497	0.161812684192538	0.126594689426874	0.229860868759843	0.117754160116418	0.0648768568431312	0.191541439668815	244.982984202963	0.048543654863624	0.00908626645462514	0.0846444231322583	0.210160080425	0.145847645335172	0.563384320530838	0.202876435421846	0.0664940805019381	0.531284277778787	244.911204468053	0.0448724067261693	0.0200478783554971	0.0731307310101057	0.174983941694828	0.123526875772963	0.232557423805482	0.125978263768457	0.0711832691830902	0.202559879717363
245.152434341518	0.0453284488134801	0.0227611226516761	0.0776155466551497	0.161812684192538	0.124926333984251	0.227136789757879	0.117750215805214	0.0666875854051853	0.191541439668815	245.082996623704	0.048543654863624	0.00908626645462514	0.0846444231322583	0.209268675297853	0.145847645335172	0.563384320530838	0.199481321879818	0.0834458963649302	0.544543842292249	245.011212123328	0.0449016873071559	0.0200478783554971	0.0735047036805914	0.175088482914874	0.123526875772963	0.23089364465653	0.125959671211403	0.0725317683789276	0.200746255708382
245.252539363839	0.0453284488134801	0.0227611226516761	0.0776155466551497	0.161743615599864	0.125915739358633	0.226418938463813	0.11739912250201	0.0676913599455151	0.191203888853998	245.183009044444	0.0485834765247179	0.00943213710679896	0.085303341334881	0.208086728686228	0.145847645335172	0.544780027103632	0.19061326603251	0.0834458963649302	0.518493371872833	245.111219778603	0.0449878537160746	0.0216422007423756	0.0763604646380198	0.17526811198266	0.123526875772963	0.224634701181864	0.126725904916235	0.0748349031423021	0.19580427264599
245.352644386161	0.0453284488134801	0.0227611226516761	0.0776155466551497	0.161743615599864	0.125915739358633	0.226418938463813	0.117411144326618	0.0676913599455151	0.191203888853998	245.283021465185	0.0485594420212878	0.00908626645462514	0.0846444231322583	0.206592063442827	0.136753965256881	0.520393909430132	0.184870277172939	0.0663517747858804	0.48914321996574	245.211227433878	0.0452331456057975	0.0216422007423756	0.0765287937006548	0.175359553713364	0.127122670564864	0.226422381645917	0.127069378178826	0.0725317683789276	0.192908976045201
245.452749408482	0.0453284488134801	0.0218103680315194	0.077114960075342	0.161743615599864	0.124926333984251	0.223176495601065	0.117579129671897	0.0676913599455151	0.191203888853998	245.383033885926	0.0485834765247179	0.00908626645462514	0.0846444231322583	0.205559265024779	0.146785479924451	0.492838606333423	0.176819052707888	0.0663517747858804	0.438196903272926	245.311235089153	0.0452850110047459	0.0216422007423756	0.0769512235672893	0.175695151367653	0.131425076129702	0.226422381645917	0.127929456686384	0.0725317683789276	0.185971249193694
245.552854430804	0.0454953421820728	0.0227611226516761	0.0782968645812627	0.161812684192538	0.125144304223085	0.221285027349359	0.117920823598155	0.0666875854051853	0.189390217482247	245.483046306667	0.0485834765247179	0.00908626645462514	0.0846444231322583	0.204473245982787	0.145847645335172	0.461116504562041	0.172647877656017	0.0596985006738789	0.397133858813588	245.411242744428	0.0453319746869028	0.0207487471267709	0.0765287937006548	0.175917862125509	0.131854983625237	0.224634701181864	0.128760431366617	0.0744451657423663	0.184036391485337
245.652959453125	0.0455603800998703	0.0227611226516761	0.079106162232348	0.161892242146338	0.125144304223085	0.221285027349359	0.117653948287005	0.0676913599455151	0.191203888853998	245.583058727407	0.0486129327860757	0.0109542494610194	0.085303341334881	0.202684250342427	0.133393171945934	0.292670759568643	0.164637310764666	0.0663517747858804	0.243796489408293	245.511250399703	0.0455947737444854	0.0200478783554971	0.0774983561598041	0.175917862125509	0.131879177401203	0.224634701181864	0.128437336124175	0.0725317683789276	0.181500311899112
245.753064475446	0.0456185216355101	0.0235127314614131	0.0804057352422732	0.162132983574812	0.126594689426874	0.221285027349359	0.117533060262737	0.0673913695855072	0.191203888853998	245.683071148148	0.0486129327860757	0.0109542494610194	0.085303341334881	0.201069519787246	0.15259874925643	0.271782720616277	0.15729542400028	0.0845287837447172	0.229520078042105	245.611258054978	0.0457156247113188	0.0216778244815614	0.0800888227789771	0.175917862125509	0.132085262468924	0.224634701181864	0.12783204465898	0.0731956324465012	0.183851405461448
245.853169497768	0.0456729208798886	0.0239238522172219	0.0809927334595928	0.162225765349771	0.12675767774485	0.221285027349359	0.117462183007138	0.0670893822201219	0.191541439668815	245.783083568889	0.0489431007781732	0.0138341458103842	0.092173053167043	0.20020034989498	0.152530306502403	0.265791919693951	0.150399325423561	0.0828319365162384	0.222793774940899	245.711265710253	0.0457540841873059	0.0207487471267709	0.0800888227789771	0.175874819838369	0.1302619815837	0.222634659343874	0.127416511880884	0.0725317683789276	0.184036391485337
245.953274520089	0.0457145570807575	0.0234295714156475	0.0809927334595928	0.162297054397457	0.126594689426874	0.221092444321752	0.117358635360409	0.0666875854051853	0.191541439668815	245.88309598963	0.049403528706559	0.00824854806093708	0.0974927124493684	0.20020034989498	0.152530306502403	0.265791919693951	0.149173564872997	0.0845287837447172	0.229520078042105	245.811273365527	0.0458994002389822	0.0200478783554971	0.0807441962896804	0.175965084847109	0.131425076129702	0.222634659343874	0.126997404067536	0.0744451657423663	0.186883963481194
246.053379542411	0.0457374904565186	0.0235127314614131	0.08170544686552	0.16239395160496	0.127393774252343	0.221260547773038	0.11742770295775	0.0670893822201219	0.191541439668815	245.98310841037	0.0494707068702692	0.0147476595576493	0.108668359920736	0.20020034989498	0.152530306502403	0.265791919693951	0.148832044072872	0.0837216862650925	0.229520078042105	245.911281020802	0.0464316702590424	0.0211811945178457	0.0840710707994244	0.175965084847109	0.131425076129702	0.222634659343874	0.126178217398303	0.0744451657423663	0.192908976045201
246.153484564732	0.0457963558247508	0.0234295714156475	0.0821230112170637	0.162619325601121	0.127646333349898	0.221285027349359	0.117444218111064	0.065226473668006	0.191203888853998	246.083120831111	0.0495285794430324	0.0147476595576493	0.110097682208191	0.20020034989498	0.152530306502403	0.265791919693951	0.148643022491997	0.0828319365162384	0.229520078042105	246.011288676077	0.046535162359367	0.0210450353301147	0.0852704592348824	0.175965084847109	0.131425076129702	0.222634659343874	0.125688767843965	0.0744451657423663	0.196728088265742
246.253589587054	0.0458860305605076	0.0227611226516761	0.08170544686552	0.162646954243483	0.127646333349898	0.221285027349359	0.117307616913022	0.065226473668006	0.191541439668815	246.183133251852	0.0497633499181114	0.0147476595576493	0.11337310600166	0.20020034989498	0.152530306502403	0.265791919693951	0.147938365003133	0.0828319365162384	0.234088681458379	246.111296331352	0.0466435917374191	0.0187219354223905	0.0881434717607245	0.175978438626429	0.131854983625237	0.222634659343874	0.124899355292272	0.0587369475130665	0.185971249193694
246.353694609375	0.0460001585138904	0.0235127314614131	0.083578600818444	0.162670292671535	0.127393774252343	0.220660213376137	0.117058681586615	0.0648768568431312	0.191541439668815	246.283145672593	0.0501654196449246	0.00824854806093708	0.112867089849623	0.20020034989498	0.152530306502403	0.265791919693951	0.146930345520146	0.0837216862650925	0.240632079343677	246.211303986627	0.046808490779617	0.0188236717276527	0.0939360772768509	0.175978438626429	0.131854983625237	0.222530480403067	0.124396449686821	0.0589821188367223	0.186883963481194
246.453799631696	0.0460001585138904	0.0235127314614131	0.083578600818444	0.163017849146211	0.126594689426874	0.219161212628009	0.11743465464563	0.065226473668006	0.191541439668815	246.383158093333	0.0503289927958234	0.0149356913678928	0.126542383137046	0.200293278363041	0.152530306502403	0.265548779784656	0.145836074454555	0.0744884917498022	0.240632079343677	246.311311641902	0.0472184367920931	0.0188236717276527	0.10340590228728	0.176051119974978	0.131854983625237	0.222377689780656	0.12365194690081	0.0587369475130665	0.191567073403199
246.553904654018	0.0460175183737816	0.0235127314614131	0.083578600818444	0.163173419264002	0.127646333349898	0.220660213376137	0.117587892591896	0.065226473668006	0.191541439668815	246.483170514074	0.0505470659314397	0.0147476595576493	0.128052542030971	0.200293278363041	0.152530306502403	0.265548779784656	0.145376040883634	0.062855204454629	0.235171093964057	246.411319297177	0.047500001207117	0.0202105193708579	0.11442628090219	0.176051119974978	0.131854983625237	0.222377689780656	0.122583409745042	0.0587369475130665	0.200746255708382
246.654009676339	0.0462092624643826	0.0227611226516761	0.0843528344109174	0.163173419264002	0.127393774252343	0.220495880216127	0.117004867740133	0.0618722089076326	0.191541439668815	246.583182934815	0.0506107801728034	0.00943213710679896	0.127033783959813	0.200293278363041	0.152530306502403	0.265107907942073	0.145004982506733	0.0663517747858804	0.240390240833584	246.511326952452	0.0478843688023003	0.0202105193708579	0.120837224447434	0.176051119974978	0.131425076129702	0.221517424910077	0.121298274888759	0.0479801197504588	0.202559879717363
246.754114698661	0.0462931267944855	0.0215039889394445	0.0883514062799399	0.163173419264002	0.127393774252343	0.220495880216127	0.116012975694862	0.0580100563318631	0.19282890956436	246.683195355556	0.0508575342357213	0.00824854806093708	0.131289608959696	0.200293278363041	0.152530306502403	0.265107907942073	0.144314387020778	0.062855204454629	0.240632079343677	246.611334607727	0.0481911090652693	0.0202105193708579	0.146580158854113	0.176126990480426	0.131854983625237	0.221517424910077	0.118050925246322	0.0274601907562607	0.205103214140412
246.854219720982	0.0466129394773113	0.0174573219298605	0.0975007965177969	0.163173419264002	0.127393774252343	0.220495880216127	0.114366568285229	0.0460590866200876	0.19381056782692	246.783207776296	0.0509964347840231	0.00824854806093708	0.165642866760902	0.200293278363041	0.152530306502403	0.264649805963109	0.14281764650349	0.0491584455983561	0.243796489408293	246.711342263001	0.0487261894255236	0.0202105193708579	0.154315946837668	0.176141035743056	0.131425076129702	0.221517424910077	0.116557797290646	0.00953324686926815	0.192908976045201
246.954324743304	0.0467229532279622	0.0204371480833301	0.121003445843856	0.163173419264002	0.127646333349898	0.220660213376137	0.113192526363147	0.0430326537414599	0.197960880253245	246.883220197037	0.051576414718136	0.0150726368300871	0.192203465521904	0.200293278363041	0.152530306502403	0.264649805963109	0.139443143005067	0.0246454075295929	0.243796489408293	246.811349918276	0.0504813425886911	0.0211811945178457	0.225620434445799	0.176141035743056	0.131425076129702	0.221517424910077	0.0996276557282206	-0.0565849182798394	0.202559879717363
247.054429765625	0.0470236725795266	0.0227611226516761	0.141026452080875	0.163173419264002	0.127646333349898	0.220660213376137	0.1116407421145	0.0325332849900145	0.199450179741519	246.983232617778	0.0520089417588484	0.0161190313777652	0.208253969339299	0.200366468444243	0.15259874925643	0.264649805963109	0.135882790373183	0.00137750061252781	0.240632079343677	246.911357573551	0.052907257050399	0.0188236717276527	0.347720316673556	0.176141035743056	0.131425076129702	0.221517424910077	0.073298378490752	-0.182608555787844	0.200746255708382
247.154534787946	0.0474064874345339	0.0218103680315194	0.144896370387154	0.163295041734303	0.127393774252343	0.220495880216127	0.110450536848341	0.0206048633368215	0.191541439668815	247.083245038518	0.0527105685058201	0.0150726368300871	0.21494996707157	0.200366468444243	0.15259874925643	0.264649805963109	0.13321054915822	-0.019215343691836	0.229520078042105	247.011365228826	0.0567368350887841	0.0188236717276527	0.37031122590942	0.17615324304053	0.131425076129702	0.221517424910077	0.0590570385270338	-0.207222784087862	0.183851405461448
247.254639810268	0.0476364717318463	0.0239557711627892	0.151629813077738	0.163295041734303	0.127393774252343	0.220495880216127	0.109459618119751	0.0206048633368215	0.195283896695258	247.183257459259	0.0531987955731032	0.0150726368300871	0.224045531870925	0.200472250406912	0.15259874925643	0.264649805963109	0.131673905211895	-0.0182628490997598	0.240632079343677	247.111372884101	0.0646075866486185	0.0188236717276527	0.375562273434425	0.176141035743056	0.131854983625237	0.222377689780656	0.0481960563274687	-0.205475991442151	0.186883963481194
247.354744832589	0.0479749147796248	0.0227611226516761	0.155702124429007	0.163337179071524	0.127393774252343	0.220495880216127	0.108378828061538	0.0119270705033084	0.191203888853998	247.28326988	0.0535533178051659	0.0156904221171111	0.231120202868779	0.200472250406912	0.15259874925643	0.264649805963109	0.12871052530826	-0.0250839404745901	0.243796489408293	247.211380539376	0.0873995325440375	0.0220595987320448	0.385696487559043	0.176141035743056	0.131854983625237	0.222377689780656	0.0373308226094374	-0.207222784087862	0.186883963481194
247.454849854911	0.0489127605934295	0.0204371480833301	0.169328218161929	0.163337179071524	0.127393774252343	0.220495880216127	0.104145297205644	-0.00796872319000749	0.197960880253245	247.383282300741	0.0537240216115281	0.0161751343501179	0.233229657168266	0.200472250406912	0.15259874925643	0.264649805963109	0.127097565497914	-0.0444182605125552	0.229520078042105	247.311388194651	0.123919600660792	0.0188236717276527	0.386908277135948	0.176141035743056	0.131854983625237	0.222377689780656	0.0266503659836493	-0.217999821374354	0.188384787781589
247.554954877232	0.0495600161178927	0.0204371480833301	0.192728244753431	0.163337179071524	0.127393774252343	0.220495880216127	0.0985824539851149	-0.0336471502492861	0.193688197241872	247.483294721481	0.0546025431004481	0.0170588947762504	0.238643441554017	0.200472250406912	0.152939580310207	0.264649805963109	0.123398464056808	-0.0567220596411699	0.228833136523293	247.411395849926	0.137678123131956	0.0211811945178457	0.395035618881206	0.176141035743056	0.131854983625237	0.222377689780656	0.0172359295217338	-0.222703437625834	0.186883963481194
247.655059899554	0.0508559457644064	0.0239557711627892	0.240883318328361	0.163337179071524	0.127393774252343	0.220495880216127	0.0891480004632489	-0.0837095818040512	0.203020175960813	247.583307142222	0.0554453038780339	0.0170588947762504	0.295273320732989	0.200576278395876	0.152939580310207	0.264649805963109	0.108748288615004	-0.0934459668497894	0.243796489408293	247.511403505201	0.154286479074984	0.0233538150095878	0.408727005671018	0.175978438626429	0.131425076129702	0.221517424910077	0.00159445741835129	-0.2389505944175	0.186883963481194
247.755164921875	0.0549515867535873	0.0204371480833301	0.283668381044177	0.163337179071524	0.127393774252343	0.220495880216127	0.0700915460729415	-0.133452657461623	0.193688197241872	247.683319562963	0.0577552156183664	0.0171430598297464	0.346623624821653	0.200576278395876	0.152939580310207	0.264649805963109	0.0948047446946445	-0.141023793256923	0.243796489408293	247.611411160475	0.17473017959351	0.0298872374013478	0.422520371712006	0.175965084847109	0.131425076129702	0.221517424910077	-0.0152030988751816	-0.250126663974209	0.188384787781589
247.855269944196	0.0612367229360327	0.0227611226516761	0.329515941802401	0.16336553688815	0.127393774252343	0.220495880216127	0.0476933964703689	-0.178205814772463	0.193688197241872	247.783331983704	0.0620329772519998	0.0171430598297464	0.396211488963836	0.200650146111554	0.15528167079986	0.266618257363472	0.0751667766256609	-0.200854189580799	0.240632079343677	247.71141881575	0.184628075751111	0.0263529988134329	0.422520371712006	0.175965084847109	0.131425076129702	0.221517424910077	-0.0264719004632455	-0.262740630566015	0.17873515765357
247.955374966518	0.0839657176146807	0.0227611226516761	0.342244972808757	0.163401157394157	0.127646333349898	0.220660213376137	0.031216197320981	-0.187828825348071	0.190532984202843	247.883344404444	0.0717393285983639	0.0176561828009174	0.443226305509116	0.200650146111554	0.15528167079986	0.266618257363472	0.0419054648074051	-0.250769948047577	0.228833136523293	247.811426471025	0.188626318202152	0.0268036166190506	0.423648890975999	0.175965084847109	0.131425076129702	0.221517424910077	-0.0305708986560237	-0.262740630566015	0.179449361912579
248.055479988839	0.143930324283584	0.0239557711627892	0.346735025773445	0.163401157394157	0.127646333349898	0.220660213376137	0.0164051764332925	-0.188148628704841	0.191196743093811	247.983356825185	0.129671075495334	0.0176561828009174	0.445866774199159	0.200650146111554	0.15528167079986	0.266618257363472	0.0257783561561233	-0.250769948047577	0.228833136523293	247.9114341263	0.190549477567428	0.0280662392530695	0.425030826850012	0.175965084847109	0.131425076129702	0.221517424910077	-0.0329414363147237	-0.282798482882652	0.156340333052185
248.155585011161	0.169082973431915	0.0227611226516761	0.349679532180579	0.163401157394157	0.126594689426874	0.219338223364541	-0.00286624244963087	-0.191340596422237	0.193688197241872	248.083369245926	0.196769670529094	0.0181721226227421	0.461498288349696	0.200650146111554	0.15528167079986	0.266618257363472	0.00637796412424411	-0.256641826742557	0.228833136523293	248.011441781575	0.192904751012991	0.0298872374013478	0.439099036169212	0.175965084847109	0.131425076129702	0.221517424910077	-0.0362627723475476	-0.262740630566015	0.180862064892149
248.255690033482	0.187807261191011	0.0255196392196663	0.355135970386291	0.163401157394157	0.126594689426874	0.219338223364541	-0.0202697979091486	-0.225568343451987	0.161481424297968	248.183381666667	0.229211699386772	0.0176561828009174	0.461498288349696	0.200650146111554	0.15528167079986	0.266618257363472	-0.0212346052868058	-0.263606984615142	0.232269025631012	248.11144943685	0.188826492929437	0.0172723128692209	0.428172769027525	0.175965084847109	0.131425076129702	0.221517424910077	-0.0302898707958005	-0.262740630566015	0.178065478263797
248.355795055804	0.199790530493334	0.0288872820234312	0.360688765104048	0.163401157394157	0.126594689426874	0.219338223364541	-0.0321331497825406	-0.223734882829902	0.159610315516481	248.283394087407	0.248821037391642	0.0230034100744359	0.474964529254615	0.200678359805893	0.155519435042716	0.266618257363472	-0.0404590476274315	-0.299021625872734	0.201696565655376	248.211457092125	0.188547076481657	0.0115173389816385	0.425030826850012	0.175917862125509	0.131854983625237	0.221517424910077	-0.0299271870972733	-0.262740630566015	0.178065478263797
248.455900078125	0.208782887103098	0.0292991371223156	0.361661865684129	0.163401157394157	0.126594689426874	0.219338223364541	-0.0440672916368844	-0.225568343451987	0.14744425659236	248.383406508148	0.263845874293317	0.0230034100744359	0.474543843530573	0.200678359805893	0.15615824185319	0.266618257363472	-0.0580701855691231	-0.29807980527817	0.186737265126089	248.3114647474	0.190178188565123	0.0138727667519805	0.428172769027525	0.175917862125509	0.131854983625237	0.221517424910077	-0.0332357530836695	-0.262740630566015	0.174100746565077
248.556005100446	0.214557349850498	0.0381748856322492	0.364481136735837	0.163401157394157	0.126594689426874	0.219338223364541	-0.053361543907677	-0.224366387764503	0.107755412706652	248.483418928889	0.279439248103224	0.0230034100744359	0.474543843530573	0.200678359805893	0.15615824185319	0.266618257363472	-0.0731932672454551	-0.283832078922795	0.186737265126089	248.411472402675	0.178279372296581	0.0080721005861346	0.402817241283042	0.175917862125509	0.131854983625237	0.221517424910077	-0.0126121034551334	-0.237219993287431	0.175241112269014
248.656110122768	0.216904905804592	0.112128893428274	0.387920235883871	0.16342991624627	0.126594689426874	0.219338223364541	-0.0577774930225565	-0.209449712561584	0.0897604593102869	248.58343134963	0.289495786273653	0.0304867441647097	0.482864854091829	0.200650146111554	0.156434349685549	0.266618257363472	-0.0878656621979388	-0.299021625872734	0.16130582902578	248.511480057949	0.173959247952424	0.0080721005861346	0.387496743058525	0.175917862125509	0.131854983625237	0.221517424910077	-0.00616351294486127	-0.224637024312436	0.179561627903629
248.756215145089	0.214625562243873	0.104263525479929	0.389793338467579	0.16342991624627	0.126594689426874	0.219338223364541	-0.0557666640250568	-0.216477482765689	0.0872322699320109	248.68344377037	0.292352926198088	0.156524400930285	0.528692358874493	0.200678359805893	0.156434349685549	0.266618257363472	-0.0948111552284944	-0.314424268538709	0.0814864836603208	248.611487713224	0.169711518226917	0.00703622640563632	0.371833140568847	0.175917862125509	0.131854983625237	0.221517424910077	0.000661767954177358	-0.21392886003218	0.189169637561228
248.856320167411	0.212016352370573	0.066981116770273	0.36886136040681	0.16342991624627	0.126594689426874	0.219338223364541	-0.0525830595471098	-0.218010409973576	0.0923253142697866	248.783456191111	0.290082671624787	0.156524400930285	0.535004617681343	0.200678359805893	0.156434349685549	0.266457539638379	-0.093455061667439	-0.312711135851615	0.0851861506847359	248.711495368499	0.163128498197824	0.00701876090699517	0.350824713705593	0.175917862125509	0.131854983625237	0.221517424910077	0.00931429530002944	-0.192771044834918	0.191814338706136
248.956425189732	0.204106064263364	0.027405234596556	0.364481136735837	0.16345938833033	0.127646333349898	0.220660213376137	-0.0439238000905364	-0.19595698570184	0.149892162768954	248.883468611852	0.285513854956989	0.00939807694687647	0.457336720318411	0.200678359805893	0.156434349685549	0.266457539638379	-0.0859963925571096	-0.285598534074561	0.176871055757326	248.811503023774	0.153521808112902	0.00701876090699517	0.311956628218357	0.175917862125509	0.131854983625237	0.221517424910077	0.0217574288074142	-0.157394822283071	0.185102633464667
249.056530212054	0.201430297720794	0.0088016187370209	0.34569472504085	0.16347806007917	0.126594689426874	0.219338223364541	-0.0385198856396299	-0.187628767875346	0.150719168874171	248.983481032593	0.282173788450283	0.00791635407746058	0.446226716254522	0.200678359805893	0.156434349685549	0.266457539638379	-0.0787481532567699	-0.263606984615142	0.202286822243366	248.911510679049	0.151706978018181	0.00701876090699517	0.308313341444734	0.175917862125509	0.131854983625237	0.221517424910077	0.0234511884300569	-0.145639905915102	0.191814338706136
249.156635234375	0.196957545505768	0.00444083193305681	0.333575401685907	0.16349809487954	0.126594689426874	0.219338223364541	-0.0328865477485035	-0.186799716544339	0.145891369682895	249.083493453333	0.276900035660393	0.00341519964159147	0.430415796124278	0.200721708260139	0.15615824185319	0.265791919693951	-0.0693420786537198	-0.25688476077424	0.202286822243366	249.011518334324	0.150598786160442	0.0080721005861346	0.304216032394356	0.175917862125509	0.131854983625237	0.221517424910077	0.0257325437278793	-0.138925318725318	0.188481230399572
249.256740256696	0.190082042993326	0.00444083193305681	0.322363265183336	0.163601024193412	0.127393774252343	0.219889619370714	-0.0255183361598428	-0.175925171878892	0.152259793838825	249.183505874074	0.271972010791815	0.00791635407746058	0.426179198122475	0.200771594270513	0.15528167079986	0.264649805963109	-0.0606429243162751	-0.247526568606052	0.202707869439628	249.111525989599	0.145778579293139	0.00701876090699517	0.293383013605372	0.175917862125509	0.131854983625237	0.221517424910077	0.0311076322183473	-0.138925318725318	0.17896650500812
249.356845279018	0.187555301410647	0.00785060311990883	0.31987316363513	0.163601024193412	0.127393774252343	0.219889619370714	-0.021108911706154	-0.165336737426294	0.157196056227814	249.283518294815	0.265522423222124	0.00260590415188109	0.413733586108094	0.200771594270513	0.15528167079986	0.264649805963109	-0.0532859039513602	-0.241240628953926	0.202286822243366	249.211533644874	0.140636597185143	0.00701876090699517	0.279017370849048	0.175874819838369	0.131854983625237	0.221517424910077	0.0372926385783014	-0.111839536926737	0.189169637561228
249.456950301339	0.182024964776971	0.0088016187370209	0.309334826023896	0.163708772621943	0.127393774252343	0.219889619370714	-0.0130634213402188	-0.15405489956012	0.160826314655755	249.383530715556	0.263664665407726	0.00341519964159147	0.409826417853998	0.200771594270513	0.15528167079986	0.264649805963109	-0.0507230358556386	-0.236521828830969	0.202707869439628	249.311541300149	0.138719206006048	0.00701876090699517	0.269325989330602	0.175965084847109	0.131854983625237	0.221043630255017	0.0407018468277679	-0.111839536926737	0.179561627903629
249.557055323661	0.177033755644672	0.00851377850184058	0.301650592118239	0.163708772621943	0.127393774252343	0.219889619370714	-0.00826034381791171	-0.147123456640894	0.160826314655755	249.483543136296	0.260152089612555	0.00341519964159147	0.407389285938954	0.200799023466541	0.15528167079986	0.264649805963109	-0.0477927310160833	-0.234592353617651	0.202707869439628	249.411548955423	0.134466348457432	0.0080721005861346	0.257485575545957	0.175965084847109	0.131854983625237	0.221043630255017	0.0464310062275265	-0.108225303284733	0.175241112269014
249.657160345982	0.175744357677455	0.00785060311990883	0.303698026081709	0.163708772621943	0.127393774252343	0.219889619370714	-0.00803887457355728	-0.149537465775557	0.160826314655755	249.583555557037	0.261963960737654	0.00260590415188109	0.411105448910561	0.200799023466541	0.15528167079986	0.264649805963109	-0.0506980150035404	-0.241240628953926	0.202286822243366	249.511556610698	0.134466348457432	0.0080721005861346	0.257485575545957	0.175978438626429	0.132085262468924	0.221153787063657	0.0465142370531627	-0.108225303284733	0.175241112269014
249.757265368304	0.177033755644672	0.00785060311990883	0.309334826023896	0.163708772621943	0.127393774252343	0.219889619370714	-0.0103351282956229	-0.161001073429067	0.160826314655755	249.683567977778	0.263343504764562	0.00756700226666028	0.421033539312275	0.200830961189627	0.15528167079986	0.264649805963109	-0.0520632698289723	-0.244328589253226	0.202707869439628	249.611564265973	0.133973756682242	0.0080721005861346	0.257485575545957	0.175978438626429	0.132085262468924	0.221153787063657	0.0468403980338603	-0.108225303284733	0.175241112269014
249.857370390625	0.179137232361163	0.00444083193305681	0.310386005870789	0.164172441192639	0.127879751497084	0.220660213376137	-0.0121006331048983	-0.163871976534488	0.160826314655755	249.783580398518	0.267237408514212	0.00341519964159147	0.425921354240769	0.200850376771148	0.15528167079986	0.264649805963109	-0.0581308782570698	-0.244328589253226	0.217652445703295	249.711571921248	0.129689164745532	0.0110592241322976	0.257003805963791	0.175978438626429	0.132085262468924	0.221153787063657	0.0492079538773233	-0.0955896518045082	0.185102633464667
249.957475412946	0.180563400355528	0.00851377850184058	0.322676191795758	0.164199186258596	0.127879751497084	0.220660213376137	-0.0137410881669471	-0.165336737426294	0.160826314655755	249.883592819259	0.271405678667461	0.00342623833633331	0.434266094411597	0.200959183329356	0.155519435042716	0.264649805963109	-0.0621702771898484	-0.25688476077424	0.209997850051171	249.811579576523	0.137678123131956	0.00701876090699517	0.376580211627101	0.175978438626429	0.132085262468924	0.221153787063657	0.0303885211600896	-0.214737695051096	0.197321901761727
250.057580435268	0.181453183236581	0.00979679416412173	0.331923070285215	0.164199186258596	0.127879751497084	0.220660213376137	-0.0159842560026446	-0.16695926693765	0.164931207015027	249.98360524	0.272696167616866	0.00260590415188109	0.43972204901699	0.201069519787246	0.155519435042716	0.264649805963109	-0.0660789545342286	-0.25688476077424	0.216408902092857	249.911587231798	0.175477854887084	0.0080721005861346	0.619575274392029	0.175978438626429	0.132085262468924	0.221153787063657	-0.0480966275305506	-0.441386744571263	0.194374573333628
250.157685457589	0.18586190096246	0.00979679416412173	0.34569472504085	0.164199186258596	0.127879751497084	0.220660213376137	-0.0227937947638332	-0.186799716544339	0.164161243902545	250.083617660741	0.276023063740455	0.00342623833633331	0.462569786744979	0.201332460704344	0.15528167079986	0.264649805963109	-0.0726732259798113	-0.281730819858082	0.216408902092857	250.011594887073	0.179719389274369	0.00900128822340142	0.618871290291789	0.175978438626429	0.132085262468924	0.221153787063657	-0.0543639933742179	-0.441386744571263	0.191814338706136
250.257790479911	0.189098089266507	0.0111708838620089	0.36412873749646	0.164199186258596	0.127879751497084	0.220660213376137	-0.0299854662462391	-0.215093918299651	0.160826314655755	250.183630081481	0.279625380265383	0.00260590415188109	0.496164817310495	0.201671039084966	0.15528167079986	0.264649805963109	-0.0802827741990964	-0.312711135851615	0.217652445703295	250.111602542348	0.188648605732672	0.00900128822340142	0.618871290291789	0.176051119974978	0.131425076129702	0.220130640122838	-0.066156263014668	-0.441386744571263	0.191814338706136
250.357895502232	0.190490772881532	0.00979679416412173	0.368958684083365	0.164199186258596	0.127879751497084	0.220660213376137	-0.0334785833655998	-0.232645724096952	0.149892162768954	250.283642502222	0.285335000604767	0.00361991263181894	0.580023284861138	0.201671039084966	0.15528167079986	0.264649805963109	-0.0950853409115714	-0.398533043097824	0.199239135901069	250.211610197623	0.184062370090605	0.00900128822340142	0.619575274392029	0.176051119974978	0.131425076129702	0.220130640122838	-0.0664727619322073	-0.465816980285793	0.170854359174006
250.458000524554	0.189942287148849	0.0100394283786303	0.377139789380678	0.164199186258596	0.127879751497084	0.220660213376137	-0.0341712763229704	-0.232645724096952	0.152259793838825	250.383654922963	0.294901110652974	0.151520028699071	0.713128585790982	0.201724284563455	0.15528167079986	0.264649805963109	-0.110529756961774	-0.507851306301405	0.0824493343530571	250.311617852897	0.185694295040544	0.00900128822340142	0.619575274392029	0.176141035743056	0.131425076129702	0.220130640122838	-0.0683138944288691	-0.465816980285793	0.170854359174006
250.558105546875	0.188530766799541	0.0100394283786303	0.377139789380678	0.164172441192639	0.127646333349898	0.220660213376137	-0.0329333514868695	-0.232645724096952	0.151405454387987	250.483667343704	0.300668653643892	0.156524400930285	0.666993750415583	0.201724284563455	0.15528167079986	0.264649805963109	-0.121653714968392	-0.463312869570345	0.0851861506847359	250.411625508172	0.190178188565123	0.00900128822340142	0.619575274392029	0.176141035743056	0.131425076129702	0.220130640122838	-0.0739232707912573	-0.474962862268987	0.154240014580907
250.658210569196	0.20519429279764	0.0355799301126065	0.570682576027997	0.163982312530906	0.127646333349898	0.220660213376137	-0.0775612481141271	-0.404146384747183	0.136294706836537	250.583679764444	0.302859432890218	0.147124115320258	0.647815613136359	0.201755861949364	0.15528167079986	0.264649805963109	-0.124614999630236	-0.455700794768739	0.0814864836603208	250.511633163447	0.201393290929919	0.0138727667519805	0.625396795613314	0.176126990480426	0.131425076129702	0.220130640122838	-0.0906520242310889	-0.476344135804581	0.153918778624761
250.758315591518	0.198962596304809	0.025366077494396	0.564096752898754	0.163982312530906	0.127646333349898	0.220660213376137	-0.0700602544601755	-0.417794911398924	0.136498471188422	250.683692185185	0.295401677533183	0.151520028699071	0.702775412490628	0.201755861949364	0.15528167079986	0.264649805963109	-0.117183277668722	-0.458937984445952	0.107546757520135	250.611640818722	0.204097035533344	0.0154651162563696	0.625396795613314	0.176126990480426	0.131425076129702	0.220130640122838	-0.0943937255763236	-0.469621455187285	0.155479217591792
250.858420613839	0.188215789087425	0.019561754038332	0.559996813404219	0.163982312530906	0.127646333349898	0.220660213376137	-0.0610082493846985	-0.404958469759522	0.154957237968164	250.783704605926	0.286061793503778	0.0475788649695755	0.64119441477894	0.201810319354812	0.15528167079986	0.264649805963109	-0.109106163096292	-0.456340492030906	0.13519613183824	250.711648473997	0.207726184011781	0.0147933277972972	0.625396795613314	0.176126990480426	0.131425076129702	0.220130640122838	-0.0970637063357873	-0.469621455187285	0.153918778624761
250.958525636161	0.18444923934922	0.0205586912030625	0.561700528766547	0.163982312530906	0.127646333349898	0.220660213376137	-0.0553733153313533	-0.404958469759522	0.154957237968164	250.883717026667	0.281435728820234	0.0659216616619202	0.672216874614979	0.201864063707013	0.156726792883859	0.266618257363472	-0.102038074096925	-0.463312869570345	0.147419595506924	250.811656129272	0.207546943902261	0.0147933277972972	0.625396795613314	0.176126990480426	0.131425076129702	0.220130640122838	-0.0971672234639821	-0.469621455187285	0.153918778624761
251.058630658482	0.175744357677455	0.0203437737482849	0.561700528766547	0.163982312530906	0.127646333349898	0.220660213376137	-0.0473548422477557	-0.404958469759522	0.1622398952085	250.983729447407	0.271972010791815	0.0238564979458694	0.64119441477894	0.201810319354812	0.15528167079986	0.264649805963109	-0.0917022818857677	-0.456340492030906	0.161471575718811	250.911663784547	0.193093820133312	0.0364579846719418	0.625396795613314	0.176126990480426	0.131425076129702	0.220130640122838	-0.0773738005618153	-0.462563473774424	0.151299817746298
251.158735680804	0.173527548254597	0.0203437737482849	0.561700528766547	0.163769028017452	0.127646333349898	0.220660213376137	-0.0429209625194355	-0.406633111261379	0.156891174847478	251.083741868148	0.256691294167117	0.0105224039132181	0.62841327544008	0.201864063707013	0.15528167079986	0.264649805963109	-0.0795341506453535	-0.458937984445952	0.167844361169555	251.011671439822	0.169711518226917	0.00343012376061641	0.476768561291777	0.176126990480426	0.131425076129702	0.220130640122838	-0.0178651593414683	-0.312880022609033	0.20814576482905
251.258840703125	0.167802972707811	0.0186219588253577	0.557270133471664	0.163769028017452	0.127646333349898	0.220660213376137	-0.0346552662597814	-0.406633111261379	0.154957237968164	251.183754288889	0.217062664130614	0.0105224039132181	0.622849629152159	0.201959253045606	0.15528167079986	0.264649805963109	-0.0401382623532728	-0.422135299026891	0.206788626745102	251.111679095097	0.167908571826538	0.00343012376061641	0.476768561291777	0.176141035743056	0.131425076129702	0.220130640122838	-0.0165939972611368	-0.312880022609033	0.20814576482905
251.358945725446	0.156927804159074	0.0186219588253577	0.557270133471664	0.163769028017452	0.127646333349898	0.220660213376137	-0.0184607355714818	-0.406633111261379	0.156891174847478	251.28376670963	0.212262869426276	0.00684128505185888	0.610516858621208	0.201959253045606	0.15528167079986	0.264649805963109	-0.0328845359619123	-0.422135299026891	0.202135003415847	251.211686750371	0.163762875061001	0.00148867573254742	0.471162674674718	0.176141035743056	0.131425076129702	0.220130640122838	-0.0138884026759247	-0.310607622055492	0.20814576482905
251.459050747768	0.149922200406912	0.015196367164628	0.551420952173214	0.163769028017452	0.127646333349898	0.220660213376137	-0.0071951279189771	-0.404958469759522	0.156891174847478	251.38377913037	0.200881299785054	0.00898196676332435	0.596162487216624	0.201959253045606	0.15528167079986	0.264649805963109	-0.0152090574538742	-0.399129007096595	0.200354221039606	251.311694405646	0.16075840617308	0.00148867573254742	0.471162674674718	0.176141035743056	0.131425076129702	0.220130640122838	-0.0115341067864177	-0.310607622055492	0.20814576482905
251.559155770089	0.144911361281031	0.0127420790026906	0.543778008570304	0.163982312530906	0.127393774252343	0.220495880216127	-0.000637637158762884	-0.404146384747183	0.159551259879228	251.483791551111	0.185672653042006	0.00684128505185888	0.364408288664048	0.201959253045606	0.15528167079986	0.264649805963109	0.0165373812505453	-0.185227029842432	0.21247812540102	251.411702060921	0.151648415147076	0.0026907221075797	0.471162674674718	0.176141035743056	0.131425076129702	0.220130640122838	-0.00434204030095986	-0.310607622055492	0.206173861726313
251.659260792411	0.143970087208679	0.0127420790026906	0.543778008570304	0.164218201553954	0.127393774252343	0.220660213376137	0.00159805467616741	-0.404146384747183	0.167007327111906	251.583803971852	0.173470355106948	0.0193920632598954	0.338982296213025	0.201959253045606	0.15528167079986	0.264649805963109	0.0286488365317158	-0.149512919263661	0.195023785113499	251.511709716196	0.145300570188978	0.00148867573254742	0.46835065721305	0.176141035743056	0.131425076129702	0.220130640122838	0.00161676174277205	-0.307623641776579	0.206173861726313
251.759365814732	0.120154797058599	0.015196367164628	0.225913242977253	0.164242260205475	0.127393774252343	0.221260547773038	0.0484663797525124	-0.0812747997376904	0.150627186345851	251.683816392593	0.164884019163241	0.0202329784385894	0.313001391659781	0.201959253045606	0.15528167079986	0.264649805963109	0.0394039632688325	-0.130829182488059	0.179758361451454	251.611717371471	0.124128516926894	0.00343012376061641	0.461702359348748	0.176141035743056	0.132085262468924	0.221153787063657	0.0214374241701383	-0.301980493155491	0.206173861726313
251.859470837054	0.118226636763171	0.0160121514128612	0.226989331392736	0.164269615625311	0.125915739358633	0.221285027349359	0.049243736735489	-0.0812747997376904	0.153815553316746	251.783828813333	0.161564655439986	0.0224038707916242	0.312467782045842	0.202360951294814	0.154406193209613	0.266618257363472	0.0438031249005253	-0.130829182488059	0.180274572712311	251.711725026746	0.102293954666041	0.00343012376061641	0.460527653831942	0.176141035743056	0.132085262468924	0.221153787063657	0.0315280286447722	-0.309092289644584	0.192399547924458
251.959575859375	0.116523092615421	0.015196367164628	0.226989331392736	0.164323846753098	0.127393774252343	0.223409755725043	0.0502404041597973	-0.0812747997376904	0.156891174847478	251.883841234074	0.160723727963143	0.0224038707916242	0.312467782045842	0.202599049807842	0.153854025540505	0.266618257363472	0.0450589880221109	-0.13287697057437	0.180274572712311	251.811732682021	0.0997467144629206	0.00343012376061641	0.460527653831942	0.17615324304053	0.131425076129702	0.220130640122838	0.0331949249992608	-0.309092289644584	0.192399547924458
252.059680881696	0.113424325551617	0.015196367164628	0.226989331392736	0.164783408673377	0.127393774252343	0.225485961085044	0.0517903542365087	-0.0837095818040512	0.159551259879228	251.983853654815	0.160517502583349	0.0224038707916242	0.307412358018679	0.203150387150364	0.15615824185319	0.270126426926598	0.0485460032570667	-0.130829182488059	0.179758361451454	251.911740337296	0.0938214546332007	0.00343012376061641	0.460527653831942	0.17615324304053	0.131425076129702	0.220130640122838	0.0349496753277755	-0.309092289644584	0.192399547924458
252.159785904018	0.111676182927479	0.0195003363942223	0.231891396478999	0.164656977015866	0.127646333349898	0.226418938463813	0.0528385022863733	-0.0953291953245709	0.151866126478065	252.083866075556	0.157815170860185	0.0252187029040092	0.308171762938416	0.203158787849445	0.15528167079986	0.270126426926598	0.0505990811350413	-0.12041112471499	0.19089446712432	252.011747992571	0.0837897169967528	0.00148867573254742	0.414760001396158	0.176126990480426	0.132085262468924	0.221153787063657	0.049813050417802	-0.237318903622768	0.20814576482905
252.259890926339	0.109436523668787	0.015196367164628	0.225913242977253	0.164656977015866	0.127646333349898	0.226418938463813	0.0537919376331958	-0.083590294750272	0.1622398952085	252.183878496296	0.157039841312571	0.0252187029040092	0.306683820504759	0.203531699396115	0.15528167079986	0.271782720616277	0.0528691444484707	-0.12041112471499	0.19089446712432	252.111755647845	0.0815499295454209	0.00148867573254742	0.414760001396158	0.176051119974978	0.132085262468924	0.221153787063657	0.0523150956526026	-0.237318903622768	0.20814576482905
252.359995948661	0.105930806272941	0.0186219588253577	0.226989331392736	0.164733416128801	0.127393774252343	0.226301102471765	0.055016335365392	-0.083590294750272	0.1622398952085	252.283890917037	0.157039841312571	0.0193920632598954	0.295723835866776	0.20388507350868	0.153608367289489	0.271782720616277	0.054598460851746	-0.12041112471499	0.191642460076587	252.21176330312	0.0739040695204044	0.00343012376061641	0.212615401128058	0.176126990480426	0.131879177401203	0.221153787063657	0.0795867677329074	-0.0573419215963001	0.181536038465948
252.460100970982	0.104135567047929	0.0186219588253577	0.226989331392736	0.164733416128801	0.127393774252343	0.226301102471765	0.0560035646901015	-0.0812747997376904	0.1622398952085	252.383903337778	0.156848602723897	0.0224038707916242	0.296707336835552	0.204089530976219	0.152530306502403	0.271782720616277	0.0558714789759313	-0.12041112471499	0.19089446712432	252.311770958395	0.0729372581540976	0.00343012376061641	0.210658952633908	0.176126990480426	0.131879177401203	0.221153787063657	0.0816321720449839	-0.0535934280739331	0.181536038465948
252.560205993304	0.102923425198936	0.0186219588253577	0.226989331392736	0.164733416128801	0.127393774252343	0.226301102471765	0.0569331869000825	-0.0812747997376904	0.1622398952085	252.483915758518	0.1567072334605	0.0238495539765674	0.28620653183486	0.204529997587284	0.153854025540505	0.275906360094306	0.0571294054868925	-0.110306999800394	0.185221672003335	252.41177861367	0.0722914931889231	0.00343012376061641	0.208956758230015	0.176051119974978	0.131425076129702	0.221517424910077	0.0840596608771072	-0.0535934280739331	0.178483407708523
252.660311015625	0.101551191935275	0.0195003363942223	0.226989331392736	0.164323846753098	0.125915739358633	0.226418938463813	0.0574933786054833	-0.0793477611272075	0.161083021072787	252.583928179259	0.157815170860185	0.0334396582062803	0.28620653183486	0.20457751948855	0.152939580310207	0.275906360094306	0.0565647302398805	-0.0960541097726244	0.18453091793995	252.511786268945	0.0715616527021029	0.00343012376061641	0.204422050862156	0.176051119974978	0.131425076129702	0.221517424910077	0.0869187475210444	-0.0406319811438748	0.184402084102575
252.760416037946	0.0989469970544377	0.0181151176640757	0.225317623497997	0.164269615625311	0.127393774252343	0.22982995772203	0.0585317075119808	-0.0740452935996377	0.1622398952085	252.6839406	0.1567072334605	0.0347727088124233	0.284890799256202	0.20457751948855	0.152939580310207	0.275906360094306	0.0576340550270278	-0.0816252059213547	0.198376912869935	252.61179392422	0.0713217117485436	0.0026907221075797	0.201064428705336	0.176126990480426	0.131425076129702	0.221517424910077	0.0879764433443318	-0.0388092299210608	0.184402084102575
252.860521060268	0.0968849335983126	0.0195003363942223	0.224948315611649	0.164263905668905	0.127393774252343	0.229860868759843	0.0601462024294514	-0.0699156590039884	0.161083021072787	252.783953020741	0.152487638642524	0.03192784610176	0.28620653183486	0.204529997587284	0.152530306502403	0.275906360094306	0.0627475180081295	-0.0991319642336903	0.210694212331271	252.711801579495	0.070229708581495	0.0026907221075797	0.194299693585828	0.176051119974978	0.131879177401203	0.222377689780656	0.0906895279572194	-0.0354186363899477	0.181005391736489
252.960626082589	0.0937954344891175	0.0126729056090405	0.213698748703153	0.164263905668905	0.126594689426874	0.229860868759843	0.0622897029275971	-0.0680290753735293	0.161083021072787	252.883965441481	0.147368992235081	0.0254969023964875	0.284890799256202	0.204089530976219	0.146785479924451	0.271782720616277	0.0660511572361968	-0.110306999800394	0.210764722117403	252.81180923477	0.0701930802388527	0.00343012376061641	0.192787219654542	0.176051119974978	0.131879177401203	0.222634659343874	0.0913914610604742	-0.0354186363899477	0.178483407708523
253.060731104911	0.092774919026621	0.0126729056090405	0.209251538273704	0.164218201553954	0.127393774252343	0.231474008004307	0.0635981122781214	-0.0627967128689479	0.1622398952085	252.983977862222	0.145371975334527	0.0111280235121224	0.268273988601428	0.20388507350868	0.148383346191798	0.275906360094306	0.0677082295439941	-0.080936084867714	0.243239108958042	252.911816890045	0.0700424661939825	0.0026907221075797	0.190383802055253	0.176126990480426	0.129432303170633	0.221153787063657	0.0928298878253598	-0.0354186363899477	0.178483407708523
253.160836127232	0.0917004853414315	0.0195003363942223	0.209390767099909	0.163601024193412	0.126594689426874	0.231976823945277	0.0650651680307815	-0.0556040052910771	0.155853111722569	253.083990282963	0.141895614629708	0.0116140809137656	0.266147229849799	0.203619227461348	0.147976166977136	0.275906360094306	0.0694523345354387	-0.080936084867714	0.240968491852286	253.011824545319	0.069908151002678	0.00343012376061641	0.188961644569829	0.176141035743056	0.129432303170633	0.221153787063657	0.0934696450678414	-0.00956797434209727	0.20374662541725
253.260941149554	0.0901145898094107	0.0181151176640757	0.203274456764625	0.16349809487954	0.125144304223085	0.233765680686622	0.0677729534728493	-0.0509002029368533	0.155853111722569	253.184002703704	0.140357614217745	0.0111280235121224	0.264379939556412	0.203531699396115	0.148383346191798	0.275906360094306	0.0715507607317618	-0.080936084867714	0.230389330132514	253.111832200594	0.069908151002678	0.00424281841721298	0.188961644569829	0.17615324304053	0.129039702475482	0.221043630255017	0.09388168376101	-0.00956797434209727	0.20374662541725
253.361046171875	0.088678987268575	0.0127420790026906	0.189221243772371	0.16347806007917	0.125144304223085	0.233765680686622	0.0698088237203223	-0.0473889841970538	0.151866126478065	253.284015124444	0.137812878148981	0.0111280235121224	0.261932731615274	0.203336005035152	0.145847645335172	0.271782720616277	0.0727335126511894	-0.0746064959496928	0.23311767473818	253.211839855869	0.0698065340042135	0.00457311591555709	0.186513455418662	0.17615324304053	0.129039702475482	0.221043630255017	0.0952041264756354	-0.00767360799394795	0.199314192893684
253.461151194196	0.087140668552261	0.0195003363942223	0.190475309409199	0.163401157394157	0.120994717272998	0.231016195790174	0.0704500515725782	-0.036631033640448	0.155853111722569	253.384027545185	0.133450234805693	0.00293433133662993	0.245351183949462	0.203150387150364	0.146785479924451	0.271782720616277	0.0753023802379667	-0.0733868462028904	0.227035467117304	253.311847511144	0.0695173844790968	0.00343012376061641	0.182283416318075	0.176141035743056	0.129039702475482	0.221153787063657	0.0963302462658915	-0.00638367354066591	0.192399547924458
253.561256216518	0.0866447889330047	0.0202865991329368	0.187718394842251	0.163017849146211	0.120994717272998	0.237886275429417	0.0705640427079727	-0.0306266600629415	0.155343650700973	253.484039965926	0.13029220951436	0.00612155172557925	0.240164925916696	0.202707799652131	0.14709764647413	0.271782720616277	0.0768497941118628	-0.0709100424028246	0.23067636804157	253.411855166419	0.069233745143813	0.0026907221075797	0.179940907000162	0.176141035743056	0.132105894823204	0.224634701181864	0.0968379180411403	-0.00397517643407616	0.192399547924458
253.661361238839	0.085931359080934	0.0195003363942223	0.184765053370499	0.162297054397457	0.0963485015961708	0.239564063994079	0.0697189365772947	-0.034375058496926	0.153742749185157	253.584052386667	0.128900661688118	0.00413903015837976	0.233484088457338	0.202360951294814	0.147976166977136	0.271782720616277	0.0784581182332304	-0.0684662249009549	0.23311767473818	253.511862821694	0.0691740296539708	0.00343012376061641	0.177718715616075	0.17615324304053	0.131879177401203	0.224634701181864	0.0977507906443485	-0.00638367354066591	0.184402084102575
253.761466261161	0.085931359080934	0.0181151176640757	0.182293079862916	0.161609339359268	0.0806425171807687	0.237886275429417	0.0680112087508027	-0.0420309181715458	0.151866126478065	253.684064807407	0.127520180755341	0.0052610863149341	0.231899426239644	0.201884438055733	0.14709764647413	0.270126426926598	0.0780458618748505	-0.0664261010456854	0.23311767473818	253.611870476969	0.0691065493168465	0.0026907221075797	0.171896270636931	0.176370579518477	0.129432303170633	0.224634701181864	0.100841206048383	-0.00181803581020512	0.192399547924458
253.861571283482	0.0857921435242334	0.0181151176640757	0.182293079862916	0.16005608203861	0.0502949900307736	0.239564063994079	0.0643097596622059	-0.0456161076179946	0.149989669416426	253.784077228148	0.128900661688118	0.00612155172557925	0.233229657168266	0.200650146111554	0.146785479924451	0.283750124084597	0.0737998822445408	-0.0684662249009549	0.23311767473818	253.711878132244	0.0687048031116239	0.00424281841721298	0.171896270636931	0.176719088769305	0.125310509053739	0.234699311474029	0.105779428320584	-0.000728411275390167	0.20814576482905
253.961676305804	0.0857921435242334	0.0195003363942223	0.181623463647935	0.159839632986493	0.0437408450990134	0.239564063994079	0.0631500468782803	-0.0456161076179946	0.149989669416426	253.884089648889	0.129388684785759	0.00612155172557925	0.233229657168266	0.199695727193904	0.103436635878487	0.279364488020131	0.0701326513437649	-0.0709100424028246	0.232848060339779	253.811885787519	0.0685994520992601	0.00424281841721298	0.171896270636931	0.176051119974978	0.043867935257619	0.248983933720791	0.104906125741842	-0.0314321902534154	0.199314192893684
254.061781328125	0.0857921435242334	0.0195003363942223	0.181274649684333	0.159032257194931	0.0315186193328956	0.237823103531478	0.0604556598896019	-0.0509002029368533	0.149068766358948	253.98410206963	0.131806497045183	0.00612155172557925	0.236033771910744	0.198252238515202	0.0833970641094296	0.278274968414297	0.0655089386760594	-0.0746064959496928	0.23311767473818	253.911893442793	0.0680884639591819	0.00148867573254742	0.166767178076709	0.175695151367653	0.00405675125386237	0.234699311474029	0.106249736872395	-0.0395713550081089	0.203620229508111
254.161886350446	0.0856918050464217	0.0201756349154384	0.180990818611223	0.157791015499185	0.0315186193328956	0.237823103531478	0.0587695151678478	-0.0475456126242975	0.149530561579049	254.08411449037	0.133179984554871	0.00612155172557925	0.236033771910744	0.197570602912917	0.0623811030442696	0.283750124084597	0.0630700978495392	-0.0746064959496928	0.23311767473818	254.011901098068	0.0678713982567494	0.0026907221075797	0.15983511381038	0.175169196726777	0.00405675125386237	0.246198103768658	0.106305904070045	-0.0442268572306041	0.20814576482905
254.261991372768	0.0856979314197519	0.0186219588253577	0.177739827293944	0.157326909052159	0.0199722115766359	0.230475671236006	0.05636981530977	-0.0543041328607545	0.149530561579049	254.184126911111	0.134310717351618	0.00612155172557925	0.238594822512296	0.197001116963705	0.0465068786888143	0.283750124084597	0.0598098719091124	-0.0801894465120902	0.23311767473818	254.111908753343	0.0678295587258859	0.0026907221075797	0.15434643777492	0.174352840989695	0.000671151467061786	0.359535624249666	0.105239496513484	-0.0676650073926302	0.242700439689409
254.362096395089	0.0856979314197519	0.0195003363942223	0.177739827293944	0.156464108129743	0.0097337466802988	0.220449539605174	0.0539722574019879	-0.0560621057484767	0.149530561579049	254.284139331852	0.137185024291765	0.00612155172557925	0.239629549924972	0.19638092390093	0.0355737522028374	0.27579477413854	0.056740035727836	-0.0797617281395072	0.23311767473818	254.211916408618	0.0674471245375291	0.00343012376061641	0.151234780260688	0.17313581645057	0.000671151467061786	0.386990712521876	0.104148152498815	-0.0746464954775584	0.266421748528119
254.462201417411	0.0856979314197519	0.0195003363942223	0.177739827293944	0.155815139978832	0.0097337466802988	0.220660213376137	0.0519337526497203	-0.0649271030556742	0.149530561579049	254.384151752593	0.138817618512086	0.00612155172557925	0.240164925916696	0.194445980412438	0.0244462220397535	0.269931410610536	0.0516881389326563	-0.0909441115772075	0.231906948441495	254.311924063893	0.0671498045452902	0.00474805827352757	0.149634150435171	0.171773195101122	0.0029147324867207	0.433456916714108	0.102385248441464	-0.0676650073926302	0.308819823064016
254.562306439732	0.0857921435242334	0.019561754038332	0.177739827293944	0.154978412905231	0.0097337466802988	0.221260547773038	0.0494498282011971	-0.0785186745708606	0.146686047743494	254.484164173333	0.139632554888877	0.0052610863149341	0.240164925916696	0.192757470810152	0.0199088846112066	0.270126426926598	0.0472466412300817	-0.0909441115772075	0.23311767473818	254.411931719168	0.0667483625772565	0.00457311591555709	0.142022019017391	0.170875001409183	0.0029147324867207	0.440193003802809	0.101419929508348	-0.0682815706398743	0.351316064912138
254.662411462054	0.0863139829833291	0.019561754038332	0.177739827293944	0.154774070486708	0.0097337466802988	0.221285027349359	0.0488389741965379	-0.0791862077215137	0.149530561579049	254.584176594074	0.140194714182578	0.0052610863149341	0.240164925916696	0.19159950770165	0.0199088846112066	0.270126426926598	0.0436009563224063	-0.0994931954182962	0.223454006770381	254.511939374443	0.0666072261268091	0.00343012376061641	0.139249042071649	0.169348714918091	0.000671151467061786	0.440193003802809	0.0998048632312172	-0.0682815706398743	0.360253037024485
254.762516484375	0.0867293203257047	0.0195003363942223	0.177739827293944	0.153570973181103	0.00796288100079504	0.219161212628009	0.0459482954927913	-0.0985929530399525	0.136397272074366	254.684189014815	0.141000960141531	0.00356451092466653	0.240164925916696	0.191042065324716	0.00614330853563806	0.256542330586151	0.0406303373305964	-0.0994931954182962	0.236511250015486	254.611947029718	0.0664799932611443	0.00482009050744982	0.139249042071649	0.168533362746806	0.000671151467061786	0.443996276313504	0.0991327755389264	-0.0682815706398743	0.366532174765643
254.862621506696	0.0870044005295265	0.0195003363942223	0.177739827293944	0.152932328402541	0.00693678959268495	0.218527613042947	0.0442203044343641	-0.0939843601017882	0.148332933529479	254.784201435556	0.143291794693321	0.00063783718095561	0.243176814968216	0.189647427147432	0.0107636632387325	0.261027556219094	0.0350130364951218	-0.154170589930251	0.199987857896893	254.711954684993	0.0663473782252975	0.00545342491082241	0.138726850121981	0.166683585164197	0.0029147324867207	0.440193003802809	0.0953891256781748	-0.0682815706398743	0.361667272312643
254.962726529018	0.0883034101368493	0.0201756349154384	0.180694262327362	0.152226995113616	0.00693678959268495	0.218527613042947	0.041575745114539	-0.10796768485081	0.138461924110071	254.884213856296	0.147923017578879	0.00612155172557925	0.255852065362011	0.188358937278273	0.00614330853563806	0.255435713430163	0.0280222500855709	-0.164262470466943	0.191642460076587	254.811962340267	0.0666462559884277	0.00529531055886621	0.139089490023697	0.165803451494147	0.0029147324867207	0.436491603480052	0.0922438275559593	-0.0823919431147656	0.366532174765643
255.062831551339	0.0885133523579318	0.0202865991329368	0.180694262327362	0.15102442853928	0.00796288100079504	0.219161212628009	0.0395306185376367	-0.10796768485081	0.139274435483448	254.984226277037	0.15335735541877	0.0052610863149341	0.262484626174886	0.186867814727202	0.00614330853563806	0.255711369275497	0.0195163043945425	-0.174358591694688	0.197769305144781	254.911969995542	0.0672639126946198	0.00457311591555709	0.140487526491956	0.164395727942893	0.0029147324867207	0.43246952032922	0.0869892499153932	-0.0682815706398743	0.408972577619208
255.162936573661	0.0889600835927797	0.0202865991329368	0.180990818611223	0.150132837677987	0.00796288100079504	0.219161212628009	0.0370206450894617	-0.11333714111159	0.136370692844956	255.084238697778	0.156398076085857	0.0052610863149341	0.26679933221081	0.185426718549391	0.00631288278905069	0.255435713430163	0.0123578010037832	-0.187070194976495	0.192923127976996	255.011977650817	0.0687318855563603	0.00457311591555709	0.149634150435171	0.163271114479936	0.000671151467061786	0.386990712521876	0.0779448834938467	-0.140938331728751	0.403804334677315
255.263041595982	0.0895235222837642	0.0205586912030625	0.181623463647935	0.148957815730923	0.00796288100079504	0.219161212628009	0.0344263410014828	-0.11333714111159	0.144145825384054	255.184251118518	0.159801006581287	0.0052610863149341	0.269962159889263	0.183716414244481	0.00352889723432318	0.250318826133236	0.00500773788728312	-0.20712626641799	0.169097536709563	255.111985306092	0.0698065340042135	0.00343012376061641	0.151689669270914	0.161596433331706	0.000671151467061786	0.333045329011076	0.0710488875066523	-0.202763286676056	0.354689904581771
255.363146618304	0.0900164502863083	0.0205586912030625	0.182153806371426	0.148003772364583	0.00796288100079504	0.219161212628009	0.0322767477510057	-0.11333714111159	0.146213877025753	255.284263539259	0.161894678335559	0.00614270268017699	0.273935314125619	0.18238059099432	0.00614330853563806	0.251793610721233	-0.00303332675763751	-0.231220029998472	0.147661717780782	255.211992961367	0.0701930802388527	0.00482009050744982	0.158887102381114	0.157925874843203	0.0029147324867207	0.237810872380682	0.0631247902022844	-0.314746582380256	0.183586188259007
255.463251640625	0.09026503833319	0.0205586912030625	0.181623463647935	0.147002181663655	0.00823253811673555	0.219161212628009	0.0304015313785575	-0.11333714111159	0.146686047743494	255.38427596	0.164637455953271	0.00614270268017699	0.273935314125619	0.181071103688147	0.00631288278905069	0.250318826133236	-0.0078651259173259	-0.21702989160569	0.150514817159625	255.312000616642	0.0715430496381339	0.00593810619514167	0.161964241014901	0.155273643885362	0.0029147324867207	0.226422381645917	0.0549945686778991	-0.214407422203554	0.198348191485932
255.563356662946	0.0910627615713325	0.0205586912030625	0.181274649684333	0.146541740059325	0.00796288100079504	0.218527613042947	0.0282475204539383	-0.12590906422999	0.136397272074366	255.484288380741	0.165836121759902	0.0254969023964875	0.29230227649083	0.179705147762852	0.00631288278905069	0.250318826133236	-0.0126045225312612	-0.215651040251299	0.148686287179625	255.412008271917	0.0716951689413703	0.00706406603849656	0.165268466004586	0.1528442781168	0.0029147324867207	0.220130640122838	0.0493519424794439	-0.206865096754863	0.172444150494726
255.663461685268	0.0923101727184552	0.025344437929114	0.187718394842251	0.145638262436992	0.00796288100079504	0.220660213376137	0.0282998410793932	-0.132488413977416	0.136397272074366	255.584300801481	0.168849332901205	0.0361271099042545	0.295087494454462	0.178469742338986	0.00614330853563806	0.248697188778441	-0.0187439330418755	-0.215651040251299	0.148686287179625	255.512015927192	0.0722914931889231	0.0332024543660489	0.19377519511738	0.149908717452439	0.00340402005112946	0.216336120622934	0.0410354475768807	-0.175628043458505	0.172444150494726
255.763566707589	0.0927083487409871	0.0237989460246842	0.187718394842251	0.145225452512421	0.00823253811673555	0.221285027349359	0.027578584645688	-0.132886326541731	0.136397272074366	255.684313222222	0.17025140625725	0.0382455999381049	0.291081316479705	0.178399332276602	0.00614330853563806	0.248697188778441	-0.0215222083605884	-0.21702989160569	0.143628448261007	255.612023582467	0.0731575866097008	0.0332024543660489	0.175654471618796	0.145988921065063	0.0029147324867207	0.212347784543467	0.0337257622116819	-0.141057393713469	0.176604681992695
255.863671729911	0.0935599868369091	0.0238907485770522	0.187718394842251	0.146583906688525	0.00693678959268495	0.231976823945277	0.0358809187822082	-0.156458737809433	0.139274435483448	255.784325642963	0.171493417632944	0.0382455999381049	0.291081316479705	0.178899556962618	0.00828945297367395	0.260664865451599	-0.0168235997940808	-0.231220029998472	0.142942852852005	255.712031237741	0.0732579547438698	0.031170178131205	0.170723745429883	0.145454918331269	0.0029147324867207	0.212347784543467	0.0334731553767171	-0.141057393713469	0.176604681992695
255.963776752232	0.0949616918619818	0.0258038022344997	0.189433280667144	0.146561833472361	0.00161284207348101	0.282819041692817	0.0453902683012297	-0.214803483797659	0.161444944049793	255.884338063704	0.172467242334694	0.0402427853485968	0.295087494454462	0.180620682633382	0.00614330853563806	0.270126426926598	-0.00973382296393255	-0.228749851504135	0.164057870242646	255.812038893016	0.0733141074283875	0.031170178131205	0.16812374797419	0.144278744821444	0.0029147324867207	0.212347784543467	0.0328396937559839	-0.141057393713469	0.176604681992695
256.063881774554	0.0965493667719595	0.0258038022344997	0.187718394842251	0.150719775165614	0.00161284207348101	0.567736152166572	0.0688738839266979	-0.156458737809433	0.437776395628603	255.984350484444	0.172658432917968	0.0292102760129428	0.283295939490182	0.181810172328999	0.00272759553986346	0.323849586846961	0.000323170403471925	-0.286212350877873	0.201268898611831	255.912046548291	0.0732579547438698	0.031170178131205	0.16812374797419	0.144198977883926	0.0029147324867207	0.212347784543467	0.0327107886556502	-0.141057393713469	0.176604681992695
256.163986796875	0.0973287003679545	0.0258038022344997	0.186909960416944	0.154636208159468	0.00161284207348101	0.622071229365458	0.0896175320221771	-0.131306028502859	0.505881101405175	256.084362905185	0.172658432917968	0.0393387401583017	0.28698726704842	0.183207690752329	0.00631288278905069	0.514293609579994	0.010356539455229	-0.274527233448808	0.327816736521013	256.012054203566	0.0729372581540976	0.0337920405379328	0.166767178076709	0.143222356866856	0.0029147324867207	0.211815370533506	0.0328317792369132	-0.147173248702047	0.165301078279578
256.264091819196	0.0987175337511785	0.0258038022344997	0.18682888292643	0.154636208159468	0.010270314995978	0.668203436760646	0.0910931421597252	-0.132488413977416	0.51234178181298	256.184375325926	0.173253201783922	0.0382266813402776	0.283295939490182	0.184074770170275	0.00631288278905069	0.535676615694489	0.0163465347224549	-0.275841601617306	0.376968528724643	256.112061858841	0.072836426300701	0.0337920405379328	0.166352000496439	0.143222356866856	0.0029147324867207	0.211815370533506	0.0329979996434586	-0.146867144188629	0.165301078279578
256.364196841518	0.100009901510593	0.025868201528578	0.186557990318759	0.154873705704756	0.0126687448615124	0.67459073734831	0.0943752299181951	-0.105533675751376	0.552791593432289	256.284387746667	0.173630087231317	0.0333677815775038	0.274121523867645	0.185623304711415	0.00272759553986346	0.571028145230126	0.0248238937595114	-0.215934742832125	0.432524234337103	256.212069514116	0.072569780179999	0.0337920405379328	0.166352000496439	0.143126300066367	0.0029147324867207	0.211815370533506	0.033673634463608	-0.141057393713469	0.166936583223404
256.464301863839	0.100400371127168	0.0306313706300668	0.190475309409199	0.155159873975947	0.0162942871992132	0.675572225343671	0.0974175666228378	-0.108036521640392	0.545457455005718	256.384400167407	0.173723227999566	0.0382266813402776	0.274121523867645	0.185766988975127	0.0116216454206672	0.583106417927067	0.0289273440189758	-0.230308440948826	0.432883890690458	256.312077169391	0.072509635672497	0.0355157072793859	0.166767178076709	0.142991209157388	0.00340402005112946	0.211815370533506	0.034405642329247	-0.140071555024121	0.165301078279578
256.564406886161	0.10246422533498	0.028203484585031	0.190475309409199	0.156464108129743	0.0162942871992132	0.720750912449493	0.110589050669863	-0.102924137792539	0.570969434501983	256.484412588148	0.174426398781261	0.0404133753655525	0.271113600072439	0.1867531071529	0.0117831137707501	0.59022720211237	0.0349041569444007	-0.199784673469368	0.472597918010447	256.412084824666	0.07246794982015	0.0355157072793859	0.166112149627471	0.159150329685289	0.00201003799498656	0.683326146778695	0.101497223539454	-0.0752052139768036	0.567115641420885
256.664511908482	0.104577619761098	0.0330103284091088	0.202016396475775	0.156728481051483	0.0162942871992132	0.729886129340279	0.113275338669298	-0.134827493510369	0.596972091579965	256.584425008889	0.174988286056548	0.0748422650603898	0.295631779637584	0.18937651356834	0.0117831137707501	0.598245391059005	0.0446474638161355	-0.172260375799317	0.499739145515111	256.512092479941	0.0722258578248521	0.0332024543660489	0.160090260937926	0.158545405406759	0.00836270638065353	0.687710783696611	0.102218849153195	-0.0780755404824851	0.570856497876809
256.764616930804	0.106480979942054	0.028203484585031	0.202016396475775	0.157545845019814	0.0162942871992132	0.73327928782697	0.115633110495251	-0.144924076349856	0.621031720053405	256.68443742963	0.17368220814439	0.0645969640525055	0.295631779637584	0.202177421763433	0.0241647327310676	0.765334403508126	0.122630412020227	-0.12850429160348	0.649305562482552	256.612100135215	0.0719193506397625	0.0332024543660489	0.157906821961033	0.158545405406759	0.00836270638065353	0.687710783696611	0.103999177538103	-0.0692082823070103	0.593686232276697
256.864721953125	0.109512489783188	0.028203484585031	0.208376532784734	0.159158648911096	0.0162942871992132	0.738101002533073	0.117726334473304	-0.110618536167237	0.68205517461495	256.78444985037	0.173253201783922	0.0404263861472753	0.274121523867645	0.202813696118301	0.0379845986517291	0.791652312987788	0.127238834449295	-0.14405203044356	0.634743697369547	256.71210779049	0.0717661258958804	0.031170178131205	0.151234780260688	0.158829120272595	0.00836270638065353	0.687710783696611	0.107331760893302	-0.0780755404824851	0.593686232276697
256.964826975446	0.112347104525205	0.0286671593431883	0.214954830682064	0.160039706482206	0.0126687448615124	0.741870737204775	0.1200239203635	-0.136636186893147	0.688176430215909	256.884462271111	0.172054636418711	0.0372236350408386	0.272959889195226	0.203571486080291	0.0301163844530411	0.790392076621968	0.133587003596138	-0.150199050821161	0.637810440332977	256.812115445765	0.0717404130159538	0.0337920405379328	0.151689669270914	0.15972619428253	0.00949069714081872	0.687710783696611	0.108743780406986	-0.0780755404824851	0.593686232276697
257.064931997768	0.113424325551617	0.0306313706300668	0.21957478388869	0.160882037898873	0.0162942871992132	0.765621554194734	0.125351192534903	-0.162358908882552	0.68205517461495	256.984474691852	0.16960575985457	0.0374934500125846	0.274121523867645	0.204067970111029	0.0297375851414934	0.791652312987788	0.14035557027507	-0.150199050821161	0.653157434321974	256.91212310104	0.0717404130159538	0.0337920405379328	0.151689669270914	0.172896797971223	0.00580940414258394	0.887133517475416	0.190204942840876	-0.0752052139768036	0.840279626243866
257.165037020089	0.117112271679462	0.0290614457617245	0.229252857849342	0.162043004969349	0.0162942871992132	0.765621554194734	0.125088875626754	-0.183086498026136	0.692834930196836	257.084487112593	0.167871790647116	0.0321298811644876	0.273935314125619	0.22634359441478	0.0281620247967318	0.96780890022764	0.222437634729028	-0.1096220949826	0.865702739899554	257.012130756315	0.0717404130159538	0.0337920405379328	0.151689669270914	0.172896797971223	0.00949069714081872	0.887133517475416	0.190724963690895	-0.0752052139768036	0.838842168816509
257.265142042411	0.118438554943696	0.0306313706300668	0.245394796887759	0.163147423402278	0.0126687448615124	0.772632527727848	0.129500526335695	-0.182247475539065	0.710494063841685	257.184499533333	0.166232002096264	0.0321298811644876	0.274121523867645	0.227151470779002	0.0252938876063444	0.96780890022764	0.227455576412101	-0.1096220949826	0.883135873791471	257.11213841159	0.0716951689413703	0.0337920405379328	0.151607161023239	0.172896797971223	0.00949069714081872	0.886899783413347	0.191164555084661	-0.0780755404824851	0.833605848716696
257.365247064732	0.121159549513696	0.0379071418687458	0.256228953370585	0.163839100548165	0.0162942871992132	0.778600883064903	0.12949158277971	-0.183086498026136	0.712891771822592	257.284511954074	0.165186751313867	0.0330608254391324	0.274121523867645	0.231181657627326	0.0252938876063444	0.96780890022764	0.23579427552972	-0.1096220949826	0.885225080299086	257.212146066865	0.071664836396923	0.0337920405379328	0.151607161023239	0.173516163150488	0.00967645791273318	0.886899783413347	0.193086958252586	-0.0780755404824851	0.833605848716696
257.465352087054	0.121647974258909	0.0379071418687458	0.257072308047451	0.164508663001952	0.0162942871992132	0.78737730672435	0.135043748129228	-0.242258026064443	0.685173023290846	257.384524374815	0.163421759499235	0.0224098346985285	0.261932731615274	0.233166616859326	0.0241647327310676	0.96780890022764	0.242499717213912	-0.1096220949826	0.885225080299086	257.31215372214	0.0716479295923802	0.0337920405379328	0.151607161023239	0.173587040165759	0.0119566191428408	0.887133517475416	0.193995135879043	-0.0692082823070103	0.840279626243866
257.565457109375	0.12169746752065	0.0379071418687458	0.257072308047451	0.164931651626532	0.017488495677787	0.80940035910079	0.143535666241446	-0.247062219906139	0.712891771822592	257.484536795556	0.161894678335559	0.0224098346985285	0.261932731615274	0.239817533130651	0.0241647327310676	0.96780890022764	0.254678222308194	-0.10031976096956	0.897510991305664	257.412161377415	0.071664836396923	0.0337920405379328	0.151689669270914	0.173609355071079	0.0119566191428408	0.887133517475416	0.194854083814943	-0.0516195743959178	0.860504164227718
257.665562131696	0.123267105822911	0.0372223786408767	0.261943152028683	0.197781032527472	0.0162942871992132	1.22471296874814	0.26647259530492	-0.286449297916345	1.11870899272937	257.584549216296	0.160644472561778	0.00579145290473648	0.245351183949462	0.248412370419326	0.0241647327310676	0.96780890022764	0.263375816262202	-0.10031976096956	0.897510991305664	257.512169032689	0.0716951689413703	0.0332024543660489	0.151689669270914	0.173609355071079	0.0119566191428408	0.887133517475416	0.194725675100271	-0.0516195743959178	0.860504164227718
257.765667154018	0.12361014347017	0.0372223786408767	0.267261526676063	0.201668121009041	0.0163129525887935	1.23486376719785	0.29652063503856	-0.220930931568153	1.19846073043453	257.684561637037	0.160287879397596	0.00579145290473648	0.244582500264482	0.299423468958295	0.0241647327310676	1.00343210930575	0.29902582835694	-0.109108577489347	0.910614516140098	257.612176687964	0.0716951689413703	0.0332024543660489	0.151689669270914	0.173609355071079	0.0119566191428408	0.887133517475416	0.194725675100271	-0.0516195743959178	0.860504164227718
257.865772176339	0.124749099319803	0.0379071418687458	0.269506558673762	0.210075355800583	0.0126687448615124	1.26072734988008	0.318951523272995	-0.220930931568153	1.21331455241553	257.784574057778	0.160644472561778	0.00579145290473648	0.245351183949462	0.566513166719435	0.0281620247967318	1.12512966691178	0.370128464901008	-0.10031976096956	1.01153182221491	257.712184343239	0.0716951689413703	0.0332024543660489	0.151689669270914	0.17367317388433	0.0099025590543572	0.900493841016467	0.198185800699987	-0.0597534909040492	0.85896913344619
257.965877198661	0.125336783139092	0.0333078624361072	0.269506558673762	0.745977496876776	0.0162942871992132	1.83585309113132	0.653251111237104	-0.0950768199443487	1.65063719916673	257.884586478518	0.161524575215658	0.00183524411802329	0.245351183949462	0.573085804642844	0.0297375851414934	1.13028647055165	0.374579687244144	-0.0997414584242044	1.01420176296101	257.812191998514	0.0716951689413703	0.0332024543660489	0.151689669270914	0.178195139368196	0.0099025590543572	1.18514415321569	0.302666414171165	-0.0823919431147656	1.10439232444778
NA	NA	NA	NA	NA	NA	NA	NA	NA	NA	257.984598899259	0.161524575215658	0.00546972172927142	0.250752156126893	0.898015918828951	0.145847645335172	1.79209493039589	0.804597509653521	-0.0926103120960071	1.63411444017435	257.912199653789	0.0716479295923802	0.031170178131205	0.151234780260688	0.207178767075387	0.0119566191428408	1.26075201168001	0.405711406281663	-0.0651766305890232	1.16618745165217
