# Supplementary material for: Global diversity dynamics in the fossil record are regionally heterogeneous
Source: Nat Commun. 2022 May 18;13:2751. doi: 10.1038/s41467-022-30507-0 (PMC9117201; doi:10.1038/s41467-022-30507-0)
Supplement: Supplementary file 4 — Source Data [file 41467_2022_30507_MOESM4_ESM.zip › source_data/Supplementary Figure 42 - diversity.txt]

Supplementary.Figure.42...diversity.SPL_raw_time	Supplementary.Figure.42...diversity.SPL_raw_median	Supplementary.Figure.42...diversity.SPL_raw_0.95_lower	Supplementary.Figure.42...diversity.SPL_raw_0.95_upper	Supplementary.Figure.42...diversity.SPL_mst_time	Supplementary.Figure.42...diversity.SPL_mst_median	Supplementary.Figure.42...diversity.SPL_mst_0.95_lower	Supplementary.Figure.42...diversity.SPL_mst_0.95_upper	Supplementary.Figure.42...diversity.SPL_both_time	Supplementary.Figure.42...diversity.SPL_both_median	Supplementary.Figure.42...diversity.SPL_both_0.95_lower	Supplementary.Figure.42...diversity.SPL_both_0.95_upper
193.696	613.300300499509	260.226852933962	1289.96177445735	193.746	340.58347484659	125.88711318285	964.655393426064	193.715	356.575133640177	116.74541953658	895.378106837277
195.261	626.117976559608	270.217451550479	1256.31100085295	195.345	379.706847829603	122.819229268197	1058.95671956561	195.219	369.590711411049	143.04083712086	958.933056408352
196.221	939.682313179299	290.504607299909	2154.48238672836	196.272	789.652807279868	126.062430829189	2697.94600021772	196.185	798.826906113593	206.326336511392	2247.49450945378
197.004	386.551737018493	91.5535765329538	1475.42385603428	197.071	113.972559648768	31.4103443254064	335.400628193638	196.937	145.57820060197	47.1457893286171	317.556856798134
198.39	401.963446116691	129.358226840941	1576.10281499473	198.542	101.958480125781	33.3482779220593	311.453338237544	198.226	104.030090878656	37.0258559124201	224.653339571298
199.316	584.479697640698	95.6016647195598	2331.95173095043	199.401	216.942608729408	29.6705009365163	866.966730948033	199.219	149.604933130896	27.5345398613223	375.323764096206
200.099	765.623504863811	102.143702148665	5776.28161175326	200.2	170.848196916567	32.7539667307132	2274.2070094937	199.971	283.746066885959	44.3907866068403	2917.35704260267
201.049	931.297306726996	72.1265606283339	7486.25268480368	201.15	97.5539910794077	9.49321312772389	1196.27269840402	200.921	251.02999548017	22.030627239241	2995.33167807727
201.831	133.991823758826	29.9559972143411	404.888920294383	201.949	72.1949612113162	7.08370870567361	300.897046049888	201.672	101.247520412269	13.4319975280235	492.073825192978
203.084	113.092247485092	20.0816504973868	334.926010929173	203.337	141.459912613805	15.9441992490241	524.109113794508	202.736	154.982678613723	24.1093513226339	853.753861685523
204.433	137.176895740733	23.2891562471479	427.856426622749	204.568	104.701136030274	3.40341887540491	512.710496840506	204.24	109.861003362577	23.3233329925482	585.238528594846
205.216	150.151411492602	14.0358733187508	642.429268863099	205.368	228.809985836099	24.7779670588936	1156.37459569806	204.996	165.967846742145	12.3915257104604	879.684215642438
206.214	233.880951124613	25.9597109957972	819.930274463797	206.535	190.995281305286	31.279631224966	688.096133086395	205.748	166.389220884071	10.9754937614913	885.714765341251
207.779	156.931235491696	22.9842082011083	530.874456109324	208.133	147.733731456312	15.0160976894706	644.656171677058	207.247	280.157768809256	42.9487448445381	1214.91250619352
209.035	204.260963188079	8.07607042888684	887.81574042848	209.221	83.3902051512747	2.57928060517452	613.721284773031	208.751	165.339159573509	21.8381465831975	749.853684459037
209.818	34.6649989917453	2.69080073937506	177.920421661757	210.021	22.8102777602504	2.63229017663979	79.2015195533286	209.506	15.5443713137089	1.38350187559393	52.2279506185658
210.908	23.5318717821825	1.53788430868249	103.776153711122	211.33	20.1773337098102	0.773614125440851	113.416878227929	210.258	15.1944423059174	1.45839672247717	49.9095968141732
212.473	27.848334632443	1.94679331319697	107.639042991254	212.929	19.3212298322142	0.962179314995884	95.7460044717593	211.758	7.38342764784055	0.0198573357302568	27.0188604467356
213.643	17.450369629987	0.394965563177138	60.4315353585643	213.879	25.6798476056142	2.14462052751082	132.640590633753	213.261	7.94400169889846	0.00964431628522797	29.8385128252533
214.425	19.3811650056957	1.64578582211518	68.3638211602669	214.678	29.9825315874876	2.44325074040919	109.863696384121	214.022	31.5538122642532	1.91319918124564	112.049873610631
215.602	30.8675027470798	5.40945824146246	106.778194606352	216.126	58.9743922840644	8.14607546022173	197.385502762366	214.773	31.4694218890968	2.2912818418378	105.943736209367
216.937	66.0519349363736	16.8892781831008	206.566976157566	217.208	18.8739842677658	0.658682772844878	87.0726106129312	216.268	24.316202062446	0.591504321371242	94.8985298033725
217.72	11.0246539556271	0.858095483149818	37.0972780290585	218.007	7.8738287716616	0.391882513085218	26.6879417990885	217.255	9.79680431311126	0.197754127791239	35.4800693667952
218.732	6.01687800745819	0.492596993321164	20.891646135401	219.323	4.11305779585203	0.156588457664186	16.1032210032921	218.007	7.02841382109206	0.485137870823505	23.0891886773762
220.297	3.56905895313485	0.0887442884804201	15.2986865740935	220.922	2.97644549322728	0.020586036570949	14.941890908512	219.276	4.58355543609122	0.0308709270337958	18.6757312712495
221.861	3.43179053183968	0.116500890257859	13.6780341329126	222.52	2.95360389680614	0.0529989078578718	13.1794830229384	220.779	3.87829061699583	0.0230519661790352	13.8654798419588
223.426	3.45425650029583	0.204293274309069	14.4138235679613	224.119	3.39919108430205	0.0579640690981958	14.3040733247257	222.283	3.35598652198975	0.05320649217274	17.3791008561371
224.991	4.01381981622259	0.038842552011683	16.6703254139351	225.717	3.73129920342901	0.0502225804234818	16.9657852095273	223.786	3.41392244206263	0.0357795754190767	14.5932485962618
226.537	4.97584535187892	0.0754603371624806	17.9472214350193	226.908	5.8847670523753	0.127202129314441	25.7565551678909	225.29	3.97637142615935	0.0682849340780773	19.3672174567056
227.319	12.4447353590836	0.766641497822641	38.4799382528931	227.708	9.05592500114842	0.518639691782631	38.3984184105071	226.671	6.39244617083817	0.161417854074524	24.0383143853012
228.12	12.247116393871	0.44353671536827	35.5546836432529	228.915	7.97992563001334	0.00428243812605323	27.5900363300287	227.423	19.2490571576883	0.435448212178052	80.1154382184431
229.685	15.0360063393621	0.217305318111585	52.9838976874846	230.513	5.92990183302722	0.105711603237655	22.7372262029292	228.297	20.647672432761	0.488921174333732	69.08244018185
231.25	13.2031576722702	0.482343314745862	51.6071756858181	232.112	11.3960627813445	0.112914010159044	44.3626044368508	229.801	17.3153459224202	1.12591838509517	72.6092748625798
232.815	11.4261802138689	0.423270422063087	46.0825503012403	233.255	19.0598800147124	0.836867840082334	83.0578338013714	231.304	11.3797249880563	0.292029117310358	46.7274304379894
233.599	15.5456642833953	1.81527380812946	46.4445702803409	234.055	13.8608628437703	0.417369466856863	57.719391889631	232.808	11.3882421102502	0.478586749408812	45.2830147572433
234.381	15.58241814433	2.16119050914071	45.9290409663492	235.309	9.46936753791143	0.225287545339252	41.784814177949	233.58	12.2057427241677	2.00651811199272	42.5660585349631
235.944	15.79417389632	1.10785583572296	49.3470077169588	236.554	16.7667991984478	0.362135097607114	76.4804767556136	234.331	11.4675989508077	1.98250061674764	37.4983274691603
236.863	24.0930932633701	3.62063986612222	75.4013367563798	237.353	18.3475519740214	0.780342774009197	69.5693796965352	235.815	13.7927782859536	0.22233107912116	55.2937966879125
237.646	34.7900707478819	6.85072566922713	111.710005544168	238.506	28.0212345446082	3.05125818022443	91.4795054032051	236.783	16.1219306248721	1.36818140259809	50.1705709226704
238.886	20.1460150033395	1.69810622610115	66.7160372938583	239.393	31.9918881287984	2.55985775052205	115.523745358331	237.535	24.0066691588211	1.01504242373689	84.1271882466386
239.668	29.730825481563	4.16880978034439	100.547695267524	240.192	35.567502288252	4.12312797481923	123.632419034805	238.775	25.9627171613403	1.7434864271075	94.4505473403366
240.638	28.3633310882303	1.90366180195761	88.7077157124239	241.182	28.7337070003413	1.17934301137794	135.833994461017	239.527	46.6496522885726	7.14187378445536	163.447801113988
241.44	13.586742614139	1.18835035851463	62.9188985947692	241.981	26.0873183899054	0.952271456193961	185.180569455791	240.325	40.7558094886866	9.17822694411353	124.504490014609
242.223	12.850595836811	0.983426701322231	59.591650045438	243.302	8.85046196072961	0.0173388098886016	50.8020982306818	241.269	31.9532054914792	0.577439858401503	108.117279771732
243.768	18.8770022089298	0.171875814412791	112.309466660033	244.9	19.1373697639959	0.252681416120327	116.520584873558	242.02	19.4137099065685	0.455969613458788	113.687556251238
