# Supplementary material for: Global diversity dynamics in the fossil record are regionally heterogeneous
Source: Nat Commun. 2022 May 18;13:2751. doi: 10.1038/s41467-022-30507-0 (PMC9117201; doi:10.1038/s41467-022-30507-0)
Supplement: Supplementary file 4 — Source Data [file 41467_2022_30507_MOESM4_ESM.zip › source_data/Supplementary Figure 42 - rates.txt]

Supplementary.Figure.42...rates.SPL_raw_time	Supplementary.Figure.42...rates.SPL_raw_exr	Supplementary.Figure.42...rates.SPL_raw_exr_mn	Supplementary.Figure.42...rates.SPL_raw_exr_mx	Supplementary.Figure.42...rates.SPL_raw_spr	Supplementary.Figure.42...rates.SPL_raw_spr_mn	Supplementary.Figure.42...rates.SPL_raw_spr_mx	Supplementary.Figure.42...rates.SPL_raw_dvr	Supplementary.Figure.42...rates.SPL_raw_dvr_mn	Supplementary.Figure.42...rates.SPL_raw_dvr_mx	Supplementary.Figure.42...rates.SPL_mst_time	Supplementary.Figure.42...rates.SPL_mst_exr	Supplementary.Figure.42...rates.SPL_mst_exr_mn	Supplementary.Figure.42...rates.SPL_mst_exr_mx	Supplementary.Figure.42...rates.SPL_mst_spr	Supplementary.Figure.42...rates.SPL_mst_spr_mn	Supplementary.Figure.42...rates.SPL_mst_spr_mx	Supplementary.Figure.42...rates.SPL_mst_dvr	Supplementary.Figure.42...rates.SPL_mst_dvr_mn	Supplementary.Figure.42...rates.SPL_mst_dvr_mx	Supplementary.Figure.42...rates.SPL_both_time	Supplementary.Figure.42...rates.SPL_both_exr	Supplementary.Figure.42...rates.SPL_both_exr_mn	Supplementary.Figure.42...rates.SPL_both_exr_mx	Supplementary.Figure.42...rates.SPL_both_spr	Supplementary.Figure.42...rates.SPL_both_spr_mn	Supplementary.Figure.42...rates.SPL_both_spr_mx	Supplementary.Figure.42...rates.SPL_both_dvr	Supplementary.Figure.42...rates.SPL_both_dvr_mn	Supplementary.Figure.42...rates.SPL_both_dvr_mx
194.015560354037	0.123178712028759	0.0289361170565444	0.295457528000709	0.0227105210088468	0.000449276837038494	0.100071167472822	-0.097972124126336	-0.248667088542807	0.0309339724236551	194.010810562112	0.121391212310863	0.0510702461457329	0.241080118548063	0.0149941514881796	0.000791265043889743	0.0714887301739886	-0.112625912322471	-0.218963959652228	-0.0300549115581547	194.052966096685	0.158276800779326	0.029074168968538	0.737812482642183	0.00328844913326664	0.000291767983788626	0.0113418956168309	-0.254963849625069	-0.732474601296363	-0.0201842432863893
194.115730171843	0.121321590818945	0.0279532386833095	0.285330603690522	0.025519303062416	0.000474717232948801	0.101098635773093	-0.0919930051996816	-0.230758234435428	0.0469567833404163	194.110942543478	0.120865871305438	0.0518213378138871	0.236142544086556	0.0150745462845342	0.000911195426708304	0.0717227110667932	-0.109865540875722	-0.193671598598263	-0.0119574238752072	194.153010139042	0.198994287074759	0.0883284658820239	0.77624736995856	0.00328844913326664	0.000291767983788626	0.0113418956168309	-0.296845446440971	-0.773430507500061	-0.0853013683219824
194.215899989648	0.120119272070815	0.0279532386833095	0.263765442517339	0.0296376748192825	0.000449276837038494	0.101098635773093	-0.087384907892733	-0.227773942588422	0.0309339724236551	194.211074524845	0.120228775618858	0.0488769752872149	0.226961686084684	0.0152339638641883	0.000378016549082369	0.0720231704572813	-0.107488856171525	-0.193671598598263	-0.0208074838527295	194.2530541814	0.222563901028043	0.0919790343196354	0.77624736995856	0.00328844913326664	0.000291767983788626	0.0113418956168309	-0.302831373190132	-0.774797393265792	-0.0892637291357789
194.316069807453	0.119215715305337	0.02681250525944	0.224157741917168	0.0334510853681	0.000449276837038494	0.10126865315051	-0.0820016056187841	-0.214411232585007	0.0379759279262936	194.311206506211	0.118890583472658	0.0510702461457329	0.219523925231799	0.0160168351314335	0.000799439364121629	0.0752715071730617	-0.102878410432855	-0.186820924461738	-0.0184051854342931	194.353098223757	0.284207233383923	0.0919790343196354	0.775784986498951	0.00328844913326664	0.000291767983788626	0.0113418956168309	-0.307481156990225	-0.773430507500061	-0.0892637291357789
194.416239625259	0.116344933573024	0.0279532386833095	0.188916541733826	0.0397330427314878	0.000449276837038494	0.103603883401937	-0.0760238365233328	-0.175876583921051	0.0557460579127048	194.411338487578	0.118284380754658	0.0510702461457329	0.21415528904397	0.0163886831029284	0.00119641265823672	0.0767223962245128	-0.100476987436155	-0.179716743316399	-0.0139992349754089	194.453142266114	0.322203058945587	0.0919790343196354	0.775136644945479	0.00328844913326664	0.000291767983788626	0.0113418956168309	-0.316050668672264	-0.773002605085553	-0.0892637291357789
194.516409443064	0.115627352740709	0.0303124634525384	0.180700382170821	0.0445971568828244	0.000303623667338645	0.104673533516041	-0.0720539808307117	-0.167783171503869	0.0506220206278766	194.511470468944	0.117557404701132	0.0510702461457329	0.21415528904397	0.0168396165118335	0.000799439364121629	0.077942597614176	-0.0989038794123878	-0.179716743316399	-0.00941995593200551	194.553186308471	0.341413908556615	0.0922613672916974	0.773914077848199	0.00328844913326664	0.000291767983788626	0.0113418956168309	-0.324332809739461	-0.77007175421393	-0.0892637291357789
194.61657926087	0.114499020657664	0.0289361170565444	0.170286483544403	0.0505526025188495	0.000303623667338645	0.10547377426669	-0.0671313304285519	-0.157977594591527	0.0506220206278766	194.611602450311	0.117494066951356	0.0510702461457329	0.21415528904397	0.0170397113670393	0.000799439364121629	0.0785934130143257	-0.0983844128690649	-0.179716743316399	-0.00879424879859431	194.653230350829	0.356575173062478	0.0960478412553056	0.775136644945479	0.00328844913326664	0.000291767983788626	0.0113418956168309	-0.335454293657998	-0.77007175421393	-0.0924678722206604
194.716749078675	0.114450749425998	0.0303124634525384	0.170698207347985	0.0526821212907171	0.000303623667338645	0.106147089048928	-0.0658440402615113	-0.158690945296384	0.0473801734024187	194.711734431677	0.117494066951356	0.0510702461457329	0.21415528904397	0.0174235262094424	0.000129117351249662	0.0818079897694681	-0.0974442668035425	-0.180749432469848	-0.00879424879859431	194.753274393186	0.367698037880525	0.0922613672916974	0.746968022611246	0.00328844913326664	0.000291767983788626	0.0113418956168309	-0.346676110716693	-0.746101172874077	-0.0892637291357789
194.81691889648	0.114430903582142	0.0303124634525384	0.170286483544403	0.0582904610580102	0.000303623667338645	0.106147089048928	-0.0637285845415143	-0.157977594591527	0.0462308414169225	194.811866413043	0.117494066951356	0.0510702461457329	0.21415528904397	0.0178327199767951	0.00127516800371732	0.0864039868595361	-0.0962571853415026	-0.174231794750312	-0.00306264675627342	194.853318435543	0.368523891851811	0.0922613672916974	0.737812482642183	0.00328844913326664	0.000291767983788626	0.0113418956168309	-0.349233902380305	-0.734427031643446	-0.0892637291357789
194.917088714286	0.114390303674499	0.0289361170565444	0.167093256123915	0.0599165045369299	0.000303623667338645	0.106147089048928	-0.0623447139579832	-0.148149675661118	0.0506220206278766	194.91199839441	0.117167366225636	0.0488769752872149	0.21415528904397	0.0190815947495512	0.00127516800371732	0.0892991985175465	-0.0939740298558874	-0.172554005635287	0.00154679754990228	194.953362477901	0.373199499490267	0.0961275927412638	0.736343372763422	0.00328844913326664	0.000291767983788626	0.0113418956168309	-0.352836137563813	-0.734427031643446	-0.0949094062149753
195.017258532091	0.114376950223503	0.0289361170565444	0.167093256123915	0.0619090757226831	0.000303623667338645	0.106147089048928	-0.060762768724643	-0.143436751937788	0.0516277703124664	195.012130375776	0.116701573793461	0.051173725873624	0.226211874898876	0.0228785047598481	0.00127516800371732	0.091091064432481	-0.0894480158128477	-0.193671598598263	0.00070169864133331	195.053406520258	0.3816062022647	0.1035104177908	0.737812482642183	0.00328844913326664	0.000291767983788626	0.0113418956168309	-0.362192939700697	-0.734427031643446	-0.0998693319838221
195.117428349896	0.114257338126653	0.0289361170565444	0.165874502998412	0.0638067189303266	0.000449276837038494	0.106536258545195	-0.0587243654749989	-0.143436751937788	0.0506220206278766	195.112262357143	0.116701573793461	0.0442992269095178	0.226631851479561	0.0261232919118711	0.00228975027091555	0.0958352284206081	-0.0854828458847654	-0.212415066390812	0.0162746560775361	195.153450562615	0.389392238998495	0.108467168897066	0.737264530888316	0.00328844913326664	0.000291767983788626	0.0113418956168309	-0.372810471067698	-0.732939344401909	-0.103558326832814
195.217598167702	0.114220668417631	0.0289361170565444	0.165874502998412	0.0650124698668347	0.000449276837038494	0.106536258545195	-0.0576924374663542	-0.145172147627232	0.0473801734024187	195.212394338509	0.11728488905915	0.0451411286175861	0.239477356941194	0.0300868891210714	0.00127516800371732	0.0989048118184017	-0.0829998302938524	-0.232261054226393	0.0280495815330769	195.253494604972	0.391982545900278	0.111668638232962	0.734027697952803	0.00328844913326664	0.000291767983788626	0.0113418956168309	-0.378024866864188	-0.732939344401909	-0.108702510887805
195.317767985507	0.114152381430607	0.0289361170565444	0.165874502998412	0.0666880100106894	0.000303623667338645	0.106147089048928	-0.0567539937772927	-0.13886143864363	0.0516277703124664	195.312526319876	0.11868555996889	0.051173725873624	0.246942757023618	0.0383786116603964	0.00127516800371732	0.150099306503364	-0.0788951652142952	-0.238690252305993	0.0719334459402926	195.35353864733	0.355647617387822	0.0936094584141118	0.539816253315383	0.00328844913326664	0.000291767983788626	0.0113418956168309	-0.317912556635773	-0.538725715947898	-0.0926562136335308
195.417937803313	0.114050415491511	0.0289361170565444	0.165874502998412	0.0676548113075018	0.000449276837038494	0.106536258545195	-0.0552298980711357	-0.135620615992899	0.0516277703124664	195.412658301242	0.119222947826026	0.0488269959433462	0.245922901111937	0.0413561708285817	0.00127516800371732	0.170461156710556	-0.076594468114327	-0.21488637576924	0.111719576687975	195.453582689687	0.290277320128841	0.0596674791991142	0.525986796251802	0.00328844913326664	0.000291767983788626	0.0113418956168309	-0.283342855682543	-0.523577751438609	-0.0592963367464645
195.518107621118	0.114050415491511	0.0289361170565444	0.165874502998412	0.0684280771768858	0.000449276837038494	0.106536258545195	-0.0540124437504785	-0.133919360068545	0.0504420448360849	195.512790282609	0.120217780549255	0.0465042509227965	0.246729470449217	0.0445120024065945	0.0025197904245274	0.179298698252799	-0.0765705186295708	-0.223204437167851	0.105138893141725	195.553626732044	0.290277320128841	0.0596674791991142	0.524638011500912	0.00328844913326664	0.000291767983788626	0.0113418956168309	-0.282644792925632	-0.518347374002504	-0.0555983096027878
195.618277438923	0.114319683638975	0.0289361170565444	0.166215374606018	0.0689618379068306	0.000449276837038494	0.107125778692365	-0.0532592681142607	-0.133919360068545	0.0505681366462621	195.612922263975	0.120507123628369	0.040975092450133	0.245922901111937	0.0476724103277412	0.0025197904245274	0.185267670841793	-0.0742579673323369	-0.208767458500125	0.121810293489151	195.653670774401	0.275364257144398	0.0596674791991142	0.521570205734231	0.00328844913326664	0.000291767983788626	0.0113418956168309	-0.276820595604002	-0.517391963920425	-0.0555983096027878
195.718447256729	0.114719351708887	0.0327062023310307	0.172070204042572	0.0696915541327741	0.000303623667338645	0.108673752054005	-0.0528056676896726	-0.132950047408938	0.0506220206278766	195.713054245342	0.121538767325806	0.0396639719448352	0.250707860968274	0.0492664252935084	0.0025197904245274	0.186327809767347	-0.0746765077260871	-0.208767458500125	0.121810293489151	195.753714816759	0.182937177481083	0.057926690074949	0.521570205734231	0.00328844913326664	0.000291767983788626	0.0113418956168309	-0.250972375164058	-0.514666748987128	-0.0501153052340216
195.818617074534	0.115609304433494	0.037160777507344	0.180256158717975	0.0709696951871179	0.000730735613552513	0.109636930801061	-0.0514796914437647	-0.133117057716782	0.0516277703124664	195.813186226708	0.124290606789051	0.0396639719448352	0.252827772918207	0.0522207563166914	0.0025197904245274	0.194202595069972	-0.0729722876558423	-0.208767458500125	0.121810293489151	195.853758859116	0.174432860642241	0.057926690074949	0.520738487109814	0.00329505508548084	0.000291767983788626	0.0114085088680968	-0.246225626232464	-0.514666748987128	-0.0501153052340216
195.91878689234	0.116605186981019	0.0327913419168218	0.180632742074899	0.0723828656447413	0.000951894707233257	0.109903117470945	-0.0483952238354566	-0.133117057716782	0.0609771054384187	195.913318208075	0.126333931054203	0.0537462556795806	0.272212911216815	0.056517563931076	0.0025197904245274	0.19513760142751	-0.0736616489717445	-0.208767458500125	0.125390015938316	195.953802901473	0.160164076584595	0.0568483122547812	0.518422582871194	0.00329505508548084	0.000291767983788626	0.0114085088680968	-0.230120964989541	-0.517805150791333	-0.054885546018015
196.018956710145	0.119245672786471	0.0386536972912767	0.193602964127868	0.0726295814192358	0.00152805648477963	0.112042321408845	-0.0504912217787132	-0.147261447912657	0.0538681946167697	196.013450189441	0.126765951690905	0.0488269959433462	0.272212911216815	0.0585589005695484	0.0025197904245274	0.19513760142751	-0.0741956654770202	-0.208767458500125	0.124284006363035	196.053846943831	0.155959147547181	0.057926690074949	0.518422582871194	0.00329505508548084	0.000291767983788626	0.0114683517231392	-0.224484419645916	-0.517391963920425	-0.054885546018015
196.11912652795	0.121210297156678	0.0295905731022953	0.198280572882656	0.0729661589617221	0.000647707176699026	0.112042321408845	-0.0537665530573723	-0.164548205186441	0.0649234803355729	196.113582170807	0.128117142170157	0.040975092450133	0.269507663412167	0.061538444124001	0.0025197904245274	0.210591541140544	-0.0719868025248655	-0.208767458500125	0.124284006363035	196.153890986188	0.147203684294998	0.0479389355785945	0.494193847058677	0.00329505508548084	0.000291767983788626	0.0114683517231392	-0.20416547416125	-0.495551596940157	-0.0501153052340216
196.219296345756	0.123933421960651	0.0327913419168218	0.234110870496044	0.0731629997112216	0.00105569677992521	0.114531554084391	-0.0567499877051265	-0.190223874132238	0.0516277703124664	196.213714152174	0.130448217043037	0.013896175287421	0.255101816208995	0.0652537939030639	0.00272841794218568	0.236955696118862	-0.0687591977128347	-0.223621908235587	0.125390015938316	196.253935028545	0.147203684294998	0.0533600443257626	0.500063652250856	0.00329505508548084	0.000291767983788626	0.0114683517231392	-0.206651274483909	-0.495551596940157	-0.0501153052340216
196.319466163561	0.126013479984582	0.0383201424011565	0.278797181564799	0.0736831778098506	0.00105569677992521	0.124812821844353	-0.0595083577260266	-0.209970630538556	0.0516277703124664	196.31384613354	0.133048887085326	0.0128161475984631	0.266150988248879	0.0689371216996524	0.00361612372738782	0.259508853056846	-0.0622283025280125	-0.221648007810934	0.171152253203586	196.353979070902	0.137508190493342	0.0468124572079741	0.493592326070421	0.00329505508548084	0.000291767983788626	0.0114683517231392	-0.189258487519838	-0.483088628504946	-0.036758334193815
196.419635981366	0.127966033880677	0.0648903596477255	0.301797577653155	0.0740000694083332	0.00105569677992521	0.130180507446819	-0.0623231706775905	-0.211874868187232	0.051599238322447	196.413978114907	0.136113949685519	0.0128161475984631	0.296175362350023	0.0704608315696961	0.00361612372738782	0.266829790362973	-0.0632273856537981	-0.240556428809891	0.171152253203586	196.45402311326	0.136470858195949	0.0145695282372078	0.493592326070421	0.00329505508548084	0.000291767983788626	0.0114683517231392	-0.187057429413523	-0.483088628504946	-0.0042560268186149
196.519805799172	0.129713949882552	0.0612896427630313	0.29181278702953	0.0742295036836303	0.00182007167001733	0.132509872205845	-0.0642489204210633	-0.220200004309618	0.0399458656018639	196.514110096273	0.143774269060518	0.0128161475984631	0.347661568100544	0.0705279250571321	0.00361612372738782	0.265984728809368	-0.0719766342534583	-0.267981882276543	0.18335471694623	196.554067155617	0.121151181625968	0.00174612287233936	0.484219518310491	0.00330328562903101	0.000291767983788626	0.0115490493577113	-0.155454782913338	-0.483088628504946	0.000710651848394798
196.619975616977	0.131899062233218	0.0650121929965578	0.306711072543834	0.0743010314774468	0.00182007167001733	0.132509872205845	-0.0686134353469782	-0.228578964670214	0.0455942320424425	196.61424207764	0.149849618758444	0.065153746989729	0.404396150002083	0.0705279250571321	0.00481564354012059	0.266829790362973	-0.0791263681619411	-0.315982429384258	0.17781981175428	196.654111197974	0.108175515162808	0.00124311917826592	0.361043519771183	0.00330328562903101	0.000291767983788626	0.0115490493577113	-0.111781242893754	-0.371482994284138	0.00180521167151948
196.720145434783	0.133441489866975	0.0702482548127487	0.31232149163063	0.0743010314774468	0.0364475762947469	0.169111101307167	-0.0711236979480578	-0.242327431333638	0.0347417325372382	196.714374059006	0.162163748016257	0.072742458179402	0.401224639612513	0.0705927029396258	0.00617029081387914	0.266829790362973	-0.0920081882194853	-0.379671056233138	0.100830836937235	196.754155240331	0.105047690313412	0.00124311917826592	0.37578800807093	0.00330328562903101	0.000291767983788626	0.0115490493577113	-0.109250568447242	-0.373567402731058	0.0194137871899966
196.820315252588	0.13431852723334	0.0685662434799811	0.311895010355962	0.0742810537959492	0.0274432188070603	0.157104707540206	-0.0725714545018338	-0.243546223414589	0.0347417325372382	196.814506040373	0.189961451080597	0.070863781676112	0.419791099059176	0.0704608315696961	0.00938336950523533	0.265984728809368	-0.123941298314299	-0.388042522741355	0.102649000436523	196.854199282689	0.0747765494013975	0.00174612287233936	0.396749312804835	0.00335337736910998	0.000321266484933005	0.0152427593077299	-0.0915855336082809	-0.393402608473294	0.0206560672400915
196.920485070393	0.13613589850273	0.0640130341895251	0.314685352591478	0.0742810537959492	0.0296648757717634	0.157104707540206	-0.0763325322350139	-0.252742589763928	0.0347417325372382	196.914638021739	0.200497361901852	0.0836896425396536	0.432633526569228	0.0700775591904673	0.00938336950523533	0.264958198845203	-0.132866415999839	-0.400778972805416	0.0972208618519745	196.954243325046	0.0661784532816139	0.00124311917826592	0.396749312804835	0.00353087101787933	0.000291767983788626	0.0182683305077409	-0.0899741998623535	-0.395231936473029	0.020997503356821
197.020654888199	0.136962721567933	0.0685662434799811	0.326336385944607	0.0741583816125877	0.0318397696853538	0.155855134255451	-0.0792142477945444	-0.243868062885398	0.051599238322447	197.014770003106	0.211651844534745	0.0892768383606111	0.442771621374849	0.0693661488558672	0.0152709914333461	0.265984728809368	-0.145056554880992	-0.40131833660169	0.102649000436523	197.054287367403	0.0179372638079402	0.00124311917826592	0.396749312804835	0.00366281002395634	9.67411487746987e-05	0.0199477716500673	-0.0731880929874617	-0.395231936473029	0.0238430204237515
197.120824706004	0.139080963997497	0.0685662434799811	0.360816215416003	0.0742295036836303	0.0318397696853538	0.153309861880549	-0.0890692510875971	-0.306451467821992	0.051599238322447	197.114901984472	0.218204008764955	0.0831601036188508	0.433914509272814	0.0693661488558672	0.0152709914333461	0.265984728809368	-0.148937429943053	-0.40131833660169	0.102649000436523	197.154331409761	0.0160290088855586	0.00124311917826592	0.396749312804835	0.0037509612852446	9.67411487746987e-05	0.020966662550445	-0.0706957942774404	-0.395231936473029	0.0238430204237515
197.22099452381	0.143575776236317	0.0702482548127487	0.392756649659062	0.0742295036836303	0.0296648757717634	0.146917385503682	-0.101413033957341	-0.352086154831219	0.0515809697203954	197.215033965839	0.224456125345732	0.084335345025595	0.432633526569228	0.0693661488558672	0.0160761318709009	0.265984728809368	-0.152613483526362	-0.40131833660169	0.102649000436523	197.254375452118	0.0128578885611486	0.00124311917826592	0.396749312804835	0.00380501424816949	9.67411487746987e-05	0.0217446621334602	-0.0674349871209739	-0.393402608473294	0.0238430204237515
197.321164341615	0.148431511989075	0.0564369165201864	0.41376216729597	0.0742295036836303	0.0328347407558469	0.146917385503682	-0.112636914128972	-0.387918880578891	0.0347417325372382	197.315165947205	0.229321572409411	0.084335345025595	0.432633526569228	0.0694206470319869	0.0142057293106641	0.262813844725061	-0.155372449934246	-0.400778972805416	0.104726778843658	197.354419494475	0.00783694419882753	0.00124311917826592	0.396749312804835	0.00388271155516875	0.000291767983788626	0.0229951256530764	-0.0626865712181472	-0.388067888893811	0.0238430204237515
197.42133415942	0.149652210339714	0.0548095716515391	0.41376216729597	0.0742295036836303	0.0328347407558469	0.145739092359248	-0.114649816273231	-0.387918880578891	0.0347417325372382	197.415297928571	0.233048808688066	0.084335345025595	0.433914509272814	0.0642489808777366	0.0214817633742294	0.0969377823130802	-0.182509357190227	-0.388359563000085	-0.00279082261805425	197.454463536832	0.00678484763580987	0.00124311917826592	0.396749312804835	0.00407551946635148	9.67411487746987e-05	0.0233387352131272	-0.0582699253767627	-0.388067888893811	0.0238548149502359
197.521503977226	0.152702030750712	0.0702482548127487	0.429526880374584	0.0742295036836303	0.0364475762947469	0.146630076799834	-0.116485433741473	-0.387918880578891	0.0347417325372382	197.515429909938	0.234799073573806	0.0918344955679311	0.442771621374849	0.0642882135263551	0.0210441055968569	0.0963805217699291	-0.183050859368935	-0.388359563000085	-0.00279082261805425	197.55450757919	0.00650765153913778	0.00124311917826592	0.396749312804835	0.00429515112771969	9.67411487746987e-05	0.0252442346815484	-0.0545627623048898	-0.380723543167409	0.0279661217049556
197.621673795031	0.160522299785789	0.0702482548127487	0.429526880374584	0.0740000694083332	0.0296648757717634	0.132509872205845	-0.124614440069277	-0.377269221067275	0.0347417325372382	197.615561891304	0.235551661558135	0.0915287321990395	0.442771621374849	0.0642489808777366	0.0214817633742294	0.0963805217699291	-0.183753529420857	-0.384171843973314	0.00241505304117615	197.654551621547	0.00594163948743344	0.00124311917826592	0.396749312804835	0.00455632297659935	9.67411487746987e-05	0.0286727964200853	-0.0431051457406715	-0.373244811415282	0.0238548149502359
197.721843612836	0.163630001735191	0.0702482548127487	0.43626181820902	0.0735591640509067	0.0318397696853538	0.121946258333807	-0.128905652441602	-0.386058097207097	0.0217713240361877	197.715693872671	0.236164777154185	0.0914653757015228	0.445490674646684	0.0643758465045023	0.0214817633742294	0.0963053387748806	-0.184031225025523	-0.384171843973314	0.00241505304117615	197.754595663904	0.00594163948743344	0.00124311917826592	0.396749312804835	0.00477636119337022	0.00033447327460431	0.0318418639745624	-0.042302904173806	-0.376749311500729	0.0238548149502359
197.822013430642	0.169731930504803	0.0748331634504949	0.442284314240907	0.0731006678613957	0.0328347407558469	0.113129731695415	-0.135220125430744	-0.391804271950943	0.0022108898362407	197.815825854037	0.237222000626569	0.0914653757015228	0.446591304485118	0.0644356967472383	0.0217131679860748	0.0963805217699291	-0.184279772331903	-0.384171843973314	0.00241505304117615	197.854639706262	0.00573818531280881	0.00182253791119096	0.0268519022504441	0.00527404803137283	0.000291767983788626	0.0326939073248135	0.000833547843946726	-0.0206189506574929	0.0298433794115509
197.922183248447	0.180836904441518	0.0704121061078257	0.442939618172335	0.0729448159571039	0.0364475762947469	0.113129731695415	-0.140446698838857	-0.390131143550368	0.000256003895900928	197.915957835404	0.246725679608801	0.0914653757015228	0.467707880803924	0.0644356967472383	0.0217131679860748	0.0963805217699291	-0.193762140114175	-0.410285589005802	0.000590440890552241	197.954683748619	0.00571314043499773	0.00088459610358578	0.02468953302425	0.00535835623407001	9.67411487746987e-05	0.0333925397177247	0.00217147376704189	-0.0184051513688041	0.0304022361252355
198.022353066253	0.18877334555997	0.0747365580115599	0.459370702131952	0.0727630248950672	0.0367796151510943	0.112042321408845	-0.144113502611917	-0.394549206035014	0.0022108898362407	198.01608981677	0.187556749988368	0.0208723818196279	0.437108893066977	0.0643200165103856	0.0217131679860748	0.0963805217699291	-0.142970450432885	-0.410811906771381	0.0483252184106784	198.054727790976	0.00571314043499773	0.00088459610358578	0.02468953302425	0.00569952221405592	0.000392753474243649	0.0339832498705335	0.00263268788301834	-0.0163591972962334	0.0328858851173399
198.122522884058	0.19236962228016	0.0318267429844607	0.428942427476694	0.0724620460007842	0.0403153187118352	0.112042321408845	-0.146098771320044	-0.37929668513358	0.0223770482643802	198.116221798137	0.196298928935491	0.0218589036714201	0.447151551528988	0.0643200165103856	0.0214817633742294	0.0963458300788418	-0.147994340603866	-0.414695746061742	0.0524156302248123	198.154771833333	0.00571314043499773	0.00088459610358578	0.02468953302425	0.00579837685497087	0.00033447327460431	0.0339832498705335	0.00287902375529343	-0.0141310371748115	0.0346746356150431
198.222692701863	0.18877334555997	0.0318267429844607	0.428942427476694	0.0724282435840544	0.0407078539649545	0.112021150285543	-0.14323818066175	-0.381641217135976	0.0223770482643802	198.216353779503	0.205425933186299	0.0218589036714201	0.463424432763719	0.0642882135263551	0.0214817633742294	0.0963458300788418	-0.154072132981972	-0.425948460685986	0.0502576974212098	198.254815875691	0.00571314043499773	0.00088459610358578	0.02468953302425	0.00605661549424257	0.000392753474243649	0.0344480117902493	0.00346476258247677	-0.0163591972962334	0.0330442086316858
198.322862519669	0.144238407914939	0.0232534886061962	0.389102948027138	0.0723314826618369	0.0402863969129312	0.109636930801061	-0.102975160100981	-0.317609375298277	0.049644855585211	198.31648576087	0.210777325355059	0.0208723818196279	0.470791129980442	0.0642489808777366	0.0214817633742294	0.0963805217699291	-0.156583473615913	-0.425948460685986	0.0524156302248123	198.354859918048	0.00571314043499773	0.00088459610358578	0.02468953302425	0.0064677761253362	0.000392753474243649	0.0344480117902493	0.00377044603592763	-0.0163591972962334	0.0330442086316858
198.423032337474	0.146852576628421	0.0232534886061962	0.389102948027138	0.0718690657715071	0.0422252193804794	0.109636930801061	-0.105879060773301	-0.319774002821387	0.049644855585211	198.416617742236	0.212559930912926	0.0208723818196279	0.474319035232882	0.0642280000213351	0.0210441055968569	0.0963805217699291	-0.158360296416589	-0.42990533625854	0.0524156302248123	198.454903960405	0.00571314043499773	0.00088459610358578	0.02468953302425	0.00682217361606135	0.000392753474243649	0.0344615503838731	0.00419432532243005	-0.0166423421372446	0.0330442086316858
198.523202155279	0.14672571787085	0.0232534886061962	0.387631873173114	0.0717418585360385	0.0422252193804794	0.109308008881678	-0.104667906247916	-0.317609375298277	0.0485128351688146	198.516749723602	0.213450042207212	0.0208723818196279	0.475327515412709	0.064100836234262	0.0214817633742294	0.0969377823130802	-0.159624814142418	-0.42990533625854	0.0576814877078234	198.554948002762	0.0057107084294934	0.00088459610358578	0.02468953302425	0.00729043880753981	0.000448124950320318	0.0349127528539885	0.00479565990102568	-0.0166423421372446	0.0334986427777596
198.623371973085	0.153333022678112	0.0232534886061962	0.388424697823896	0.0717418585360385	0.0422252193804794	0.109308008881678	-0.108625777981809	-0.317609375298277	0.049644855585211	198.616881704969	0.213450042207212	0.0208723818196279	0.475327515412709	0.064100836234262	0.0214817633742294	0.0969377823130802	-0.160053529744045	-0.42990533625854	0.0576814877078234	198.65499204512	0.00568688841518869	0.00124311917826592	0.0244655294646276	0.00781944534954622	0.00033447327460431	0.0349127528539885	0.00529549644711921	-0.0141310371748115	0.0346746356150431
198.72354179089	0.145959203656252	0.0183539985054328	0.37964399394758	0.0716761640212658	0.0422252193804794	0.109308008881678	-0.101474429113003	-0.317609375298277	0.0470635031804369	198.717013686335	0.21288290915658	0.0208723818196279	0.477172423210955	0.0640937101726911	0.0214817633742294	0.0969377823130802	-0.159934011478358	-0.42990533625854	0.0576814877078234	198.755036087477	0.0056810044764762	0.00124311917826592	0.0244655294646276	0.00959115783473125	0.00033447327460431	0.0358397432496392	0.00652542760933869	-0.0138600324927226	0.0358170116315739
198.823711608696	0.144564165977079	0.0192563810470692	0.37964399394758	0.0716019296710531	0.0422252193804794	0.109308008881678	-0.100808687289219	-0.317609375298277	0.0478940571160362	198.817145667702	0.213813285421741	0.0208723818196279	0.477172423210955	0.0640937101726911	0.0214817633742294	0.0973260861033346	-0.160507118618712	-0.42990533625854	0.0576814877078234	198.855080129834	0.00564084887368517	0.000351091057719369	0.0231682011844717	0.0155522184644335	9.67411487746987e-05	0.0373657682452241	0.00846473267801487	-0.0137752404235111	0.0358199542421273
198.923881426501	0.141103216457519	0.0183539985054328	0.37964399394758	0.0715298066155569	0.0430061297927177	0.109903117470945	-0.099640847814769	-0.317609375298277	0.0490406292950201	198.917277649068	0.121216026867167	0.0151105958417552	0.470791129980442	0.0639921069434023	0.0214817633742294	0.097743256080843	-0.117348706151284	-0.425948460685986	0.0524156302248123	198.955124172192	0.00559417845216416	0.000351091057719369	0.0227964382258145	0.0163640914830189	9.67411487746987e-05	0.0377612495033491	0.00899035061310516	-0.0138600324927226	0.0346746356150431
199.024051244306	0.100112957851096	0.0183539985054328	0.3420407286094	0.0713760190853362	0.0422252193804794	0.108309276917044	-0.0636871001640909	-0.280916796868017	0.0552437074911443	199.017409630435	0.118941947782817	0.0151105958417552	0.464555978081405	0.0639921069434023	0.0214817633742294	0.097743256080843	-0.111246792812431	-0.421960296318427	0.0524156302248123	199.055168214549	0.00554697861878848	0.000351091057719369	0.0217768671077871	0.0180574754987083	0.000392753474243649	0.0383132992978677	0.00990697263393766	-0.00789786304891	0.0403782475970805
199.124221062112	0.0959164625557602	0.0183539985054328	0.336167779845953	0.0713078190396935	0.0422252193804794	0.108309276917044	-0.0618469736897123	-0.275550518140741	0.0537086446502926	199.117541611801	0.115699826063945	0.0151105958417552	0.441728554855688	0.0639921069434023	0.0214817633742294	0.097743256080843	-0.102536773109668	-0.398821217305645	0.05915377724756	199.155212256906	0.00547750965485344	0.000157380444240171	0.0209701612183148	0.0188390896109314	0.000402396292126005	0.0385553969205342	0.0108975700454948	-0.00649993854781441	0.0396438509206766
199.224390879917	0.0946678405476382	0.0183539985054328	0.330700141424849	0.0711272249870678	0.0423184166916309	0.108309276917044	-0.0593283495112462	-0.269688385671816	0.0537086446502926	199.217673593168	0.113626784796519	0.0151105958417552	0.411932148284541	0.0639921069434023	0.0214817633742294	0.097743256080843	-0.0944342231853976	-0.369119214365847	0.0524156302248123	199.255256299263	0.00539288868492494	0.000157380444240171	0.0200520005505313	0.0204339852571518	0.000784962646736606	0.0396654496047284	0.0125239027403524	-0.00569398776330198	0.038147975885865
199.324560697723	0.0895710661391215	0.0183539985054328	0.323606990301785	0.0709696951871179	0.0423184166916309	0.108309276917044	-0.0518488130251199	-0.263180016123453	0.0552437074911443	199.317805574534	0.112066871559343	0.0151105958417552	0.385370416424618	0.0640617377255769	0.0210441055968569	0.0978617139093179	-0.0904387011511041	-0.310569735361423	0.05915377724756	199.355300341621	0.00531743494770082	8.46277151138987e-05	0.0179885180503586	0.02126019444616	0.000392753474243649	0.039594766347586	0.013789784928371	-0.00569398776330198	0.0360443242042781
199.424730515528	0.079010847879059	0.0183539985054328	0.315752870842778	0.070895259358507	0.0422252193804794	0.107772176205392	-0.0382582850830345	-0.257698346542651	0.0511342925273177	199.417937555901	0.128117142170157	0.0151105958417552	0.470282683333472	0.0640937101726911	0.0193570522961934	0.0969377823130802	-0.122424803387008	-0.416109679887034	0.0524156302248123	199.455344383978	0.0052394257602004	8.46277151138987e-05	0.0159148238503766	0.0218655292880083	0.000392753474243649	0.0399788687018372	0.0149526968792811	-0.00599488809310064	0.0361276207322374
199.524900333333	0.0768338440913581	0.0185480624226803	0.302975821850932	0.0706978853053884	0.0402863969129312	0.104673533516041	-0.0321861853876117	-0.240327158846638	0.0552437074911443	199.518069537267	0.126866311471151	0.0151105958417552	0.4609579062341	0.064100836234262	0.019141056625622	0.0969377823130802	-0.119518377054632	-0.406576150462151	0.054396185156992	199.555388426335	0.00518717864446372	8.46277151138987e-05	0.012375527038095	0.023006611562638	0.000784962646736606	0.0405016644964411	0.0167574104029431	-0.0055709267160023	0.0366161748098565
199.625070151139	0.0761830809041166	0.0183539985054328	0.299811747802286	0.0706339316859173	0.0402863969129312	0.104281543446709	-0.0308960222706322	-0.237228725522641	0.0552437074911443	199.618201518634	0.126381296636872	0.0172700908126541	0.455173381182703	0.064100836234262	0.019141056625622	0.0969377823130802	-0.116648048105716	-0.392368115200062	0.0524156302248123	199.655432468692	0.00512687453787715	8.46277151138987e-05	0.00923996417216915	0.0237204222587815	0.00033447327460431	0.0408483803777747	0.0178013666115212	-0.0055709267160023	0.0376132567413523
199.725239968944	0.0761830809041166	0.0183539985054328	0.294510583245684	0.0706339316859173	0.0407078539649545	0.104673533516041	-0.0294094211635511	-0.23134756990181	0.0552437074911443	199.7183335	0.122499063398967	0.0164854683182573	0.448476319153794	0.064100836234262	0.019141056625622	0.0969377823130802	-0.110659260692164	-0.382009476514669	0.0519906680937273	199.75547651105	0.00499452686458065	8.46277151138987e-05	0.00814239438718986	0.0241577567608997	0.00033447327460431	0.0412512819533877	0.0188613462873261	-0.00535726240302206	0.0377224701205282
199.82540978675	0.0768071505306469	0.0183539985054328	0.290550905094773	0.0706339316859173	0.0407078539649545	0.104673533516041	-0.0277595048499017	-0.225695551203073	0.0552437074911443	199.818465481366	0.098073146983167	0.0141100912349937	0.448395256962215	0.064100836234262	0.019683004209093	0.097743256080843	-0.0835945151279744	-0.3835272618889	0.0716415068014271	199.855520553407	0.00497872344837639	0.000105923847950537	0.00805933788931235	0.0243760494005646	0.00033447327460431	0.0412512819533877	0.0191170902296186	-0.00535726240302206	0.0377224701205282
199.925579604555	0.0777775493047785	0.0183539985054328	0.28088425321047	0.0706339316859173	0.0407078539649545	0.104673533516041	-0.0286797024503493	-0.225695551203073	0.0552437074911443	199.918597462733	0.0640062888839932	0.0123369585067358	0.448476319153794	0.0641162822194068	0.019683004209093	0.0978617139093179	-0.0553401006385085	-0.385234344709286	0.0716415068014271	199.955564595764	0.00497083112969697	8.46277151138987e-05	0.00800060324020397	0.024929652768901	0.000641498950827075	0.0415964404433834	0.0196290619484129	-0.00344690291981451	0.0384122525472783
200.02574942236	0.0783859204687659	0.0146791383329805	0.261298426798642	0.0706339316859173	0.0407078539649545	0.104673533516041	-0.0271495052505392	-0.19664137951202	0.0757409515799479	200.018729444099	0.0640062888839932	0.0123369585067358	0.448476319153794	0.0641162822194068	0.019683004209093	0.0978617139093179	-0.0553215101000941	-0.385234344709286	0.0716415068014271	200.055608638122	0.00496694823891719	8.46277151138987e-05	0.00800060324020397	0.025408724341652	0.00306042419093579	0.0426786528855505	0.0204230632312684	-0.00317019248547567	0.0382467635372535
200.125919240166	0.0758319399894042	0.0178600051301105	0.222026367199949	0.0706339316859173	0.0407078539649545	0.104673533516041	-0.0198427694489126	-0.174640814769837	0.0634474690123794	200.118861425466	0.0618949114160259	0.0123369585067358	0.448476319153794	0.0641162822194068	0.019683004209093	0.0978617139093179	-0.0534267725903732	-0.385234344709286	0.0716415068014271	200.155652680479	0.00496694823891719	0.000105923847950537	0.00800060324020397	0.0255117290589054	0.00310564389434066	0.0425775431398054	0.020482354150053	-0.00265118177244588	0.0384122525472783
200.226089057971	0.0772351968974916	0.012345292348758	0.205831422379783	0.0706339316859173	0.0407078539649545	0.104673533516041	-0.0184947870671588	-0.150611823247304	0.0805368035657598	200.218993406832	0.0596551376187277	0.0123369585067358	0.448476319153794	0.0641162822194068	0.019683004209093	0.0978617139093179	-0.0522638948891128	-0.385234344709286	0.0716415068014271	200.255696722836	0.00495452923045405	0.000105923847950537	0.00786850538121614	0.0257121369168224	0.00310564389434066	0.0415964404433834	0.0208320743729553	-0.00197306605736601	0.0384122525472783
200.326258875776	0.0774676613785913	0.012345292348758	0.192460919473573	0.0706339316859173	0.0407078539649545	0.104673533516041	-0.0152373808733484	-0.134487158504508	0.0762283109053045	200.319125388199	0.0564419362667326	0.0123369585067358	0.449731651544154	0.0641162822194068	0.019683004209093	0.0978617139093179	-0.0544890498275672	-0.386500050129209	0.0716415068014271	200.355740765193	0.00495366553253438	8.46277151138987e-05	0.00781427437221814	0.0256826663551002	0.00310564389434066	0.0415397571664966	0.0207450482897461	-0.00197306605736601	0.0382467635372535
200.426428693582	0.0772738839684276	0.013741335300935	0.191097339354832	0.0706339316859173	0.0407078539649545	0.104673533516041	-0.0139959787190315	-0.133338164237308	0.0745884368927695	200.419257369565	0.0545897867960597	0.0119255256350181	0.449731651544154	0.0641162822194068	0.019683004209093	0.0978617139093179	-0.0560878246757496	-0.386500050129209	0.0716415068014271	200.455784807551	0.00495366553253438	8.46277151138987e-05	0.00781427437221814	0.0256826663551002	0.00310564389434066	0.0415397571664966	0.0207450482897461	-0.00197306605736601	0.0382467635372535
200.526598511387	0.0774018144153487	0.0111061121153833	0.191097339354832	0.0706339316859173	0.0407078539649545	0.104673533516041	-0.0141463269755596	-0.133338164237308	0.0762283109053045	200.519389350932	0.0513715118644734	0.0119255256350181	0.449731651544154	0.0641162822194068	0.0193570522961934	0.0978617139093179	-0.0558263471412985	-0.386500050129209	0.0716415068014271	200.555828849908	0.00495366553253438	8.46277151138987e-05	0.00781427437221814	0.0256826663551002	0.0032344812476133	0.0415964404433834	0.0206927620990913	-0.00197306605736601	0.038147975885865
200.626768329193	0.0768338440913581	0.00946941358365649	0.190970502971661	0.0706978853053884	0.0407078539649545	0.104673533516041	-0.0133197277599968	-0.133338164237308	0.0762283109053045	200.619521332298	0.0452754734443729	0.0119255256350181	0.449731651544154	0.0641162822194068	0.0193570522961934	0.0978617139093179	-0.053999185366236	-0.386500050129209	0.0716415068014271	200.655872892265	0.00495195920154512	0.000105923847950537	0.0077671568591875	0.0257121369168224	0.0032344812476133	0.0415964404433834	0.0207591127196044	-0.00197306605736601	0.038147975885865
200.726938146998	0.0755265595482225	0.00658744161540393	0.186637546015015	0.0706978853053884	0.0407078539649545	0.104673533516041	-0.0118569257240564	-0.138236583096483	0.0762283109053045	200.719653313665	0.0341521910476089	0.0119255256350181	0.286222338071908	0.0641162822194068	0.0193570522961934	0.0978617139093179	-0.00591997965712089	-0.200632275980711	0.0787071852637142	200.755916934622	0.00495101755661213	8.46277151138987e-05	0.00771942693127294	0.0257896866191326	0.0032344812476133	0.0415964404433834	0.0208803361907884	-0.00197306605736601	0.038147975885865
200.827107964803	0.0737441009046674	0.00658744161540393	0.186637546015015	0.0706978853053884	0.0407078539649545	0.104673533516041	-0.0103566133518117	-0.138457568822127	0.076728822198206	200.819785295031	0.0304427684958592	0.00599775301336679	0.289682791612194	0.0641162822194068	0.0193570522961934	0.0978617139093179	-0.00336770159724311	-0.202206148322216	0.0794738016829159	200.85596097698	0.00494992874613992	0.000105923847950537	0.00771942693127294	0.0260752779373161	0.00310564389434066	0.041893499332309	0.0212872146127302	-0.00197306605736601	0.038290082979114
200.927277782609	0.070900265828165	0.00842043363093019	0.186637546015015	0.0707476873085706	0.0407078539649545	0.104673533516041	-0.00741102586569018	-0.133338164237308	0.0808722845258751	200.919917276398	0.0284993809179892	0.0086144543228161	0.29341347420486	0.0641737575090832	0.019141056625622	0.0978617139093179	0.000517271477608003	-0.202206148322216	0.0794738016829159	200.956005019337	0.00494832883649572	8.46277151138987e-05	0.00764539127205423	0.0262772613654651	0.00310564389434066	0.0420586829999748	0.0215145678331697	-0.00191006795309594	0.038290082979114
201.027447600414	0.069804027037782	0.00658744161540393	0.181624246532222	0.0708685515943326	0.0407078539649545	0.104673533516041	-0.00499822674443654	-0.132436639017701	0.0808722845258751	201.020049257764	0.0272138234039883	0.0086144543228161	0.301108123415319	0.0643200165103856	0.018653741902928	0.0978617139093179	0.000335128947124021	-0.204685875109778	0.0794738016829159	201.056049061694	0.00494832883649572	8.46277151138987e-05	0.00764539127205423	0.0264016036274434	0.00348906982764079	0.0425775431398054	0.0217095880639355	-0.00195614899376024	0.038290082979114
201.127617418219	0.0679680848451183	0.00658744161540393	0.180916532524855	0.0714281661939349	0.0402863969129312	0.105074868693518	-0.00247080317113148	-0.131470959813333	0.0846727794912994	201.12018123913	0.0270417482319753	0.00708310435716809	0.300697802811549	0.0660927676079553	0.019141056625622	0.107807293577948	0.00273682704529584	-0.204373570545031	0.105989206966973	201.156093104052	0.00494832883649572	8.46277151138987e-05	0.00764539127205423	0.0267835811660466	0.00380599775396622	0.0429542502404824	0.0220743916398183	-0.00257113410834561	0.038290082979114
201.227787236025	0.0652199957956076	0.00554154783280503	0.172752093119695	0.0717119241330949	0.0423184166916309	0.107427629644738	0.000766836598403641	-0.125891037261779	0.0854320440783702	201.220313220497	0.0267999332076987	0.00708310435716809	0.301108123415319	0.0674470731102977	0.0214933429412458	0.114443270797363	0.00504286297912236	-0.204685875109778	0.109712244100302	201.256137146409	0.00494832883649572	8.46277151138987e-05	0.00764539127205423	0.0269392406547662	0.00348906982764079	0.0429542502404824	0.0222718247823977	-0.00317019248547567	0.038290082979114
201.32795705383	0.0620263301015775	0.00631760646276017	0.161078519919604	0.0717598042439726	0.0423184166916309	0.107427629644738	0.00504354419781091	-0.0814988257135303	0.0970201904127706	201.320445201863	0.0261105502754139	0.00550827897848953	0.299782300618498	0.0685311337899852	0.0223343821702424	0.114443270797363	0.00746722467745514	-0.204685875109778	0.109712244100302	201.356181188766	0.00494832883649572	8.46277151138987e-05	0.00764539127205423	0.0270761260417531	0.00380599775396622	0.0431719793183737	0.0224249666760807	-0.00257113410834561	0.0385594030981074
201.428126871636	0.0594824790777431	0.00631760646276017	0.14693272760422	0.0720917095331005	0.044036772869286	0.109903117470945	0.00936835359582787	-0.0749092079041946	0.0846727794912994	201.42057718323	0.0254374790841648	0.00550827897848953	0.29446309537036	0.0689365904672863	0.024492383222065	0.116316935217083	0.010394390080579	-0.204373570545031	0.105989206966973	201.456225231123	0.00494832883649572	8.46277151138987e-05	0.00764539127205423	0.0275727903084208	0.00402903144909207	0.0444354082933431	0.0229457341126888	-0.00191006795309594	0.0400292399597174
201.528296689441	0.0544341734371046	0.00554154783280503	0.132081697686147	0.0723600996426023	0.0422252193804794	0.108459003673354	0.015356756646721	-0.0583505779223403	0.0841767393130387	201.520709164596	0.0250614486628186	0.00569377173713663	0.289682791612194	0.0703882746128231	0.0267028463168524	0.116316935217083	0.0140776708456289	-0.202206148322216	0.105989206966973	201.556269273481	0.00494832883649572	8.46277151138987e-05	0.00764539127205423	0.0279464646107777	0.00380599775396622	0.0444354082933431	0.0232394732990054	-0.00012013267800396	0.0417760735230284
201.628466507246	0.0531580158518291	0.00554154783280503	0.131096122188351	0.0724620460007842	0.0422252193804794	0.108459003673354	0.0165280234024953	-0.0576582339229002	0.0856225510964344	201.620841145963	0.0247084384034603	0.00569377173713663	0.284615147530939	0.0707589677224811	0.0293240923101993	0.120026597559358	0.0168331743944923	-0.204685875109778	0.100643647972841	201.656313315838	0.0049466168437352	0.000105923847950537	0.00764539127205423	0.0282545299082936	0.00413656570740822	0.0451437313826085	0.0237359518589702	-0.000275739841564994	0.0417760735230284
201.728636325052	0.0416547848330399	0.00531835970453796	0.128960038256805	0.0726909875128868	0.0436086496161335	0.109903117470945	0.0235450855619996	-0.0532845677462838	0.0872082350062553	201.720973127329	0.0243680527106201	0.00550827897848953	0.261878209560745	0.0714179145730186	0.0349048768487911	0.123608912030275	0.020069964823107	-0.168161787782059	0.122247629598542	201.756357358195	0.0049466168437352	0.000105923847950537	0.00764539127205423	0.0284402029410318	0.0042024377441984	0.045625756497601	0.0241634485392058	-0.000275739841564994	0.0417760735230284
201.828806142857	0.0348341626371657	0.00531835970453796	0.123248981824668	0.0729661589617221	0.0430061297927177	0.109903117470945	0.0268965678320865	-0.0515767884442205	0.0872082350062553	201.821105108696	0.0243353162865176	0.00550827897848953	0.21519092999838	0.0718778701424549	0.0349048768487911	0.121051515059077	0.0240821222468254	-0.118447484846243	0.122247629598542	201.856401400552	0.0049466168437352	0.000105923847950537	0.00764539127205423	0.0286830796416215	0.0042024377441984	0.047596659956736	0.0246738306815907	-0.00132222543083988	0.0431794158566727
201.928975960663	0.0292156087460343	0.00531835970453796	0.110505413900277	0.0733075616339786	0.0424763420497012	0.109903117470945	0.0314914091677101	-0.050137103760895	0.0874300065021277	201.921237090062	0.0243353162865176	0.00550827897848953	0.176119583299729	0.0720042050816726	0.0351047048068365	0.121051515059077	0.0264859278051195	-0.0969340870553419	0.113051405733285	201.95644544291	0.0049466168437352	0.000105923847950537	0.00764539127205423	0.0289620432307559	0.0045665523181967	0.0505694747101611	0.0252451501519266	3.3754861280641e-05	0.0465916420458332
202.029145778468	0.0280505911106236	0.00480377349524248	0.101909181881647	0.0737190013672389	0.0436086496161335	0.110412971563504	0.0337097911077893	-0.0492703710161028	0.0874300065021277	202.021369071429	0.0243353162865176	0.00550827897848953	0.139216380413486	0.0725261004412604	0.0351047048068365	0.120026597559358	0.0304885064621133	-0.0531949395683915	0.113051405733285	202.056489485267	0.0049466168437352	0.000105923847950537	0.00764539127205423	0.0291489685094249	0.00524724607678873	0.0515601246093969	0.0255716419312691	0.000245631454497642	0.0474939601832934
202.129315596273	0.0265939633662105	0.00480377349524248	0.0953605987286782	0.0740000694083332	0.0445723526620766	0.110412971563504	0.0364244741376343	-0.0432070440709486	0.0874300065021277	202.121501052795	0.0243353162865176	0.00550827897848953	0.108236634009469	0.072583514139741	0.0351047048068365	0.120026597559358	0.0342401687015331	-0.0405625222770741	0.105989206966973	202.156533527624	0.00493326548611754	8.46277151138987e-05	0.00755160582646954	0.0295111260705363	0.00524724607678873	0.0521249602253429	0.0259872819814744	3.3754861280641e-05	0.0482192829329281
202.229485414079	0.0260626898131723	0.00531835970453796	0.0953105753808856	0.0740400901153086	0.0445723526620766	0.110412971563504	0.0374943688208321	-0.0432070440709486	0.0874300065021277	202.221633034161	0.0243353162865176	0.00550827897848953	0.103756997000527	0.0726313894661303	0.0351047048068365	0.120026597559358	0.0360318393607136	-0.0380787951818425	0.105989206966973	202.256577569982	0.00493326548611754	8.46277151138987e-05	0.00755160582646954	0.0299603161714807	0.0057484265155206	0.054189763651976	0.0264844806692098	0.000912060587413056	0.0503607846668497
202.329655231884	0.024593613750594	0.00480377349524248	0.0940642795797303	0.0743010314774468	0.0445723526620766	0.110412971563504	0.0394742848306123	-0.0350726196351685	0.0970549046367688	202.321765015528	0.0242958061422375	0.00550827897848953	0.102786991503028	0.07278060482714	0.0354214430383541	0.120026597559358	0.0363903313253553	-0.0359641463217986	0.105989206966973	202.356621612339	0.0049148407500123	8.46277151138987e-05	0.00755160582646954	0.0300907805187177	0.00524724607678873	0.054189763651976	0.0267560638132357	0.000519720636831854	0.0503607846668497
202.429825049689	0.0234532170280541	0.00531835970453796	0.0915319265401632	0.0743807172565873	0.0445723526620766	0.110415368019396	0.0422890207564224	-0.0279858142914597	0.101494961303325	202.421896996894	0.0242640001439536	0.00550827897848953	0.10151743781784	0.0729782461351985	0.0356118232617889	0.120026597559358	0.0369362184607037	-0.0341845717167895	0.105989206966973	202.456665654696	0.0049148407500123	8.46277151138987e-05	0.00755160582646954	0.0302510842797749	0.0127455498890287	0.0613949297302811	0.0271247128499557	0.00775680029804791	0.0558312414394528
202.529994867495	0.0217047726113213	0.00410653039732189	0.0859882499826858	0.0744053530937205	0.0456167189150678	0.112042321408845	0.0452790632218388	-0.027833915698765	0.0970549046367688	202.522028978261	0.023903893259387	0.00550827897848953	0.0981827669102447	0.073386839517301	0.0356118232617889	0.120026597559358	0.0387395400323367	-0.032952495272766	0.105989206966973	202.556709697053	0.0049148407500123	8.46277151138987e-05	0.00755160582646954	0.0306417663407143	0.0146291014696644	0.0614046001262328	0.027661503912498	0.00829441218598281	0.0544529934305135
202.6301646853	0.0208068795891052	0.00410653039732189	0.078953287793085	0.0744133625316339	0.0456167189150678	0.112042321408845	0.0475623807696883	-0.0249032594301263	0.0970549046367688	202.622160959627	0.0235971873204978	0.00569377173713663	0.0964814062063389	0.0735880976948098	0.0356118232617889	0.120026597559358	0.0401043362139791	-0.0281261967287363	0.105989206966973	202.656753739411	0.0049148407500123	8.46277151138987e-05	0.00755160582646954	0.0307598596530345	0.0146291014696644	0.0606482264776624	0.0279402872468205	0.00915401440191933	0.0544529934305135
202.730334503106	0.0202176797513272	0.00410653039732189	0.0765921120703679	0.0745696632365899	0.0469935621004494	0.11254995848782	0.0490188084381535	-0.0167031396930861	0.103502795450748	202.722292940994	0.0235477726817303	0.00550827897848953	0.094458434723186	0.0735880976948098	0.0356118232617889	0.120026597559358	0.0405413767413729	-0.0264006177079025	0.105989206966973	202.756797781768	0.0049148407500123	8.46277151138987e-05	0.00755160582646954	0.0307806866566816	0.0146291014696644	0.0596508771215736	0.0279798035354794	0.00889108395178291	0.053996094598229
202.830504320911	0.0198681750824729	0.00480377349524248	0.0753702256334948	0.0746471502573252	0.0456167189150678	0.112042321408845	0.0502655300753923	-0.0165360111489355	0.103502795450748	202.82242492236	0.0233595886924315	0.00550827897848953	0.0929284671495249	0.0735343962233562	0.0354214430383541	0.120026597559358	0.04119188865342	-0.0241578358729382	0.105989206966973	202.856841824125	0.0049148407500123	8.46277151138987e-05	0.00755160582646954	0.030752194123254	0.0146291014696644	0.0596508771215736	0.0279436376930905	0.00889108395178291	0.053996094598229
202.930674138716	0.0194800805479053	0.00397660747495182	0.0719817860118997	0.0746471502573252	0.0456167189150678	0.11254995848782	0.0515627002743379	-0.0148936810001645	0.102452862930315	202.922556903727	0.0230914554712551	0.00550827897848953	0.0896188204407349	0.0742210640426749	0.0391573444923868	0.124858091098551	0.042452609814649	-0.0237363631173878	0.105989206966973	202.956885866482	0.0049148407500123	8.46277151138987e-05	0.00755160582646954	0.030752194123254	0.0146291014696644	0.0596508771215736	0.0279436376930905	0.00889108395178291	0.053996094598229
203.030843956522	0.0191272358929214	0.00397660747495182	0.0706053896758729	0.0746705612899319	0.0445723526620766	0.11254995848782	0.0527166646528934	-0.015204259192035	0.102452862930315	203.022688885093	0.0225550971957303	0.0054214376221144	0.0879792100899874	0.0743575972922736	0.0391573444923868	0.124402001205208	0.0447317819071206	-0.0179292512945466	0.105380788242014	203.05692990884	0.0049148407500123	8.46277151138987e-05	0.00755160582646954	0.0306768202630686	0.0146291014696644	0.0606482264776624	0.0278673144941147	0.00889108395178291	0.053996094598229
203.131013774327	0.01833732795504	0.00410653039732189	0.068504630710566	0.0749810395667259	0.0414441054132389	0.116285133461529	0.054768612368132	-0.0167031396930861	0.103502795450748	203.12282086646	0.022168383141085	0.0031632468147929	0.0827721018107702	0.0746761429867763	0.0391573444923868	0.126294953884315	0.0466709212204403	-0.015059743439806	0.105989206966973	203.156973951197	0.0049148407500123	8.46277151138987e-05	0.00755160582646954	0.0304396837280803	0.0146291014696644	0.0606482264776624	0.0277025633075011	0.00889108395178291	0.053996094598229
203.231183592132	0.0176984117278094	0.00221848010223642	0.0614925725480595	0.0752953819467078	0.0446233383551664	0.1252632235797	0.0566299900295095	-0.009434136992929	0.117362065469129	203.222952847826	0.0221492677481034	0.0031632468147929	0.0810730094081297	0.0749619413544454	0.0354214430383541	0.124611539192664	0.0479856932524113	-0.0163521544079637	0.105989206966973	203.257017993554	0.0049148407500123	8.46277151138987e-05	0.00755160582646954	0.0303360189932296	0.0146291014696644	0.0609814330250679	0.027578319760392	0.00915401440191933	0.0544529934305135
203.331353409938	0.0171736126242057	0.00305506800592766	0.0613537520193251	0.076425961642346	0.0395234821800762	0.156369134640948	0.0650886361187577	-0.0294257833345685	0.146268146379967	203.323084829193	0.0216046071426923	0.0021698760349009	0.074081297564416	0.0755239457754728	0.0336306014849462	0.126294953884315	0.051125726086954	-0.0145126311664492	0.105953712169969	203.357062035912	0.0049148407500123	8.46277151138987e-05	0.00755160582646954	0.030252577636684	0.0146291014696644	0.0609814330250679	0.0275240897662425	0.00915401440191933	0.0544529934305135
203.431523227743	0.0166130191321608	0.00264384320412747	0.0597994141071985	0.0768663806128509	0.0407078539649545	0.180859383747155	0.0683234815631139	-0.0294257833345685	0.164921796926258	203.423216810559	0.0209192247923595	0.000992034921974169	0.0671898606522457	0.0760292610480235	0.0354214430383541	0.133324451609172	0.0545572230508545	-0.00318332091946048	0.113299515576743	203.457106078269	0.0049148407500123	8.46277151138987e-05	0.00755160582646954	0.0301834292508948	0.0127455498890287	0.0587862530726513	0.0273561980804922	0.00889108395178291	0.053996094598229
203.531693045549	0.0161321312050502	0.00233336823257529	0.0577886587169636	0.0779477940237239	0.0395234821800762	0.229635882797622	0.0730313549806509	-0.00206208566226383	0.233609073308544	203.523348791925	0.020862832578503	0.00194331186251748	0.0666879904890513	0.0764432406299075	0.0351047048068365	0.13573096781663	0.0557712884144449	-0.00333452272339593	0.114342636064501	203.557150120626	0.0049148407500123	8.46277151138987e-05	0.00755160582646954	0.0300377565179115	0.012801147568402	0.0587862530726513	0.0271989057683517	0.00889108395178291	0.0537621742379659
203.631862863354	0.0159321890087384	0.00221848010223642	0.0558435666838886	0.078427218446281	0.0395234821800762	0.236090775256891	0.0753876295865072	0.00236001290980248	0.235555011388638	203.623480773292	0.0206980590629936	0.000864190135274329	0.0645168738752183	0.0771161062672873	0.0354214430383541	0.141390783978817	0.0576159379177696	-0.00333452272339593	0.119986946312633	203.657194162983	0.0049148407500123	8.46277151138987e-05	0.00755160582646954	0.0298983504269872	0.0127455498890287	0.0592122167031094	0.0270861830123311	0.00889108395178291	0.053996094598229
203.732032681159	0.0153785439890008	0.00136864726823982	0.0508196275137222	0.0810933137470047	0.0407078539649545	0.25147892343239	0.0815859251352097	-0.00196926605915969	0.235555011388638	203.723612754658	0.0202386005137011	0.000864190135274329	0.0565698504895359	0.078184010509832	0.0336306014849462	0.143959642872222	0.0610270848252692	0.00953249128127164	0.12236096962745	203.757238205341	0.0049148407500123	8.46277151138987e-05	0.00755160582646954	0.0296587199653001	0.0127455498890287	0.0592122167031094	0.0268967231414879	0.00889108395178291	0.0542459795162019
203.832202498965	0.0151003683554231	0.00136864726823982	0.0500507652421014	0.0821655045825373	0.0395234821800762	0.25147892343239	0.0839963438229581	0.00436408760454521	0.235555011388638	203.823744736025	0.0202064041824505	0.000864190135274329	0.0557674522509954	0.0790939554103189	0.0356118232617889	0.148968808511427	0.0624347071144562	0.0105011177861881	0.126569228401206	203.857282247698	0.0049148407500123	0.000105923847950537	0.00755160582646954	0.0292765105446556	0.0114683517231392	0.0568794844502781	0.0265140669875818	0.00757723620955453	0.0516598248213034
203.93237231677	0.0146836120119827	0.00112663172982132	0.0484129376135702	0.0836086796768894	0.0395234821800762	0.25147892343239	0.0858662475097795	0.00436408760454521	0.235555011388638	203.923876717391	0.0199378136657316	0.000864190135274329	0.0485312575356168	0.0794862157752622	0.0354214430383541	0.149636553582538	0.0640803405294802	0.0136699017411284	0.12236096962745	203.957326290055	0.0049148407500123	0.000105923847950537	0.00755160582646954	0.0287120340575174	0.0103465392572541	0.0531399917167846	0.0256671726002595	0.00692052300917025	0.0503423860327779
204.032542134576	0.0145499587581691	0.00112663172982132	0.0475185569221399	0.0848945985469478	0.0407078539649545	0.255610229258373	0.0880800286280476	0.00680113177612275	0.243564712925412	204.024008698758	0.0198108775581212	0.000864190135274329	0.0465981048991024	0.0804303340486686	0.0338481977592106	0.152109309023127	0.0657894658643669	0.0130008620042647	0.124167362673124	204.057370332413	0.0049148407500123	0.000105923847950537	0.00755160582646954	0.0284831873314298	0.0103465392572541	0.048243787376697	0.0252771649362508	0.00520699533204195	0.0434627067219844
204.132711952381	0.01418982974441	0.00112663172982132	0.043525073198313	0.0876750060292449	0.0407078539649545	0.268309066217482	0.0939631367452565	0.0116499628065835	0.26243794925591	204.124140680124	0.0195771627141863	0.00179376795679925	0.0456486365579451	0.0810683503959799	0.0351047048068365	0.159721673260082	0.0680176524659741	0.0139190281531341	0.129086972710995	204.15741437477	0.0049148407500123	0.000105923847950537	0.00755160582646954	0.0281712464165746	0.0103465392572541	0.048243787376697	0.0247517795945935	0.00487986648652035	0.0429426094830251
204.232881770186	0.0135746637056269	0.000982477202367173	0.0344413365821944	0.0970537008740135	0.0492759520708062	0.295688452092234	0.116147260523835	0.0302735970760078	0.285365490376137	204.224272661491	0.0194669866873252	0.00194331186251748	0.0452629075887378	0.0811689355254811	0.0351047048068365	0.160788371683193	0.0688805478278968	0.0130008620042647	0.131919405808685	204.257458417127	0.0049148407500123	0.000105923847950537	0.00755160582646954	0.0279772418406253	0.0101945273883992	0.0474476943895513	0.0244104362925151	0.00453997620176741	0.0421585619639104
204.333051587992	0.013268559016384	0.00112663172982132	0.0322890379174973	0.0976234146329388	0.0492759520708062	0.295688452092234	0.117224704324745	0.0312289689410188	0.285365490376137	204.324404642857	0.0192873460701663	0.00179376795679925	0.0441713389144591	0.0814394703858816	0.0354214430383541	0.162345561825808	0.0698874877709662	0.0136699017411284	0.135864943989058	204.357502459484	0.0049148407500123	0.000105923847950537	0.00755160582646954	0.0272244413699145	0.0101945273883992	0.0451437313826085	0.0238563745806229	0.00335947406502589	0.0394793819929659
204.433221405797	0.0128478024483313	0.00112663172982132	0.0314057449663525	0.0974408052165461	0.0496584022834006	0.298340288450907	0.116037069555704	0.0312289689410188	0.285274900905049	204.424536624224	0.0191018297951702	0.000864190135274329	0.0407839230428038	0.0820646618174969	0.0354214430383541	0.163277294264561	0.0708489777641078	0.0136699017411284	0.140023482732233	204.457546501842	0.0049148407500123	0.000105923847950537	0.00755160582646954	0.0270562839706433	0.0101945273883992	0.0441514498474789	0.0235272791223937	0.00487986648652035	0.0395862090967994
204.533391223603	0.0126003306751235	0.00112663172982132	0.030234575447643	0.0980736331767253	0.0493898262410282	0.298340288450907	0.117488651465944	0.0336391801422067	0.285365490376137	204.52466860559	0.0188499757300865	0.000864190135274329	0.0395431674738904	0.0830708803893966	0.0336306014849462	0.163277294264561	0.0720979851365897	0.0130008620042647	0.143719157968036	204.557590544199	0.0049148407500123	0.000105923847950537	0.00755160582646954	0.026730936371183	0.0106746801834297	0.0429542502404824	0.0230900462878777	0.00520699533204195	0.0385594030981074
204.633561041408	0.0124884903287068	0.00112663172982132	0.0298441083761602	0.0980284421652596	0.0457453120352657	0.298340288450907	0.116184549533044	0.032225715761464	0.285274900905049	204.624800586957	0.0185198963076377	0.00179376795679925	0.0377951707481642	0.0836103223050533	0.0336306014849462	0.166687789049104	0.073120330709373	0.0144665819255236	0.149826563260323	204.657634586556	0.0049148407500123	0.000105923847950537	0.00755160582646954	0.0263696333780133	0.0106746801834297	0.0422901200553245	0.0224682348661386	0.00655892334339529	0.0385282951324788
204.733730859213	0.0123849269927942	0.00111992879253595	0.0298441083761602	0.0975395028661354	0.0447894439201284	0.297459158259657	0.114101991806677	0.0329205158931354	0.285274900905049	204.724932568323	0.0181621606356969	0.00194331186251748	0.0358864160307684	0.0845546619174277	0.0336306014849462	0.17249359001053	0.074854355027659	0.0185540641210061	0.155917571843019	204.757678628913	0.0049148407500123	0.000105923847950537	0.00755160582646954	0.0261656412962069	0.0106746801834297	0.0421000955096847	0.0222754976666396	0.00692052300917025	0.0385594030981074
204.833900677019	0.0123302146862294	0.00111992879253595	0.0297909818202952	0.0963312655362097	0.0390050768071351	0.290030765155886	0.111087557034343	0.0192625271227486	0.269734418778456	204.825064549689	0.0176395832455971	0.00194331186251748	0.0345925101735119	0.0862362941565804	0.0351047048068365	0.183104749234959	0.0778246351990712	0.0139190281531341	0.155917571843019	204.857722671271	0.0049148407500123	0.000105923847950537	0.00755160582646954	0.0259692641684848	0.0106746801834297	0.0421000955096847	0.0221757414322565	0.00692052300917025	0.0385594030981074
204.934070494824	0.0122176133166072	0.00111992879253595	0.029704738926341	0.0952336274160657	0.0358088518903248	0.285558286142807	0.109548907995851	0.0192625271227486	0.269166936793597	204.925196531056	0.0174396548612155	0.000864190135274329	0.0324370142827656	0.0879126975838435	0.0351047048068365	0.186054510936889	0.0803984220640568	0.0153103542113863	0.168334624221447	204.957766713628	0.0049148407500123	0.000105923847950537	0.00755160582646954	0.0258810031814797	0.0109658063420726	0.0426786528855505	0.0220920150417075	0.00557068936237165	0.0377091216511218
205.034240312629	0.012087296987605	0.000802777711628183	0.02930638627083	0.0954035520635763	0.0358088518903248	0.285558286142807	0.109811349214925	0.0192625271227486	0.269166936793597	205.025328512422	0.0173441974756837	0.00179376795679925	0.0310282002711843	0.0916459508877673	0.0336306014849462	0.196931379360127	0.0855503858478628	0.0144665819255236	0.185096343244198	205.057810755985	0.0049148407500123	0.000105923847950537	0.00755160582646954	0.0258612309459414	0.0109658063420726	0.0427169986442904	0.0220614123598442	0.00557068936237165	0.0377091216511218
205.134410130435	0.0117388269715963	0.000246216940174017	0.0286390372209863	0.0925266384233544	0.0321070110638299	0.265208972286524	0.102320479890944	0.0139721645553538	0.246293354844753	205.125460493789	0.0173024026688294	0.0020228517820253	0.0306347005490868	0.106164675646641	0.0549698510055831	0.26244112505445	0.110022542353988	0.033288809427862	0.240437336397244	205.157854798343	0.0049148407500123	0.000105923847950537	0.00755160582646954	0.0258612309459414	0.0109658063420726	0.0427169986442904	0.0220614123598442	0.00557068936237165	0.0377091216511218
205.23457994824	0.0116216414507464	0.000246216940174017	0.0284747416968518	0.0914850526827799	0.0308272422370094	0.257739197416762	0.0987989272219195	0.0192625271227486	0.246293354844753	205.225592475155	0.0172958511500749	0.0020228517820253	0.0306347005490868	0.107262821490628	0.054409760393336	0.263851017645456	0.111477427713034	0.0337389228572351	0.246355034637028	205.2578988407	0.0049148407500123	0.000105923847950537	0.00755160582646954	0.0258343085705615	0.0109658063420726	0.0427169986442904	0.0220320424436342	0.00557068936237165	0.0377091216511218
205.334749766046	0.0114988349483752	0.000246216940174017	0.0284287045226151	0.091545228112932	0.0321070110638299	0.259801819119016	0.0990829985007745	0.0178844307908586	0.245628548881835	205.325724456522	0.0172812196872332	0.0020228517820253	0.0306347005490868	0.108272353501658	0.0493442915147833	0.266551112949255	0.112475326728768	0.0294212185249716	0.250145441116155	205.357942883057	0.0049148407500123	0.000105923847950537	0.00755160582646954	0.0258343085705615	0.0109658063420726	0.0427169986442904	0.0220320424436342	0.00557068936237165	0.0377091216511218
205.434919583851	0.0112063903953925	0.000211736355816972	0.0281161257489634	0.0899846954455158	0.0308272422370094	0.257739197416762	0.0977124877692607	0.0178844307908586	0.246293354844753	205.425856437888	0.0172812196872332	0.0020228517820253	0.0306347005490868	0.112559616393655	0.0493442915147833	0.28645367241794	0.113911695338904	0.033288809427862	0.270288517239269	205.457986925414	0.0049148407500123	0.000105923847950537	0.00755160582646954	0.0258343085705615	0.0109658063420726	0.0427169986442904	0.0220320424436342	0.00557068936237165	0.0377091216511218
205.535089401656	0.0110540369174004	9.37573759245112e-05	0.0275425029856052	0.081357168162195	0.0295621733260823	0.185943457082934	0.0796537038814625	0.0129986248300761	0.180031750383177	205.525988419255	0.0172958511500749	0.0020228517820253	0.0306347005490868	0.111089911495334	0.00846536715455304	0.26244112505445	0.110779642786821	-0.00995902939462103	0.246355034637028	205.558030967772	0.0049148407500123	0.000105923847950537	0.00755160582646954	0.0257896866191326	0.0109658063420726	0.0427169986442904	0.0220036229642712	0.00557068936237165	0.0377091216511218
205.635259219462	0.0109871840027167	9.37573759245112e-05	0.0272510934143501	0.0808077909065291	0.0295621733260823	0.183072359564148	0.0786803262491518	0.0129986248300761	0.176169482835961	205.626120400621	0.0172958511500749	0.0020228517820253	0.0306347005490868	0.113152976393988	0.00815023555657263	0.26244112505445	0.112087978370808	-0.00995902939462103	0.24760887282981	205.658075010129	0.0049148407500123	0.000105923847950537	0.00755160582646954	0.0257896866191326	0.0109658063420726	0.0427169986442904	0.0220036229642712	0.00557068936237165	0.0377091216511218
205.735429037267	0.0109182918266956	0.000211736355816972	0.0267841532156995	0.0786467061976796	0.0286911006572782	0.181236690758091	0.0776028492507273	0.0129986248300761	0.176169482835961	205.726252381988	0.0172958511500749	0.0020228517820253	0.0306347005490868	0.112559616393655	0.00615281752367866	0.26244112505445	0.110790060211076	-0.014251199228768	0.246355034637028	205.758119052486	0.0049148407500123	0.000105923847950537	0.00755160582646954	0.0257896866191326	0.0109658063420726	0.0427169986442904	0.0220036229642712	0.00557068936237165	0.0377091216511218
205.835598855072	0.0108478457193465	0.000246216940174017	0.0265885831933035	0.0783713842035571	0.0295621733260823	0.180748745328391	0.0768980082986851	0.0129986248300761	0.174286872991116	205.826384363354	0.0172958511500749	0.0020228517820253	0.0306347005490868	0.1102456393584	0.00615281752367866	0.263851017645456	0.108237138941569	-0.014251199228768	0.250145441116155	205.858163094843	0.0049148407500123	0.000105923847950537	0.00755160582646954	0.0257896866191326	0.0109658063420726	0.0427169986442904	0.0220036229642712	0.00557068936237165	0.0377091216511218
205.935768672878	0.0104015354895829	0.000211736355816972	0.0259278465319571	0.0784053562193553	0.0295621733260823	0.178548392105602	0.0771077032665839	0.00826034857771107	0.169079796343118	205.926516344721	0.0172958511500749	0.0020228517820253	0.0306347005490868	0.107717270756267	0.00392500503011953	0.26244112505445	0.10512886576305	-0.0227814034138081	0.246355034637028	205.958207137201	0.0049148407500123	0.000105923847950537	0.00755160582646954	0.0257896866191326	0.0109658063420726	0.0427169986442904	0.0220036229642712	0.00557068936237165	0.0377091216511218
206.035938490683	0.0103310623384623	9.37573759245112e-05	0.0256400447935584	0.077687658476237	0.0296719270564905	0.178548392105602	0.076709817667871	0.00885608491284915	0.169079796343118	206.026648326087	0.0173024026688294	0.0020228517820253	0.0306347005490868	0.105411704927536	0.00382769458936717	0.26244112505445	0.100716434944228	-0.0227814034138081	0.246355034637028	206.058251179558	0.0049148407500123	0.000105923847950537	0.00755160582646954	0.0257448356622434	0.0108205313315585	0.042635137906332	0.0219774201214374	0.00596880034710225	0.0382467635372535
206.136108308489	0.0103152656338076	9.37573759245112e-05	0.0255208521545111	0.0771349530442418	0.0269247840213798	0.174620031450414	0.0759140079764027	0.0129986248300761	0.171555591273102	206.126780307453	0.0172199292604833	0.00213416341379543	0.0306347005490868	0.102521030953067	0.0018516181622499	0.249463998567256	0.0961351522785606	-0.0144919758298124	0.250145441116155	206.158295221915	0.0049148407500123	0.000105923847950537	0.00755160582646954	0.0257448356622434	0.0108205313315585	0.042635137906332	0.0219797941237455	0.00596880034710225	0.0382467635372535
206.236278126294	0.0102895907744716	9.37573759245112e-05	0.0255208521545111	0.0765075317434221	0.0295621733260823	0.17228953803227	0.074337946235132	0.0129986248300761	0.16610299889681	206.22691228882	0.017190369588169	0.00213416341379543	0.0306347005490868	0.0929458103039175	0.0018516181622499	0.235259833800984	0.0868563547507846	-0.0137410060510451	0.229742640816164	206.258339264273	0.0049148407500123	0.000105923847950537	0.00755160582646954	0.0257448356622434	0.0108205313315585	0.042635137906332	0.0219797941237455	0.00596880034710225	0.0382467635372535
206.336447944099	0.0102895907744716	9.37573759245112e-05	0.0255208521545111	0.0760273281406996	0.0295621733260823	0.170574260355629	0.0732593927135802	0.0143966010329584	0.165366341299094	206.327044270186	0.017190369588169	0.0020228517820253	0.0306347005490868	0.086423557206158	0.0052551394268268	0.230956273092109	0.0805565302213069	-0.0144919758298124	0.221808314060356	206.35838330663	0.0049148407500123	0.000105923847950537	0.00755160582646954	0.0257448356622434	0.0108205313315585	0.042635137906332	0.0219797941237455	0.00596880034710225	0.0382467635372535
206.436617761905	0.0102434872528952	9.37573759245112e-05	0.0255208521545111	0.0763656471895353	0.0295621733260823	0.170313277317883	0.0735951095484206	0.0143966010329584	0.165128333979906	206.427176251553	0.0171209286892526	0.00213416341379543	0.0306111271941965	0.0808175658872743	0.0018516181622499	0.213398589846844	0.0746740642759102	-0.014251199228768	0.204482422034246	206.458427348987	0.0049148407500123	0.000105923847950537	0.00755160582646954	0.0257448356622434	0.0108205313315585	0.042635137906332	0.0219797941237455	0.00596880034710225	0.0382467635372535
206.53678757971	0.0101609131096919	9.37573759245112e-05	0.02524468568283	0.0765272531697428	0.0295621733260823	0.170313277317883	0.0740752236198163	0.0143966010329584	0.165128333979906	206.527308232919	0.0170680753531905	0.00213416341379543	0.0305237900688214	0.0790135459915928	0.0018516181622499	0.211382429412635	0.0730228450803702	-0.0129026632224608	0.204482422034246	206.558471391344	0.0049148407500123	0.000105923847950537	0.00755160582646954	0.0257448356622434	0.0108205313315585	0.042635137906332	0.0219797941237455	0.00596880034710225	0.0382467635372535
206.636957397516	0.0100927179203231	0.000211736355816972	0.02524468568283	0.0771349530442418	0.0295621733260823	0.170313277317883	0.0749076291203614	0.0143966010329584	0.165128333979906	206.627440214286	0.0170300321007184	0.00155146853644272	0.0298238260915903	0.077215918234632	0.00214922281033311	0.209273656889458	0.070528650962003	-0.0129839177673231	0.201686066341928	206.658515433702	0.0049148407500123	0.000105923847950537	0.00755160582646954	0.0257448356622434	0.0108205313315585	0.042635137906332	0.0219797941237455	0.00596880034710225	0.0382467635372535
206.737127215321	0.0100734651892156	9.37573759245112e-05	0.0249801658049143	0.0763656471895353	0.0286911006572782	0.170574260355629	0.0741512496600078	0.0143966010329584	0.165128333979906	206.727572195652	0.0170001390610045	0.00179376795679925	0.0298238260915903	0.0737455086628263	0.0018516181622499	0.204233029515372	0.0657362301220097	-0.014251199228768	0.195501360292594	206.758559476059	0.0049148407500123	0.000105923847950537	0.00755160582646954	0.0257448356622434	0.0108205313315585	0.042635137906332	0.0219797941237455	0.00596880034710225	0.0382467635372535
206.837297033126	0.0100213898018799	0.000211736355816972	0.0248980146526069	0.0748576348447206	0.0286911006572782	0.170574260355629	0.073090008867849	0.0152622579586806	0.165128333979906	206.827704177019	0.0168647889959613	0.00179376795679925	0.0298238260915903	0.070082611098702	0.00382769458936717	0.19550897788586	0.0604711329989852	-0.014251199228768	0.183662662598943	206.858603518416	0.0049148407500123	0.000105923847950537	0.00755160582646954	0.0257896866191326	0.0108205313315585	0.042635137906332	0.0220222345517677	0.00596880034710225	0.0382467635372535
206.937466850932	0.00997339855671261	0.000211736355816972	0.0248376591068139	0.0742999071723583	0.0282549457105367	0.168663766408295	0.0722028664376765	0.0143966010329584	0.1615537722693	206.927836158385	0.0168068136252808	0.00194331186251748	0.0298238260915903	0.0678322924804908	0.0018516181622499	0.186659473439907	0.055893842349026	-0.014251199228768	0.176710925631789	206.958647560773	0.0049148407500123	0.000105923847950537	0.00755160582646954	0.0257896866191326	0.0109658063420726	0.0427169986442904	0.0220282516453628	0.00655892334339529	0.0385594030981074
207.037636668737	0.00989788547449341	0.000211736355816972	0.0247279317166529	0.0741066874834956	0.0278187781592701	0.168663766408295	0.0723806507426594	0.0139721645553538	0.160444897366204	207.027968139752	0.0167678830684949	0.00194331186251748	0.0297357540164516	0.0643721958850927	0.00214922281033311	0.179696521072746	0.052432315419912	-0.014251199228768	0.169829742278986	207.058691603131	0.0049148407500123	0.000105923847950537	0.00755160582646954	0.0257896866191326	0.0109658063420726	0.0427169986442904	0.0220282516453628	0.00655892334339529	0.0385594030981074
207.137806486542	0.00988622390951093	9.37573759245112e-05	0.0245345890796329	0.0729448159571039	0.0286911006572782	0.170574260355629	0.0714169206529216	0.0139721645553538	0.160444897366204	207.128100121118	0.0167649946771077	0.00194331186251748	0.0296189114128117	0.061889133311086	0.00214922281033311	0.179564910564476	0.051193253170253	-0.0137410060510451	0.169829742278986	207.158735645488	0.0049148407500123	0.000105923847950537	0.00755160582646954	0.0257896866191326	0.0108205313315585	0.042635137906332	0.0220713665968824	0.00596880034710225	0.0382467635372535
207.237976304348	0.00987126845731083	0.000211736355816972	0.0244715131329484	0.0723600996426023	0.0265763534810288	0.168663766408295	0.0707272598967127	0.0152622579586806	0.160444897366204	207.228232102484	0.0167459145170968	0.00194331186251748	0.0297357540164516	0.0588197371924098	0.0018516181622499	0.175409391525715	0.0496619960415179	-0.0129839177673231	0.169359754711084	207.258779687845	0.0049148407500123	0.000105923847950537	0.00755160582646954	0.0257896866191326	0.0108205313315585	0.042635137906332	0.0220713665968824	0.00596880034710225	0.0382467635372535
207.338146122153	0.00986879506311586	0.000246216940174017	0.0244715131329484	0.0712963208518925	0.0276976101808345	0.168663766408295	0.0698772253110908	0.0149191024816144	0.159081990817452	207.328364083851	0.0167459145170968	0.00194331186251748	0.0297357540164516	0.0521025454650557	0.0018516181622499	0.170070408778704	0.0472584937949006	-0.014251199228768	0.164691849493486	207.358823730203	0.0049148407500123	0.000105923847950537	0.00755160582646954	0.0257896866191326	0.0108205313315585	0.042635137906332	0.0220713665968824	0.00596880034710225	0.0382467635372535
207.438315939959	0.00986594051463135	0.000211736355816972	0.0243553262891173	0.0699924794438896	0.0272980054420355	0.168663766408295	0.0689993973549368	0.0152622579586806	0.159081990817452	207.428496065217	0.0167364521065348	0.00194331186251748	0.0297357540164516	0.0483575800807956	0.0018516181622499	0.157065437360707	0.0447329580401981	-0.0137410060510451	0.155278315997506	207.45886777256	0.0049148407500123	0.000105923847950537	0.00755160582646954	0.0257896866191326	0.0108205313315585	0.042635137906332	0.0220713665968824	0.00596880034710225	0.0382467635372535
207.538485757764	0.00984979976627888	0.000246216940174017	0.0243553262891173	0.0695074051974113	0.0272980054420355	0.168663766408295	0.0684615414711516	0.0154611596545357	0.159081990817452	207.528628046584	0.0167364521065348	0.00194331186251748	0.0298238260915903	0.0449438263435045	0.0018516181622499	0.151928163209481	0.0429906214481853	-0.014251199228768	0.149319183416442	207.558911814917	0.0049148407500123	0.000105923847950537	0.00755160582646954	0.0257896866191326	0.0108205313315585	0.0426786528855505	0.0220927776264399	0.00596880034710225	0.038290082979114
207.638655575569	0.00983157071048705	0.000246216940174017	0.0243553262891173	0.0689892441079189	0.0269247840213798	0.168663766408295	0.0680287952862467	0.0154611596545357	0.159081990817452	207.62876002795	0.0167121298978521	0.00194331186251748	0.0297357540164516	0.0428706685756187	0.0018516181622499	0.147392921162761	0.0420151449527664	-0.0226661823712768	0.135641872226899	207.658955857274	0.0049148407500123	0.000105923847950537	0.00755160582646954	0.0257896866191326	0.0108205313315585	0.0426786528855505	0.0220927776264399	0.00596880034710225	0.038290082979114
207.738825393375	0.00982286783993042	9.37573759245112e-05	0.0241489679504707	0.0687019427093915	0.0258968927865382	0.168663766408295	0.06764284441281	0.0144840045957093	0.15818741867742	207.728892009317	0.0166630247859657	0.00198329868037134	0.0296189114128117	0.039414973443243	0.00382769458936717	0.117130291021004	0.0346719736339658	-0.0121944237398437	0.0999861068068681	207.758999899632	0.0049148407500123	0.000105923847950537	0.00755160582646954	0.0257896866191326	0.0108205313315585	0.0426786528855505	0.0220927776264399	0.00596880034710225	0.038290082979114
207.83899521118	0.0098023930001982	0.000211736355816972	0.0241489679504707	0.063401953071132	0.0124135673685978	0.164615189016385	0.0625970803454922	0.00209589735101976	0.149343076593186	207.829023990683	0.0166054383508124	0.00210489516279074	0.0296189114128117	0.0384577702088987	0.00382769458936717	0.117130291021004	0.034296362471766	-0.0107724524256917	0.100643647972841	207.859043941989	0.0049148407500123	0.000105923847950537	0.00755160582646954	0.0257896866191326	0.0108205313315585	0.0426786528855505	0.0220927776264399	0.00596880034710225	0.038290082979114
207.939165028985	0.0098023930001982	0.000211736355816972	0.0241489679504707	0.064134589660596	0.0128968290968597	0.165979170618826	0.0630396718669561	0.0029310774533888	0.150537252359193	207.92915597205	0.0165345009638769	0.00179376795679925	0.029003419136443	0.038258630205926	0.00214922281033311	0.117348963256072	0.0364154961781213	-0.0118280684345013	0.100467743568638	207.959087984346	0.0049148407500123	0.000105923847950537	0.00755160582646954	0.0257896866191326	0.0108205313315585	0.0426786528855505	0.0220927776264399	0.00596880034710225	0.038290082979114
208.039334846791	0.00979453659744786	9.37573759245112e-05	0.0241489679504707	0.06420235584662	0.0128968290968597	0.165979170618826	0.0629350965955189	0.0029310774533888	0.150537252359193	208.029287953416	0.0164206136851676	0.00179376795679925	0.0293325631908996	0.0381003413495248	0.0018516181622499	0.126129660016354	0.0428575758837276	-0.014251199228768	0.108948648416888	208.059132026703	0.0049148407500123	0.000105923847950537	0.00755160582646954	0.0257896866191326	0.0108205313315585	0.0427169986442904	0.0221538148466631	0.00596880034710225	0.0384122525472783
208.139504664596	0.00979453659744786	9.37573759245112e-05	0.0241489679504707	0.0594774024708924	0.00927443157342868	0.163908587608642	0.0583724432358929	0.00349186370696989	0.151758452487154	208.129419934783	0.0163442704055257	0.00179376795679925	0.0293325631908996	0.0381003413495248	0.00214922281033311	0.141884219369013	0.0463411611976992	-0.025724226036736	0.122247629598542	208.159176069061	0.0049148407500123	0.000105923847950537	0.00755160582646954	0.0258343085705615	0.0108205313315585	0.0429348003984072	0.0222881707372746	0.00557068936237165	0.0384122525472783
208.239674482402	0.00978182195846793	0.000211736355816972	0.0241489679504707	0.0595782030430457	0.00927443157342868	0.165736145900123	0.0590317789968169	0.00323457707897973	0.151758452487154	208.229551916149	0.0161391245448008	0.00179376795679925	0.029003419136443	0.0381003413495248	0.0018516181622499	0.231577157643117	0.0501318324000761	-0.025724226036736	0.241397228731509	208.259220111418	0.0049148407500123	0.000105923847950537	0.00755160582646954	0.0258810031814797	0.0106113389919183	0.0429542502404824	0.0224474324874762	0.00449740883389844	0.0377091216511218
208.339844300207	0.00974753234999472	0.000246216940174017	0.0241489679504707	0.0595782030430457	0.00927443157342868	0.165979170618826	0.0592391564443328	0.0029310774533888	0.151758452487154	208.329683897516	0.0160605368403872	0.00061212614590481	0.0273377292500837	0.0386701542207216	0.0018516181622499	0.328065323754595	0.0575370950876013	-0.0261689200047879	0.309863809814008	208.359264153775	0.0049148407500123	0.000105923847950537	0.00755160582646954	0.0259955548434364	0.00945042148232251	0.0429348003984072	0.0227162056488564	0.00449740883389844	0.038290082979114
208.440014118012	0.00971629172024423	0.000246216940174017	0.0241489679504707	0.0599609028764306	0.00989271227372633	0.168494907028346	0.0598636062389299	0.00349186370696989	0.154418533010757	208.429815878882	0.0159236434647643	0.00125145978418306	0.0275246578937595	0.0392010713890459	0.0021653408582944	0.346558867272872	0.0626725915259362	-0.0129839177673231	0.338429711920871	208.459308196133	0.0049148407500123	0.000105923847950537	0.00755160582646954	0.0260752779373161	0.0104747874407518	0.0443335465500775	0.0228106114599255	0.00432766337310147	0.038290082979114
208.540183935818	0.00970279009693407	0.000246216940174017	0.0241489679504707	0.0600108410203341	0.0100497161841504	0.170676048754191	0.0605060367662287	0.0029310774533888	0.155482247877107	208.529947860248	0.0156303466087537	0.000986148399914724	0.027063865730175	0.0398958224860765	0.00382769458936717	0.357568994984795	0.0726680096665326	-0.0137410060510451	0.342609232404025	208.55935223849	0.0049148407500123	0.000105923847950537	0.00755160582646954	0.0262772613654651	0.00820096535873569	0.0429542502404824	0.0230701188130626	0.00432766337310147	0.0393474012134252
208.640353753623	0.00970279009693407	0.000246216940174017	0.0241489679504707	0.0606757879773679	0.0105174316491249	0.175348867988818	0.0625204288249223	0.0029310774533888	0.159293672535361	208.630079841615	0.0152859806041902	0.000864190135274329	0.0258968429125593	0.041388792486091	0.00382769458936717	0.367060819146817	0.0795542080983954	-0.0129839177673231	0.348416469161421	208.659396280847	0.0049148407500123	0.000105923847950537	0.00755160582646954	0.0263262270447174	0.00754937445646344	0.0429542502404824	0.023226928846314	0.00257397190777295	0.0385594030981074
208.740523571429	0.00966549942306225	0.000246216940174017	0.0241489679504707	0.061378771533043	0.00949738988020609	0.178720659541915	0.0642282363732246	-0.000271560115215416	0.160444897366204	208.730211822981	0.015109075014433	0.00061212614590481	0.0249146172014717	0.043440227670241	0.00382769458936717	0.378069104664035	0.0884289431456324	-0.0129839177673231	0.363060607619493	208.759440323204	0.0049148407500123	0.000105923847950537	0.00755160582646954	0.0264252962080417	0.00795178511469499	0.0443335465500775	0.0234796135083013	0.00127947481689474	0.0390169419184993
208.840693389234	0.0096611268480728	0.000246216940174017	0.0241489679504707	0.0619195419127787	0.0105174316491249	0.181342409977191	0.0651883481583712	-0.000271560115215416	0.16181209189336	208.830343804348	0.0149585229909453	0.00061212614590481	0.0247723629474055	0.044036273479459	0.00392500503011953	0.38406577960916	0.0911445073352016	-0.0137410060510451	0.363060607619493	208.859484365562	0.0049148407500123	0.000105923847950537	0.00755160582646954	0.0265922768448245	0.00707273254306567	0.0456868600260652	0.0237261025629871	0.00432766337310147	0.0429426094830251
208.940863207039	0.0096611268480728	0.000246216940174017	0.0241489679504707	0.0626104261464114	0.00850458204178563	0.181342409977191	0.0661476807802621	-0.000271560115215416	0.164524536247978	208.930475785714	0.0145924434908334	0.00061212614590481	0.0242509152105893	0.0478725996682437	0.00468478226138665	0.378069104664035	0.093122915658354	-0.0137410060510451	0.360509306079327	208.959528407919	0.0049148407500123	0.000105923847950537	0.00755160582646954	0.0266906316095303	0.00707273254306567	0.0466551506562652	0.0238762847088903	0.00257397190777295	0.0421585619639104
209.041033024845	0.0095577958050366	0.000246216940174017	0.0241489679504707	0.064134589660596	0.00927443157342868	0.184416686601556	0.0672476244351107	-0.000271560115215416	0.166412092966704	209.030607767081	0.0145491569949251	0.00061212614590481	0.0241135399525635	0.0499036082139196	0.00468478226138665	0.378069104664035	0.0954784290073413	-0.0137410060510451	0.360509306079327	209.059572450276	0.0049148407500123	0.000105923847950537	0.00755160582646954	0.0269210920030224	0.0074125408414654	0.0480950880243196	0.024116017263225	0.00257397190777295	0.0434085764506443
209.14120284265	0.0095055343146764	0.000246216940174017	0.0241489679504707	0.066022189006202	0.0118736699479697	0.189448982884067	0.0689010269908432	-0.000271560115215416	0.168774638782487	209.130739748447	0.0144832430033631	0.000687079154892869	0.0241135399525635	0.0531612402230594	0.00468478226138665	0.375573856138896	0.0959259481246179	-0.0129839177673231	0.360509306079327	209.159616492634	0.0049148407500123	0.000105923847950537	0.00755160582646954	0.0269816343738197	0.0074125408414654	0.0488135970238712	0.024281765186151	0.00277156737794229	0.0446959771585564
209.241372660456	0.0095055343146764	0.000246216940174017	0.0241489679504707	0.0664182321145097	0.0106481207114842	0.188972479528156	0.0698578023712245	-0.000271560115215416	0.169897685754868	209.230871729814	0.014434195620335	0.000687079154892869	0.0240439748660009	0.0562445160616296	0.00659052197691128	0.368739729285114	0.0951672114287605	-0.0137410060510451	0.351406806731181	209.259660534991	0.0049148407500123	0.000105923847950537	0.00755160582646954	0.0271357375309999	0.00707273254306567	0.0503101538920181	0.0245163148346083	0.00432766337310147	0.0480020316926036
209.341542478261	0.00949643692873498	0.000254483188973628	0.0241489679504707	0.0676023985268754	0.0105174316491249	0.189448982884067	0.0714075512215896	-0.000271560115215416	0.17206437860785	209.33100371118	0.0144118894467438	0.000725091002733771	0.0240439748660009	0.0590901147870293	0.00659052197691128	0.368739729285114	0.0952610407224034	-0.0137410060510451	0.351406806731181	209.359704577348	0.0049148407500123	0.000105923847950537	0.00755160582646954	0.0271983059787744	0.00754937445646344	0.0526177372533457	0.0249920836560927	0.00277156737794229	0.048602096025397
209.441712296066	0.00947461667816532	0.000254483188973628	0.0241489679504707	0.0686230263440864	0.00927443157342868	0.189952314482143	0.072892168626653	0.0029310774533888	0.177018877692109	209.431135692547	0.0143541869660539	0.000864190135274329	0.0240439748660009	0.061072941339884	0.00659052197691128	0.367060819146817	0.0936976430480267	-0.0129026632224608	0.348416469161421	209.459748619705	0.0049148407500123	0.000105923847950537	0.00755160582646954	0.0279772418406253	0.00707273254306567	0.0734464449074902	0.0279573608987804	0.00257397190777295	0.0695287891292525
209.541882113872	0.00947461667816532	0.000254483188973628	0.0241489679504707	0.0695074051974113	0.00989271227372633	0.194048526306516	0.0746306212300837	0.00323457707897973	0.180130482457015	209.531267673913	0.0143195205862255	0.00061212614590481	0.0236934535858282	0.0608775169051857	0.00659052197691128	0.359374759174216	0.09036097169663	-0.0129839177673231	0.345106622926004	209.559792662063	0.0049148407500123	0.000105923847950537	0.00755160582646954	0.0281599153981006	0.00754937445646344	0.0804100235263999	0.0292781562804646	0.00144915649400208	0.0754610963601776
209.642051931677	0.00947461667816532	0.000254483188973628	0.0241489679504707	0.0695074051974113	0.00989271227372633	0.194048526306516	0.0746306212300837	0.00323457707897973	0.180130482457015	209.631399655279	0.0143139187695541	0.00061212614590481	0.0236934535858282	0.0609419399473277	0.00659052197691128	0.344157065502784	0.0844868145688869	-0.0129839177673231	0.326901581144825	209.65983670442	0.0049148407500123	0.000105923847950537	0.00755160582646954	0.0282899145782212	0.00707273254306567	0.0926042374691304	0.0308197759891268	7.03012813642019e-05	0.0855736330161232
209.742221749482	0.00947461667816532	0.000254483188973628	0.0241489679504707	0.0695074051974113	0.00989271227372633	0.194048526306516	0.0746306212300837	0.00323457707897973	0.180130482457015	209.731531636646	0.0142949673345472	0.000687079154892869	0.0236934535858282	0.061072941339884	0.00659052197691128	0.326384614679808	0.0798585005703384	-0.0137410060510451	0.308842471561342	209.759880746777	0.0049148407500123	0.000105923847950537	0.00755160582646954	0.0286830796416215	0.00524977953494661	0.108637101988497	0.0320793594272803	7.03012813642019e-05	0.104914457499232
209.842391567288	0.00947461667816532	0.000254483188973628	0.0241489679504707	0.0695074051974113	0.00989271227372633	0.194048526306516	0.0746306212300837	0.00323457707897973	0.180130482457015	209.831663618012	0.0141947658516027	0.000687079154892869	0.0236934535858282	0.0608721362043961	0.00659052197691128	0.295960819941487	0.073770669824274	-0.0137410060510451	0.279669404732342	209.859924789134	0.0049148407500123	0.000105923847950537	0.00755160582646954	0.0293361687932914	0.00707273254306567	0.124803862594264	0.0344406452370708	0.00144915649400208	0.120076204388578
209.942561385093	0.00947461667816532	0.000254483188973628	0.0241489679504707	0.0695074051974113	0.00949738988020609	0.194710067901828	0.0750120823749489	-0.000271560115215416	0.177960772960095	209.931795599379	0.0141763306928694	0.000725091002733771	0.0236934535858282	0.0616867892232379	0.00794923103605679	0.286713554165666	0.0715474694129417	-0.0129839177673231	0.266005742368306	209.959968831492	0.0049148407500123	0.000105923847950537	0.00755160582646954	0.0302333393945775	0.00524977953494661	0.128016521984457	0.036223231997291	7.03012813642019e-05	0.123204417731443
210.042731202899	0.00947461667816532	0.000254483188973628	0.0241489679504707	0.0695074051974113	0.0105174316491249	0.196547499608416	0.0752180978717706	0.00323457707897973	0.181847439930896	210.031927580745	0.0141763306928694	0.000725091002733771	0.0236934535858282	0.0621509077698588	0.00671875298556522	0.267909131121035	0.0692678855609152	-0.0137410060510451	0.251965333243651	210.060012873849	0.0049148407500123	0.000105923847950537	0.00755160582646954	0.0313215906887465	0.00524977953494661	0.128016521984457	0.0380000186855359	7.03012813642019e-05	0.123204417731443
210.142901020704	0.00947461667816532	0.000254483188973628	0.0241489679504707	0.0695832488784613	0.0105174316491249	0.196547499608416	0.0753702836684574	0.00323457707897973	0.181847439930896	210.132059562112	0.0141636726032983	0.000725091002733771	0.0236934535858282	0.0633128150467954	0.00703182586202684	0.219755689666664	0.0655634438717394	-0.0137410060510451	0.20578229004292	210.160056916206	0.00493326548611754	8.46277151138987e-05	0.00755160582646954	0.0322570777067813	0.00707273254306567	0.131868498126345	0.0398279600167123	0.00257397190777295	0.127156626501918
210.243070838509	0.00947461667816532	0.000254483188973628	0.0241489679504707	0.0697412582852329	0.00989271227372633	0.196547499608416	0.0759176178365356	0.00349186370696989	0.182728066929249	210.232191543478	0.0141636726032983	0.000725091002733771	0.0236934535858282	0.064611390152954	0.00671875298556522	0.20906297295212	0.0646466338430043	-0.0137410060510451	0.19512269190149	210.260100958564	0.00493326548611754	8.46277151138987e-05	0.00755160582646954	0.0332158295285178	0.00707273254306567	0.131868498126345	0.0414861482299472	0.00257397190777295	0.127156626501918
210.343240656315	0.00947461667816532	0.000254483188973628	0.0241489679504707	0.0698054125921421	0.00989271227372633	0.196547499608416	0.0761516173913061	0.00349186370696989	0.182728066929249	210.332323524845	0.0141636726032983	0.000725091002733771	0.0236934535858282	0.0642234527613994	0.00703182586202684	0.198675686282465	0.0634633589305086	-0.0137410060510451	0.184747352912341	210.360145000921	0.00493326548611754	8.46277151138987e-05	0.00755160582646954	0.0344547810870612	0.00795178511469499	0.133003727090199	0.0446533103900261	0.00257397190777295	0.127798636694993
210.44341047412	0.00947461667816532	0.000254483188973628	0.0241489679504707	0.0698054125921421	0.00989271227372633	0.196547499608416	0.0761516173913061	0.00349186370696989	0.182728066929249	210.432455506211	0.0141636726032983	0.000725091002733771	0.0236934535858282	0.0714408835545488	0.00703182586202684	0.205888914025235	0.0702193568740352	-0.0129839177673231	0.19512269190149	210.460189043278	0.00493326548611754	8.46277151138987e-05	0.00755160582646954	0.0348860127404608	0.00945042148232251	0.13343190283312	0.045645777838981	0.00257397190777295	0.127156626501918
210.543580291925	0.00947461667816532	0.000254483188973628	0.0241489679504707	0.069898859548063	0.00989271227372633	0.197585932540597	0.0765767584760946	0.00349186370696989	0.183083782238634	210.532587487578	0.0141376925275226	0.000757251223432574	0.0236934535858282	0.0722667630495443	0.00880950672634645	0.21755885432544	0.0730500420165563	-0.0129839177673231	0.204250431817939	210.560233085635	0.00493326548611754	8.46277151138987e-05	0.00755160582646954	0.035628800936666	0.00707273254306567	0.125768559681923	0.0462795864918422	0.00165194940218168	0.123365364632367
210.643750109731	0.00947461667816532	0.000254483188973628	0.0241489679504707	0.069898859548063	0.0109759503715723	0.200709733869101	0.0774429553997586	0.0029310774533888	0.18408739851269	210.632719468944	0.0141376925275226	0.000757251223432574	0.0236934535858282	0.0726282945731601	0.00880950672634645	0.22058921547531	0.0741130384687218	-0.0129839177673231	0.209374974394917	210.660277127993	0.00493326548611754	8.46277151138987e-05	0.00755160582646954	0.0364207321204929	0.00795178511469499	0.125768559681923	0.0473222239430766	7.03012813642019e-05	0.120413438531602
210.743919927536	0.00947461667816532	0.000254483188973628	0.0241489679504707	0.070113951569734	0.00850458204178563	0.542109306949437	0.125069029841947	-0.00246812630909328	0.522292647001949	210.732851450311	0.0141376925275226	0.000757251223432574	0.0236934535858282	0.0726282945731601	0.00880950672634645	0.232253875670082	0.0763181116443133	-0.0129839177673231	0.220156302324154	210.76032117035	0.00493326548611754	8.46277151138987e-05	0.00755160582646954	0.0377837936211392	0.00795178511469499	0.124685579333473	0.0490657533074156	0.00144915649400208	0.120413438531602
210.844089745342	0.00947461667816532	0.000254483188973628	0.0241489679504707	0.070113951569734	0.00850458204178563	0.542109306949437	0.125377719303227	-0.00246812630909328	0.522292647001949	210.832983431677	0.0141376925275226	0.000757251223432574	0.0236934535858282	0.0808324000945234	0.00880950672634645	0.232253875670082	0.0822992515436835	-0.0129839177673231	0.220156302324154	210.860365212707	0.00493326548611754	8.46277151138987e-05	0.00755160582646954	0.0381071648461703	0.00795178511469499	0.123427299742076	0.0492092169642637	0.00165194940218168	0.118303209255275
210.944259563147	0.00947461667816532	0.000254483188973628	0.0241489679504707	0.070113951569734	0.00850458204178563	0.542109306949437	0.125861691846423	-0.00246812630909328	0.522292647001949	210.933115413043	0.0141111934572149	0.000725091002733771	0.0236347715481325	0.0849583485671831	0.00703182586202684	0.264274627744162	0.0867933713837213	-0.0129839177673231	0.252701589262193	210.960409255064	0.00493326548611754	8.46277151138987e-05	0.00755160582646954	0.0387054158937388	0.00707273254306567	0.120157279216236	0.0499883438556077	0.00257397190777295	0.117062727784251
211.044429380952	0.00947461667816532	0.000254483188973628	0.0241489679504707	0.0702962878429363	0.00850458204178563	0.542109306949437	0.126263602205575	-0.00246812630909328	0.522292647001949	211.03324739441	0.0141111934572149	0.000725091002733771	0.0236347715481325	0.0969887939921649	0.00880950672634645	0.324915497346369	0.100849880727974	-0.0129839177673231	0.311930644858596	211.060453297422	0.00493326548611754	8.46277151138987e-05	0.00755160582646954	0.0384262939249712	0.0101945273883992	0.117496653876163	0.0482553325809027	0.00257397190777295	0.112348435667649
211.144599198758	0.00947461667816532	0.000254483188973628	0.0241489679504707	0.0703906750428614	0.00850458204178563	0.542109306949437	0.126781327014994	-0.00246812630909328	0.522292647001949	211.133379375776	0.0141111934572149	0.000725091002733771	0.0236347715481325	0.100051721862511	0.00880950672634645	0.323639765824577	0.10398341736443	-0.00599228372507605	0.315768655328464	211.160497339779	0.00493326548611754	8.46277151138987e-05	0.00755160582646954	0.0390131868524975	0.0106113389919183	0.115911051288095	0.048559558417236	0.00443062551677271	0.111510452741292
211.244769016563	0.00947461667816532	0.000254483188973628	0.0241489679504707	0.0703906750428614	0.00850458204178563	0.542109306949437	0.126781327014994	-0.00246812630909328	0.522292647001949	211.233511357143	0.0141111934572149	0.000725091002733771	0.0236347715481325	0.100768298785672	0.00997121817994446	0.321308205063375	0.104907817469598	-0.00255012722065786	0.311930644858596	211.260541382136	0.00493326548611754	8.46277151138987e-05	0.00755160582646954	0.0463601780393383	0.0146354784207951	0.113279578361768	0.0521725192666212	0.00953062116144442	0.111041630863889
211.344938834369	0.00947461667816532	0.000254483188973628	0.0241489679504707	0.0705000546357651	0.00850458204178563	0.542109306949437	0.127053750339168	-0.00246812630909328	0.522292647001949	211.333643338509	0.0141111934572149	0.000725091002733771	0.0236347715481325	0.100855092911789	0.00997121817994446	0.321308205063375	0.105106662533131	-0.00255012722065786	0.311930644858596	211.360585424494	0.00493326548611754	8.46277151138987e-05	0.00755160582646954	0.0476935544681817	0.0156731083396947	0.11220369144165	0.0519043382097897	0.00963001167162595	0.110169038760668
211.445108652174	0.00947461667816532	0.000254483188973628	0.0241489679504707	0.0705000546357651	0.00850458204178563	0.542109306949437	0.127287903629666	-0.00246812630909328	0.522292647001949	211.433775319876	0.0141111934572149	0.000725091002733771	0.0236347715481325	0.102094072637628	0.00997121817994446	0.302779524705577	0.1068757949856	0.00196964896616669	0.300170544912538	211.460629466851	0.00493326548611754	8.46277151138987e-05	0.00755160582646954	0.0520157760518571	0.0161540262114197	0.11220369144165	0.0531603052883411	0.00760427575294259	0.107640707144709
211.545278469979	0.00947461667816532	0.000254483188973628	0.0241489679504707	0.0705000546357651	0.00850458204178563	0.542109306949437	0.128019678785436	-0.00246812630909328	0.522292647001949	211.533907301242	0.0141111934572149	0.000725091002733771	0.0236347715481325	0.102791216820097	0.00997121817994446	0.298972238525894	0.108233867015373	0.0015078865115298	0.289628905267076	211.560673509208	0.00493326548611754	8.46277151138987e-05	0.00755160582646954	0.0526060904151782	0.016364108684776	0.112179615025258	0.0533880519520145	0.01016595922548	0.110169038760668
211.645448287785	0.00947461667816532	0.000254483188973628	0.0241489679504707	0.0705000546357651	0.00850458204178563	0.542109306949437	0.128349996696787	-0.00246812630909328	0.522292647001949	211.634039282609	0.0141111934572149	0.000725091002733771	0.0236347715481325	0.102848328134554	0.00753475267488093	0.283806276324549	0.10732641957684	0.0015078865115298	0.271051539217995	211.660717551565	0.00493326548611754	8.46277151138987e-05	0.00755160582646954	0.0562902238130681	0.0173629260033864	0.11220369144165	0.0545363919971683	0.00963001167162595	0.107477047029535
211.74561810559	0.00947461667816532	0.000254483188973628	0.0241489679504707	0.0703906750428614	0.00850458204178563	0.542109306949437	0.127929177766136	-0.00246812630909328	0.522292647001949	211.734171263975	0.0141111934572149	0.000725091002733771	0.0236347715481325	0.102791216820097	0.00997121817994446	0.274307558581803	0.106288036625863	0.00352559913591843	0.262796658926533	211.760761593923	0.00493326548611754	8.46277151138987e-05	0.00755160582646954	0.0595696614399795	0.0151557753085785	0.109315407630464	0.0554116249937858	0.01016595922548	0.107640707144709
211.845787923395	0.00947461667816532	0.000254483188973628	0.0241489679504707	0.0880030325793012	0.00949738988020609	0.542109306949437	0.159469693831736	-0.00246812630909328	0.51467267544416	211.834303245342	0.0141111934572149	0.000725091002733771	0.0236347715481325	0.115315888110116	0.0101843679982024	0.511133577323143	0.153078520581238	0.00400395137912706	0.492946716056457	211.86080563628	0.00493326548611754	8.46277151138987e-05	0.00755160582646954	0.0603023461387586	0.0178052207579482	0.11220369144165	0.0559839186448772	0.01016595922548	0.107640707144709
211.945957741201	0.00947461667816532	0.000254483188973628	0.0241489679504707	0.0837651748327683	0.00523857857947811	0.532471714590292	0.155315559663883	-0.000271560115215416	0.511278220349047	211.934435226708	0.0141111934572149	0.000725091002733771	0.0236347715481325	0.114377787495319	0.0101843679982024	0.511133577323143	0.150812044472677	0.00400395137912706	0.492946716056457	211.960849678637	0.00493326548611754	8.46277151138987e-05	0.00755160582646954	0.0620053839206875	0.0156731083396947	0.108119130230817	0.0567521060004922	0.0116268917417197	0.107640707144709
212.046127559006	0.00947461667816532	0.000254483188973628	0.0241489679504707	0.0798524964460086	0.00714759295657971	0.515384844921419	0.150208190180204	-0.00246812630909328	0.498843394865218	212.034567208075	0.0141111934572149	0.000725091002733771	0.0236347715481325	0.114429969121258	0.00997121817994446	0.509444800140323	0.14998934012959	0.00352559913591843	0.490320099792777	212.060893720994	0.00493326548611754	8.46277151138987e-05	0.00755160582646954	0.0627372478589482	0.016364108684776	0.108119130230817	0.0573140086834578	0.0120397156640542	0.107640707144709
212.146297376812	0.00947461667816532	0.000254483188973628	0.0241489679504707	0.0776421343530674	0.00949738988020609	0.496845180746298	0.144598578193552	-0.000271560115215416	0.479252369427025	212.134699189441	0.0141111934572149	0.000725091002733771	0.0236347715481325	0.146648693146458	0.0101843679982024	0.509444800140323	0.166209919138682	0.00352559913591843	0.488450314351559	212.160937763352	0.00493326548611754	8.46277151138987e-05	0.00755160582646954	0.0630194151663439	0.0156731083396947	0.108119130230817	0.0575763715739105	0.0116662280935223	0.107477047029535
212.246467194617	0.00947461667816532	0.000254483188973628	0.0241489679504707	0.0765197597485587	0.00714759295657971	0.486457361454557	0.141805714078204	-0.000271560115215416	0.476554795458857	212.234831170807	0.0141376925275226	0.000687079154892869	0.0236347715481325	0.152071210234829	0.0101843679982024	0.509444800140323	0.168781458245306	0.00352559913591843	0.488450314351559	212.260981805709	0.00493326548611754	8.46277151138987e-05	0.00755160582646954	0.0631115117090168	0.0156731083396947	0.108441935663321	0.0576732574566507	0.0116662280935223	0.107640707144709
212.346637012422	0.00947461667816532	0.000254483188973628	0.0241489679504707	0.0747144118605031	0.00523857857947811	0.442162682596464	0.132330903463896	-0.000271560115215416	0.424943931682956	212.334963152174	0.0141376925275226	0.000687079154892869	0.0236347715481325	0.155071422810796	0.0101843679982024	0.511068005259832	0.170449539043523	0.00352559913591843	0.490320099792777	212.361025848066	0.00493326548611754	8.46277151138987e-05	0.00755160582646954	0.0632402802681645	0.0187482803677508	0.11220369144165	0.0578644624818958	0.0108313505025077	0.107477047029535
212.446806830228	0.00947461667816532	0.000254483188973628	0.0241489679504707	0.0742667590780365	0.00714759295657971	0.424156385400681	0.128458239652402	-0.00246812630909328	0.408855085780152	212.43509513354	0.0141376925275226	0.000687079154892869	0.0236347715481325	0.156834108139267	0.0101843679982024	0.511068005259832	0.171537763101501	0.00349693058184041	0.490320099792777	212.461069890424	0.00493326548611754	8.46277151138987e-05	0.00755160582646954	0.0636885397513401	0.0156731083396947	0.108441935663321	0.0579618052685342	0.0116662280935223	0.107640707144709
212.546976648033	0.00947461667816532	0.000254483188973628	0.0241489679504707	0.0729448159571039	0.00523857857947811	0.396373732246872	0.118542814912668	-0.00246812630909328	0.385443271840013	212.535227114907	0.0141376925275226	0.000687079154892869	0.0236347715481325	0.162063266267435	0.0105473032071228	0.511133577323143	0.173715325315747	0.00349693058184041	0.491779034786561	212.561113932781	0.00493326548611754	8.46277151138987e-05	0.00755160582646954	0.0636885397513401	0.0156731083396947	0.108441935663321	0.0579618052685342	0.0116662280935223	0.107640707144709
212.647146465838	0.00947461667816532	0.000254483188973628	0.0241489679504707	0.0728060517324045	0.00949738988020609	0.391653343695703	0.115888841552738	-0.000271560115215416	0.378603289933	212.635359096273	0.0141376925275226	0.000687079154892869	0.0236347715481325	0.163371072784169	0.0105473032071228	0.511133577323143	0.175566299543439	0.00265003498115804	0.491779034786561	212.661157975138	0.00493326548611754	8.46277151138987e-05	0.00755160582646954	0.0639180178994847	0.0156731083396947	0.108441935663321	0.0580911684852945	0.0116662280935223	0.107640707144709
212.747316283644	0.00947461667816532	0.000254483188973628	0.0241489679504707	0.0728060517324045	0.00949738988020609	0.391653343695703	0.115888841552738	-0.000271560115215416	0.378603289933	212.73549107764	0.0141376925275226	0.000687079154892869	0.0236347715481325	0.167610891443343	0.0111844398693483	0.511133577323143	0.179888359310235	0.00265003498115804	0.491779034786561	212.761202017495	0.00493326548611754	8.46277151138987e-05	0.00755160582646954	0.0637541634667339	0.0156731083396947	0.108441935663321	0.0580698680508618	0.0116662280935223	0.107640707144709
212.847486101449	0.00947461667816532	0.000254483188973628	0.0241489679504707	0.0996978177938851	0.00714759295657971	0.391653343695703	0.138507805940114	-0.000271560115215416	0.380939229919419	212.835623059006	0.0141376925275226	0.000687079154892869	0.0236347715481325	0.169315319753382	0.013190655574038	0.511133577323143	0.183572814901861	0.00265003498115804	0.491779034786561	212.861246059853	0.00493326548611754	8.46277151138987e-05	0.00755160582646954	0.0636885397513401	0.0156731083396947	0.108441935663321	0.0580465059781293	0.0116662280935223	0.107640707144709
212.947655919255	0.00947461667816532	0.000254483188973628	0.0241489679504707	0.0996978177938851	0.00523857857947811	0.394016916176554	0.139272552568499	-0.000271560115215416	0.385443271840013	212.935755040373	0.0141376925275226	0.000687079154892869	0.0236347715481325	0.164088870612774	0.0171085055571464	0.477753139406252	0.17258856242291	0.00349693058184041	0.459346740427409	212.96129010221	0.00493326548611754	8.46277151138987e-05	0.00755160582646954	0.0636885397513401	0.0156731083396947	0.108441935663321	0.0580465059781293	0.0116662280935223	0.107640707144709
213.04782573706	0.00947461667816532	0.000254483188973628	0.0241489679504707	0.160335381750967	0.0100497161841504	0.427238966428219	0.173691149006229	-0.000271560115215416	0.414517138933931	213.035887021739	0.0141376925275226	0.000687079154892869	0.0236347715481325	0.165905246215314	0.0254160827171445	0.477753139406252	0.172587226818919	0.0109128098301598	0.462297332211527	213.061334144567	0.00493326548611754	8.46277151138987e-05	0.00755160582646954	0.0636885397513401	0.0156731083396947	0.108441935663321	0.0580465059781293	0.0116662280935223	0.107640707144709
213.147995554865	0.00947461667816532	0.000254483188973628	0.0241489679504707	0.159529951651651	0.00989271227372633	0.426482045823711	0.171931876463599	-0.000271560115215416	0.412846265090437	213.136019003106	0.0141376925275226	0.000687079154892869	0.0236347715481325	0.16463930635376	0.0193072245057252	0.470988470196435	0.170501327524727	0.00125509014558505	0.452126216407246	213.161378186924	0.00493326548611754	8.46277151138987e-05	0.00755160582646954	0.0636885397513401	0.0156731083396947	0.108441935663321	0.0580465059781293	0.0116662280935223	0.107640707144709
213.248165372671	0.00947461667816532	0.000254483188973628	0.0241489679504707	0.158747937568031	0.00989271227372633	0.426482045823711	0.171418850915851	-0.000271560115215416	0.412846265090437	213.236150984472	0.0141376925275226	0.000687079154892869	0.0236347715481325	0.163895633960723	0.0171085055571464	0.470988470196435	0.171988136854421	0.00125509014558505	0.455206512752144	213.261422229282	0.00493326548611754	8.46277151138987e-05	0.00755160582646954	0.0634758012922106	0.0156731083396947	0.108441935663321	0.0580019209963701	0.0116662280935223	0.107640707144709
213.348335190476	0.00947461667816532	0.000254483188973628	0.0241489679504707	0.158393444573755	0.0105174316491249	0.427238966428219	0.171239554230511	-0.000271560115215416	0.413311077024021	213.336282965839	0.0141376925275226	0.000687079154892869	0.0236347715481325	0.153369929524444	0.0111844398693483	0.439824938528649	0.159514225085704	-0.00554410071834718	0.425371830393687	213.361466271639	0.00493326548611754	8.46277151138987e-05	0.00755160582646954	0.0634758012922106	0.0156731083396947	0.108441935663321	0.0580019209963701	0.0116662280935223	0.107640707144709
213.448505008282	0.00947461667816532	0.000254483188973628	0.0241489679504707	0.155567453632442	0.0105174316491249	0.427238966428219	0.168754100019179	-0.000271560115215416	0.413311077024021	213.436414947205	0.0141376925275226	0.000687079154892869	0.0236347715481325	0.161378820442815	0.0143720903762957	0.475213866445571	0.168572006747107	-0.00554410071834718	0.455206512752144	213.461510313996	0.00493326548611754	8.46277151138987e-05	0.00755160582646954	0.0633089673730057	0.0156731083396947	0.108441935663321	0.0579235290616581	0.0116662280935223	0.107640707144709
213.548674826087	0.00947461667816532	0.000254483188973628	0.0241489679504707	0.151792544150307	0.0105174316491249	0.427238966428219	0.167364092078221	-0.000271560115215416	0.413311077024021	213.536546928571	0.0141376925275226	0.000687079154892869	0.0236347715481325	0.161499354671121	0.0111844398693483	0.478886288087181	0.168328464990451	-0.00554410071834718	0.463539670076332	213.561554356354	0.00493326548611754	8.46277151138987e-05	0.00755160582646954	0.0634758012922106	0.0156731083396947	0.108441935663321	0.057962605209124	0.0116662280935223	0.107640707144709
213.648844643892	0.00947461667816532	0.000254483188973628	0.0241489679504707	0.140269585633662	0.00989271227372633	0.426482045823711	0.163581409947561	-0.00118150366011596	0.413311077024021	213.636678909938	0.0141376925275226	0.000687079154892869	0.0236347715481325	0.163767692472588	0.0111844398693483	0.492912133258522	0.173304880064837	-0.0139388069992751	0.472284074078725	213.661598398711	0.00493326548611754	8.46277151138987e-05	0.00755160582646954	0.0634758012922106	0.0156731083396947	0.108441935663321	0.057962605209124	0.0116662280935223	0.107640707144709
213.749014461698	0.00947461667816532	0.000254483188973628	0.0241489679504707	0.11632916313504	0.00850458204178563	0.424156385400681	0.160795803042895	-0.00050824920034475	0.413311077024021	213.736810891304	0.0141376925275226	0.000687079154892869	0.0236347715481325	0.169264209976537	0.0181187564710198	0.519820340824449	0.17883562298156	-0.00554410071834718	0.497852551147061	213.761642441068	0.00493326548611754	8.46277151138987e-05	0.00755160582646954	0.0632745621762997	0.0156731083396947	0.108119130230817	0.0577922473710102	0.0116662280935223	0.107477047029535
213.849184279503	0.00948520904990628	0.000254483188973628	0.0241489679504707	0.0977721727284926	0.00850458204178563	0.424156385400681	0.157429489227198	-0.00050824920034475	0.413311077024021	213.836942872671	0.0141376925275226	0.000687079154892869	0.0236347715481325	0.18310867363164	0.0181187564710198	0.527478452249752	0.194939529648069	0.00125509014558505	0.512706444726484	213.861686483425	0.00493326548611754	8.46277151138987e-05	0.00755160582646954	0.0632745621762997	0.0187482803677508	0.11220369144165	0.0580147445687231	0.0108313505025077	0.107477047029535
213.949354097309	0.00948520904990628	0.000254483188973628	0.0241489679504707	0.0768900662465455	0.00850458204178563	0.424156385400681	0.153543075384293	-0.00246812630909328	0.413311077024021	213.937074854037	0.0141376925275226	0.000687079154892869	0.0236347715481325	0.188396824644584	0.0160349009160161	0.530315714315439	0.202653926036491	-0.00554410071834718	0.51184710829237	213.961730525783	0.0049466168437352	0.000105923847950537	0.00764539127205423	0.0633089673730057	0.0175213692690662	0.11220369144165	0.059229779333817	0.0120397156640542	0.110169038760668
214.049523915114	0.00948520904990628	0.000254483188973628	0.0241489679504707	0.0729623358995293	0.00949738988020609	0.424156385400681	0.147691973472694	-0.00200938052648012	0.414739659694434	214.037206835404	0.0141376925275226	0.000687079154892869	0.0236347715481325	0.189486086614223	0.0160349009160161	0.531287017811546	0.204500272003694	-0.00200202041803831	0.515988124507595	214.06177456814	0.0049466168437352	0.000105923847950537	0.00764539127205423	0.0637541634667339	0.0156731083396947	0.11220369144165	0.0605571409408661	0.0116662280935223	0.1120258498735
214.149693732919	0.00948520904990628	0.000254483188973628	0.0241489679504707	0.0709052620984327	0.00949738988020609	0.424156385400681	0.144742043158787	-0.00246812630909328	0.414739659694434	214.13733881677	0.0141376925275226	0.000687079154892869	0.0236347715481325	0.195849581360052	0.0143720903762957	0.537170301623827	0.211759822741992	-0.00200202041803831	0.52572415489501	214.161818610497	0.0049466168437352	0.000105923847950537	0.00764539127205423	0.0637541634667339	0.0156731083396947	0.113279578361768	0.0609415026189984	0.0106945226977014	0.1120258498735
214.249863550725	0.00948520904990628	0.000254483188973628	0.0241489679504707	0.0689892441079189	0.00949738988020609	0.424156385400681	0.142610095089948	-0.00246812630909328	0.414739659694434	214.237470798137	0.0141376925275226	0.000687079154892869	0.0236347715481325	0.197845603820162	0.0143720903762957	0.537170301623827	0.214396860577977	-0.00200202041803831	0.52572415489501	214.261862652855	0.0049466168437352	0.000105923847950537	0.00764539127205423	0.0636885397513401	0.0156731083396947	0.114456397259824	0.0615038448793936	0.00963001167162595	0.1120258498735
214.35003336853	0.00948520904990628	0.000254483188973628	0.0241489679504707	0.066022189006202	0.00523857857947811	0.414369186534393	0.134092433600622	-0.00246812630909328	0.412846265090437	214.337602779503	0.0141376925275226	0.000687079154892869	0.0236347715481325	0.198197561018274	0.0143720903762957	0.537170301623827	0.214337530162665	-0.00200202041803831	0.52572415489501	214.361906695212	0.0049466168437352	0.000105923847950537	0.00764539127205423	0.0633089673730057	0.016364108684776	0.116886542924318	0.0620033996029131	0.0106945226977014	0.114924939295849
214.450203186335	0.00949643692873498	0.000254483188973628	0.0241489679504707	0.072399813199206	0.00523857857947811	0.661082387218586	0.187752967787301	-0.0109633071633868	0.662244464436515	214.43773476087	0.0141376925275226	0.000687079154892869	0.0236347715481325	0.203087310560296	0.0143720903762957	0.542277798026212	0.219466256213936	-0.00554410071834718	0.52572415489501	214.461950737569	0.00494832883649572	8.46277151138987e-05	0.00764539127205423	0.0633089673730057	0.0156731083396947	0.117496653876163	0.0631555470054413	0.01016595922548	0.117374863672785
214.550373004141	0.00949643692873498	0.000254483188973628	0.0241489679504707	0.068131935988288	0.00523857857947811	0.661082387218586	0.178013092270359	-0.0119451826482679	0.662244464436515	214.537866742236	0.0141376925275226	0.000687079154892869	0.0236347715481325	0.213075218679549	0.00868558717174368	0.531287017811546	0.228097063818011	-0.0116169975454318	0.519152393766313	214.561994779926	0.00494832883649572	8.46277151138987e-05	0.00764539127205423	0.0632198569355348	0.0156731083396947	0.121345524262026	0.0634153626485259	0.00963001167162595	0.120413438531602
214.650542821946	0.00949643692873498	0.000254483188973628	0.0241489679504707	0.0666650812983826	0.00523857857947811	0.661082387218586	0.172763013989706	-0.0119451826482679	0.662244464436515	214.637998723602	0.0141376925275226	0.000687079154892869	0.0236347715481325	0.208341850230205	0.00665985468116794	0.527018658387852	0.219844986212571	-0.0139388069992751	0.514804722580595	214.662038822284	0.00494992874613992	0.000105923847950537	0.00771942693127294	0.0630194151663439	0.0150251493293311	0.125698055666977	0.0634246447133745	0.00963001167162595	0.123365364632367
214.750712639752	0.00949643692873498	0.000254483188973628	0.0241489679504707	0.064945940308879	0.00523857857947811	0.661082387218586	0.167811617333025	-0.0119451826482679	0.662244464436515	214.738130704969	0.0141376925275226	0.000687079154892869	0.0236347715481325	0.209725204479218	0.00868558717174368	0.531287017811546	0.220760951678739	-0.0116169975454318	0.520514326741477	214.762082864641	0.00494992874613992	0.000105923847950537	0.00771942693127294	0.0629995151605419	0.0114735881733061	0.125698055666977	0.0638390205037067	0.00792855976198237	0.124885634442529
214.850882457557	0.00949643692873498	0.000254483188973628	0.0241489679504707	0.0634991718498991	0.00523857857947811	0.661082387218586	0.163830855809133	-0.0119451826482679	0.662244464436515	214.838262686335	0.0141376925275226	0.000687079154892869	0.0236347715481325	0.208720997501127	0.00868558717174368	0.531287017811546	0.219987883110847	-0.0116169975454318	0.520514326741477	214.862126906998	0.00494992874613992	8.46277151138987e-05	0.00771942693127294	0.0629995151605419	0.0114735881733061	0.125698055666977	0.0637835650558924	0.00792855976198237	0.124885634442529
214.951052275362	0.00949643692873498	0.000254483188973628	0.0241489679504707	0.0646132639485471	0.00523857857947811	1.1145645390999	0.260673001749568	-0.0119451826482679	1.11591274064629	214.938394667702	0.0141376925275226	0.000687079154892869	0.0236347715481325	0.200440812051536	0.00757589101765089	0.527018658387852	0.211114155734745	-0.0139388069992751	0.514804722580595	214.962170949355	0.00494992874613992	8.46277151138987e-05	0.00771942693127294	0.0628199047657491	0.0125368222411161	0.125698055666977	0.0635491450975308	0.00913301945133099	0.124885634442529
215.051222093168	0.00952837154587852	0.000258393739844551	0.0241489679504707	0.0616081387508661	0.00523857857947811	1.1145645390999	0.25297137291485	-0.012364889317103	1.11591274064629	215.038526649068	0.0141376925275226	0.000687079154892869	0.0236347715481325	0.185277578006526	0.0109244770178982	0.524015478900935	0.193415422653339	-0.00879735270834262	0.513733125998678	215.062214991713	0.00494992874613992	8.46277151138987e-05	0.00771942693127294	0.0628199047657491	0.0125368222411161	0.125698055666977	0.0635491450975308	0.00913301945133099	0.124885634442529
215.151391910973	0.00966549942306225	0.000254483188973628	0.0241489679504707	0.0584003786489348	0.00523857857947811	1.1145645390999	0.241231628024306	-0.0156691172277369	1.11497581786017	215.138658630435	0.0141376925275226	0.000687079154892869	0.0236347715481325	0.122513679078299	0.00757589101765089	0.48990636398332	0.153897649491122	-0.0116169975454318	0.488151257979794	215.16225903407	0.00494992874613992	8.46277151138987e-05	0.00771942693127294	0.0622203633566084	0.0125368222411161	0.121345524262026	0.0630666317564408	0.00625392854433134	0.117374863672785
215.251561728778	0.00968244804034137	0.000211736355816972	0.0241489679504707	0.0687355567652155	0.0102587293042202	1.1145645390999	0.252867877584733	-0.0119451826482679	1.11591274064629	215.238790611801	0.0141376925275226	0.000687079154892869	0.0236347715481325	0.103255521878921	0.0061560317307094	0.48990636398332	0.14802002749733	-0.0116169975454318	0.488151257979794	215.262303076427	0.00494992874613992	8.46277151138987e-05	0.00771942693127294	0.0619218096179667	0.0150251493293311	0.117496653876163	0.0621414109119438	0.00913301945133099	0.115794866501166
215.351731546584	0.00970279009693407	0.000211736355816972	0.0241489679504707	0.0653050350528327	0.0102587293042202	1.1145645390999	0.245978052692324	-0.0119451826482679	1.11591274064629	215.338922593168	0.0141376925275226	0.000687079154892869	0.0236347715481325	0.0788540994005018	0.00757589101765089	0.477006837911005	0.127130185894577	-0.0125041925836213	0.472146321357048	215.362347118785	0.00494992874613992	8.46277151138987e-05	0.00771942693127294	0.0615901206581826	0.016364108684776	0.116886542924318	0.0611669084134587	0.0106945226977014	0.11510403561257
215.451901364389	0.00971629172024423	0.000211736355816972	0.0241489679504707	0.0639744373011111	0.0102587293042202	1.1145645390999	0.242460822857127	-0.0119451826482679	1.11591274064629	215.439054574534	0.0141376925275226	0.000687079154892869	0.0236347715481325	0.0641424890955927	0.00757589101765089	0.477006837911005	0.120992004353715	-0.0125041925836213	0.472146321357048	215.462391161142	0.00494992874613992	8.46277151138987e-05	0.00771942693127294	0.0612941663572838	0.016364108684776	0.115911051288095	0.0605402516297182	0.00913301945133099	0.112348435667649
215.552071182195	0.00974753234999472	0.000211736355816972	0.0241489679504707	0.0620571372522806	0.0102587293042202	1.1145645390999	0.229044677701387	-0.0119451826482679	1.11591274064629	215.539186555901	0.0141376925275226	0.000687079154892869	0.0236347715481325	0.0568298994875625	0.00757589101765089	0.477006837911005	0.115906012851428	-0.0125041925836213	0.472146321357048	215.562435203499	0.00494992874613992	8.46277151138987e-05	0.00771942693127294	0.0611949098313585	0.0156731083396947	0.11220369144165	0.0589584411432907	0.00963001167162595	0.110169038760668
215.652241	0.00976598585566645	0.000211736355816972	0.0241489679504707	0.0591317998780391	0.0102587293042202	1.1145645390999	0.177777274948613	-0.0119451826482679	1.11591274064629	215.639318537267	0.0141376925275226	0.000687079154892869	0.0236347715481325	0.0537330573979536	0.00589054220837969	0.475364024173576	0.110780569803705	-0.0125041925836213	0.472146321357048	215.662479245856	0.00495101755661213	0.000105923847950537	0.0077671568591875	0.0609669437731649	0.016364108684776	0.112179615025258	0.0582404335883911	0.0101395690406089	0.110115144683513
215.752410817805	0.00978182195846793	0.000258393739844551	0.0243374774444604	0.0586391676278308	0.0102587293042202	1.1145645390999	0.174976208499838	-0.0119451826482679	1.11591274064629	215.739450518634	0.0141763306928694	0.000687079154892869	0.0236347715481325	0.0519017780797033	0.00589054220837969	0.475364024173576	0.10720772146194	-0.0125041925836213	0.472146321357048	215.762523288214	0.00495101755661213	0.000105923847950537	0.0077671568591875	0.060027564842573	0.0144940100129371	0.108441935663321	0.0566091829694463	0.0106945226977014	0.107640707144709
215.852580635611	0.00978182195846793	0.000258393739844551	0.0243374774444604	0.0577657811627966	0.0102587293042202	1.1145645390999	0.170229098746949	-0.0119451826482679	1.11591274064629	215.8395825	0.0141947658516027	0.000687079154892869	0.0236934535858282	0.0484366016702615	0.00589054220837969	0.475364024173576	0.102187505408844	-0.0125041925836213	0.472146321357048	215.862567330571	0.00495320058040707	8.46277151138987e-05	0.00781427437221814	0.0597626515916174	0.016364108684776	0.108441935663321	0.0558250578659677	0.0116662280935223	0.107477047029535
215.952750453416	0.00978182195846793	0.000258393739844551	0.0243553262891173	0.0572983363390734	0.0102587293042202	1.1145645390999	0.168569619741921	-0.0119451826482679	1.11591274064629	215.939714481366	0.0141947658516027	0.000687079154892869	0.0236934535858282	0.04622903568119	0.00589054220837969	0.475364024173576	0.0967821564987147	-0.0125041925836213	0.472146321357048	215.962611372928	0.00495559813519463	0.000105923847950537	0.00789901101386227	0.0597626515916174	0.016364108684776	0.108441935663321	0.0558210917328936	0.0116662280935223	0.107477047029535
216.052920271222	0.00978182195846793	0.000258393739844551	0.0243553262891173	0.0572269667585645	0.0102587293042202	1.1145645390999	0.168224523644733	-0.0119451826482679	1.11591274064629	216.039846462733	0.0142389624633481	0.000557593612780644	0.0236347715481325	0.043955955699028	0.00589054220837969	0.475364024173576	0.0915987603825212	-0.0125041925836213	0.472146321357048	216.062655415285	0.00495996913621522	8.46277151138987e-05	0.00789901101386227	0.060027564842573	0.0156731083396947	0.108119130230817	0.0559429505518379	0.0116662280935223	0.107640707144709
216.153090089027	0.00978182195846793	0.000258393739844551	0.0243553262891173	0.0566416127511385	0.0102587293042202	1.1145645390999	0.16648157482262	-0.0119451826482679	1.11591274064629	216.139978444099	0.0142389624633481	0.000557593612780644	0.0236347715481325	0.0425885264129175	0.0061560317307094	0.465320636892052	0.0804476964171834	-0.0144970802446213	0.459912489419316	216.162699457643	0.00495996913621522	8.46277151138987e-05	0.00789901101386227	0.0604757780296577	0.0175213692690662	0.11220369144165	0.0564749440960277	0.00963001167162595	0.107477047029535
216.253259906832	0.00978182195846793	0.000258393739844551	0.0243553262891173	0.0536496289976772	0.0102587293042202	0.223534218939854	0.0604646386765985	-0.00486145286732833	0.219472140034216	216.240110425466	0.0142389624633481	0.000557593612780644	0.0236347715481325	0.0422226767915911	0.00589054220837969	0.460465123953524	0.0760572429853912	-0.0144970802446213	0.456587178596687	216.2627435	0.00496404086211557	0.000105923847950537	0.00794067496974559	0.0611949098313585	0.016364108684776	0.112179615025258	0.0571843203521258	0.0101395690406089	0.110115144683513
216.353429724638	0.00978182195846793	0.000258393739844551	0.0243553262891173	0.0534136458998491	0.0107608811133853	0.222434225085752	0.0596989851042788	-0.00429986259996396	0.218780963568984	216.340242406832	0.0142949673345472	0.000557593612780644	0.0236347715481325	0.0406641726262213	0.00589054220837969	0.241590028505352	0.0576411540788394	-0.0144970802446213	0.235005974796087	216.362787542357	0.00496404086211557	0.000105923847950537	0.00794067496974559	0.061487040066521	0.016364108684776	0.114456397259824	0.0579660980868364	0.0101395690406089	0.111927201006968
216.453599542443	0.00978182195846793	0.000211736355816972	0.0243553262891173	0.0534136458998491	0.0107608811133853	0.222434225085752	0.0596341355786496	-0.00429986259996396	0.218780963568984	216.440374388199	0.0143139187695541	0.000557593612780644	0.0236934535858282	0.0406131757150156	0.00589054220837969	0.223196883205471	0.0557005674520368	-0.0144970802446213	0.221222339473389	216.462831584715	0.00496404086211557	0.000105923847950537	0.00794067496974559	0.061487040066521	0.0156731083396947	0.114895119577905	0.0583660381977004	0.00963001167162595	0.112348435667649
216.553769360248	0.00982286783993042	0.000211736355816972	0.0244715131329484	0.0534136458998491	0.0107608811133853	0.222434225085752	0.0595662004008932	-0.00429986259996396	0.218780963568984	216.540506369565	0.0143541869660539	0.000864190135274329	0.0241135399525635	0.040444310425798	0.00589054220837969	0.21178683213205	0.0539242838283653	-0.0144970802446213	0.20205166384656	216.562875627072	0.00496694823891719	8.46277151138987e-05	0.00794067496974559	0.0617163108879789	0.016364108684776	0.116886542924318	0.0588912814787293	0.0106945226977014	0.11510403561257
216.653939178054	0.00982286783993042	0.000211736355816972	0.0244715131329484	0.0534136458998491	0.0107608811133853	0.222434225085752	0.0595791856674956	-0.00429986259996396	0.218780963568984	216.640638350932	0.0143892915758002	0.000757251223432574	0.0240439748660009	0.0399945707857153	0.00589054220837969	0.154986771101	0.0515904362983449	-0.0144970802446213	0.146067113093049	216.662919669429	0.00497196329285396	8.46277151138987e-05	0.00800060324020397	0.0718203068096501	0.0150251493293311	0.432692481069012	0.102165174415386	0.00963001167162595	0.427199995585123
216.754108995859	0.00982286783993042	0.000211736355816972	0.0244715131329484	0.0533299910391097	0.0102587293042202	0.22692664629924	0.0637023895729231	-0.00486145286732833	0.221897786092904	216.740770332298	0.0143892915758002	0.000757251223432574	0.0240439748660009	0.0397862215368575	0.00589054220837969	0.123319113265121	0.0466443758020389	-0.0120854813737755	0.111936667559953	216.762963711786	0.00497196329285396	8.46277151138987e-05	0.00800060324020397	0.0721112450707982	0.0150251493293311	0.432692481069012	0.102672577206664	0.00963001167162595	0.427199995585123
216.854278813665	0.00982286783993042	0.000211736355816972	0.0244715131329484	0.0533299910391097	0.0107608811133853	0.239607067685693	0.0758015482103429	-0.00486145286732833	0.235685846125757	216.840902313665	0.0143892915758002	0.000757251223432574	0.0240439748660009	0.0393499822858766	0.00787068793960668	0.112706784221545	0.0381887780546702	-0.00879735270834262	0.100272368728111	216.863007754144	0.00498658134866635	0.000105923847950537	0.00805933788931235	0.0724936045123367	0.0150251493293311	0.432692481069012	0.103298903039572	0.00963001167162595	0.427199995585123
216.95444863147	0.00982286783993042	0.000211736355816972	0.0244715131329484	0.0533299910391097	0.0102587293042202	0.654987458074492	0.0961923157470937	-0.0156691172277369	0.641384228687372	216.941034295031	0.0144118894467438	0.000725091002733771	0.0240439748660009	0.0390457869609922	0.00589054220837969	0.103726111615707	0.0335146836280306	-0.00879735270834262	0.0947834242314382	216.963051796501	0.00498957486107255	8.46277151138987e-05	0.00805933788931235	0.0726211825848091	0.0150251493293311	0.431997804938157	0.103428804296743	0.00963001167162595	0.42684805010173
217.054618449275	0.00982286783993042	0.000211736355816972	0.0244715131329484	0.0533299910391097	0.0102587293042202	0.779682171637547	0.113563986134069	-0.0156691172277369	0.768713190624411	217.041166276398	0.0144118894467438	0.000725091002733771	0.0240439748660009	0.0389993964873542	0.00589054220837969	0.103726111615707	0.0334374986186477	-0.00879735270834262	0.0947834242314382	217.063095838858	0.00499587719352326	8.46277151138987e-05	0.00808287403968554	0.083035422471276	0.0150251493293311	0.431997804938157	0.130207558786743	0.00963001167162595	0.42684805010173
217.154788267081	0.00982286783993042	0.000211736355816972	0.0244715131329484	0.0533299910391097	0.0107608811133853	0.783149263080691	0.115295279332506	-0.0156691172277369	0.772924865781664	217.141298257764	0.0144832430033631	0.000687079154892869	0.0240439748660009	0.0389993964873542	0.00589054220837969	0.103726111615707	0.0334091608984753	-0.00879735270834262	0.0947834242314382	217.163139881215	0.00500319991415521	0.000105923847950537	0.00829249515770234	0.083035422471276	0.0150251493293311	0.431997804938157	0.130168309680306	0.00963001167162595	0.42684805010173
217.254958084886	0.00982286783993042	0.000211736355816972	0.0244715131329484	0.053304573965821	0.0107608811133853	0.783149263080691	0.115241463825181	-0.0156691172277369	0.772924865781664	217.24143023913	0.0145784685125322	0.000557593612780644	0.0240439748660009	0.0389993964873542	0.00589054220837969	0.103726111615707	0.0333617887560197	-0.00879735270834262	0.0947834242314382	217.263183923573	0.00500319991415521	0.000105923847950537	0.00829249515770234	0.083035422471276	0.0150251493293311	0.431997804938157	0.130191033393852	0.00963001167162595	0.42684805010173
217.355127902691	0.00982286783993042	0.000211736355816972	0.0244715131329484	0.053304573965821	0.0107608811133853	0.783149263080691	0.115241463825181	-0.0156691172277369	0.772924865781664	217.341562220497	0.0145784685125322	0.000557593612780644	0.0240439748660009	0.038964521933957	0.00589054220837969	0.10288095505355	0.0330657203287177	-0.00879735270834262	0.0945334424475153	217.36322796593	0.00500445366819378	8.46277151138987e-05	0.00829249515770234	0.083035422471276	0.0150251493293311	0.431997804938157	0.130167133529112	0.00963001167162595	0.42684805010173
217.455297720497	0.00982656090510597	0.000211736355816972	0.0245345890796329	0.053304573965821	0.0107608811133853	0.783149263080691	0.115214611301105	-0.0156691172277369	0.772924865781664	217.441694201863	0.0145784685125322	0.000557593612780644	0.0240439748660009	0.038964521933957	0.00589054220837969	0.10288095505355	0.0330657203287177	-0.00879735270834262	0.0945334424475153	217.463272008287	0.00500568814149813	8.46277151138987e-05	0.00831396689046531	0.0833893169342117	0.0150251493293311	0.431997804938157	0.13093502592943	0.00963001167162595	0.42684805010173
217.555467538302	0.00983157071048705	0.000211736355816972	0.0248376591068139	0.053304573965821	0.0107608811133853	0.783149263080691	0.115130621564427	-0.0156691172277369	0.777257627087582	217.54182618323	0.0146105659722521	0.000249809180268469	0.0241135399525635	0.0388547945366278	0.00589054220837969	0.10288095505355	0.0328920973885391	-0.00879735270834262	0.0951881599566914	217.563316050645	0.00500743599774416	8.46277151138987e-05	0.00835162531508034	0.0850475238157831	0.0150251493293311	0.429606270005563	0.132498114610278	0.0101395690406089	0.427199995585123
217.655637356108	0.00983551630936597	0.000211736355816972	0.0248376591068139	0.053304573965821	0.0107608811133853	0.783149263080691	0.115107982058895	-0.0156691172277369	0.777257627087582	217.641958164596	0.014642763321396	0.000141534694432746	0.0241135399525635	0.038730868594444	0.00589054220837969	0.10288095505355	0.0327900320273846	-0.00879735270834262	0.0951881599566914	217.663360093002	0.00502670832211585	8.46277151138987e-05	0.00850438144654544	0.086947367657605	0.0150251493293311	0.421161289200921	0.135358750143266	0.00963001167162595	0.417018289924598
217.755807173913	0.00983551630936597	0.000211736355816972	0.0248376591068139	0.0533299910391097	0.0107608811133853	0.783149263080691	0.115214949009452	-0.0156691172277369	0.777257627087582	217.742090145963	0.0147407352866535	0.000141534694432746	0.0242509152105893	0.038730868594444	0.00589054220837969	0.10288095505355	0.0327959285883521	-0.00879735270834262	0.0954645914199975	217.763404135359	0.00506045097637349	8.46277151138987e-05	0.00873607691568795	0.0885554446649317	0.0156731083396947	0.411766570539928	0.135374218808228	0.0108313505025077	0.408379523938899
217.855976991718	0.00985223920332642	0.000211736355816972	0.0248980146526069	0.0533299910391097	0.0107608811133853	0.783149263080691	0.11517436511007	-0.0156691172277369	0.777257627087582	217.842222127329	0.0149276574033597	0.000557593612780644	0.0249146172014717	0.038730868594444	0.00589054220837969	0.10288095505355	0.0327062438294459	-0.00879735270834262	0.0963870424327178	217.863448177716	0.00510443843019014	8.46277151138987e-05	0.0090503942879497	0.0896446081483954	0.0156731083396947	0.404070483856645	0.136797836976434	0.00963001167162595	0.401257201544562
217.956146809524	0.00985223920332642	9.37573759245112e-05	0.0248376591068139	0.0533299910391097	0.0107608811133853	0.783149263080691	0.115161693589456	-0.0156691172277369	0.777257627087582	217.942354108696	0.0150029753380877	0.000141534694432746	0.0247723629474055	0.038730868594444	0.00589054220837969	0.10232499224245	0.0325372957523631	-0.00879735270834262	0.0968259346566382	217.963492220074	0.00515013354925438	8.46277151138987e-05	0.00980500504520558	0.0904460860258238	0.0156731083396947	0.392565856729082	0.137843841950608	0.00963001167162595	0.380164828532132
218.056316627329	0.00985223920332642	9.37573759245112e-05	0.0248376591068139	0.0533299910391097	0.0107608811133853	0.783149263080691	0.115266826499412	-0.0156691172277369	0.777257627087582	218.042486090062	0.015109075014433	0.000687079154892869	0.0258482703234142	0.0388547945366278	0.00600649427485864	0.103726111615707	0.0327072850076791	-0.00841492626229462	0.0993964091615152	218.063536262431	0.00518717864446372	8.46277151138987e-05	0.0125862467228419	0.0912352463880438	0.0156731083396947	0.37723855203776	0.137686552197815	0.00963001167162595	0.37128369375628
218.156486445135	0.00987126845731083	0.000211736355816972	0.02524468568283	0.0495663857438712	0.0120450341385461	0.0987199996351416	0.0413779130946204	-0.00489553501378623	0.0945719495114773	218.142618071429	0.015109075014433	0.000687079154892869	0.0258482703234142	0.038964521933957	0.00589054220837969	0.104523733299641	0.0330565466661573	-0.00870739948786011	0.0993964091615152	218.163580304788	0.00521433441451803	8.46277151138987e-05	0.0146288137212036	0.0982206255953308	0.0239255655311447	0.352947434879521	0.142690919579799	0.0174450002467793	0.346320910437903
218.25665626294	0.00987126845731083	9.37573759245112e-05	0.02524468568283	0.0495663857438712	0.0120450341385461	0.0988298472380053	0.0415310911942794	-0.00489553501378623	0.0957969995196198	218.242750052795	0.0151228720175494	0.000725091002733771	0.025991663407142	0.038964521933957	0.00589054220837969	0.104523733299641	0.0329728623832531	-0.00870739948786011	0.0993964091615152	218.263624347145	0.0052738003432464	8.46277151138987e-05	0.0182507591103917	0.0996630106055969	0.0323705508575238	0.350287538554237	0.14349720256366	0.0240469574184543	0.339616084826857
218.356826080745	0.00988622390951093	0.000211736355816972	0.0255208521545111	0.0495663857438712	0.0120450341385461	0.0988298472380053	0.0414709813848452	-0.00489553501378623	0.0957969995196198	218.342882034161	0.0152269801592771	0.000557593612780644	0.026083638982156	0.038964521933957	0.00589054220837969	0.105822794213072	0.0331172311412017	-0.0102007361062784	0.100272368728111	218.363668389503	0.00530229392793956	0.000110877594895366	0.0197190810404317	0.101863428570635	0.0323705508575238	0.341675519173791	0.141544812013374	0.0285593588924426	0.334880371539315
218.456995898551	0.00989788547449341	9.37573759245112e-05	0.0255208521545111	0.0495663857438712	0.0107608811133853	0.0979418413437534	0.0415382830340434	-0.00985567930379782	0.0909259303414252	218.443014015528	0.0152859806041902	0.000249809180268469	0.026083638982156	0.038964521933957	0.00589054220837969	0.105822794213072	0.0330380700086816	-0.0144970802446213	0.0963870424327178	218.46371243186	0.00533764338378176	8.46277151138987e-05	0.020773912771702	0.106488794784812	0.0323705508575238	0.340492387159454	0.143204456269997	0.0240469574184543	0.328138670305984
218.557165716356	0.00997339855671261	0.000211736355816972	0.0259278465319571	0.0495663857438712	0.0107608811133853	0.0979418413437534	0.0414873678331195	-0.011010685233299	0.0902147726538773	218.543145996894	0.0153845905911093	0.000141534694432746	0.026083638982156	0.0389993964873542	0.00589054220837969	0.106230308654027	0.0331200943209336	-0.0144970802446213	0.0968259346566382	218.563756474217	0.00538674913193078	8.46277151138987e-05	0.0228145691383248	0.107441019080328	0.0330818019622606	0.344599915601987	0.14513300401216	0.0285593588924426	0.334106039423809
218.657335534162	0.00997339855671261	0.000211736355816972	0.0259278465319571	0.0495663857438712	0.0107608811133853	0.0979418413437534	0.0414889782788183	-0.011010685233299	0.0902147726538773	218.643277978261	0.0154235003310705	0.00061212614590481	0.0268290875747424	0.0390224782082139	0.00665985468116794	0.107983377159729	0.0333335102812467	-0.0120854813737755	0.0993964091615152	218.663800516575	0.00543413672115665	8.46277151138987e-05	0.0242079757859456	0.113228986119613	0.0323705508575238	0.347931638856208	0.149053121341835	0.0268520522800079	0.334880371539315
218.757505351967	0.0100430296373645	0.000211736355816972	0.026310355581001	0.0496649655331605	0.0107608811133853	0.0983933882771942	0.0417103744533792	-0.011010685233299	0.0909259303414252	218.743409959627	0.0154583319689309	0.000327214377133078	0.0268290875747424	0.0390224782082139	0.00665985468116794	0.107983377159729	0.0332964695359028	-0.0120854813737755	0.0993964091615152	218.763844558932	0.00544952648128546	8.46277151138987e-05	0.0245766036904749	0.115579003436916	0.0337011599597083	0.350287538554237	0.150534967148756	0.025198323240711	0.334106039423809
218.857675169772	0.0100430296373645	9.37573759245112e-05	0.026310355581001	0.0498165384026152	0.0107608811133853	0.104308497534658	0.0444408688072348	-0.0120299166875072	0.0965029192683034	218.843541940994	0.0154897887720734	0.000141534694432746	0.0268290875747424	0.0390869837461161	0.00589054220837969	0.107829885654585	0.0338612258522388	-0.0141703916064105	0.0993964091615152	218.863888601289	0.00548704227731882	8.46277151138987e-05	0.0255398391908396	0.128199335766563	0.0330818019622606	0.352947434879521	0.153233452129482	0.0240469574184543	0.334880371539315
218.957844987578	0.0100430296373645	9.37573759245112e-05	0.026310355581001	0.0501300449297244	0.0102587293042202	0.110973465314857	0.0463770489940264	-0.0119451826482679	0.103502795450748	218.94367392236	0.015512232239866	0.000141534694432746	0.027063865730175	0.0399429928361203	0.00589054220837969	0.129327435600323	0.0405500641247449	-0.0232876641532694	0.120264326783411	218.963932643646	0.00549126564169032	8.46277151138987e-05	0.0260951318971092	0.153093106620202	0.0323705508575238	0.389514739333036	0.167995843149457	0.0257011927661232	0.373509375166992
219.058014805383	0.0100430296373645	9.37573759245112e-05	0.026310355581001	0.0505830798382989	0.0102587293042202	0.125086155518386	0.0491509551740355	-0.0147122976044036	0.122836615791288	219.043805903727	0.015512232239866	0.000141534694432746	0.027063865730175	0.0405568768102739	0.00589054220837969	0.196244054263723	0.0462643033954339	-0.0232580769354736	0.188913929989452	219.063976686004	0.00549848540894041	0.000110877594895366	0.0277015340739517	0.17995440678105	0.0330818019622606	0.427369903182166	0.18752919572172	0.0285593588924426	0.420841784616833
219.158184623188	0.0100551969949604	0.000211736355816972	0.0265885831933035	0.0510475801722756	0.0102587293042202	0.158445137101285	0.0515236862501327	-0.0156691172277369	0.14103798688263	219.143937885093	0.0155679523521294	0.000249809180268469	0.0279427408474997	0.0420728590960472	0.00589054220837969	0.273833518901975	0.0544425743207391	-0.0232876641532694	0.253937756254813	219.164020728361	0.00551187092264991	8.46277151138987e-05	0.0277015340739517	0.180520831701397	0.0330818019622606	0.427369903182166	0.188122794736694	0.0285593588924426	0.420841784616833
219.258354440994	0.010083253373844	0.000258393739844551	0.0267651559789386	0.0511291088854288	0.0102587293042202	0.17358521854389	0.0531250579474329	-0.0147122976044036	0.158247279740378	219.24406986646	0.0156028567282591	0.000141534694432746	0.0279427408474997	0.044269296289846	0.00589054220837969	0.335755434291105	0.0689698778301132	-0.0195374682538742	0.326023987533379	219.264064770718	0.00562697884498835	8.46277151138987e-05	0.035646911047719	0.184290150739163	0.0330818019622606	0.427369903182166	0.18769613535927	0.0285593588924426	0.4297051974056
219.358524258799	0.0100927179203231	0.000211736355816972	0.0267804459185352	0.0514506078114577	0.0102587293042202	0.238490849016597	0.0565368698985388	-0.0120299166875072	0.222701607409351	219.344201847826	0.0156028567282591	0.000141534694432746	0.0279427408474997	0.0457248633467145	0.00589054220837969	0.349783790917912	0.074936336133874	-0.015639521940405	0.33781342411909	219.364108813076	0.00564084887368517	8.46277151138987e-05	0.035646911047719	0.21349020158023	0.0485107735242342	0.44221578661797	0.210893511725786	0.0435342685317544	0.452399990346202
219.458694076605	0.0101760676872443	0.000211736355816972	0.0272510934143501	0.0523580431439975	0.0102587293042202	0.265685714540383	0.0617461478734382	-0.0106137104312566	0.255594532523549	219.444333829193	0.0156028567282591	0.000141534694432746	0.0279427408474997	0.0475591871926775	0.00757589101765089	0.363478461280101	0.0862515239030217	-0.0130476801458493	0.353035208631045	219.464152855433	0.00569097903607936	0.000123480612425545	0.0393982436316757	0.214655400921286	0.0485107735242342	0.44221578661797	0.211655517096143	0.0435342685317544	0.452399990346202
219.55886389441	0.0101980678844628	9.37573759245112e-05	0.0273254380705173	0.0534546915069221	0.0102587293042202	0.289351315258504	0.0683542541841359	-0.0120299166875072	0.276313247476218	219.544465810559	0.0156028567282591	0.000141534694432746	0.0279427408474997	0.0503480996899617	0.00600649427485864	0.364337104785903	0.0952383938865093	-0.0144970802446213	0.353035208631045	219.56419689779	0.00569097903607936	0.000123480612425545	0.0396878985816267	0.215154074991714	0.0485107735242342	0.44221578661797	0.212093938494918	0.0435342685317544	0.452399990346202
219.659033712215	0.0102328711897231	0.000258393739844551	0.0278215600308877	0.0543582650517011	0.0102587293042202	0.307056418068457	0.0741884155076067	-0.0162487923078402	0.298111438197333	219.644597791925	0.0156180216309362	0.000141534694432746	0.0281526685522504	0.0562564747720871	0.00600649427485864	0.378866279218614	0.110441754244339	-0.0130476801458493	0.371492221190009	219.664240940147	0.00579313755646757	0.000206931501652192	0.0412657029746007	0.216653045119047	0.0485107735242342	0.44221578661797	0.211834458744804	0.0385137734191081	0.444072319027503
219.759203530021	0.0102519611435918	9.37573759245112e-05	0.0281211371744348	0.0561055847239435	0.0107608811133853	0.368683566641623	0.0886664002623911	-0.0162487923078402	0.348931013384601	219.744729773292	0.0156180216309362	0.000141534694432746	0.0281526685522504	0.0677877369901694	0.00600649427485864	0.394724731803142	0.126679292081632	-0.0144970802446213	0.379315706202933	219.764284982505	0.00588011063964891	0.00144192929456026	0.0455922861720202	0.241401457092444	0.0492979966543597	0.44821452465707	0.22936554612226	0.0452213929931558	0.436245012820277
219.859373347826	0.0102895907744716	9.37573759245112e-05	0.0285167790216337	0.057717263041757	0.0107608811133853	0.406070508066463	0.10082065006099	-0.0147122976044036	0.392424221288137	219.844861754658	0.0156180216309362	0.000141534694432746	0.0281526685522504	0.0835148987701031	0.00665985468116794	0.410853860853496	0.140945761999659	-0.0139388069992751	0.398560755990286	219.864329024862	0.00589854030890185	0.00144192929456026	0.0455922861720202	0.250696717244762	0.0502071080429107	0.461173001211695	0.240286798141922	0.0452213929931558	0.450799740434605
219.959543165631	0.0102895907744716	9.37573759245112e-05	0.0285167790216337	0.0605599678280913	0.0107608811133853	0.497220649663945	0.120160617926138	-0.0162487923078402	0.488487683667396	219.944993736025	0.015620305011901	0.000249809180268469	0.0289274956669081	0.101063702839346	0.00824921302895063	0.431830149343928	0.159835139123161	-0.0144970802446213	0.421195885769086	219.964373067219	0.00592705398820528	0.00183879444425317	0.0455922861720202	0.265960231376849	0.0104962068627453	0.64921390951006	0.269996195476085	-0.00504208975734079	0.644164654636793
220.059712983437	0.0103310623384623	9.37573759245112e-05	0.029938742060106	0.0634006037998789	0.0107608811133853	0.555988688276031	0.140730016064944	-0.0162487923078402	0.548541500749323	220.045125717391	0.0157134912167737	0.000557593612780644	0.0297792173221858	0.179336699086437	0.00665985468116794	0.472489698737916	0.181452443136477	-0.0102007361062784	0.46459178009645	220.064417109576	0.00593121723113799	0.00183879444425317	0.0455922861720202	0.266862930143872	0.00790118425157055	0.657724639777784	0.275563670990978	0.0444650739963234	0.704812992913221
220.159882801242	0.0103656349642034	0.000211736355816972	0.0310229396323106	0.0673679162982118	0.00532976075813381	0.595828411385274	0.161343620229086	-0.0120299166875072	0.592204076913689	220.145257698758	0.0157134912167737	0.000557593612780644	0.0297792173221858	0.209214924518526	0.00757589101765089	0.492495737630464	0.194405920347874	-0.0116169975454318	0.480949923389954	220.164461151934	0.00595926654356761	0.00183879444425317	0.0455922861720202	0.261142213093915	0.00606858381551198	0.686922492500367	0.271665129325245	-0.0301328776523882	0.681430034357242
220.260052619048	0.0105648720140702	9.37573759245112e-05	0.0322813869486651	0.0733441852431267	0.00532976075813381	0.647291915476237	0.184245152924101	-0.0267899349831323	0.635988868051101	220.245389680124	0.0157134912167737	0.000557593612780644	0.0297792173221858	0.224633295876658	0.00665985468116794	0.508594351170532	0.2006494142041	-0.0115705970239629	0.493244061782587	220.264505194291	0.00601328012667659	0.00183879444425317	0.0455922861720202	0.263714733980437	0.00402129636385168	0.686922492500367	0.274970184750966	-0.015370620533695	0.700440378560423
220.360222436853	0.0106003157272245	9.37573759245112e-05	0.03527701341615	0.0879052893708908	0.0107608811133853	0.707024770675003	0.21255360058119	-0.0120299166875072	0.697969337451171	220.345521661491	0.0157653916077909	0.000249809180268469	0.0297792173221858	0.240010983165486	0.00665985468116794	0.518035898855324	0.208020893441578	-0.00880151008994848	0.506072537929443	220.364549236648	0.00602791888625967	0.00144192929456026	0.0455922861720202	0.259462667981166	0.00402129636385168	0.686922492500367	0.2711960194726	-0.015370620533695	0.700440378560423
220.460392254658	0.0107692710489872	0.000211736355816972	0.0386082726846063	0.232429083442877	0.0107608811133853	0.758903365131375	0.262452999959809	-0.0120299166875072	0.74579991166762	220.445653642857	0.0157710662314632	0.000141534694432746	0.0297792173221858	0.24969635007114	0.00827250214885939	0.524757815078927	0.214426833588589	-0.0102007361062784	0.511606867824583	220.464593279006	0.00603760486682593	0.002015663037172	0.0468556281079894	0.258279936948856	0.00402129636385168	0.686922492500367	0.269773044061813	-0.015370620533695	0.700440378560423
220.560562072464	0.010848707830496	0.000211736355816972	0.0388654879657251	0.286751409222596	0.0146318976024133	0.776187619805179	0.299084806577615	-0.0120299166875072	0.754192442752815	220.545785624224	0.0158108766218652	0.000557593612780644	0.030263319195221	0.264239355405005	0.00665985468116794	0.533281741825534	0.22669713034389	-0.00880151008994848	0.51955794052999	220.564637321363	0.00604260312716585	0.002015663037172	0.0468556281079894	0.25363394246173	0.00402129636385168	0.686922492500367	0.266903502152728	-0.015370620533695	0.700440378560423
220.660731890269	0.0109524480843035	9.37573759245112e-05	0.039836330871169	0.330560832644064	0.0146318976024133	0.819123135133744	0.333773937482589	-0.0120299166875072	0.788510681548289	220.64591760559	0.0159236434647643	0.000249809180268469	0.030263319195221	0.277752222429346	0.00757589101765089	0.542442504425307	0.241375205434158	-0.0115705970239629	0.522744652615621	220.66468136372	0.00604260312716585	0.002015663037172	0.0468556281079894	0.249579556501771	0.00402129636385168	0.686922492500367	0.262578270198764	-0.015370620533695	0.700440378560423
220.760901708075	0.010979381035295	9.37573759245112e-05	0.0414948872631895	0.350514966180453	0.0168972251535432	0.823623873215994	0.347781848665528	-0.0120299166875072	0.796948923732778	220.746049586957	0.0160267984519404	0.000141534694432746	0.0325487969638865	0.294650349170876	0.00665985468116794	0.547278600644657	0.256264675171373	-0.0102007361062784	0.53447876800559	220.764725406077	0.00604260312716585	0.002015663037172	0.0468556281079894	0.292004676097023	0.00402129636385168	0.709150287528512	0.316573379143936	-0.0219896573547946	0.713909553506077
220.86107152588	0.010992357286645	0.000258393739844551	0.0420058415102906	0.363497679156676	0.0152233504852518	0.823623873215994	0.363710965303453	-0.00892976825388226	0.80919336309135	220.846181568323	0.0160267984519404	0.000141534694432746	0.0325487969638865	0.299602742817647	0.00665985468116794	0.554869836444581	0.264591079018154	-0.0115705970239629	0.541391984508104	220.864769448435	0.00604260312716585	0.002015663037172	0.0468556281079894	0.208935966569702	0.00319422188126874	0.709150287528512	0.249359806212981	-0.0444450911016389	0.704812992913221
220.961241343685	0.011077193927558	9.37573759245112e-05	0.0420489045475524	0.367788013001618	0.0146318976024133	0.823623873215994	0.368273237733657	-0.0120299166875072	0.80919336309135	220.946313549689	0.0160267984519404	0.000141534694432746	0.0325487969638865	0.301322158826418	0.00665985468116794	0.570296759184115	0.267199435251498	-0.0115705970239629	0.550106585846215	220.964813490792	0.00604260312716585	0.002015663037172	0.0468556281079894	0.193235119874249	0.00319422188126874	0.709150287528512	0.240308079853491	-0.0444450911016389	0.704812992913221
221.061411161491	0.011221555720466	9.37573759245112e-05	0.0451327499179475	0.367788013001618	0.0120948448078761	0.828064253900944	0.369268181968492	-0.0120299166875072	0.812328971051896	221.046445531056	0.016067967748991	0.000141534694432746	0.0354188385914746	0.303692068987126	0.00655367529084974	0.570296759184115	0.269503392436197	-0.0115705970239629	0.550685205438435	221.064857533149	0.00604301675399677	0.002015663037172	0.0468556281079894	0.177184195489764	0.00319422188126874	0.709150287528512	0.230429189525524	-0.0444450911016389	0.711207338733814
221.161580979296	0.0115628872076757	0.000211736355816972	0.0489424245547019	0.351068482189307	0.00532976075813381	0.816205304779848	0.348187404394126	-0.0106137104312566	0.820652952578284	221.146577512422	0.0161391245448008	0.000249809180268469	0.0378807394946728	0.303692068987126	0.00655367529084974	0.585424907467048	0.267949394521976	-0.0115705970239629	0.570582518840767	221.164901575506	0.00604566190165042	0.00203434724057578	0.0468556281079894	0.159972050199216	0.00319422188126874	0.709150287528512	0.220753416005782	-0.0444450911016389	0.711207338733814
221.261750797101	0.0117503294570356	9.37573759245112e-05	0.05136067591053	0.349879188317548	0.00958334048906401	0.813628675345579	0.341373012494058	-0.026528466386284	0.800203841664766	221.246709493789	0.0161391245448008	0.000249809180268469	0.0378807394946728	0.303692068987126	0.00655367529084974	0.587211857278214	0.268454476737803	-0.0163539752561815	0.570582518840767	221.264945617864	0.00606977386417069	0.00258542982956304	0.0474779602559026	0.0773112532472136	0.00187985315387381	0.607165547471253	0.148089325738286	-0.0444450911016389	0.612278340634226
221.361920614907	0.0122864524199022	0.000258393739844551	0.0548666183854979	0.336086949337381	0.00958334048906401	0.813628675345579	0.329088238183293	-0.0338477516194092	0.789129331798513	221.346841475155	0.0162736448411217	0.000249809180268469	0.0397479123316363	0.300548612822339	0.00293842223156865	0.587211857278214	0.26042170550672	-0.0275742616705546	0.57167809493744	221.364989660221	0.00607607201382266	0.00269141147070296	0.0481059926452553	0.0703146124984309	0.00187985315387381	0.607165547471253	0.145906947492562	-0.0444450911016389	0.612278340634226
221.462090432712	0.0126929977263258	9.37573759245112e-05	0.0548666183854979	0.316701254217917	0.00532976075813381	0.804793064441355	0.312164885918091	-0.0309633946489856	0.78692305770841	221.446973456522	0.0162958604792622	0.000249809180268469	0.0403700499209536	0.301671261512651	0.00293842223156865	0.586623369417582	0.260163455916181	-0.0249417081797115	0.57167809493744	221.465033702578	0.00607607201382266	0.00269141147070296	0.0481059926452553	0.0586513322317073	0.00187985315387381	0.607165547471253	0.139438230639502	-0.0444450911016389	0.612278340634226
221.562260250518	0.0130407829303893	9.37573759245112e-05	0.0555812375511891	0.314555489499168	0.00532976075813381	0.801982567286975	0.307762280702159	-0.0360518223986585	0.77864778783915	221.547105437888	0.0164010600665976	0.000249809180268469	0.041855855817302	0.290601578898949	0.0024911437532491	0.584191467841943	0.244674441032698	-0.0252464975347578	0.570098590173397	221.565077744936	0.00607607201382266	0.00269141147070296	0.0481059926452553	0.0466935089228839	0.00187985315387381	0.607165547471253	0.133430856223677	-0.0444450911016389	0.612278340634226
221.662430068323	0.013268559016384	9.37573759245112e-05	0.0569443702246906	0.298086511954233	0.00509260310800879	0.776991465683791	0.294590040184361	-0.0360518223986585	0.762849930008845	221.647237419255	0.0164026488462726	0.000249809180268469	0.041855855817302	0.251380277286102	0.0006944977224389	0.543881692693102	0.209915872367617	-0.0292626187445391	0.536197924392787	221.665121787293	0.00607607201382266	0.00269141147070296	0.0481059926452553	0.0407777667080247	0.00187985315387381	0.607165547471253	0.127811336902188	-0.0444450911016389	0.612278340634226
221.762599886128	0.0136931916282518	9.37573759245112e-05	0.0585430949577082	0.256905942039276	0.00167643897904331	0.705605657678197	0.24787698871085	-0.0318658589666873	0.722356283932734	221.747369400621	0.016490189657409	0.000249809180268469	0.0429503933716329	0.240010983165486	0.0006944977224389	0.533281741825534	0.201222819439052	-0.034982915529214	0.527713019024707	221.76516582965	0.00607651552658375	0.00269141147070296	0.0481059926452553	0.0274317660136875	0.002375670851097	0.222144755575749	0.0487427694959388	-0.0444450911016389	0.225367873148545
221.862769703934	0.0140924712456789	9.37573759245112e-05	0.0601641389299586	0.182783919587181	0.00167643897904331	0.620202367528579	0.197422702789242	-0.043750680259365	0.628547124366278	221.847501381988	0.0165345009638769	0.000249809180268469	0.0432431400446457	0.225215315109509	0.0006944977224389	0.525275008920731	0.19464674833489	-0.0292626187445391	0.51654962855483	221.865209872007	0.00607651552658375	0.00269141147070296	0.0481059926452553	0.0272996209472647	0.00187985315387381	0.219328207459644	0.0473175116460891	-0.0444450911016389	0.219617001502502
221.962939521739	0.014614018502975	9.37573759245112e-05	0.0609151532464544	0.113133154911166	0.00167643897904331	0.591791004916172	0.187094659894008	-0.0544188591233438	0.59880407551247	221.947633363354	0.0165476651451424	0.000327214377133078	0.0436564543666559	0.225215315109509	0.0006944977224389	0.518243218225927	0.192451435507616	-0.0289424185678156	0.511606867824583	221.965253914365	0.00607651552658375	0.00269141147070296	0.0481059926452553	0.026147122271384	0.00115546502454083	0.199367695751226	0.0416085026768609	-0.0414873979018891	0.210407483510336
222.063109339544	0.0149673379381438	0.000211736355816972	0.0629502353140139	0.0587037165571859	0.000881585644393342	0.55522965107429	0.170838472195891	-0.0544188591233438	0.570345930391446	222.04776534472	0.0166425702218796	0.00061212614590481	0.0454343620595763	0.216349938485076	0.0006944977224389	0.516362711903792	0.186303077761791	-0.0289424185678156	0.511606867824583	222.065297956722	0.00607651552658375	0.00269141147070296	0.0481059926452553	0.0257479072660978	0.002375670851097	0.194945571126659	0.0379797360190455	-0.0423248071642916	0.193717224558279
222.16327915735	0.0151846640237514	0.000211736355816972	0.0629502353140139	0.0497675572588117	0.000881585644393342	0.541703473327193	0.156817477122836	-0.0504315205762006	0.549896780882861	222.147897326087	0.0167244075545525	0.000249809180268469	0.0454343620595763	0.201863810831412	0.0006944977224389	0.499139823065389	0.179456358905656	-0.0511631365438735	0.48285548559341	222.165341999079	0.00607651552658375	0.00269141147070296	0.0481059926452553	0.0257479072660978	0.00115546502454083	0.191240194573182	0.0373725595319404	-0.0423248071642916	0.192081312800229
222.263448975155	0.0153465267338889	9.37573759245112e-05	0.0630275442610365	0.045632479550536	0.000881585644393342	0.516974174631594	0.143787098666088	-0.0578411615616555	0.51685591781113	222.248029307453	0.0168068136252808	0.000327214377133078	0.0470117728126621	0.100986906794976	0.0006944977224389	0.48696560428688	0.16342794045575	-0.0359739194130803	0.480949923389954	222.265386041436	0.00607651552658375	0.00269141147070296	0.0481059926452553	0.0257639591413903	0.002375670851097	0.186484162715892	0.0366675361929835	-0.0392945276340046	0.191573145857607
222.363618792961	0.0155902841791294	9.37573759245112e-05	0.064623210860866	0.0418644284752921	0.000881585644393342	0.511497908778643	0.134531814924388	-0.0578411615616555	0.51685591781113	222.34816128882	0.016920763476346	0.000249809180268469	0.0470117728126621	0.0522914467281733	0.0006944977224389	0.479287105921669	0.154343450669582	-0.0394498017949614	0.475877908923972	222.365430083794	0.00607651552658375	0.00269141147070296	0.0481059926452553	0.0257479072660978	0.00115546502454083	0.176776963996132	0.035647974195828	-0.0414873979018891	0.184817020451994
222.463788610766	0.0157129234051751	9.37573759245112e-05	0.0647452135320684	0.0404448874892134	0.000881585644393342	0.480440198165071	0.120592566061334	-0.0584572851712185	0.508460885128556	222.448293270186	0.0170941171008948	0.000687079154892869	0.048410856093295	0.0406043898646045	0.0006944977224389	0.436852653377149	0.134580467247933	-0.0598800053754367	0.428822561689176	222.465474126151	0.00607651552658375	0.00269141147070296	0.0481059926452553	0.0257479072660978	0.00115546502454083	0.176776963996132	0.035647974195828	-0.0414873979018891	0.184817020451994
222.563958428571	0.0159787517252412	0.000211736355816972	0.0664478207330195	0.0385453633244012	0.000768109597564555	0.450401262578684	0.105322065304054	-0.0584572851712185	0.462056203916087	222.548425251553	0.0171712633298917	0.000557593612780644	0.048410856093295	0.0375497682127508	0.0006944977224389	0.424438377851564	0.120723058927612	-0.048817586188229	0.420113087073624	222.565518168508	0.00607651552658375	0.00269141147070296	0.0481059926452553	0.0257479072660978	0.00115546502454083	0.176776963996132	0.035769208429883	-0.0414873979018891	0.184817020451994
222.664128246377	0.0166302632940781	9.37573759245112e-05	0.0672716509440429	0.0372014836858772	0.000768109597564555	0.439780481834846	0.0938150691788359	-0.0584572851712185	0.451733818073846	222.648557232919	0.0173441974756837	0.000249809180268469	0.0498575274318101	0.0350294481505263	0.0006944977224389	0.416853961930867	0.109048937290733	-0.048817586188229	0.412576112386025	222.665562210866	0.00607607201382266	0.00269141147070296	0.0481059926452553	0.0257639591413903	0.00115546502454083	0.176776963996132	0.0359564031977914	-0.0414873979018891	0.184817020451994
222.764298064182	0.0171459314809189	9.37573759245112e-05	0.068283840607102	0.0358242460275632	0.000768109597564555	0.430331445269824	0.0866512806139158	-0.061500865255292	0.45454144268919	222.748689214286	0.017412600792807	0.000687079154892869	0.0509567052744965	0.0318552418950914	0.0006944977224389	0.403620452930959	0.0907485333148074	-0.0511631365438735	0.394731748380756	222.765606253223	0.00607607201382266	0.00269141147070296	0.0481059926452553	0.0260006817383613	0.002375670851097	0.18052699476644	0.0368461270034358	-0.0423248071642916	0.184817020451994
222.864467881988	0.0172510207315376	9.37573759245112e-05	0.0688552060162877	0.0345822197058783	0.000768109597564555	0.424390379061656	0.0787055671695447	-0.06659257156764	0.451733818073846	222.848821195652	0.0176185254123676	0.000249809180268469	0.0509567052744965	0.0293077598271294	0.0006944977224389	0.371924390672446	0.0687471128237532	-0.0490751165306311	0.364201875409163	222.86565029558	0.00607607201382266	0.00269141147070296	0.0481059926452553	0.0266517846348383	0.002375670851097	0.194945571126659	0.0404173885002207	-0.0423248071642916	0.193717224558279
222.964637699793	0.0178096546707083	9.37573759245112e-05	0.0707765848031351	0.0322810380388324	0.000768109597564555	0.390965288195664	0.0635224497441966	-0.0770950211072987	0.417106841213493	222.948953177019	0.0176837902471849	0.000249809180268469	0.0517846735970246	0.0279813882785077	0.0006944977224389	0.343116928087231	0.0569342717692841	-0.0511631365438735	0.340549474789614	222.965694337937	0.00607607201382266	0.00269141147070296	0.0481059926452553	0.0282649474133867	0.00187985315387381	0.214998619402072	0.0477872089082695	-0.0392945276340046	0.219617001502502
223.064807517598	0.0182090493632022	9.37573759245112e-05	0.0719894090122815	0.0314964470466082	0.000768109597564555	0.374671648720665	0.0573392346492575	-0.0998099152648277	0.384945551619382	223.049085158385	0.0179374554255634	0.000327214377133078	0.0544813084940334	0.0270515251199377	0.0006944977224389	0.328215975427566	0.0462218032230412	-0.0598800053754367	0.320006174739787	223.065738380295	0.00607607201382266	0.00269141147070296	0.0481059926452553	0.0302104114886244	0.00187985315387381	0.23526217764192	0.0556503886184023	-0.0444450911016389	0.225367873148545
223.164977335404	0.0187927596948855	9.37573759245112e-05	0.074167397876028	0.0301040983940739	0.000768109597564555	0.353665809397413	0.0478128162136033	-0.120017641631869	0.357118759347682	223.149217139752	0.0182424437981805	0.000557593612780644	0.0558698157430407	0.0270515251199377	0.0006944977224389	0.328064540563425	0.0441414835146979	-0.0511631365438735	0.333110018183874	223.165782422652	0.00607607201382266	0.00269141147070296	0.0481059926452553	0.0307405619541873	0.00298331016590956	0.24365312926292	0.0580370107236675	-0.0334324806925155	0.243071611348542
223.265147153209	0.0191272358929214	0.000211736355816972	0.0764880035296138	0.0297692301043559	0.000557620432216077	0.344765500100994	0.0426847363917642	-0.112908337369234	0.351576175596486	223.249349121118	0.0185381097569462	0.000557593612780644	0.0588269375692425	0.0268217542158312	0.0006944977224389	0.311401417555533	0.0375748939039857	-0.0568231880298921	0.318469911964223	223.265826465009	0.00607607201382266	0.00269141147070296	0.0481059926452553	0.0318000799648024	0.00187985315387381	0.253470614076552	0.0637551785438791	-0.0444450911016389	0.243071611348542
223.365316971015	0.0194662486721119	9.37573759245112e-05	0.0764880035296138	0.029176444301655	0.000557620432216077	0.335549276144033	0.0381294327991487	-0.103045507292474	0.345101512267614	223.349481102484	0.0187217463206233	0.000249809180268469	0.0588269375692425	0.0260967424507103	0.0006944977224389	0.283543582905813	0.0298921301915747	-0.0772877988410303	0.279108186055314	223.365870507366	0.00607607201382266	0.00269141147070296	0.0481059926452553	0.0332460341865479	0.00115546502454083	0.264224110257432	0.0701145209589287	-0.0414697786077812	0.260673846119533
223.46548678882	0.0196199431323569	9.37573759245112e-05	0.0773141344416311	0.0281343873753932	0.000557620432216077	0.30369239895222	0.0290683644782515	-0.0896249338953582	0.33654758276997	223.449613083851	0.0188598720013876	0.000557593612780644	0.0593186989548278	0.0258709992520419	0.0006944977224389	0.273687659787452	0.0250640261246383	-0.0769592115059608	0.26150563737904	223.465914549724	0.00607607201382266	0.00284486561336882	0.0481059926452553	0.0348322673606035	0.00115546502454083	0.273506521490486	0.0738382760086723	-0.0444450911016389	0.262007132439137
223.565656606625	0.0197247063137822	9.37573759245112e-05	0.078147325186798	0.0280000955524923	0.000557620432216077	0.300553914784189	0.0276594638261431	-0.0906073688224095	0.332752302897435	223.549745065217	0.0190212755566373	0.00125916995505441	0.0602418098146774	0.0255258698605451	0.0006944977224389	0.244323294244765	0.0206590373003561	-0.0693209200724857	0.26150563737904	223.565958592081	0.00607607201382266	0.00284486561336882	0.0481059926452553	0.0370836718240779	0.00115546502454083	0.277691703302096	0.077054585673032	-0.0444450911016389	0.266820316430741
223.665826424431	0.019851878227516	9.37573759245112e-05	0.0817242514363712	0.0276147881332269	0.000557620432216077	0.300553914784189	0.0261996986011789	-0.0929080852864684	0.332752302897435	223.649877046584	0.0192087142333862	0.000687079154892869	0.0602418098146774	0.0253943500135957	0.0006944977224389	0.213695269705055	0.0163965274288705	-0.0772877988410303	0.230263507191545	223.666002634438	0.00607607201382266	0.00284486561336882	0.0481059926452553	0.0393470645871611	0.00115546502454083	0.29250530651199	0.0806786529554924	-0.0312027328576654	0.291090563297487
223.765996242236	0.0200907336053374	9.37573759245112e-05	0.0817242514363712	0.0272838312790672	0.000557620432216077	0.296941177778674	0.0242264328704404	-0.0917648066815727	0.332752302897435	223.75000902795	0.0194050789033646	0.000557593612780644	0.0646476942802815	0.0251430541604539	0.0006944977224389	0.0998755700739723	0.0113594501568281	-0.0769592115059608	0.199938769793952	223.766046676796	0.00607607201382266	0.00284486561336882	0.0481059926452553	0.040157795316575	0.00187985315387381	0.294651769217714	0.0823275898225584	-0.0312027328576654	0.291732529728706
223.866166060041	0.0201638284899742	9.37573759245112e-05	0.0817242514363712	0.0270544845421039	0.000557620432216077	0.288715399554346	0.0222149519510689	-0.112908337369234	0.296994239286991	223.850141009317	0.0196473414878373	0.000725091002733771	0.0666756074228259	0.0249751596668541	0.0006944977224389	0.0607129994553493	0.00780597693203197	-0.114898361359745	0.0497810937760355	223.866090719153	0.00607607201382266	0.00284486561336882	0.0481059926452553	0.0459981793337499	0.002375670851097	0.306915968441343	0.088428212763911	-0.0444450911016389	0.2919590719588
223.966335877847	0.0204510994096893	9.37573759245112e-05	0.0817242514363712	0.027019904373192	0.000557620432216077	0.286684213758905	0.0211049141021669	-0.112908337369234	0.296994239286991	223.950272990683	0.019747452475202	0.00125916995505441	0.0676824907335178	0.0249751596668541	0.00134257145983558	0.0597424893506356	0.00654105248805447	-0.114898361359745	0.0461067179596314	223.96613476151	0.00607607201382266	0.00284486561336882	0.0481059926452553	0.0641059839276562	0.00298331016590956	0.318319078232571	0.096793136731953	-0.0414697786077812	0.304109624833656
224.066505695652	0.0206262644949569	9.37573759245112e-05	0.0818514224745459	0.0267671640198672	0.000557620432216077	0.259808393492783	0.0155655864848707	-0.0973592544853599	0.290811065419962	224.05040497205	0.019747452475202	0.00125916995505441	0.0676824907335178	0.0248945478495077	0.0006944977224389	0.0566593379383103	0.00483491711869097	-0.0790639719639132	0.0595708577810873	224.066178803867	0.00607607201382266	0.00284486561336882	0.0481059926452553	0.0874327420767325	0.00115546502454083	0.321681113714655	0.104291173138765	-0.023189385188879	0.328059794192434
224.166675513458	0.0208614156235407	0.000211736355816972	0.0818514224745459	0.0263682474862433	0.000557620432216077	0.233317159193419	0.0122997811068055	-0.106621388279056	0.261866221123532	224.150536953416	0.0198360616411235	0.00125916995505441	0.0679063190168903	0.024597368323855	0.0024911437532491	0.0534338269366496	-0.00133556038744368	-0.0568231880298921	0.0467305046775334	224.166222846225	0.00607607201382266	0.00284486561336882	0.0481059926452553	0.10214425387015	0.002375670851097	0.32374758458974	0.108877167533864	-0.0169227458533776	0.327784531752686
224.266845331263	0.0211734798309157	0.000211736355816972	0.0817242514363712	0.0263439717704885	0.000557620432216077	0.204243814423055	0.0109313677749922	-0.123070048558175	0.241172744321336	224.250668934783	0.0198684630672416	0.00125916995505441	0.0679063190168903	0.0245611651235335	0.0024911437532491	0.0532865114265962	-0.00156088669934579	-0.0568231880298921	0.0461067179596314	224.266266888582	0.00607607201382266	0.00284486561336882	0.0481059926452553	0.113078358212581	0.00115546502454083	0.32548032630345	0.115599307941789	-0.016985644636172	0.328059794192434
224.367015149068	0.0212945789349822	0.000211736355816972	0.0835347880425007	0.026257894903881	0.000557620432216077	0.0735481431740023	0.00863055133121494	-0.169891459244535	0.0909183754947669	224.350800916149	0.019923478090064	0.00125916995505441	0.0676824907335178	0.0245611651235335	0.0024911437532491	0.0532865114265962	-0.00165691537680264	-0.0568231880298921	0.0461067179596314	224.366310930939	0.00607607201382266	0.00284486561336882	0.0481059926452553	0.107374636732385	0.00115546502454083	0.317809927320854	0.108955403160688	-0.0462998480374278	0.307788355864039
224.467184966874	0.0216111063134063	0.000211736355816972	0.0841686989307552	0.0258410791224883	0.000557620432216077	0.0600473936778003	0.0035371529071958	-0.0998099152648277	0.0591361888217886	224.450932897516	0.0199333459032276	0.00125916995505441	0.0676824907335178	0.0245611651235335	0.0024911437532491	0.0532865114265962	-0.00169377316096929	-0.0568231880298921	0.0461067179596314	224.466354973297	0.00607607201382266	0.00284486561336882	0.0481059926452553	0.119313959516921	0.000960254854385773	0.319427243154524	0.115807849852244	-0.0462998480374278	0.307788355864039
224.567354784679	0.0224525930017707	0.000211736355816972	0.0835347880425007	0.025671710958264	0.000557620432216077	0.0557524780156336	-0.000976216819099521	-0.0872063469787044	0.0548274674149998	224.551064878882	0.0199437322185063	0.00125916995505441	0.0676824907335178	0.0245611651235335	0.0024911437532491	0.0532865114265962	-0.00180169144096948	-0.0568231880298921	0.0461067179596314	224.566399015654	0.00607607201382266	0.00284486561336882	0.0481059926452553	0.122789060264553	0.000960254854385773	0.32548032630345	0.118145942360483	-0.0386079309833124	0.318900455688374
224.667524602484	0.0230949370697792	0.000836166576049524	0.0841686989307552	0.0255304838181274	0.000557620432216077	0.0527336664363925	-0.00477934731418868	-0.0737719239238753	0.0562051724538731	224.651196860248	0.0199535268036135	0.00125916995505441	0.0673544634163734	0.0245611651235335	0.0024911437532491	0.0532865114265962	-0.00162472637272738	-0.0568231880298921	0.0449872944041647	224.666443058011	0.00607607201382266	0.00284486561336882	0.0481059926452553	0.114669002191216	0.000773799183947402	0.32374758458974	0.114972549893721	-0.0386079309833124	0.318900455688374
224.76769442029	0.0232095687143197	0.000836166576049524	0.0841686989307552	0.0255128196130289	0.000557620432216077	0.0518151938017629	-0.00551606745697382	-0.0727894578608841	0.0548274674149998	224.751328841615	0.0199702551958377	0.00125916995505441	0.0673544634163734	0.0245611651235335	0.0024911437532491	0.0530023062345776	-0.00197300522452711	-0.0568231880298921	0.0442579175548969	224.766487100368	0.00607607201382266	0.00284486561336882	0.0481059926452553	0.084224285843705	0.000960254854385773	0.317809927320854	0.103436937812518	-0.0373448117153833	0.318067560188575
224.867864238095	0.0235424510674075	0.000836166576049524	0.0841686989307552	0.0255304838181274	0.000557620432216077	0.0518151938017629	-0.00592433073536821	-0.0727894578608841	0.0548274674149998	224.851460822981	0.0199978867582176	0.00125916995505441	0.0666756074228259	0.0245611651235335	0.0024911437532491	0.0530023062345776	-0.00199376130969047	-0.0565521259045675	0.0440717759371675	224.866531142726	0.00607607201382266	0.00284486561336882	0.0481059926452553	0.0574046971189619	0.000960254854385773	0.317809927320854	0.0979538629606591	-0.0356116702624982	0.318900455688374
224.968034055901	0.0237470693439971	0.000836166576049524	0.0841686989307552	0.0255304838181274	0.000557620432216077	0.0518151938017629	-0.00615101230413576	-0.0727894578608841	0.0542342249569741	224.951592804348	0.0200156008178844	0.00125916995505441	0.0666756074228259	0.0245477367532296	0.0024911437532491	0.05295602236717	-0.00192036271475903	-0.0559424585242757	0.0440717759371675	224.966575185083	0.00607397146948933	0.00258542982956304	0.0474779602559026	0.0352652415111189	0.000960254854385773	0.317809927320854	0.0926188358673861	-0.0386079309833124	0.318900455688374
225.068203873706	0.0238312094585863	0.000836166576049524	0.0841686989307552	0.0255304838181274	0.000557620432216077	0.0518151938017629	-0.00628316909135157	-0.0727894578608841	0.0542342249569741	225.051724785714	0.0201063024665481	0.00125916995505441	0.0673671051034332	0.0245477367532296	0.0024911437532491	0.05295602236717	-0.00207767623835693	-0.0565521259045675	0.0440717759371675	225.06661922744	0.00607397146948933	0.00258542982956304	0.0474779602559026	0.0313835895688944	0.000773799183947402	0.319755610313816	0.0902080518047767	-0.0473981638431331	0.316623581453348
225.168373691511	0.0239984322368978	0.000836166576049524	0.0835347880425007	0.0255304838181274	0.000557620432216077	0.0518151938017629	-0.00638743287066933	-0.0737719239238753	0.0526347328197888	225.151856767081	0.0201790371991421	0.00125916995505441	0.0673671051034332	0.0245477367532296	0.0024911437532491	0.05295602236717	-0.00227140923165139	-0.0565521259045675	0.0440717759371675	225.166663269797	0.00606977386417069	0.00258542982956304	0.0467069368887675	0.0274858240508012	0.000773799183947402	0.317809927320854	0.0870348058049374	-0.0473981638431331	0.314836596242851
225.268543509317	0.0240712675494757	0.000836166576049524	0.0835347880425007	0.0255304838181274	0.000557620432216077	0.0518151938017629	-0.00642612069757792	-0.0737719239238753	0.0526347328197888	225.251988748447	0.0202064041824505	0.00125916995505441	0.0673671051034332	0.0245477367532296	0.0024911437532491	0.05295602236717	-0.00244135147579678	-0.0559424585242757	0.0442579175548969	225.266707312155	0.00606977386417069	0.00258542982956304	0.0467069368887675	0.0282344865400245	0.000773799183947402	0.331851002019137	0.0922584844938946	-0.042398261149248	0.330813357173068
225.368713327122	0.024208181583755	0.000836166576049524	0.0835347880425007	0.0255304838181274	0.000557620432216077	0.0518151938017629	-0.00654831597614161	-0.0737719239238753	0.0526347328197888	225.352120729814	0.020268328375896	0.00125916995505441	0.0673671051034332	0.0245477367532296	0.0024911437532491	0.05295602236717	-0.00260044884060129	-0.0556070726415155	0.0442579175548969	225.366751354512	0.00605421553560924	0.00228008032733829	0.0455922861720202	0.0274858240508012	0.000773799183947402	0.344238998311185	0.0974165506523148	-0.0433952751982265	0.344363106000921
225.468883144928	0.0243147826179679	0.000836166576049524	0.0835347880425007	0.0255304838181274	0.000557620432216077	0.0518151938017629	-0.00664431408177918	-0.0737719239238753	0.0512713615584457	225.45225271118	0.0203407671711009	0.00125916995505441	0.0676824907335178	0.0245477367532296	0.0024911437532491	0.05295602236717	-0.00280447078787313	-0.0559424585242757	0.0440717759371675	225.466795396869	0.00604301675399677	0.00284486561336882	0.0455417159172959	0.027598964755888	0.000773799183947402	0.345857177545737	0.0999010707338629	-0.0473981638431331	0.346664558042376
225.569052962733	0.0244084552307968	0.00138422179067977	0.0818514224745459	0.0255128196130289	0.000557620432216077	0.0518151938017629	-0.00671391436054598	-0.0727894578608841	0.0512713615584457	225.552384692547	0.0204601598874002	0.00127513607860462	0.0679063190168903	0.0245477367532296	0.00250848408558642	0.05295602236717	-0.00309959270507183	-0.0556070726415155	0.0442579175548969	225.566839439226	0.00604301675399677	0.00284486561336882	0.0455417159172959	0.0242556879501405	0.00087898602785447	0.345857177545737	0.0940330512795386	-0.0473981638431331	0.344363106000921
225.669222780538	0.0246650213543967	0.000836166576049524	0.0818514224745459	0.025501373633441	0.000881585644393342	0.0518151938017629	-0.00757770274601403	-0.0679062358676508	0.0526347328197888	225.652516673913	0.0204800923429035	0.00127513607860462	0.0679063190168903	0.0245477367532296	0.00250848408558642	0.05295602236717	-0.0032113624397979	-0.0559424585242757	0.0440999364221622	225.666883481584	0.00604301675399677	0.00288345401073004	0.0455417159172959	0.020492913525029	0.000773799183947402	0.334786586114762	0.0819323959677141	-0.0558559202203389	0.330813357173068
225.769392598344	0.0247026680019456	0.000836166576049524	0.0818514224745459	0.025501373633441	0.000881585644393342	0.0518151938017629	-0.00761556323694706	-0.0679062358676508	0.0526347328197888	225.75264865528	0.0204924560502337	0.00127513607860462	0.0680440415735544	0.0245477367532296	0.00250848408558642	0.05295602236717	-0.00326173789021507	-0.0559424585242757	0.0440999364221622	225.766927523941	0.00604301675399677	0.00284486561336882	0.0453651689399346	0.0196859289578966	0.000773799183947402	0.333252082021002	0.0757822898399034	-0.0558559202203389	0.330813357173068
225.869562416149	0.0250834027731397	0.000836166576049524	0.0841686989307552	0.025501373633441	0.000881585644393342	0.0518151938017629	-0.00799088332797122	-0.0727894578608841	0.0502946545678061	225.852780636646	0.020529288271729	0.00127513607860462	0.0679063190168903	0.0245321599886151	0.00116083176731582	0.0513255177664948	-0.00368153903073164	-0.0569687230955638	0.0423652625759899	225.866971566298	0.00604055770865477	0.00228008032733829	0.044120304511236	0.0190413660477165	0.000773799183947402	0.330913913655235	0.0709458747848035	-0.0572514090907115	0.33017009472472
225.969732233954	0.0253757056877011	0.000836166576049524	0.0841686989307552	0.0255128196130289	0.000881585644393342	0.0517489490597155	-0.00803514783066576	-0.0727894578608841	0.0502946545678061	225.952912618012	0.0205593996903562	0.00127513607860462	0.0679063190168903	0.0245321599886151	0.00134257145983558	0.0513255177664948	-0.00375645742092559	-0.0569687230955638	0.0419267810883295	225.967015608656	0.00603257009014893	0.000705311005235037	0.0412657029746007	0.018996992524988	0.000773799183947402	0.331071854704632	0.0704089003218848	-0.0572514090907115	0.33017009472472
226.06990205176	0.0258778692308564	0.00138422179067977	0.0856236032045934	0.0255128196130289	0.000881585644393342	0.0517489490597155	-0.00838152067495069	-0.0737719239238753	0.0512713615584457	226.053044599379	0.0205936963664305	0.00127513607860462	0.0679063190168903	0.0245321599886151	0.00134257145983558	0.0513255177664948	-0.00380465140374477	-0.0569687230955638	0.0419267810883295	226.067059651013	0.0060187178279228	0.00228008032733829	0.0412657029746007	0.0187978487751225	0.000773799183947402	0.325438459607006	0.0665763511043197	-0.0572514090907115	0.33017009472472
226.170071869565	0.0262202332803204	0.00138422179067977	0.0860717697838786	0.0255128196130289	0.000881585644393342	0.0517489490597155	-0.00855587528566288	-0.0737719239238753	0.0526347328197888	226.153176580745	0.0206364725525066	0.00127513607860462	0.0679063190168903	0.0245321599886151	0.00134257145983558	0.0513255177664948	-0.00385191462875525	-0.0569687230955638	0.0409085205612963	226.16710369337	0.00601328012667659	0.00228008032733829	0.0408840714302969	0.0186096513845241	0.000773799183947402	0.325438459607006	0.0645675301514033	-0.0572514090907115	0.33017009472472
226.270241687371	0.0261468677065165	0.000836166576049524	0.0835347880425007	0.0255304838181274	0.000881585644393342	0.0517489490597155	-0.00808430462588913	-0.0679062358676508	0.0538715622855636	226.253308562112	0.020731668246024	0.00127513607860462	0.0679063190168903	0.0245321599886151	0.00134257145983558	0.0513255177664948	-0.00397644397258488	-0.0569687230955638	0.0409085205612963	226.267147735727	0.00599394263912912	0.000705311005235037	0.036450838898696	0.0182760822301821	0.000773799183947402	0.313668708632084	0.0591274778302842	-0.0472874530742055	0.326146192491194
226.370411505176	0.0261468677065165	0.000836166576049524	0.0791347326913104	0.0255304838181274	0.000881585644393342	0.0517489490597155	-0.00799172540317855	-0.0679062358676508	0.0502946545678061	226.353440543478	0.020862832578503	0.00181424269346682	0.0680440415735544	0.0245321599886151	0.00134257145983558	0.0513255177664948	-0.004029413609674	-0.0569687230955638	0.0397487072675447	226.367191778085	0.00598951943693455	0.000705311005235037	0.0347099947616022	0.0181472699008028	0.000773799183947402	0.308371255013482	0.0569323790966193	-0.0472874530742055	0.321379620233698
226.470581322981	0.0262202332803204	0.000836166576049524	0.0773141344416311	0.0255304838181274	0.000881585644393342	0.0517489490597155	-0.00765653439745977	-0.0727894578608841	0.041873221622306	226.453572524845	0.0209273857992349	0.00318419937039913	0.0690394299909786	0.0245321599886151	0.00134257145983558	0.0513255177664948	-0.00408920324006137	-0.0569687230955638	0.0393124776056881	226.467235820442	0.00595926654356761	0.000705311005235037	0.0327065444943615	0.0177486671178015	0.000773799183947402	0.307768012332038	0.0540927957170402	-0.0472874530742055	0.312006823222622
226.570751140787	0.0263536817233688	0.00148355832417228	0.0770259963313553	0.0255304838181274	0.000881585644393342	0.0517489490597155	-0.00746822670127124	-0.0714511815393377	0.041873221622306	226.553704506211	0.0209980844168714	0.00127513607860462	0.0666756074228259	0.0245321599886151	0.00134257145983558	0.0513255177664948	-0.00406103109258146	-0.0569687230955638	0.0391412068547435	226.567279862799	0.00595172393674366	0.00179921254379328	0.0322580984297203	0.0175631294342867	0.000773799183947402	0.305371810379557	0.0507249930610838	-0.0447018497497994	0.3029093000764
226.670920958592	0.0263536817233688	0.00148355832417228	0.0766087414376748	0.0255304838181274	0.000881585644393342	0.0517489490597155	-0.00748435697725921	-0.0714511815393377	0.041873221622306	226.653836487578	0.0210448154717601	0.00136220407456375	0.0666756074228259	0.0245321599886151	0.0024911437532491	0.0523240448042809	-0.00408194342185053	-0.0569687230955638	0.0382242466922114	226.667323905157	0.00592424120772266	0.00222390596192839	0.0320133996724908	0.0167402297795849	0.000773799183947402	0.264939795899009	0.0340648605607409	-0.0472874530742055	0.261318900665808
226.771090776398	0.0267646620017058	0.00148355832417228	0.0773141344416311	0.0255304838181274	0.000881585644393342	0.0517489490597155	-0.00799689861338044	-0.0660397647507161	0.0502946545678061	226.753968468944	0.0210856869206595	0.00136220407456375	0.0666756074228259	0.0245321599886151	0.0024911437532491	0.0523240448042809	-0.00417580109882107	-0.0569687230955638	0.0382242466922114	226.767367947514	0.00591459935069492	0.000705311005235037	0.0297952506477862	0.0163669896474028	0.000658540287192893	0.216174886299584	0.0253916027602731	-0.042398261149248	0.220540538065029
226.871260594203	0.0267646620017058	0.00148355832417228	0.0773141344416311	0.0255304838181274	0.000881585644393342	0.0517489490597155	-0.00792001724088707	-0.0727894578608841	0.041873221622306	226.854100450311	0.0211632267175931	0.00127513607860462	0.0666756074228259	0.0245321599886151	0.0024911437532491	0.0523240448042809	-0.00443320561441696	-0.0569687230955638	0.0375698964172022	226.867411989871	0.00590416818257704	0.00179921254379328	0.0306552701500735	0.0160713531241122	0.000658540287192893	0.11489871628632	0.0192236388342307	-0.0472874530742055	0.124185748867176
226.971430412008	0.0269002437354426	0.00148355832417228	0.0771051400898281	0.0255304838181274	0.000881585644393342	0.0517489490597155	-0.00786834306008643	-0.0727894578608841	0.0409149119102758	226.954232431677	0.0213167389997527	0.00357894643981038	0.0693047465054473	0.0245321599886151	0.0024911437532491	0.0523240448042809	-0.00461724261117589	-0.0569687230955638	0.0382242466922114	226.967456032228	0.00589854030890185	0.000764871724550358	0.0282866928246737	0.0158585740187318	0.000658540287192893	0.0407721350953719	0.0152069294415228	-0.042398261149248	0.0381720776271621
227.071600229814	0.0269002437354426	0.00148355832417228	0.0766087414376748	0.0255304838181274	0.000881585644393342	0.0517489490597155	-0.00759317713524713	-0.0679062358676508	0.0438252923179171	227.054364413043	0.0213880931018326	0.00357894643981038	0.0690394299909786	0.0245321599886151	0.0024911437532491	0.0523240448042809	-0.00460721311569047	-0.0584065115238051	0.0349701264032301	227.067500074586	0.00588895821945886	0.000705311005235037	0.0278343708071651	0.0155806501849588	0.000773799183947402	0.0338311294445149	0.00808695603743033	-0.0232183730735708	0.0365011410926948
227.171770047619	0.0274339705280613	0.000836166576049524	0.078147325186798	0.0255304838181274	0.000881585644393342	0.0517489490597155	-0.00845266311911756	-0.075033586136554	0.0409149119102758	227.15449639441	0.0214053538883266	0.00357894643981038	0.0693047465054473	0.0245321599886151	0.0024911437532491	0.0523240448042809	-0.004713703180843	-0.0569687230955638	0.0375698964172022	227.167544116943	0.00588895821945886	0.00179921254379328	0.0288644097412778	0.0155806501849588	0.00087898602785447	0.0338311294445149	0.00799790007833043	-0.0226380459143289	0.0363990029138296
227.271939865424	0.0279869410113064	0.00148355832417228	0.0845362032659433	0.0255304838181274	0.000881585644393342	0.0517489490597155	-0.00923679231532674	-0.0785351706524675	0.041873221622306	227.254628375776	0.0214053538883266	0.00357894643981038	0.0693047465054473	0.0245321599886151	0.0024911437532491	0.0523240448042809	-0.004713703180843	-0.0569687230955638	0.0375698964172022	227.2675881593	0.00588895821945886	0.00179921254379328	0.0288644097412778	0.0155806501849588	0.00087898602785447	0.0338311294445149	0.00799790007833043	-0.0226380459143289	0.0363990029138296
227.37210968323	0.0286722018471771	0.000836166576049524	0.0867542940028195	0.0255304838181274	0.000881585644393342	0.0517489490597155	-0.0100215205135517	-0.0824259585122598	0.041873221622306	227.354760357143	0.0214053538883266	0.00357894643981038	0.0693047465054473	0.0245321599886151	0.0024911437532491	0.0523240448042809	-0.004713703180843	-0.0569687230955638	0.0375698964172022	227.367632201657	0.00588697689306339	0.00179921254379328	0.0282866928246737	0.0155806501849588	0.00087898602785447	0.0338311294445149	0.00803693841264707	-0.0226380459143289	0.0363589718226248
227.472279501035	0.0292684643811553	0.00302603576756256	0.0897065629529136	0.0255304838181274	0.000881585644393342	0.0517489490597155	-0.0105511994912815	-0.0835052489163096	0.041873221622306	227.454892338509	0.0214053538883266	0.00357894643981038	0.0693047465054473	0.0245321599886151	0.0024911437532491	0.0523240448042809	-0.004713703180843	-0.0569687230955638	0.0375698964172022	227.467676244015	0.00588697689306339	0.00179921254379328	0.0282866928246737	0.0155806501849588	0.00116222074952884	0.0339419126224889	0.00792732028243379	-0.0224425849664179	0.0365011410926948
227.572449318841	0.0297290518572471	0.00302603576756256	0.0897065629529136	0.0255304838181274	0.000881585644393342	0.0518151938017629	-0.0109470327740738	-0.0855518259504081	0.0409149119102758	227.555024319876	0.0214053538883266	0.00357894643981038	0.0693047465054473	0.0245321599886151	0.0024911437532491	0.0523240448042809	-0.004713703180843	-0.0569687230955638	0.0375698964172022	227.567720286372	0.00588697689306339	0.00222390596192839	0.0282866928246737	0.015506357204766	0.00127363794859719	0.0339419126224889	0.00783866792312798	-0.0226380459143289	0.0350284382496783
227.672619136646	0.0306214421366318	0.00531835970453796	0.0921209953016548	0.0255304838181274	0.000881585644393342	0.0518151938017629	-0.0117007473879881	-0.0921870688248125	0.0409149119102758	227.655156301242	0.0214184600217427	0.00383111798519887	0.0697779271077458	0.0245321599886151	0.0024911437532491	0.0523240448042809	-0.00500928458576955	-0.0598800053754367	0.0349701264032301	227.667764328729	0.00588697689306339	0.00222390596192839	0.0282866928246737	0.015506357204766	0.00127363794859719	0.0339419126224889	0.00783866792312798	-0.0226380459143289	0.0350284382496783
227.772788954451	0.0307694715519776	0.00554154783280503	0.0921209953016548	0.0255304838181274	0.000881585644393342	0.0518151938017629	-0.0117593958032612	-0.0855518259504081	0.041873221622306	227.755288282609	0.0214344554099094	0.00357894643981038	0.0697779271077458	0.0245321599886151	0.0024911437532491	0.0523240448042809	-0.00508548732731954	-0.0598800053754367	0.0349701264032301	227.767808371087	0.00586788200067451	0.00222390596192839	0.0279984803390933	0.015506357204766	0.00127363794859719	0.0339419126224889	0.00795927114597226	-0.0226380459143289	0.0348371154084246
227.872958772257	0.0309161121037703	0.00554154783280503	0.0921209953016548	0.0255304838181274	0.000881585644393342	0.0518151938017629	-0.011804193796495	-0.0855518259504081	0.041873221622306	227.855420263975	0.0214520025381883	0.00357894643981038	0.0697779271077458	0.0245477367532296	0.0024911437532491	0.0523240448042809	-0.00512740712915167	-0.0598800053754367	0.0349701264032301	227.867852413444	0.00586788200067451	0.00222390596192839	0.0278343708071651	0.015506357204766	0.00127363794859719	0.0339419126224889	0.00801120803745669	-0.0226380459143289	0.0342632933251228
227.973128590062	0.0309161121037703	0.00554154783280503	0.0921209953016548	0.0255694161223751	0.000881585644393342	0.0518151938017629	-0.0117797718581469	-0.0855518259504081	0.041873221622306	227.955552245342	0.0214746546371398	0.00357894643981038	0.0697779271077458	0.0245611651235335	0.0024911437532491	0.0523240448042809	-0.00513350797404869	-0.0598800053754367	0.0349701264032301	227.967896455801	0.00586788200067451	0.00222390596192839	0.0278343708071651	0.015506357204766	0.00127363794859719	0.0339419126224889	0.00801120803745669	-0.0226380459143289	0.0342632933251228
