# Supplementary material for: Global diversity dynamics in the fossil record are regionally heterogeneous
Source: Nat Commun. 2022 May 18;13:2751. doi: 10.1038/s41467-022-30507-0 (PMC9117201; doi:10.1038/s41467-022-30507-0)
Supplement: Supplementary file 4 — Source Data [file 41467_2022_30507_MOESM4_ESM.zip › source_data/Supplementary Figure 43.txt]

Supplementary.Figure.S44.bin	Supplementary.Figure.S44.min	Supplementary.Figure.S44.q1	Supplementary.Figure.S44.median	Supplementary.Figure.S44.mean	Supplementary.Figure.S44.q3	Supplementary.Figure.S44.max
WUC	2.5	5.31	5.31	4.87434033547578	5.31	7.69999999999999
CHX	1.16800000000001	1.16800000000001	2.33800000000002	2.07782907710512	2.339	7.649
IND	0.310000000000002	0.310000000000002	1.40199999999999	1.19594841095166	1.40199999999999	6.37
OLE	1.40000000000001	1.40000000000001	1.78	1.81254853247054	1.78	8.62
ANS	0.75	1.87	2.45999999999998	2.93461187653016	2.78	9.69999999999999
LAD	0	1.98000000000002	2.47999999999999	3.49126000355682	4.46000000000001	9.69999999999999
CRN	3.40000000000001	3.40000000000001	3.40000000000001	5.04456059735784	6.29999999999998	9.69999999999999
NOR	3.46000000000001	4.52000000000001	4.52000000000001	6.38556340888781	9.81	9.81
RHT	0.299999999999983	3.63999999999999	8.14999999999998	5.9034965424052	8.14999999999998	9.03999999999999
HET	0.769999999999982	3.06	3.5	3.99082998661312	6.56	8.46000000000001
