# Supplementary material for: Global diversity dynamics in the fossil record are regionally heterogeneous
Source: Nat Commun. 2022 May 18;13:2751. doi: 10.1038/s41467-022-30507-0 (PMC9117201; doi:10.1038/s41467-022-30507-0)
Supplement: Supplementary file 4 — Source Data [file 41467_2022_30507_MOESM4_ESM.zip › source_data/Supplementary Figure 5.txt]

Supplementary.Figure.5.mpt	Supplementary.Figure.5.unstandardised_mst_l	Supplementary.Figure.5.unstandardised_gcd_mx	Supplementary.Figure.5.unstandardised_cha	Supplementary.Figure.5.unstandardised_chl	Supplementary.Figure.5.unstandardised_lat_mn	Supplementary.Figure.5.unstandardised_lat_q1	Supplementary.Figure.5.unstandardised_lat_md	Supplementary.Figure.5.unstandardised_lat_mn.1	Supplementary.Figure.5.unstandardised_lat_q2	Supplementary.Figure.5.unstandardised_lat_mx	Supplementary.Figure.5.unstandardised_lng_mn	Supplementary.Figure.5.unstandardised_lng_q1	Supplementary.Figure.5.unstandardised_lng_md	Supplementary.Figure.5.unstandardised_lng_mn.1	Supplementary.Figure.5.unstandardised_lng_q2	Supplementary.Figure.5.unstandardised_lng_mx	Supplementary.Figure.5.unstandardised_lat_r	Supplementary.Figure.5.unstandardised_lng_r	Supplementary.Figure.5.mst.standardised_mst_l	Supplementary.Figure.5.mst.standardised_gcd_mx	Supplementary.Figure.5.mst.standardised_cha	Supplementary.Figure.5.mst.standardised_chl	Supplementary.Figure.5.mst.standardised_lat_mn	Supplementary.Figure.5.mst.standardised_lat_q1	Supplementary.Figure.5.mst.standardised_lat_md	Supplementary.Figure.5.mst.standardised_lat_mn.1	Supplementary.Figure.5.mst.standardised_lat_q2	Supplementary.Figure.5.mst.standardised_lat_mx	Supplementary.Figure.5.mst.standardised_lng_mn	Supplementary.Figure.5.mst.standardised_lng_q1	Supplementary.Figure.5.mst.standardised_lng_md	Supplementary.Figure.5.mst.standardised_lng_mn.1	Supplementary.Figure.5.mst.standardised_lng_q2	Supplementary.Figure.5.mst.standardised_lng_mx	Supplementary.Figure.5.mst.standardised_lat_r	Supplementary.Figure.5.mst.standardised_lng_r	Supplementary.Figure.5.lng.lat.standardised_mst_l	Supplementary.Figure.5.lng.lat.standardised_gcd_mx	Supplementary.Figure.5.lng.lat.standardised_cha	Supplementary.Figure.5.lng.lat.standardised_chl	Supplementary.Figure.5.lng.lat.standardised_lat_mn	Supplementary.Figure.5.lng.lat.standardised_lat_q1	Supplementary.Figure.5.lng.lat.standardised_lat_md	Supplementary.Figure.5.lng.lat.standardised_lat_mn.1	Supplementary.Figure.5.lng.lat.standardised_lat_q2	Supplementary.Figure.5.lng.lat.standardised_lat_mx	Supplementary.Figure.5.lng.lat.standardised_lng_mn	Supplementary.Figure.5.lng.lat.standardised_lng_q1	Supplementary.Figure.5.lng.lat.standardised_lng_md
256.895	2798.0750822334	1018.37003350762	601811.840032208	2894.00033244981	15.031	17	17.224	18.0423490284006	17.941	24.78	-46.831	-45.675	-45.551	-44.4465777279522	-43.072	-38.194	9.749	8.637	2798.0750822334	1018.37003350762	601805.196315177	2894.00033244981	15.031	17	17.224	18.0423490284006	17.941	24.78	-46.831	-45.675	-45.551	-44.4465777279522	-43.072	-38.194	9.749	8.637	2798.0750822334	1018.37003350762	601811.628986319	2894.00033244981	15.031	17	17.224	18.0423490284006	17.941	24.78	-46.831	-45.675	-45.551
253.071	4895.76237790268	2993.56091264683	2742394.90563476	7191.31852398353	6.995	7.121	18.447	15.2175620155039	19.691	30.419	-57.072	-41.875	-41.167	-41.3500930232558	-39.9045	-38.815	23.424	18.257	4895.76237790268	2993.56091264683	2742411.83365899	7191.31852398353	6.995	7.121	18.447	15.2175620155039	19.691	30.419	-57.072	-41.875	-41.167	-41.3500930232558	-39.9045	-38.815	23.424	18.257	4895.76237790268	2993.56091264683	2742415.72651187	7191.31852398353	6.995	7.121	18.447	15.2175620155039	19.691	30.419	-57.072	-41.875	-41.167
250.891	12737.7082749115	6312.80282898294	10460500.5870591	14766.2687017949	7.623	17.517	18.973	20.8151166448231	21.499	38.286	-88.993	-44.753	-43.219	-44.7282175622543	-42.279	-34.901	30.663	54.092	11846.5902995626	6312.80282898294	10368845.5111734	14746.3084495635	7.623	17.47375	18.9745	20.8061289473684	21.499	38.286	-88.993	-44.753	-43.219	-44.7524934210526	-42.279	-35.135	30.663	53.858	4635.61708071237	4259.801378819	2134096.91973824	8895.41845953136	7.623	10.936	20.659	18.4713	20.659	29.229	-88.993	-88.31775	-86.733
248.29	17021.4360387264	6312.80282898294	15862843.2664129	15704.6599353784	5.2	13.111	15.165	16.1538117123795	17.1065	38.286	-90.289	-48.434	-45.895	-47.1201042747714	-44.6075	-35.135	33.086	55.154	11641.1861347327	6283.51505536809	9224852.50476138	14781.4298711122	5.2	13.111	15.165	16.1123023839398	16.937	38.286	-90.289	-48.426	-45.877	-46.7193949811794	-44.607	-35.135	33.086	55.154	8617.99314192165	4097.15311132296	6633845.85023794	10509.3265688002	5.2	12.379	14.411	15.1395796868727	15.955	34.578	-75.116	-48.495	-48.098
244.08	14712.6314532077	5951.81205324612	13715143.9588047	14800.04130238	2.58	12.544	13.256	16.5987820115197	15.306	34.252	-88.89	-52.613	-51.842	-51.6180868409393	-51.083	-39.19	31.672	49.7	11858.9881360455	5888.46824426074	11304207.2494949	13902.1639018148	3.077	12.545	13.256	16.6281308993767	15.306	34.252	-88.89	-52.613	-51.844	-51.6317074799644	-51.296	-39.19	31.175	49.7	8719.70195772209	4192.70188916939	5836733.0017393	10433.8298611631	2.58	12.535	13.017	14.1489267515924	14.274	32.191	-76.5	-52.613	-52.145
239.23	14277.9159710874	5575.60883677281	15336126.4818978	15537.430275642	-6.576	12.153	26.429	22.2800802005013	26.438	31.638	-92.81	-53.243	-49.727	-51.5624824561404	-49.295	-45.998	38.214	46.812	12400.235362677	5349.97668634044	12855631.1230633	14959.8477911922	-6.576	12.9625	26.429	22.4389936788875	26.438	31.638	-92.81	-53.161	-49.727	-51.3297572692794	-49.295	-45.998	38.214	46.812	5470.50967960282	3957.64662099442	3454063.83761114	8945.63880750268	-0.662	20.212	21.416	18.554137254902	21.624	23.471	-88.872	-69.973	-60.156
232.15	17099.6622469305	5162.22207495532	15402087.1756085	14824.7530705592	-8.492	8.047	10.41	12.6883734177215	20.169	37.775	-91.935	-60.712	-57.468	-62.1707252109705	-53.253	-45.346	46.267	46.589	12153.8353924805	4798.22221495308	11775637.735991	13934.3215175639	-8.492	9.232	10.51	15.0283483523874	25.438	35.621	-91.935	-57.47	-54.575	-57.0587175521184	-53.175	-45.346	44.113	46.589	11148.9892453081	4281.80096087618	8684690.98901476	11874.2465751609	-8.492	8.047	10.4345	10.9730876383764	10.5435	26.49	-84.949	-57.49	-57.466
218.405	22566.3524423838	4755.73089593618	13792263.1189496	13746.447833851	-1.958	10.892	16.486	17.5720095636581	26.439	39.754	-90.996	-65.884	-55.372	-61.5639994022714	-54.37225	-50.05	41.712	40.946	11951.5136949286	4741.56083268436	10564016.06009	12817.8823271175	-1.958	14.001	18.219	20.3467280991736	28.351	39.754	-90.996	-58.726	-54.965	-57.5883995867769	-54.345	-50.457	41.712	40.539	18059.591053101	4411.67949130388	9916132.28154369	11944.7495552632	-1.958	11.926	16.719	18.2719151846785	28.28	31.789	-84.811	-63.463	-55.372
205.435	11012.1153903548	4313.66348878546	7646843.3562627	10816.2910376491	-6.055	-1.09	1.485	6.3228322528363	14.035	33.404	-71.221	-65.692	-61.76	-59.6566928687196	-53.395	-45.897	39.459	25.324	11012.1153903548	4313.66348878546	7646834.78754318	10816.2910376491	-6.055	-1.09	1.485	6.3228322528363	14.035	33.404	-71.221	-65.692	-61.76	-59.6566928687196	-53.395	-45.897	39.459	25.324	10128.6082773037	4197.740238452	6803099.90151455	10353.2651756554	-5.873	1.485	2.218	6.76665566458519	14.035	29.951	-71.221	-65.692	-61.76
197.13	17647.3954452491	4868.06180100109	10989231.359323	12915.611713364	-3.384	15.684	18.843	21.4006274509804	31.576	39.733	-72.783	-62.929	-58.186	-56.6163780392157	-52.259	-40.377	43.117	32.406	12020.2605764583	4766.01118994498	9488416.67381028	12404.6716146663	-3.384	17.629	18.939	23.0717099236641	33.434	39.733	-72.783	-62.929	-58.186	-57.0454198473282	-52.27	-40.377	43.117	32.406	13671.2811772591	4015.29474731352	8862338.80490983	11364.0913986034	-3.384	15.626	18.843	17.6811979405034	19.005	31.623	-72.699	-62.929	-62.726
[truncated: 23 more columns]
