# Supplementary material for: Global diversity dynamics in the fossil record are regionally heterogeneous
Source: Nat Commun. 2022 May 18;13:2751. doi: 10.1038/s41467-022-30507-0 (PMC9117201; doi:10.1038/s41467-022-30507-0)
Supplement: Supplementary file 4 — Source Data [file 41467_2022_30507_MOESM4_ESM.zip › source_data/Supplementary Figure 6.txt]

Supplementary.Figure.6.mpt	Supplementary.Figure.6.unstandardised_mst_l	Supplementary.Figure.6.unstandardised_gcd_mx	Supplementary.Figure.6.unstandardised_cha	Supplementary.Figure.6.unstandardised_chl	Supplementary.Figure.6.unstandardised_lat_mn	Supplementary.Figure.6.unstandardised_lat_q1	Supplementary.Figure.6.unstandardised_lat_md	Supplementary.Figure.6.unstandardised_lat_mn.1	Supplementary.Figure.6.unstandardised_lat_q2	Supplementary.Figure.6.unstandardised_lat_mx	Supplementary.Figure.6.unstandardised_lng_mn	Supplementary.Figure.6.unstandardised_lng_q1	Supplementary.Figure.6.unstandardised_lng_md	Supplementary.Figure.6.unstandardised_lng_mn.1	Supplementary.Figure.6.unstandardised_lng_q2	Supplementary.Figure.6.unstandardised_lng_mx	Supplementary.Figure.6.unstandardised_lat_r	Supplementary.Figure.6.unstandardised_lng_r	Supplementary.Figure.6.mst.standardised_mst_l	Supplementary.Figure.6.mst.standardised_gcd_mx	Supplementary.Figure.6.mst.standardised_cha	Supplementary.Figure.6.mst.standardised_chl	Supplementary.Figure.6.mst.standardised_lat_mn	Supplementary.Figure.6.mst.standardised_lat_q1	Supplementary.Figure.6.mst.standardised_lat_md	Supplementary.Figure.6.mst.standardised_lat_mn.1	Supplementary.Figure.6.mst.standardised_lat_q2	Supplementary.Figure.6.mst.standardised_lat_mx	Supplementary.Figure.6.mst.standardised_lng_mn	Supplementary.Figure.6.mst.standardised_lng_q1	Supplementary.Figure.6.mst.standardised_lng_md	Supplementary.Figure.6.mst.standardised_lng_mn.1	Supplementary.Figure.6.mst.standardised_lng_q2	Supplementary.Figure.6.mst.standardised_lng_mx	Supplementary.Figure.6.mst.standardised_lat_r	Supplementary.Figure.6.mst.standardised_lng_r	Supplementary.Figure.6.lng.lat.standardised_mst_l	Supplementary.Figure.6.lng.lat.standardised_gcd_mx	Supplementary.Figure.6.lng.lat.standardised_cha	Supplementary.Figure.6.lng.lat.standardised_chl	Supplementary.Figure.6.lng.lat.standardised_lat_mn	Supplementary.Figure.6.lng.lat.standardised_lat_q1	Supplementary.Figure.6.lng.lat.standardised_lat_md	Supplementary.Figure.6.lng.lat.standardised_lat_mn.1	Supplementary.Figure.6.lng.lat.standardised_lat_q2	Supplementary.Figure.6.lng.lat.standardised_lat_mx	Supplementary.Figure.6.lng.lat.standardised_lng_mn	Supplementary.Figure.6.lng.lat.standardised_lng_q1	Supplementary.Figure.6.lng.lat.standardised_lng_md
256.895	2265.21168741582	1746.40963314551	775243.949307907	3927.79230910407	-81.072	-78.769	-78.769	-78.0658231707317	-78.766	-71.818	119.584	142.376	142.403	141.951573170732	142.408	172.062	9.254	52.478	2265.21168741582	1746.40963314551	775269.573203762	3927.79230910407	-81.072	-78.769	-78.769	-78.0658231707317	-78.766	-71.818	119.584	142.376	142.403	141.951573170732	142.408	172.062	9.254	52.478	929.274612665679	929.274612665679	NA	NA	-80.31	-78.769	-78.766	-77.7496433566434	-78.757	-71.818	119.584	141.6325	142.376
253.071	1849.96683186197	1327.6795527214	407531.403985777	3069.63050903867	-81.28	-78.898	-78.117	-77.5132530120482	-76.881	-71.683	138.271	138.676	141.205	145.95356626506	152.692	165.438	9.59699999999999	27.167	1849.96683186197	1327.6795527214	407533.193164304	3069.63050903867	-81.28	-78.898	-78.117	-77.5132530120482	-76.881	-71.683	138.271	138.676	141.205	145.95356626506	152.692	165.438	9.59699999999999	27.167	1849.96683186197	1327.6795527214	407534.702198112	3069.63050903867	-81.28	-78.898	-78.117	-77.5132530120482	-76.881	-71.683	138.271	138.676	141.205
250.891	1741.95095631726	1327.6795527214	407537.735830577	3069.63050903867	-81.28	-79.781	-79.441	-78.8475578231293	-78.601	-69.601	138.271	140.077	141.205	143.543278911565	142.143	171.097	11.679	32.826	1741.95095631726	1327.6795527214	407535.667210899	3069.63050903867	-81.28	-79.781	-79.441	-78.8475578231293	-78.601	-69.601	138.271	140.077	141.205	143.543278911565	142.143	171.097	11.679	32.826	1741.95095631726	1327.6795527214	407531.834003329	3069.63050903867	-81.28	-79.781	-79.441	-78.8475578231293	-78.601	-69.601	138.271	140.077	141.205
248.29	3109.46142858214	1581.43335523579	1197119.68059465	4371.88769201828	-80.728	-78.728	-77.715	-76.2342264150943	-73.749	-68.663	116.867	135.461	145.119	144.073603773585	152.444	166.499	12.065	49.632	3109.46142858214	1581.43335523579	1197126.38373254	4371.88769201828	-80.728	-78.728	-77.715	-76.2342264150943	-73.749	-68.663	116.867	135.461	145.119	144.073603773585	152.444	166.499	12.065	49.632	2626.4267814971	1581.43335523579	908257.720717349	3838.71466651198	-80.728	-78.716	-77.715	-76.197756097561	-74.045	-68.663	131.816	138.391	145.56
244.08	3267.81354407574	1628.97359408334	1104077.40757716	4405.64471171017	-78.393	-76.583	-74.596	-74.4728869565217	-73.882	-66.141	108.69	126.461	127.534	130.690933333333	139.162	145.995	12.252	37.305	3181.02362333811	1628.97359408334	1070877.3890863	4405.63900161229	-78.393	-76.621	-74.714	-74.8494036363636	-74.563	-66.141	108.69	127.44	127.891	131.89616	139.289	145.995	12.252	37.305	2412.98762288856	1317.64821926505	671197.632529987	3334.35630832386	-77.258	-76.598	-74.617	-74.807572755418	-74.3255	-67.294	112.619	126.478	127.534
239.23	2879.42816002655	1714.4431868296	550582.693755173	4060.28182266607	-75.537	-71.107	-70.944	-70.9667985212569	-70.755	-64.382	102.809	114.535	116.622	116.303175600739	117.159	131.802	11.155	28.993	2879.42816002655	1714.4431868296	550570.066878362	4060.28182266607	-75.537	-71.107	-70.944	-70.9667985212569	-70.755	-64.382	102.809	114.535	116.622	116.303175600739	117.159	131.802	11.155	28.993	2374.42087280775	1412.22484889063	425406.134195335	3228.70958630656	-75.537	-71.107	-70.948	-71.0769510357815	-70.758	-65.578	105.856	114.618	116.635
232.15	4134.24335753442	1671.78520517613	1262418.99267166	4523.33847336398	-73.51	-69.066	-67.509	-67.9244032258065	-67.18325	-62.29	90.966	94.335	98.074	99.5272677419355	102.476	119.218	11.22	28.252	3130.96040820467	1514.9622875332	830399.981033066	4277.03949453441	-72.833	-67.73	-67.452	-66.923952	-65.911	-62.29	90.966	94.24825	97.098	98.658528	102.476	119.218	10.543	28.252	3692.25793607653	1435.4686522179	1095180.72848312	4058.75395627908	-73.51	-69.188	-67.547	-68.1710269360269	-67.336	-64.02	90.966	94.392	98.106
218.405	3658.47018292801	1599.62565985412	989304.608892257	4016.25312036272	-73.631	-70.252	-67.469	-67.9312121212121	-66.698	-60.513	80.158	87.088	91.797	91.2804545454545	94.409	105.575	13.118	25.417	3066.08853523468	1599.62565985412	828751.903779581	3837.06080481444	-73.631	-70.698	-67.519	-68.2672666666667	-66.867	-60.513	80.158	87.094	91.554	91.0623666666667	94.29175	105.575	13.118	25.417	3175.34721911892	1326.60855478331	790742.750289663	3465.01968550716	-72.899	-70.252	-67.501	-68.2322668067227	-66.865	-61.89	82.992	87.949	91.94
205.435	3130.70880192782	1817.57576891169	919203.622281095	4262.97497010303	-76.714	-75.501	-75.271	-73.331712962963	-72.114	-60.395	71.689	81.505	87.683	85.352662037037	87.775	91.943	16.319	20.254	3076.37402436715	1817.57576891169	919211.275573686	4262.97497010303	-76.714	-75.501	-75.271	-73.3823887587822	-72.1205	-60.395	71.689	81.471	87.684	85.3733583138173	87.775	91.943	16.319	20.254	1849.86252721249	928.732903267872	312770.697971599	2367.96615090895	-76.714	-75.511	-75.271	-74.0514411764706	-72.15725	-68.926	71.689	82.423	87.686
197.13	1443.91196788883	872.795749538244	206826.398339475	1994.3265762091	-76.807	-75.511	-75.144	-74.3024842342342	-72.738	-71.583	60.394	78.96275	81.835	82.2120337837838	87.687	87.837	5.224	27.443	1443.91196788883	872.795749538244	206830.920136869	1994.3265762091	-76.807	-75.511	-75.144	-74.3024842342342	-72.738	-71.583	60.394	78.96275	81.835	82.2120337837838	87.687	87.837	5.224	27.443	1443.91196788883	872.795749538244	206825.946374463	1994.3265762091	-76.807	-75.511	-75.144	-74.3024842342342	-72.738	-71.583	60.394	78.96275	81.835
[truncated: 23 more columns]
