# Supplementary material for: Global diversity dynamics in the fossil record are regionally heterogeneous
Source: Nat Commun. 2022 May 18;13:2751. doi: 10.1038/s41467-022-30507-0 (PMC9117201; doi:10.1038/s41467-022-30507-0)
Supplement: Supplementary file 4 — Source Data [file 41467_2022_30507_MOESM4_ESM.zip › source_data/Supplementary Figure 7.txt]

Supplementary.Figure.7.mpt	Supplementary.Figure.7.unstandardised_mst_l	Supplementary.Figure.7.unstandardised_gcd_mx	Supplementary.Figure.7.unstandardised_cha	Supplementary.Figure.7.unstandardised_chl	Supplementary.Figure.7.unstandardised_lat_mn	Supplementary.Figure.7.unstandardised_lat_q1	Supplementary.Figure.7.unstandardised_lat_md	Supplementary.Figure.7.unstandardised_lat_mn.1	Supplementary.Figure.7.unstandardised_lat_q2	Supplementary.Figure.7.unstandardised_lat_mx	Supplementary.Figure.7.unstandardised_lng_mn	Supplementary.Figure.7.unstandardised_lng_q1	Supplementary.Figure.7.unstandardised_lng_md	Supplementary.Figure.7.unstandardised_lng_mn.1	Supplementary.Figure.7.unstandardised_lng_q2	Supplementary.Figure.7.unstandardised_lng_mx	Supplementary.Figure.7.unstandardised_lat_r	Supplementary.Figure.7.unstandardised_lng_r	Supplementary.Figure.7.mst.standardised_mst_l	Supplementary.Figure.7.mst.standardised_gcd_mx	Supplementary.Figure.7.mst.standardised_cha	Supplementary.Figure.7.mst.standardised_chl	Supplementary.Figure.7.mst.standardised_lat_mn	Supplementary.Figure.7.mst.standardised_lat_q1	Supplementary.Figure.7.mst.standardised_lat_md	Supplementary.Figure.7.mst.standardised_lat_mn.1	Supplementary.Figure.7.mst.standardised_lat_q2	Supplementary.Figure.7.mst.standardised_lat_mx	Supplementary.Figure.7.mst.standardised_lng_mn	Supplementary.Figure.7.mst.standardised_lng_q1	Supplementary.Figure.7.mst.standardised_lng_md	Supplementary.Figure.7.mst.standardised_lng_mn.1	Supplementary.Figure.7.mst.standardised_lng_q2	Supplementary.Figure.7.mst.standardised_lng_mx	Supplementary.Figure.7.mst.standardised_lat_r	Supplementary.Figure.7.mst.standardised_lng_r	Supplementary.Figure.7.lng.lat.standardised_mst_l	Supplementary.Figure.7.lng.lat.standardised_gcd_mx	Supplementary.Figure.7.lng.lat.standardised_cha	Supplementary.Figure.7.lng.lat.standardised_chl	Supplementary.Figure.7.lng.lat.standardised_lat_mn	Supplementary.Figure.7.lng.lat.standardised_lat_q1	Supplementary.Figure.7.lng.lat.standardised_lat_md	Supplementary.Figure.7.lng.lat.standardised_lat_mn.1	Supplementary.Figure.7.lng.lat.standardised_lat_q2	Supplementary.Figure.7.lng.lat.standardised_lat_mx	Supplementary.Figure.7.lng.lat.standardised_lng_mn	Supplementary.Figure.7.lng.lat.standardised_lng_q1	Supplementary.Figure.7.lng.lat.standardised_lng_md
256.895	NA	NA	NA	NA	NA	NA	NA	NA	NA	NA	NA	NA	NA	NA	NA	NA	NA	NA	NA	NA	NA	NA	NA	NA	NA	NA	NA	NA	NA	NA	NA	NA	NA	NA	NA	NA	NA	NA	NA	NA	NA	NA	NA	NA	NA	NA	NA	NA	NA
253.071	NA	NA	NA	NA	NA	NA	NA	NA	NA	NA	NA	NA	NA	NA	NA	NA	NA	NA	NA	NA	NA	NA	NA	NA	NA	NA	NA	NA	NA	NA	NA	NA	NA	NA	NA	NA	NA	NA	NA	NA	NA	NA	NA	NA	NA	NA	NA	NA	NA
250.891	NA	NA	NA	NA	NA	NA	NA	NA	NA	NA	NA	NA	NA	NA	NA	NA	NA	NA	NA	NA	NA	NA	NA	NA	NA	NA	NA	NA	NA	NA	NA	NA	NA	NA	NA	NA	NA	NA	NA	NA	NA	NA	NA	NA	NA	NA	NA	NA	NA
248.29	NA	NA	NA	NA	NA	NA	NA	NA	NA	NA	NA	NA	NA	NA	NA	NA	NA	NA	NA	NA	NA	NA	NA	NA	NA	NA	NA	NA	NA	NA	NA	NA	NA	NA	NA	NA	NA	NA	NA	NA	NA	NA	NA	NA	NA	NA	NA	NA	NA
244.08	NA	NA	NA	NA	-49.503	-49.503	-49.503	-49.503	-49.503	-49.503	-39.663	-39.663	-39.663	-39.663	-39.663	-39.663	0	0	NA	NA	NA	NA	-49.503	-49.503	-49.503	-49.503	-49.503	-49.503	-39.663	-39.663	-39.663	-39.663	-39.663	-39.663	0	0	NA	NA	NA	NA	-49.503	-49.503	-49.503	-49.503	-49.503	-49.503	-39.663	-39.663	-39.663
239.23	443.377253673675	443.377253673675	NA	NA	-33.391	-32.876	-32.876	-31.9258947368421	-32.069	-28.582	-47.944	-46.302	-46.302	-46.5856315789474	-46.208	-46.003	4.809	1.941	443.377253673675	443.377253673675	NA	NA	-33.391	-32.876	-32.876	-31.9258947368421	-32.069	-28.582	-47.944	-46.302	-46.302	-46.5856315789474	-46.208	-46.003	4.809	1.941	443.377253673675	443.377253673675	NA	NA	-33.391	-32.876	-32.876	-31.9258947368421	-32.069	-28.582	-47.944	-46.302	-46.302
232.15	887.312559971137	721.439258541298	96469.0435586488	1608.75181851244	-33.555	-33.059	-33.059	-32.2357857142857	-32.453	-29.156	-45.472	-43.209	-43.209	-43.6029285714286	-43.209	-42.61	4.399	2.862	887.312559971137	721.439258541298	96462.5035286373	1608.75181851244	-33.555	-33.059	-33.059	-32.2357857142857	-32.453	-29.156	-45.472	-43.209	-43.209	-43.6029285714286	-43.209	-42.61	4.399	2.862	887.312559971137	721.439258541298	96467.4812794251	1608.75181851244	-33.555	-33.059	-33.059	-32.2357857142857	-32.453	-29.156	-45.472	-43.209	-43.209
218.405	4104.97068739553	4104.97068739553	NA	NA	-59.561	-27.788	-27.363	-28.2248048780488	-27.363	-26.321	-38.981	-38.632	-38.629	-37.9124146341463	-38.4	-11.185	33.24	27.796	4104.97068739553	4104.97068739553	NA	NA	-59.561	-27.788	-27.363	-28.2248048780488	-27.363	-26.321	-38.981	-38.632	-38.629	-37.9124146341463	-38.4	-11.185	33.24	27.796	4104.97068739553	4104.97068739553	NA	NA	-59.561	-27.788	-27.788	-30.43575	-27.788	-27.788	-38.632	-38.632	-38.632
205.435	3621.13031666843	3497.44442838101	576934.774849104	7090.42268203352	-46.993	-26.596	-25.934	-30.7486443298969	-25.906	-21.499	-40.423	-37.725	-37.623	-33.0106829896907	-37.179	-17.64	25.494	22.783	3501.15536741725	3497.44442838101	275775.554679336	6998.59979579825	-46.993	-26.405	-25.934	-30.5248803191489	-25.906	-21.499	-40.423	-37.725	-37.623	-33.3055824468085	-37.471	-17.64	25.494	22.783	3621.13031666843	3497.44442838101	576911.626075912	7090.42268203352	-46.993	-26.596	-25.934	-30.7486443298969	-25.906	-21.499	-40.423	-37.725	-37.623
197.13	5664.31392935687	3497.44442838101	1927765.27634068	7775.00933953912	-46.17	-38.108	-34.268	-35.8317889967638	-34.268	-20.928	-40.035	-23.736	-23.367	-23.4838375404531	-22.921	-17.025	25.242	23.01	3882.37714423934	3497.44442838101	782859.579694705	7374.18709289024	-46.17	-34.268	-34.268	-34.3676639722864	-34.268	-20.928	-40.035	-23.367	-23.367	-24.1434653579677	-23.367	-17.025	25.242	23.01	5664.31392935687	3497.44442838101	1927786.63163958	7775.00933953912	-46.17	-38.108	-34.268	-35.8317889967638	-34.268	-20.928	-40.035	-23.736	-23.367
[truncated: 23 more columns]
