# Supplementary material for: Global diversity dynamics in the fossil record are regionally heterogeneous
Source: Nat Commun. 2022 May 18;13:2751. doi: 10.1038/s41467-022-30507-0 (PMC9117201; doi:10.1038/s41467-022-30507-0)
Supplement: Supplementary file 4 — Source Data [file 41467_2022_30507_MOESM4_ESM.zip › source_data/Supplementary Figure 8.txt]

Supplementary.Figure.8.mpt	Supplementary.Figure.8.unstandardised_qD_0.4	Supplementary.Figure.8.unstandardised_qD.LCL_0.4	Supplementary.Figure.8.unstandardised_qD.UCL_0.4	Supplementary.Figure.8.unstandardised_qD_0.5	Supplementary.Figure.8.unstandardised_qD.LCL_0.5	Supplementary.Figure.8.unstandardised_qD.UCL_0.5	Supplementary.Figure.8.unstandardised_qD_0.6	Supplementary.Figure.8.unstandardised_qD.LCL_0.6	Supplementary.Figure.8.unstandardised_qD.UCL_0.6	Supplementary.Figure.8.unstandardised_qD_0.7	Supplementary.Figure.8.unstandardised_qD.LCL_0.7	Supplementary.Figure.8.unstandardised_qD.UCL_0.7	Supplementary.Figure.8.unstandardised_n	Supplementary.Figure.8.unstandardised_raw	Supplementary.Figure.8.mst.standardised_qD_0.4	Supplementary.Figure.8.mst.standardised_qD.LCL_0.4	Supplementary.Figure.8.mst.standardised_qD.UCL_0.4	Supplementary.Figure.8.mst.standardised_qD_0.5	Supplementary.Figure.8.mst.standardised_qD.LCL_0.5	Supplementary.Figure.8.mst.standardised_qD.UCL_0.5	Supplementary.Figure.8.mst.standardised_qD_0.6	Supplementary.Figure.8.mst.standardised_qD.LCL_0.6	Supplementary.Figure.8.mst.standardised_qD.UCL_0.6	Supplementary.Figure.8.mst.standardised_qD_0.7	Supplementary.Figure.8.mst.standardised_qD.LCL_0.7	Supplementary.Figure.8.mst.standardised_qD.UCL_0.7	Supplementary.Figure.8.mst.standardised_n	Supplementary.Figure.8.mst.standardised_raw	Supplementary.Figure.8.lng.lat.standardised_qD_0.4	Supplementary.Figure.8.lng.lat.standardised_qD.LCL_0.4	Supplementary.Figure.8.lng.lat.standardised_qD.UCL_0.4	Supplementary.Figure.8.lng.lat.standardised_qD_0.5	Supplementary.Figure.8.lng.lat.standardised_qD.LCL_0.5	Supplementary.Figure.8.lng.lat.standardised_qD.UCL_0.5	Supplementary.Figure.8.lng.lat.standardised_qD_0.6	Supplementary.Figure.8.lng.lat.standardised_qD.LCL_0.6	Supplementary.Figure.8.lng.lat.standardised_qD.UCL_0.6	Supplementary.Figure.8.lng.lat.standardised_qD_0.7	Supplementary.Figure.8.lng.lat.standardised_qD.LCL_0.7	Supplementary.Figure.8.lng.lat.standardised_qD.UCL_0.7	Supplementary.Figure.8.lng.lat.standardised_n	Supplementary.Figure.8.lng.lat.standardised_raw	Supplementary.Figure.8.lng.lat.mst.standardised_qD_0.4	Supplementary.Figure.8.lng.lat.mst.standardised_qD.LCL_0.4	Supplementary.Figure.8.lng.lat.mst.standardised_qD.UCL_0.4	Supplementary.Figure.8.lng.lat.mst.standardised_qD_0.5	Supplementary.Figure.8.lng.lat.mst.standardised_qD.LCL_0.5	Supplementary.Figure.8.lng.lat.mst.standardised_qD.UCL_0.5	Supplementary.Figure.8.lng.lat.mst.standardised_qD_0.6
256.895	66.013	65.078	66.947	93.952	92.582	95.323	131.428	129.693	133.163	184.781	182.026	187.537	15070	953	62.907	62.023	63.791	89.736	88.485	90.988	125.459	123.694	127.224	177.496	174.889	180.103	14243	912	65.242	64.299	66.186	93.154	91.796	94.512	129.738	127.901	131.576	182.806	180.313	185.3	14932	946	62.153	61.213	63.092	88.444	87.227	89.661	124.153
253.071	108.517	107.113	109.921	151.749	149.949	153.549	210.161	207.427	212.894	293.889	290.334	297.444	19477	1254	106.121	104.738	107.504	148.203	146.435	149.972	204.818	202.44	207.197	286.51	283.114	289.906	18447	1215	108.517	107.106	109.928	151.749	149.979	153.519	210.161	207.255	213.066	293.889	290.368	297.41	19477	1254	106.121	104.845	107.396	148.203	146.34	150.067	204.818
250.891	57.963	57.038	58.888	87.476	86.062	88.889	128.022	126.076	129.968	189.64	186.558	192.722	12995	950	54.328	53.433	55.222	81.11	79.663	82.556	117.655	115.703	119.607	172.711	169.704	175.718	10906	841	57.986	57.081	58.89	87.502	86.086	88.918	128.046	125.963	130.13	189.348	186.421	192.275	12982	948	54.36	53.333	55.387	81.152	79.722	82.581	117.701
248.29	70.391	69.287	71.496	97.733	96.375	99.091	134.294	131.998	136.59	185.65	182.931	188.369	10892	752	64.414	63.324	65.504	89.065	87.185	90.945	122.09	119.853	124.327	167.945	164.861	171.03	8432	630	65.888	64.728	67.048	91.613	89.843	93.383	125.52	123.268	127.773	173.809	170.799	176.818	8924	696	57.554	56.289	58.819	78.911	77.279	80.543	107.474
244.08	144.088	142.101	146.074	197.741	195.206	200.277	266.902	263.417	270.386	362.017	357.797	366.238	16819	1415	137.978	136.047	139.908	188.891	186.154	191.627	253.614	250.307	256.921	342.241	337.326	347.156	15156	1303	143.245	141.319	145.172	196.322	193.733	198.91	264.607	261.196	268.018	359.061	354.64	363.482	16554	1399	137.111	135.257	138.965	187.469	184.802	190.136	252.192
239.23	152.534	150.118	154.951	212.161	208.777	215.545	287.164	282.299	292.029	386.895	380.269	393.522	9023	1157	148.778	146.151	151.405	207.29	203.656	210.925	280.488	275.323	285.654	377.829	371.131	384.527	8457	1114	152.681	150.055	155.308	212.306	209.049	215.562	286.841	281.745	291.938	385.853	379.255	392.451	8860	1143	150.561	147.811	153.311	209.702	205.795	213.61	283.825
232.15	205.028	201.994	208.061	283.791	279.825	287.757	384.619	379.551	389.686	520.183	513.019	527.347	14262	1577	194.598	191.694	197.501	269.503	265.187	273.818	364.525	358.913	370.138	493.89	486.721	501.058	13151	1490	201.944	199.203	204.685	279.616	275.764	283.468	379.135	373.768	384.502	513.334	506.229	520.44	13990	1557	196.036	193.316	198.756	271.538	267.564	275.511	368.357
218.405	187.219	183.552	190.887	258.374	253.54	263.207	344.592	338.144	351.04	453.479	445.496	461.461	6889	1063	184.945	180.926	188.965	256.114	250.898	261.33	341.855	335.339	348.371	449.673	440.849	458.498	5810	1001	187.219	183.484	190.953	258.352	253.243	263.462	344.529	338.487	350.571	452.353	444.119	460.587	6673	1049	186.502	182.222	190.783	257.658	252.464	262.851	343.414
205.435	98.743	96.14	101.345	137.589	134.162	141.015	188.436	183.448	193.425	260.857	253.917	267.797	4614	736	97.954	95.571	100.337	136.258	133.04	139.475	187.082	182.505	191.66	258.412	252.092	264.732	4568	728	95.737	93.657	97.817	132.971	129.695	136.246	182.477	178.444	186.51	251.766	245.657	257.875	4490	710	95.737	93.421	98.052	132.971	129.887	136.055	182.477
197.13	67.857	66.126	69.589	96.293	93.874	98.711	134.175	130.909	137.441	186.278	181.661	190.894	4592	570	67.827	66.018	69.636	95.731	93.165	98.297	133.654	130.133	137.174	185.735	180.955	190.515	4575	566	65.539	63.921	67.157	92.315	89.984	94.645	128.012	125.058	130.966	178.068	173.419	182.717	4503	548	65.539	63.823	67.256	92.315	89.819	94.81	128.012
[truncated: 7 more columns]
