# Supplementary material for: Global diversity dynamics in the fossil record are regionally heterogeneous
Source: Nat Commun. 2022 May 18;13:2751. doi: 10.1038/s41467-022-30507-0 (PMC9117201; doi:10.1038/s41467-022-30507-0)
Supplement: Supplementary file 4 — Source Data [file 41467_2022_30507_MOESM4_ESM.zip › source_data/Supplementary Figure 9.txt]

Supplementary.Figure.9.mpt	Supplementary.Figure.9.unstandardised_qD_0.4	Supplementary.Figure.9.unstandardised_qD.LCL_0.4	Supplementary.Figure.9.unstandardised_qD.UCL_0.4	Supplementary.Figure.9.unstandardised_qD_0.5	Supplementary.Figure.9.unstandardised_qD.LCL_0.5	Supplementary.Figure.9.unstandardised_qD.UCL_0.5	Supplementary.Figure.9.unstandardised_qD_0.6	Supplementary.Figure.9.unstandardised_qD.LCL_0.6	Supplementary.Figure.9.unstandardised_qD.UCL_0.6	Supplementary.Figure.9.unstandardised_qD_0.7	Supplementary.Figure.9.unstandardised_qD.LCL_0.7	Supplementary.Figure.9.unstandardised_qD.UCL_0.7	Supplementary.Figure.9.unstandardised_n	Supplementary.Figure.9.unstandardised_raw	Supplementary.Figure.9.mst.standardised_qD_0.4	Supplementary.Figure.9.mst.standardised_qD.LCL_0.4	Supplementary.Figure.9.mst.standardised_qD.UCL_0.4	Supplementary.Figure.9.mst.standardised_qD_0.5	Supplementary.Figure.9.mst.standardised_qD.LCL_0.5	Supplementary.Figure.9.mst.standardised_qD.UCL_0.5	Supplementary.Figure.9.mst.standardised_qD_0.6	Supplementary.Figure.9.mst.standardised_qD.LCL_0.6	Supplementary.Figure.9.mst.standardised_qD.UCL_0.6	Supplementary.Figure.9.mst.standardised_qD_0.7	Supplementary.Figure.9.mst.standardised_qD.LCL_0.7	Supplementary.Figure.9.mst.standardised_qD.UCL_0.7	Supplementary.Figure.9.mst.standardised_n	Supplementary.Figure.9.mst.standardised_raw	Supplementary.Figure.9.lng.lat.standardised_qD_0.4	Supplementary.Figure.9.lng.lat.standardised_qD.LCL_0.4	Supplementary.Figure.9.lng.lat.standardised_qD.UCL_0.4	Supplementary.Figure.9.lng.lat.standardised_qD_0.5	Supplementary.Figure.9.lng.lat.standardised_qD.LCL_0.5	Supplementary.Figure.9.lng.lat.standardised_qD.UCL_0.5	Supplementary.Figure.9.lng.lat.standardised_qD_0.6	Supplementary.Figure.9.lng.lat.standardised_qD.LCL_0.6	Supplementary.Figure.9.lng.lat.standardised_qD.UCL_0.6	Supplementary.Figure.9.lng.lat.standardised_qD_0.7	Supplementary.Figure.9.lng.lat.standardised_qD.LCL_0.7	Supplementary.Figure.9.lng.lat.standardised_qD.UCL_0.7	Supplementary.Figure.9.lng.lat.standardised_n	Supplementary.Figure.9.lng.lat.standardised_raw	Supplementary.Figure.9.lng.lat.mst.standardised_qD_0.4	Supplementary.Figure.9.lng.lat.mst.standardised_qD.LCL_0.4	Supplementary.Figure.9.lng.lat.mst.standardised_qD.UCL_0.4	Supplementary.Figure.9.lng.lat.mst.standardised_qD_0.5	Supplementary.Figure.9.lng.lat.mst.standardised_qD.LCL_0.5	Supplementary.Figure.9.lng.lat.mst.standardised_qD.UCL_0.5	Supplementary.Figure.9.lng.lat.mst.standardised_qD_0.6
256.895	45.198	44.412	45.984	65.99	64.855	67.126	94.125	92.408	95.841	135.48	132.914	138.045	10292	706	45.177	44.38	45.975	65.951	64.902	67.001	94.055	92.525	95.584	135.055	132.725	137.386	10279	705	42.997	42.146	43.848	62.696	61.535	63.857	88.561	86.996	90.127	125.104	122.711	127.497	9020	617	42.997	42.239	43.755	62.696	61.509	63.884	88.561
253.071	74.678	73.242	76.114	105.339	103.118	107.56	144.595	141.797	147.392	198.374	194.537	202.212	6553	691	73.905	72.366	75.443	104.039	101.81	106.267	142.901	139.696	146.107	196.368	192.319	200.416	6408	681	74.631	72.993	76.27	104.752	102.62	106.885	144.036	141.021	147.052	197.475	193.376	201.574	6502	686	73.92	72.344	75.495	104.056	101.849	106.264	142.911
250.891	53.123	51.937	54.309	79.343	77.549	81.137	115.888	113.142	118.635	168.646	164.573	172.719	5701	616	52.483	51.243	53.723	78.208	76.303	80.113	114.367	111.579	117.156	166.143	162.314	169.972	5454	596	52.446	51.166	53.726	78.706	76.756	80.656	115.251	112.555	117.948	167.333	163.508	171.159	5626	614	51.736	50.448	53.023	77.437	75.578	79.295	113.104
248.29	52.755	51.363	54.148	74.149	72.508	75.79	102.306	99.922	104.691	139.608	136.325	142.89	4792	468	51.976	50.754	53.198	73.325	71.54	75.109	100.538	98.212	102.864	136.808	133.402	140.213	4728	457	50.403	49.087	51.719	70.644	68.96	72.329	96.967	94.597	99.337	131.836	128.687	134.985	4586	443	50.398	49.103	51.692	70.635	68.883	72.387	96.551
244.08	110.632	108.642	112.621	154.388	151.875	156.901	211.942	208.4	215.483	291.617	286.712	296.523	10774	1059	106.872	105.126	108.617	149.536	146.922	152.149	204.393	201.034	207.752	280.598	276.181	285.015	9993	1002	109.919	107.996	111.843	153.687	151.174	156.2	210.792	207.566	214.018	290.113	285.214	295.012	10579	1050	109.93	108.133	111.726	153.698	150.887	156.509	210.797
239.23	144.697	142.027	147.367	200.529	196.774	204.284	268.398	263.175	273.622	356.793	350.106	363.48	7278	992	140.223	137.027	143.42	193.883	190.36	197.407	259.981	254.972	264.99	345.297	339.037	351.556	6871	954	143.908	140.913	146.902	198.621	194.818	202.425	265.608	260.099	271.117	352.313	345.494	359.132	7154	972	143.982	141.106	146.857	198.713	195.213	202.213	265.706
232.15	184.47	181.732	187.208	252.872	249.288	256.456	339.478	334.47	344.486	454.4	447.737	461.062	12147	1314	166.191	163.386	168.996	227.497	223.981	231.012	305.175	300.919	309.431	408.012	402.056	413.969	11015	1187	180.61	177.807	183.412	247.359	243.851	250.867	332.174	327.274	337.075	444.666	438.306	451.026	11916	1290	177.708	174.945	180.471	243.937	240.35	247.524	326.956
218.405	151.81	147.855	155.764	210.418	205.054	215.782	280.585	273.777	287.394	365.356	357.311	373.401	4338	775	147.844	143.882	151.807	205.306	199.482	211.13	274.103	267.426	280.78	357.472	348.31	366.633	3637	725	144.874	141.645	148.103	200.727	195.892	205.563	268.659	262.139	275.178	351.31	343.399	359.221	4140	751	140.493	136.021	144.964	194.148	188.977	199.319	258.059
205.435	75.985	73.859	78.111	103.922	100.992	106.851	140.527	136.677	144.376	190.174	184.875	195.474	3632	537	73.802	71.805	75.798	101.736	98.74	104.731	136.96	132.874	141.047	185.242	179.801	190.684	3557	532	73.699	71.581	75.818	101.054	98.228	103.881	135.848	132.511	139.185	183.781	178.506	189.055	3502	519	73.673	71.719	75.627	100.498	97.627	103.369	135.339
197.13	64.886	63.162	66.609	91.734	89.582	93.885	127.443	124.189	130.697	176.089	171.412	180.767	4370	531	64.886	63.33	66.441	91.734	89.474	93.993	127.443	123.827	131.06	176.089	172.261	179.918	4370	531	64.886	63.062	66.709	91.734	89.199	94.268	127.443	124.312	130.575	176.089	171.691	180.488	4370	531	64.886	63.143	66.628	91.734	89.469	93.998	127.443
[truncated: 7 more columns]
